# Supplementary material for: Predicted Adsorption Affinity for Enteric Microbial Metabolites to Metal and Carbon Nanomaterials
Source: J Chem Inf Model. 2022 Jul 25;62(15):3589–603. doi: 10.1021/acs.jcim.2c00492 (PMC9364324; doi:10.1021/acs.jcim.2c00492)
Supplement: Supplementary file 2 — ci2c00492_si_002.txt [file ci2c00492_si_002.txt]

key,name,smiles,PubChemCID,synonym,category,group,source,link,BCUTw.1l,BCUTw.1h,BCUTc.1l,BCUTc.1h,BCUTp.1l,BCUTp.1h,Fsp3,XLogP,MW,LipinskiFailures,nRotB,MLogP,nAtomLAC,nAtomP,nAtomLC,nBase,nAtom,nAromBond,naAromAtom,ALogP,ALogp2,AMR,nAcid,nSmallRings,nAromRings,nRingBlocks,nAromBlocks,nRings3,nRings4,nRings5,nRings6,nRings7,nRings8,nRings9,tpsaEfficiency,Zagreb,WPATH,WPOL,VAdjMat,VABC,TopoPSA,topoShape,geomShape,PetitjeanNumber,MDEC.11,MDEC.12,MDEC.13,MDEC.14,MDEC.22,MDEC.23,MDEC.24,MDEC.33,MDEC.34,MDEC.44,MDEO.11,MDEO.12,MDEO.22,MDEN.11,MDEN.12,MDEN.13,MDEN.22,MDEN.23,MDEN.33,khs.sLi,khs.ssBe,khs.ssssBe,khs.ssBH,khs.sssB,khs.ssssB,khs.sCH3,khs.dCH2,khs.ssCH2,khs.tCH,khs.dsCH,khs.aaCH,khs.sssCH,khs.ddC,khs.tsC,khs.dssC,khs.aasC,khs.aaaC,khs.ssssC,khs.sNH3,khs.sNH2,khs.ssNH2,khs.dNH,khs.ssNH,khs.aaNH,khs.tN,khs.sssNH,khs.dsN,khs.aaN,khs.sssN,khs.ddsN,khs.aasN,khs.ssssN,khs.sOH,khs.dO,khs.ssO,khs.aaO,khs.sF,khs.sSiH3,khs.ssSiH2,khs.sssSiH,khs.ssssSi,khs.sPH2,khs.ssPH,khs.sssP,khs.dsssP,khs.sssssP,khs.sSH,khs.dS,khs.ssS,khs.aaS,khs.dssS,khs.ddssS,khs.sCl,khs.sGeH3,khs.ssGeH2,khs.sssGeH,khs.ssssGe,khs.sAsH2,khs.ssAsH,khs.sssAs,khs.sssdAs,khs.sssssAs,khs.sSeH,khs.dSe,khs.ssSe,khs.aaSe,khs.dssSe,khs.ddssSe,khs.sBr,khs.sSnH3,khs.ssSnH2,khs.sssSnH,khs.ssssSn,khs.sI,khs.sPbH3,khs.ssPbH2,khs.sssPbH,khs.ssssPb,Kier1,Kier2,Kier3,fragC,FMF,ECCEN,SP.0,SP.1,SP.2,SP.3,SP.4,SP.5,SP.6,SP.7,VP.0,VP.1,VP.2,VP.3,VP.4,VP.5,VP.6,VP.7,SPC.4,SPC.5,SPC.6,VPC.4,VPC.5,VPC.6,SC.3,SC.4,SC.5,SC.6,VC.3,VC.4,VC.5,VC.6,SCH.3,SCH.4,SCH.5,SCH.6,SCH.7,VCH.3,VCH.4,VCH.5,VCH.6,VCH.7,C1SP1,C2SP1,C1SP2,C2SP2,C3SP2,C1SP3,C2SP3,C3SP3,C4SP3,ATSp1,ATSp2,ATSp3,ATSp4,ATSp5,ATSm1,ATSm2,ATSm3,ATSm4,ATSm5,ATSc1,ATSc2,ATSc3,ATSc4,ATSc5,nHBDon,nHBAcc,WTPT.1,WTPT.2,WTPT.3,WTPT.4,WTPT.5,apol,bpol
10000,CpG-ODN,Cc1cn([C@H]2C[C@H](O)[C@@H](COP(=O)(O)O[C@H]3C[C@H](n4cc(C)c(=O)[nH]c4=O)O[C@@H]3COP(=O)(O)O[C@H]3C[C@H](n4cnc5c(=O)[nH]c(N)nc54)O[C@@H]3COP(=O)(O)O[C@H]3C[C@H](n4ccc(N)nc4=O)O[C@@H]3COP(=O)(O)O[C@H]3C[C@H](n4cc(C)c(=O)[nH]c4=O)O[C@@H]3COP(=O)(O)O[C@H]3C[C@H](n4cnc5c(=O)[nH]c(N)nc54)O[C@@H]3COP(=O)(O)O[C@H]3C[C@H](n4cc(C)c(=O)[nH]c4=O)O[C@@H]3COP(=O)(O)O[C@H]3C[C@H](n4cc(C)c(=O)[nH]c4=O)O[C@@H]3COP(=O)(O)O[C@H]3C[C@H](n4cc(C)c(=O)[nH]c4=O)O[C@@H]3COP(=O)(O)O[C@H]3C[C@H](n4cc(C)c(=O)[nH]c4=O)O[C@@H]3COP(=O)(O)O[C@H]3C[C@H](n4cnc5c(=O)[nH]c(N)nc54)O[C@@H]3COP(=O)(O)O[C@H]3C[C@H](n4ccc(N)nc4=O)O[C@@H]3COP(=O)(O)O[C@H]3C[C@H](n4cc(C)c(=O)[nH]c4=O)O[C@@H]3COP(=O)(O)O[C@H]3C[C@H](n4cnc5c(=O)[nH]c(N)nc54)O[C@@H]3COP(=O)(O)O[C@H]3C[C@H](n4cc(C)c(=O)[nH]c4=O)O[C@@H]3COP(=O)(O)O[C@H]3C[C@H](n4cc(C)c(=O)[nH]c4=O)O[C@@H]3COP(=O)(O)O[C@H]3C[C@H](n4cnc5c(=O)[nH]c(N)nc54)O[C@@H]3COP(=O)(O)O[C@H]3C[C@H](n4ccc(N)nc4=O)O[C@@H]3COP(=O)(O)O[C@H]3C[C@H](n4cc(C)c(=O)[nH]c4=O)O[C@@H]3COP(=O)(O)O[C@H]3C[C@H](n4cnc5c(=O)[nH]c(N)nc54)O[C@@H]3COP(=O)(O)O[C@H]3C[C@H](n4ccc(N)nc4=O)O[C@@H]3COP(=O)(O)O[C@H]3C[C@H](n4cc(C)c(=O)[nH]c4=O)O[C@@H]3CO)O2)c(=O)[nH]c1=O,NA,5-TCGTCGTTGTCGTTTTGTCGTT-3,MAMPs/PAMPs,nucleic acids,Defaye M. Gervason S. Altier C. Berthon J.-Y. Ardid D. Filaire E. Carvalho F. A. Microbiota: a novel regulator of pain. J. Neural Trans. (Vienna). (2020),https://doi.org/10.1007/s00702-019-02083-z,NA,NA,NA,NA,NA,NA,NA,NA,NA,NA,NA,NA,NA,NA,NA,NA,NA,NA,NA,NA,NA,NA,NA,NA,NA,NA,NA,NA,NA,NA,NA,NA,NA,NA,NA,NA,NA,NA,NA,NA,NA,NA,NA,NA,NA,NA,NA,NA,NA,NA,NA,NA,NA,NA,NA,NA,NA,NA,NA,NA,NA,NA,NA,NA,NA,NA,NA,NA,NA,NA,NA,NA,NA,NA,NA,NA,NA,NA,NA,NA,NA,NA,NA,NA,NA,NA,NA,NA,NA,NA,NA,NA,NA,NA,NA,NA,NA,NA,NA,NA,NA,NA,NA,NA,NA,NA,NA,NA,NA,NA,NA,NA,NA,NA,NA,NA,NA,NA,NA,NA,NA,NA,NA,NA,NA,NA,NA,NA,NA,NA,NA,NA,NA,NA,NA,NA,NA,NA,NA,NA,NA,NA,NA,NA,NA,NA,NA,NA,NA,NA,NA,NA,NA,NA,NA,NA,NA,NA,NA,NA,NA,NA,NA,NA,NA,NA,NA,NA,NA,NA,NA,NA,NA,NA,NA,NA,NA,NA,NA,NA,NA,NA,NA,NA,NA,NA,NA,NA,NA,NA,NA,NA,NA,NA,NA,NA,NA,NA,NA,NA,NA,NA,NA,NA,NA,NA,NA,NA,NA,NA,NA,NA,NA,NA,NA,NA,NA,NA,NA,NA,NA
10010,FliC,CC[C@H](C)[C@H](NC(=O)CNC(=O)[C@H](CC(=O)O)NC(=O)[C@H](CC(N)=O)NC(=O)[C@H](C)NC(=O)[C@H](CC(N)=O)NC(=O)[C@H](CCCNC(=N)N)NC(=O)[C@H](CO)NC(=O)[C@H](C)NC(=O)[C@H](CCC(N)=O)NC(=O)[C@@H](NC(=O)[C@H](CC(C)C)NC(=O)CNC(=O)[C@H](CCCCN)NC(=O)[C@@H](NC(=O)[C@H](CC(N)=O)NC(=O)[C@H](C)NC(=O)[C@@H](NC(=O)[C@H](Cc1ccccc1)NC(=O)[C@H](CCCNC(=N)N)NC(=O)[C@H](CC(N)=O)NC(=O)[C@H](C)NC(=O)[C@@H](NC(=O)[C@H](C)NC(=O)[C@H](CCC(N)=O)NC(=O)CNC(=O)[C@H](C)NC(=O)[C@H](C)NC(=O)[C@H](CC(=O)O)NC(=O)[C@H](CC(=O)O)NC(=O)[C@H](CCCCN)NC(=O)[C@H](C)NC(=O)[C@H](CO)NC(=O)[C@H](CC(N)=O)NC(=O)[C@@H](NC(=O)[C@H](CCCNC(=N)N)NC(=O)[C@H](CC(C)C)NC(=O)CNC(=O)[C@H](CO)NC(=O)[C@H](CO)NC(=O)[C@H](CC(C)C)NC(=O)[C@H](CCCNC(=N)N)NC(=O)[C@H](CCC(=O)O)NC(=O)[C@@H](NC(=O)[C@H](C)NC(=O)[C@@H](NC(=O)CNC(=O)[C@H](CC(C)C)NC(=O)[C@H](C)NC(=O)[C@H](CO)NC(=O)[C@H](CCC(N)=O)NC(=O)[C@H](CO)NC(=O)[C@H](CCCCN)NC(=O)[C@H](CC(N)=O)NC(=O)[C@H](CC(C)C)NC(=O)[C@H](CC(N)=O)NC(=O)[C@H](CC(N)=O)NC(=O)[C@H](CCC(N)=O)NC(=O)[C@@H](NC(=O)[C@H](CC(C)C)NC(=O)[C@H](CC(C)C)NC(=O)[C@H](CO)NC(=O)[C@H](CC(C)C)NC(=O)[C@H](CO)NC(=O)[C@H](CC(N)=O)NC(=O)[C@@H](NC(=O)[C@H](CC(N)=O)NC(=O)[C@@H](NC(=O)[C@@H](NC(=O)[C@H](CCC(N)=O)NC(=O)[C@H](C)NC(=O)[C@@H](N)CCSC)C(C)C)[C@@H](C)CC)[C@@H](C)O)[C@@H](C)O)[C@@H](C)O)[C@@H](C)CC)[C@@H](C)CC)[C@@H](C)CC)[C@@H](C)O)[C@@H](C)CC)[C@@H](C)O)C(=O)N[C@@H](CO)C(=O)N[C@H](C(=O)N[C@@H](C)C(=O)N[C@@H](CCC(N)=O)C(=O)N[C@H](C(=O)N[C@H](C(=O)N[C@@H](CCC(=O)O)C(=O)NCC(=O)N[C@@H](C)C(=O)N[C@@H](CC(C)C)C(=O)N[C@@H](CC(N)=O)C(=O)N[C@@H](CCC(=O)O)C(=O)N[C@H](C(=O)N[C@@H](CC(N)=O)C(=O)N[C@@H](CC(N)=O)C(=O)N[C@@H](CC(N)=O)C(=O)N[C@@H](CC(C)C)C(=O)N[C@@H](CCC(N)=O)C(=O)N[C@@H](CCCNC(=N)N)C(=O)N[C@H](C(=O)N[C@@H](CCCNC(=N)N)C(=O)N[C@@H](CCC(=O)O)C(=O)N[C@@H](CC(C)C)C(=O)N[C@@H](C)C(=O)N[C@H](C(=O)N[C@@H](CCC(N)=O)C(=O)N[C@@H](CO)C(=O)N[C@@H](C)C(=O)N[C@@H](CC(N)=O)C(=O)N[C@@H](CO)C(=O)N[C@H](C(=O)N[C@@H](CC(N)=O)C(=O)N[C@@H](CO)C(=O)N[C@@H](CCC(N)=O)C(=O)N[C@@H](CO)C(=O)N[C@@H](CC(=O)O)C(=O)N[C@@H](CC(C)C)C(=O)N[C@@H](CC(=O)O)C(=O)N[C@@H](CO)C(=O)N[C@H](C(=O)N[C@@H](CCC(N)=O)C(=O)N[C@@H](C)C(=O)N[C@@H](CCC(=O)O)C(=O)N[C@H](C(=O)N[C@H](C(=O)N[C@@H](CCC(N)=O)C(=O)N[C@@H](CCCNC(=N)N)C(=O)N[C@@H](CC(C)C)C(=O)N[C@@H](CC(N)=O)C(=O)N[C@@H](CCC(=O)O)C(=O)N[C@H](C(=O)N[C@@H](CC(=O)O)C(=O)N[C@@H](CCCNC(=N)N)C(=O)N[C@H](C(=O)N[C@@H](CO)C(=O)NCC(=O)N[C@@H](CCC(N)=O)C(=O)N[C@H](C(=O)N[C@@H](CCC(N)=O)C(=O)N[C@@H](Cc1ccccc1)C(=O)N[C@@H](CC(N)=O)C(=O)NCC(=O)N[C@H](C(=O)N[C@@H](CCCCN)C(=O)N[C@H](C(=O)N[C@@H](CC(C)C)C(=O)N[C@@H](C)C(=O)N[C@@H](CCC(N)=O)C(=O)N[C@@H](CC(=O)O)C(=O)N[C@@H](CC(N)=O)C(=O)N[C@H](C(=O)N[C@@H](CC(C)C)C(=O)N[C@H](C(=O)N[C@H](C(=O)N[C@@H](CCC(N)=O)C(=O)N[C@H](C(=O)NCC(=O)N[C@@H](C)C(=O)N[C@@H](CC(N)=O)C(=O)N[C@@H](CC(=O)O)C(=O)NCC(=O)N[C@@H](CCC(=O)O)C(=O)N[C@H](C(=O)N[C@H](C(=O)N[C@@H](CC(=O)O)C(=O)N[C@H](C(=O)N[C@@H](CC(=O)O)C(=O)N[C@@H](CC(C)C)C(=O)N[C@@H](CCCCN)C(=O)N[C@@H](CCC(N)=O)C(=O)N[C@H](C(=O)N[C@@H](CC(N)=O)C(=O)N[C@@H](CO)C(=O)N[C@@H](CCC(N)=O)C(=O)N[C@H](C(=O)N[C@@H](CC(C)C)C(=O)NCC(=O)N[C@@H](CC(C)C)C(=O)N[C@@H](CC(=O)O)C(=O)N[C@H](C(=O)N[C@@H](CC(C)C)C(=O)N[C@@H](CC(N)=O)C(=O)N[C@H](C(=O)N[C@@H](CCC(N)=O)C(=O)N[C@@H](CCC(N)=O)C(=O)N[C@@H](CCCCN)C(=O)N[C@@H](Cc1ccc(O)cc1)C(=O)N[C@@H](CCCCN)C(=O)N[C@H](C(=O)N[C@@H](CO)C(=O)N[C@@H](CC(=O)O)C(=O)N[C@H](C(=O)N[C@@H](C)C(=O)N[C@@H](C)C(=O)N[C@H](C(=O)N[C@H](C(=O)N[C@H](C(=O)NCC(=O)N[C@@H](Cc1ccc(O)cc1)C(=O)N[C@@H](C)C(=O)N[C@@H](CC(=O)O)C(=O)N[C@H](C(=O)N[C@H](C(=O)N[C@H](C(=O)N[C@@H](C)C(=O)N[C@@H](CC(C)C)C(=O)N[C@@H](CC(=O)O)C(=O)N[C@@H](CC(N)=O)C(=O)N[C@@H](CO)C(=O)N[C@H](C(=O)N[C@@H](Cc1ccccc1)C(=O)N[C@@H](CCCCN)C(=O)N[C@@H](C)C(=O)N[C@@H](CO)C(=O)N[C@@H](C)C(=O)N[C@H](C(=O)NCC(=O)N[C@@H](CC(C)C)C(=O)NCC(=O)NCC(=O)N[C@H](C(=O)N[C@@H](CC(=O)O)C(=O)N[C@@H](CCC(N)=O)C(=O)N[C@@H](CCCCN)C(=O)N[C@H](C(=O)N[C@@H](CC(=O)O)C(=O)NCC(=O)N[C@@H](CC(=O)O)C(=O)N[C@@H](CC(C)C)C(=O)N[C@@H](CCCCN)C(=O)N[C@@H](Cc1ccccc1)C(=O)N[C@@H](CC(=O)O)C(=O)N[C@@H](CC(=O)O)C(=O)N[C@H](C(=O)N[C@H](C(=O)NCC(=O)N[C@@H](CCCCN)C(=O)N[C@@H](Cc1ccc(O)cc1)C(=O)N[C@@H](Cc1ccc(O)cc1)C(=O)N[C@@H](C)C(=O)N[C@@H](CCCCN)C(=O)N[C@H](C(=O)N[C@H](C(=O)N[C@H](C(=O)N[C@H](C(=O)NCC(=O)NCC(=O)N[C@H](C(=O)NCC(=O)N[C@@H](CCCCN)C(=O)N[C@@H](CC(=O)O)C(=O)NCC(=O)N[C@@H](Cc1ccc(O)cc1)C(=O)N[C@@H](Cc1ccc(O)cc1)C(=O)N[C@@H](CCC(=O)O)C(=O)N[C@H](C(=O)N[C@@H](CO)C(=O)N[C@H](C(=O)N[C@@H](CC(=O)O)C(=O)N[C@@H](CCCCN)C(=O)N[C@H](C(=O)N[C@@H](CC(N)=O)C(=O)NCC(=O)N[C@@H](CCC(=O)O)C(=O)N[C@H](C(=O)N[C@H](C(=O)N[C@@H](CC(C)C)C(=O)N[C@@H](C)C(=O)NCC(=O)NCC(=O)N[C@@H](C)C(=O)N[C@H](C(=O)N[C@@H](CO)C(=O)N1CCC[C@H]1C(=O)N[C@@H](CC(C)C)C(=O)N[C@H](C(=O)NCC(=O)NCC(=O)N[C@@H](CC(C)C)C(=O)N1CCC[C@H]1C(=O)N[C@@H](C)C(=O)N[C@H](C(=O)N[C@@H](C)C(=O)N[C@H](C(=O)N[C@@H](CCC(=O)O)C(=O)N[C@@H](CC(=O)O)C(=O)N[C@H](C(=O)N[C@@H](CCCCN)C(=O)N[C@@H](CC(N)=O)C(=O)N[C@H](C(=O)N[C@@H](CCC(N)=O)C(=O)N[C@H](C(=O)N[C@@H](C)C(=O)N[C@@H](CC(N)=O)C(=O)N[C@@H](C)C(=O)N[C@@H](CC(=O)O)C(=O)N[C@@H](CC(C)C)C(=O)N[C@H](C(=O)N[C@@H](CCC(=O)O)C(=O)N[C@@H](C)C(=O)N[C@@H](CCCCN)C(=O)N[C@@H](C)C(=O)N[C@@H](C)C(=O)N[C@@H](CC(C)C)C(=O)N[C@H](C(=O)N[C@@H](C)C(=O)N[C@@H](C)C(=O)NCC(=O)N[C@H](C(=O)N[C@H](C(=O)NCC(=O)N[C@H](C(=O)N[C@@H](C)C(=O)N[C@@H](CO)C(=O)N[C@H](C(=O)N[C@H](C(=O)N[C@@H](CCCCN)C(=O)N[C@@H](CCSC)C(=O)N[C@@H](CO)C(=O)N[C@@H](Cc1ccc(O)cc1)C(=O)N[C@H](C(=O)N[C@@H](CC(=O)O)C(=O)N[C@@H](CC(N)=O)C(=O)N[C@@H](CC(N)=O)C(=O)NCC(=O)N[C@@H](CCCCN)C(=O)N[C@H](C(=O)N[C@H](C(=O)N[C@@H](CC(=O)O)C(=O)NCC(=O)NCC(=O)N[C@@H](CC(C)C)C(=O)N[C@@H](C)C(=O)N[C@H](C(=O)N[C@@H](CCCCN)C(=O)N[C@H](C(=O)NCC(=O)N[C@@H](CC(=O)O)C(=O)N[C@@H](CC(=O)O)C(=O)N[C@@H](Cc1ccc(O)cc1)C(=O)N[C@@H](Cc1ccc(O)cc1)C(=O)N[C@@H](CO)C(=O)N[C@@H](C)C(=O)N[C@H](C(=O)N[C@@H](CCC(N)=O)C(=O)N[C@@H](CC(N)=O)C(=O)N[C@@H](CCCCN)C(=O)N[C@@H](CC(=O)O)C(=O)NCC(=O)N[C@@H](CO)C(=O)N[C@H](C(=O)N[C@@H](CO)C(=O)N[C@H](C(=O)N[C@@H](CC(N)=O)C(=O)N[C@H](C(=O)N[C@H](C(=O)N[C@@H](CCCCN)C(=O)N[C@@H](Cc1ccc(O)cc1)C(=O)N[C@H](C(=O)N[C@@H](C)C(=O)N[C@@H](CC(=O)O)C(=O)N[C@@H](CC(=O)O)C(=O)NCC(=O)N[C@H](C(=O)N[C@@H](CO)C(=O)N[C@@H](CCCCN)C(=O)N[C@H](C(=O)N[C@@H](C)C(=O)N[C@@H](CC(C)C)C(=O)N[C@@H](CC(N)=O)C(=O)N[C@@H](CCCCN)C(=O)N[C@@H](CC(C)C)C(=O)NCC(=O)NCC(=O)N[C@@H](C)C(=O)N[C@@H](CC(=O)O)C(=O)NCC(=O)N[C@@H](CCCCN)C(=O)N[C@H](C(=O)N[C@@H](CCC(=O)O)C(=O)N[C@H](C(=O)N[C@H](C(=O)N[C@@H](CO)C(=O)N[C@H](C(=O)NCC(=O)NCC(=O)N[C@@H](CCCCN)C(=O)N[C@H](C(=O)N[C@@H](Cc1ccc(O)cc1)C(=O)N[C@@H](C)C(=O)N[C@@H](C)C(=O)N[C@@H](CO)C(=O)N[C@@H](CCCCN)C(=O)N[C@@H](C)C(=O)N[C@@H](CCC(=O)O)C(=O)NCC(=O)N[C@@H](Cc1c[nH]cn1)C(=O)N[C@@H](CC(N)=O)C(=O)N[C@@H](Cc1ccccc1)C(=O)N[C@@H](CCCCN)C(=O)N[C@@H](C)C(=O)N[C@@H](CCC(N)=O)C(=O)N1CCC[C@H]1C(=O)N[C@@H](CC(=O)O)C(=O)N[C@@H](CC(C)C)C(=O)N[C@@H](C)C(=O)N[C@@H](CCC(=O)O)C(=O)N[C@@H](C)C(=O)N[C@@H](C)C(=O)N[C@@H](C)C(=O)N[C@H](C(=O)N[C@H](C(=O)N[C@H](C(=O)N[C@@H](CCC(=O)O)C(=O)N[C@@H](CC(N)=O)C(=O)N1CCC[C@H]1C(=O)N[C@@H](CC(C)C)C(=O)N[C@@H](CCC(N)=O)C(=O)N[C@@H](CCCCN)C(=O)N[C@H](C(=O)N[C@@H](CC(=O)O)C(=O)N[C@@H](C)C(=O)N[C@@H](C)C(=O)N[C@@H](CC(C)C)C(=O)N[C@@H](C)C(=O)N[C@@H](CCC(N)=O)C(=O)N[C@H](C(=O)N[C@@H](CC(=O)O)C(=O)N[C@H](C(=O)N[C@@H](CC(C)C)C(=O)N[C@@H](CCCNC(=N)N)C(=O)N[C@@H](CO)C(=O)N[C@@H](CC(=O)O)C(=O)N[C@@H](CC(C)C)C(=O)NCC(=O)N[C@@H](C)C(=O)N[C@H](C(=O)N[C@@H](CCC(N)=O)C(=O)N[C@@H](CC(N)=O)C(=O)N[C@@H](CCCNC(=N)N)C(=O)N[C@@H](Cc1ccccc1)C(=O)N[C@@H](CC(N)=O)C(=O)N[C@@H](CO)C(=O)N[C@@H](C)C(=O)N[C@H](C(=O)N[C@H](C(=O)N[C@@H](CC(N)=O)C(=O)N[C@@H](CC(C)C)C(=O)NCC(=O)N[C@@H](CC(N)=O)C(=O)N[C@H](C(=O)N[C@H](C(=O)N[C@@H](CC(N)=O)C(=O)N[C@@H](CC(N)=O)C(=O)N[C@@H](CC(C)C)C(=O)N[C@H](C(=O)N[C@@H](CO)C(=O)N[C@@H](C)C(=O)N[C@@H](CCCNC(=N)N)C(=O)N[C@@H](CO)C(=O)N[C@@H](CCCNC(=N)N)C(=O)N[C@H](C(=O)N[C@@H](CCC(=O)O)C(=O)N[C@@H](CC(=O)O)C(=O)N[C@@H](CO)C(=O)N[C@@H](CC(=O)O)C(=O)N[C@@H](Cc1ccc(O)cc1)C(=O)N[C@@H](C)C(=O)N[C@H](C(=O)N[C@@H](CCC(=O)O)C(=O)N[C@H](C(=O)N[C@@H](CO)C(=O)N[C@@H](CC(N)=O)C(=O)N[C@@H](CCSC)C(=O)N[C@@H](CO)C(=O)N[C@@H](CCCNC(=N)N)C(=O)N[C@@H](C)C(=O)N[C@@H](CCC(N)=O)C(=O)N[C@H](C(=O)N[C@@H](CC(C)C)C(=O)N[C@@H](CCC(N)=O)C(=O)N[C@@H](CCC(N)=O)C(=O)N[C@@H](C)C(=O)NCC(=O)N[C@H](C(=O)N[C@@H](CO)C(=O)N[C@H](C(=O)N[C@@H](CC(C)C)C(=O)N[C@@H](C)C(=O)N[C@@H](CCC(N)=O)C(=O)N[C@@H](C)C(=O)N[C@@H](CC(N)=O)C(=O)N[C@@H](CCC(N)=O)C(=O)N[C@H](C(=O)N1CCC[C@H]1C(=O)N[C@@H](CCC(N)=O)C(=O)N[C@@H](CC(N)=O)C(=O)N[C@H](C(=O)N[C@@H](CC(C)C)C(=O)N[C@@H](CO)C(=O)N[C@@H](CC(C)C)C(=O)N[C@@H](CC(C)C)C(=O)N[C@@H](CCCNC(=N)N)C(=O)O)C(C)C)C(C)C)C(C)C)[C@@H](C)O)[C@@H](C)CC)C(C)C)[C@@H](C)O)[C@@H](C)CC)[C@@H](C)O)C(C)C)[C@@H](C)O)[C@@H](C)O)[C@@H](C)CC)C(C)C)[C@@H](C)O)C(C)C)[C@@H](C)CC)[C@@H](C)O)[C@@H](C)O)[C@@H](C)O)[C@@H](C)O)[C@@H](C)CC)C(C)C)C(C)C)[C@@H](C)O)[C@@H](C)O)[C@@H](C)O)[C@@H](C)O)[C@@H](C)O)[C@@H](C)O)[C@@H](C)CC)[C@@H](C)CC)[C@@H](C)O)C(C)C)C(C)C)[C@@H](C)CC)[C@@H](C)O)[C@@H](C)O)C(C)C)C(C)C)[C@@H](C)O)[C@@H](C)O)C(C)C)[C@@H](C)O)[C@@H](C)O)C(C)C)C(C)C)C(C)C)[C@@H](C)O)[C@@H](C)O)[C@@H](C)O)[C@@H](C)O)[C@@H](C)O)C(C)C)[C@@H](C)O)C(C)C)C(C)C)[C@@H](C)O)[C@@H](C)O)C(C)C)[C@@H](C)O)C(C)C)[C@@H](C)O)[C@@H](C)O)[C@@H](C)CC)[C@@H](C)O)[C@@H](C)O)[C@@H](C)O)[C@@H](C)CC)[C@@H](C)O)[C@@H](C)O)[C@@H](C)O)C(C)C)[C@@H](C)O)[C@@H](C)O)C(C)C)C(C)C)[C@@H](C)O)[C@@H](C)O)[C@@H](C)CC)[C@@H](C)CC)[C@@H](C)CC)[C@@H](C)O)C(C)C)[C@@H](C)CC)[C@@H](C)O)[C@@H](C)O)C(C)C)C(C)C)[C@@H](C)O)C(C)C)[C@@H](C)CC)[C@@H](C)O)[C@@H](C)CC)[C@@H](C)CC)[C@@H](C)O)C(C)C)C(C)C)[C@@H](C)CC)[C@@H](C)O)[C@@H](C)O)[C@@H](C)CC,NA,NA,MAMPs/PAMPs,flagellin,Defaye M. Gervason S. Altier C. Berthon J.-Y. Ardid D. Filaire E. Carvalho F. A. Microbiota: a novel regulator of pain. J. Neural Trans. (Vienna). (2020),https://doi.org/10.1007/s00702-019-02083-z,NA,NA,NA,NA,NA,NA,NA,NA,NA,NA,NA,NA,NA,NA,NA,NA,NA,NA,NA,NA,NA,NA,NA,NA,NA,NA,NA,NA,NA,NA,NA,NA,NA,NA,NA,NA,NA,NA,NA,NA,NA,NA,NA,NA,NA,NA,NA,NA,NA,NA,NA,NA,NA,NA,NA,NA,NA,NA,NA,NA,NA,NA,NA,NA,NA,NA,NA,NA,NA,NA,NA,NA,NA,NA,NA,NA,NA,NA,NA,NA,NA,NA,NA,NA,NA,NA,NA,NA,NA,NA,NA,NA,NA,NA,NA,NA,NA,NA,NA,NA,NA,NA,NA,NA,NA,NA,NA,NA,NA,NA,NA,NA,NA,NA,NA,NA,NA,NA,NA,NA,NA,NA,NA,NA,NA,NA,NA,NA,NA,NA,NA,NA,NA,NA,NA,NA,NA,NA,NA,NA,NA,NA,NA,NA,NA,NA,NA,NA,NA,NA,NA,NA,NA,NA,NA,NA,NA,NA,NA,NA,NA,NA,NA,NA,NA,NA,NA,NA,NA,NA,NA,NA,NA,NA,NA,NA,NA,NA,NA,NA,NA,NA,NA,NA,NA,NA,NA,NA,NA,NA,NA,NA,NA,NA,NA,NA,NA,NA,NA,NA,NA,NA,NA,NA,NA,NA,NA,NA,NA,NA,NA,NA,NA,NA,NA,NA,NA,NA,NA,NA,NA
10020,N-formyl-methionyl-leucyl-phenylalanine,CC(C)C[C@@H](C(=O)N[C@@H](CC1=CC=CC=C1)C(=O)O)NC(=O)[C@H](CCSC)NC=O,443295,fMLF/ fMet-Leu-Phe,MAMPs/PAMPs,N-formylated peptides,Defaye M. Gervason S. Altier C. Berthon J.-Y. Ardid D. Filaire E. Carvalho F. A. Microbiota: a novel regulator of pain. J. Neural Trans. (Vienna). (2020),https://doi.org/10.1007/s00702-019-02083-z,11.98840556,31.97207253,-0.364707465,0.276834553,3.771940419,10.65322167,0.523809524,2.629,437.5548365,1,16,2.78,NA,6,16,0,61,6,6,1.7584,3.09197056,116.3157,1,1,1,1,1,0,0,0,1,0,0,0,0.3428649,136,2658,40,5.906890596,NA,149.9,0.875,NA,0.466666667,0.512992784,3.867245097,4.569019282,0,8.985808322,16.96449996,0,8.126045856,0,0,1.62593607,0,0,0,0,0,0.793700526,0,0,0,0,0,0,0,0,3,0,4,0,1,5,4,0,0,3,1,0,0,0,0,0,0,3,0,0,0,0,0,0,0,0,0,1,4,0,0,0,0,0,0,0,0,0,0,0,0,0,0,1,0,0,0,0,0,0,0,0,0,0,0,0,0,0,0,0,0,0,0,0,0,0,0,0,0,0,0,0,0,28.03333333,15.74515235,11.44835046,2851.09,0.098360656,677,22.51829709,14.27729466,12.25041907,8.624269538,6.548350683,5.299125901,2.969616532,1.878570955,18.40688145,11.2351084,8.384034502,5.077639388,3.376772696,2.255683117,1.200348497,0.66865329,3.575436607,4.641387702,6.816812873,1.329565441,1.633127851,1.856216716,1.91711029,0,0.402368927,0,1.002841396,0,0.060300566,0,0,0,0,0.102062073,0.072168784,0,0,0,0.032075015,0.022680461,0,0,3,5,1,3,6,1,0,1871.274373,2051.240413,2556.961182,2690.578345,2755.064526,41.08003912,35.99712189,44.76246241,47.7591457,53.09434749,0.80364752,-0.399704129,-0.015645651,0.278312123,-0.532578996,4,8,58.56074968,1.952024989,24.09129168,12.38270549,8.990055077,67.840583,41.981417
10030,lipoteichoic acid,CCCCCCC/C=C/CCCCCC(=O)O[C@@H](CO[C@@H]1[C@@H]([C@H]([C@@H]([C@H](O1)CO)O)O[C@H]2[C@@H]([C@H]([C@H]([C@H](O2)C)N)O)NC(=O)C)O)COC(=O)CCCCCC,137349712,NA,MAMPs/PAMPs,NA,Defaye M. Gervason S. Altier C. Berthon J.-Y. Ardid D. Filaire E. Carvalho F. A. Microbiota: a novel regulator of pain. J. Neural Trans. (Vienna). (2020),https://doi.org/10.1007/s00702-019-02083-z,11.89,16.00705578,-0.393740798,0.26290781,4.391571631,10.12172581,0.871794872,6.465,774.9802232,5,30,4.1,15,3,28,1,124,0,0,4.3751,19.14150001,198.8466,0,2,0,2,0,0,0,0,2,0,0,0,0.291237645,250,14972,78,6.781359714,NA,225.56,0.928571429,NA,0.481481481,0.316197276,6.551710076,5.832725694,0,0,27.0994665,0,20.51133382,0,0,2.475586114,7.08152725,3.183235782,0,0.25,0,0,0,0,0,0,0,0,0,0,4,0,19,0,2,0,11,0,0,3,0,0,0,0,1,0,0,1,0,0,0,0,0,0,0,0,0,4,3,6,0,0,0,0,0,0,0,0,0,0,0,0,0,0,0,0,0,0,0,0,0,0,0,0,0,0,0,0,0,0,0,0,0,0,0,0,0,0,0,0,0,0,0,50.14413223,29.24734694,19.54421769,12763.15,0.10483871,2326,39.88189364,25.92436037,21.76047265,16.81856231,12.55572562,9.731033699,6.880372489,4.896116211,32.98102161,20.18633405,14.52372702,9.731207546,6.403406726,4.229306173,2.555413976,1.543885308,6.553516403,9.673166411,14.24600512,2.288220305,2.883039635,3.529413429,2.967390851,0,0.743387606,0,1.225285718,0,0.194694018,0,0,0,0,0.090721842,0.387179681,0,0,0,0.05237828,0.140133969,0,0,3,2,0,9,25,0,0,3013.788478,3333.931425,4248.022886,4625.985719,4508.278886,64.78805806,61.80829337,83.11663881,95.7639055,94.90675262,1.84564784,-0.814357416,-0.328742917,0.414596477,-0.491862483,6,15,106.8034557,1.977841773,41.63128582,36.15034009,5.480945729,127.94151,90.89449
10040,peptidoglycan,C[C@H](C(=O)O)O[C@@H]1[C@H]([C@H](O[C@@H]([C@H]1O)CO)O)N,9816401,alpha-muramic acid,MAMPs/PAMPs,NA,Defaye M. Gervason S. Altier C. Berthon J.-Y. Ardid D. Filaire E. Carvalho F. A. Microbiota: a novel regulator of pain. J. Neural Trans. (Vienna). (2020),https://doi.org/10.1007/s00702-019-02083-z,11.99345097,16.00093412,-0.393230544,0.287878533,3.995680586,9.455132977,0.888888889,-2.195,251.2341536,0,4,1.57,6,3,9,1,34,0,0,-2.3475,5.51075625,52.9851,1,1,0,1,0,0,0,0,1,0,0,0,0.567382378,82,502,27,5.087462841,NA,142.47,1,NA,0.5,0,0.166666667,2.302558748,0,0,2.33747785,0,9.030223973,0,0,1.839200791,2.705289616,0.25,0,0,0,0,0,0,0,0,0,0,0,0,1,0,1,0,0,0,6,0,0,1,0,0,0,0,1,0,0,0,0,0,0,0,0,0,0,0,0,4,1,2,0,0,0,0,0,0,0,0,0,0,0,0,0,0,0,0,0,0,0,0,0,0,0,0,0,0,0,0,0,0,0,0,0,0,0,0,0,0,0,0,0,0,0,15.05882353,6.25,3.484444444,884.08,0.176470588,205,13.16277223,7.879116515,7.220405294,5.972764532,3.826453826,3.037511579,1.897181139,0.854162709,9.262157919,5.144105891,3.896779186,2.629334399,1.567967663,1.046414669,0.5012054,0.174006966,3.813128005,4.44393677,6.776384976,1.14763007,1.287869698,1.599504405,1.492387464,0,0.625144909,0,0.603383693,0,0.113122955,0,0,0,0,0.045360921,0.200232793,0,0,0,0.02618914,0.067754776,0,0,1,0,0,3,5,0,0,797.5224458,913.8400308,1249.041333,1296.084161,1001.532613,22.78126355,20.15500973,30.19849764,36.01983167,28.19806036,0.879839797,-0.312502814,-0.385536897,0.338403127,0.051993321,5,8,32.76657805,1.927445768,20.80074712,18.26711993,2.533627197,33.889481,22.714519
10050,Pam3CSK4,CCCCCCCCCCCCCCCC(=O)N[C@@H](CSCC(COC(=O)CCCCCCCCCCCCCCC)OC(=O)CCCCCCCCCCCCCCC)C(=O)N[C@@H](CO)C(=O)N[C@@H](CCCCN)C(=O)N[C@@H](CCCCN)C(=O)N[C@@H](CCCCN)C(=O)N[C@@H](CCCCN)C(=O)O,130704,Pam3CysSerLys4,MAMPs/PAMPs,lipopeptides/lipoproteins,Defaye M. Gervason S. Altier C. Berthon J.-Y. Ardid D. Filaire E. Carvalho F. A. Microbiota: a novel regulator of pain. J. Neural Trans. (Vienna). (2020),https://doi.org/10.1007/s00702-019-02083-z,11.99606167,31.97207646,-0.394221104,0.296374452,4.38991087,11.3536306,0.888888889,17.907,1510.233746,5,86,7.73,16,3,43,4,261,0,0,16.2349,263.571978,424.0148,1,0,0,0,0,0,0,0,0,0,0,0,0.27439815,446,92972,130,7.700439718,NA,414.11,1,NA,0.5,0.080441934,8.994430138,1.911506533,0,0,0,0,17.24932155,0,0,5.137024504,2.11620455,0.333333333,0.404278501,2.341642505,0,2.491141646,0,0,0,0,0,0,0,0,3,0,62,0,0,0,7,0,0,9,0,0,0,0,4,0,0,6,0,0,0,0,0,0,0,0,0,2,9,2,0,0,0,0,0,0,0,0,0,0,0,0,0,1,0,0,0,0,0,0,0,0,0,0,0,0,0,0,0,0,0,0,0,0,0,0,0,0,0,0,0,0,0,105,77.91370666,64.02461538,56680.24,0,6578,77.44218577,51.04481249,39.51594801,28.67467406,20.60603989,15.23778839,10.38974354,7.423721529,67.30137665,43.58668998,30.46978606,20.73789058,13.88763662,9.319913429,6.226708675,4.067429952,7.464036088,9.749364411,13.40874812,2.408768489,2.996002623,3.420529034,3.581994184,0,0.755922318,0,1.267575933,0,0.122800566,0,0,0,0,0,0,0,0,0,0,0,0,0,9,0,0,11,61,0,0,6301.516687,6689.40001,7759.737267,8503.421416,9180.269208,124.7956535,114.979861,136.9532213,154.644059,168.6712509,2.100622827,-0.980312086,-0.164111387,0.696228228,-0.970895993,12,23,206.1988161,1.963798249,64.79164521,33.76640255,27.95823278,270.905708,186.594292
10060,LPS with O-antigen,CCCCCCCCCCCCCC(=O)O[C@H](CCCCCCCCCCC)CC(=O)O[C@@H]1[C@H]([C@@H](O[C@@H]([C@H]1OP(=O)(O)O)CO[C@@]2(C[C@H]([C@@H]([C@H](O2)[C@H](CO)O)OC3[C@H]([C@H]([C@@H]([C@H](O3)[C@H](CO)O)OP(=O)(O)OP(=O)(O)OCCN)OC4[C@H]([C@H]([C@@H]([C@H](O4)[C@H](COC5[C@H]([C@H]([C@@H]([C@H](O5)[C@H](CO)O)OP(=O)(O)O)O)O)O)O)OC6[C@@H]([C@H]([C@@H]([C@H](O6)CO[C@@H]7[C@@H]([C@H]([C@H]([C@H](O7)CO)O)O)O)O)O[C@@H]8[C@@H]([C@H]([C@H]([C@H](O8)CO)O)O)OC9[C@@H]([C@H]([C@@H]([C@H](O9)CO)O)O[C@H]1[C@@H]([C@H]([C@H]([C@H](O1)CO[C@H]1[C@@H]([C@H]([C@@H]([C@H](O1)CO)O)O)NC(=O)C)O)O[C@H]1[C@@H]([C@H]([C@H]([C@H](O1)CO)O)O[C@@H]1[C@@H]([C@H]([C@H]([C@H](O1)CO[C@@H]1[C@@H]([C@H]([C@H]([C@H](O1)CO)O)O)O)O)O)O)NC(=O)C)NC(=O)C)O[C@H]1[C@@H]([C@H]([C@@H]([C@H](O1)CO)O)O)NC(=O)C)O)O)O)O[C@@]1(C[C@H]([C@@H]([C@H](O1)[C@H](CO)O)O)O[C@@]1(C[C@H]([C@@H]([C@H](O1)[C@H](CO)O)O)OP(=O)(O)OCCN)C(=O)O)C(=O)O)C(=O)O)OC[C@@H]1[C@H]([C@@H]([C@H]([C@H](O1)OP(=O)(O)O)NC(=O)C[C@@H](CCCCCCCCCCC)O)OC(=O)C[C@@H](CCCCCCCCCCC)O)O)NC(=O)C[C@@H](CCCCCCCCCCC)OC(=O)CCCCCCCCCCC,53481793,rough LPS/ lipoglycans/ endotoxins,MAMPs/PAMPs,lipopolysaccharide,Defaye M. Gervason S. Altier C. Berthon J.-Y. Ardid D. Filaire E. Carvalho F. A. Microbiota: a novel regulator of pain. J. Neural Trans. (Vienna). (2020),https://doi.org/10.1007/s00702-019-02083-z,11.89,30.97888406,-0.394294756,0.475535892,2.718039379,11.57868584,0.938388626,-9.346,5227.072214,4,169,9.27,14,9,68,2,727,0,0,-11.037,121.815369,1160.972,12,18,0,18,0,0,0,0,18,0,0,0,0.412509656,1774,1562306,608,9.523561956,NA,2155.02,0.970588235,NA,0.492537313,1.167216684,0,0,1.051791987,0,0,0,0,0,0.595275394,0,0,0,0.035714286,0.384998942,0,0.749626473,0,0,0,0,0,0,0,0,10,0,91,0,0,0,94,0,0,13,0,0,3,0,2,0,0,6,0,0,0,0,0,0,0,0,0,60,19,47,0,0,0,0,0,0,0,0,0,6,0,0,0,0,0,0,0,0,0,0,0,0,0,0,0,0,0,0,0,0,0,0,0,0,0,0,0,0,0,0,0,0,0,317.502806,158.2647451,96.7187229,430687.4,0.181568088,36703,259.0998553,166.3770354,152.5845436,120.4524414,95.38990256,78.92036439,60.23291804,45.33520224,198.5764822,122.4307162,93.26398363,64.86845362,45.89086723,32.51421272,21.12300067,13.71489357,60.96762557,95.86998031,146.7464301,19.96889573,27.17755709,34.62177488,30.69030491,2.11684639,7.405048478,0.306186218,10.83780123,0.216771838,1.59987316,0.016137431,0,0,0,0.824751385,3.234438606,0,0,0,0.476170434,1.144038997,0,0,13,0,0,47,151,0,0,20764.58762,24343.62318,34158.84858,40094.05898,42780.34767,485.3654237,478.2542894,665.3062814,810.1909174,878.2742099,16.24099688,-7.343652437,-2.485909836,3.156674597,-3.144265369,68,134,NA,NA,NA,NA,NA,753.706168,566.819832
10061,enterobacterial common antigen-core oligosaccharide-lipid A,CCCCCCCCCCCCCC(=O)O[C@H](CCCCCCCCCCC)CC(=O)O[C@@H]1[C@H]([C@@H](O[C@@H]([C@H]1OP(=O)([O-])[O-])CO[C@@]2(C[C@H]([C@H]([C@H](O2)[C@@H](CO)O)O[C@@H]3[C@H]([C@H]([C@@H]([C@H](O3)[C@H](CO)O)OP(=O)([O-])[O-])O[C@H]4[C@H]([C@H]([C@@H]([C@H](O4)[C@@H](CO[C@@H]5[C@H]([C@H]([C@@H]([C@H](O5)[C@H](CO)O)O)O)O)O)OP(=O)([O-])[O-])O[C@@H]6[C@@H]([C@H]([C@@H]([C@H](O6)CO[C@@H]7[C@@H]([C@H]([C@H]([C@H](O7)CO)O)O)O)O)O[C@@H]8[C@@H]([C@H]([C@@H]([C@H](O8)CO)O)O)O[C@@H]9[C@@H]([C@H]([C@H]([C@H](O9)CO[C@@H]1[C@H]([C@H]([C@@H]([C@H](O1)[C@H](CO[C@@H]1[C@@H]([C@H]([C@@H]([C@H](O1)CO)O[C@@H]1[C@@H]([C@@H]([C@H]([C@@H](O1)C(=O)[O-])O[C@@H]1[C@@H]([C@H]([C@H]([C@H](O1)C)NC(=O)C)O[C@H]1[C@H]([C@@H]([C@H]([C@@H](O1)CO)O[C@H]1[C@H]([C@H]([C@@H]([C@H](O1)C(=O)[O-])O[C@H]1[C@H]([C@@H]([C@@H]([C@@H](O1)C)NC(=O)C)O[C@@H]1[C@@H]([C@H]([C@@H]([C@H](O1)CO)O[C@@H]1[C@@H]([C@@H]([C@H]([C@@H](O1)C(=O)[O-])O[C@@H]1[C@@H]([C@H]([C@H]([C@H](O1)C)NC(=O)C)O[C@H]1[C@H]([C@@H]([C@H]([C@@H](O1)CO)O[C@H]1[C@H]([C@H]([C@@H]([C@H](O1)C(=O)[O-])O[C@H]1[C@H]([C@@H]([C@@H]([C@@H](O1)C)NC(=O)C)O)O)O)NC(=O)C)O)NC(=O)C)O)O)NC(=O)C)O)NC(=O)C)O)O)NC(=O)C)O)NC(=O)C)O)O)NC(=O)C)O)NC(=O)C)O)O)O)O)O)O)O)O)O)O)O[C@@]1(C[C@H]([C@H]([C@H](O1)[C@@H](CO)O)O)O)C(=O)[O-])C(=O)[O-])OC[C@@H]1[C@H]([C@@H]([C@H]([C@H](O1)OP(=O)([O-])[O-])NC(=O)C[C@@H](CCCCCCCCCCC)O)OC(=O)C[C@@H](CCCCCCCCCCC)O)O)NC(=O)C[C@@H](CCCCCCCCCCC)OC(=O)CCCCCCCCCCC,135398112,smooth LPS/ ECALPS,MAMPs/PAMPs,lipopolysaccharide,Defaye M. Gervason S. Altier C. Berthon J.-Y. Ardid D. Filaire E. Carvalho F. A. Microbiota: a novel regulator of pain. J. Neural Trans. (Vienna). (2020),https://doi.org/10.1007/s00702-019-02083-z,11.89,30.97686152,-0.394294758,0.639502816,2.558195989,11.39677512,0.906976744,-15.68,6232.052848,4,188,11.47,14,5,116,0,851,0,0,-23.9655,574.3451903,1351.1541,14,24,0,24,0,0,0,0,24,0,0,0,0.41230863,2174,3674866,752,9.807354922,NA,2568.07,0.982758621,NA,0.495652174,0,0,0,0.928125681,0,0,9.674384529,0,0,0.25,0,0,0,0,0,0,3.397674723,0,0,0,0,0,0,0,0,22,0,84,0,0,0,126,0,0,24,0,0,2,0,0,0,0,14,0,0,0,0,0,0,0,0,0,52,28,55,0,0,0,0,0,0,0,0,0,4,0,0,0,0,0,0,0,0,0,0,0,0,0,0,0,0,0,0,0,0,0,0,0,0,0,0,0,0,0,0,0,0,0,380.6839923,185.7996429,111.208078,583677.67,0.205640423,79092,313.7898779,200.9201497,187.5063856,146.472243,118.7620166,101.212549,75.51728414,57.42707934,233.9674428,142.0049925,108.7962103,76.9367139,55.10864032,39.27142916,24.77938212,15.96924205,74.86724697,118.2070599,186.7495395,24.65439993,33.90719546,43.42604832,37.55683412,1.618337708,9.427893506,0.204124145,12.73226329,0.058925565,2.065202086,0,0,0,0,1.09416531,4.302876189,0,0,0,0.631716637,1.54002282,0,0,24,0,0,60,174,0,0,26002.5077,30685.59302,43507.92879,51107.92697,54176.00124,568.0372657,554.050411,798.6126037,972.1138079,1070.195792,20.98254509,-9.284004112,-3.718919206,4.968778674,-5.321608651,66,163,NA,NA,NA,NA,NA,887.551818,650.482182
10070,beta-glucan,C1[C@@H]([C@H](O[C@H]([C@@H]1O)O[C@H]2[C@@H]([C@H](O[C@H]([C@@H]2O)O[C@@H]3[C@H](CO[C@@H]([C@H]3O)CO)O)CO)O)CO)O,71312131,NA,MAMPs/PAMPs,glucans,Defaye M. Gervason S. Altier C. Berthon J.-Y. Ardid D. Filaire E. Carvalho F. A. Microbiota: a novel regulator of pain. J. Neural Trans. (Vienna). (2020),https://doi.org/10.1007/s00702-019-02083-z,11.99616332,16.0083079,-0.41405773,0.188385993,4.32280644,9.817061371,1,-5.351,472.4390193,2,7,1.9,6,0,15,0,64,0,0,-5.0944,25.95291136,98.623,0,3,0,3,0,0,0,0,3,0,0,0,0.48333344,166,2878,58,6.087462841,NA,228.22,1,NA,0.5,0,0,0,0,1.376389916,13.83288576,0,20.35166944,0,0,4.71592534,8.331909003,2.164819193,0,0,0,0,0,0,0,0,0,0,0,0,0,0,5,0,0,0,13,0,0,0,0,0,0,0,0,0,0,0,0,0,0,0,0,0,0,0,0,9,0,5,0,0,0,0,0,0,0,0,0,0,0,0,0,0,0,0,0,0,0,0,0,0,0,0,0,0,0,0,0,0,0,0,0,0,0,0,0,0,0,0,0,0,0,26.60207612,11.62015827,5.814212519,3364.14,0.3125,716,23.57662131,15.20914632,13.61791586,12.26745545,9.540945695,7.381345819,5.428962654,3.260556152,17.10725122,10.35736186,8.116277048,5.877279023,3.974185876,2.721968086,1.534146081,0.824756192,6.552631822,9.790866542,14.05831997,2.277776673,2.834664265,3.406899818,2.389955911,0,0.8563047,0,1.131347742,0,0.197735284,0,0,0,0,0.156472032,0.56630395,0,0,0,0.09033917,0.192253733,0,0,0,0,0,6,12,0,0,1744.825773,2071.025754,2945.358765,3232.106809,2851.075579,42.8425665,40.30974757,60.51169739,77.91933496,68.26879668,1.729958252,-0.553697345,-0.765497442,0.619968936,-0.252022235,9,14,64.06020511,2.00188141,38.25042821,38.25042821,0,64.245376,44.562624
10080,mannan,C([C@@H]1[C@H]([C@@H]([C@@H]([C@@H](O1)O[C@@H]2[C@H](O[C@H]([C@@H]([C@H]2O)O)O[C@@H]3[C@H](O[C@H]([C@H]([C@H]3O)O)O[C@H]4[C@H](O[C@H]([C@H]([C@H]4O)O)O)CO)CO)CO)O)O)O)O,25147451,mannoglycan,MAMPs/PAMPs,mannans,Defaye M. Gervason S. Altier C. Berthon J.-Y. Ardid D. Filaire E. Carvalho F. A. Microbiota: a novel regulator of pain. J. Neural Trans. (Vienna). (2020),https://doi.org/10.1007/s00702-019-02083-z,11.99613292,16.0152669,-0.417869756,0.191723831,4.355824848,9.678619194,1,-7.595,666.5786767,3,10,1.79,6,0,21,0,87,0,0,-7.7541,60.12606681,133.1633,0,4,0,4,0,0,0,0,4,0,0,0,0.522093347,238,7768,88,6.584962501,NA,347.83,1,NA,0.5,0,0,0,0,0.617732325,12.91404987,0,35.40243278,0,0,9.923833371,14.27473514,3.757018294,0,0,0,0,0,0,0,0,0,0,0,0,0,0,4,0,0,0,20,0,0,0,0,0,0,0,0,0,0,0,0,0,0,0,0,0,0,0,0,14,0,7,0,0,0,0,0,0,0,0,0,0,0,0,0,0,0,0,0,0,0,0,0,0,0,0,0,0,0,0,0,0,0,0,0,0,0,0,0,0,0,0,0,0,0,37.8125,16.13886134,7.7616,6120.21,0.310344828,1464,33.32517998,21.28373238,19.3043651,18.1743925,13.56302768,10.96032592,8.095139607,5.390242994,23.49416088,14.1130581,11.14159701,8.20279885,5.545614539,3.810417137,2.229165863,1.229435071,10.48197195,15.68558765,23.48153647,3.395351989,4.30204742,5.272537449,3.542668025,0,1.516364904,0,1.622723838,0,0.323602387,0,0,0,0,0.181443685,0.774359361,0,0,0,0.10475656,0.255345499,0,0,0,0,0,8,16,0,0,2525.433591,3033.692864,4406.315694,5011.050851,4553.047716,61.26384975,57.29857536,88.70992314,119.538844,107.6714596,2.582816891,-0.78823454,-1.087219245,0.714629046,-0.387630525,14,21,90.08415324,2.001870072,57.12400385,57.12400385,0,87.087306,59.326694
10090,chitosan,COC(=O)N[C@@H]1[C@H]([C@@H]([C@H](O[C@H]1O[C@@H]2[C@H](O[C@H]([C@@H]([C@H]2O)N)O[C@@H]3[C@H](O[C@H]([C@@H]([C@H]3O)N)O)CO)CO)CO)O[C@H]4[C@@H]([C@H]([C@@H]([C@H](O4)CO)O[C@H]5[C@@H]([C@H]([C@@H]([C@H](O5)CO)O[C@H]6[C@@H]([C@H]([C@@H]([C@H](O6)CO)O[C@H]7[C@@H]([C@H]([C@@H]([C@H](O7)CO)O[C@H]8[C@@H]([C@H]([C@@H]([C@H](O8)CO)O[C@H]9[C@@H]([C@H]([C@@H]([C@H](O9)CO)O)O)N)O)N)O)N)O)N)O)N)O)N)O,71853,deacetylchitin,MAMPs/PAMPs,chitins,Defaye M. Gervason S. Altier C. Berthon J.-Y. Ardid D. Filaire E. Carvalho F. A. Microbiota: a novel regulator of pain. J. Neural Trans. (Vienna). (2020),https://doi.org/10.1007/s00702-019-02083-z,11.99607588,16.03378346,-0.411757259,0.338010919,4.351683226,10.39635714,0.982142857,-17.581,1526.456229,4,28,2.34,6,4,46,8,207,0,0,-18.4304,339.6796442,321.2147,0,9,0,9,0,0,0,0,9,0,0,0,0.529615428,556,87108,209,7.807354922,NA,808,0.956521739,NA,0.488888889,0,0.534886201,3.186427294,0,2.241081056,0,0,0,0,0,0,0,0,1.702151662,0.541186553,0,0,0,0,0,0,0,0,0,0,1,0,9,0,0,0,45,0,0,1,0,0,0,0,8,0,0,1,0,0,0,0,0,0,0,0,0,20,1,18,0,0,0,0,0,0,0,0,0,0,0,0,0,0,0,0,0,0,0,0,0,0,0,0,0,0,0,0,0,0,0,0,0,0,0,0,0,0,0,0,0,0,0,87.95727041,38.88851793,18.86677679,35513.48,0.299516908,7620,76.35710226,49.39749456,44.76772644,42.04653564,32.26829277,27.0515117,20.57629618,14.47181357,55.66451473,33.39618753,26.54368223,19.90526753,13.7039693,9.802670412,6.034052555,3.497783009,23.46436777,35.94537935,54.96164391,8.350583336,10.80699781,13.74351055,8.046557215,0,3.225362339,0,3.887310837,0,0.811107754,0,0,0,0,0.40824829,1.695807891,0,0,0,0.23570226,0.600623974,0,0,0,0,0,18,36,0,0,6633.605419,8009.986488,11768.80079,13764.54404,13287.68563,137.4441151,132.591062,204.7423385,274.0795805,264.6014651,5.488726114,-2.106436387,-1.461001598,1.112121133,-1.649988436,29,48,209.6519583,2.015884215,132.3995897,108.9174267,23.48216299,208.417679,143.426321
10091,chitooctaose,CC(=O)N[C@@H]1[C@H]([C@@H]([C@H](O[C@H]1OC2[C@H](O[C@H]([C@@H]([C@H]2O)NC(=O)C)OC3[C@H](O[C@H]([C@@H]([C@H]3O)NC(=O)C)OC4[C@H](O[C@H]([C@@H]([C@H]4O)NC(=O)C)OC5[C@H](O[C@H]([C@@H]([C@H]5O)NC(=O)C)OC6[C@H](O[C@H]([C@@H]([C@H]6O)NC(=O)C)OC7[C@H](O[C@H]([C@@H]([C@H]7O)NC(=O)C)OC8[C@H](O[C@H]([C@@H]([C@H]8O)NC(=O)C)O)CO)CO)CO)CO)CO)CO)CO)CO)O)O,24978517,chitin octamer,MAMPs/PAMPs,chitins,Defaye M. Gervason S. Altier C. Berthon J.-Y. Ardid D. Filaire E. Carvalho F. A. Microbiota: a novel regulator of pain. J. Neural Trans. (Vienna). (2020),https://doi.org/10.1007/s00702-019-02083-z,11.99607017,16.03587927,-0.412040678,0.219180877,4.316060486,10.5063322,0.875,-13.787,1643.558045,4,38,3.11,6,3,42,0,219,0,0,-16.8873,285.1809013,351.6269,0,8,0,8,0,0,0,0,8,0,0,0,0.447686357,590,97304,212,7.906890596,NA,735.39,0.952380952,NA,0.487804878,1.452051002,4.197720798,0,0,1.889097557,0,0,0,0,0,0,0,10.16432534,0,0,0,1.889097557,0,0,0,0,0,0,0,0,8,0,8,0,0,0,40,0,0,8,0,0,0,0,0,0,0,8,0,0,0,0,0,0,0,0,0,18,8,15,0,0,0,0,0,0,0,0,0,0,0,0,0,0,0,0,0,0,0,0,0,0,0,0,0,0,0,0,0,0,0,0,0,0,0,0,0,0,0,0,0,0,0,98.43555556,45.05965714,24.33208848,38420.49,0.251141553,7473,83.63312314,53.3800356,49.90626179,39.99200459,34.27594885,30.08271898,21.16592625,16.86243212,62.19042042,36.05792607,28.25684505,19.8697299,14.74844543,10.63264011,6.617484754,4.328989218,20.94676193,35.07972172,56.15168767,7.899551193,11.16660068,14.40284793,9.774980844,0,2.434651847,0,4.13041286,0,0.67642515,0,0,0,0,0.362887369,1.41585966,0,0,0,0.20951312,0.519709506,0,0,8,0,0,24,32,0,0,7289.310051,8774.318164,12857.78899,15256.31871,16007.76436,147.6330729,141.2560617,216.1791696,271.4350568,301.030348,5.739073942,-2.29003412,-1.260249619,1.714311444,-3.021111979,26,49,226.4726813,2.00418302,136.2983685,112.4529195,23.84544905,225.002058,157.563942
10100,A pleuropneumoniae type 6 capsular polysaccharide,CC(=O)N[C@@H]1[C@H]([C@@H]([C@H](O[C@@H]1O[C@@H]2[C@H]([C@@H](O[C@@H]([C@@H]2O)CO)OCC(COP(=O)(O)O)O[C@@H]3[C@@H]([C@H]([C@H]([C@H](O3)CO)O)O)NC(=O)C)NC(=O)C)CO)O)O,148055,NA,MAMPs/PAMPs,capsular polysaccharides,Defaye M. Gervason S. Altier C. Berthon J.-Y. Ardid D. Filaire E. Carvalho F. A. Microbiota: a novel regulator of pain. J. Neural Trans. (Vienna). (2020),https://doi.org/10.1007/s00702-019-02083-z,11.99612234,30.97376464,-0.411920167,0.448985591,2.514586941,10.78890144,0.888888889,-6.664,781.6524001,4,19,1.68,6,5,18,0,100,0,0,-8.2637,68.28873769,162.2017,2,3,0,3,0,0,0,0,3,0,0,0,0.487794081,264,10610,88,6.754887502,NA,381.09,0.888888889,NA,0.470588235,0.230315852,1.629388256,7.830716237,0,1.406821618,16.17889154,0,31.42235932,0,0,9.108679884,13.62040076,4.218613816,0,0,0,0.337553191,0,0,0,0,0,0,0,0,3,0,5,0,0,0,16,0,0,3,0,0,0,0,0,0,0,3,0,0,0,0,0,0,0,0,0,10,4,7,0,0,0,0,0,0,0,0,0,1,0,0,0,0,0,0,0,0,0,0,0,0,0,0,0,0,0,0,0,0,0,0,0,0,0,0,0,0,0,0,0,0,0,46.38271605,20.9566075,13.01944946,7752.25,0.23,1465,39.07625683,24.30718909,23.34609464,17.36150621,13.85892787,11.81031576,8.292615539,6.120106381,28.40716142,16.32768902,12.597151,8.339375257,5.877448901,4.132391984,2.49432013,1.525031918,9.339666634,14.256164,21.84786164,3.214826198,4.252378503,5.337847443,5.496110691,0.353553391,1.006279318,0,1.886602549,0.022371869,0.259749447,0,0,0,0,0.136082763,0.547554755,0,0,0,0.07856742,0.19616665,0,0,3,0,0,11,13,0,0,2865.486215,3388.088507,4817.515301,5504.264913,5521.77962,74.99420445,72.70830534,100.9962104,115.2009184,122.5265788,2.774215091,-1.28231805,-0.320318171,0.62869723,-1.261775212,13,24,102.8493734,1.977872565,68.46392498,56.28644154,8.952983254,103.298064,79.177936
10101,A pleuropneumoniae type 7 capsular polysaccharide,CCCO[C@@H]1C([C@]([C@H]([C@H](O1)CO)O[C@H]2[C@@H]([C@H]([C@H]([C@H](O2)CO)O)O)O)(O)OP(=O)(O)O)(O)O,195740,NA,MAMPs/PAMPs,capsular polysaccharides,Defaye M. Gervason S. Altier C. Berthon J.-Y. Ardid D. Filaire E. Carvalho F. A. Microbiota: a novel regulator of pain. J. Neural Trans. (Vienna). (2020),https://doi.org/10.1007/s00702-019-02083-z,11.9961863,30.97376349,-0.394281917,0.451667749,2.872357947,10.06802733,1,-3.461,496.3555608,2,9,1.24,6,5,14,0,61,0,0,-4.5694,20.87941636,96.4365,2,2,0,2,0,0,0,0,2,0,0,0,0.554967299,168,2625,61,6.044394119,NA,275.33,0.857142857,NA,0.461538462,0,1.111047614,0.966941469,0.365148372,1.124300974,6.652239978,1.852506603,9.658117897,4.819481749,1,9.260187984,11.68977899,2.690028903,0,0,0,0,0,0,0,0,0,0,0,0,1,0,4,0,0,0,8,0,0,0,0,0,2,0,0,0,0,0,0,0,0,0,0,0,0,0,0,10,1,5,0,0,0,0,0,0,0,0,0,1,0,0,0,0,0,0,0,0,0,0,0,0,0,0,0,0,0,0,0,0,0,0,0,0,0,0,0,0,0,0,0,0,0,28.23875115,10.7266436,5.814212519,2852.17,0.213114754,625,24.48276318,14.72872948,14.70342926,11.62772273,8.913339967,7.144036189,5.062430927,3.269676287,17.04001103,9.886504845,7.609603505,5.047385873,3.429363974,2.344977345,1.36600555,0.737473979,8.733075084,13.87107787,22.89149657,2.374204564,3.179700676,4.119379424,4.354849888,0.599953031,1.858016854,0.578069624,1.290665735,0.077591696,0.297097322,0.049429452,0,0,0,0.079381612,0.398519911,0,0,0,0.045830995,0.128644073,0,0,0,0,0,6,9,0,0,1571.686745,1887.94765,2813.015803,3265.985595,3038.334111,50.04191837,48.3865699,69.29001336,89.49985684,93.60085175,1.907754876,-0.838412393,-0.384331606,0.461790333,-0.386731261,10,16,62.60098925,1.956280914,45.66633918,42.44297998,0,62.198997,49.721003
10102,E coli K49 capsular polysaccharide,CC(=O)N[C@@H]1[C@H]([C@H]([C@H](O[C@H]1O[C@H]2[C@@H]([C@H]([C@@H]([C@H](O2)CO)O)O)O)CO)O[C@H]3[C@@H]([C@H]([C@@H]([C@H](O3)CO)O)O)OC(=O)C)O[C@H]4[C@@H]([C@H]([C@H]([C@H](O4)CO)O)O)O,195668,NA,MAMPs/PAMPs,capsular polysaccharides,Defaye M. Gervason S. Altier C. Berthon J.-Y. Ardid D. Filaire E. Carvalho F. A. Microbiota: a novel regulator of pain. J. Neural Trans. (Vienna). (2020),https://doi.org/10.1007/s00702-019-02083-z,11.99611928,16.01629736,-0.407438285,0.258835818,4.08272659,11.49826808,0.928571429,-6.217,749.6674322,4,14,2.01,6,3,16,0,98,0,0,-7.6432,58.41850624,153.4161,0,4,0,4,0,0,0,0,4,0,0,0,0.484171713,266,9188,96,6.754887502,NA,362.77,0.875,NA,0.466666667,0.090909091,0.865376188,6.454751287,0,0.626881376,14.36697095,0,0,0,0,9.636038167,16.3549388,5.964560743,0,0,0,0,0,0,0,0,0,0,0,0,2,0,4,0,0,0,20,0,0,2,0,0,0,0,0,0,0,1,0,0,0,0,0,0,0,0,0,12,2,8,0,0,0,0,0,0,0,0,0,0,0,0,0,0,0,0,0,0,0,0,0,0,0,0,0,0,0,0,0,0,0,0,0,0,0,0,0,0,0,0,0,0,0,43.72427984,19.23569941,9.87654321,7651.23,0.275510204,1256,37.89409408,24.07142608,22.15099694,19.21827666,15.00956843,12.4062525,9.141497872,6.840407641,27.32447856,15.98341015,12.46457184,8.870428959,6.165283116,4.310878361,2.637560102,1.628580459,10.69853232,16.51596457,25.15877155,3.595526409,4.690472585,5.856857029,4.233761686,0,1.430483456,0,1.812975486,0,0.327633014,0,0,0,0,0.181443685,0.747787549,0,0,0,0.10475656,0.255707462,0,0,2,0,0,10,16,0,0,3000.709265,3607.877616,5267.760366,6148.280014,6135.283376,68.39829908,64.29512318,98.86849155,127.7061875,125.7160188,2.838714042,-1.006268559,-0.854398306,0.6804631,-0.834119358,13,23,101.8771269,1.997590724,63.06950765,60.04703825,3.022469401,99.363271,69.284729
10103,E coli K87 capsular polysaccharide,CC1C(C(C(C(O1)OC2C(C(OC(C2OC3C(C(C(C(O3)CO)O)O)O)CO)OCC4C(C(C(C(O4)O)O)O)O)NC(=O)C)O)OC(=O)C)OC5C(C(C(C(O5)C(=O)O)O)O)O,195670,NA,MAMPs/PAMPs,capsular polysaccharides,Defaye M. Gervason S. Altier C. Berthon J.-Y. Ardid D. Filaire E. Carvalho F. A. Microbiota: a novel regulator of pain. J. Neural Trans. (Vienna). (2020),https://doi.org/10.1007/s00702-019-02083-z,11.99610441,16.02134229,-0.407441826,0.291082764,4.137428964,11.4818034,0.911764706,-6.894,909.7923982,4,16,2.12,6,3,21,0,117,0,0,-8.293,68.773849,184.2276,1,5,0,5,0,0,0,0,5,0,0,0,0.482527065,328,16396,118,7.044394119,NA,438.76,1,NA,0.5,0.356882928,0.977455281,11.79625882,0,0.425695024,12.53380021,0,0,0,0,12.52281381,20.88115954,7.8083014,0,0,0,0,0,0,0,0,0,0,0,0,3,0,3,0,0,0,25,0,0,3,0,0,0,0,0,0,0,1,0,0,0,0,0,0,0,0,0,14,3,10,0,0,0,0,0,0,0,0,0,0,0,0,0,0,0,0,0,0,0,0,0,0,0,0,0,0,0,0,0,0,0,0,0,0,0,0,0,0,0,0,0,0,0,52.96189164,22.86547272,12.00746226,10859.28,0.299145299,2024,46.06530247,29.10447738,27.63200067,23.69408263,18.32792201,15.14581448,11.19104363,7.906013935,33.12329519,19.3401746,15.33070827,10.89599494,7.589055218,5.344268456,3.248049032,1.929880752,13.78546964,20.74586658,31.72291051,4.482462041,5.806500321,7.291653585,5.52889858,0,1.976066733,0,2.285137289,0,0.422557676,0,0,0,0,0.226804606,0.955420373,0,0,0,0.1309457,0.322300743,0,0,3,0,0,11,20,0,0,3646.985215,4387.403607,6415.091587,7435.472008,7326.853583,83.27064426,78.61976702,123.0704414,157.3418295,151.3603457,3.511959228,-1.245956936,-1.128695818,0.911666207,-0.931094535,15,28,123.9972963,1.999956392,76.64455424,73.62403315,3.020521092,119.267615,82.820385
10104,E coli K98 capsular polysaccharide,CC1C(C(C(C(O1)O)OC2C(C(C(C(O2)C)O)OC3C(C(C(C(O3)C)O)O)O)OC4C(C(C(C(O4)C(=O)O)O)O)O)O)O,197416,NA,MAMPs/PAMPs,capsular polysaccharides,Defaye M. Gervason S. Altier C. Berthon J.-Y. Ardid D. Filaire E. Carvalho F. A. Microbiota: a novel regulator of pain. J. Neural Trans. (Vienna). (2020),https://doi.org/10.1007/s00702-019-02083-z,11.99613292,16.0132758,-0.410605227,0.291166619,4.146170081,10.65035616,0.958333333,-4.471,632.5639853,3,7,2.01,6,3,15,0,83,0,0,-4.8806,23.82025636,128.4729,1,4,0,4,0,0,0,0,4,0,0,0,0.481180194,232,5908,84,6.523561956,NA,304.21,1,NA,0.5,0.306687427,0,10.1924352,0,0,0,0,43.51919006,0,0,8.142743561,13.65491256,4.835928796,0,0,0,0,0,0,0,0,0,0,0,0,3,0,0,0,0,0,20,0,0,1,0,0,0,0,0,0,0,0,0,0,0,0,0,0,0,0,0,11,1,7,0,0,0,0,0,0,0,0,0,0,0,0,0,0,0,0,0,0,0,0,0,0,0,0,0,0,0,0,0,0,0,0,0,0,0,0,0,0,0,0,0,0,0,35.84688091,14.40857143,7.291666667,5590.19,0.325301205,984,32.07410312,20.04239677,19.47077651,17.48755466,12.86522866,10.05906703,7.466015197,5.169234907,23.23234126,13.66361076,11.13168681,8.056102133,5.315985527,3.605387679,2.16173714,1.236356487,11.01964961,15.8843879,23.76009512,3.546383577,4.318994071,5.298564935,4.052524236,0,1.747860942,0,1.766817958,0,0.361729454,0,0,0,0,0.181443685,0.808331205,0,0,0,0.10475656,0.272933415,0,0,1,0,0,7,16,0,0,2479.030547,2984.967797,4383.931544,4956.194004,4555.146797,57.71491168,54.63439141,87.82020822,113.3257219,99.45833756,2.394377233,-0.801681519,-0.919613568,0.702651451,-0.505594452,11,19,85.87232164,1.997030736,51.83573243,51.83573243,0,84.14972,58.09828
10105,Klebsiella K15 capsular polysaccharide,C(C1C(C(C(C(O1)OC2C(C(OC(C2OC3C(C(C(C(O3)C(=O)O)OC4C(C(C(C(O4)CO)O)O)O)O)O)OC5C(OC(C(C5O)O)OCC6C(C(C(C(O6)O)O)O)O)CO)CO)O)O)O)O)O,3083199,NA,MAMPs/PAMPs,capsular polysaccharides,Defaye M. Gervason S. Altier C. Berthon J.-Y. Ardid D. Filaire E. Carvalho F. A. Microbiota: a novel regulator of pain. J. Neural Trans. (Vienna). (2020),https://doi.org/10.1007/s00702-019-02083-z,11.99610047,16.02636504,-0.417920804,0.291344725,4.349481956,10.81107335,0.972222222,-10.083,1004.843895,4,16,1.9,6,3,25,0,128,0,0,-11.039,121.859521,197.9324,1,6,0,6,0,0,0,0,6,0,0,0,0.520956361,364,21802,135,7.189824559,NA,523.2,1,NA,0.5,0,0,0,0,0.908596264,19.80121527,0,0,0,0,0,27.43649406,8.604304403,0,0,0,0,0,0,0,0,0,0,0,0,0,0,5,0,0,0,30,0,0,1,0,0,0,0,0,0,0,0,0,0,0,0,0,0,0,0,0,20,1,11,0,0,0,0,0,0,0,0,0,0,0,0,0,0,0,0,0,0,0,0,0,0,0,0,0,0,0,0,0,0,0,0,0,0,0,0,0,0,0,0,0,0,0,57.28129105,24.56459894,12.09534794,13133.32,0.328125,2617,50.21156684,32.09117059,29.73637105,27.65097608,20.68290046,16.6911045,12.57752455,8.890193187,35.19929338,21.13396454,16.83482775,12.38076579,8.346800476,5.778567751,3.489716194,2.066435079,16.21426686,23.98412901,35.91511351,5.107780082,6.380196084,7.822005767,5.610417334,0,2.41375091,0,2.459704906,0,0.49386131,0,0,0,0,0.272165527,1.155653167,0,0,0,0.15713484,0.3775943,0,0,1,0,0,11,24,0,0,3934.486352,4754.126254,6964.09711,8047.963116,7635.274341,92.78300914,87.27995502,136.6714457,183.5808729,167.9439803,3.990949171,-1.257603531,-1.603460439,1.1488927,-0.886725398,20,32,136.6010681,2.008839237,87.29104995,87.29104995,0,129.03158,87.62642
10106,S suis serotype 2 desialylated capsular polysaccharide,C[C@H]1[C@@H]([C@H]([C@H]([C@H](O1)O[C@@H]2[C@H](O[C@H]([C@@H]([C@H]2O)O)O)CO)O)O[C@@H]3[C@@H]([C@H]([C@H]([C@H](O3)CO)O)O)O)O[C@H]4[C@@H]([C@H]([C@H]([C@H](O4)CO)O)O[C@H]5[C@@H]([C@H]([C@@H]([C@H](O5)CO)O[C@H]6[C@@H]([C@H]([C@H]([C@H](O6)CO)O)O)O)O)NC(=O)C)O,121225525,NA,MAMPs/PAMPs,capsular polysaccharides,Defaye M. Gervason S. Altier C. Berthon J.-Y. Ardid D. Filaire E. Carvalho F. A. Microbiota: a novel regulator of pain. J. Neural Trans. (Vienna). (2020),https://doi.org/10.1007/s00702-019-02083-z,11.99609693,16.02438536,-0.407464914,0.200579491,4.36813646,10.6602778,0.973684211,-9.757,1015.912964,4,17,2.23,6,3,25,0,134,0,0,-10.6279,112.9522584,207.5469,0,6,0,6,0,0,0,0,6,0,0,0,0.487285711,368,22934,136,7.209453366,NA,494.77,1,NA,0.5,0.083333333,0.983397684,8.148332719,0,0.789303716,18.75573965,0,0,0,0,0,24.02670308,8.175437444,0,0,0,0,0,0,0,0,0,0,0,0,2,0,5,0,0,0,30,0,0,1,0,0,0,0,0,0,0,1,0,0,0,0,0,0,0,0,0,18,1,11,0,0,0,0,0,0,0,0,0,0,0,0,0,0,0,0,0,0,0,0,0,0,0,0,0,0,0,0,0,0,0,0,0,0,0,0,0,0,0,0,0,0,0,58.26442659,25.22743802,12.48979592,14629.31,0.305970149,2720,50.91867363,32.61233864,30.11140849,27.40979707,21.26288986,17.49487177,12.89763971,9.166535256,36.80486619,21.98456513,17.47616935,12.78795169,8.879239447,6.233087787,3.763028663,2.248975566,15.61259718,23.91657856,36.48696598,5.292475749,6.891816569,8.647731355,5.672217136,0,2.1925229,0,2.579763605,0,0.497004991,0,0,0,0,0.272165527,1.148253136,0,0,0,0.15713484,0.391050832,0,0,1,0,0,13,24,0,0,4159.702379,5022.395418,7367.401765,8563.387435,8306.957026,92.59405137,87.94813493,136.9527081,181.8709105,172.5063987,3.838279537,-1.278670367,-1.453016327,1.094121518,-0.797864524,19,31,138.6196577,2.008980546,85.27382594,82.28817587,2.985650072,135.381545,93.752455
10107,S suis serotype 2 capsular polysaccharide,C[C@H]1[C@@H]([C@H]([C@H]([C@H](O1)O[C@@H]2[C@H](O[C@H]([C@@H]([C@H]2O)O)O)CO)O)O[C@@H]3[C@@H]([C@H]([C@H]([C@H](O3)CO)O)O)O)O[C@H]4[C@@H]([C@H]([C@H]([C@H](O4)CO)O)O[C@H]5[C@@H]([C@H]([C@@H]([C@H](O5)CO)O[C@H]6[C@@H]([C@H]([C@H]([C@H](O6)CO[C@@]7(C[C@@H]([C@H]([C@@H](O7)[C@@H]([C@@H](CO)O)O)NC(=O)C)O)C(=O)O)O)O)O)O)NC(=O)C)O,119058138,NA,MAMPs/PAMPs,capsular polysaccharides,Defaye M. Gervason S. Altier C. Berthon J.-Y. Ardid D. Filaire E. Carvalho F. A. Microbiota: a novel regulator of pain. J. Neural Trans. (Vienna). (2020),https://doi.org/10.1007/s00702-019-02083-z,11.99608233,16.032564,-0.40749315,0.319757977,4.298834082,10.66036216,0.93877551,-12.693,1307.167994,4,25,2.45,9,3,32,0,171,0,0,-13.2501,175.56515,267.8182,1,7,0,7,0,0,0,0,7,0,0,0,0.490120377,474,48432,175,7.569855608,NA,640.32,0.9375,NA,0.483870968,0.173340319,1.702718263,10.9823764,0.275160604,1.614170447,27.15246813,1.02707057,0,4.068435345,0,0,0,9.825770121,0,0,0,0.071428571,0,0,0,0,0,0,0,0,3,0,7,0,0,0,35,0,0,3,0,0,1,0,0,0,0,2,0,0,0,0,0,0,0,0,0,22,3,13,0,0,0,0,0,0,0,0,0,0,0,0,0,0,0,0,0,0,0,0,0,0,0,0,0,0,0,0,0,0,0,0,0,0,0,0,0,0,0,0,0,0,0,76.36742382,33.0327316,16.94210746,23497.4,0.286549708,4531,65.99565942,41.87770061,39.34634774,34.73519431,26.78196373,22.40871241,16.60659189,12.09949038,47.52767864,28.11570101,22.48342133,16.27522765,11.35983923,8.09943781,4.965062929,3.022747249,20.69142967,31.05811849,47.75603495,6.879605379,8.999245661,11.42084233,7.914950095,0.102062073,2.991966385,0.102062073,3.444076295,0.029462783,0.631576627,0.005379144,0,0,0,0.320278049,1.319962595,0,0,0,0.184912618,0.458628948,0,0,3,0,0,15,31,0,0,5449.774089,6578.376752,9677.377997,11292.35415,11172.11015,119.149784,112.6014186,176.8671252,232.3807685,226.4640318,4.855486318,-1.629104919,-1.807722723,1.483613859,-1.069326465,24,40,178.2473133,2.002778801,109.3885288,103.4315684,5.956960482,173.593026,118.744974
10108,S suis serotype 14 desialylated capsular polysaccharide,CC(=O)N[C@@H]1[C@H]([C@@H]([C@H](O[C@H]1O[C@H]2[C@H]([C@H](O[C@H]([C@@H]2O)O[C@H]3[C@H]([C@H](O[C@H]([C@@H]3O)O[C@@H]4[C@H](O[C@H]([C@@H]([C@H]4O)O)O)CO)CO)O)CO)O)CO)O[C@H]5[C@@H]([C@H]([C@H]([C@H](O5)CO)O)O)O)O,121225524,NA,MAMPs/PAMPs,capsular polysaccharides,Defaye M. Gervason S. Altier C. Berthon J.-Y. Ardid D. Filaire E. Carvalho F. A. Microbiota: a novel regulator of pain. J. Neural Trans. (Vienna). (2020),https://doi.org/10.1007/s00702-019-02083-z,11.99610879,16.0203257,-0.411955927,0.199195229,4.368208033,10.41465093,0.96875,-9.352,869.7715215,4,15,2.01,6,3,24,0,114,0,0,-9.7692,95.43726864,176.6779,0,5,0,5,0,0,0,0,5,0,0,0,0.501379711,312,15444,115,6.977279923,NA,435.85,0.916666667,NA,0.47826087,0,0.473684558,3.312988132,0,0.903969232,17.75586208,0,0,0,0,12.95445694,19.31242859,5.486307716,0,0,0,0,0,0,0,0,0,0,0,0,1,0,5,0,0,0,25,0,0,1,0,0,0,0,0,0,0,1,0,0,0,0,0,0,0,0,0,16,1,9,0,0,0,0,0,0,0,0,0,0,0,0,0,0,0,0,0,0,0,0,0,0,0,0,0,0,0,0,0,0,0,0,0,0,0,0,0,0,0,0,0,0,0,50.00655077,21.78772112,10.76260355,10502.27,0.298245614,2193,43.61770872,27.91396133,25.52055231,23.15258951,18.04728913,14.77860765,10.85375487,7.595614506,31.20719107,18.6146747,14.6846943,10.71939456,7.42647524,5.178535344,3.110366024,1.840194678,13.03339676,20.10853994,30.56047304,4.390169531,5.716433695,7.120560528,4.748865266,0,1.800862452,0,2.137425272,0,0.407908651,0,0,0,0,0.226804606,0.948020342,0,0,0,0.1309457,0.32005407,0,0,1,0,0,11,20,0,0,3484.945408,4198.170436,6128.866767,7092.80296,6813.521759,79.49617523,74.95558307,115.8573193,154.0097376,146.8620718,3.297344656,-1.086169438,-1.252522853,0.951406211,-0.693912448,17,27,118.2946199,2.004993557,73.98064188,70.99502504,2.985616845,114.945615,78.988385
10109,S suis serotype 14 capsular polysaccharide,CC(=O)N[C@@H]1[C@H](C[C@@](O[C@H]1[C@@H]([C@@H](CO)O)O)(C(=O)O)OC[C@@H]2[C@@H]([C@@H]([C@H]([C@@H](O2)O[C@@H]3[C@H](O[C@H]([C@@H]([C@H]3O)NC(=O)C)O[C@H]4[C@H]([C@H](O[C@H]([C@@H]4O)O[C@H]5[C@H]([C@H](O[C@H]([C@@H]5O)O[C@@H]6[C@H](O[C@H]([C@@H]([C@H]6O)O)O)CO)CO)O)CO)O)CO)O)O)O)O,119058137,NA,MAMPs/PAMPs,capsular polysaccharides,Defaye M. Gervason S. Altier C. Berthon J.-Y. Ardid D. Filaire E. Carvalho F. A. Microbiota: a novel regulator of pain. J. Neural Trans. (Vienna). (2020),https://doi.org/10.1007/s00702-019-02083-z,11.99608942,16.02847072,-0.415662533,0.31968486,4.298843141,10.45097274,0.930232558,-12.288,1161.026552,4,23,2.23,9,3,31,0,151,0,0,-12.3914,153.546794,236.9492,1,6,0,6,0,0,0,0,6,0,0,0,0.501035574,418,35772,154,7.392317423,NA,581.4,1,NA,0.5,0.055555556,1.139393011,6.150573846,0.23570226,1.749685583,25.92647966,1.055489086,0,4.01648862,0,0,26.17373846,7.096263414,0,0,0,0.071428571,0,0,0,0,0,0,0,0,2,0,7,0,0,0,30,0,0,3,0,0,1,0,0,0,0,2,0,0,0,0,0,0,0,0,0,20,3,11,0,0,0,0,0,0,0,0,0,0,0,0,0,0,0,0,0,0,0,0,0,0,0,0,0,0,0,0,0,0,0,0,0,0,0,0,0,0,0,0,0,0,0,68.11734694,29.597568,15.22877231,18174.36,0.278145695,3820,58.69469451,37.17932331,34.75549156,30.47798674,23.56636301,19.69244829,14.56270705,10.52856963,41.93000352,24.74581059,19.69194628,14.20667052,9.907075025,7.044885367,4.312400291,2.613966361,18.11222924,27.25007987,41.82954201,5.977299161,7.823862788,9.893671507,6.991598225,0.102062073,2.600305938,0.102062073,3.001737963,0.029462783,0.542480287,0.005379144,0,0,0,0.274917128,1.119729802,0,0,0,0.158723478,0.387632186,0,0,3,0,0,13,27,0,0,4775.013218,5754.14617,8438.831784,9821.749523,9678.638265,106.0519078,99.6088667,155.7717364,204.5195956,200.8197049,4.314551437,-1.436603991,-1.607229249,1.340898553,-0.965374389,22,36,157.9222754,1.999016144,98.09534497,92.13841772,5.956927254,153.157096,103.980904
10110,muramyldipeptide,C[C@@H](C(=O)N[C@H](CCC(=O)O)C(=O)N)NC(=O)[C@@H](C)O[C@@H]1[C@H]([C@@H](O[C@@H]([C@H]1O)CO)O)NC(=O)C,451714,NA,MAMPs/PAMPs,NA,Xing P. Y. Pettersson S. Kundu P. Microbial Metabolites and Intestinal Stem Cells Tune Intestinal Homeostasis. Proteomics. (2020),https://doi.org/10.1002/pmic.201800419,11.89,16.00498942,-0.393571768,0.25902403,3.849353737,10.25011865,0.736842105,-3.776,492.4783532,3,15,1.9,6,3,17,0,66,0,0,-3.9502,15.60408004,109.7855,1,1,0,1,0,0,0,0,1,0,0,0,0.501496568,162,3849,52,6.087462841,NA,246.84,1,NA,0.5,0.425695024,1.112347869,7.888955115,0,0.557288039,7.105302395,0,17.01458863,0,0,4.186158455,2.989210519,0.25,0,0.5,0,0.550321208,0,0,0,0,0,0,0,0,3,0,3,0,0,0,8,0,0,5,0,0,0,0,1,0,0,3,0,0,0,0,0,0,0,0,0,4,5,2,0,0,0,0,0,0,0,0,0,0,0,0,0,0,0,0,0,0,0,0,0,0,0,0,0,0,0,0,0,0,0,0,0,0,0,0,0,0,0,0,0,0,0,32.02941176,15.29741965,10.4938843,3234.15,0.090909091,858,26.16240775,15.77587112,14.78922521,10.70472414,7.601061007,6.326837791,3.93018094,2.220205297,18.96406518,10.4484719,7.833731431,5.032114003,3.178664141,2.132609685,1.105618197,0.528223883,6.134650967,7.576228632,11.81211701,1.942720646,2.246894723,2.773594396,3.126290166,0,0.826573065,0,1.134696945,0,0.162955195,0,0,0,0,0.045360921,0.186946887,0,0,0,0.02618914,0.065729039,0,0,5,0,0,5,9,0,0,1823.539088,2071.294863,2773.126175,3010.943385,2913.712788,43.9590806,39.48046923,58.0701674,65.28298763,64.84443964,1.530237956,-0.626053917,-0.353417824,0.656770013,-0.580407563,8,15,65.7744293,1.934542038,39.58370021,28.26925814,11.31444207,67.999376,44.924624
20000,menaquinone-4,CC1=C(C(=O)C2=CC=CC=C2C1=O)C/C=C(\C)/CC/C=C(\C)/CC/C=C(\C)/CCC=C(C)C,5282367,vitamin K2,Vitamins,NA,Shah R. M. McKenzie E. J. Rosin M. T. Jadhav S. R. Gondalia S. V. Rosendale D. Beale D. J. An Integrated Multi-Disciplinary Perspective for Addressing Challenges of the Human Gut Microbiome. Metabolites. (2020),https://doi.org/10.3390/metabo10030094,11.89,15.99593028,-0.289470234,0.191174096,5.60967523,10.89030914,0.419354839,8.71,444.6492528,2,11,4.65,NA,12,22,0,73,6,6,9.5008,90.26520064,145.5068,0,2,2,1,1,0,0,0,2,0,0,0,0.076839483,158,4278,48,6.087462841,NA,34.14,0.909090909,NA,0.476190476,1.711499992,12.57928857,8.442692637,0,17.89778933,26.5030734,0,9.108035038,0,0,0.2,0,0,0,0,0,0,0,0,0,0,0,0,0,0,6,0,7,0,4,4,0,0,0,8,2,0,0,0,0,0,0,0,0,0,0,0,0,0,0,0,0,0,2,0,0,0,0,0,0,0,0,0,0,0,0,0,0,0,0,0,0,0,0,0,0,0,0,0,0,0,0,0,0,0,0,0,0,0,0,0,0,0,0,0,0,0,0,29.23183391,15.18617284,9.87654321,4420.02,0.136986301,1117,24.38010441,15.70128506,13.9327944,10.6644786,8.009867239,5.865969161,4.391119998,2.550849857,21.3850462,12.18750582,9.560439873,6.292520276,4.060286521,2.516733869,1.78304962,0.878731101,4.606178705,6.649880726,9.214367246,2.216493921,2.539467692,2.716299428,2.259872254,0,0.480936347,0,1.360835558,0,0.138048004,0,0,0,0,0.12037037,0.285903576,0,0,0,0.043402778,0.085251276,0,0,0,10,8,6,7,0,0,2320.681693,2580.561014,3344.817892,3464.302496,3042.866349,34.54893807,34.66418395,46.32836791,50.65673582,46.98882779,0.269907454,-0.088724478,-0.008644943,0.000234375,-0.127038378,0,2,65.35531427,1.980464069,5.145583498,5.145583498,0,82.83572,45.64428
20010,cobalamin,CC1=CC2=C(C=C1C)N(C=N2)[C@@H]3[C@@H]([C@@H]([C@H](O3)CO)OP(=O)([O-])O[C@H](C)CNC(=O)CC[C@@]\4([C@H]([C@@H]5[C@]6([C@@]([C@@H](C(=N6)/C(=C\7/[C@@]([C@@H](C(=N7)/C=C\8/C([C@@H](C(=N8)/C(=C4\[N-]5)/C)CCC(=O)N)(C)C)CCC(=O)N)(C)CC(=O)N)/C)CCC(=O)N)(C)CC(=O)N)C)CC(=O)N)C)O.[C-]#N.[Co+3],46853873,vitamin B12,Vitamins,NA,Shah R. M. McKenzie E. J. Rosin M. T. Jadhav S. R. Gondalia S. V. Rosendale D. Beale D. J. An Integrated Multi-Disciplinary Perspective for Addressing Challenges of the Human Gut Microbiome. Metabolites. (2020),https://doi.org/10.3390/metabo10030094,NA,NA,NA,NA,NA,NA,0.619047619,-6.189,1355.367618,4,27,5.09,NA,13,31,0,181,10,9,-1.1068,1.22500624,329.8876,3,7,2,3,1,0,0,6,1,0,0,0,0.357619709,500,2.72E+11,174,7.614709844,NA,484.42,999.000999,NA,0.999000001,0,0,0,1.992178156,14.2029214,0,12.40232958,0,22.31688862,2.225184736,4.289085394,3.785332445,0.965489385,0.009683593,0.302435311,0.026314918,1.795638179,0.552591797,0,0,0,0,0,0,0,11,0,13,0,1,3,10,0,0,15,2,2,5,0,6,0,0,1,0,1,0,3,1,0,0,1,0,2,8,3,0,0,0,0,0,0,0,0,0,1,0,0,0,0,0,0,0,0,0,0,0,0,0,0,0,0,0,0,0,0,0,0,0,0,0,0,0,0,0,0,0,0,0,81.96084965,32.97489612,17.39130435,26040.3,0.254143646,-1568495812,68.70528439,42.8296769,42.88314958,33.42391609,28.69967782,23.88861369,18.88382041,13.97896842,NA,30.10431404,26.35460897,19.50896613,14.23193505,10.0533248,6.575550387,4.16083082,22.42137136,38.04363834,60.5515355,11.86275943,17.00058279,23.19918089,11.11931038,0.856493072,3.508081313,0.772680169,5.755694496,0.515073508,1.845424583,0.465141145,0,0,0.437842175,1.512284177,3.117128452,0,0,0.171053018,0.541796072,1.015694903,0,0,7,11,4,14,16,5,4,8011.589211,9971.775922,15801.31965,18221.45753,20073.97276,137.6085051,115.7142045,175.2231881,198.169255,229.2708604,NA,NA,NA,NA,NA,9,27,184.4779718,1.983634106,79.20489261,36.04091103,38.72953093,207.315784,123.992216
20020,biotin,C1[C@H]2[C@@H]([C@@H](S1)CCCCC(=O)O)NC(=O)N2,171548,vitamin B8,Vitamins,NA,Shah R. M. McKenzie E. J. Rosin M. T. Jadhav S. R. Gondalia S. V. Rosendale D. Beale D. J. An Integrated Multi-Disciplinary Perspective for Addressing Challenges of the Human Gut Microbiome. Metabolites. (2020),https://doi.org/10.3390/metabo10030094,11.99442269,31.9720718,-0.331597816,0.272779166,3.78249886,11.47655224,0.8,0.463,244.3121172,0,5,1.9,9,4,11,0,32,0,0,0.6447,0.41563809,59.9671,1,2,0,1,0,0,0,2,0,0,0,0,0.424969399,80,500,18,5.087462841,NA,103.73,1,NA,0.5,0,0,0,0,4.329638386,8.093966761,0,3.462963768,0,0,0.512992784,0,0,0,0,0,0.5,0,0,0,0,0,0,0,0,0,0,5,0,0,0,3,0,0,2,0,0,0,0,0,0,0,2,0,0,0,0,0,0,0,0,0,1,2,0,0,0,0,0,0,0,0,0,0,0,0,0,0,1,0,0,0,0,0,0,0,0,0,0,0,0,0,0,0,0,0,0,0,0,0,0,0,0,0,0,0,0,0,12.4567474,5.557655955,3.25,849.06,0.25,263,11.5436056,7.664703798,7.016244327,5.105288194,4.313940786,3.049268766,1.972339286,1.416371123,9.756039761,6.619054181,5.533546785,4.576068505,3.808346039,2.470168279,1.619882907,1.058220532,1.963406853,3.116092492,3.540622543,1.504210654,2.48771977,2.517490021,1.166339522,0,0.136082763,0,0.618332068,0,0.117354024,0,0,0,0.19245009,0.423946127,0.5605781,0,0,0.208333333,0.355047186,0.447601387,0,0,1,0,0,1,7,0,0,1050.876515,1216.730945,1657.74088,1252.316499,889.6734977,25.17112075,22.00057407,31.57963983,25.72360945,19.00030218,0.44778432,-0.283175125,0.102152598,0.004756826,-0.067960115,3,5,32.09177716,2.005736072,16.52514917,7.309940919,6.113231918,35.774688,23.007312
20030,folate,C1=CC(=CC=C1C(=O)N[C@@H](CCC(=O)O)C(=O)O)NCC2=CN=C3C(=N2)C(=O)NC(=N3)N,135398658,vitamin B9,Vitamins,NA,Shah R. M. McKenzie E. J. Rosin M. T. Jadhav S. R. Gondalia S. V. Rosendale D. Beale D. J. An Integrated Multi-Disciplinary Perspective for Addressing Challenges of the Human Gut Microbiome. Metabolites. (2020),https://doi.org/10.3390/metabo10030094,11.99330029,15.99996472,-0.332109944,0.276805455,3.83214854,9.331865424,0.210526316,-3.096,441.3982084,2,10,2.12,NA,12,20,0,51,17,16,-0.0396,0.00156816,107.4612,2,3,3,2,2,0,0,0,3,0,0,0,0.483474983,162,3626,48,6.087462841,NA,213.28,0.9,NA,0.473684211,0,0,0,0,6.780277902,18.39037544,0,9.825224275,0,0,2.136750167,0,0,0,1.316537545,0,3.152412271,0,0,0,0,0,0,0,0,0,0,3,0,0,5,1,0,0,3,4,2,0,0,1,0,0,2,1,0,0,0,3,0,0,0,0,2,4,0,0,0,0,0,0,0,0,0,0,0,0,0,0,0,0,0,0,0,0,0,0,0,0,0,0,0,0,0,0,0,0,0,0,0,0,0,0,0,0,0,0,0,0,26.60207612,12.63014939,8.033240997,1817.13,0.352941176,986,23.2503479,15.22325445,14.20330804,10.77834146,8.491430317,6.953139951,4.834387976,3.12993395,16.53183337,9.334919261,6.712323888,4.357120452,2.75499103,1.811770554,0.972442722,0.52987087,4.84030748,6.546494953,9.026995706,1.235691173,1.380546092,1.469968875,2.545992333,0,0.448784223,0,0.749783677,0,0.058235472,0,0,0,0,0.206930271,0.432225374,0,0,0,0.056186959,0.077929994,0,0,6,7,1,1,3,0,0,1825.99614,2099.335819,2827.606265,2855.235733,2448.663737,39.16667632,38.15291699,55.4148814,56.41568086,51.05515678,1.074971691,-0.55358132,-0.007067881,0.119084843,-0.040189756,6,12,64.36365673,2.011364273,35.73565164,14.71914665,21.01650498,58.621067,29.882933
20040,thiamine,CC1=C(SC=[N+]1CC2=CN=C(N=C2N)C)CCO,1130,vitamin B1,Vitamins,NA,Shah R. M. McKenzie E. J. Rosin M. T. Jadhav S. R. Gondalia S. V. Rosendale D. Beale D. J. An Integrated Multi-Disciplinary Perspective for Addressing Challenges of the Human Gut Microbiome. Metabolites. (2020),https://doi.org/10.3390/metabo10030094,11.9962189,31.97207189,-0.421165369,0.127360645,4.469135736,11.13857681,0.416666667,0.379,265.3561263,0,4,2.12,5,7,12,1,35,11,11,-1.295,1.677025,69.4238,0,2,2,2,2,0,0,1,1,0,0,0,0.392852377,90,642,25,5.247927513,NA,104.15,0.833333333,NA,0.454545455,0.125,2.134113156,2.968569832,0,3.014685059,8.217045441,0,3.325361174,0,0,0,0,0,0,0.707106781,0.25,0.5,0.5,0,0,0,0,0,0,0,2,0,3,0,0,2,0,0,0,0,5,0,0,0,1,0,0,0,0,0,0,0,2,0,0,1,0,1,0,0,0,0,0,0,0,0,0,0,0,0,0,0,0,0,1,0,0,0,0,0,0,0,0,0,0,0,0,0,0,0,0,0,0,0,0,0,0,0,0,0,0,0,0,14.4099723,6.437869822,3.526170799,990.06,0.342857143,309,13.12095586,8.613392203,7.636591516,6.269501756,4.91647466,3.534416975,2.235054022,1.344209028,11.62686359,7.110984997,5.843959872,4.886128219,3.661506247,2.320614282,1.421575335,0.819633564,2.858693793,4.093271961,5.050423087,2.127015498,3.048606196,3.172654416,1.216827485,0,0.31030122,0,0.804232409,0,0.251614206,0,0,0,0.096225045,0.30034919,0.455786804,0,0,0.125,0.316210452,0.378944166,0,0,3,2,1,4,1,0,0,1285.732725,1477.479443,2015.077865,1794.467491,1394.227578,26.34214328,24.00111785,33.83453373,32.00326692,26.3305617,0.399244927,-0.226142868,0.087828027,-0.214332426,0.229350906,2,4,35.96368613,1.997982563,17.43361438,2.437028385,11.94032413,40.557481,24.824519
20050,riboflavin,CC1=CC2=C(C=C1C)N(C3=NC(=O)NC(=O)C3=N2)C[C@@H]([C@@H]([C@@H](CO)O)O)O,493570,vtamin B2,Vitamins,NA,Shah R. M. McKenzie E. J. Rosin M. T. Jadhav S. R. Gondalia S. V. Rosendale D. Beale D. J. An Integrated Multi-Disciplinary Perspective for Addressing Challenges of the Human Gut Microbiome. Metabolites. (2020),https://doi.org/10.3390/metabo10030094,11.9961702,16.00081067,-0.412297502,0.327912037,4.220006354,11.67311982,0.411764706,0.576,376.3645677,0,5,2.23,NA,16,12,0,47,15,14,1.0706,1.14618436,93.3297,0,3,3,1,1,0,0,0,3,0,0,0,0.429522882,144,1698,49,5.857980995,NA,161.56,0.833333333,NA,0.454545455,0.333333333,1.903845509,4.917526117,0,1.339860232,13.15645951,0,15.60910999,0,0,2.630265598,0,0,0,0,0,1.144714243,1.040041912,0,0,0,0,0,0,0,2,0,2,0,0,2,3,0,0,0,4,2,0,0,0,0,0,0,1,0,0,0,2,0,0,1,0,4,2,0,0,0,0,0,0,0,0,0,0,0,0,0,0,0,0,0,0,0,0,0,0,0,0,0,0,0,0,0,0,0,0,0,0,0,0,0,0,0,0,0,0,0,0,21.70273484,8.788534343,4.451843044,1699.1,0.29787234,490,19.8779507,12.72245311,12.08866784,10.38276144,7.99384267,6.702326816,5.089412311,3.923264407,14.74795666,8.294805064,6.498745776,4.569542932,2.894216604,2.047940759,1.293304824,0.826873329,5.81579832,8.436772792,12.91753642,2.002302299,2.277580253,2.895878626,2.370634247,0,0.769765287,0,0.99629261,0,0.217523775,0,0,0,0,0.156472032,0.519428872,0,0,0,0.047308758,0.119324215,0,0,2,5,2,4,3,0,0,1829.657546,2207.516895,3251.629526,3587.08527,3226.179126,33.08673542,32.48818926,49.69890054,58.32710026,54.0498789,0.923929467,-0.374970355,-0.123803525,-0.100790868,0.172676083,5,8,54.2704307,2.010015952,27.8260567,14.96355568,12.86250103,52.46786,29.06014
20060,pyridoxine,CC1=NC=C(C(=C1O)CO)CO,1054,vitamin B6,Vitamins,NA,Shah R. M. McKenzie E. J. Rosin M. T. Jadhav S. R. Gondalia S. V. Rosendale D. Beale D. J. An Integrated Multi-Disciplinary Perspective for Addressing Challenges of the Human Gut Microbiome. Metabolites. (2020),https://doi.org/10.3390/metabo10030094,11.99629184,15.9987046,-0.415913265,0.099386345,4.481650529,8.948758571,0.375,-0.514,169.1781535,0,2,1.9,6,7,7,0,23,6,6,-0.5144,0.26460736,43.8185,0,1,1,1,1,0,0,0,1,0,0,0,0.435194332,56,186,18,4.584962501,NA,73.58,1,NA,0.5,0,0.766309432,1.807204007,0,1.144714243,6.085553735,0,3.965406457,0,0,0.646330407,0,0,0,0,0,0,0,0,0,0,0,0,0,0,1,0,2,0,0,1,0,0,0,0,4,0,0,0,0,0,0,0,0,0,0,0,1,0,0,0,0,3,0,0,0,0,0,0,0,0,0,0,0,0,0,0,0,0,0,0,0,0,0,0,0,0,0,0,0,0,0,0,0,0,0,0,0,0,0,0,0,0,0,0,0,0,0,10.08333333,4.296875,2.040816327,397.04,0.260869565,106,9.137828202,5.701907263,4.654181757,4.166994728,3.017214413,2.006001058,0.971538077,0.415834647,6.780418214,3.583649933,2.512235449,1.758664913,0.996937394,0.5325915,0.205014251,0.055571674,2.155955427,3.175364219,4.061223538,0.770101506,0.871089949,0.886902723,0.73090178,0,0.282691565,0,0.358155519,0,0.080848627,0,0,0,0,0.055555556,0.189678531,0,0,0,0.016137431,0.046176082,0,0,1,2,2,3,0,0,0,582.6825794,655.27335,865.9359499,840.6741562,490.7533479,14.68338741,13.3286398,17.82691371,21.2104693,16.81875641,0.320661686,-0.121840316,-0.002310871,-0.000888049,-0.145654155,3,3,23.26100762,1.938417301,10.4215349,7.444585211,2.976949686,24.920723,13.345277
20070,niacin,C1=CC(=CN=C1)C(=O)O,938,vitamin B3,Vitamins,NA,Shah R. M. McKenzie E. J. Rosin M. T. Jadhav S. R. Gondalia S. V. Rosendale D. Beale D. J. An Integrated Multi-Disciplinary Perspective for Addressing Challenges of the Human Gut Microbiome. Metabolites. (2020),https://doi.org/10.3390/metabo10030094,11.99635518,15.99825971,-0.346613299,0.311103926,4.000651162,7.730380677,0,0.385,123.1096322,0,1,1.79,5,9,6,0,14,6,6,0.2838,0.08054244,30.6595,1,1,1,1,1,0,0,0,1,0,0,0,0.407942555,40,88,9,4.169925001,NA,50.19,0.666666667,NA,0.4,0,0,0,0,3.532775529,3.941539889,0,1,0,0,0.5,0,0,0,0,0,0,0,0,0,0,0,0,0,0,0,0,0,0,0,4,0,0,0,1,1,0,0,0,0,0,0,0,0,0,0,0,1,0,0,0,0,1,1,0,0,0,0,0,0,0,0,0,0,0,0,0,0,0,0,0,0,0,0,0,0,0,0,0,0,0,0,0,0,0,0,0,0,0,0,0,0,0,0,0,0,0,0,7.111111111,3.239669421,2,124.03,0.428571429,69,6.690234444,4.304530453,3.642107032,2.592638956,1.800833459,1.250443623,0.451184464,0.23570226,4.612076558,2.438145658,1.546852964,0.908487512,0.489267188,0.265143958,0.061658418,0.021254121,1.040440115,1.054737854,1.040440115,0.20937344,0.170850166,0.123036324,0.5,0,0.166666667,0,0.12897688,0,0.015214515,0,0,0,0,0.102062073,0.058925565,0,0,0,0.0248452,0.0124226,0,0,3,2,1,0,0,0,0,340.6688268,365.3472789,430.8008504,323.4315646,142.1959455,10.90891837,9.996547821,12.77101686,10.66073177,6.771107148,0.280259825,-0.140242008,0.027758144,-0.10904898,0.121073006,1,3,17.52861439,1.947623821,7.795247741,4.815164891,2.980082851,16.597965,7.744035
20080,pantothenic acid,CC(C)(CO)[C@H](C(=O)NCCC(=O)O)O,6613,vitamin B5,Vitamins,NA,Shah R. M. McKenzie E. J. Rosin M. T. Jadhav S. R. Gondalia S. V. Rosendale D. Beale D. J. An Integrated Multi-Disciplinary Perspective for Addressing Challenges of the Human Gut Microbiome. Metabolites. (2020),https://doi.org/10.3390/metabo10030094,11.99626872,15.99999413,-0.405223298,0.260205225,3.729880717,9.3817177,0.777777778,-1.343,219.2353437,0,7,1.79,4,3,10,0,32,0,0,-0.977,0.954529,51.5862,1,0,0,0,0,0,0,0,0,0,0,0,0.487698745,66,414,19,4.807354922,NA,106.86,0.8,NA,0.444444444,0.5,1.532618865,1.726108748,2,0.965489385,3.420293874,1.10520945,1.10520945,1.310370697,0,1.890529748,0,0,0,0,0,0,0,0,0,0,0,0,0,0,2,0,3,0,0,0,1,0,0,2,0,0,1,0,0,0,0,1,0,0,0,0,0,0,0,0,0,3,2,0,0,0,0,0,0,0,0,0,0,0,0,0,0,0,0,0,0,0,0,0,0,0,0,0,0,0,0,0,0,0,0,0,0,0,0,0,0,0,0,0,0,0,0,15,6.55401662,5.584487535,751.06,0,193,12.06047793,6.808566297,6.432844115,4.438383556,2.190270029,1.025148163,0.692290458,0.337888455,8.85680798,4.594292185,3.983997544,2.034183075,0.830661914,0.363027668,0.200697734,0.089492405,3.405691485,3.719352085,3.893485871,1.377318888,1.147517662,0.89997904,1.861094033,0.204124145,0.520220057,0.11785113,1.238501826,0.204124145,0.169012972,0.045643546,0,0,0,0,0,0,0,0,0,0,0,0,2,0,0,4,2,0,1,662.9447785,712.5035343,898.6808737,818.3501425,622.0028175,19.23232548,15.99282375,22.65284636,23.98121427,19.37248989,0.561688038,-0.206318446,-0.043448057,-0.048111371,0.026212868,4,6,27.8992068,1.85994712,15.02806495,12.09727378,2.930791174,32.285481,21.160519
20090,"5,10-methenyltetrahydropteroylglutamate",C1[C@@H]2CN(C=[N+]2C3=C(N1)N=C(NC3=O)N)C4=CC=C(C=C4)C(=O)N[C@@H](CCC(=O)[O-])C(=O)[O-],135926594,vitamin H,Vitamins,mono-/polyglutamylated folate,Ruan W. Engevik. M. A. Spinler J. K. Versalovic J. Healthy Human Gastrointestinal Microbiome: Composition and Function After a Decade of Exploration. Dig. Dis. Sci. (2020),https://doi.org/10.1007/s10620-020-06118-4,11.99615138,16.00082367,-0.325750724,0.391780253,3.730316439,10.8942078,0.3,-2.018,454.416885,1,8,2.23,NA,21,19,3,53,12,12,-3.2539,10.58786521,108.4432,2,4,2,2,2,0,0,1,3,0,0,0,0.439086414,176,3631,54,6.169925001,NA,199.41,1,NA,0.5,0,0,0,0,8.737891181,21.57217513,0,10.28839375,0,0,2.186646632,0,0,0,1.053280776,0.338061702,1.157889258,1.836599077,0.5,0,0,0,0,0,0,0,0,4,0,1,4,2,0,0,3,5,0,0,0,1,0,0,2,1,0,0,0,1,1,0,0,0,0,4,0,0,0,0,0,0,0,0,0,0,0,0,0,0,0,0,0,0,0,0,0,0,0,0,0,0,0,0,0,0,0,0,0,0,0,0,0,0,0,0,0,0,0,0,26.07407407,11.37278107,6.228373702,2080.13,0.358490566,980,23.69794165,15.72325445,14.98719846,11.88927013,10.05296213,8.12442248,6.214963341,4.453771434,16.68175641,10.10103786,7.877926251,5.938006546,4.379970781,3.087642441,1.97472629,1.281476254,5.690625599,8.665095102,12.19624015,2.132806782,3.039737157,3.707612318,2.748855154,0,0.615376409,0,0.984095216,0,0.173634155,0,0,0,0.096225045,0.373596937,0.730093434,0,0,0.074535599,0.205077821,0.315475745,0,0,5,6,1,2,4,0,0,2190.560437,2624.108849,3782.139512,3849.776701,3504.289257,40.16667632,40.48528086,60.7748617,62.38806442,61.21815842,1.256451922,-0.70847331,0.079676001,0.223392094,-0.294689307,4,11,67.15628139,2.03503883,36.67401438,14.73350832,21.94050605,61.04786,34.21214
20091,"5,10-methenyltetrahydrofolate tri-L-glutamate",C1[C@@H]2CN(C=[N+]2C3=C(N1)N=C(NC3=O)N)C4=CC=C(C=C4)C(=O)N[C@@H](CCC(=O)N[C@@H](CCC(=O)N[C@@H](CCC(=O)[O-])C(=O)[O-])C(=O)[O-])C(=O)[O-],136165273,vitamin H,Vitamins,mono-/polyglutamylated folate,Ruan W. Engevik. M. A. Spinler J. K. Versalovic J. Healthy Human Gastrointestinal Microbiome: Composition and Function After a Decade of Exploration. Dig. Dis. Sci. (2020),https://doi.org/10.1007/s10620-020-06118-4,11.99611371,16.00644681,-0.325877381,0.391850345,3.71981793,10.89481811,0.4,-4.634,710.629369,4,20,2.45,NA,21,29,3,83,12,12,-5.9547,35.45845209,160.2126,4,4,2,2,2,0,0,1,3,0,0,0,0.475727812,260,13363,80,6.754887502,NA,337.87,1,NA,0.5,0,0,0,0,11.60368406,32.08686405,0,17.14335569,0,0,6.992216399,0,0,0,0.902902047,0.338061702,1.692186584,1.855966439,0.5,0,0,0,0,0,0,0,0,8,0,1,4,4,0,0,7,5,0,0,0,1,0,0,4,1,0,0,0,1,1,0,0,0,0,8,0,0,0,0,0,0,0,0,0,0,0,0,0,0,0,0,0,0,0,0,0,0,0,0,0,0,0,0,0,0,0,0,0,0,0,0,0,0,0,0,0,0,0,0,43.72427984,20.78427978,13.03757356,4846.21,0.228915663,2302,37.40468396,24.12000905,22.83184013,17.24563845,13.76620353,11.14673956,8.076246251,5.583352982,25.29787724,15.09583834,11.4311783,8.21311088,5.784944982,3.965200242,2.459843458,1.584045281,8.469835281,11.62715391,16.27932876,2.647935161,3.616945769,4.26892015,4.326205423,0,0.948709742,0,1.332556928,0,0.173634155,0,0,0,0.096225045,0.373596937,0.730093434,0,0,0.074535599,0.205077821,0.315475745,0,0,9,6,1,2,10,0,0,3129.804033,3668.526724,5096.415318,5266.148069,4983.196874,63.53345114,61.14256046,90.42036643,93.92337436,94.53217383,2.174703281,-1.129252009,0.066499152,0.539382129,-0.76381675,6,19,102.1516052,2.002972651,57.42437835,29.45702585,27.9673525,93.661376,54.398624
30000,acetic acid,CC(=O)O,176,acetate,SCFAs,NA,Shah R. M. McKenzie E. J. Rosin M. T. Jadhav S. R. Gondalia S. V. Rosendale D. Beale D. J. An Integrated Multi-Disciplinary Perspective for Addressing Challenges of the Human Gut Microbiome. Metabolites. (2020),https://doi.org/10.3390/metabo10030094,11.99668798,15.99825726,-0.351666803,0.275648439,3.092996179,4.357880902,0.5,-0.08,60.05204466,0,0,1.46,2,3,3,0,8,0,0,-0.2299,0.05285401,12.6437,1,0,0,0,0,0,0,0,0,0,0,0,0.62144782,12,9,0,2.584962501,NA,37.3,1,NA,0.5,0,0,1,0,0,0,0,0,0,0,0.5,0,0,0,0,0,0,0,0,0,0,0,0,0,0,1,0,0,0,0,0,0,0,0,1,0,0,0,0,0,0,0,0,0,0,0,0,0,0,0,0,0,1,1,0,0,0,0,0,0,0,0,0,0,0,0,0,0,0,0,0,0,0,0,0,0,0,0,0,0,0,0,0,0,0,0,0,0,0,0,0,0,0,0,0,0,0,0,4,1.333333333,NA,37.02,0,9,3.577350269,1.732050808,1.732050808,0,0,0,0,0,2.355461886,0.927730943,0.519018036,0,0,0,0,0,0,0,0,0,0,0,0.577350269,0,0,0,0.091287093,0,0,0,0,0,0,0,0,0,0,0,0,0,0,0,1,0,0,1,0,0,0,58.78057563,47.106336,38.84104819,0,0,5.548938071,3.664183954,4.43865299,0,0,0.194598408,-0.091012179,-0.006287025,0,0,1,2,6.732050808,1.683012702,4.488033872,4.488033872,0,7.791172,5.330828
30010,propionic acid,CCC(=O)O,1032,propionate,SCFAs,NA,Douglas. A.E. The microbial exometabolome: ecological resource and architect of microbial communities. Phil. Trans. R. Soc. B. (2020),https://doi.org/10.1098/rstb.2019.0250,11.99654872,15.99825767,-0.351378287,0.27842878,3.407370873,5.523254355,0.666666667,0.173,74.07866207,0,1,1.57,3,3,4,0,11,0,0,0.437,0.190969,17.2706,1,0,0,0,0,0,0,0,0,0,0,0,0.503803654,16,18,2,3,NA,37.3,0.5,NA,0.333333333,0,1,0.5,0,0,1,0,0,0,0,0.5,0,0,0,0,0,0,0,0,0,0,0,0,0,0,1,0,1,0,0,0,0,0,0,1,0,0,0,0,0,0,0,0,0,0,0,0,0,0,0,0,0,1,1,0,0,0,0,0,0,0,0,0,0,0,0,0,0,0,0,0,0,0,0,0,0,0,0,0,0,0,0,0,0,0,0,0,0,0,0,0,0,0,0,0,0,0,0,5,2.25,4,80.02,0,19,4.28445705,2.27005561,1.802095141,0.816496581,0,0,0,0,3.062568667,1.488391115,0.747291934,0.30245145,0,0,0,0,0.40824829,0,0,0.064549722,0,0,0.40824829,0,0,0,0.064549722,0,0,0,0,0,0,0,0,0,0,0,0,0,0,0,1,0,0,1,1,0,0,103.3378258,89.24360391,76.10670877,33.84677463,0,6.548938071,4.664183954,5.43865299,2.664183954,0,0.191872706,-0.093028605,0.001771393,-0.004679141,0,1,2,8.696801932,1.739360386,4.626105059,4.626105059,0,10.884758,7.517242
30020,2-methylpropionic acid,CC(C)C(=O)O,6590,"2-methylpropionate,isobutyric acid",SCFAs,NA,Shah R. M. McKenzie E. J. Rosin M. T. Jadhav S. R. Gondalia S. V. Rosendale D. Beale D. J. An Integrated Multi-Disciplinary Perspective for Addressing Challenges of the Human Gut Microbiome. Metabolites. (2020),https://doi.org/10.3390/metabo10030094,11.99646145,15.99825808,-0.351089835,0.281201843,3.721745607,6.780753005,0.75,0.466,88.10527947,0,1,1.68,3,3,4,0,14,0,0,0.8995,0.80910025,21.8451,1,0,0,0,0,0,0,0,0,0,0,0,0.423611253,22,29,4,3.321928095,NA,37.3,0.5,NA,0.333333333,0.5,0,2.828427125,0,0,0,0,1,0,0,0.5,0,0,0,0,0,0,0,0,0,0,0,0,0,0,2,0,0,0,0,0,1,0,0,1,0,0,0,0,0,0,0,0,0,0,0,0,0,0,0,0,0,1,1,0,0,0,0,0,0,0,0,0,0,0,0,0,0,0,0,0,0,0,0,0,0,0,0,0,0,0,0,0,0,0,0,0,0,0,0,0,0,0,0,0,0,0,0,6,2.222222222,3,139.02,0,24,5.154700538,2.64273441,2.488033872,1.333333333,0,0,0,0,3.932812155,1.871106616,1.492938206,0.49390115,0,0,0,0,1.333333333,0,0,0.35235983,0,0,0.666666667,0,0.333333333,0,0.341379762,0,0.052704628,0,0,0,0,0,0,0,0,0,0,0,0,0,1,0,0,2,0,1,0,164.8457044,154.0910074,156.457873,83.45269644,0,7.548938071,5.664183954,7.43865299,5.328367909,0,0.189844075,-0.094969252,0.008938453,-0.008891238,0,1,2,10.52364588,1.75394098,4.650711829,4.650711829,0,13.978344,9.703656
30030,butyric acid,CCCC(=O)O,264,butyrate,SCFAs,NA,Defaye M. Gervason S. Altier C. Berthon J.-Y. Ardid D. Filaire E. Carvalho F. A. Microbiota: a novel regulator of pain. J. Neural Trans. (Vienna). (2020),https://doi.org/10.1007/s00702-019-02083-z,11.99646145,15.99825808,-0.351365017,0.278687302,3.564558108,6.152008013,0.75,0.742,88.10527947,0,2,1.68,4,3,5,0,14,0,0,0.8932,0.79780624,21.8716,1,0,0,0,0,0,0,0,0,0,0,0,0.423611253,20,32,3,3.321928095,NA,37.3,1,NA,0.5,0,1.414213562,0.333333333,0,1,1.414213562,0,0,0,0,0.5,0,0,0,0,0,0,0,0,0,0,0,0,0,0,1,0,2,0,0,0,0,0,0,1,0,0,0,0,0,0,0,0,0,0,0,0,0,0,0,0,0,1,1,0,0,0,0,0,0,0,0,0,0,0,0,0,0,0,0,0,0,0,0,0,0,0,0,0,0,0,0,0,0,0,0,0,0,0,0,0,0,0,0,0,0,0,0,6,3.2,5.333333333,139.02,0,31,4.991563832,2.77005561,2.182521985,0.866025404,0.577350269,0,0,0,3.769675448,1.988391115,1.143738543,0.463865471,0.213865471,0,0,0,0.288675135,0.288675135,0,0.045643546,0.045643546,0,0.40824829,0,0,0,0.064549722,0,0,0,0,0,0,0,0,0,0,0,0,0,0,0,1,0,0,1,2,0,0,153.7365674,138.1646552,122.0713873,70.75003235,36.94264357,7.548938071,5.664183954,6.43865299,3.664183954,2.664183954,0.191857415,-0.093083114,0.001664726,-0.004270971,-0.000239348,1,2,10.67917749,1.779862916,4.695140653,4.695140653,0,13.978344,9.703656
30040,hexanoic acid,CCCCCC(=O)O,8892,"hexanoate,caproic acid",SCFAs,NA,Shah R. M. McKenzie E. J. Rosin M. T. Jadhav S. R. Gondalia S. V. Rosendale D. Beale D. J. An Integrated Multi-Disciplinary Perspective for Addressing Challenges of the Human Gut Microbiome. Metabolites. (2020),https://doi.org/10.3390/metabo10030094,11.99635523,15.99825889,-0.351368778,0.278705076,3.682448228,6.897017548,0.833333333,1.88,116.1585143,0,4,1.9,6,3,7,0,20,0,0,1.8056,3.26019136,31.0736,1,0,0,0,0,0,0,0,0,0,0,0,0.321319793,28,79,5,3.807354922,NA,37.3,1,NA,0.5,0,1.807204007,0.2,0,3.965406457,1.807204007,0,0,0,0,0.5,0,0,0,0,0,0,0,0,0,0,0,0,0,0,1,0,4,0,0,0,0,0,0,1,0,0,0,0,0,0,0,0,0,0,0,0,0,0,0,0,0,1,1,0,0,0,0,0,0,0,0,0,0,0,0,0,0,0,0,0,0,0,0,0,0,0,0,0,0,0,0,0,0,0,0,0,0,0,0,0,0,0,0,0,0,0,0,8,5.142857143,7.2,305.02,0,65,6.405777394,3.77005561,2.889628766,1.385027805,0.802585858,0.433012702,0.288675135,0,5.183889011,2.988391115,1.850845324,0.994195557,0.526225725,0.231932736,0.106932736,0,0.288675135,0.204124145,0.144337567,0.045643546,0.032274861,0.022821773,0.40824829,0,0,0,0.064549722,0,0,0,0,0,0,0,0,0,0,0,0,0,0,0,1,0,0,1,4,0,0,263.4541438,246.5045456,227.2814575,167.6102115,121.0015539,9.548938071,7.664183954,8.43865299,5.664183954,4.664183954,0.191857394,-0.093083286,0.00166335,-0.004273905,-0.000228688,1,2,14.66595917,1.833244896,4.746917348,4.746917348,0,20.165516,14.076484
30050,valeric acid,CCCCC(=O)O,7991,valerate,SCFAs,NA,Shah R. M. McKenzie E. J. Rosin M. T. Jadhav S. R. Gondalia S. V. Rosendale D. Beale D. J. An Integrated Multi-Disciplinary Perspective for Addressing Challenges of the Human Gut Microbiome. Metabolites. (2020),https://doi.org/10.3390/metabo10030094,11.99640053,15.99825848,-0.351366704,0.278700745,3.643151604,6.582638449,0.8,1.311,102.1318969,0,3,1.79,5,3,6,0,17,0,0,1.3494,1.82088036,26.4726,1,0,0,0,0,0,0,0,0,0,0,0,0.365442361,24,52,4,3.584962501,NA,37.3,0.666666667,NA,0.4,0,1.650963624,0.25,0,2.381101578,1.650963624,0,0,0,0,0.5,0,0,0,0,0,0,0,0,0,0,0,0,0,0,1,0,3,0,0,0,0,0,0,1,0,0,0,0,0,0,0,0,0,0,0,0,0,0,0,0,0,1,1,0,0,0,0,0,0,0,0,0,0,0,0,0,0,0,0,0,0,0,0,0,0,0,0,0,0,0,0,0,0,0,0,0,0,0,0,0,0,0,0,0,0,0,0,7,4.166666667,6,214.02,0,47,5.698670613,3.27005561,2.536075375,1.135027805,0.612372436,0.40824829,0,0,4.47678223,2.488391115,1.497291934,0.744195557,0.32800242,0.151225725,0,0,0.288675135,0.204124145,0.204124145,0.045643546,0.032274861,0.032274861,0.40824829,0,0,0,0.064549722,0,0,0,0,0,0,0,0,0,0,0,0,0,0,0,1,0,0,1,3,0,0,207.5952733,191.1499024,173.1246851,116.589041,74.69736771,8.548938071,6.664183954,7.43865299,4.664183954,3.664183954,0.191857394,-0.093083286,0.001663352,-0.004273888,-0.00022865,1,2,12.67036528,1.810052182,4.72965845,4.72965845,0,17.07193,11.89007
30060,isovaleric acid,CC(C)CC(=O)O,10430,isovalerate,SCFAs,NA,Shah R. M. McKenzie E. J. Rosin M. T. Jadhav S. R. Gondalia S. V. Rosendale D. Beale D. J. An Integrated Multi-Disciplinary Perspective for Addressing Challenges of the Human Gut Microbiome. Metabolites. (2020),https://doi.org/10.3390/metabo10030094,11.99640053,15.99825848,-0.351351618,0.278947025,3.721745469,7.211379812,0.8,1.25,102.1318969,0,2,1.79,4,3,5,0,17,0,0,1.145,1.311025,26.4202,1,0,0,0,0,0,0,0,0,0,0,0,0.365442361,26,48,4,3.584962501,NA,37.3,1,NA,0.5,0.5,1,2.309401077,0,0,2,0,0.5,0,0,0.5,0,0,0,0,0,0,0,0,0,0,0,0,0,0,2,0,1,0,0,0,1,0,0,1,0,0,0,0,0,0,0,0,0,0,0,0,0,0,0,0,0,1,1,0,0,0,0,0,0,0,0,0,0,0,0,0,0,0,0,0,0,0,0,0,0,0,0,0,0,0,0,0,0,0,0,0,0,0,0,0,0,0,0,0,0,0,0,7,3.06122449,6,214.02,0,38,5.86180732,3.125897658,3.023395961,0.942809042,0.942809042,0,0,0,4.639918936,2.344233162,1.991709539,0.582868717,0.349240853,0,0,0,0.471404521,0.942809042,0.23570226,0.241391945,0.249156026,0.0372678,0.816496581,0,0,0,0.472798013,0,0,0,0,0,0,0,0,0,0,0,0,0,0,0,1,0,0,2,1,1,0,221.5286166,210.6812007,214.6711492,118.576053,86.82696628,8.548938071,6.664183954,8.43865299,4.664183954,5.328367909,0.191843406,-0.09313552,0.001564063,-0.003883725,-0.000466521,1,2,12.50916243,1.787023205,4.707444038,4.707444038,0,17.07193,11.89007
30070,methylbutyric acid,CCC(C)C(=O)O,8314,methylbutyrate,SCFAs,NA,Fiori J. Turroni S. Candela M. Gotti R. Assessment of gut microbiota fecal metabolites by chromatographic targeted approaches. J. Pharm. Pharm. Sci. (2020),https://doi.org/10.1016/j.jpba.2019.112867,11.99640053,15.99825848,-0.351076571,0.28146096,3.878932743,7.409503563,0.8,1.035,102.1318969,0,2,1.79,4,3,5,0,17,0,0,1.3557,1.83792249,26.4461,1,0,0,0,0,0,0,0,0,0,0,0,0.365442361,26,46,6,3.584962501,NA,37.3,1,NA,0.5,0.333333333,1.414213562,2.149139864,0,0,1.414213562,0,1,0,0,0.5,0,0,0,0,0,0,0,0,0,0,0,0,0,0,2,0,1,0,0,0,1,0,0,1,0,0,0,0,0,0,0,0,0,0,0,0,0,0,0,0,0,1,1,0,0,0,0,0,0,0,0,0,0,0,0,0,0,0,0,0,0,0,0,0,0,0,0,0,0,0,0,0,0,0,0,0,0,0,0,0,0,0,0,0,0,0,0,7,3.06122449,2.666666667,214.02,0,36,5.86180732,3.180739213,2.629549111,1.782021738,0.471404521,0,0,0,4.639918936,2.409111418,1.647533529,1.033943437,0.174620426,0,0,0,1.276142375,0.707106781,0.23570226,0.468716999,0.211888226,0.0372678,0.569035594,0,0.23570226,0,0.256828773,0,0.0372678,0,0,0,0,0,0,0,0,0,0,0,0,0,1,0,0,2,1,1,0,225.6341074,217.0098414,225.1058081,160.0009585,42.59306263,8.548938071,6.664183954,8.43865299,7.328367909,2.664183954,0.189830073,-0.095017462,0.008823455,-0.008487925,-0.000233104,1,2,12.50524286,1.786463266,4.696735558,4.696735558,0,17.07193,11.89007
40000,cholic acid,C[C@H](CCC(=O)O)[C@H]1CC[C@@H]2[C@@]1([C@H](C[C@H]3[C@H]2[C@@H](C[C@H]4[C@@]3(CC[C@H](C4)O)C)O)O)C,221493,cholate,Primary bile acids,NA,Shah R. M. McKenzie E. J. Rosin M. T. Jadhav S. R. Gondalia S. V. Rosendale D. Beale D. J. An Integrated Multi-Disciplinary Perspective for Addressing Challenges of the Human Gut Microbiome. Metabolites. (2020),https://doi.org/10.3390/metabo10030094,11.89,15.99894487,-0.393346233,0.25896769,3.914161853,12.86866173,0.958333333,4.093,408.5723163,0,4,3.55,NA,3,15,0,69,0,0,2.8874,8.33707876,110.7875,1,4,0,1,0,0,0,1,3,0,0,0,0.240002406,166,2045,60,6,NA,97.99,1,NA,0.5,0.520020956,5.989817135,7.595417608,2.112473971,8.246189113,25.1762437,5.62482578,12.70732725,7.568660575,0.25,1.300511351,0,0,0,0,0,0,0,0,0,0,0,0,0,0,3,0,9,0,0,0,9,0,0,1,0,0,2,0,0,0,0,0,0,0,0,0,0,0,0,0,0,4,1,0,0,0,0,0,0,0,0,0,0,0,0,0,0,0,0,0,0,0,0,0,0,0,0,0,0,0,0,0,0,0,0,0,0,0,0,0,0,0,0,0,0,0,0,22.203125,7.847750865,3.456537619,4372.05,0.246376812,637,21.13746372,13.58509521,13.72071329,11.82710891,9.957329244,8.879363089,6.354291689,4.678544169,18.25721613,11.84597657,11.43539561,10.3342349,8.684026204,7.144037766,5.157925905,3.874297226,8.043544743,13.55461692,23.02787463,6.762719627,11.57645683,18.16976903,3.270445292,0.214076175,1.338752971,0.253646889,2.524040977,0.214076175,1.127416614,0.216034539,0,0,0.083333333,0.365163886,0.996960559,0,0,0.083333333,0.365163886,0.894360357,0,0,1,0,0,3,12,6,2,2564.703694,3219.481835,5145.05803,5799.378491,5223.859444,32.87234518,33.66045989,54.43120485,63.65301175,62.64928768,0.417742654,-0.164626139,-0.029250048,0.014413271,0.025673773,4,5,58.87670878,2.030231337,12.4750385,12.4750385,0,72.92172,44.68628
40010,chenodeoxycholic acid,C[C@H](CCC(=O)O)[C@H]1CC[C@@H]2[C@@]1(CC[C@H]3[C@H]2[C@@H](C[C@H]4[C@@]3(CC[C@H](C4)O)C)O)C,10133,chenodeoxycholate,Primary bile acids,NA,Shah R. M. McKenzie E. J. Rosin M. T. Jadhav S. R. Gondalia S. V. Rosendale D. Beale D. J. An Integrated Multi-Disciplinary Perspective for Addressing Challenges of the Human Gut Microbiome. Metabolites. (2020),https://doi.org/10.3390/metabo10030094,11.89,15.99793883,-0.393323362,0.258962086,3.910486399,12.63348901,0.958333333,6.178,392.5729114,1,4,3.66,NA,3,15,0,68,0,0,3.9893,15.91451449,109.2724,1,4,0,1,0,0,0,1,3,0,0,0,0.19821936,160,1910,56,5.95419631,NA,77.76,1,NA,0.5,0.520020956,6.892779864,6.671983308,2.112473971,10.74184466,25.39391632,6.645487511,9.95693331,6.499473355,0.25,0.763680493,0,0,0,0,0,0,0,0,0,0,0,0,0,0,3,0,10,0,0,0,8,0,0,1,0,0,2,0,0,0,0,0,0,0,0,0,0,0,0,0,0,3,1,0,0,0,0,0,0,0,0,0,0,0,0,0,0,0,0,0,0,0,0,0,0,0,0,0,0,0,0,0,0,0,0,0,0,0,0,0,0,0,0,0,0,0,0,21.24037461,7.60183257,3.448979592,4285.04,0.25,622,20.26722023,13.1643749,13.26243181,11.24802874,9.624059437,8.385039786,6.004119969,4.628482318,17.93975904,11.74440765,11.36236392,10.22928555,8.7278044,7.11309399,5.211930663,4.009882143,7.32223011,12.53002241,20.40114669,6.587135586,11.46912605,17.59400224,3.16286219,0.23570226,1.083250857,0.203263132,2.529294927,0.23570226,1.039819855,0.203263132,0,0,0.083333333,0.384805741,0.970189937,0,0,0.083333333,0.384805741,0.915901185,0,0,1,0,0,3,12,6,2,2479.509349,3095.365269,4904.049151,5406.778657,4779.367201,31.09787614,32.32836791,51.7670209,58.32464384,55.98882779,0.342590166,-0.140665954,-0.021473965,0.002844406,0.011736335,3,4,57.04496028,2.03732001,9.903013016,9.903013016,0,72.11972,44.68628
50000,12-dehydrocholate,C[C@H](CCC(=O)[O-])[C@H]1CC[C@@H]2[C@@]1(C(=O)C[C@H]3[C@H]2[C@@H](C[C@H]4[C@@]3(CC[C@H](C4)O)C)O)C,9548900,"3alpha,7alpha-Dihydroxy-12-oxo-5beta-cholanate",Secondary bile acids,NA,Douglas. A.E. The microbial exometabolome: ecological resource and architect of microbial communities. Phil. Trans. R. Soc. B. (2020),https://doi.org/10.1098/rstb.2019.0250,11.89,15.99894487,-0.393661314,0.355396457,3.816244556,12.7883903,0.916666667,3.005,405.5484941,0,4,3.55,NA,2,15,0,66,0,0,2.1701,4.70933401,107.6878,1,4,0,1,0,0,0,1,3,0,0,0,0.240978661,166,2045,60,6,NA,97.66,1,NA,0.5,0.520020956,5.989817135,7.595417608,2.112473971,8.246189113,25.1762437,5.62482578,12.70732725,7.568660575,0.25,1.300511351,0,0,0,0,0,0,0,0,0,0,0,0,0,0,3,0,9,0,0,0,8,0,0,2,0,0,2,0,0,0,0,0,0,0,0,0,0,0,0,0,0,2,2,0,0,0,0,0,0,0,0,0,0,0,0,0,0,0,0,0,0,0,0,0,0,0,0,0,0,0,0,0,0,0,0,0,0,0,0,0,0,0,0,0,0,0,0,22.203125,7.847750865,3.456537619,3949.05,0.257575758,637,21.13746372,13.58509521,13.72071329,11.82710891,9.957329244,8.879363089,6.354291689,4.678544169,17.69368696,11.474925,10.97846174,9.976001288,8.347656181,6.747821334,4.858755298,3.596117867,8.043544743,13.55461692,23.02787463,6.466090743,11.01630289,17.07013777,3.270445292,0.214076175,1.338752971,0.253646889,2.382823035,0.201184464,1.07021025,0.19913573,0,0,0.083333333,0.365163886,0.996960559,0,0,0.083333333,0.353455011,0.850034755,0,0,1,1,0,3,11,6,2,2528.548306,3177.037418,5077.741553,5715.865885,5136.436058,32.87234518,33.66045989,54.43120485,63.65301175,62.64928768,0.537114896,-0.208115126,-0.034903085,0.016783944,0.02109498,2,5,58.87670878,2.030231337,12.4750385,12.4750385,0,70.921341,43.322659
50010,7-ketodeoxycholic acid,C[C@H](CCC(=O)O)[C@H]1CC[C@@H]2[C@@]1([C@H](C[C@H]3[C@H]2C(=O)C[C@H]4[C@@]3(CC[C@H](C4)O)C)O)C,188292,"7-ketodeoxycholate,7-oxodeoxycholate",Secondary bile acids,NA,Douglas. A.E. The microbial exometabolome: ecological resource and architect of microbial communities. Phil. Trans. R. Soc. B. (2020),https://doi.org/10.1098/rstb.2019.0250,11.89,15.99894487,-0.393555971,0.25860745,3.913871683,12.85010434,0.916666667,3.68,406.5564348,0,4,3.55,NA,3,15,0,67,0,0,2.7047,7.31540209,109.8629,1,4,0,1,0,0,0,1,3,0,0,0,0.233415095,166,2045,60,6,NA,94.83,1,NA,0.5,0.520020956,5.989817135,7.595417608,2.112473971,8.246189113,25.1762437,5.62482578,12.70732725,7.568660575,0.25,1.300511351,0,0,0,0,0,0,0,0,0,0,0,0,0,0,3,0,9,0,0,0,8,0,0,2,0,0,2,0,0,0,0,0,0,0,0,0,0,0,0,0,0,3,2,0,0,0,0,0,0,0,0,0,0,0,0,0,0,0,0,0,0,0,0,0,0,0,0,0,0,0,0,0,0,0,0,0,0,0,0,0,0,0,0,0,0,0,0,22.203125,7.847750865,3.456537619,4088.05,0.253731343,637,21.13746372,13.58509521,13.72071329,11.82710891,9.957329244,8.879363089,6.354291689,4.678544169,18.14090055,11.69254873,11.25121584,10.1210494,8.397180329,6.830291609,4.901281161,3.653114485,8.043544743,13.55461692,23.02787463,6.638215955,11.19897322,17.3357213,3.270445292,0.214076175,1.338752971,0.253646889,2.487078989,0.214076175,1.109531935,0.216034539,0,0,0.083333333,0.365163886,0.996960559,0,0,0.083333333,0.359900867,0.864454741,0,0,1,1,0,3,11,6,2,2540.264591,3189.337871,5097.007794,5734.245308,5149.97288,32.87234518,33.66045989,54.43120485,63.65301175,62.64928768,0.462119149,-0.1644711,-0.041751778,0.017860898,0.010369063,3,5,58.87670878,2.030231337,12.4750385,12.4750385,0,71.588134,43.457866
50020,7-dehydrochenodeoxycholate,C[C@H](CCC(=O)O)[C@H]1CC[C@@H]2[C@@]1(C(=O)C[C@H]3[C@H]2CC[C@H]4[C@@]3(CCC(=O)C4)C)C,20848976,dehydrochenodeoxycholic acid,Secondary bile acids,NA,Douglas. A.E. The microbial exometabolome: ecological resource and architect of microbial communities. Phil. Trans. R. Soc. B. (2020),https://doi.org/10.1098/rstb.2019.0250,11.89,15.99793883,-0.331779906,0.258609256,3.912064409,12.73447917,0.875,4.74,388.5411484,0,4,3.66,NA,3,15,0,64,0,0,3.6914,13.62643396,107.3464,1,4,0,1,0,0,0,1,3,0,0,0,0.183999768,160,1901,57,5.95419631,NA,71.44,1,NA,0.5,0.520020956,6.644929333,6.949060755,2.112473971,10.73994276,25.59604452,6.290291671,9.763685728,6.908518168,0.25,0.784136938,0,0,0,0,0,0,0,0,0,0,0,0,0,0,3,0,10,0,0,0,6,0,0,3,0,0,2,0,0,0,0,0,0,0,0,0,0,0,0,0,0,1,3,0,0,0,0,0,0,0,0,0,0,0,0,0,0,0,0,0,0,0,0,0,0,0,0,0,0,0,0,0,0,0,0,0,0,0,0,0,0,0,0,0,0,0,0,21.24037461,7.60183257,3.352509423,3733.04,0.265625,618,20.26722023,13.1744116,13.17158176,11.46662208,9.571683715,8.314899131,5.924576068,4.577546174,17.70712789,11.44353503,10.9032658,9.914132872,8.246524464,6.573998307,4.794382929,3.641641634,7.65144251,12.87152112,21.06223681,6.36083398,10.83703097,16.41098414,3.059714684,0.214076175,1.277843176,0.253646889,2.339897782,0.201184464,1.052731457,0.19913573,0,0,0.083333333,0.373992698,1.001671948,0,0,0.083333333,0.354389294,0.852225041,0,0,1,2,0,3,10,6,2,2442.568252,3053.468099,4844.371707,5378.067915,4695.801887,31.09787614,32.32836791,51.7670209,59.65673582,55.98882779,0.430062377,-0.142533258,-0.056802376,-0.010392149,0.019488616,1,4,57.04836618,2.037441649,9.881769101,9.881769101,0,69.452548,42.229452
50030,3-dehydrocholic acid,C[C@H](CCC(=O)O)[C@@H]1CC[C@@H]2[C@@]1([C@H](C[C@H]3[C@H]2[C@@H](C[C@H]4[C@@]3(CCC(=O)C4)C)O)O)C,159655,3-dehydrocholate,Secondary bile acids,NA,Douglas. A.E. The microbial exometabolome: ecological resource and architect of microbial communities. Phil. Trans. R. Soc. B. (2020),https://doi.org/10.1098/rstb.2019.0250,11.89,15.99894487,-0.393367674,0.25860708,3.914143259,12.86750169,0.916666667,3.684,406.5564348,0,4,3.55,NA,3,15,0,67,0,0,2.5615,6.56128225,109.7602,1,4,0,1,0,0,0,1,3,0,0,0,0.233415095,166,2045,60,6,NA,94.83,1,NA,0.5,0.520020956,5.989817135,7.595417608,2.112473971,8.246189113,25.1762437,5.62482578,12.70732725,7.568660575,0.25,1.300511351,0,0,0,0,0,0,0,0,0,0,0,0,0,0,3,0,9,0,0,0,8,0,0,2,0,0,2,0,0,0,0,0,0,0,0,0,0,0,0,0,0,3,2,0,0,0,0,0,0,0,0,0,0,0,0,0,0,0,0,0,0,0,0,0,0,0,0,0,0,0,0,0,0,0,0,0,0,0,0,0,0,0,0,0,0,0,0,22.203125,7.847750865,3.456537619,4088.05,0.253731343,637,21.13746372,13.58509521,13.72071329,11.82710891,9.957329244,8.879363089,6.354291689,4.678544169,18.14090055,11.68251203,11.24999398,10.17798933,8.496815331,6.926702472,5.008697692,3.755956355,8.043544743,13.55461692,23.02787463,6.716826734,11.43386522,17.82263844,3.270445292,0.214076175,1.338752971,0.253646889,2.497003605,0.214076175,1.127416614,0.216034539,0,0,0.083333333,0.365163886,0.996960559,0,0,0.083333333,0.357269357,0.870806665,0,0,1,1,0,3,11,6,2,2546.745332,3198.389276,5115.660106,5766.240198,5188.387494,32.87234518,33.66045989,54.43120485,63.65301175,62.64928768,0.462792519,-0.164625377,-0.046541961,0.016878821,0.022712917,3,5,58.87670878,2.030231337,12.4750385,12.4750385,0,71.588134,43.457866
50040,3-dehydrochenodeoxycholic acid,C[C@H](CCC(=O)O)[C@H]1CC[C@@H]2[C@@]1(CC[C@H]3[C@H]2[C@@H](C[C@H]4[C@@]3(CCC(=O)C4)C)O)C,5283932,3-dehydrochenodeoxycholate,Secondary bile acids,NA,Douglas. A.E. The microbial exometabolome: ecological resource and architect of microbial communities. Phil. Trans. R. Soc. B. (2020),https://doi.org/10.1098/rstb.2019.0250,11.89,15.99793883,-0.392584695,0.258601416,3.910467804,12.63232866,0.916666667,5.769,390.5570299,1,4,3.66,NA,3,15,0,66,0,0,3.6634,13.42049956,108.2451,1,4,0,1,0,0,0,1,3,0,0,0,0.191146284,160,1910,56,5.95419631,NA,74.6,1,NA,0.5,0.520020956,6.892779864,6.671983308,2.112473971,10.74184466,25.39391632,6.645487511,9.95693331,6.499473355,0.25,0.763680493,0,0,0,0,0,0,0,0,0,0,0,0,0,0,3,0,10,0,0,0,7,0,0,2,0,0,2,0,0,0,0,0,0,0,0,0,0,0,0,0,0,2,2,0,0,0,0,0,0,0,0,0,0,0,0,0,0,0,0,0,0,0,0,0,0,0,0,0,0,0,0,0,0,0,0,0,0,0,0,0,0,0,0,0,0,0,0,21.24037461,7.60183257,3.448979592,4005.04,0.257575758,622,20.26722023,13.1643749,13.26243181,11.24802874,9.624059437,8.385039786,6.004119969,4.628482318,17.82344347,11.58094311,11.1769623,10.07303999,8.540593527,6.895758696,5.060841691,3.891696974,7.32223011,12.53002241,20.40114669,6.541242693,11.32653444,17.24687164,3.16286219,0.23570226,1.083250857,0.203263132,2.502257554,0.23570226,1.039819855,0.203263132,0,0,0.083333333,0.384805741,0.970189937,0,0,0.083333333,0.376911212,0.892347492,0,0,1,1,0,3,11,6,2,2461.597861,3074.347943,4874.814667,5373.930825,4744.369357,31.09787614,32.32836791,51.7670209,58.32464384,55.98882779,0.387463726,-0.140677647,-0.038823193,0.004671319,0.005207335,2,4,57.04496028,2.03732001,9.903013016,9.903013016,0,70.786134,43.457866
50050,isocholic acid,C[C@H](CCC(=O)[O-])[C@H]1CC[C@@H]2[C@@]1([C@H](C[C@H]3[C@H]2[C@@H](C[C@H]4[C@@]3(CC[C@@H](C4)O)C)O)O)C,5283870,isocholate,Secondary bile acids,NA,Douglas. A.E. The microbial exometabolome: ecological resource and architect of microbial communities. Phil. Trans. R. Soc. B. (2020),https://doi.org/10.1098/rstb.2019.0250,11.89,15.99894487,-0.393346133,0.35562696,3.817404807,12.86261674,0.958333333,3.612,407.5643756,0,4,3.55,NA,2,15,0,68,0,0,2.2096,4.88233216,108.5097,1,4,0,1,0,0,0,1,3,0,0,0,0.247544839,166,2045,60,6,NA,100.82,1,NA,0.5,0.520020956,5.989817135,7.595417608,2.112473971,8.246189113,25.1762437,5.62482578,12.70732725,7.568660575,0.25,1.300511351,0,0,0,0,0,0,0,0,0,0,0,0,0,0,3,0,9,0,0,0,9,0,0,1,0,0,2,0,0,0,0,0,0,0,0,0,0,0,0,0,0,3,1,0,0,0,0,0,0,0,0,0,0,0,0,0,0,0,0,0,0,0,0,0,0,0,0,0,0,0,0,0,0,0,0,0,0,0,0,0,0,0,0,0,0,0,0,22.203125,7.847750865,3.456537619,4229.05,0.25,637,21.13746372,13.58509521,13.72071329,11.82710891,9.957329244,8.879363089,6.354291689,4.678544169,17.81000253,11.62236978,11.18599463,10.2224315,8.619476481,7.042220244,5.112939692,3.815512852,8.043544743,13.55461692,23.02787463,6.717076081,11.55010452,18.09093441,3.270445292,0.214076175,1.338752971,0.253646889,2.459491255,0.214076175,1.127416614,0.216034539,0,0,0.083333333,0.365163886,0.996960559,0,0,0.083333333,0.365163886,0.894360357,0,0,1,0,0,3,12,6,2,2554.552068,3209.270111,5131.738988,5786.239178,5207.652639,32.87234518,33.66045989,54.43120485,63.65301175,62.64928768,0.493363766,-0.207686248,-0.022439712,0.013016876,0.026417421,3,5,58.87670878,2.030231337,12.4750385,12.4750385,0,72.254927,44.551073
50060,isochenodeoxycholic acid,C[C@H](CCC(=O)O)[C@H]1CC[C@@H]2[C@@]1(CC[C@H]3[C@H]2[C@@H](C[C@H]4[C@@]3(CC[C@@H](C4)O)C)O)C,164673,isochenodeoxycholate,Secondary bile acids,NA,Douglas. A.E. The microbial exometabolome: ecological resource and architect of microbial communities. Phil. Trans. R. Soc. B. (2020),https://doi.org/10.1098/rstb.2019.0250,11.89,15.99793883,-0.393323362,0.258962086,3.910486399,12.63348901,0.958333333,6.178,392.5729114,1,4,3.66,NA,3,15,0,68,0,0,3.9893,15.91451449,109.2724,1,4,0,1,0,0,0,1,3,0,0,0,0.19821936,160,1910,56,5.95419631,NA,77.76,1,NA,0.5,0.520020956,6.892779864,6.671983308,2.112473971,10.74184466,25.39391632,6.645487511,9.95693331,6.499473355,0.25,0.763680493,0,0,0,0,0,0,0,0,0,0,0,0,0,0,3,0,10,0,0,0,8,0,0,1,0,0,2,0,0,0,0,0,0,0,0,0,0,0,0,0,0,3,1,0,0,0,0,0,0,0,0,0,0,0,0,0,0,0,0,0,0,0,0,0,0,0,0,0,0,0,0,0,0,0,0,0,0,0,0,0,0,0,0,0,0,0,0,21.24037461,7.60183257,3.448979592,4285.04,0.25,622,20.26722023,13.1643749,13.26243181,11.24802874,9.624059437,8.385039786,6.004119969,4.628482318,17.93975904,11.74440765,11.36236392,10.22928555,8.7278044,7.11309399,5.211930663,4.009882143,7.32223011,12.53002241,20.40114669,6.587135586,11.46912605,17.59400224,3.16286219,0.23570226,1.083250857,0.203263132,2.529294927,0.23570226,1.039819855,0.203263132,0,0,0.083333333,0.384805741,0.970189937,0,0,0.083333333,0.384805741,0.915901185,0,0,1,0,0,3,12,6,2,2479.509349,3095.365269,4904.049151,5406.778657,4779.367201,31.09787614,32.32836791,51.7670209,58.32464384,55.98882779,0.342590166,-0.140665954,-0.021473965,0.002844406,0.011736335,3,4,57.04496028,2.03732001,9.903013016,9.903013016,0,72.11972,44.68628
50070,lithocholic acid,C[C@H](CCC(=O)O)[C@H]1CC[C@@H]2[C@@]1(CC[C@H]3[C@H]2CC[C@H]4[C@@]3(CC[C@H](C4)O)C)C,9903,lithocholate,Secondary bile acids,NA,Douglas. A.E. The microbial exometabolome: ecological resource and architect of microbial communities. Phil. Trans. R. Soc. B. (2020),https://doi.org/10.1098/rstb.2019.0250,11.89,15.99693278,-0.392544026,0.25895728,3.909567824,12.57469287,0.958333333,8.263,376.5735065,1,4,3.77,NA,3,15,0,67,0,0,5.1587,26.61218569,107.6805,1,4,0,1,0,0,0,1,3,0,0,0,0.152884254,154,1772,53,5.906890596,NA,57.53,1,NA,0.5,0.520020956,7.547173698,6.022938959,2.112473971,13.4976341,25.32265565,7.312151116,7.277394883,5.835344627,0.25,0.409913825,0,0,0,0,0,0,0,0,0,0,0,0,0,0,3,0,11,0,0,0,7,0,0,1,0,0,2,0,0,0,0,0,0,0,0,0,0,0,0,0,0,2,1,0,0,0,0,0,0,0,0,0,0,0,0,0,0,0,0,0,0,0,0,0,0,0,0,0,0,0,0,0,0,0,0,0,0,0,0,0,0,0,0,0,0,0,0,20.28,7.356269805,3.336155046,4198.03,0.253731343,603,19.39697675,12.7536913,12.71330027,10.8875419,9.245188494,7.769047742,5.681950979,4.492539562,17.62230196,11.65287543,11.22316862,10.21185931,8.763044223,7.036576623,5.271712101,4.111483262,6.930127877,11.85923262,18.31994249,6.482128169,11.42718396,17.17387701,2.952131581,0.23570226,1.022341062,0.203263132,2.448857324,0.23570226,1.022341062,0.203263132,0,0,0.083333333,0.393634553,0.976046922,0,0,0.083333333,0.393634553,0.943473671,0,0,1,0,0,3,12,6,2,2401.643125,2983.217395,4688.267749,5092.570012,4363.229449,29.32340711,30.99627593,49.10283694,54.32836791,49.32836791,0.267301731,-0.116824417,-0.011286847,-0.005251623,-0.000274349,2,3,55.21650367,2.045055691,7.308396709,7.308396709,0,71.31772,44.68628
50080,deoxycholic acid,C[C@H](CCC(=O)O)[C@H]1CC[C@@H]2[C@@]1([C@H](C[C@H]3[C@H]2CC[C@H]4[C@@]3(CC[C@H](C4)O)C)O)C,222528,deoxycholate,Secondary bile acids,NA,Douglas. A.E. The microbial exometabolome: ecological resource and architect of microbial communities. Phil. Trans. R. Soc. B. (2020),https://doi.org/10.1098/rstb.2019.0250,11.89,15.99793883,-0.393218672,0.258962832,3.913243275,12.80986566,0.958333333,5.756,392.5729114,1,4,3.66,NA,3,15,0,68,0,0,4.0568,16.45762624,109.1956,1,4,0,1,0,0,0,1,3,0,0,0,0.19821936,160,1901,57,5.95419631,NA,77.76,1,NA,0.5,0.520020956,6.644929333,6.949060755,2.112473971,10.73994276,25.59604452,6.290291671,9.763685728,6.908518168,0.25,0.784136938,0,0,0,0,0,0,0,0,0,0,0,0,0,0,3,0,10,0,0,0,8,0,0,1,0,0,2,0,0,0,0,0,0,0,0,0,0,0,0,0,0,3,1,0,0,0,0,0,0,0,0,0,0,0,0,0,0,0,0,0,0,0,0,0,0,0,0,0,0,0,0,0,0,0,0,0,0,0,0,0,0,0,0,0,0,0,0,21.24037461,7.60183257,3.352509423,4285.04,0.25,618,20.26722023,13.1744116,13.17158176,11.46662208,9.571683715,8.314899131,5.924576068,4.577546174,17.93975904,11.75444435,11.29620031,10.31680865,8.712491441,7.085722705,5.195915755,3.983804885,7.65144251,12.87152112,21.06223681,6.657712211,11.52220872,17.78313069,3.059714684,0.214076175,1.277843176,0.253646889,2.443603374,0.214076175,1.10993782,0.216034539,0,0,0.083333333,0.373992698,1.001671948,0,0,0.083333333,0.373992698,0.920787247,0,0,1,0,0,3,12,6,2,2486.214359,3106.293439,4926.681295,5479.511259,4798.945112,31.09787614,32.32836791,51.7670209,59.65673582,55.98882779,0.342405242,-0.141151761,-0.022472679,-0.0060605,0.008138482,3,4,57.04836618,2.037441649,9.881769101,9.881769101,0,72.11972,44.68628
50090,allolithocholic acid,C[C@H](CCC(=O)O)[C@H]1CC[C@@H]2[C@@]1(CC[C@H]3[C@H]2CC[C@@H]4[C@@]3(CC[C@H](C4)O)C)C,5283803,allolithocholate,Secondary bile acids,NA,Douglas. A.E. The microbial exometabolome: ecological resource and architect of microbial communities. Phil. Trans. R. Soc. B. (2020),https://doi.org/10.1098/rstb.2019.0250,11.89,15.99693278,-0.392544026,0.25895728,3.909567824,12.57469287,0.958333333,8.263,376.5735065,1,4,3.77,NA,3,15,0,67,0,0,5.1587,26.61218569,107.6805,1,4,0,1,0,0,0,1,3,0,0,0,0.152884254,154,1772,53,5.906890596,NA,57.53,1,NA,0.5,0.520020956,7.547173698,6.022938959,2.112473971,13.4976341,25.32265565,7.312151116,7.277394883,5.835344627,0.25,0.409913825,0,0,0,0,0,0,0,0,0,0,0,0,0,0,3,0,11,0,0,0,7,0,0,1,0,0,2,0,0,0,0,0,0,0,0,0,0,0,0,0,0,2,1,0,0,0,0,0,0,0,0,0,0,0,0,0,0,0,0,0,0,0,0,0,0,0,0,0,0,0,0,0,0,0,0,0,0,0,0,0,0,0,0,0,0,0,0,20.28,7.356269805,3.336155046,4198.03,0.253731343,603,19.39697675,12.7536913,12.71330027,10.8875419,9.245188494,7.769047742,5.681950979,4.492539562,17.62230196,11.65287543,11.22316862,10.21185931,8.763044223,7.036576623,5.271712101,4.111483262,6.930127877,11.85923262,18.31994249,6.482128169,11.42718396,17.17387701,2.952131581,0.23570226,1.022341062,0.203263132,2.448857324,0.23570226,1.022341062,0.203263132,0,0,0.083333333,0.393634553,0.976046922,0,0,0.083333333,0.393634553,0.943473671,0,0,1,0,0,3,12,6,2,2401.643125,2983.217395,4688.267749,5092.570012,4363.229449,29.32340711,30.99627593,49.10283694,54.32836791,49.32836791,0.267301731,-0.116824417,-0.011286847,-0.005251623,-0.000274349,2,3,55.21650367,2.045055691,7.308396709,7.308396709,0,71.31772,44.68628
50100,allodeoxycholic acid,C[C@H](CCC(=O)O)[C@H]1CC[C@@H]2[C@@]1([C@H](C[C@H]3[C@H]2CC[C@@H]4[C@@]3(CC[C@H](C4)O)C)O)C,5283833,allodeoxycholate,Secondary bile acids,NA,Douglas. A.E. The microbial exometabolome: ecological resource and architect of microbial communities. Phil. Trans. R. Soc. B. (2020),https://doi.org/10.1098/rstb.2019.0250,11.89,15.99793883,-0.393218672,0.258962832,3.913243275,12.80986566,0.958333333,5.756,392.5729114,1,4,3.66,NA,3,15,0,68,0,0,4.0568,16.45762624,109.1956,1,4,0,1,0,0,0,1,3,0,0,0,0.19821936,160,1901,57,5.95419631,NA,77.76,1,NA,0.5,0.520020956,6.644929333,6.949060755,2.112473971,10.73994276,25.59604452,6.290291671,9.763685728,6.908518168,0.25,0.784136938,0,0,0,0,0,0,0,0,0,0,0,0,0,0,3,0,10,0,0,0,8,0,0,1,0,0,2,0,0,0,0,0,0,0,0,0,0,0,0,0,0,3,1,0,0,0,0,0,0,0,0,0,0,0,0,0,0,0,0,0,0,0,0,0,0,0,0,0,0,0,0,0,0,0,0,0,0,0,0,0,0,0,0,0,0,0,0,21.24037461,7.60183257,3.352509423,4285.04,0.25,618,20.26722023,13.1744116,13.17158176,11.46662208,9.571683715,8.314899131,5.924576068,4.577546174,17.93975904,11.75444435,11.29620031,10.31680865,8.712491441,7.085722705,5.195915755,3.983804885,7.65144251,12.87152112,21.06223681,6.657712211,11.52220872,17.78313069,3.059714684,0.214076175,1.277843176,0.253646889,2.443603374,0.214076175,1.10993782,0.216034539,0,0,0.083333333,0.373992698,1.001671948,0,0,0.083333333,0.373992698,0.920787247,0,0,1,0,0,3,12,6,2,2486.214359,3106.293439,4926.681295,5479.511259,4798.945112,31.09787614,32.32836791,51.7670209,59.65673582,55.98882779,0.342405242,-0.141151761,-0.022472679,-0.0060605,0.008138482,3,4,57.04836618,2.037441649,9.881769101,9.881769101,0,72.11972,44.68628
50110,ursocholic acid,C[C@H](CCC(=O)O)[C@H]1CC[C@@H]2[C@@]1([C@H](C[C@H]3[C@H]2[C@H](C[C@H]4[C@@]3(CC[C@H](C4)O)C)O)O)C,122340,ursocholate,Secondary bile acids,NA,Douglas. A.E. The microbial exometabolome: ecological resource and architect of microbial communities. Phil. Trans. R. Soc. B. (2020),https://doi.org/10.1098/rstb.2019.0250,11.89,15.99894487,-0.393346233,0.25896769,3.914161853,12.86866173,0.958333333,4.093,408.5723163,0,4,3.55,NA,3,15,0,69,0,0,2.8874,8.33707876,110.7875,1,4,0,1,0,0,0,1,3,0,0,0,0.240002406,166,2045,60,6,NA,97.99,1,NA,0.5,0.520020956,5.989817135,7.595417608,2.112473971,8.246189113,25.1762437,5.62482578,12.70732725,7.568660575,0.25,1.300511351,0,0,0,0,0,0,0,0,0,0,0,0,0,0,3,0,9,0,0,0,9,0,0,1,0,0,2,0,0,0,0,0,0,0,0,0,0,0,0,0,0,4,1,0,0,0,0,0,0,0,0,0,0,0,0,0,0,0,0,0,0,0,0,0,0,0,0,0,0,0,0,0,0,0,0,0,0,0,0,0,0,0,0,0,0,0,0,22.203125,7.847750865,3.456537619,4372.05,0.246376812,637,21.13746372,13.58509521,13.72071329,11.82710891,9.957329244,8.879363089,6.354291689,4.678544169,18.25721613,11.84597657,11.43539561,10.3342349,8.684026204,7.144037766,5.157925905,3.874297226,8.043544743,13.55461692,23.02787463,6.762719627,11.57645683,18.16976903,3.270445292,0.214076175,1.338752971,0.253646889,2.524040977,0.214076175,1.127416614,0.216034539,0,0,0.083333333,0.365163886,0.996960559,0,0,0.083333333,0.365163886,0.894360357,0,0,1,0,0,3,12,6,2,2564.703694,3219.481835,5145.05803,5799.378491,5223.859444,32.87234518,33.66045989,54.43120485,63.65301175,62.64928768,0.417742654,-0.164626139,-0.029250048,0.014413271,0.025673773,4,5,58.87670878,2.030231337,12.4750385,12.4750385,0,72.92172,44.68628
50120,ursodeoxycholic acid,C[C@H](CCC(=O)O)[C@H]1CC[C@@H]2[C@@]1(CC[C@H]3[C@H]2[C@H](C[C@H]4[C@@]3(CC[C@H](C4)O)C)O)C,31401,ursodeoxycholate,Secondary bile acids,NA,Douglas. A.E. The microbial exometabolome: ecological resource and architect of microbial communities. Phil. Trans. R. Soc. B. (2020),https://doi.org/10.1098/rstb.2019.0250,11.89,15.99793883,-0.393323362,0.258962086,3.910486399,12.63348901,0.958333333,6.178,392.5729114,1,4,3.66,NA,3,15,0,68,0,0,3.9893,15.91451449,109.2724,1,4,0,1,0,0,0,1,3,0,0,0,0.19821936,160,1910,56,5.95419631,NA,77.76,1,NA,0.5,0.520020956,6.892779864,6.671983308,2.112473971,10.74184466,25.39391632,6.645487511,9.95693331,6.499473355,0.25,0.763680493,0,0,0,0,0,0,0,0,0,0,0,0,0,0,3,0,10,0,0,0,8,0,0,1,0,0,2,0,0,0,0,0,0,0,0,0,0,0,0,0,0,3,1,0,0,0,0,0,0,0,0,0,0,0,0,0,0,0,0,0,0,0,0,0,0,0,0,0,0,0,0,0,0,0,0,0,0,0,0,0,0,0,0,0,0,0,0,21.24037461,7.60183257,3.448979592,4285.04,0.25,622,20.26722023,13.1643749,13.26243181,11.24802874,9.624059437,8.385039786,6.004119969,4.628482318,17.93975904,11.74440765,11.36236392,10.22928555,8.7278044,7.11309399,5.211930663,4.009882143,7.32223011,12.53002241,20.40114669,6.587135586,11.46912605,17.59400224,3.16286219,0.23570226,1.083250857,0.203263132,2.529294927,0.23570226,1.039819855,0.203263132,0,0,0.083333333,0.384805741,0.970189937,0,0,0.083333333,0.384805741,0.915901185,0,0,1,0,0,3,12,6,2,2479.509349,3095.365269,4904.049151,5406.778657,4779.367201,31.09787614,32.32836791,51.7670209,58.32464384,55.98882779,0.342590166,-0.140665954,-0.021473965,0.002844406,0.011736335,3,4,57.04496028,2.03732001,9.903013016,9.903013016,0,72.11972,44.68628
50130,hyocholic acid,C[C@H](CCC(=O)O)[C@H]1CC[C@@H]2[C@@]1(CC[C@H]3[C@H]2[C@@H]([C@@H]([C@H]4[C@@]3(CC[C@H](C4)O)C)O)O)C,92805,hyocholate ,Secondary bile acids,NA,Shah R. M. McKenzie E. J. Rosin M. T. Jadhav S. R. Gondalia S. V. Rosendale D. Beale D. J. An Integrated Multi-Disciplinary Perspective for Addressing Challenges of the Human Gut Microbiome. Metabolites. (2020),https://doi.org/10.3390/metabo10030094,11.89,15.99894487,-0.392939365,0.258968025,3.910945527,12.66289187,0.958333333,5.366,408.5723163,1,4,3.55,NA,3,15,0,69,0,0,3.0899,9.54748201,110.5571,1,4,0,1,0,0,0,1,3,0,0,0,0.240002406,166,2060,60,6,NA,97.99,1,NA,0.5,0.520020956,6.259305248,7.300462027,2.112473971,8.665923817,24.39618326,5.939829856,13.00597895,7.206436972,0.25,1.37078267,0,0,0,0,0,0,0,0,0,0,0,0,0,0,3,0,9,0,0,0,9,0,0,1,0,0,2,0,0,0,0,0,0,0,0,0,0,0,0,0,0,4,1,0,0,0,0,0,0,0,0,0,0,0,0,0,0,0,0,0,0,0,0,0,0,0,0,0,0,0,0,0,0,0,0,0,0,0,0,0,0,0,0,0,0,0,0,22.203125,7.847750865,3.456537619,4372.05,0.246376812,643,21.13746372,13.59189526,13.67724882,11.88965007,10.02585415,8.726783294,6.27639799,4.740805009,18.25721613,11.85277662,11.45006863,10.29934156,8.766830858,7.076940009,5.207677824,3.910675229,7.924572486,13.72772428,22.701964,6.667985976,11.71013477,17.96671692,3.285573671,0.23570226,1.203152226,0.19245009,2.569531827,0.23570226,1.041189722,0.19245009,0,0,0.083333333,0.377597046,0.960747692,0,0,0.083333333,0.377597046,0.892713177,0,0,1,0,0,3,12,6,2,2556.991747,3207.073067,5117.65453,5748.66068,5173.185094,32.87234518,33.66045989,54.43120485,64.09538881,62.64928768,0.4341025,-0.149660572,-0.081458505,0.050370063,-0.048487999,4,5,58.87257973,2.030088956,12.451229,12.451229,0,72.92172,44.68628
50140,hyodeoxycholic acid,C[C@H](CCC(=O)O)[C@H]1CC[C@@H]2[C@@]1(CC[C@H]3[C@H]2C[C@@H]([C@H]4[C@@]3(CC[C@H](C4)O)C)O)C,5283820,hyodeoxycholate,Secondary bile acids,NA,Shah R. M. McKenzie E. J. Rosin M. T. Jadhav S. R. Gondalia S. V. Rosendale D. Beale D. J. An Integrated Multi-Disciplinary Perspective for Addressing Challenges of the Human Gut Microbiome. Metabolites. (2020),https://doi.org/10.3390/metabo10030094,11.89,15.99793883,-0.393322173,0.258962094,3.910026911,12.60409448,0.958333333,6.389,392.5729114,1,4,3.66,NA,3,15,0,68,0,0,3.9893,15.91451449,109.2724,1,4,0,1,0,0,0,1,3,0,0,0,0.19821936,160,1919,56,5.95419631,NA,77.76,1,NA,0.5,0.520020956,6.913399874,6.649875911,2.112473971,10.83607786,25.57896226,6.606466241,9.671658284,6.542142121,0.25,0.762624951,0,0,0,0,0,0,0,0,0,0,0,0,0,0,3,0,10,0,0,0,8,0,0,1,0,0,2,0,0,0,0,0,0,0,0,0,0,0,0,0,0,3,1,0,0,0,0,0,0,0,0,0,0,0,0,0,0,0,0,0,0,0,0,0,0,0,0,0,0,0,0,0,0,0,0,0,0,0,0,0,0,0,0,0,0,0,0,21.24037461,7.60183257,3.448979592,4285.04,0.25,624,20.26722023,13.1643749,13.2585058,11.25376356,9.707260547,8.180930316,6.058964986,4.589800884,17.93975904,11.74440765,11.35843791,10.22536389,8.805879071,7.00235896,5.284282724,3.988755971,7.29298965,12.84371003,20.22368019,6.547341168,11.66656813,17.55436186,3.161347405,0.23570226,1.060840662,0.19245009,2.527780142,0.23570226,1.014775128,0.19245009,0,0,0.083333333,0.384805741,0.975029787,0,0,0.083333333,0.384805741,0.920741035,0,0,1,0,0,3,12,6,2,2475.564209,3088.93279,4888.675582,5381.752097,4740.272033,31.09787614,32.32836791,51.7670209,58.32464384,55.98882779,0.342953246,-0.139053892,-0.01438453,0.004993036,-0.059137402,3,4,57.04599102,2.037356822,9.891395231,9.891395231,0,72.11972,44.68628
50150,7-oxolithocholic acid,C[C@H](CCC(=O)O)[C@H]1CC[C@@H]2[C@@]1(CC[C@H]3[C@H]2C(=O)C[C@H]4[C@@]3(CC[C@H](C4)O)C)C,444262,7-oxolithocholate,Secondary bile acids,NA,Fiori J. Turroni S. Candela M. Gotti R. Assessment of gut microbiota fecal metabolites by chromatographic targeted approaches. J. Pharm. Pharm. Sci. (2020),https://doi.org/10.1016/j.jpba.2019.112867,11.89,15.99793883,-0.392891274,0.258601774,3.910196227,12.61493148,0.916666667,5.765,390.5570299,1,4,3.66,NA,3,15,0,66,0,0,3.8066,14.49020356,108.3478,1,4,0,1,0,0,0,1,3,0,0,0,0.191146284,160,1910,56,5.95419631,NA,74.6,1,NA,0.5,0.520020956,6.892779864,6.671983308,2.112473971,10.74184466,25.39391632,6.645487511,9.95693331,6.499473355,0.25,0.763680493,0,0,0,0,0,0,0,0,0,0,0,0,0,0,3,0,10,0,0,0,7,0,0,2,0,0,2,0,0,0,0,0,0,0,0,0,0,0,0,0,0,2,2,0,0,0,0,0,0,0,0,0,0,0,0,0,0,0,0,0,0,0,0,0,0,0,0,0,0,0,0,0,0,0,0,0,0,0,0,0,0,0,0,0,0,0,0,21.24037461,7.60183257,3.448979592,4005.04,0.257575758,622,20.26722023,13.1643749,13.26243181,11.24802874,9.624059437,8.385039786,6.004119969,4.628482318,17.82344347,11.59097981,11.17818415,10.01610006,8.436920068,6.799339311,4.957542874,3.782474046,7.32223011,12.53002241,20.40114669,6.462631913,11.0843066,16.75251221,3.16286219,0.23570226,1.083250857,0.203263132,2.492332938,0.23570226,1.021935176,0.203263132,0,0,0.083333333,0.384805741,0.970189937,0,0,0.083333333,0.379542722,0.885312657,0,0,1,1,0,3,11,6,2,2455.24149,3065.488698,4856.692235,5343.062765,4707.360831,31.09787614,32.32836791,51.7670209,58.32464384,55.98882779,0.386682842,-0.141053478,-0.036995018,0.003764994,0.00484055,2,4,57.04496028,2.03732001,9.903013016,9.903013016,0,70.786134,43.457866
60000,taurocholic acid,C[C@H](CCC(=O)NCCS(=O)(=O)O)[C@H]1CC[C@@H]2[C@@]1([C@H](C[C@H]3[C@H]2[C@@H](C[C@H]4[C@@]3(CC[C@H](C4)O)C)O)O)C,6675,taurocholate,Conjugated bile acids,NA,Shah R. M. McKenzie E. J. Rosin M. T. Jadhav S. R. Gondalia S. V. Rosendale D. Beale D. J. An Integrated Multi-Disciplinary Perspective for Addressing Challenges of the Human Gut Microbiome. Metabolites. (2020),https://doi.org/10.3390/metabo10030094,11.89,31.9720728,-0.393684931,0.266182612,4.946203543,12.93314612,0.961538462,2.771,515.7050899,1,8,3.33,NA,4,19,0,80,0,0,1.5265,2.33020225,132.4403,1,4,0,1,0,0,0,1,3,0,0,0,0.296026518,196,3903,67,6.247927513,NA,152.54,1,NA,0.5,0.520020956,6.479377441,7.595417608,2.112473971,10.38587098,26.53216453,5.665709867,12.70732725,7.568660575,0.25,2.561591005,0,0,0,0,0,0,0,0,0,0,0,0,0,0,3,0,11,0,0,0,9,0,0,1,0,0,2,0,0,0,0,1,0,0,0,0,0,0,0,0,0,4,3,0,0,0,0,0,0,0,0,0,0,0,0,0,0,0,0,0,1,0,0,0,0,0,0,0,0,0,0,0,0,0,0,0,0,0,0,0,0,0,0,0,0,0,0,28.01939058,10.285,5.306508154,5699.09,0.2125,1009,25.75878407,16.26954662,16.88492685,13.36625804,11.03370515,9.46817637,7.084366024,4.96766776,21.59991633,13.93204356,13.06993152,11.20928684,9.189296271,7.451582266,5.425887291,4.044137648,8.913117899,14.57480661,23.66321887,6.981870913,11.75590998,18.29959329,4.711532308,0.567629566,1.338752971,0.253646889,2.807413959,0.246330883,1.127416614,0.216034539,0,0,0.083333333,0.365163886,0.996960559,0,0,0.083333333,0.365163886,0.894360357,0,0,1,0,0,5,12,6,2,3029.522813,3711.825101,5789.78491,6349.415918,5811.712708,46.90901659,48.99971533,68.19993755,73.92892488,73.14563961,0.61026833,-0.242401643,0.002681285,-0.073910375,0.137334315,5,8,70.46792173,2.013369192,23.43549732,17.28154362,2.948806033,85.379685,57.288315
60010,glycocholic acid,C[C@H](CCC(=O)NCC(=O)O)[C@H]1CC[C@@H]2[C@@]1([C@H](C[C@H]3[C@H]2[C@@H](C[C@H]4[C@@]3(CC[C@H](C4)O)C)O)O)C,10140,glycocholate,Conjugated bile acids,NA,Shah R. M. McKenzie E. J. Rosin M. T. Jadhav S. R. Gondalia S. V. Rosendale D. Beale D. J. An Integrated Multi-Disciplinary Perspective for Addressing Challenges of the Human Gut Microbiome. Metabolites. (2020),https://doi.org/10.3390/metabo10030094,11.89,15.999957,-0.393684944,0.273090947,3.724042456,12.92057405,0.923076923,3.265,465.6237185,0,7,3.55,NA,3,18,0,76,0,0,2.1606,4.66819236,123.7412,1,4,0,1,0,0,0,1,3,0,0,0,0.273130306,184,3187,65,6.169925001,NA,127.09,0.888888889,NA,0.470588235,0.520020956,6.259677974,7.724966623,2.112473971,9.13071673,26.94518427,5.65012912,13.19700662,7.390487893,0.25,1.754477879,0,0,0,0,0,0,0,0,0,0,0,0,0,0,3,0,10,0,0,0,9,0,0,2,0,0,2,0,0,0,0,1,0,0,0,0,0,0,0,0,0,4,2,0,0,0,0,0,0,0,0,0,0,0,0,0,0,0,0,0,0,0,0,0,0,0,0,0,0,0,0,0,0,0,0,0,0,0,0,0,0,0,0,0,0,0,0,26.07407407,9.806122449,4.614645089,5185.07,0.223684211,889,24.12902755,15.47894206,15.40323528,12.97937414,10.6707024,9.53806615,6.666496043,4.864280958,20.3725712,13.0072075,12.21212533,10.78421436,8.954230867,7.335616094,5.307051576,3.978874967,8.451793033,13.93465675,23.60957849,6.851413015,11.65730464,18.25777625,3.559120427,0.214076175,1.338752971,0.253646889,2.596209761,0.214076175,1.127416614,0.216034539,0,0,0.083333333,0.365163886,0.996960559,0,0,0.083333333,0.365163886,0.894360357,0,0,2,0,0,4,12,6,2,2771.452753,3444.9907,5423.18552,6099.803547,5556.219229,38.00679451,38.32491573,60.64912229,69.92611688,68.47965357,0.614102799,-0.245756252,-0.067566177,0.109817939,-0.128094666,5,7,66.69818459,2.021157109,17.89307118,14.97540961,2.917661569,80.344099,49.583901
60020,taurohyocholic acid,C[C@H](CCC(=O)NCCS(=O)(=O)O)[C@H]1CC[C@@H]2[C@@]1(CC[C@H]3[C@H]2[C@@H]([C@@H]([C@H]4[C@@]3(CC[C@H](C4)O)C)O)O)C,11954195,taurohyocholate,Conjugated bile acids,NA,Shah R. M. McKenzie E. J. Rosin M. T. Jadhav S. R. Gondalia S. V. Rosendale D. Beale D. J. An Integrated Multi-Disciplinary Perspective for Addressing Challenges of the Human Gut Microbiome. Metabolites. (2020),https://doi.org/10.3390/metabo10030094,11.89,31.9720728,-0.393280273,0.266182934,4.9429875,12.72737195,0.961538462,4.044,515.7050899,1,8,3.33,NA,4,19,0,80,0,0,1.729,2.989441,132.2099,1,4,0,1,0,0,0,1,3,0,0,0,0.296026518,196,3936,67,6.247927513,NA,152.54,1,NA,0.5,0.520020956,6.716930191,7.300462027,2.112473971,10.84781232,25.7155497,5.924020412,13.00597895,7.206436972,0.25,2.583059559,0,0,0,0,0,0,0,0,0,0,0,0,0,0,3,0,11,0,0,0,9,0,0,1,0,0,2,0,0,0,0,1,0,0,0,0,0,0,0,0,0,4,3,0,0,0,0,0,0,0,0,0,0,0,0,0,0,0,0,0,1,0,0,0,0,0,0,0,0,0,0,0,0,0,0,0,0,0,0,0,0,0,0,0,0,0,0,28.01939058,10.285,5.306508154,5699.09,0.2125,1015,25.75878407,16.27634667,16.84146239,13.4287992,11.10223005,9.315596575,7.006472325,5.028100093,21.59991633,13.93884361,13.08460455,11.1743935,9.272100926,7.38448451,5.47563921,4.080801042,8.794145642,14.74791396,23.33730824,6.887137261,11.88958792,18.09654118,4.726660687,0.589255651,1.203152226,0.19245009,2.852904809,0.267956969,1.041189722,0.19245009,0,0,0.083333333,0.377597046,0.960747692,0,0,0.083333333,0.377597046,0.892713177,0,0,1,0,0,5,12,6,2,3021.328203,3698.68794,5760.914332,6295.839652,5756.425939,46.90901659,48.99971533,68.19993755,74.37130194,73.14563961,0.626652063,-0.227476086,-0.049566216,-0.03788659,0.063939441,5,8,70.46382427,2.013252122,23.41136922,17.25735377,2.948862763,85.379685,57.288315
60030,taurochenodeoxycholic acid,C[C@H](CCC(=O)NCCS(=O)(=O)O)[C@H]1CC[C@@H]2[C@@]1(CC[C@H]3[C@H]2[C@@H](C[C@H]4[C@@]3(CC[C@H](C4)O)C)O)C,387316,taurochenodeoxycholate,Conjugated bile acids,NA,Shah R. M. McKenzie E. J. Rosin M. T. Jadhav S. R. Gondalia S. V. Rosendale D. Beale D. J. An Integrated Multi-Disciplinary Perspective for Addressing Challenges of the Human Gut Microbiome. Metabolites. (2020),https://doi.org/10.3390/metabo10030094,11.89,31.97207274,-0.39366171,0.26617692,4.942528303,12.6979712,0.961538462,4.856,499.705685,0,8,3.44,NA,4,19,0,79,0,0,2.6284,6.90848656,130.9252,1,4,0,1,0,0,0,1,3,0,0,0,0.264992707,190,3702,63,6.209453366,NA,132.31,1,NA,0.5,0.520020956,7.352366944,6.671983308,2.112473971,12.97393691,26.58762183,6.61089413,9.95693331,6.499473355,0.25,1.927626771,0,0,0,0,0,0,0,0,0,0,0,0,0,0,3,0,12,0,0,0,8,0,0,1,0,0,2,0,0,0,0,1,0,0,0,0,0,0,0,0,0,3,3,0,0,0,0,0,0,0,0,0,0,0,0,0,0,0,0,0,1,0,0,0,0,0,0,0,0,0,0,0,0,0,0,0,0,0,0,0,0,0,0,0,0,0,0,27.04601899,10.0451843,5.354022601,5602.08,0.215189873,986,24.88854058,15.84882632,16.42664537,12.78717787,10.70043534,8.973853066,6.734194304,4.915777402,21.28245925,13.83047463,12.99689983,11.10433749,9.233074467,7.42063849,5.479892049,4.180007956,8.191803266,13.55021209,21.03649093,6.806286871,11.64857921,17.7238265,4.603949205,0.589255651,1.083250857,0.203263132,2.812667909,0.267956969,1.039819855,0.203263132,0,0,0.083333333,0.384805741,0.970189937,0,0,0.083333333,0.384805741,0.915901185,0,0,1,0,0,5,12,6,2,2943.758135,3586.847613,5547.034572,5953.432119,5361.728136,45.13454755,47.66762336,65.53575359,68.60055698,66.48517972,0.534939872,-0.218449821,0.010467097,-0.085407644,0.124247954,4,7,68.63620767,2.01871199,20.86312388,14.70910288,2.948867871,84.577685,57.288315
60040,glycochenodeoxycholic acid,C[C@H](CCC(=O)NCC(=O)O)[C@H]1CC[C@@H]2[C@@]1(CC[C@H]3[C@H]2[C@@H](C[C@H]4[C@@]3(CC[C@H](C4)O)C)O)C,12544,glycochenodeoxycholate,Conjugated bile acids,NA,Shah R. M. McKenzie E. J. Rosin M. T. Jadhav S. R. Gondalia S. V. Rosendale D. Beale D. J. An Integrated Multi-Disciplinary Perspective for Addressing Challenges of the Human Gut Microbiome. Metabolites. (2020),https://doi.org/10.3390/metabo10030094,11.89,15.99894994,-0.393661726,0.273085612,3.723583279,12.68539948,0.923076923,5.35,449.6243136,1,7,3.66,NA,3,18,0,75,0,0,3.2625,10.64390625,122.2261,1,4,0,1,0,0,0,1,3,0,0,0,0.237829159,178,3011,61,6.129283017,NA,106.86,0.888888889,NA,0.470588235,0.520020956,7.148320307,6.81732282,2.112473971,11.67091578,27.10660409,6.632392801,10.45670129,6.364459546,0.25,1.171646545,0,0,0,0,0,0,0,0,0,0,0,0,0,0,3,0,11,0,0,0,8,0,0,2,0,0,2,0,0,0,0,1,0,0,0,0,0,0,0,0,0,3,2,0,0,0,0,0,0,0,0,0,0,0,0,0,0,0,0,0,0,0,0,0,0,0,0,0,0,0,0,0,0,0,0,0,0,0,0,0,0,0,0,0,0,0,0,25.10367347,9.567901235,4.64,5092.06,0.226666667,868,23.25878407,15.05822175,14.94495379,12.40029396,10.3374326,9.043742847,6.316324323,4.8123906,20.05511411,12.90563858,12.13909364,10.67926501,8.998009063,7.304672318,5.361056334,4.114745275,7.7304784,12.91006224,20.98285056,6.675828973,11.54997386,17.68200946,3.451537324,0.23570226,1.083250857,0.203263132,2.60146371,0.23570226,1.039819855,0.203263132,0,0,0.083333333,0.384805741,0.970189937,0,0,0.083333333,0.384805741,0.915901185,0,0,2,0,0,4,12,6,2,2685.808597,3320.191687,5180.795962,5704.51248,5107.382036,36.23232548,36.99282375,57.98493834,64.59774897,61.81919368,0.538950324,-0.221795816,-0.05978426,0.098336234,-0.141213628,4,6,64.86646859,2.027077144,15.32071745,12.40299404,2.917723408,79.542099,49.583901
60050,glycodeoxycholic acid,C[C@H](CCC(=O)NCC(=O)O)[C@H]1CC[C@@H]2[C@@]1([C@H](C[C@H]3[C@H]2CC[C@H]4[C@@]3(CC[C@H](C4)O)C)O)C,3035026,glycocdeoxycholate,Conjugated bile acids,NA,Shah R. M. McKenzie E. J. Rosin M. T. Jadhav S. R. Gondalia S. V. Rosendale D. Beale D. J. An Integrated Multi-Disciplinary Perspective for Addressing Challenges of the Human Gut Microbiome. Metabolites. (2020),https://doi.org/10.3390/metabo10030094,11.89,15.99894994,-0.393556658,0.27308626,3.723927925,12.86177793,0.923076923,4.928,449.6243136,0,7,3.66,NA,3,18,0,75,0,0,3.33,11.0889,122.1493,1,4,0,1,0,0,0,1,3,0,0,0,0.237829159,178,2994,62,6.129283017,NA,106.86,0.888888889,NA,0.470588235,0.520020956,6.914261244,7.071603489,2.112473971,11.62197712,27.28858268,6.309325153,10.34003307,6.723843447,0.25,1.203660136,0,0,0,0,0,0,0,0,0,0,0,0,0,0,3,0,11,0,0,0,8,0,0,2,0,0,2,0,0,0,0,1,0,0,0,0,0,0,0,0,0,3,2,0,0,0,0,0,0,0,0,0,0,0,0,0,0,0,0,0,0,0,0,0,0,0,0,0,0,0,0,0,0,0,0,0,0,0,0,0,0,0,0,0,0,0,0,25.10367347,9.567901235,4.518698061,5092.06,0.226666667,864,23.25878407,15.06825845,14.85410374,12.6188873,10.28505688,8.973602192,6.236780422,4.763282963,20.05511411,12.91567528,12.07293004,10.76678811,8.982696104,7.277301033,5.345041425,4.088382626,8.059690801,13.25156095,21.64394067,6.746405598,11.60305653,17.8711379,3.348389819,0.214076175,1.277843176,0.253646889,2.515772158,0.214076175,1.10993782,0.216034539,0,0,0.083333333,0.373992698,1.001671948,0,0,0.083333333,0.373992698,0.920787247,0,0,2,0,0,4,12,6,2,2692.833392,3331.604967,5204.402467,5779.211456,5129.879495,36.23232548,36.99282375,57.98493834,65.92984094,61.81919368,0.538765386,-0.222281874,-0.060788801,0.08934443,-0.145623778,4,6,64.86984904,2.027182783,15.2997294,12.38205441,2.91767499,79.542099,49.583901
60060,taurodeoxycholic acid,C[C@H](CCC(=O)NCCS(=O)(=O)O)[C@H]1CC[C@@H]2[C@@]1([C@H](C[C@H]3[C@H]2CC[C@H]4[C@@]3(CC[C@H](C4)O)C)O)C,2733768,taurodeoxycholate,Conjugated bile acids,NA,Shah R. M. McKenzie E. J. Rosin M. T. Jadhav S. R. Gondalia S. V. Rosendale D. Beale D. J. An Integrated Multi-Disciplinary Perspective for Addressing Challenges of the Human Gut Microbiome. Metabolites. (2020),https://doi.org/10.3390/metabo10030094,11.89,31.97207274,-0.393556602,0.266177643,4.945285075,12.87434999,0.961538462,4.434,499.705685,0,8,3.44,NA,4,19,0,79,0,0,2.6959,7.26787681,130.8484,1,4,0,1,0,0,0,1,3,0,0,0,0.264992707,190,3681,64,6.209453366,NA,132.31,1,NA,0.5,0.520020956,7.131383726,6.949060755,2.112473971,12.8893364,26.8690966,6.315098806,9.763685728,6.908518168,0.25,1.979446306,0,0,0,0,0,0,0,0,0,0,0,0,0,0,3,0,12,0,0,0,8,0,0,1,0,0,2,0,0,0,0,1,0,0,0,0,0,0,0,0,0,3,3,0,0,0,0,0,0,0,0,0,0,0,0,0,0,0,0,0,1,0,0,0,0,0,0,0,0,0,0,0,0,0,0,0,0,0,0,0,0,0,0,0,0,0,0,27.04601899,10.0451843,5.217619987,5602.08,0.215189873,982,24.88854058,15.85886302,16.33579532,13.00577121,10.64805962,8.903712411,6.654650403,4.866669765,21.28245925,13.84051133,12.93073622,11.19186059,9.217761508,7.393267205,5.46387714,4.153645307,8.521015666,13.89171081,21.69758105,6.876863496,11.70166188,17.91295494,4.5008017,0.567629566,1.277843176,0.253646889,2.726976356,0.246330883,1.10993782,0.216034539,0,0,0.083333333,0.373992698,1.001671948,0,0,0.083333333,0.373992698,0.920787247,0,0,1,0,0,5,12,6,2,2950.869085,3598.388313,5570.896938,6028.638197,5385.004398,45.13454755,47.66762336,65.53575359,69.93264895,66.48517972,0.534750085,-0.218944985,0.009452951,-0.094424914,0.120001507,4,7,68.63958661,2.018811371,20.84215119,14.68818289,2.948819453,84.577685,57.288315
70000,N-acetyltryptophan,CC(=O)NC(CC1=CNC2=CC=CC=C21)C(=O)O,2002,NA,Tryptophan precursors and metabolites,NA,Shah R. M. McKenzie E. J. Rosin M. T. Jadhav S. R. Gondalia S. V. Rosendale D. Beale D. J. An Integrated Multi-Disciplinary Perspective for Addressing Challenges of the Human Gut Microbiome. Metabolites. (2020),https://doi.org/10.3390/metabo10030094,11.99620666,15.99870892,-0.34976961,0.295887323,4.305939946,9.956800486,0.230769231,1.171,246.2623584,0,5,2.34,NA,9,10,0,32,10,9,1.2702,1.61340804,65.7213,1,2,2,1,1,0,0,1,1,0,0,0,0.333969331,90,616,24,5.247927513,NA,82.19,0.8,NA,0.444444444,0,0.885515069,1.626489112,0,6.046521396,11.98021205,0,5.688218364,0,0,0.814325285,0,0,0,0,0,0.2,0,0,0,0,0,0,0,0,1,0,1,0,0,5,1,0,0,2,1,2,0,0,0,0,0,1,1,0,0,0,0,0,0,0,0,1,2,0,0,0,0,0,0,0,0,0,0,0,0,0,0,0,0,0,0,0,0,0,0,0,0,0,0,0,0,0,0,0,0,0,0,0,0,0,0,0,0,0,0,0,0,14.4099723,6.437869822,3.75,783.05,0.28125,265,13.12095586,8.5753874,7.915169203,5.8040803,4.78515643,3.816208262,2.260865458,1.640444085,9.934918573,5.625707577,4.154968781,2.774546779,1.965849629,1.244618195,0.665187587,0.397046391,2.591946214,3.714410881,5.014859769,0.905030987,1.210621202,1.256724714,1.377664387,0,0.30274943,0,0.503228413,0,0.068930016,0,0,0,0.096225045,0.287457479,0.38688441,0,0,0.036084392,0.094959963,0.108056343,0,0,3,5,2,1,2,0,0,1050.669438,1215.324892,1657.074386,1496.317773,1257.743095,21.04336771,20.66100366,29.32129816,26.76792686,24.6572796,0.419850102,-0.186724994,-0.02515908,0.09726909,-0.167368064,3,4,35.99580856,1.999767142,13.264561,7.224202236,6.040358766,36.821102,18.540898
70010,indoleacetic acid,C1=CC=C2C(=C1)C(=CN2)CC(=O)O,802,indoleacetate,Tryptophan precursors and metabolites,NA,Shah R. M. McKenzie E. J. Rosin M. T. Jadhav S. R. Gondalia S. V. Rosendale D. Beale D. J. An Integrated Multi-Disciplinary Perspective for Addressing Challenges of the Human Gut Microbiome. Metabolites. (2020),https://doi.org/10.3390/metabo10030094,11.99624945,15.99826134,-0.350994935,0.283060131,3.992705569,9.48207231,0.1,1.557,175.1843388,0,2,2.23,NA,9,8,0,22,10,9,1.7627,3.10711129,48.4521,1,2,2,1,1,0,0,1,1,0,0,0,0.303261685,66,241,16,4.807354922,NA,53.09,0.75,NA,0.428571429,0,0,0,0,6.046521396,10.46515008,0,3.14734519,0,0,0.5,0,0,0,0,0,0,0,0,0,0,0,0,0,0,0,0,1,0,0,5,0,0,0,1,1,2,0,0,0,0,0,0,1,0,0,0,0,0,0,0,0,1,1,0,0,0,0,0,0,0,0,0,0,0,0,0,0,0,0,0,0,0,0,0,0,0,0,0,0,0,0,0,0,0,0,0,0,0,0,0,0,0,0,0,0,0,0,9.551020408,4.022160665,2.083333333,373.03,0.409090909,147,9.259148545,6.270856948,5.675370351,4.255772398,3.755731691,2.815644313,1.733162453,1.168330911,6.949320013,4.039538263,2.930012563,2.016595874,1.440794383,0.877133521,0.431471972,0.2304721,1.59475827,2.754595744,3.352868876,0.617493355,0.871114465,0.848426925,0.877664387,0,0.136082763,0,0.310949362,0,0.050296116,0,0,0,0.096225045,0.287457479,0.38688441,0,0,0.036084392,0.094959963,0.106082711,0,0,2,5,2,0,1,0,0,721.6630989,838.6700648,1147.267811,926.9137429,632.4515308,14.90891837,14.99654782,20.93719879,17.16272975,14.66073177,0.235665364,-0.105153185,-0.002697686,0.008130201,-0.062372337,2,2,26.30880836,2.023754489,7.904118682,4.807414279,3.096704403,26.305137,11.456863
70020,indoleacetylglycine,C1=CC=C2C(=C1)C(=CN2)CC(=O)NCC(=O)O,446640,N-[1H-indol-3-YL-acetyl]glycine acid,Tryptophan precursors and metabolites,NA,Shah R. M. McKenzie E. J. Rosin M. T. Jadhav S. R. Gondalia S. V. Rosendale D. Beale D. J. An Integrated Multi-Disciplinary Perspective for Addressing Challenges of the Human Gut Microbiome. Metabolites. (2020),https://doi.org/10.3390/metabo10030094,11.99621892,15.9987083,-0.349984436,0.292784634,3.733863232,9.689797454,0.166666667,0.729,232.235741,0,5,2.23,NA,9,11,0,29,10,9,1.0359,1.07308881,61.4058,1,2,2,1,1,0,0,1,1,0,0,0,0.35413781,84,567,21,5.169925001,NA,82.19,1,NA,0.5,0,0,0,0,6.665356937,12.20213975,0,3.564033859,0,0,0.814325285,0,0,0,0,0,0.2,0,0,0,0,0,0,0,0,0,0,2,0,0,5,0,0,0,2,1,2,0,0,0,0,0,1,1,0,0,0,0,0,0,0,0,1,2,0,0,0,0,0,0,0,0,0,0,0,0,0,0,0,0,0,0,0,0,0,0,0,0,0,0,0,0,0,0,0,0,0,0,0,0,0,0,0,0,0,0,0,0,13.43209877,6.25,3.728894174,628.05,0.310344828,277,12.25071238,8.164703798,7.357892336,5.42355302,4.402760696,3.518382679,2.030561837,1.488497783,9.064675085,5.200769189,3.706742289,2.462710137,1.687544831,1.067773444,0.548997149,0.325199184,2.018521956,3.040107753,3.954319155,0.704608783,0.945080875,0.956389933,1.166339522,0,0.136082763,0,0.383118146,0,0.050296116,0,0,0,0.096225045,0.287457479,0.38688441,0,0,0.036084392,0.094959963,0.106082711,0,0,3,5,2,1,1,0,0,931.3252698,1069.479324,1436.061714,1233.003861,968.7235669,20.04336771,19.66100366,27.15511623,23.43583488,20.32518762,0.430565714,-0.188476061,-0.040802311,0.106789336,-0.203030198,3,4,34.13802943,2.008119378,13.32814593,7.290020451,6.038125477,33.727516,16.354484
70030,indole,C1=CC=C2C(=C1)C=CN2,798,NA,Tryptophan precursors and metabolites,NA,Shah R. M. McKenzie E. J. Rosin M. T. Jadhav S. R. Gondalia S. V. Rosendale D. Beale D. J. An Integrated Multi-Disciplinary Perspective for Addressing Challenges of the Human Gut Microbiome. Metabolites. (2020),https://doi.org/10.3390/metabo10030094,11.98848894,14.01424844,-0.327828712,0.0902445,6.621605031,8.43990313,0,2.175,117.1481757,0,0,2.23,NA,9,5,0,16,10,9,2.1235,4.50925225,37.1445,0,2,2,1,1,0,0,1,1,0,0,0,0.13489057,46,79,9,4.321928095,NA,15.79,0.333333333,NA,0.25,0,0,0,0,6.861717649,6.668992149,0,1,0,0,0,0,0,0,0,0,0,0,0,0,0,0,0,0,0,0,0,0,0,0,6,0,0,0,0,0,2,0,0,0,0,0,0,1,0,0,0,0,0,0,0,0,0,0,0,0,0,0,0,0,0,0,0,0,0,0,0,0,0,0,0,0,0,0,0,0,0,0,0,0,0,0,0,0,0,0,0,0,0,0,0,0,0,0,0,0,0,0,5.76,2.319526627,0.996539792,217.01,0.5625,70,6.104448007,4.466326495,3.735520021,3.216326495,2.686765231,1.779039102,0.936856351,0.560395406,4.964101615,2.988033872,2.064921349,1.462517642,0.995014113,0.541820931,0.225854674,0.109205821,0.942809042,1.5,1.414213562,0.352670901,0.451620285,0.346225045,0.333333333,0,0.083333333,0,0.155502117,0,0.024056261,0,0,0,0.11785113,0.25,0.294627825,0,0,0.041666667,0.0758903,0.071593063,0,0,1,6,1,0,0,0,0,485.4033679,552.6877183,721.7598537,465.0937762,186.1974803,9.359980301,10.33236387,13.4985458,9.332363866,4.166181933,0.03596837,-0.01788773,-0.000997551,0.000821875,7.92E-05,1,0,18.55905426,2.06211714,3.050420283,0,3.050420283,19.847551,8.312449
70040,indoxyl sulfate,C1=CC=C2C(=C1)C(=CN2)OS(=O)(=O)O,10258,NA,Tryptophan precursors and metabolites,NA,Shah R. M. McKenzie E. J. Rosin M. T. Jadhav S. R. Gondalia S. V. Rosendale D. Beale D. J. An Integrated Multi-Disciplinary Perspective for Addressing Challenges of the Human Gut Microbiome. Metabolites. (2020),https://doi.org/10.3390/metabo10030094,11.999,31.97282895,-0.28101053,0.420066165,5.956210938,9.678083811,0,0.677,213.2118804,0,2,1.68,NA,14,8,0,21,10,9,1.1193,1.25283249,49.1172,1,2,2,1,1,0,0,1,1,0,0,0,0.412047198,74,293,17,4.906890596,NA,87.77,0.75,NA,0.428571429,0,0,0,0,4.745102806,7.383136998,0,2.381101578,0,0,1.5,1.5,0,0,0,0,0,0,0,0,0,0,0,0,0,0,0,0,0,0,5,0,0,0,0,1,2,0,0,0,0,0,0,1,0,0,0,0,0,0,0,0,1,2,1,0,0,0,0,0,0,0,0,0,0,0,0,0,0,0,0,1,0,0,0,0,0,0,0,0,0,0,0,0,0,0,0,0,0,0,0,0,0,0,0,0,0,0,10.51555556,3.867768595,2.5344,302.06,0.428571429,160,10.18179828,6.56146151,6.810605558,4.35617958,3.897592116,2.957549786,1.85232246,1.279805929,7.170699874,4.132046648,2.964627427,1.843739234,1.318325279,0.791681199,0.38530165,0.207097558,1.958536734,3.466968763,4.335790063,0.547075053,0.769939623,0.743393437,2.030076269,0.353553391,0.136082763,0,0.38174892,0.018622265,0.037843679,0,0,0,0.096225045,0.287457479,0.381621391,0,0,0.036084392,0.084175836,0.08988798,0,0,1,6,1,0,0,0,0,863.947799,993.191482,1413.64851,1107.762334,880.8837636,23.58560948,25.89005365,29.47932917,22.88585576,23.27594343,0.346650723,-0.292805906,0.148150981,0.029051007,-0.099181978,2,3,28.07962387,2.005687419,16.42158366,10.08490815,3.0971402,25.955551,16.704449
70050,indole-3-propionic acid,C1=CC=C2C(=C1)C(=CN2)CCC(=O)O,3744,indole-3-propionate,Tryptophan precursors and metabolites,NA,Shah R. M. McKenzie E. J. Rosin M. T. Jadhav S. R. Gondalia S. V. Rosendale D. Beale D. J. An Integrated Multi-Disciplinary Perspective for Addressing Challenges of the Human Gut Microbiome. Metabolites. (2020),https://doi.org/10.3390/metabo10030094,11.99623305,15.99826175,-0.351366189,0.279048681,3.857224945,9.589731401,0.181818182,1.726,189.2109562,0,3,2.34,NA,9,9,0,25,10,9,2.2189,4.92351721,53.0531,1,2,2,1,1,0,0,1,1,0,0,0,0.280782139,70,313,17,4.906890596,NA,53.09,1,NA,0.5,0,0,0,0,7.679968075,11.53913097,0,2.701599969,0,0,0.5,0,0,0,0,0,0,0,0,0,0,0,0,0,0,0,0,2,0,0,5,0,0,0,1,1,2,0,0,0,0,0,0,1,0,0,0,0,0,0,0,0,1,1,0,0,0,0,0,0,0,0,0,0,0,0,0,0,0,0,0,0,0,0,0,0,0,0,0,0,0,0,0,0,0,0,0,0,0,0,0,0,0,0,0,0,0,0,10.51555556,4.68,2.5344,494.03,0.36,182,9.966255326,6.770856948,6.01701836,4.596426195,3.763412486,2.920995299,1.875540233,1.268915984,7.656426794,4.539538263,3.253235868,2.283122768,1.580054148,1.013134216,0.534541589,0.296014602,1.66935723,2.549659829,3.076007432,0.651999788,0.895504698,0.90472763,0.877664387,0,0.136082763,0,0.310949362,0,0.050296116,0,0,0,0.096225045,0.287457479,0.395713222,0,0,0.036084392,0.094959963,0.111367148,0,0,2,5,2,0,2,0,0,788.0918284,908.4909838,1226.261021,1015.34056,707.8421563,15.90891837,15.99654782,21.93719879,18.16272975,13.99654782,0.229701458,-0.108272384,0.011396526,-0.014333248,0.013964688,2,2,28.31432759,2.022451971,7.888698103,4.785795263,3.10290284,29.398723,13.643277
70060,melatonin,CC(=O)NCCC1=CNC2=C1C=C(C=C2)OC,896,NA,Tryptophan precursors and metabolites,NA,Shah R. M. McKenzie E. J. Rosin M. T. Jadhav S. R. Gondalia S. V. Rosendale D. Beale D. J. An Integrated Multi-Disciplinary Perspective for Addressing Challenges of the Human Gut Microbiome. Metabolites. (2020),https://doi.org/10.3390/metabo10030094,11.99620666,15.9982634,-0.37782787,0.196663454,4.103528326,9.922026973,0.307692308,1.601,232.278835,0,5,2.45,NA,10,11,0,33,10,9,1.5556,2.41989136,66.2795,0,2,2,1,1,0,0,1,1,0,0,0,0.233154082,84,561,22,5.169925001,NA,54.12,1,NA,0.5,0.1,2.340951449,2.24875334,0,5.145513941,12.19477351,0,3.564033859,0,0,0,0.111111111,0,0,0,0,0.2,0,0,0,0,0,0,0,0,2,0,2,0,0,4,0,0,0,1,2,2,0,0,0,0,0,1,1,0,0,0,0,0,0,0,0,0,1,1,0,0,0,0,0,0,0,0,0,0,0,0,0,0,0,0,0,0,0,0,0,0,0,0,0,0,0,0,0,0,0,0,0,0,0,0,0,0,0,0,0,0,0,13.43209877,6.25,3.484444444,884.04,0.272727273,269,12.25071238,8.2027086,7.173440924,5.604190281,4.454541219,3.411529227,2.548813282,1.752836957,10.04011122,5.588987503,3.958390698,2.742873394,1.864527647,1.189585417,0.732588733,0.420869517,2.118012448,3.114597956,3.778557426,0.814288533,1.057643205,1.07883147,1.081788533,0,0.136082763,0,0.416503094,0,0.050296116,0,0,0,0.096225045,0.272165527,0.415355077,0,0,0.036084392,0.091238446,0.115855095,0,0,2,5,2,2,1,0,0,989.0571654,1133.887511,1535.433526,1368.539252,1069.926226,19.26889867,19.66100366,26.38064719,23.66100366,19.66100366,0.361586847,-0.193729918,0.029005282,-0.003804437,-0.045379973,2,2,34.19585659,2.011520976,11.2054098,5.185926747,6.019483055,37.352688,21.685312
70070,melatonin 6-sulfate,CC(=O)NCCC1=C2N(C3=CC(=C(C=C31)OC)O)OS(=O)(=O)O2,129630757,6-hydroxymelatonin sulfate,Tryptophan precursors and metabolites,NA,Shah R. M. McKenzie E. J. Rosin M. T. Jadhav S. R. Gondalia S. V. Rosendale D. Beale D. J. An Integrated Multi-Disciplinary Perspective for Addressing Challenges of the Human Gut Microbiome. Metabolites. (2020),https://doi.org/10.3390/metabo10030094,11.99670089,31.9720722,-0.358090853,0.422959931,4.141953213,10.91042136,0.307692308,-1.388,342.3260631,0,5,1.79,NA,16,11,0,37,10,9,1.0048,1.00962304,77.1852,0,3,3,1,1,0,0,2,1,0,0,0,0.363891857,126,1141,37,5.64385619,NA,124.47,1,NA,0.5,0.1,1.628789687,2.950017576,0,2.00414513,11.28296023,0,7.600405634,0,0,0.915235242,2.755921413,0.721124785,0,0,0,0,0.2,0,0,0,0,0,0,0,2,0,2,0,0,2,0,0,0,1,4,2,0,0,0,0,0,1,0,0,0,0,0,0,0,1,0,1,3,3,0,0,0,0,0,0,0,0,0,0,0,0,0,0,0,0,1,0,0,0,0,0,0,0,0,0,0,0,0,0,0,0,0,0,0,0,0,0,0,0,0,0,0,17.8112,6.718836565,3.52,1015.1,0.324324324,381,16.7756564,10.82049898,10.83350177,8.19320541,7.214326824,6.08966874,4.803257182,3.853350807,12.5248211,6.98519821,5.200898056,3.552571177,2.624544684,1.801299815,1.193932113,0.760506338,4.428466598,7.478383932,11.07996034,1.269125857,1.85524616,2.237797165,2.698137816,0.25,0.395628908,0,0.708493904,0.016999724,0.097994471,0,0,0,0.147483363,0.545251873,1.036711799,0,0,0.050758373,0.137123991,0.215099038,0,0,2,5,2,2,1,0,0,1552.977871,1880.260806,2897.584487,2800.928733,2420.143628,35.26899689,38.10424702,51.02462337,47.20288607,45.2089246,0.727774025,-0.506058086,0.183384039,0.047941988,-0.075280507,2,4,46.48569051,2.021116979,28.81651509,18.8841983,6.461627784,42.929102,29.806898
70080,5-hydroxyindole,C1=CC2=C(C=CN2)C=C1O,16054,NA,Tryptophan precursors and metabolites,NA,Shah R. M. McKenzie E. J. Rosin M. T. Jadhav S. R. Gondalia S. V. Rosendale D. Beale D. J. An Integrated Multi-Disciplinary Perspective for Addressing Challenges of the Human Gut Microbiome. Metabolites. (2020),https://doi.org/10.3390/metabo10030094,11.99629188,15.99794356,-0.386736252,0.099024492,4.863703935,8.557513452,0,1.769,133.1475806,0,0,2.12,NA,10,6,0,17,10,9,1.8561,3.44510721,38.8386,0,2,2,1,1,0,0,1,1,0,0,0,0.270719668,52,108,11,4.459431619,NA,36.02,0.666666667,NA,0.4,0,0,0,0,4.251415002,8.547853974,0,1.650963624,0,0,0,0,0,0,0,0,0,0,0,0,0,0,0,0,0,0,0,0,0,0,5,0,0,0,0,1,2,0,0,0,0,0,0,1,0,0,0,0,0,0,0,0,1,0,0,0,0,0,0,0,0,0,0,0,0,0,0,0,0,0,0,0,0,0,0,0,0,0,0,0,0,0,0,0,0,0,0,0,0,0,0,0,0,0,0,0,0,0,6.694214876,2.56,1.24099723,234.02,0.529411765,86,6.974691495,4.860173345,4.369287216,3.551871697,2.937244801,2.072145237,1.236211329,0.668470041,5.333964941,3.122324272,2.249224294,1.536877213,1.040686743,0.583121139,0.264286546,0.118830211,1.291973768,1.954251771,2.239660079,0.426525993,0.532604473,0.463192907,0.622008468,0,0.083333333,0,0.230037716,0,0.024056261,0,0,0,0.11785113,0.234708048,0.330230079,0,0,0.041666667,0.072168784,0.076481215,0,0,1,6,1,0,0,0,0,528.8480021,609.4554298,819.4203633,564.3057516,272.9841431,11.13444934,11.66445584,16.16272975,11.99654782,6.830365887,0.091324988,-0.034190973,-0.004223883,-0.002011948,-0.024137594,2,0,20.41169198,2.041169198,5.584480996,2.532025843,3.052455153,20.649551,8.312449
70090,5-hydroxytryptamine,C1=CC2=C(C=C1O)C(=CN2)CCN,5202,serotonin,Tryptophan precursors and metabolites,NA,Shah R. M. McKenzie E. J. Rosin M. T. Jadhav S. R. Gondalia S. V. Rosendale D. Beale D. J. An Integrated Multi-Disciplinary Perspective for Addressing Challenges of the Human Gut Microbiome. Metabolites. (2020),https://doi.org/10.3390/metabo10030094,11.99342695,15.99491817,-0.363641237,0.072749259,5.003642167,9.636884508,0.2,1.004,176.2154594,0,2,2.23,NA,10,8,1,25,10,9,1.2832,1.64660224,52.0666,0,2,2,1,1,0,0,1,1,0,0,0,0.352309907,66,238,17,4.807354922,NA,62.04,0.75,NA,0.428571429,0,0,0,0,5.145513941,11.43767369,0,3.301927249,0,0,0,0,0,0,0.2,0,0,0,0,0,0,0,0,0,0,0,0,2,0,0,4,0,0,0,0,2,2,0,0,1,0,0,0,1,0,0,0,0,0,0,0,0,1,0,0,0,0,0,0,0,0,0,0,0,0,0,0,0,0,0,0,0,0,0,0,0,0,0,0,0,0,0,0,0,0,0,0,0,0,0,0,0,0,0,0,0,0,0,9.551020408,4.022160665,1.92,520.03,0.36,149,9.259148545,6.30886175,5.46826357,4.48350317,3.794784075,2.994564099,1.900720068,1.171829926,7.248178504,4.30079262,3.082475403,2.164681597,1.528734263,0.967176889,0.499893751,0.255364302,1.733815282,2.831217695,3.751279824,0.681074914,0.947292628,0.993901632,0.758091231,0,0.136082763,0,0.320935239,0,0.050296116,0,0,0,0.096225045,0.272165527,0.435283936,0,0,0.036084392,0.091238446,0.116792455,0,0,1,5,2,1,1,0,0,773.0680955,895.4094985,1227.318693,1030.781738,707.3574908,14.49442964,14.83063778,20.32891169,18.32891169,14.32891169,0.123186489,-0.045411155,-0.006416734,0.000592444,-0.033537295,3,1,26.32533726,2.025025943,8.083277588,2.540933527,5.542344061,28.603516,13.118484
70100,indoleacrylic acid,C1=CC=C2C(=C1)C(=CN2)C=CC(=O)O,14558,3-indoleacrylic acid,Tryptophan precursors and metabolites,NA,Xing P. Y. Pettersson S. Kundu P. Microbial Metabolites and Intestinal Stem Cells Tune Intestinal Homeostasis. Proteomics. (2020),https://doi.org/10.1002/pmic.201800419,11.99623305,15.99826175,-0.34736173,0.30257262,3.941599925,9.674113084,0,1.98,187.1950747,0,2,2.34,NA,14,9,0,23,10,9,2.1957,4.82109849,54.2215,1,2,2,1,1,0,0,1,1,0,0,0,0.28380763,70,313,17,4.906890596,NA,53.09,1,NA,0.5,0,0,0,0,7.679968075,11.53913097,0,2.701599969,0,0,0.5,0,0,0,0,0,0,0,0,0,0,0,0,0,0,0,0,0,0,2,5,0,0,0,1,1,2,0,0,0,0,0,0,1,0,0,0,0,0,0,0,0,1,1,0,0,0,0,0,0,0,0,0,0,0,0,0,0,0,0,0,0,0,0,0,0,0,0,0,0,0,0,0,0,0,0,0,0,0,0,0,0,0,0,0,0,0,0,10.51555556,4.68,2.5344,394.03,0.391304348,182,9.966255326,6.770856948,6.01701836,4.596426195,3.763412486,2.920995299,1.875540233,1.268915984,7.39691377,4.243115084,2.961171719,2.026711379,1.392922888,0.865477809,0.43438411,0.235273015,1.66935723,2.549659829,3.076007432,0.573822859,0.774616106,0.749333955,0.877664387,0,0.136082763,0,0.280375528,0,0.044889595,0,0,0,0.096225045,0.287457479,0.395713222,0,0,0.036084392,0.090277778,0.099946561,0,0,2,7,2,0,0,0,0,801.4658096,924.3914802,1246.406123,1030.60766,720.4562092,15.90891837,15.99654782,21.93719879,18.16272975,13.99654782,0.233337403,-0.124370519,0.011247334,0.00767251,0.012731893,2,2,28.31432759,2.022451971,7.888698103,4.785795263,3.10290284,28.065137,11.456863
70110,indoleethanol,C1=CC=C2C(=C1)C(=CN2)CCO,10685,tryptophol,Tryptophan precursors and metabolites,NA,Xing P. Y. Pettersson S. Kundu P. Microbial Metabolites and Intestinal Stem Cells Tune Intestinal Homeostasis. Proteomics. (2020),https://doi.org/10.1002/pmic.201800419,11.99624946,15.99794409,-0.421194877,0.073647382,4.21766215,9.441821683,0.2,1.477,161.2008154,0,2,2.34,NA,9,8,0,23,10,9,1.8402,3.38633604,48.715,0,2,2,1,1,0,0,1,1,0,0,0,0.223609953,60,191,15,4.700439718,NA,36.02,0.75,NA,0.428571429,0,0,0,0,7.679968075,9.989575513,0,2.381101578,0,0,0,0,0,0,0,0,0,0,0,0,0,0,0,0,0,0,0,2,0,0,5,0,0,0,0,1,2,0,0,0,0,0,0,1,0,0,0,0,0,0,0,0,1,0,0,0,0,0,0,0,0,0,0,0,0,0,0,0,0,0,0,0,0,0,0,0,0,0,0,0,0,0,0,0,0,0,0,0,0,0,0,0,0,0,0,0,0,0,8.591715976,3.806228374,1.701323251,444.02,0.391304348,134,8.388905057,5.9150149,4.834496375,4.141084393,3.58679379,2.64432642,1.589636656,1.030145036,6.748178504,4.074481695,2.833104122,2.056060695,1.45890405,0.887011993,0.438412222,0.228583023,1.380682095,2.43280291,2.853805458,0.606356241,0.868873394,0.841358035,0.469416097,0,0.136082763,0,0.24639964,0,0.050296116,0,0,0,0.096225045,0.287457479,0.395713222,0,0,0.036084392,0.094959963,0.111367148,0,0,1,5,2,1,1,0,0,697.5805606,805.3720618,1086.431875,879.8595955,556.3888962,13.13444934,13.66445584,17.83063778,15.83063778,11.99654782,0.123015669,-0.048731036,-0.009217049,0.008221379,-0.035874452,2,1,24.47328855,2.039440712,5.540658007,2.446642087,3.094015921,26.836723,12.685277
70120,tryptamine,C1=CC=C2C(=C1)C(=CN2)CCN,1150,NA,Tryptophan precursors and metabolites,NA,Xing P. Y. Pettersson S. Kundu P. Microbial Metabolites and Intestinal Stem Cells Tune Intestinal Homeostasis. Proteomics. (2020),https://doi.org/10.1002/pmic.201800419,11.99342698,14.00928202,-0.363261666,0.03143875,5.02995939,9.519260289,0.2,1.41,160.2160544,0,2,2.34,NA,9,8,1,24,10,9,1.5506,2.40436036,50.3725,0,2,2,1,1,0,0,1,1,0,0,0,0.261149203,60,191,15,4.700439718,NA,41.81,0.75,NA,0.428571429,0,0,0,0,7.679968075,9.989575513,0,2.381101578,0,0,0,0,0,0,0.2,0,0,0,0,0,0,0,0,0,0,0,0,2,0,0,5,0,0,0,0,1,2,0,0,1,0,0,0,1,0,0,0,0,0,0,0,0,0,0,0,0,0,0,0,0,0,0,0,0,0,0,0,0,0,0,0,0,0,0,0,0,0,0,0,0,0,0,0,0,0,0,0,0,0,0,0,0,0,0,0,0,0,0,8.591715976,3.806228374,1.701323251,493.02,0.375,134,8.388905057,5.9150149,4.834496375,4.141084393,3.58679379,2.64432642,1.589636656,1.030145036,6.878315178,4.166502219,2.898172459,2.088594864,1.493954746,0.913929146,0.45729316,0.241831889,1.380682095,2.43280291,2.853805458,0.606356241,0.878265199,0.860868105,0.469416097,0,0.136082763,0,0.24639964,0,0.050296116,0,0,0,0.096225045,0.287457479,0.395713222,0,0,0.036084392,0.094959963,0.111367148,0,0,1,5,2,1,1,0,0,726.2432001,833.5351313,1119.370736,915.0746194,594.8181965,12.7199606,13.4985458,17.66472773,15.66472773,11.66472773,0.067684753,-0.028898995,-0.002172961,0.004356312,-0.021422691,2,1,24.47328855,2.039440712,5.540658007,0,5.540658007,27.801516,13.118484
70130,3-methylindole,CC1=CNC2=CC=CC=C12,6736,skatole,Tryptophan precursors and metabolites,NA,Xing P. Y. Pettersson S. Kundu P. Microbial Metabolites and Intestinal Stem Cells Tune Intestinal Homeostasis. Proteomics. (2020),https://doi.org/10.1002/pmic.201800419,11.85,14.00307859,-0.264129328,0.16273985,6.210836401,9.120240681,0.111111111,2.356,131.1747931,0,0,2.34,NA,9,6,0,19,10,9,2.6097,6.81053409,42.1857,0,2,2,1,1,0,0,1,1,0,0,0,0.120466762,52,106,12,4.459431619,NA,15.79,0.666666667,NA,0.4,0,1.454526898,1.650963624,0,4.745102806,7.383136998,0,2.381101578,0,0,0,0,0,0,0,0,0,0,0,0,0,0,0,0,0,1,0,0,0,0,5,0,0,0,0,1,2,0,0,0,0,0,0,1,0,0,0,0,0,0,0,0,0,0,0,0,0,0,0,0,0,0,0,0,0,0,0,0,0,0,0,0,0,0,0,0,0,0,0,0,0,0,0,0,0,0,0,0,0,0,0,0,0,0,0,0,0,0,6.694214876,2.56,1.12,310.01,0.473684211,83,6.974691495,4.877010098,4.26302547,3.691572356,3.034935746,2.136749831,1.113371784,0.676116017,5.886751346,3.404700538,2.517271618,1.796082371,1.21660415,0.709063318,0.300050413,0.150418431,1.440177475,2.306707249,2.474907569,0.622008468,0.802430427,0.712286246,0.538451691,0,0.164266427,0,0.288675135,0,0.0625,0,0,0,0.096225045,0.315641142,0.387458418,0,0,0.036084392,0.105528836,0.105528836,0,0,1,5,2,1,0,0,0,583.4161931,671.8129,912.4323317,664.7690389,298.4645847,10.3599803,11.33236387,15.4985458,12.4985458,6.166181933,0.036270261,-0.019436189,0.003866558,-0.003066827,0.000467965,1,0,20.43299154,2.043299154,3.04875985,0,3.04875985,22.941137,10.498863
70140,indole-3-carboxylate,C1=CC=C2C(=C1)C(=CN2)C(=O)[O-],6932058,indole-3-carboxylic acid,Tryptophan precursors and metabolites,NA,Fiori J. Turroni S. Candela M. Gotti R. Assessment of gut microbiota fecal metabolites by chromatographic targeted approaches. J. Pharm. Pharm. Sci. (2020),https://doi.org/10.1016/j.jpba.2019.112867,11.99626876,15.99826094,-0.263987136,0.406501878,4.166909569,9.218383137,0,1.227,160.1497807,0,1,2.12,NA,12,7,0,18,10,9,1.0501,1.10271001,41.6251,1,2,2,1,1,0,0,1,1,0,0,0,0.349412967,62,182,16,4.700439718,NA,55.92,1,NA,0.5,0,0,0,0,4.745102806,8.631378962,0,3.965406457,0,0,0.5,0,0,0,0,0,0,0,0,0,0,0,0,0,0,0,0,0,0,0,5,0,0,0,1,1,2,0,0,0,0,0,0,1,0,0,0,0,0,0,0,0,0,1,0,0,0,0,0,0,0,0,0,0,0,0,0,0,0,0,0,0,0,0,0,0,0,0,0,0,0,0,0,0,0,0,0,0,0,0,0,0,0,0,0,0,0,0,8.591715976,3.395061728,1.5625,229.03,0.5,116,8.552041764,5.7876937,5.193613132,4.244910113,3.606742898,2.614291726,1.590913679,0.939791839,5.794999636,3.358824684,2.349996124,1.699201405,1.155959783,0.666486885,0.29325126,0.143314661,1.884581422,2.994762239,3.668484713,0.501551408,0.666034372,0.584949641,0.772165527,0,0.259679701,0,0.216506351,0,0.041666667,0,0,0,0.096225045,0.274971652,0.441054186,0,0,0.036084392,0.08748664,0.092061199,0,0,2,5,2,0,0,0,0,637.5383962,747.5624617,1032.0203,825.8960815,510.5362069,13.90891837,13.99654782,19.93719879,17.82691371,14.60147304,0.312962752,-0.161510949,0.039374373,-0.085871812,0.057939224,1,2,24.29776991,2.024814159,7.93495984,4.850652312,3.084307528,22.544758,9.135242
70150,acetylcholine,CC(=O)OCC[N+](C)(C)C,187,choline acetate,Tryptophan precursors and metabolites,NA,Defaye M. Gervason S. Altier C. Berthon J.-Y. Ardid D. Filaire E. Carvalho F. A. Microbiota: a novel regulator of pain. J. Neural Trans. (Vienna). (2020),https://doi.org/10.1007/s00702-019-02083-z,11.9935119,15.99591919,-0.382777235,0.25839168,3.762668158,8.67534293,0.857142857,-0.097,146.2077164,0,4,1.9,2,3,7,2,26,0,0,-1.195,1.428025,38.2306,0,0,0,0,0,0,0,0,0,0,0,0,0.179991386,42,139,7,4.169925001,NA,26.3,1,NA,0.5,1.732050808,2.994922664,1.196279025,0,1,0.816496581,0,0,0,0,0,0.5,0,0,0,0,0,0,0,0,0,0,0,0,0,4,0,2,0,0,0,0,0,0,1,0,0,0,0,0,0,0,0,0,0,0,0,0,0,0,0,1,0,1,1,0,0,0,0,0,0,0,0,0,0,0,0,0,0,0,0,0,0,0,0,0,0,0,0,0,0,0,0,0,0,0,0,0,0,0,0,0,0,0,0,0,0,0,10,4,9.142857143,535.03,0,87,8.198670613,4.416502219,4.846735547,1.70825111,1.040640449,0.510310363,0.612372436,0,7.437816924,4.318243769,4.81491707,1.510322944,0.648910225,0.318137917,0.304894699,0,1.038675135,0.984454231,0.585024986,1.119585737,0.828232759,0.390306701,1.968908462,0.353553391,0,0,2.290440115,0.5,0,0,0,0,0,0,0,0,0,0,0,0,0,0,1,0,0,3,0,0,0,411.6495275,412.6560884,485.527281,289.3059965,233.3428862,11.90891837,10.66100366,13.9369269,7.885553574,7.494549842,0.392448049,-0.256885994,0.024161054,0.12838298,-0.165863151,0,2,18.26860002,1.826860002,8.422339064,5.225869572,3.196469492,25.692688,23.005312
70160,indole-3-lactic acid,C1=CC=C2C(=C1)C(=CN2)CC(C(=O)O)O,92904,NA,Tryptophan precursors and metabolites,NA,Xing P. Y. Pettersson S. Kundu P. Microbial Metabolites and Intestinal Stem Cells Tune Intestinal Homeostasis. Proteomics. (2020),https://doi.org/10.1002/pmic.201800419,11.99623304,15.99870645,-0.404008314,0.288187052,3.974848853,9.648547873,0.181818182,0.962,205.2103611,0,3,2.23,NA,9,9,0,26,10,9,1.5384,2.36667456,54.62,1,2,2,1,1,0,0,1,1,0,0,0,0.357529663,76,369,20,5,NA,73.32,1,NA,0.5,0,0,0,0,6.046521396,11.35794982,0,4.508797714,0,0,1.144714243,0,0,0,0,0,0,0,0,0,0,0,0,0,0,0,0,1,0,0,5,1,0,0,1,1,2,0,0,0,0,0,0,1,0,0,0,0,0,0,0,0,2,1,0,0,0,0,0,0,0,0,0,0,0,0,0,0,0,0,0,0,0,0,0,0,0,0,0,0,0,0,0,0,0,0,0,0,0,0,0,0,0,0,0,0,0,0,11.484375,4.888429752,2.571428571,519.04,0.346153846,195,10.83649881,7.18154055,6.502824321,5.294224088,3.899940253,3.041543506,1.966601745,1.363286574,7.973883878,4.641107187,3.417656914,2.373242178,1.596112216,1.021918911,0.539290776,0.303586054,2.535578888,2.99421758,3.855608495,0.777687224,0.971757127,1.003928545,1.038451691,0,0.371785024,0,0.390391361,0,0.066962783,0,0,0,0.096225045,0.287457479,0.38688441,0,0,0.036084392,0.094959963,0.108056343,0,0,2,5,2,0,2,0,0,835.6893807,971.6425895,1329.619093,1133.303411,822.2847028,17.68338741,17.3286398,24.60138274,23.0437598,16.66073177,0.344099174,-0.107329744,-0.118015644,0.066928485,-0.015492864,3,3,30.13937055,2.00929137,10.3448471,7.242218083,3.102629015,30.200723,13.643277
80000,putrescine,C(CCN)CN,1045,NA,Polyamines,NA,Shah R. M. McKenzie E. J. Rosin M. T. Jadhav S. R. Gondalia S. V. Rosendale D. Beale D. J. An Integrated Multi-Disciplinary Perspective for Addressing Challenges of the Human Gut Microbiome. Metabolites. (2020),https://doi.org/10.3390/metabo10030094,11.99365683,14.00927765,-0.363887619,0.027129485,4.66801492,6.574260105,1,-0.626,88.15163905,0,3,1.68,4,0,6,2,18,0,0,-0.8342,0.69588964,27.3778,0,0,0,0,0,0,0,0,0,0,0,0,0.590692071,18,35,3,3.321928095,NA,52.04,0.666666667,NA,0.4,0,0,0,0,3.965406457,0,0,0,0,0,0,0,0,0.2,0,0,0,0,0,0,0,0,0,0,0,0,0,4,0,0,0,0,0,0,0,0,0,0,0,2,0,0,0,0,0,0,0,0,0,0,0,0,0,0,0,0,0,0,0,0,0,0,0,0,0,0,0,0,0,0,0,0,0,0,0,0,0,0,0,0,0,0,0,0,0,0,0,0,0,0,0,0,0,0,0,0,0,0,6,5,5.333333333,259.02,0,38,4.828427125,2.914213562,1.707106781,0.957106781,0.5,0.25,0,0,3.983127663,2.316496581,1.28445705,0.65824829,0.288675135,0.083333333,0,0,0,0,0,0,0,0,0,0,0,0,0,0,0,0,0,0,0,0,0,0,0,0,0,0,0,0,0,0,0,2,2,0,0,203.3659237,179.3128968,141.0548083,98.09169998,56.58034302,6.719960603,5.332363866,4.332363866,3.332363866,2.332363866,0.059412536,-0.023431329,-0.000970848,0.006168862,-0.028735419,2,2,10.83915043,1.806525072,4.776650429,0,4.776650429,17.241516,11.798484
80010,cadaverine,C(CCN)CCN,273,"pentane-1,5-diamine",Polyamines,NA,Shah R. M. McKenzie E. J. Rosin M. T. Jadhav S. R. Gondalia S. V. Rosendale D. Beale D. J. An Integrated Multi-Disciplinary Perspective for Addressing Challenges of the Human Gut Microbiome. Metabolites. (2020),https://doi.org/10.3390/metabo10030094,11.99359816,14.00927838,-0.363892817,0.027115411,4.712818474,6.929514916,1,-0.268,102.1782565,0,4,1.79,5,0,7,2,21,0,0,-0.378,0.142884,31.9788,0,0,0,0,0,0,0,0,0,0,0,0,0.509618019,22,56,4,3.584962501,NA,52.04,1,NA,0.5,0,0,0,0,5.676240019,0,0,0,0,0,0,0,0,0.166666667,0,0,0,0,0,0,0,0,0,0,0,0,0,5,0,0,0,0,0,0,0,0,0,0,0,2,0,0,0,0,0,0,0,0,0,0,0,0,0,0,0,0,0,0,0,0,0,0,0,0,0,0,0,0,0,0,0,0,0,0,0,0,0,0,0,0,0,0,0,0,0,0,0,0,0,0,0,0,0,0,0,0,0,0,7,6,6,358.02,0,54,5.535533906,3.414213562,2.060660172,1.207106781,0.676776695,0.353553391,0.176776695,0,4.690234444,2.816496581,1.638010441,0.90824829,0.46545183,0.204124145,0.058925565,0,0,0,0,0,0,0,0,0,0,0,0,0,0,0,0,0,0,0,0,0,0,0,0,0,0,0,0,0,0,2,3,0,0,259.1452669,234.4174787,194.4574818,148.3429619,101.4358625,7.719960603,6.332363866,5.332363866,4.332363866,3.332363866,0.059275202,-0.024104998,-0.004307773,0.003687308,0.006548352,2,2,12.83378878,1.833398397,4.802538777,0,4.802538777,20.335102,13.984898
80020,spermidine,C(CCNCCCN)CN,1102,NA,Polyamines,NA,Shah R. M. McKenzie E. J. Rosin M. T. Jadhav S. R. Gondalia S. V. Rosendale D. Beale D. J. An Integrated Multi-Disciplinary Perspective for Addressing Challenges of the Human Gut Microbiome. Metabolites. (2020),https://doi.org/10.3390/metabo10030094,11.9935118,14.00951091,-0.363899334,0.027293786,4.739145586,7.207354789,1,-0.654,145.2461352,0,7,1.9,4,0,10,3,29,0,0,-1.169,1.366561,44.9676,0,0,0,0,0,0,0,0,0,0,0,0,0.441381427,34,165,7,4.169925001,NA,64.07,0.8,NA,0.444444444,0,0,0,0,7.879637421,0,0,0,0,0,0,0,0,0.111111111,0.447213595,0,0,0,0,0,0,0,0,0,0,0,0,7,0,0,0,0,0,0,0,0,0,0,0,2,0,0,1,0,0,0,0,0,0,0,0,0,0,0,0,0,0,0,0,0,0,0,0,0,0,0,0,0,0,0,0,0,0,0,0,0,0,0,0,0,0,0,0,0,0,0,0,0,0,0,0,0,0,0,0,0,0,0,10,9,9.142857143,694.03,0,122,7.656854249,4.914213562,3.121320344,1.957106781,1.207106781,0.728553391,0.426776695,0.239276695,6.604448007,4.023603362,2.388010441,1.365355072,0.74639964,0.40950261,0.227062073,0.116362957,0,0,0,0,0,0,0,0,0,0,0,0,0,0,0,0,0,0,0,0,0,0,0,0,0,0,0,0,0,4,3,0,0,417.9234435,392.7805535,351.7989819,303.6975537,253.0262258,11.0799409,9.664727733,8.664727733,7.664727733,6.692344168,0.124726588,-0.055381878,0.001131485,-0.028439465,0.005746674,3,3,18.82909733,1.882909733,7.770273603,0,7.770273603,28.289067,20.110933
80030,spermine,C(CCNCCCN)CNCCCN,1103,NA,Polyamines,NA,Shah R. M. McKenzie E. J. Rosin M. T. Jadhav S. R. Gondalia S. V. Rosendale D. Beale D. J. An Integrated Multi-Disciplinary Perspective for Addressing Challenges of the Human Gut Microbiome. Metabolites. (2020),https://doi.org/10.3390/metabo10030094,11.99342686,14.0098124,-0.363777487,0.028492336,4.735540078,7.450655696,1,-0.682,202.3406314,1,11,2.12,4,0,14,4,40,0,0,-1.5038,2.26141444,62.5574,0,0,0,0,0,0,0,0,0,0,0,0,0.376330732,50,455,11,4.700439718,NA,76.1,0.857142857,NA,0.461538462,0,0,0,0,12.29538603,0,0,0,0,0,0,0,0,0.076923077,0.666666667,0,0.2,0,0,0,0,0,0,0,0,0,0,10,0,0,0,0,0,0,0,0,0,0,0,2,0,0,2,0,0,0,0,0,0,0,0,0,0,0,0,0,0,0,0,0,0,0,0,0,0,0,0,0,0,0,0,0,0,0,0,0,0,0,0,0,0,0,0,0,0,0,0,0,0,0,0,0,0,0,0,0,0,0,14,13,13.09090909,1339.04,0,254,10.48528137,6.914213562,4.535533906,2.957106781,1.914213562,1.228553391,0.780330086,0.489276695,9.22576835,5.730710143,3.491563832,2.072461853,1.204124145,0.737167653,0.44045042,0.254307131,0,0,0,0,0,0,0,0,0,0,0,0,0,0,0,0,0,0,0,0,0,0,0,0,0,0,0,0,0,6,4,0,0,636.3780069,611.1863492,570.1239486,521.8515082,470.7304831,15.43992121,13.9970916,12.9970916,11.9970916,11.05232447,0.190041069,-0.087327177,0.003313053,-0.062339118,0.043488468,4,4,26.82846901,1.916319215,10.75271334,0,10.75271334,39.336618,28.423382
90000,methylamine,CN,6329,NA,Choline metabolites,NA,Shah R. M. McKenzie E. J. Rosin M. T. Jadhav S. R. Gondalia S. V. Rosendale D. Beale D. J. An Integrated Multi-Disciplinary Perspective for Addressing Challenges of the Human Gut Microbiome. Metabolites. (2020),https://doi.org/10.3390/metabo10030094,11.99397739,14.00909661,-0.367455385,0.015887445,3.458755759,3.751744241,1,-0.566,31.05714287,0,0,1.46,0,0,2,1,7,0,0,-0.6476,0.41938576,9.9188,0,0,0,0,0,0,0,0,0,0,0,0,0.838213809,2,1,0,1,NA,26.02,0,NA,0,0,0,0,0,0,0,0,0,0,0,0,0,0,0,0,0,0,0,0,0,0,0,0,0,0,1,0,0,0,0,0,0,0,0,0,0,0,0,0,1,0,0,0,0,0,0,0,0,0,0,0,0,0,0,0,0,0,0,0,0,0,0,0,0,0,0,0,0,0,0,0,0,0,0,0,0,0,0,0,0,0,0,0,0,0,0,0,0,0,0,0,0,0,0,0,0,0,0,2,0,0,34.01,0,2,2,1,0,0,0,0,0,0,1.577350269,0.577350269,0,0,0,0,0,0,0,0,0,0,0,0,0,0,0,0,0,0,0,0,0,0,0,0,0,0,0,0,0,0,0,0,0,0,0,0,0,0,0,26.07209225,13.017325,0,0,0,2.359980301,1.166181933,0,0,0,0.03366948,-0.01683474,0,0,0,1,1,3,1.5,2,0,2,6.193965,4.806035
90010,dimethylamine,CNC,674,NA,Choline metabolites,NA,Shah R. M. McKenzie E. J. Rosin M. T. Jadhav S. R. Gondalia S. V. Rosendale D. Beale D. J. An Integrated Multi-Disciplinary Perspective for Addressing Challenges of the Human Gut Microbiome. Metabolites. (2020),https://doi.org/10.3390/metabo10030094,11.99383293,14.00909716,-0.357422036,0.019418863,4.304508554,4.792223671,1,-0.176,45.08376028,0,0,1.57,0,0,3,1,10,0,0,-0.2158,0.04656964,14.6934,0,0,0,0,0,0,0,0,0,0,0,0,0.266990107,6,4,0,2,NA,12.03,1,NA,0.5,0.5,0,0,0,0,0,0,0,0,0,0,0,0,0,0,0,0,0,0,0,0,0,0,0,0,2,0,0,0,0,0,0,0,0,0,0,0,0,0,0,0,0,1,0,0,0,0,0,0,0,0,0,0,0,0,0,0,0,0,0,0,0,0,0,0,0,0,0,0,0,0,0,0,0,0,0,0,0,0,0,0,0,0,0,0,0,0,0,0,0,0,0,0,0,0,0,0,0,3,2,0,75.01,0,6,2.707106781,1.414213562,0.707106781,0,0,0,0,0,2.5,1,0.5,0,0,0,0,0,0,0,0,0,0,0,0,0,0,0,0,0,0,0,0,0,0,0,0,0,0,0,0,0,0,0,0,0,0,0,0,0,0,60.33301513,41.353515,18.79005756,0,0,3.359980301,2.332363866,1,0,0,0.069346133,-0.046230755,0.011557689,0,0,1,1,4.914213562,1.638071187,2.414213562,0,2.414213562,9.287551,8.312449
90020,trimethylamine,CN(C)C,1146,NA,Choline metabolites,NA,Shah R. M. McKenzie E. J. Rosin M. T. Jadhav S. R. Gondalia S. V. Rosendale D. Beale D. J. An Integrated Multi-Disciplinary Perspective for Addressing Challenges of the Human Gut Microbiome. Metabolites. (2020),https://doi.org/10.3390/metabo10030094,11.99373221,14.00909771,-0.348090482,0.022595393,4.948117995,6.034755403,1,0.063,59.11037768,0,0,1.68,0,0,3,1,13,0,0,0.3201,0.10246401,19.9881,0,0,0,0,0,0,0,0,0,0,0,0,0.054846929,12,9,0,2.584962501,NA,3.24,1,NA,0.5,1.5,0,0,0,0,0,0,0,0,0,0,0,0,0,0,0,0,0,0,0,0,0,0,0,0,3,0,0,0,0,0,0,0,0,0,0,0,0,0,0,0,0,0,0,0,0,0,0,1,0,0,0,0,0,0,0,0,0,0,0,0,0,0,0,0,0,0,0,0,0,0,0,0,0,0,0,0,0,0,0,0,0,0,0,0,0,0,0,0,0,0,0,0,0,0,0,0,0,4,1.333333333,NA,132.01,0,9,3.577350269,1.732050808,1.732050808,0,0,0,0,0,3.447213595,1.341640786,1.341640786,0,0,0,0,0,0,0,0,0,0,0,0.577350269,0,0,0,0.447213595,0,0,0,0,0,0,0,0,0,0,0,0,0,0,0,0,0,0,0,0,0,0,110.239753,89.75248875,73.90899675,0,0,4.359980301,3.4985458,3,0,0,0.096980979,-0.072735734,0.024245245,0,0,0,1,6.732050808,1.683012702,2.732050808,0,2.732050808,12.381137,11.818863
90030,trimethylamine-N-oxide,C[N+](C)(C)[O-],1145,trimethylamine oxide,Choline metabolites,NA,Shah R. M. McKenzie E. J. Rosin M. T. Jadhav S. R. Gondalia S. V. Rosendale D. Beale D. J. An Integrated Multi-Disciplinary Perspective for Addressing Challenges of the Human Gut Microbiome. Metabolites. (2020),https://doi.org/10.3390/metabo10030094,11.999,16.00097182,-0.31436629,0.012628967,4.215851939,6.692397859,1,-0.618,75.10978261,0,0,1.57,0,1,3,1,14,0,0,-0.085,0.007225,19.0351,0,0,0,0,0,0,0,0,0,0,0,0,0.307186456,20,16,0,3,NA,23.06,1,NA,0.5,1.5,0,0,0,0,0,0,0,0,0,0,0,0,0,0,0,0,0,0,0,0,0,0,0,0,3,0,0,0,0,0,0,0,0,0,0,0,0,0,0,0,0,0,0,0,0,0,0,0,0,0,1,0,0,0,0,0,0,0,0,0,0,0,0,0,0,0,0,0,0,0,0,0,0,0,0,0,0,0,0,0,0,0,0,0,0,0,0,0,0,0,0,0,0,0,0,0,0,5,1,NA,149.02,0,12,4.5,2,3,0,0,0,0,0,3.707106781,2.121320344,2.121320344,0,0,0,0,0,0,0,0,0,0,0,2,0.5,0,0,0.707106781,0,0,0,0,0,0,0,0,0,0,0,0,0,0,0,0,0,0,0,0,0,0,146.7516456,134.5744294,151.2434516,0,0,6.134449337,5.052007397,6.996275931,0,0,0.110545823,-0.01859036,-0.036682552,0,0,0,0,8.5,1.7,5.25,2.25,3,13.183137,12.116863
90040,dimethylglycine,CN(C)CC(=O)O,673,"N,N-dimethylglycine",Choline metabolites,NA,Shah R. M. McKenzie E. J. Rosin M. T. Jadhav S. R. Gondalia S. V. Rosendale D. Beale D. J. An Integrated Multi-Disciplinary Perspective for Addressing Challenges of the Human Gut Microbiome. Metabolites. (2020),https://doi.org/10.3390/metabo10030094,11.99646136,15.99825889,-0.34997189,0.292519351,3.679870339,6.85038209,0.75,-0.555,103.1199234,0,2,1.57,2,3,5,1,16,0,0,-0.0104,0.00010816,26.2229,1,0,0,0,0,0,0,0,0,0,0,0,0.393350385,26,48,4,3.584962501,NA,40.54,1,NA,0.5,0.5,1,0.666666667,0,0,1,0,0,0,0,0.5,0,0,0,0,0,0,0,0,0,0,0,0,0,0,2,0,1,0,0,0,0,0,0,1,0,0,0,0,0,0,0,0,0,0,0,0,0,1,0,0,0,1,1,0,0,0,0,0,0,0,0,0,0,0,0,0,0,0,0,0,0,0,0,0,0,0,0,0,0,0,0,0,0,0,0,0,0,0,0,0,0,0,0,0,0,0,0,7,3.06122449,6,183.03,0,38,5.86180732,3.125897658,3.023395961,0.942809042,0.942809042,0,0,0,4.509782263,1.991939291,1.631521554,0.451488167,0.270520801,0,0,0,0.471404521,0.942809042,0.23570226,0.186981396,0.192995427,0.028867513,0.816496581,0,0,0,0.380777488,0,0,0,0,0,0,0,0,0,0,0,0,0,0,0,1,0,0,1,0,0,0,209.2001961,198.3939121,204.2097931,112.5075253,83.38554675,8.908918372,7.162729754,8.604834923,5.106923194,5.328367909,0.305007943,-0.167154762,-0.075778319,0.164032851,-0.073603741,1,3,12.50916243,1.787023205,7.629509623,4.707444038,2.922065585,15.745137,12.776863
90050,betaine,C[N+](C)(C)CC(=O)[O-],247,NA,Choline metabolites,NA,Shah R. M. McKenzie E. J. Rosin M. T. Jadhav S. R. Gondalia S. V. Rosendale D. Beale D. J. An Integrated Multi-Disciplinary Perspective for Addressing Challenges of the Human Gut Microbiome. Metabolites. (2020),https://doi.org/10.3390/metabo10030094,11.99640047,15.9982593,-0.342166549,0.38735947,3.788675975,8.44650305,0.8,-1.227,117.1465408,0,2,1.68,2,2,5,2,19,0,0,-2.043,4.173849,26.7438,1,0,0,0,0,0,0,0,0,0,0,0,0.342760079,34,66,5,3.807354922,NA,40.13,1,NA,0.5,1.5,1.5,1,0,0,1,0,0,0,0,0.5,0,0,0,0,0,0,0,0,0,0,0,0,0,0,3,0,1,0,0,0,0,0,0,1,0,0,0,0,0,0,0,0,0,0,0,0,0,0,0,0,1,0,1,0,0,0,0,0,0,0,0,0,0,0,0,0,0,0,0,0,0,0,0,0,0,0,0,0,0,0,0,0,0,0,0,0,0,0,0,0,0,0,0,0,0,0,0,8,2.52,7.2,268.03,0,45,6.78445705,3.416502219,4.158631167,1.020620726,1.224744871,0,0,0,5.322461853,3.178997879,4.015657911,0.852062073,0.306186218,0,0,0,0.816496581,2.041241452,1.020620726,0.75,0.556186218,0.102062073,1.968908462,0.353553391,0,0,2.207106781,0.5,0,0,0,0,0,0,0,0,0,0,0,0,0,0,1,0,0,1,0,0,0,302.1432376,304.7944605,370.0507019,171.1963313,142.2974719,9.908918372,8.328911687,11.60483492,6.106923194,7.992551863,0.400511584,-0.239283712,-0.080906409,0.232433756,-0.112499427,0,2,14.27908074,1.784885093,7.873996017,4.709438393,3.164557625,18.838723,16.581277
100000,benzoate,C1=CC=C(C=C1)C(=O)[O-],242,NA,"Phenolic, benzoyl and phenyl derivatives",NA,Shah R. M. McKenzie E. J. Rosin M. T. Jadhav S. R. Gondalia S. V. Rosendale D. Beale D. J. An Integrated Multi-Disciplinary Perspective for Addressing Challenges of the Human Gut Microbiome. Metabolites. (2020),https://doi.org/10.3390/metabo10030094,11.99632006,15.9982593,-0.259381667,0.405298237,3.945581933,7.80038118,0,1.156,121.1136649,0,1,2.01,NA,9,6,0,14,6,6,0.7566,0.57244356,30.5386,1,1,1,1,1,0,0,0,1,0,0,0,0.331573549,40,88,9,4.169925001,NA,40.13,0.666666667,NA,0.4,0,0,0,0,6.083643419,4.745102806,0,1,0,0,0.5,0,0,0,0,0,0,0,0,0,0,0,0,0,0,0,0,0,0,0,5,0,0,0,1,1,0,0,0,0,0,0,0,0,0,0,0,0,0,0,0,0,0,1,0,0,0,0,0,0,0,0,0,0,0,0,0,0,0,0,0,0,0,0,0,0,0,0,0,0,0,0,0,0,0,0,0,0,0,0,0,0,0,0,0,0,0,0,7.111111111,3.239669421,2,124.02,0.428571429,69,6.690234444,4.304530453,3.642107032,2.592638956,1.800833459,1.250443623,0.451184464,0.23570226,4.294999636,2.364807748,1.468087476,0.891640199,0.506194234,0.287289355,0.054755476,0.01309457,1.040440115,1.054737854,1.040440115,0.130245736,0.122617043,0.08683049,0.5,0,0.166666667,0,0.083333333,0,0,0,0,0,0,0.102062073,0.058925565,0,0,0,0.032075015,0.016037507,0,0,1,5,1,0,0,0,0,357.4339746,383.6333441,450.4593274,335.864053,144.9762996,10.54893807,9.664183954,12.43865299,10.32836791,6.328367909,0.272845186,-0.154480823,0.024681977,-0.006397867,-0.000222599,0,2,17.52861439,1.947623821,4.815164891,4.815164891,0,17.257965,7.382035
100010,hippurate,C1=CC=C(C=C1)C(=O)NCC(=O)O,464,hippuric acid,"Phenolic, benzoyl and phenyl derivatives",NA,Shah R. M. McKenzie E. J. Rosin M. T. Jadhav S. R. Gondalia S. V. Rosendale D. Beale D. J. An Integrated Multi-Disciplinary Perspective for Addressing Challenges of the Human Gut Microbiome. Metabolites. (2020),https://doi.org/10.3390/metabo10030094,11.99626875,15.99870522,-0.349971751,0.292783803,3.74006797,8.727975414,0.111111111,0.809,179.1730078,0,4,2.01,NA,9,9,0,22,6,6,0.7076,0.50069776,45.7701,1,1,1,1,1,0,0,0,1,0,0,0,0.37082906,58,274,14,4.700439718,NA,66.4,1,NA,0.5,0,0,0,0,6.409925916,6.623748957,0,1.310370697,0,0,0.814325285,0,0,0,0,0,0,0,0,0,0,0,0,0,0,0,0,1,0,0,5,0,0,0,2,1,0,0,0,0,0,0,1,0,0,0,0,0,0,0,0,0,1,2,0,0,0,0,0,0,0,0,0,0,0,0,0,0,0,0,0,0,0,0,0,0,0,0,0,0,0,0,0,0,0,0,0,0,0,0,0,0,0,0,0,0,0,0,11.07692308,5.671875,4.152249135,328.04,0.272727273,159,9.681798276,6.198377303,5.3465711,3.653926506,2.535129691,2.009940883,0.888610629,0.545009268,6.857568304,3.749645472,2.442441483,1.43614897,0.847481068,0.514033732,0.189671833,0.090988565,1.308895192,1.469998493,1.860941608,0.299197221,0.310059332,0.28965299,0.810617218,0,0.11785113,0,0.198914092,0,0.017010345,0,0,0,0,0.102062073,0.058925565,0,0,0,0.032075015,0.016037507,0,0,2,5,1,1,0,0,0,575.5778594,622.5125067,747.040039,647.1100588,461.1895028,15.68338741,14.3286398,18.65657043,16.43556299,12.99282375,0.391196217,-0.187387344,-0.018692189,0.09207022,-0.171221101,2,4,25.35927577,1.950713521,10.22967914,7.294541641,2.935137498,25.347137,12.414863
100020,phenylacetate,C1=CC=C(C=C1)CC(=O)[O-],4409936,NA,"Phenolic, benzoyl and phenyl derivatives",NA,Shah R. M. McKenzie E. J. Rosin M. T. Jadhav S. R. Gondalia S. V. Rosendale D. Beale D. J. An Integrated Multi-Disciplinary Perspective for Addressing Challenges of the Human Gut Microbiome. Metabolites. (2020),https://doi.org/10.3390/metabo10030094,11.9962919,15.99825971,-0.265940085,0.379192968,3.785284991,8.279380775,0.125,0.968,135.1402823,0,2,2.12,NA,6,7,0,17,6,6,0.7914,0.62631396,35.0878,1,1,1,1,1,0,0,0,1,0,0,0,0.297161076,44,126,9,4.321928095,NA,40.13,1,NA,0.5,0,0,0,0,7.732315986,5.638173476,0,0.5,0,0,0.5,0,0,0,0,0,0,0,0,0,0,0,0,0,0,0,0,1,0,0,5,0,0,0,1,1,0,0,0,0,0,0,0,0,0,0,0,0,0,0,0,0,0,1,0,0,0,0,0,0,0,0,0,0,0,0,0,0,0,0,0,0,0,0,0,0,0,0,0,0,0,0,0,0,0,0,0,0,0,0,0,0,0,0,0,0,0,0,8.1,4,3.111111111,199.02,0.352941176,92,7.397341225,4.7876937,4.133584955,2.529482726,2.089508593,1.454567768,0.595522031,0.319035594,5.002106418,2.821914529,1.806712822,1.119117591,0.679195035,0.387171414,0.112422409,0.038717968,0.642228525,1.041888478,1.093412989,0.195008329,0.209948773,0.15778333,0.612372436,0,0,0,0.11785113,0,0,0,0,0,0,0.102062073,0.072168784,0,0,0,0.032075015,0.022680461,0,0,1,5,1,0,1,0,0,423.3294077,452.6186949,529.2288419,397.5054395,236.3885401,11.54893807,10.66418395,13.43865299,9.664183954,8.328367909,0.277376965,-0.130557894,-0.014208527,0.00231838,0.003435017,0,2,19.53512296,1.953512296,4.789670569,4.789670569,0,20.351551,9.568449
100030,phenylpropionate,CC(C1=CC=CC=C1)C(=O)O,10296,2-phenylpropionic acid,"Phenolic, benzoyl and phenyl derivatives",NA,Shah R. M. McKenzie E. J. Rosin M. T. Jadhav S. R. Gondalia S. V. Rosendale D. Beale D. J. An Integrated Multi-Disciplinary Perspective for Addressing Challenges of the Human Gut Microbiome. Metabolites. (2020),https://doi.org/10.3390/metabo10030094,11.99626879,15.99826012,-0.350698623,0.285769382,4.196416469,8.956507782,0.222222222,1.663,150.1748405,0,2,2.23,NA,6,7,0,21,6,6,1.9317,3.73146489,41.9401,1,1,1,1,1,0,0,0,1,0,0,0,0.248553857,50,156,13,4.459431619,NA,37.3,1,NA,0.5,0,1.34123076,1.889881575,0,6.083643419,5.885267085,0,2.381101578,0,0,0.5,0,0,0,0,0,0,0,0,0,0,0,0,0,0,1,0,0,0,0,5,1,0,0,1,1,0,0,0,0,0,0,0,0,0,0,0,0,0,0,0,0,1,1,0,0,0,0,0,0,0,0,0,0,0,0,0,0,0,0,0,0,0,0,0,0,0,0,0,0,0,0,0,0,0,0,0,0,0,0,0,0,0,0,0,0,0,0,9.090909091,4.132653061,2.5,331.02,0.285714286,101,8.267584714,5.215214055,4.501223789,3.444966808,2.204281269,1.535724306,0.652908369,0.378342602,6.319563501,3.493115084,2.470609107,1.669998354,0.884291034,0.505583645,0.180787742,0.082994508,1.681443101,1.823181784,2.181115957,0.624647574,0.573281198,0.509192523,0.69245009,0,0.288675135,0,0.29326724,0,0.074464836,0,0,0,0,0.102062073,0.058925565,0,0,0,0.032075015,0.018518519,0,0,1,5,1,1,0,1,0,531.1661681,579.0734678,713.1144344,613.0654118,368.2096687,12.54893807,11.66418395,15.43865299,14.32836791,10.32836791,0.196680131,-0.090803889,-0.007052512,-0.003667731,0.002917234,1,2,21.36012222,1.941829293,4.759755502,4.759755502,0,24.11193,11.89007
100040,3-hydroxycinnamate,C1=CC(=CC(=C1)O)/C=C/C(=O)O,637541,3-hydroxycinnamic acid,"Phenolic, benzoyl and phenyl derivatives",NA,Shah R. M. McKenzie E. J. Rosin M. T. Jadhav S. R. Gondalia S. V. Rosendale D. Beale D. J. An Integrated Multi-Disciplinary Perspective for Addressing Challenges of the Human Gut Microbiome. Metabolites. (2020),https://doi.org/10.3390/metabo10030094,11.99626878,15.99870399,-0.360460928,0.30256355,3.893618978,8.829443669,0,1.503,164.1583639,0,2,2.12,NA,12,8,0,20,6,6,1.6348,2.67257104,44.8291,1,1,1,1,1,0,0,0,1,0,0,0,0.350691444,54,218,12,4.584962501,NA,57.53,0.75,NA,0.428571429,0,0,0,0,6.631975708,8.442112156,0,0.965489385,0,0,0.650697637,0,0,0,0,0,0,0,0,0,0,0,0,0,0,0,0,0,0,2,4,0,0,0,1,2,0,0,0,0,0,0,0,0,0,0,0,0,0,0,0,0,2,1,0,0,0,0,0,0,0,0,0,0,0,0,0,0,0,0,0,0,0,0,0,0,0,0,0,0,0,0,0,0,0,0,0,0,0,0,0,0,0,0,0,0,0,0,10.08333333,4.888888889,4,268.03,0.3,133,8.974691495,5.68154055,5.109000159,3.197263347,2.390950123,1.828394699,0.96353116,0.560459219,6.266777097,3.383388548,2.266557548,1.28857095,0.79597964,0.480775635,0.186444558,0.076532413,1.065992211,1.319866233,1.626203624,0.269953612,0.301387153,0.281766891,0.90104757,0,0,0,0.223465272,0,0,0,0,0,0,0.083333333,0.142258898,0,0,0,0.027777778,0.028460107,0,0,1,7,1,0,0,0,0,550.0465019,595.0657348,717.0691769,586.8338927,395.1669394,14.32340711,12.99627593,17.10283694,13.32836791,10.32836791,0.25227807,-0.124182036,0.001479294,0.000452734,0.016609686,2,2,23.39567276,1.949639396,7.297079446,7.297079446,0,23.580344,9.703656
100050,2-hydroxyhippurate,C1=CC=C(C(=C1)C(=O)NCC(=O)[O-])O,10253,2-hydroxyhippuric acid,"Phenolic, benzoyl and phenyl derivatives",NA,Shah R. M. McKenzie E. J. Rosin M. T. Jadhav S. R. Gondalia S. V. Rosendale D. Beale D. J. An Integrated Multi-Disciplinary Perspective for Addressing Challenges of the Human Gut Microbiome. Metabolites. (2020),https://doi.org/10.3390/metabo10030094,11.99626873,15.99928845,-0.385425667,0.369562644,3.650661709,8.951131625,0.111111111,0.78,194.164472,0,4,1.9,NA,10,9,0,22,6,6,-0.2376,0.05645376,45.1864,1,1,1,1,1,0,0,0,1,0,0,0,0.461026291,64,325,17,4.807354922,NA,89.46,1,NA,0.5,0,0,0,0,4.114023332,7.519970846,0,2.701599969,0,0,1.297020691,0,0,0,0,0,0,0,0,0,0,0,0,0,0,0,0,1,0,0,4,0,0,0,2,2,0,0,0,0,0,0,1,0,0,0,0,0,0,0,0,0,1,2,0,0,0,0,0,0,0,0,0,0,0,0,0,0,0,0,0,0,0,0,0,0,0,0,0,0,0,0,0,0,0,0,0,0,0,0,0,0,0,0,0,0,0,0,12.07142857,5.777777778,3.96,302.05,0.272727273,172,10.55204176,6.609060905,5.874076549,4.108085723,3.000606321,2.175994423,1.018488264,0.635768351,6.780218034,3.666312139,2.344164162,1.469789987,0.87723666,0.501533003,0.188251924,0.080894144,1.78834799,2.438444302,3.004868579,0.379028522,0.433886705,0.407114192,1.015735575,0,0.19245009,0,0.187749542,0,0.033365291,0,0,0,0,0.083333333,0.131445856,0,0,0,0.027777778,0.026311489,0,0,2,5,1,1,0,0,0,616.6360022,680.412138,851.3008565,780.0255056,566.0057197,17.45785644,15.66073177,21.32075438,20.43183892,17.65284636,0.531690728,-0.232799675,-0.019583931,0.023635148,-0.099911332,2,4,27.21528742,1.943949101,12.76127969,9.82650914,2.934770549,25.482344,12.279656
100060,3-hydroxyhippurate,C1=CC(=CC(=C1)O)C(=O)NCC(=O)O,450268,3-hydroxyhippuric acid,"Phenolic, benzoyl and phenyl derivatives",NA,Shah R. M. McKenzie E. J. Rosin M. T. Jadhav S. R. Gondalia S. V. Rosendale D. Beale D. J. An Integrated Multi-Disciplinary Perspective for Addressing Challenges of the Human Gut Microbiome. Metabolites. (2020),https://doi.org/10.3390/metabo10030094,11.99626873,15.99928845,-0.360484556,0.292789488,3.743743029,8.845600692,0.111111111,0.403,195.1724128,0,4,1.9,NA,10,9,0,23,6,6,0.4402,0.19377604,47.4642,1,1,1,1,1,0,0,0,1,0,0,0,0.444135337,64,332,16,4.807354922,NA,86.63,1,NA,0.5,0,0,0,0,3.92513639,8.207998739,0,2.182247272,0,0,1.195266057,0,0,0,0,0,0,0,0,0,0,0,0,0,0,0,0,1,0,0,4,0,0,0,2,2,0,0,0,0,0,0,1,0,0,0,0,0,0,0,0,0,2,2,0,0,0,0,0,0,0,0,0,0,0,0,0,0,0,0,0,0,0,0,0,0,0,0,0,0,0,0,0,0,0,0,0,0,0,0,0,0,0,0,0,0,0,0,12.07142857,5.777777778,4.387811634,347.05,0.260869565,174,10.55204176,6.592224153,5.980338295,3.981053331,2.829782316,2.282784624,1.09788213,0.624336356,7.22743163,3.883935872,2.626744427,1.508514186,0.905104232,0.54335231,0.221376261,0.097102893,1.658059918,1.953360385,2.697110922,0.373052313,0.399629055,0.393558282,1.099292352,0,0.11785113,0,0.273449691,0,0.017010345,0,0,0,0,0.083333333,0.131445856,0,0,0,0.027777778,0.026311489,0,0,2,5,1,1,0,0,0,619.6121068,679.7989407,843.3400453,745.9555951,551.256099,17.45785644,15.66073177,21.32075438,19.09974695,15.65700771,0.446729432,-0.202427933,-0.015360413,0.105570666,-0.262382343,3,4,27.21655952,1.944039966,12.75100656,9.815131754,2.935874805,26.149137,12.414863
100070,2-hydroxybenzoate,C1=CC=C(C(=C1)C(=O)O)[O-],54675850,salicylate,"Phenolic, benzoyl and phenyl derivatives",NA,Shah R. M. McKenzie E. J. Rosin M. T. Jadhav S. R. Gondalia S. V. Rosendale D. Beale D. J. An Integrated Multi-Disciplinary Perspective for Addressing Challenges of the Human Gut Microbiome. Metabolites. (2020),https://doi.org/10.3390/metabo10030094,11.99632004,15.99870276,-0.327747134,0.29425949,4.076962013,8.03563132,0,1.66,137.1130698,0,1,1.9,NA,10,6,0,15,6,6,0.4892,0.23931664,32.2327,2,1,1,1,1,0,0,0,1,0,0,0,0.440507194,46,114,12,4.321928095,NA,60.36,0.666666667,NA,0.4,0,0,0,0,3.965406457,5.553157574,0,2.381101578,0,0,0.944940787,0,0,0,0,0,0,0,0,0,0,0,0,0,0,0,0,0,0,0,4,0,0,0,1,2,0,0,0,0,0,0,0,0,0,0,0,0,0,0,0,0,1,1,0,0,0,0,0,0,0,0,0,0,0,0,0,0,0,0,0,0,0,0,0,0,0,0,0,0,0,0,0,0,0,0,0,0,0,0,0,0,0,0,0,0,0,0,8.1,3.408284024,1.991111111,135.03,0.4,76,7.560477932,4.715214055,4.169612481,3.034129906,2.335345682,1.341715763,0.565641142,0.240562612,4.664862963,2.505081212,1.581398779,0.939471341,0.526366524,0.29530338,0.072119823,0.02376283,1.498266827,2.174558379,2.133706448,0.194245064,0.171847947,0.128319863,0.705118357,0,0.232307808,0,0.11781233,0,0.013176157,0,0,0,0,0.083333333,0.131445856,0,0,0,0.027777778,0.013888889,0,0,1,5,1,0,0,0,0,400.7655835,440.6474788,547.6071531,451.2772953,226.8173356,12.32340711,10.99627593,15.10283694,14.32464384,11.20939796,0.329918136,-0.123815549,0.028041034,-0.166865507,0.099054136,1,2,19.38481891,1.938481891,7.332074253,7.332074253,0,18.059965,7.382035
100080,3-hydroxybenzoate,C1=CC(=CC(=C1)[O-])C(=O)O,54675842,NA,"Phenolic, benzoyl and phenyl derivatives",NA,Shah R. M. McKenzie E. J. Rosin M. T. Jadhav S. R. Gondalia S. V. Rosendale D. Beale D. J. An Integrated Multi-Disciplinary Perspective for Addressing Challenges of the Human Gut Microbiome. Metabolites. (2020),https://doi.org/10.3390/metabo10030094,11.99632004,15.99870276,-0.346799152,0.309459918,4.059648662,7.96638147,0,1.231,137.1130698,0,1,1.9,NA,10,6,0,15,6,6,0.4892,0.23931664,32.2327,2,1,1,1,1,0,0,0,1,0,0,0,0.440507194,46,117,11,4.321928095,NA,60.36,0.666666667,NA,0.4,0,0,0,0,3.532775529,6.447419591,0,1.650963624,0,0,0.814325285,0,0,0,0,0,0,0,0,0,0,0,0,0,0,0,0,0,0,0,4,0,0,0,1,2,0,0,0,0,0,0,0,0,0,0,0,0,0,0,0,0,1,1,0,0,0,0,0,0,0,0,0,0,0,0,0,0,0,0,0,0,0,0,0,0,0,0,0,0,0,0,0,0,0,0,0,0,0,0,0,0,0,0,0,0,0,0,8.1,3.408284024,2.285714286,135.03,0.4,80,7.560477932,4.698377303,4.275874227,2.919765781,2.086528266,1.572102901,0.60309862,0.328532853,4.664862963,2.499098148,1.597282023,0.954019538,0.526366524,0.291581864,0.068936207,0.02376283,1.389604841,1.522807795,1.981792292,0.213772307,0.181083647,0.132680325,0.788675135,0,0.166666667,0,0.12897688,0,0.015214515,0,0,0,0,0.083333333,0.131445856,0,0,0,0.027777778,0.013888889,0,0,1,5,1,0,0,0,0,397.8231948,435.8413869,537.6116575,422.6672423,216.6932628,12.32340711,10.99627593,15.10283694,12.99255186,8.992551863,0.322072608,-0.142340858,0.017804208,0.026235727,-0.161176679,1,2,19.3855106,1.93855106,7.328020585,7.328020585,0,18.059965,7.382035
100090,4-hydroxybenzoate,C1=CC(=CC=C1C(=O)O)[O-],54675830,NA,"Phenolic, benzoyl and phenyl derivatives",NA,Shah R. M. McKenzie E. J. Rosin M. T. Jadhav S. R. Gondalia S. V. Rosendale D. Beale D. J. An Integrated Multi-Disciplinary Perspective for Addressing Challenges of the Human Gut Microbiome. Metabolites. (2020),https://doi.org/10.3390/metabo10030094,11.99632004,15.99870276,-0.327855293,0.290340439,4.050991436,7.931756624,0,1.231,137.1130698,0,1,1.9,NA,10,7,0,15,6,6,0.4892,0.23931664,32.2327,2,1,1,1,1,0,0,0,1,0,0,0,0.440507194,46,120,11,4.321928095,NA,60.36,1,NA,0.5,0,0,0,0,3.301927249,7.065551058,0,1.310370697,0,0,0.721124785,0,0,0,0,0,0,0,0,0,0,0,0,0,0,0,0,0,0,0,4,0,0,0,1,2,0,0,0,0,0,0,0,0,0,0,0,0,0,0,0,0,1,1,0,0,0,0,0,0,0,0,0,0,0,0,0,0,0,0,0,0,0,0,0,0,0,0,0,0,0,0,0,0,0,0,0,0,0,0,0,0,0,0,0,0,0,0,8.1,3.408284024,2.285714286,135.03,0.4,88,7.560477932,4.698377303,4.263968845,3.003322558,1.952529745,1.449135293,0.919957418,0.19245009,4.664862963,2.499098148,1.593827699,0.965184088,0.529471515,0.28606768,0.068936207,0.02376283,1.448688405,1.404193779,1.498266827,0.220218163,0.18863619,0.129496709,0.788675135,0,0.166666667,0,0.12897688,0,0.015214515,0,0,0,0,0.083333333,0.131445856,0,0,0,0.027777778,0.013888889,0,0,1,5,1,0,0,0,0,396.3853988,433.5373469,534.345783,418.3049001,191.7439535,12.32340711,10.99627593,15.10283694,12.99255186,7.660459886,0.321157693,-0.146235383,0.002874308,0.028993293,0.010004947,1,2,19.38570823,1.938570823,7.326862395,7.326862395,0,18.059965,7.382035
100100,4-hydroxyphenylacetate,C1=CC(=CC=C1CC(=O)O)O,127,4-hydroxyphenylacetic acid,"Phenolic, benzoyl and phenyl derivatives",NA,Shah R. M. McKenzie E. J. Rosin M. T. Jadhav S. R. Gondalia S. V. Rosendale D. Beale D. J. An Integrated Multi-Disciplinary Perspective for Addressing Challenges of the Human Gut Microbiome. Metabolites. (2020),https://doi.org/10.3390/metabo10030094,11.99629188,15.99870337,-0.386802111,0.263293151,3.88939227,8.386568982,0.125,1.043,152.147628,0,2,2.01,NA,7,8,0,19,6,6,1.2018,1.44432324,39.0597,1,1,1,1,1,0,0,0,1,0,0,0,0.37836899,50,166,11,4.459431619,NA,57.53,0.75,NA,0.428571429,0,0,0,0,4.883593419,8.161846599,0,0.965489385,0,0,0.650697637,0,0,0,0,0,0,0,0,0,0,0,0,0,0,0,0,1,0,0,4,0,0,0,1,2,0,0,0,0,0,0,0,0,0,0,0,0,0,0,0,0,2,1,0,0,0,0,0,0,0,0,0,0,0,0,0,0,0,0,0,0,0,0,0,0,0,0,0,0,0,0,0,0,0,0,0,0,0,0,0,0,0,0,0,0,0,0,9.090909091,4.132653061,3.265306122,251.03,0.315789474,115,8.267584714,5.18154055,4.755446768,2.940166328,2.231484176,1.745558472,0.788991132,0.532656998,5.819183339,3.179811727,2.236962419,1.291690175,0.788419487,0.49018854,0.17491049,0.07128866,1.050476816,1.384470827,1.685480696,0.313349486,0.330921196,0.313618242,0.90104757,0,0,0,0.256936452,0,0,0,0,0,0,0.083333333,0.142258898,0,0,0,0.027777778,0.032064455,0,0,1,5,1,0,1,0,0,473.132032,513.6415368,628.2711303,492.8280832,295.6862028,13.32340711,11.99627593,16.10283694,12.32836791,9.660459886,0.255111932,-0.106567209,-0.027283481,0.009722109,0.036668149,2,2,21.39259691,1.944781537,7.304606861,7.304606861,0,21.820344,9.703656
100110,3-hydroxyphenylpropionate,C1=CC(=CC(=C1)O)CCC(=O)O,91,3-(3-hydroxyphenyl)propanoic acid,"Phenolic, benzoyl and phenyl derivatives",NA,Shah R. M. McKenzie E. J. Rosin M. T. Jadhav S. R. Gondalia S. V. Rosendale D. Beale D. J. An Integrated Multi-Disciplinary Perspective for Addressing Challenges of the Human Gut Microbiome. Metabolites. (2020),https://doi.org/10.3390/metabo10030094,11.99626878,15.99870399,-0.360491682,0.279038975,3.809244044,8.66069422,0.222222222,1.212,166.1742454,0,3,2.12,NA,7,8,0,22,6,6,1.658,2.748964,43.6607,1,1,1,1,1,0,0,0,1,0,0,0,0.346434799,54,218,12,4.584962501,NA,57.53,0.75,NA,0.428571429,0,0,0,0,6.631975708,8.442112156,0,0.965489385,0,0,0.650697637,0,0,0,0,0,0,0,0,0,0,0,0,0,0,0,0,2,0,0,4,0,0,0,1,2,0,0,0,0,0,0,0,0,0,0,0,0,0,0,0,0,2,1,0,0,0,0,0,0,0,0,0,0,0,0,0,0,0,0,0,0,0,0,0,0,0,0,0,0,0,0,0,0,0,0,0,0,0,0,0,0,0,0,0,0,0,0,10.08333333,4.888888889,4,352.03,0.272727273,133,8.974691495,5.68154055,5.109000159,3.197263347,2.390950123,1.828394699,0.96353116,0.560459219,6.526290121,3.679811727,2.563640047,1.538105977,0.963245062,0.601021593,0.25499604,0.11479862,1.065992211,1.319866233,1.626203624,0.336244775,0.382175697,0.369889358,0.90104757,0,0,0,0.256936452,0,0,0,0,0,0,0.083333333,0.142258898,0,0,0,0.027777778,0.032064455,0,0,1,5,1,0,2,0,0,538.5461857,582.1204356,702.7950367,575.4397934,386.4518151,14.32340711,12.99627593,17.10283694,13.32836791,10.32836791,0.249378071,-0.108244555,-0.005286819,-0.011984725,0.022294893,2,2,23.39567276,1.949639396,7.297079446,7.297079446,0,24.91393,11.89007
100120,4-hydroxyphenylpropionate,C1=CC(=CC=C1CCC(=O)O)O,10394,3-(4-hydroxyphenyl)propanoic acid,"Phenolic, benzoyl and phenyl derivatives",NA,Shah R. M. McKenzie E. J. Rosin M. T. Jadhav S. R. Gondalia S. V. Rosendale D. Beale D. J. An Integrated Multi-Disciplinary Perspective for Addressing Challenges of the Human Gut Microbiome. Metabolites. (2020),https://doi.org/10.3390/metabo10030094,11.99626878,15.99870399,-0.386803649,0.2592155,3.805567962,8.601881938,0.222222222,1.212,166.1742454,0,3,2.12,NA,7,9,0,22,6,6,1.658,2.748964,43.6607,1,1,1,1,1,0,0,0,1,0,0,0,0.346434799,54,223,12,4.584962501,NA,57.53,1,NA,0.5,0,0,0,0,6.678722918,8.671432356,0,0.793700526,0,0,0.595275394,0,0,0,0,0,0,0,0,0,0,0,0,0,0,0,0,2,0,0,4,0,0,0,1,2,0,0,0,0,0,0,0,0,0,0,0,0,0,0,0,0,2,1,0,0,0,0,0,0,0,0,0,0,0,0,0,0,0,0,0,0,0,0,0,0,0,0,0,0,0,0,0,0,0,0,0,0,0,0,0,0,0,0,0,0,0,0,10.08333333,4.888888889,4,352.03,0.272727273,144,8.974691495,5.68154055,5.097094777,3.2876937,2.186825977,1.942809042,0.998593972,0.44004985,6.526290121,3.679811727,2.560185723,1.563880911,0.9138849,0.620587779,0.262464389,0.106112184,1.129936127,1.102892712,1.540440115,0.35112594,0.335916925,0.347337486,0.90104757,0,0,0,0.256936452,0,0,0,0,0,0,0.083333333,0.142258898,0,0,0,0.027777778,0.032064455,0,0,1,5,1,0,2,0,0,535.9401713,578.2256062,697.5346428,568.1470512,351.8326075,14.32340711,12.99627593,17.10283694,13.32836791,8.996275931,0.249700668,-0.107582004,-0.00614932,-0.022339151,0.022232331,2,2,23.39604125,1.949670104,7.293479094,7.293479094,0,24.91393,11.89007
100130,"3,4-dihydroxyphenylpropionate",C1=CC(=C(C=C1CCC(=O)O)O)O,348154,dihydrocaffeic acid,"Phenolic, benzoyl and phenyl derivatives",NA,Shah R. M. McKenzie E. J. Rosin M. T. Jadhav S. R. Gondalia S. V. Rosendale D. Beale D. J. An Integrated Multi-Disciplinary Perspective for Addressing Challenges of the Human Gut Microbiome. Metabolites. (2020),https://doi.org/10.3390/metabo10030094,11.99626876,15.99928671,-0.382779057,0.25922277,3.812918893,8.719507355,0.222222222,0.967,182.1736503,0,3,2.01,NA,8,9,0,23,6,6,1.3906,1.93376836,45.3548,1,1,1,1,1,0,0,0,1,0,0,0,0.427116847,60,270,15,4.700439718,NA,77.76,1,NA,0.5,0,0,0,0,4.556553777,9.390741218,0,2.102578845,0,0,1.163402608,0,0,0,0,0,0,0,0,0,0,0,0,0,0,0,0,2,0,0,3,0,0,0,1,3,0,0,0,0,0,0,0,0,0,0,0,0,0,0,0,0,3,1,0,0,0,0,0,0,0,0,0,0,0,0,0,0,0,0,0,0,0,0,0,0,0,0,0,0,0,0,0,0,0,0,0,0,0,0,0,0,0,0,0,0,0,0,11.07692308,5.024221453,3.703703704,373.04,0.260869565,157,9.844934983,6.092224153,5.604842821,3.859044863,2.490278422,2.07856466,1.142218758,0.638022302,6.896153447,3.820085191,2.716805223,1.667365737,0.975788395,0.643990433,0.28819402,0.123464952,1.802688684,1.807531499,2.514225846,0.457757114,0.449615051,0.481793284,1.083776956,0,0.166666667,0,0.311500298,0,0.016666667,0,0,0,0,0.068041382,0.184195286,0,0,0,0.024056261,0.03852692,0,0,1,5,1,0,2,0,0,582.0938928,638.8903674,800.9950709,693.9164877,440.8448289,16.09787614,14.32836791,19.7670209,17.7670209,11.66045989,0.315846156,-0.11604508,-0.057984902,0.014724324,0.037180702,3,2,25.24567264,1.941974819,9.800274411,9.800274411,0,25.71593,11.89007
100140,4-cresol ,CC1=CC=C(C=C1)O,2879,4-methylphenol,"Phenolic, benzoyl and phenyl derivatives",NA,Shah R. M. McKenzie E. J. Rosin M. T. Jadhav S. R. Gondalia S. V. Rosendale D. Beale D. J. An Integrated Multi-Disciplinary Perspective for Addressing Challenges of the Human Gut Microbiome. Metabolites. (2020),https://doi.org/10.3390/metabo10030094,11.99632008,15.99794276,-0.386788047,0.098355548,4.66728794,7.559696167,0.142857143,2.053,108.1380822,0,0,2.12,NA,7,6,0,16,6,6,2.0488,4.19758144,32.7933,0,1,1,1,1,0,0,0,1,0,0,0,0.187215114,36,62,7,4,NA,20.23,0.666666667,NA,0.4,0,1.632993162,1,0,3.301927249,5.656854249,0,0.333333333,0,0,0,0,0,0,0,0,0,0,0,0,0,0,0,0,0,1,0,0,0,0,4,0,0,0,0,2,0,0,0,0,0,0,0,0,0,0,0,0,0,0,0,0,1,0,0,0,0,0,0,0,0,0,0,0,0,0,0,0,0,0,0,0,0,0,0,0,0,0,0,0,0,0,0,0,0,0,0,0,0,0,0,0,0,0,0,0,0,0,6.125,2.52,1.8,200.01,0.375,58,5.983127663,3.7876937,3.365043969,2.304530453,1.426746322,1.304737854,0.333333333,0,4.756614672,2.544974003,1.835549159,1.033971378,0.544763467,0.380460459,0.080400755,0,0.816496581,0.760079655,1.138071187,0.278516386,0.219658948,0.246867807,0.577350269,0,0,0,0.241202266,0,0,0,0,0,0,0.083333333,0.166666667,0,0,0,0.027777778,0.040200378,0,0,0,5,1,1,0,0,0,349.810261,369.9286191,438.2932545,290.995083,75.16039501,8.774469036,8.332091977,10.66418395,7.664183954,2.332091977,0.056390672,-0.018487551,-0.011530687,-0.000449548,0.008213091,1,0,15.53282921,1.941603651,2.495163216,2.495163216,0,18.456344,8.745656
100150,4-cresyl sulfate,CC1=CC=C(C=C1)OS(=O)(=O)O,4615423,p-cresol sulfate,"Phenolic, benzoyl and phenyl derivatives",NA,Shah R. M. McKenzie E. J. Rosin M. T. Jadhav S. R. Gondalia S. V. Rosendale D. Beale D. J. An Integrated Multi-Disciplinary Perspective for Addressing Challenges of the Human Gut Microbiome. Metabolites. (2020),https://doi.org/10.3390/metabo10030094,11.999,31.97282884,-0.280978957,0.420006586,5.865195313,8.876949398,0.142857143,0.207,188.202382,0,2,1.68,NA,11,8,0,20,6,6,1.312,1.721344,43.0719,1,1,1,1,1,0,0,0,1,0,0,0,0.382843159,58,207,12,4.584962501,NA,71.98,0.75,NA,0.428571429,0,1.632993162,1,0,3.301927249,5.656854249,0,0.333333333,0,0,1.5,1.5,0,0,0,0,0,0,0,0,0,0,0,0,0,1,0,0,0,0,4,0,0,0,0,2,0,0,0,0,0,0,0,0,0,0,0,0,0,0,0,0,1,2,1,0,0,0,0,0,0,0,0,0,0,0,0,0,0,0,0,1,0,0,0,0,0,0,0,0,0,0,0,0,0,0,0,0,0,0,0,0,0,0,0,0,0,0,10.08333333,3.806228374,4,268.05,0.3,128,9.190234444,5.472145112,5.890681975,3.036476044,2.399264798,1.868294753,0.839255651,0.662478956,6.593349605,3.548713315,2.57917027,1.323095521,0.803837507,0.517100878,0.196539618,0.096883089,1.411357933,2.169441901,2.62594875,0.37909353,0.400473054,0.397029952,2.053459452,0.353553391,0,0,0.413193836,0.018622265,0,0,0,0,0,0.083333333,0.142258898,0,0,0,0.027777778,0.039118008,0,0,0,5,1,1,0,0,0,652.3425991,702.6468888,928.8078064,689.3340369,517.2180044,21.22562918,22.55768978,23.98078337,17.00003029,15.66421425,0.305747105,-0.280340645,0.169794131,-0.023826536,-0.014106531,1,3,23.16326653,1.930272211,13.25948401,10.03213982,0,23.762344,17.137656
100160,4-cresyl glucuronide,CC1=CC=C(C=C1)O[C@H]2[C@@H]([C@H]([C@@H]([C@H](O2)C(=O)O)O)O)O,154035,NA,"Phenolic, benzoyl and phenyl derivatives",NA,Shah R. M. McKenzie E. J. Rosin M. T. Jadhav S. R. Gondalia S. V. Rosendale D. Beale D. J. An Integrated Multi-Disciplinary Perspective for Addressing Challenges of the Human Gut Microbiome. Metabolites. (2020),https://doi.org/10.3390/metabo10030094,11.99620666,16.00165175,-0.406995247,0.291036872,4.11509302,8.679789737,0.461538462,0.904,284.2624532,0,3,2.12,NA,7,11,0,36,6,6,0.3533,0.12482089,65.167,1,2,1,2,1,0,0,0,2,0,0,0,0.409905885,102,815,32,5.392317423,NA,116.45,1,NA,0.5,0,1.632993162,1.447415445,0,3.301927249,8.535160812,0,9.73539494,0,0,2.502825097,2.699829716,0.5,0,0,0,0,0,0,0,0,0,0,0,0,1,0,0,0,0,4,5,0,0,1,2,0,0,0,0,0,0,0,0,0,0,0,0,0,0,0,0,4,1,2,0,0,0,0,0,0,0,0,0,0,0,0,0,0,0,0,0,0,0,0,0,0,0,0,0,0,0,0,0,0,0,0,0,0,0,0,0,0,0,0,0,0,0,16.37188209,6.84,3.814404432,989.07,0.361111111,327,14.86144284,9.396754606,8.842603649,7.280336415,5.260052348,4.196088408,2.649778713,1.644279421,10.70975168,6.056934212,4.665992684,3.086203352,1.900329868,1.266749206,0.618054562,0.297747598,3.997256042,5.5060866,7.962020733,1.147387166,1.255648719,1.433831502,1.706232313,0,0.533097451,0,0.669208503,0,0.088779636,0,0,0,0,0.128694254,0.336605817,0,0,0,0.053966918,0.098040668,0,0,1,5,1,2,4,0,0,1018.368288,1177.142488,1616.448422,1610.439281,1254.999695,25.42128325,23.98882779,36.19822575,41.73847895,34.18954088,0.833049616,-0.253374931,-0.279279179,0.130780775,-0.173166774,4,6,39.69417968,1.984708984,18.63107897,18.63107897,0,39.162688,22.281312
100170,phenylacetylglutamine,C1=CC=C(C=C1)CC(=O)N[C@@H](CCC(=O)N)C(=O)O,92258,NA,"Phenolic, benzoyl and phenyl derivatives",NA,Shah R. M. McKenzie E. J. Rosin M. T. Jadhav S. R. Gondalia S. V. Rosendale D. Beale D. J. An Integrated Multi-Disciplinary Perspective for Addressing Challenges of the Human Gut Microbiome. Metabolites. (2020),https://doi.org/10.3390/metabo10030094,11.99620665,15.9992937,-0.349796678,0.295582836,4.134417671,9.151037538,0.307692308,-0.106,264.2776448,0,8,2.23,NA,6,12,0,35,6,6,0.1944,0.03779136,67.3503,1,1,1,1,1,0,0,0,1,0,0,0,0.414560534,86,802,22,5.247927513,NA,109.49,0.833333333,NA,0.454545455,0,0,0,0,8.697084111,11.0207497,0,3.159758907,0,0,1.243816058,0,0,0,0.2,0,0,0,0,0,0,0,0,0,0,0,0,3,0,0,5,1,0,0,3,1,0,0,0,1,0,0,1,0,0,0,0,0,0,0,0,0,1,3,0,0,0,0,0,0,0,0,0,0,0,0,0,0,0,0,0,0,0,0,0,0,0,0,0,0,0,0,0,0,0,0,0,0,0,0,0,0,0,0,0,0,0,0,17.05263158,9.03125,7.3728,883.06,0.171428571,322,14.25071238,8.986071003,8.055905792,5.223182278,3.875687669,2.999655777,1.614084485,0.961417924,10.33473069,5.831596702,4.125700661,2.520232488,1.570595593,0.956056601,0.435596478,0.22616041,2.047348762,2.417958465,3.144765998,0.605815099,0.660236092,0.623331765,1.40104757,0,0.166666667,0,0.428119947,0,0.0186339,0,0,0,0,0.102062073,0.072168784,0,0,0,0.032075015,0.022680461,0,0,3,5,1,0,4,0,0,945.370265,1029.147493,1255.657284,1167.821206,1040.712268,22.81783674,20.82691371,27.87448787,25.26592888,24.65355553,0.533460878,-0.227489806,-0.030551923,0.14634741,-0.185746983,3,6,37.03658637,1.949294019,15.14485112,9.747863231,5.396987892,38.956688,20.365312
100180,phenylacetylglycine,C1=CC=C(C=C1)CC(=O)NCC(=O)O,68144,phenaceturic acid,"Phenolic, benzoyl and phenyl derivatives",NA,Shah R. M. McKenzie E. J. Rosin M. T. Jadhav S. R. Gondalia S. V. Rosendale D. Beale D. J. An Integrated Multi-Disciplinary Perspective for Addressing Challenges of the Human Gut Microbiome. Metabolites. (2020),https://doi.org/10.3390/metabo10030094,11.99624944,15.99870583,-0.349975042,0.2927702,3.720030493,8.743180101,0.2,0.621,193.1996252,0,5,2.12,NA,6,10,0,25,6,6,0.7424,0.55115776,50.3193,1,1,1,1,1,0,0,0,1,0,0,0,0.343909779,62,353,14,4.807354922,NA,66.4,0.8,NA,0.444444444,0,0,0,0,8.185023372,7.336568812,0,0.965489385,0,0,0.814325285,0,0,0,0,0,0,0,0,0,0,0,0,0,0,0,0,2,0,0,5,0,0,0,2,1,0,0,0,0,0,0,1,0,0,0,0,0,0,0,0,0,1,2,0,0,0,0,0,0,0,0,0,0,0,0,0,0,0,0,0,0,0,0,0,0,0,0,0,0,0,0,0,0,0,0,0,0,0,0,0,0,0,0,0,0,0,0,12.07142857,6.477508651,5.480968858,443.04,0.24,195,10.38890506,6.68154055,5.81610694,3.697263347,2.727579781,2.189275817,0.896865433,0.628342602,7.564675085,4.206752253,2.832843524,1.644288795,1.017954362,0.633850953,0.250927342,0.13411824,1.065992211,1.312108536,1.754897732,0.314398618,0.348246689,0.330768806,0.90104757,0,0,0,0.254569636,0,0,0,0,0,0,0.102062073,0.072168784,0,0,0,0.032075015,0.022680461,0,0,2,5,1,1,1,0,0,633.6115339,679.5623545,803.7856543,677.9779484,527.9063489,16.68338741,15.3286398,19.65657043,15.93728908,13.99282375,0.39517812,-0.171584647,-0.053047006,0.105472117,-0.14758926,2,4,27.36104668,1.954360477,10.20579385,7.279669953,2.926123894,28.440723,14.601277
100190,phenylpropionylglycine,C1=CC=C(C=C1)CCC(=O)NCC(=O)O,152323,NA,"Phenolic, benzoyl and phenyl derivatives",NA,Shah R. M. McKenzie E. J. Rosin M. T. Jadhav S. R. Gondalia S. V. Rosendale D. Beale D. J. An Integrated Multi-Disciplinary Perspective for Addressing Challenges of the Human Gut Microbiome. Metabolites. (2020),https://doi.org/10.3390/metabo10030094,11.99623304,15.99870645,-0.350094059,0.292447167,3.710011616,8.75078276,0.272727273,0.79,207.2262427,0,6,2.23,NA,6,11,0,28,6,6,1.1986,1.43664196,54.9203,1,1,1,1,1,0,0,0,1,0,0,0,0.320634248,66,446,15,4.906890596,NA,66.4,1,NA,0.5,0,0,0,0,10.09717571,7.726782694,0,0.793700526,0,0,0.814325285,0,0,0,0,0,0,0,0,0,0,0,0,0,0,0,0,3,0,0,5,0,0,0,2,1,0,0,0,0,0,0,1,0,0,0,0,0,0,0,0,0,1,2,0,0,0,0,0,0,0,0,0,0,0,0,0,0,0,0,0,0,0,0,0,0,0,0,0,0,0,0,0,0,0,0,0,0,0,0,0,0,0,0,0,0,0,0,13.06666667,7.302469136,6.222222222,574.04,0.214285714,233,11.09601184,7.18154055,6.157754949,4.029275324,2.758223556,2.32535858,1.023674381,0.634179629,8.271781866,4.706752253,3.156066829,1.920344726,1.165131443,0.754393774,0.335650911,0.177432425,1.129936127,1.140350191,1.546676121,0.353753031,0.3589957,0.337607292,0.90104757,0,0,0,0.254569636,0,0,0,0,0,0,0.102062073,0.072168784,0,0,0,0.032075015,0.022680461,0,0,2,5,1,1,2,0,0,691.8661854,737.3755634,860.2935612,736.5680158,561.1577076,17.68338741,16.3286398,20.65657043,16.93728908,13.49454984,0.390891404,-0.171471194,-0.034826028,0.075143871,-0.139163155,2,4,29.36193213,1.957462142,10.1938512,7.272234109,2.921617092,31.534309,16.787691
100200,cinnamoylglycine,C1=CC=C(C=C1)/C=C/C(=O)NCC(=O)O,709625,NA,"Phenolic, benzoyl and phenyl derivatives",NA,Shah R. M. McKenzie E. J. Rosin M. T. Jadhav S. R. Gondalia S. V. Rosendale D. Beale D. J. An Integrated Multi-Disciplinary Perspective for Addressing Challenges of the Human Gut Microbiome. Metabolites. (2020),https://doi.org/10.3390/metabo10030094,11.99623304,15.99870645,-0.349975848,0.292789153,3.720558618,8.919531825,0.090909091,1.081,205.2103611,0,5,2.23,NA,11,11,0,26,6,6,1.1754,1.38156516,56.0887,1,1,1,1,1,0,0,0,1,0,0,0,0.323785729,66,446,15,4.906890596,NA,66.4,1,NA,0.5,0,0,0,0,10.09717571,7.726782694,0,0.793700526,0,0,0.814325285,0,0,0,0,0,0,0,0,0,0,0,0,0,0,0,0,1,0,2,5,0,0,0,2,1,0,0,0,0,0,0,1,0,0,0,0,0,0,0,0,0,1,2,0,0,0,0,0,0,0,0,0,0,0,0,0,0,0,0,0,0,0,0,0,0,0,0,0,0,0,0,0,0,0,0,0,0,0,0,0,0,0,0,0,0,0,0,13.06666667,7.302469136,6.222222222,466.04,0.230769231,233,11.09601184,7.18154055,6.157754949,4.029275324,2.758223556,2.32535858,1.023674381,0.634179629,8.012268842,4.410329074,2.85555964,1.640575559,0.957716288,0.597151431,0.230563697,0.118288284,1.129936127,1.140350191,1.546676121,0.274628885,0.266190223,0.245840512,0.90104757,0,0,0,0.219700332,0,0,0,0,0,0,0.102062073,0.072168784,0,0,0,0.032075015,0.018518519,0,0,2,7,1,1,0,0,0,705.3557446,752.615197,877.118121,750.3688304,572.8966908,17.68338741,16.3286398,20.65657043,16.93728908,13.49454984,0.391712015,-0.186576009,-0.021539683,0.094699254,-0.170692904,2,4,29.36193213,1.957462142,10.1938512,7.272234109,2.921617092,30.200723,14.601277
100210,4-ethylphenyl sulfate,CCC1=CC=C(C=C1)OS(=O)(=O)O,20822574,NA,"Phenolic, benzoyl and phenyl derivatives",NA,Sauma S. Casaccia P. Does the gut microbiota contribute to the oligodendrocyte progenitor niche? Neurosci. Lett. (2020),https://doi.org/10.1016/j.neulet.2019.134574,11.999,31.97282889,-0.280981604,0.420009515,5.524969942,8.955544177,0.25,0.671,202.2289994,0,3,1.79,NA,11,9,0,23,6,6,1.7682,3.12653124,47.6729,1,1,1,1,1,0,0,0,1,0,0,0,0.356283756,62,266,14,4.700439718,NA,71.98,1,NA,0.5,0,1.850535862,0.632455532,0,4.883593419,6.597539554,0,0.333333333,0,0,1.5,1.5,0,0,0,0,0,0,0,0,0,0,0,0,0,1,0,1,0,0,4,0,0,0,0,2,0,0,0,0,0,0,0,0,0,0,0,0,0,0,0,0,1,2,1,0,0,0,0,0,0,0,0,0,0,0,0,0,0,0,0,1,0,0,0,0,0,0,0,0,0,0,0,0,0,0,0,0,0,0,0,0,0,0,0,0,0,0,11.07692308,4.481481481,4.152249135,373.05,0.260869565,155,9.897341225,6.010149915,6.059783953,3.444724335,2.709882016,1.965925826,1.089255651,0.760110029,7.300456386,4.109373487,2.763621682,1.633712738,0.990724231,0.586839485,0.284225413,0.150198642,1.495908923,2.346805947,2.597353271,0.440577334,0.492100309,0.409515778,1.968908462,0.353553391,0,0,0.364378299,0.018622265,0,0,0,0,0,0.083333333,0.11785113,0,0,0,0.027777778,0.030982085,0,0,0,5,1,1,1,0,0,726.8762956,784.8716215,1030.797642,821.554518,633.9308524,22.22562918,23.55768978,24.98078337,19.00003029,17.66421425,0.30551637,-0.28011104,0.1696809,-0.024127028,-0.01432792,1,3,25.18385295,1.937219458,13.27481114,10.04459046,0,26.85593,19.32407
100220,phenol,C1=CC=C(C=C1)O,996,NA,"Phenolic, benzoyl and phenyl derivatives",NA,Fiori J. Turroni S. Candela M. Gotti R. Assessment of gut microbiota fecal metabolites by chromatographic targeted approaches. J. Pharm. Pharm. Sci. (2020),https://doi.org/10.1016/j.jpba.2019.112867,11.99635526,15.9979425,-0.386787842,0.098326105,4.588491923,6.719586285,0,1.616,94.11146483,0,0,2.01,0,7,5,0,13,6,6,1.5626,2.44171876,27.7521,0,1,1,1,1,0,0,0,1,0,0,0,0.215116959,30,42,5,3.807354922,NA,20.23,0.333333333,NA,0.25,0,0,0,0,6.083643419,3.041821709,0,0,0,0,0,0,0,0,0,0,0,0,0,0,0,0,0,0,0,0,0,0,0,0,5,0,0,0,0,1,0,0,0,0,0,0,0,0,0,0,0,0,0,0,0,0,1,0,0,0,0,0,0,0,0,0,0,0,0,0,0,0,0,0,0,0,0,0,0,0,0,0,0,0,0,0,0,0,0,0,0,0,0,0,0,0,0,0,0,0,0,0,5.142857143,2.34375,1.5,127.01,0.461538462,45,5.112884175,3.39384685,2.743182156,1.89384685,1.306712822,0.90104757,0.204124145,0,3.833964941,2.1342904,1.335549159,0.7561936,0.427994104,0.242140489,0.028688766,0,0.40824829,0.433012702,0.40824829,0.086066297,0.074535599,0.057377531,0.288675135,0,0,0,0.074535599,0,0,0,0,0,0,0.102062073,0.102062073,0,0,0,0.032075015,0.014344383,0,0,0,6,0,0,0,0,0,270.7700494,280.4356541,309.0358756,183.1804197,28.95343104,7.774469036,7.332091977,8.664183954,5.664183954,1.332091977,0.054992011,-0.017580193,-0.009188476,-0.000699273,-2.81E-05,1,0,13.67682532,1.953832189,2.490696528,2.490696528,0,15.362758,6.559242
100230,s-equol,C1[C@H](COC2=C1C=CC(=C2)O)C3=CC=C(C=C3)O,91469,equol,"Phenolic, benzoyl and phenyl derivatives",NA,Wu W.-K. Hsu C.-C. Sheen L.-Y. Wu M.-S. Measurement of gut microbial metabolites in cardiometabolic health and translational research. Rapid Commun. Mass Spectrom. (2020),https://doi.org/10.1002/rcm.8537,11.99618638,15.99870768,-0.386828646,0.098683411,4.798768399,9.995527518,0.2,2.709,242.2704238,0,1,2.78,NA,8,12,0,32,12,12,3.1612,9.99318544,68.3864,0,3,2,2,2,0,0,0,3,0,0,0,0.205250603,96,623,27,5.321928095,NA,49.69,0.833333333,NA,0.454545455,0,0,0,0,10.3872479,19.3156472,0,4.551341145,0,0,0.090909091,0.377964473,0,0,0,0,0,0,0,0,0,0,0,0,0,0,0,2,0,0,7,1,0,0,0,5,0,0,0,0,0,0,0,0,0,0,0,0,0,0,0,0,2,0,1,0,0,0,0,0,0,0,0,0,0,0,0,0,0,0,0,0,0,0,0,0,0,0,0,0,0,0,0,0,0,0,0,0,0,0,0,0,0,0,0,0,0,0,13.005,5.551020408,2.962962963,850.03,0.5,324,12.53516943,8.720346691,8.03146765,6.642969116,5.345569738,4.713187294,3.095719547,2.123983409,9.835691197,5.958139058,4.595609662,3.321571012,2.32154776,1.716108902,0.955547338,0.576128255,2.59977893,3.731315387,5.347210554,1.076582303,1.355429502,1.623808368,1.244016936,0,0.166666667,0,0.550621448,0,0.072168784,0,0,0,0,0.219416097,0.431221037,0,0,0,0.081296822,0.11480175,0,0,0,10,2,1,1,1,0,1123.016452,1315.664086,1822.213556,1746.39219,1276.97662,20.32340711,21.32836791,30.32464384,29.65673582,22.43492892,0.258447035,-0.099072458,-0.030092956,-0.04748434,0.104411278,2,0,37.15959481,2.064421934,8.196966839,8.196966839,0,38.141102,17.220898
110000,sphingomyelin,CCCCCCCCCCCCCCCCCCCCCCCC(=O)N[C@@H](COP(=O)(O)OCC[N+](C)(C)C)[C@@H](/C=C/CCCCCCCCCCCCC)O,5283595,NA,Lipids and lipid precursors,NA,Shah R. M. McKenzie E. J. Rosin M. T. Jadhav S. R. Gondalia S. V. Rosendale D. Beale D. J. An Integrated Multi-Disciplinary Perspective for Addressing Challenges of the Human Gut Microbiome. Metabolites. (2020),https://doi.org/10.3390/metabo10030094,11.99608453,30.97376464,-0.41124629,0.451548939,3.216379622,9.709905856,0.936170213,17.448,816.2504971,3,45,5.64,24,5,42,2,152,0,0,13.4751,181.57832,239.2945,1,0,0,0,0,0,0,0,0,0,0,0,0.140860507,236,21804,60,6.781359714,NA,114.9,0.952380952,NA,0.487804878,0.756475838,12.06054169,1.213248502,0,0,13.06023707,0,1.650963624,0,0,1.1759842,2.4380358,0.5,0,0,0,0,0,0,0,0,0,0,0,0,5,0,37,0,2,0,2,0,0,1,0,0,0,0,0,0,0,1,0,0,0,0,0,0,0,0,1,2,2,2,0,0,0,0,0,0,0,0,0,1,0,0,0,0,0,0,0,0,0,0,0,0,0,0,0,0,0,0,0,0,0,0,0,0,0,0,0,0,0,0,0,0,0,56,40.40816327,42.93,19721.09,0,3330,41.43053562,27.00414906,22.08639854,14.04558752,9.712319759,6.800324699,5.125602372,3.175475577,38.37803517,25.40607737,19.67437068,11.6967246,7.539111707,5.078924455,3.51628304,2.181312139,3.326491565,3.943033919,4.192557672,1.740797723,1.52720774,1.235688455,3.458811015,0.603553391,0.11785113,0,2.678934433,0.520422628,0.030429031,0,0,0,0,0,0,0,0,0,0,0,0,0,1,2,0,5,36,0,0,2972.958654,3044.687882,3310.997245,3223.406088,3253.495644,67.01718862,67.0664658,73.68314267,68.80343965,73.01393651,0.881495853,-0.680018803,0.342667864,0.072443136,-0.426149373,3,7,109.5085827,1.955510405,25.57906224,15.91946241,6.244414586,157.374128,121.475872
110010,cholesterol,C[C@H](CCCC(C)C)[C@H]1CC[C@@H]2[C@@]1(CC[C@H]3[C@H]2CC=C4[C@@]3(CC[C@@H](C4)O)C)C,5997,NA,Lipids and lipid precursors,NA,Shah R. M. McKenzie E. J. Rosin M. T. Jadhav S. R. Gondalia S. V. Rosendale D. Beale D. J. An Integrated Multi-Disciplinary Perspective for Addressing Challenges of the Human Gut Microbiome. Metabolites. (2020),https://doi.org/10.3390/metabo10030094,11.89,15.99492144,-0.392219474,0.069474858,5.238749921,12.65034673,0.925925926,10.518,386.6545488,1,5,4.32,NA,2,16,0,74,0,0,7.3761,54.40685121,120.6157,0,4,0,1,0,0,0,1,3,0,0,0,0.052361189,158,2022,54,5.95419631,NA,20.23,0.875,NA,0.466666667,1.546971743,11.00542215,8.10399071,2.242259768,15.3015853,26.13014052,7.461302674,6.999128773,5.731361986,0.25,0,0,0,0,0,0,0,0,0,0,0,0,0,0,0,5,0,11,0,1,0,7,0,0,1,0,0,2,0,0,0,0,0,0,0,0,0,0,0,0,0,0,1,0,0,0,0,0,0,0,0,0,0,0,0,0,0,0,0,0,0,0,0,0,0,0,0,0,0,0,0,0,0,0,0,0,0,0,0,0,0,0,0,0,0,0,0,0,21.24037461,7.921875,3.654844291,5173.01,0.22972973,669,20.10408353,13.2536913,13.06685366,11.12912352,9.497038145,7.690964086,5.939076382,4.472166647,19.34419034,12.62984502,12.18636677,10.27908128,8.666244579,6.678752882,5.16344144,3.806103785,6.930127877,11.91831618,18.08424417,6.310567343,10.82466145,15.79484744,2.952131581,0.23570226,1.022341062,0.203263132,2.68481479,0.219913203,0.935219434,0.179558378,0,0,0.083333333,0.393634553,0.976046922,0,0,0.083333333,0.371648193,0.863165765,0,0,0,1,1,5,12,6,2,2589.351653,3179.060498,4922.979107,5328.872695,4616.917147,28.77446904,31.33209198,48.66418395,54.66418395,49.66418395,0.082799171,-0.022963151,-0.027096906,0.006471288,0.009097136,1,1,57.21672999,2.043454642,2.542453159,2.542453159,0,78.994478,50.287522
110020,phosphatidylcholine(16:0/18:2w6),CCCCCCCCCCCCCCCC(=O)OC[C@H](COP(=O)([O-])OCC[N+](C)(C)C)OC(=O)CCCCCCC/C=C\C/C=C\CCCCC,5287971,soybean phospholipid,Lipids and lipid precursors,phosphatidylcholines,Shah R. M. McKenzie E. J. Rosin M. T. Jadhav S. R. Gondalia S. V. Rosendale D. Beale D. J. An Integrated Multi-Disciplinary Perspective for Addressing Challenges of the Human Gut Microbiome. Metabolites. (2020),https://doi.org/10.3390/metabo10030094,11.89,30.97376444,-0.349186834,0.54018226,3.038874364,8.579856513,0.857142857,14.147,758.0618722,3,40,4.98,18,5,38,2,132,0,0,10.6166,112.7121956,213.2803,1,0,0,0,0,0,0,0,0,0,0,0,0.159722868,220,16998,55,6.672425342,NA,121,0.947368421,NA,0.486486486,0.792446032,11.44136664,1.206683739,0,0,12.46564668,0,0.965489385,0,0,1.010184194,4.146106913,1.668817935,0,0,0,0,0,0,0,0,0,0,0,0,5,0,30,0,4,0,1,0,0,2,0,0,0,0,0,0,0,0,0,0,0,0,0,0,0,0,1,0,3,4,0,0,0,0,0,0,0,0,0,1,0,0,0,0,0,0,0,0,0,0,0,0,0,0,0,0,0,0,0,0,0,0,0,0,0,0,0,0,0,0,0,0,0,52,36.62740592,40.49586777,14509.1,0,2704,38.60210849,24.98731231,20.77626205,12.91406277,8.923303209,6.290663867,4.664192216,2.999114201,34.33595565,22.09901628,16.83699146,9.5004497,5.900673019,3.796474601,2.446118264,1.509568654,3.142672148,3.688954427,3.758298573,1.439413494,1.225313671,0.882748509,3.549241367,0.603553391,0,0,2.488475427,0.5,0,0,0,0,0,0,0,0,0,0,0,0,0,0,2,4,0,6,27,0,0,2569.13781,2617.054254,2825.762435,2690.460216,2714.417857,64.20614639,64.06246984,71.50844126,64.90936659,69.10570397,1.253275327,-0.968447287,0.448499104,0.16959671,-0.632049844,0,8,101.5108749,1.95213221,28.57843956,21.95855219,3.203697994,138.40944,109.07256
110030,o-phosphoethanolamine,C(COP(=O)(O)O)N,1015,2-aminoethyl dihydrogen phosphate,Lipids and lipid precursors,phosphoethanolamines,Shah R. M. McKenzie E. J. Rosin M. T. Jadhav S. R. Gondalia S. V. Rosendale D. Beale D. J. An Integrated Multi-Disciplinary Perspective for Addressing Challenges of the Human Gut Microbiome. Metabolites. (2020),https://doi.org/10.3390/metabo10030094,11.99383229,30.97376206,-0.36026085,0.448824535,2.285930278,5.381531564,1,-2.504,141.0630824,0,3,1.02,2,5,6,1,16,0,0,-1.9973,3.98920729,27.3529,2,0,0,0,0,0,0,0,0,0,0,0,0.727490135,32,71,5,3.807354922,NA,102.59,0.666666667,NA,0.4,0,0,0,0,1,0,0,0,0,0,1.5,1.5,0,0,0,0,0,0,0,0,0,0,0,0,0,0,0,2,0,0,0,0,0,0,0,0,0,0,0,1,0,0,0,0,0,0,0,0,0,0,0,0,2,1,1,0,0,0,0,0,0,0,0,0,1,0,0,0,0,0,0,0,0,0,0,0,0,0,0,0,0,0,0,0,0,0,0,0,0,0,0,0,0,0,0,0,0,0,8,3.111111111,7.2,169.06,0,56,6.621320344,3.560660172,3.664213562,1.280330086,0.707106781,0.530330086,0,0,4.373643659,2.345220275,1.422778979,0.507238534,0.257561941,0.103037071,0,0,0.75,0.780330086,0.707106781,0.109495273,0.09324415,0.055887192,1.560660172,0.353553391,0,0,0.209649362,0.022371869,0,0,0,0,0,0,0,0,0,0,0,0,0,0,0,0,0,2,0,0,0,130.1601284,123.1197035,119.6718155,80.81009327,58.94704341,17.10827024,17.2392802,15.72392775,8.128577151,7.003672108,0.468392491,-0.396411786,0.203455495,0.030389065,-0.127664018,3,5,14.44048295,1.805060369,15.40739312,9.832487822,2.393686867,16.792344,18.439656
110031,PE(14:0/18:0),CCCCCCCCCCCCCCCCCC(=O)O[C@H](COC(=O)CCCCCCCCCCCCC)COP(=O)(O)OCCN,49786976,1-Tetradecanoyl-2-octadecanoyl-glycero-3-phosphoethanolamine,Lipids and lipid precursors,phosphoethanolamines,Shah R. M. McKenzie E. J. Rosin M. T. Jadhav S. R. Gondalia S. V. Rosendale D. Beale D. J. An Integrated Multi-Disciplinary Perspective for Addressing Challenges of the Human Gut Microbiome. Metabolites. (2020),https://doi.org/10.3390/metabo10030094,11.9932096,30.97376418,-0.360319901,0.451567909,3.005622607,8.385046178,0.945945946,13.414,691.9605482,3,39,4.43,18,5,36,1,121,0,0,11.3143,128.0133845,191.5417,1,0,0,0,0,0,0,0,0,0,0,0,0.20851313,194,12980,50,6.523561956,NA,144.19,0.944444444,NA,0.485714286,0.028571429,4.707731317,0.347262385,0,0,12.23570924,0,0.965489385,0,0,1.010184194,4.146106913,1.668817935,0,0,0,0,0,0,0,0,0,0,0,0,2,0,32,0,0,0,1,0,0,2,0,0,0,0,1,0,0,0,0,0,0,0,0,0,0,0,0,1,3,4,0,0,0,0,0,0,0,0,0,1,0,0,0,0,0,0,0,0,0,0,0,0,0,0,0,0,0,0,0,0,0,0,0,0,0,0,0,0,0,0,0,0,0,47,35.81314879,35.6224,12238.1,0,2325,34.68789493,22.8408657,17.7584951,11.84083946,8.12780808,6.014775519,3.813779609,2.767047198,30.75822522,19.88643451,13.53030556,8.739514355,5.76751639,3.807359562,2.425712861,1.594767042,2.392672148,2.908624341,3.529745183,0.520245442,0.583512322,0.594596616,1.988581196,0.25,0,0,0.431443702,0.020422628,0,0,0,0,0,0,0,0,0,0,0,0,0,0,2,0,0,6,29,0,0,2215.339396,2246.562086,2372.658757,2378.550192,2417.45918,59.20614639,58.56392404,63.50844126,59.90936659,63.10942804,1.091403153,-0.798465075,0.359697424,0.116062793,-0.473532301,2,9,91.90902778,1.955511229,27.70026944,21.89230935,2.407395972,125.608682,98.255318
110040,2-oleoyl glycerol,CCCCCCCC/C=C\CCCCCCCC(=O)OC(CO)CO,5319879,"acylglycerols, glycerides",Lipids and lipid precursors,triglycerides,Shah R. M. McKenzie E. J. Rosin M. T. Jadhav S. R. Gondalia S. V. Rosendale D. Beale D. J. An Integrated Multi-Disciplinary Perspective for Addressing Challenges of the Human Gut Microbiome. Metabolites. (2020),https://doi.org/10.3390/metabo10030094,11.99614623,15.99929719,-0.417706534,0.261954012,4.142956136,7.805745081,0.857142857,7.132,356.5407037,2,19,3.33,18,3,22,0,65,0,0,6.0363,36.43691769,104.4261,0,0,0,0,0,0,0,0,0,0,0,0,0.187374054,98,2418,25,5.584962501,NA,66.76,0.909090909,NA,0.476190476,0,2.347897832,0.111282977,0,29.28063181,5.358897736,0,0.5,0,0,0.646330407,1.144714243,0,0,0,0,0,0,0,0,0,0,0,0,0,1,0,16,0,2,0,1,0,0,1,0,0,0,0,0,0,0,0,0,0,0,0,0,0,0,0,0,2,1,1,0,0,0,0,0,0,0,0,0,0,0,0,0,0,0,0,0,0,0,0,0,0,0,0,0,0,0,0,0,0,0,0,0,0,0,0,0,0,0,0,0,0,0,25,20.3136,18.5856,3496.04,0,777,18.58972938,12.23991207,8.761818564,6.190879614,4.173014815,2.719274002,1.598726478,1.067970334,16.25668308,10.30339275,6.811305134,4.348085132,2.717166098,1.696151586,1.059992584,0.666194611,0.896890233,1.138901827,1.132392159,0.240022178,0.243629348,0.198638446,0.49279928,0,0,0,0.176776695,0,0,0,0,0,0,0,0,0,0,0,0,0,0,0,1,2,0,3,15,0,0,1206.662821,1208.277696,1236.370679,1199.957484,1139.210792,28.09787614,25.66045989,27.7670209,28.20939796,26.7670209,0.469667722,-0.194902001,-0.087656552,0.115551201,-0.141353874,2,4,48.4828794,1.939315176,10.32935193,10.32935193,0,66.83972,46.60228
110041,2-palmitoylglycerol,CCCCCCCCCCCCCCCC(=O)OC(CO)CO,123409,"acylglycerols, glycerides",Lipids and lipid precursors,triglycerides,Shah R. M. McKenzie E. J. Rosin M. T. Jadhav S. R. Gondalia S. V. Rosendale D. Beale D. J. An Integrated Multi-Disciplinary Perspective for Addressing Challenges of the Human Gut Microbiome. Metabolites. (2020),https://doi.org/10.3390/metabo10030094,11.99615713,15.99929544,-0.417703838,0.261946766,4.142870152,7.63337886,0.947368421,6.51,330.5033504,2,18,3.11,16,3,20,0,61,0,0,5.5685,31.00819225,94.1075,0,0,0,0,0,0,0,0,0,0,0,0,0.202133355,90,1862,23,5.459431619,NA,66.76,0.9,NA,0.473684211,0,2.309060954,0.125244858,0,25.00140443,5.3281932,0,0.5,0,0,0.646330407,1.144714243,0,0,0,0,0,0,0,0,0,0,0,0,0,1,0,16,0,0,0,1,0,0,1,0,0,0,0,0,0,0,0,0,0,0,0,0,0,0,0,0,2,1,1,0,0,0,0,0,0,0,0,0,0,0,0,0,0,0,0,0,0,0,0,0,0,0,0,0,0,0,0,0,0,0,0,0,0,0,0,0,0,0,0,0,0,0,23,18.34026465,16.63516068,3094.04,0,645,17.17551582,11.23991207,8.054711782,5.690879614,3.819461425,2.469274002,1.421949783,0.942970334,15.10198254,9.653562836,6.469657125,4.189836842,2.664193223,1.700360774,1.092431712,0.709965872,0.896890233,1.138901827,1.132392159,0.240022178,0.243629348,0.198638446,0.49279928,0,0,0,0.176776695,0,0,0,0,0,0,0,0,0,0,0,0,0,0,0,1,0,0,3,15,0,0,1078.584306,1080.240853,1108.386559,1072.056867,1011.480813,26.09787614,23.66045989,25.7670209,26.20939796,24.7670209,0.466398122,-0.194512018,-0.085798148,0.115193402,-0.141676249,2,4,44.48288011,1.934038266,10.32934009,10.32934009,0,61.986134,44.415866
110042,2-arachidonoylglycerol,CCCCC/C=C\C/C=C\C/C=C\C/C=C\CCCC(=O)OC(CO)CO,5282280,"acylglycerols, glycerides",Lipids and lipid precursors,triglycerides,Shah R. M. McKenzie E. J. Rosin M. T. Jadhav S. R. Gondalia S. V. Rosendale D. Beale D. J. An Integrated Multi-Disciplinary Perspective for Addressing Challenges of the Human Gut Microbiome. Metabolites. (2020),https://doi.org/10.3390/metabo10030094,11.99613704,15.99929895,-0.417709442,0.261971557,4.14438573,8.018696082,0.608695652,7.289,378.546294,2,18,3.55,20,3,24,0,65,0,0,5.6149,31.52710201,116.9779,0,0,0,0,0,0,0,0,0,0,0,0,0.176484424,106,3074,27,5.700439718,NA,66.76,0.916666667,NA,0.47826087,0,2.379417638,0.100125235,0,33.58760475,5.381682069,0,0.5,0,0,0.646330407,1.144714243,0,0,0,0,0,0,0,0,0,0,0,0,0,1,0,12,0,8,0,1,0,0,1,0,0,0,0,0,0,0,0,0,0,0,0,0,0,0,0,0,2,1,1,0,0,0,0,0,0,0,0,0,0,0,0,0,0,0,0,0,0,0,0,0,0,0,0,0,0,0,0,0,0,0,0,0,0,0,0,0,0,0,0,0,0,0,27,22.29080933,20.54320988,3394.04,0,921,20.00394294,13.23991207,9.468925345,6.690879614,4.526568206,2.969274002,1.775503174,1.192970334,16.89235757,10.25288249,6.457751743,3.914581713,2.302282961,1.325257332,0.773231368,0.464155092,0.896890233,1.138901827,1.132392159,0.240022178,0.243629348,0.194815458,0.49279928,0,0,0,0.176776695,0,0,0,0,0,0,0,0,0,0,0,0,0,0,0,1,8,0,3,11,0,0,1357.426095,1358.883608,1386.933132,1350.286034,1289.095502,30.09787614,27.66045989,29.7670209,30.20939796,28.7670209,0.481759335,-0.200077972,-0.0906022,0.128299667,-0.169338407,2,4,52.48287922,1.943810342,10.32935489,10.32935489,0,69.026134,44.415866
110050,sphinganin(d17:0),CCCCCCCCCCCCCC[C@H]([C@H](CO)N)O,3247037,sphinganine-17 ,Lipids and lipid precursors,sphingolipids,Wu W.-K. Hsu C.-C. Sheen L.-Y. Wu M.-S. Measurement of gut microbial metabolites in cardiometabolic health and translational research. Rapid Commun. Mass Spectrom. (2020),https://doi.org/10.1002/rcm.8537,11.99617025,15.99826422,-0.415685481,0.096939665,4.284285265,8.150395156,1,5.699,287.4818312,2,15,3,17,0,18,1,57,0,0,4.6779,21.88274841,86.328,0,0,0,0,0,0,0,0,0,0,0,0,0.231409906,78,1242,20,5.247927513,NA,66.48,0.888888889,NA,0.470588235,0,2.293654579,0.138013112,0,22.10711648,4.964578301,0,1,0,0,0.25,0,0,0,0,0,0,0,0,0,0,0,0,0,0,1,0,14,0,0,0,2,0,0,0,0,0,0,0,1,0,0,0,0,0,0,0,0,0,0,0,0,2,0,0,0,0,0,0,0,0,0,0,0,0,0,0,0,0,0,0,0,0,0,0,0,0,0,0,0,0,0,0,0,0,0,0,0,0,0,0,0,0,0,0,0,0,0,20,15.39,13.77,2756.03,0,494,15.05419547,9.718744015,7.04057849,5.128374409,2.994189824,1.825545262,1.202467087,0.787772631,13.52597294,8.764696685,6.091538872,4.05848714,2.530218274,1.630801166,1.064762216,0.690400583,1.207106781,1.089255651,0.888071187,0.427870429,0.32006682,0.25675045,0.471404521,0,0.166666667,0,0.241492019,0,0.043033148,0,0,0,0,0,0,0,0,0,0,0,0,0,0,0,0,2,15,0,0,1003.218002,1004.707491,1034.890001,984.8987419,860.4978062,21.90891837,19.83036589,21.3286398,22.26938106,18.60483492,0.210425625,-0.038283897,-0.083411148,-0.02418699,0.041289132,3,3,38.47797197,1.923898599,7.319625525,4.879215906,2.440409619,57.295341,39.788659
110051,sphinganin (m17:0),CC(C)CCCCCCCCCCC[C@@H]([C@H](CO)N)O,124519452,15-methylhexadeca sphinganine,Lipids and lipid precursors,sphingolipids,Wu W.-K. Hsu C.-C. Sheen L.-Y. Wu M.-S. Measurement of gut microbial metabolites in cardiometabolic health and translational research. Rapid Commun. Mass Spectrom. (2020),https://doi.org/10.1002/rcm.8537,11.99617025,15.99826422,-0.415685464,0.09694014,4.284304878,8.15055175,1,5.638,287.4818312,2,14,3,16,0,17,1,57,0,0,4.4735,20.01220225,86.2756,0,0,0,0,0,0,0,0,0,0,0,0,0.231409906,80,1225,20,5.247927513,NA,66.48,1,NA,0.5,0.5,3.621114214,1.058751701,0,17.95313907,7.12355475,0,0.557288039,0,0,0.25,0,0,0,0,0,0,0,0,0,0,0,0,0,0,2,0,12,0,0,0,3,0,0,0,0,0,0,0,1,0,0,0,0,0,0,0,0,0,0,0,0,2,0,0,0,0,0,0,0,0,0,0,0,0,0,0,0,0,0,0,0,0,0,0,0,0,0,0,0,0,0,0,0,0,0,0,0,0,0,0,0,0,0,0,0,0,0,20,13.95918367,13.77,2756.03,0,471,15.21733218,9.574586063,7.515993693,5.056295433,2.943222291,1.789505774,1.17698332,0.769752887,13.68910964,8.620538732,6.566954076,3.986408164,2.479250742,1.594761678,1.039278449,0.672380839,1.495781916,1.293379796,1.032408755,0.716545564,0.524190965,0.401088017,0.879652811,0,0.166666667,0,0.649740309,0,0.043033148,0,0,0,0,0,0,0,0,0,0,0,0,0,0,0,0,3,13,1,0,1021.122969,1029.324644,1085.138929,998.2724843,872.0042107,21.90891837,19.83036589,22.3286398,22.26938106,18.60483492,0.210425625,-0.038283897,-0.083411148,-0.02418699,0.041289132,3,3,38.31110005,1.915555002,7.319609255,4.879203251,2.440406004,57.295341,39.788659
110052,sphinganin (d18:0),CCCCCCCCCCCCCCC[C@H]([C@H](CO)N)O,91486,C18-dihydrosphinganine,Lipids and lipid precursors,sphingolipids,Wu W.-K. Hsu C.-C. Sheen L.-Y. Wu M.-S. Measurement of gut microbial metabolites in cardiometabolic health and translational research. Rapid Commun. Mass Spectrom. (2020),https://doi.org/10.1002/rcm.8537,11.99616337,15.99826463,-0.415686776,0.096952755,4.284294565,8.150474106,1,6.268,301.5084486,2,16,3.11,18,0,19,1,60,0,0,5.1341,26.35898281,90.929,0,0,0,0,0,0,0,0,0,0,0,0,0.220645283,82,1446,21,5.321928095,NA,66.48,1,NA,0.5,0,2.315798531,0.129099445,0,24.20292801,4.994860032,0,1,0,0,0.25,0,0,0,0,0,0,0,0,0,0,0,0,0,0,1,0,15,0,0,0,2,0,0,0,0,0,0,0,1,0,0,0,0,0,0,0,0,0,0,0,0,2,0,0,0,0,0,0,0,0,0,0,0,0,0,0,0,0,0,0,0,0,0,0,0,0,0,0,0,0,0,0,0,0,0,0,0,0,0,0,0,0,0,0,0,0,0,21,16.37188209,14.69387755,3061.03,0,550,15.76130226,10.21874402,7.394131881,5.378374409,3.17096652,1.950545262,1.290855434,0.850272631,14.23307972,9.264696685,6.445092263,4.30848714,2.70699497,1.755801166,1.153150564,0.752900583,1.207106781,1.089255651,0.888071187,0.427870429,0.32006682,0.25675045,0.471404521,0,0.166666667,0,0.241492019,0,0.043033148,0,0,0,0,0,0,0,0,0,0,0,0,0,0,0,0,2,16,0,0,1061.619867,1063.110053,1093.294635,1043.306135,918.9098304,22.90891837,20.83036589,22.3286398,23.26938106,19.60483492,0.210425625,-0.038283897,-0.083411148,-0.02418699,0.041289132,3,3,40.47797031,1.927522396,7.319638166,4.879225738,2.440412428,60.388927,41.975073
110060,linoleic acid,CCCCC/C=C\C/C=C\CCCCCCCC(=O)O,5280450,conjugated fatty acids,Lipids and lipid precursors,NA,Ruan W. Engevik. M. A. Spinler J. K. Versalovic J. Healthy Human Gastrointestinal Microbiome: Composition and Function After a Decade of Exploration. Dig. Dis. Sci. (2020),https://doi.org/10.1007/s10620-020-06118-4,11.99616338,15.9982638,-0.351393185,0.278756961,3.722474169,7.958216467,0.722222222,7.865,280.4461601,2,14,3.22,18,3,19,0,52,0,0,6.3908,40.84232464,88.5188,1,0,0,0,0,0,0,0,0,0,0,0,0.13310009,76,1313,17,5.247927513,NA,37.3,1,NA,0.5,0,2.352779666,0.058823529,0,27.40821233,2.352779666,0,0,0,0,0.5,0,0,0,0,0,0,0,0,0,0,0,0,0,0,1,0,12,0,4,0,0,0,0,1,0,0,0,0,0,0,0,0,0,0,0,0,0,0,0,0,0,1,1,0,0,0,0,0,0,0,0,0,0,0,0,0,0,0,0,0,0,0,0,0,0,0,0,0,0,0,0,0,0,0,0,0,0,0,0,0,0,0,0,0,0,0,0,20,17.05263158,19.05882353,2221.02,0,521,14.89105877,9.77005561,7.132269453,4.385027805,2.923906201,1.942513903,1.285176405,0.846256951,13.15014434,8.288050943,5.374473849,3.341276041,2.087652976,1.272247931,0.772856198,0.470102969,0.288675135,0.204124145,0.144337567,0.045643546,0.032274861,0.022821773,0.40824829,0,0,0,0.064549722,0,0,0,0,0,0,0,0,0,0,0,0,0,0,0,1,4,0,1,12,0,0,983.407755,965.6184868,944.3773482,879.9509409,825.4411064,21.54893807,19.66418395,20.43865299,17.66418395,16.66418395,0.199083943,-0.095496105,-0.002399682,-0.000298787,-7.22E-05,1,2,38.66155413,1.933077707,4.764172033,4.764172033,0,54.621376,35.940624
110070,N-arachidonoylethanolamide,CCCCC/C=C\C/C=C\C/C=C\C/C=C\CCCC(=O)NCCO,5281969,anandamide,Lipids and lipid precursors,endocannabinoids,Shah R. M. McKenzie E. J. Rosin M. T. Jadhav S. R. Gondalia S. V. Rosendale D. Beale D. J. An Integrated Multi-Disciplinary Perspective for Addressing Challenges of the Human Gut Microbiome. Metabolites. (2020),https://doi.org/10.3390/metabo10030094,11.99614145,15.99826627,-0.420166158,0.199877448,3.925333155,8.019188201,0.590909091,7.43,347.5355107,2,17,3.55,20,3,24,0,62,0,0,5.4783,30.01177089,112.9652,0,0,0,0,0,0,0,0,0,0,0,0,0.14204577,96,2524,23,5.584962501,NA,49.33,0.916666667,NA,0.47826087,0,2.384958607,0.052631579,0,34.05738405,2.963503074,0,0,0,0,0.2,0,0,0,0,0,0,0,0,0,0,0,0,0,0,1,0,12,0,8,0,0,0,0,1,0,0,0,0,0,0,0,1,0,0,0,0,0,0,0,0,0,1,1,0,0,0,0,0,0,0,0,0,0,0,0,0,0,0,0,0,0,0,0,0,0,0,0,0,0,0,0,0,0,0,0,0,0,0,0,0,0,0,0,0,0,0,0,25,22.04166667,21.9584121,3121.03,0,833,18.42659267,12.30806041,8.692929625,5.850953631,3.914596439,2.702824266,1.678459452,1.12435006,15.95954541,9.783885131,6.054295134,3.666109212,2.225123253,1.313838287,0.766617679,0.459829273,0.40824829,0.433012702,0.450523785,0.102062073,0.108253175,0.0880018,0.288675135,0,0,0,0.072168784,0,0,0,0,0,0,0,0,0,0,0,0,0,0,0,1,8,0,3,10,0,0,1294.862545,1282.929165,1275.843779,1224.995084,1166.684832,26.90891837,24.99654782,25.55000942,24.38382748,23.16245786,0.282311637,-0.122855343,-0.026489107,0.063167486,-0.11096026,2,3,48.64990969,1.945996388,7.817157909,4.913097702,2.904060207,66.095341,42.066659
120000,5-hydroxytryptamine,C1=CC2=C(C=C1O)C(=CN2)CCN,5202,serotonin,Neurotransmitters,NA,Defaye M. Gervason S. Altier C. Berthon J.-Y. Ardid D. Filaire E. Carvalho F. A. Microbiota: a novel regulator of pain. J. Neural Trans. (Vienna). (2020),https://doi.org/10.1007/s00702-019-02083-z,11.99342695,15.99491817,-0.363641237,0.072749259,5.003642167,9.636884508,0.2,1.004,176.2154594,0,2,2.23,NA,10,8,1,25,10,9,1.2832,1.64660224,52.0666,0,2,2,1,1,0,0,1,1,0,0,0,0.352309907,66,238,17,4.807354922,NA,62.04,0.75,NA,0.428571429,0,0,0,0,5.145513941,11.43767369,0,3.301927249,0,0,0,0,0,0,0.2,0,0,0,0,0,0,0,0,0,0,0,0,2,0,0,4,0,0,0,0,2,2,0,0,1,0,0,0,1,0,0,0,0,0,0,0,0,1,0,0,0,0,0,0,0,0,0,0,0,0,0,0,0,0,0,0,0,0,0,0,0,0,0,0,0,0,0,0,0,0,0,0,0,0,0,0,0,0,0,0,0,0,0,9.551020408,4.022160665,1.92,520.03,0.36,149,9.259148545,6.30886175,5.46826357,4.48350317,3.794784075,2.994564099,1.900720068,1.171829926,7.248178504,4.30079262,3.082475403,2.164681597,1.528734263,0.967176889,0.499893751,0.255364302,1.733815282,2.831217695,3.751279824,0.681074914,0.947292628,0.993901632,0.758091231,0,0.136082763,0,0.320935239,0,0.050296116,0,0,0,0.096225045,0.272165527,0.435283936,0,0,0.036084392,0.091238446,0.116792455,0,0,1,5,2,1,1,0,0,773.0680955,895.4094985,1227.318693,1030.781738,707.3574908,14.49442964,14.83063778,20.32891169,18.32891169,14.32891169,0.123186489,-0.045411155,-0.006416734,0.000592444,-0.033537295,3,1,26.32533726,2.025025943,8.083277588,2.540933527,5.542344061,28.603516,13.118484
120010,noradrenaline,C1=CC(=C(C=C1[C@H](CN)O)O)O,439260,norepinephrine,Neurotransmitters,NA,Defaye M. Gervason S. Altier C. Berthon J.-Y. Ardid D. Filaire E. Carvalho F. A. Microbiota: a novel regulator of pain. J. Neural Trans. (Vienna). (2020),https://doi.org/10.1007/s00702-019-02083-z,11.99629184,15.9987046,-0.386712094,0.126856787,4.856364101,8.813819464,0.25,-0.113,169.1781535,0,2,1.9,NA,8,8,1,23,6,6,-0.1096,0.01201216,43.8821,0,1,1,1,1,0,0,0,1,0,0,0,0.512852684,56,198,16,4.584962501,NA,86.71,0.75,NA,0.428571429,0,0,0,0,2.449489743,8.54013681,0,2.941682753,0,0,0.66943295,0,0,0,0,0,0,0,0,0,0,0,0,0,0,0,0,1,0,0,3,1,0,0,0,3,0,0,0,1,0,0,0,0,0,0,0,0,0,0,0,0,3,0,0,0,0,0,0,0,0,0,0,0,0,0,0,0,0,0,0,0,0,0,0,0,0,0,0,0,0,0,0,0,0,0,0,0,0,0,0,0,0,0,0,0,0,0,10.08333333,4.296875,2.493074792,397.04,0.260869565,124,9.137828202,5.647065708,4.913232128,4.08742666,2.439345456,1.867077602,1.114178418,0.49916798,6.435498914,3.548618072,2.499651759,1.607504151,0.883813474,0.53285884,0.235319704,0.085327435,2.17511685,2.320494183,2.96430141,0.574669778,0.545020753,0.535025682,0.873773448,0,0.284517797,0,0.316611583,0,0.047095698,0,0,0,0,0.068041382,0.175366474,0,0,0,0.024056261,0.035405463,0,0,0,5,1,1,1,0,0,572.090027,633.5729639,810.6722128,733.5750604,436.3647931,14.68338741,13.16245786,18.1587338,19.48666443,11.99282375,0.24428042,-0.05529351,-0.11047124,0.085332859,-0.025283264,4,2,23.23420471,1.936183726,9.906241193,7.4943999,2.411841293,24.920723,11.365277
120020,gamma-aminobutyric acid,C(CC(=O)O)CN,119,4-aminobutyric acid,Neurotransmitters,NA,Defaye M. Gervason S. Altier C. Berthon J.-Y. Ardid D. Filaire E. Carvalho F. A. Microbiota: a novel regulator of pain. J. Neural Trans. (Vienna). (2020),https://doi.org/10.1007/s00702-019-02083-z,11.99365683,15.99591769,-0.364107952,0.258915702,3.632682389,6.498893091,0.75,-0.668,103.1199234,0,3,1.57,4,3,6,1,16,0,0,-0.6221,0.38700841,25.4574,1,0,0,0,0,0,0,0,0,0,0,0,0.614379536,24,52,4,3.584962501,NA,63.32,0.666666667,NA,0.4,0,0,0,0,2.381101578,1.650963624,0,0,0,0,0.5,0,0,0,0,0,0,0,0,0,0,0,0,0,0,0,0,3,0,0,0,0,0,0,1,0,0,0,0,1,0,0,0,0,0,0,0,0,0,0,0,0,1,1,0,0,0,0,0,0,0,0,0,0,0,0,0,0,0,0,0,0,0,0,0,0,0,0,0,0,0,0,0,0,0,0,0,0,0,0,0,0,0,0,0,0,0,0,7,4.166666667,6,183.03,0,47,5.698670613,3.27005561,2.536075375,1.135027805,0.612372436,0.40824829,0,0,4.054132499,2.189532624,1.285967068,0.594766312,0.253287798,0.087310213,0,0,0.288675135,0.204124145,0.204124145,0.045643546,0.032274861,0.0186339,0.40824829,0,0,0,0.064549722,0,0,0,0,0,0,0,0,0,0,0,0,0,0,0,1,0,0,1,2,0,0,200.1729469,185.2019972,167.9893291,112.3165014,71.28027529,8.908918372,6.830365887,7.604834923,4.830365887,3.830365887,0.222568937,-0.101543152,0.014136089,0.006847654,-0.085019477,2,3,12.67036528,1.810052182,7.122597434,4.72965845,2.392938984,15.745137,10.136863
120030,dopamine,C1=CC(=C(C=C1CCN)O)O,681,NA,Neurotransmitters,NA,Defaye M. Gervason S. Altier C. Berthon J.-Y. Ardid D. Filaire E. Carvalho F. A. Microbiota: a novel regulator of pain. J. Neural Trans. (Vienna). (2020),https://doi.org/10.1007/s00702-019-02083-z,11.99629186,15.99826053,-0.382773953,0.12680865,4.841627352,8.578569377,0.25,0.651,153.1787485,0,2,2.01,NA,8,8,1,22,6,6,0.7223,0.52171729,42.6742,0,1,1,1,1,0,0,0,1,0,0,0,0.434285626,50,160,13,4.459431619,NA,66.48,0.75,NA,0.428571429,0,0,0,0,4.556553777,7.678194232,0,1.650963624,0,0,0.333333333,0,0,0,0,0,0,0,0,0,0,0,0,0,0,0,0,2,0,0,3,0,0,0,0,3,0,0,0,1,0,0,0,0,0,0,0,0,0,0,0,0,2,0,0,0,0,0,0,0,0,0,0,0,0,0,0,0,0,0,0,0,0,0,0,0,0,0,0,0,0,0,0,0,0,0,0,0,0,0,0,0,0,0,0,0,0,0,9.090909091,4.132653061,2.5,374.03,0.272727273,113,8.267584714,5.236382105,4.422320836,3.403703061,2.329491118,1.717974122,0.953257559,0.431795046,6.11804183,3.447049148,2.361741814,1.472837833,0.891184759,0.532543276,0.230191488,0.082315962,1.514013549,1.701869067,2.190214237,0.412113567,0.433239134,0.42674117,0.675528666,0,0.166666667,0,0.246950575,0,0.016666667,0,0,0,0,0.068041382,0.184195286,0,0,0,0.024056261,0.03852692,0,0,0,5,1,1,1,0,0,522.7999846,567.8817863,701.8385194,603.3478275,343.8884722,12.90891837,11.83036589,15.49454984,15.26901888,9.328639798,0.154063503,-0.036813636,-0.071500875,0.040391726,0.020343483,3,1,21.40753566,1.946139605,7.450378703,5.015629466,2.434749237,24.118723,11.365277
120040,acetylcholine,CC(=O)OCC[N+](C)(C)C,187,choline acetate,Neurotransmitters,NA,Defaye M. Gervason S. Altier C. Berthon J.-Y. Ardid D. Filaire E. Carvalho F. A. Microbiota: a novel regulator of pain. J. Neural Trans. (Vienna). (2020),https://doi.org/10.1007/s00702-019-02083-z,11.9935119,15.99591919,-0.382777235,0.25839168,3.762668158,8.67534293,0.857142857,-0.097,146.2077164,0,4,1.9,2,3,7,2,26,0,0,-1.195,1.428025,38.2306,0,0,0,0,0,0,0,0,0,0,0,0,0.179991386,42,139,7,4.169925001,NA,26.3,1,NA,0.5,1.732050808,2.994922664,1.196279025,0,1,0.816496581,0,0,0,0,0,0.5,0,0,0,0,0,0,0,0,0,0,0,0,0,4,0,2,0,0,0,0,0,0,1,0,0,0,0,0,0,0,0,0,0,0,0,0,0,0,0,1,0,1,1,0,0,0,0,0,0,0,0,0,0,0,0,0,0,0,0,0,0,0,0,0,0,0,0,0,0,0,0,0,0,0,0,0,0,0,0,0,0,0,0,0,0,0,10,4,9.142857143,535.03,0,87,8.198670613,4.416502219,4.846735547,1.70825111,1.040640449,0.510310363,0.612372436,0,7.437816924,4.318243769,4.81491707,1.510322944,0.648910225,0.318137917,0.304894699,0,1.038675135,0.984454231,0.585024986,1.119585737,0.828232759,0.390306701,1.968908462,0.353553391,0,0,2.290440115,0.5,0,0,0,0,0,0,0,0,0,0,0,0,0,0,1,0,0,3,0,0,0,411.6495275,412.6560884,485.527281,289.3059965,233.3428862,11.90891837,10.66100366,13.9369269,7.885553574,7.494549842,0.392448049,-0.256885994,0.024161054,0.12838298,-0.165863151,0,2,18.26860002,1.826860002,8.422339064,5.225869572,3.196469492,25.692688,23.005312
120050,histamine,C1=C(NC=N1)CCN,774,NA,Neurotransmitters,NA,Defaye M. Gervason S. Altier C. Berthon J.-Y. Ardid D. Filaire E. Carvalho F. A. Microbiota: a novel regulator of pain. J. Neural Trans. (Vienna). (2020),https://doi.org/10.1007/s00702-019-02083-z,11.99359802,14.00950898,-0.363399084,0.073064219,4.835589675,7.739506024,0.4,-0.748,111.1452559,0,2,1.68,4,5,6,1,17,5,5,-0.8507,0.72369049,31.9129,0,1,1,1,1,0,0,1,0,0,0,0,0.492439446,34,67,5,4,NA,54.7,0.666666667,NA,0.4,0,0,0,0,2.620741394,2.828427125,0,0,0,0,0,0,0,0,0.447213595,0,0.5,0,0,0,0,0,0,0,0,0,0,2,0,0,2,0,0,0,0,1,0,0,0,1,0,0,0,1,0,0,0,1,0,0,0,0,0,0,0,0,0,0,0,0,0,0,0,0,0,0,0,0,0,0,0,0,0,0,0,0,0,0,0,0,0,0,0,0,0,0,0,0,0,0,0,0,0,0,0,0,0,0,6.125,3.111111111,1.8,233.03,0.294117647,64,5.819990956,3.931851653,2.939157589,2.171668296,1.707286396,0.696923425,0.348461713,0.144337567,4.593477965,2.60554973,1.615521198,0.968528277,0.576907795,0.201181755,0.077418274,0.021516574,0.433012702,0.65464793,0.348461713,0.176737895,0.194665136,0.079957961,0.204124145,0,0,0,0.102062073,0,0,0,0,0,0.144337567,0.102062073,0.072168784,0,0,0.0372678,0.026352314,0.0186339,0,0,1,1,0,1,1,0,0,330.2504646,344.7621535,389.0016681,205.4261659,137.9891806,9.079940904,8.830909666,10.02470803,5.4985458,4.692344168,0.151651981,-0.094682353,0.028335666,-0.01588168,-0.001572938,2,2,15.59010547,1.948763183,8.354002921,0,8.354002921,18.101137,11.158863
130000,Microbial Anti-inflammatory Molecule,CC(C)[C@H](NC(=O)[C@@H](NC(=O)[C@H](Cc1ccccc1)NC(=O)[C@H](CCCCN)NC(=O)[C@@H](NC(=O)[C@H](CCC(=O)O)NC(=O)[C@@H](NC(=O)[C@H](CCC(=O)O)NC(=O)[C@H](CCCCN)NC(=O)[C@@H](NC(=O)[C@@H](NC(=O)[C@H](CC(N)=O)NC(=O)[C@H](CCCCN)NC(=O)[C@@H](NC(=O)[C@@H]1CCCN1)[C@@H](C)O)[C@@H](C)O)C(C)C)[C@@H](C)O)C(C)C)[C@@H](C)O)C(=O)O.CC[C@H](C)[C@H](NC(=O)CNC(=O)[C@H](CC(C)C)NC(=O)[C@H](C)NC(=O)[C@H](CC(N)=O)NC(=O)[C@H](CCSC)NC(=O)[C@H](C)NC(=O)[C@H](Cc1ccc(O)cc1)NC(=O)[C@H](CC(=O)O)NC(=O)CNC(=O)[C@H](Cc1ccccc1)NC(=O)[C@H](CC(N)=O)NC(=O)[C@H](CC(N)=O)NC(=O)[C@H](CCCCN)NC(=O)[C@H](CCC(=O)O)NC(=O)[C@@H](NC(=O)[C@@H]1CCCN1C(=O)[C@H](CC(N)=O)NC(=O)CNC(=O)[C@H](CCCCN)NC(=O)[C@@H](NC(=O)[C@H](CC(N)=O)NC(=O)[C@@H](NC(=O)CNC(=O)[C@H](Cc1ccccc1)NC(=O)[C@H](CC(C)C)NC(=O)[C@H](CC(N)=O)NC(=O)[C@H](CCCCN)NC(=O)CNC(=O)[C@@H](NC(=O)[C@H](CC(N)=O)NC(=O)CNC(=O)[C@@H](NC(=O)[C@H](CCC(=O)O)NC(=O)[C@H](CCCCN)NC(=O)[C@H](Cc1c[nH]c2ccccc12)NC(=O)[C@@H](N)[C@@H](C)O)C(C)C)[C@@H](C)CC)[C@@H](C)O)C(C)C)[C@@H](C)CC)C(=O)N[C@@H](C)C(=O)N[C@@H](C)C(=O)N[C@@H](C)C(=O)N[C@H](C(=O)N[C@@H](Cc1ccc(O)cc1)C(=O)N[C@@H](CC(N)=O)C(=O)N[C@@H](CC(C)C)C(=O)NCC(=O)N[C@H](C(=O)N[C@@H](C)C=O)C(C)C)C(C)C.CC[C@H](C)[C@H](NC(=O)[C@H](C)NC(=O)[C@H](CC(=O)O)NC(=O)[C@@H](NC(=O)[C@H](Cc1ccccc1)NC(=O)[C@H](CC(N)=O)NC(=O)[C@H](C)NC(=O)CNC(=O)CNC(=O)[C@H](CC(N)=O)NC(=O)[C@@H](NC(=O)[C@H](Cc1ccc(O)cc1)NC(=O)[C@@H](NC(=O)[C@H](CCSC)NC(=O)[C@H](CCC(=O)O)NC(=O)[C@H](CC(N)=O)NC(=O)[C@H](CCC(=O)O)NC(=O)[C@H](C)NC(=O)[C@@H](NC(=O)[C@@H](NC(=O)[C@H](CO)NC(=O)[C@H](Cc1ccc(O)cc1)NC(=O)[C@H](CC(N)=O)NC(=O)[C@H](C)NC(=O)[C@@H]1CCCN1C(=O)[C@H](CCSC)NC(=O)[C@H](CCSC)NC(=O)[C@@H](N)CCSC)C(C)C)[C@@H](C)CC)[C@@H](C)O)C(C)C)[C@@H](C)CC)C(=O)NCC(=O)N[C@@H](C)C(=O)N[C@H](C(=O)N[C@H](C(=O)N[C@@H](C)C(=O)N1CCC[C@H]1C(=O)N[C@H](C(=O)N[C@@H](Cc1c[nH]c2ccccc12)C(=O)N[C@H](C(=O)N[C@@H](CC(C)C)C(=O)N[C@@H](CC(=O)O)C(=O)N[C@@H](CC(N)=O)C(=O)N[C@H](C(=O)N[C@@H](CCCCN)C(=O)N[C@H](C(=O)N[C@@H](Cc1ccccc1)C(=O)N[C@@H](CC(N)=O)C(=O)N[C@H](C(=O)N[C@@H](CC(N)=O)C(=O)N[C@H](C(=O)N[C@H](C(=O)N[C@H](C(=O)N[C@@H](CC(C)C)C(=O)N[C@H](C(=O)NCC(=O)N[C@@H](CC(N)=O)C(=O)N[C@H](C(=O)N[C@@H](Cc1ccccc1)C(=O)N[C@@H](CC(C)C)C(=O)N[C@@H](CCC(N)=O)C(=O)N[C@@H](CO)C(=O)N[C@H](C(=O)N[C@H](C(=O)N[C@@H](CC(N)=O)C(=O)N[C@@H](CCCNC(=N)N)C(=O)N[C@H](C(=O)N[C@H](C(=O)NCC(=O)N[C@H](C(=O)N[C@@H](CC(C)C)C(=O)N[C@@H](Cc1ccccc1)C(=O)N[C@@H](CO)C(=O)NCC(=O)N[C@@H](CC(N)=O)C(=O)N[C@H](C=O)[C@@H](C)O)C(C)C)[C@@H](C)CC)[C@@H](C)O)[C@@H](C)CC)[C@@H](C)O)[C@@H](C)O)C(C)C)[C@@H](C)O)C(C)C)[C@@H](C)CC)[C@@H](C)O)[C@@H](C)O)C(C)C)[C@@H](C)O)[C@@H](C)CC)[C@@H](C)O)C(C)C,NA,ZP05614546.1,Proteins/Enzymes,NA,Defaye M. Gervason S. Altier C. Berthon J.-Y. Ardid D. Filaire E. Carvalho F. A. Microbiota: a novel regulator of pain. J. Neural Trans. (Vienna). (2020),https://doi.org/10.1007/s00702-019-02083-z,NA,NA,NA,NA,NA,NA,NA,NA,NA,NA,NA,NA,NA,NA,NA,NA,NA,NA,NA,NA,NA,NA,NA,NA,NA,NA,NA,NA,NA,NA,NA,NA,NA,NA,NA,NA,NA,NA,NA,NA,NA,NA,NA,NA,NA,NA,NA,NA,NA,NA,NA,NA,NA,NA,NA,NA,NA,NA,NA,NA,NA,NA,NA,NA,NA,NA,NA,NA,NA,NA,NA,NA,NA,NA,NA,NA,NA,NA,NA,NA,NA,NA,NA,NA,NA,NA,NA,NA,NA,NA,NA,NA,NA,NA,NA,NA,NA,NA,NA,NA,NA,NA,NA,NA,NA,NA,NA,NA,NA,NA,NA,NA,NA,NA,NA,NA,NA,NA,NA,NA,NA,NA,NA,NA,NA,NA,NA,NA,NA,NA,NA,NA,NA,NA,NA,NA,NA,NA,NA,NA,NA,NA,NA,NA,NA,NA,NA,NA,NA,NA,NA,NA,NA,NA,NA,NA,NA,NA,NA,NA,NA,NA,NA,NA,NA,NA,NA,NA,NA,NA,NA,NA,NA,NA,NA,NA,NA,NA,NA,NA,NA,NA,NA,NA,NA,NA,NA,NA,NA,NA,NA,NA,NA,NA,NA,NA,NA,NA,NA,NA,NA,NA,NA,NA,NA,NA,NA,NA,NA,NA,NA,NA,NA,NA,NA,NA,NA,NA,NA,NA,NA
130010,serine protease,CC[C@H](C)[C@H](NC(=O)CNC(=O)[C@H](CCC(N)=O)NC(=O)CNC(=O)[C@H](CC(C)C)NC(=O)[C@@H](NC(=O)[C@H](CCC(=O)O)NC(=O)[C@@H](NC(=O)[C@H](CCCNC(=N)N)NC(=O)[C@H](Cc1c[nH]cn1)NC(=O)[C@H](C)NC(=O)[C@H](Cc1c[nH]c2ccccc12)NC(=O)[C@H](Cc1c[nH]c2ccccc12)NC(=O)[C@H](CC(C)C)NC(=O)[C@H](CC(N)=O)NC(=O)[C@H](CC(C)C)NC(=O)[C@H](CC(=O)O)NC(=O)[C@H](CC(N)=O)NC(=O)CNC(=O)[C@H](C)NC(=O)[C@H](CCSC)NC(=O)CNC(=O)CNC(=O)[C@H](CCCNC(=N)N)NC(=O)[C@@H]1CCCN1C(=O)[C@H](CO)NC(=O)[C@H](Cc1ccccc1)NC(=O)[C@H](C)NC(=O)[C@H](CC(N)=O)NC(=O)[C@H](CCC(N)=O)NC(=O)CNC(=O)[C@H](CO)NC(=O)[C@H](CC(N)=O)NC(=O)[C@H](CC(C)C)NC(=O)[C@H](CC(C)C)NC(=O)[C@H](CC(=O)O)NC(=O)[C@H](CCC(N)=O)NC(=O)[C@H](CC(C)C)NC(=O)[C@@H]1CCCN1C(=O)[C@H](CC(N)=O)NC(=O)[C@@H](NC(=O)CNC(=O)[C@@H]1CCCN1C(=O)[C@H](CC(C)C)NC(=O)[C@H](CS)NC(=O)[C@H](CCCNC(=N)N)NC(=O)[C@@H](NC(=O)[C@H](C)NC(=O)[C@H](CO)NC(=O)[C@H](CO)NC(=O)[C@H](CCCNC(=N)N)NC(=O)CNC(=O)[C@@H](NC(=O)[C@H](CC(=O)O)NC(=O)[C@H](CC(C)C)NC(=O)CNC(=O)[C@H](C)NC(=O)[C@H](CCC(=O)O)NC(=O)[C@H](CCCCN)NC(=O)CNC(=O)[C@@H](NC(=O)[C@H](CC(C)C)NC(=O)[C@@H]1CCCN1C(=O)[C@@H](NC(=O)[C@H](CS)NC(=O)[C@H](CO)NC(=O)[C@H](CCC(=O)O)NC(=O)[C@H](CC(N)=O)NC(=O)[C@H](C)NC(=O)[C@H](CCC(N)=O)NC(=O)[C@@H](NC(=O)[C@H](CO)NC(=O)[C@H](C)NC(=O)[C@@H](NC(=O)[C@@H]1CCCN1C(=O)[C@H](CC(C)C)NC(=O)[C@H](C)NC(=O)[C@H](CO)NC(=O)[C@H](CC(C)C)NC(=O)[C@H](CC(C)C)NC(=O)[C@H](C)NC(=O)[C@H](CO)NC(=O)[C@@H](NC(=O)[C@H](C)NC(=O)[C@H](CC(C)C)NC(=O)[C@H](C)NC(=O)[C@H](CC(C)C)NC(=O)[C@H](CO)NC(=O)[C@@H](NC(=O)[C@H](CCCCN)NC(=O)[C@H](CCCNC(=N)N)NC(=O)[C@@H](N)CCSC)[C@@H](C)O)[C@@H](C)CC)[C@@H](C)CC)C(C)C)[C@@H](C)O)[C@@H](C)O)[C@@H](C)O)C(C)C)[C@@H](C)CC)[C@@H](C)O)C(C)C)C(=O)N[C@@H](CC(N)=O)C(=O)N[C@H](C(=O)N[C@@H](C)C(=O)N[C@H](C(=O)N[C@H](C(=O)N[C@@H](CC(=O)O)C(=O)N[C@@H](CC(=O)O)C(=O)NCC(=O)N[C@@H](CC(C)C)C(=O)N[C@@H](C)C(=O)N[C@H](C(=O)N[C@@H](C)C(=O)N[C@@H](Cc1c[nH]cn1)C(=O)N1CCC[C@H]1C(=O)N[C@@H](CC(=O)O)C(=O)N[C@@H](CC(C)C)C(=O)N[C@@H](C)C(=O)N[C@@H](CC(=O)O)C(=O)N[C@@H](CC(N)=O)C(=O)N[C@H](C(=O)N[C@@H](CCCNC(=N)N)C(=O)N1CCC[C@H]1C(=O)NCC(=O)N[C@@H](CO)C(=O)N[C@@H](CCCCN)C(=O)N[C@@H](CC(N)=O)C(=O)N[C@H](C(=O)N[C@H](C(=O)N[C@H](C(=O)NCC(=O)NCC(=O)N[C@@H](CO)C(=O)N[C@@H](CC(=O)O)C(=O)N1CCC[C@H]1C(=O)N[C@H](C(=O)N1CCC[C@H]1C(=O)N[C@H](C(=O)N[C@@H](CC(=O)O)C(=O)N1CCC[C@H]1C(=O)N[C@@H](CC(=O)O)C(=O)N[C@@H](CCCNC(=N)N)C(=O)N[C@@H](CS)C(=O)N1CCC[C@H]1C(=O)N[C@@H](CCCNC(=N)N)C(=O)N[C@@H](Cc1c[nH]cn1)C(=O)N[C@@H](CO)C(=O)N[C@H](C(=O)N[C@@H](CO)C(=O)NCC(=O)N[C@H](C(=O)N[C@H](C(=O)N[C@@H](C)C(=O)N[C@@H](C)C(=O)N[C@H](C(=O)N[C@@H](CC(=O)O)C(=O)N[C@@H](CC(N)=O)C(=O)N[C@@H](CO)C(=O)N[C@H](C(=O)NCC(=O)N[C@H](C(=O)N[C@@H](CC(C)C)C(=O)NCC(=O)N[C@H](C(=O)N[C@@H](C)C(=O)N1CCC[C@H]1C(=O)N[C@@H](CCCNC(=N)N)C(=O)N[C@H](C(=O)N[C@@H](CCC(N)=O)C(=O)N[C@@H](CC(C)C)C(=O)N[C@@H](CCC(N)=O)C(=O)NCC(=O)N[C@@H](Cc1ccccc1)C(=O)N[C@@H](CC(N)=O)C(=O)N[C@@H](CC(C)C)C(=O)N[C@@H](CC(C)C)C(=O)N[C@@H](CC(=O)O)C(=O)N[C@@H](CC(=O)O)C(=O)N[C@@H](CC(N)=O)C(=O)N[C@H](C(=O)N[C@@H](CCC(N)=O)C(=O)N[C@@H](CCC(N)=O)C(=O)N[C@@H](CC(C)C)C(=O)N[C@@H](CCC(N)=O)C(=O)N[C@@H](CCCCN)C(=O)N[C@@H](CC(=O)O)C(=O)N[C@@H](Cc1c[nH]c2ccccc12)C(=O)N[C@@H](CC(C)C)C(=O)N[C@@H](Cc1ccc(O)cc1)C(=O)N[C@@H](C)C(=O)N[C@@H](CC(C)C)C(=O)NCC(=O)N[C@@H](CCC(N)=O)C(=O)N[C@@H](CCCNC(=N)N)C(=O)N[C@@H](CCCNC(=N)N)C(=O)N[C@@H](Cc1c[nH]cn1)C(=O)N[C@@H](CCCNC(=N)N)C(=O)N[C@@H](CCCNC(=N)N)C(=O)N[C@@H](CCC(N)=O)C(=O)N1CCC[C@H]1C(=O)NCC(=O)N[C@@H](CC(C)C)C(=O)N[C@@H](CCC(N)=O)C(=O)N1CCC[C@H]1C(=O)N[C@@H](CCC(=O)O)C(=O)N[C@@H](CC(C)C)C(=O)N[C@@H](CCCNC(=N)N)C(=O)N[C@@H](CCSC)C(=O)N[C@@H](CO)C(=O)N[C@@H](CC(C)C)C(=O)N[C@H](C(=O)N[C@@H](CC(=O)O)C(=O)N1CCC[C@H]1C(=O)N[C@@H](CCC(=O)O)C(=O)NCC(=O)N[C@@H](C)C(=O)N[C@@H](CC(N)=O)C(=O)NCC(=O)N[C@@H](CC(C)C)C(=O)N[C@@H](CC(=O)O)C(=O)N[C@@H](CCC(N)=O)C(=O)N[C@H](C(=O)N[C@@H](CCC(N)=O)C(=O)N[C@@H](CC(C)C)C(=O)N[C@@H](CC(=O)O)C(=O)N[C@@H](CCCNC(=N)N)C(=O)N[C@@H](CC(C)C)C(=O)N[C@@H](Cc1ccccc1)C(=O)N[C@@H](CCC(=O)O)C(=O)N[C@@H](CCC(N)=O)C(=O)N[C@@H](CCCNC(=N)N)C(=O)N[C@H](C(=O)N[C@@H](CCC(N)=O)C(=O)N[C@@H](Cc1c[nH]cn1)C(=O)N[C@@H](C)C(=O)N[C@@H](CO)C(=O)N[C@@H](C)C(=O)N[C@@H](C)C(=O)N[C@@H](Cc1ccc(O)cc1)C(=O)N[C@H](C(=O)N[C@@H](CCCCN)C(=O)N[C@@H](C)C(=O)N[C@@H](C)C(=O)NCC(=O)N[C@H](C(=O)N[C@@H](C)C(=O)N[C@@H](Cc1ccccc1)C(=O)N[C@@H](CO)C(=O)N[C@@H](CCCNC(=N)N)C(=O)N[C@H](C(=O)N[C@@H](C)C(=O)N[C@@H](C)C(=O)NCC(=O)N[C@@H](CC(N)=O)C(=O)N[C@@H](Cc1ccc(O)cc1)C(=O)N[C@H](C(=O)N[C@@H](C)C(=O)N[C@@H](CCC(N)=O)C(=O)N1CCC[C@H]1C(=O)N[C@@H](Cc1c[nH]cn1)C(=O)N[C@@H](CCCNC(=N)N)C(=O)N[C@@H](CC(N)=O)C(=O)N[C@@H](CC(C)C)C(=O)N1CCC[C@H]1C(=O)N[C@@H](CCCCN)C(=O)N[C@@H](CC(C)C)C(=O)N1CCC[C@H]1C(=O)N[C@@H](Cc1ccccc1)C(=O)N[C@@H](CCC(=O)O)C(=O)N[C@@H](CC(N)=O)C(=O)N[C@@H](CO)C(=O)N[C@@H](CC(N)=O)C(=O)N[C@H](C(=O)N[C@@H](CC(=O)O)C(=O)N1CCC[C@H]1C(=O)N[C@@H](CO)C(=O)N[C@@H](CC(N)=O)C(=O)N[C@@H](CO)C(=O)N[C@@H](CC(N)=O)C(=O)N[C@@H](Cc1ccccc1)C(=O)N[C@@H](Cc1c[nH]c2ccccc12)C(=O)N[C@@H](CC(N)=O)C(=O)N[C@@H](CC(C)C)C(=O)N[C@H](C(=O)N[C@H](C(=O)N[C@@H](CCCNC(=N)N)C(=O)N[C@@H](C)C(=O)N[C@H](C(=O)N[C@@H](CC(N)=O)C(=O)N[C@@H](C)C(=O)N[C@@H](CC(=O)O)C(=O)NCC(=O)N[C@H](C(=O)N[C@@H](CCCNC(=N)N)C(=O)N[C@@H](CO)C(=O)N[C@@H](CO)C(=O)N[C@@H](Cc1ccc(O)cc1)C(=O)N[C@@H](CO)C(=O)N[C@@H](CO)C(=O)N[C@H](C(=O)NCC(=O)N[C@@H](CO)C(=O)N[C@@H](CC(N)=O)C(=O)N[C@H](C(=O)N[C@@H](Cc1ccccc1)C(=O)N[C@@H](CC(C)C)C(=O)N[C@@H](CO)C(=O)N[C@@H](C)C(=O)N1CCC[C@H]1C(=O)NCC(=O)NCC(=O)N[C@@H](CCC(=O)O)C(=O)N[C@@H](Cc1ccc(O)cc1)C(=O)NCC(=O)N[C@H](C(=O)N[C@@H](CC(=O)O)C(=O)N[C@@H](C)C(=O)N1CCC[C@H]1C(=O)N[C@@H](C)C(=O)N[C@@H](CCSC)C(=O)N[C@H](C(=O)N[C@H](C(=O)N[C@H](C(=O)N[C@@H](CC(=O)O)C(=O)N[C@@H](CC(C)C)C(=O)N1CCC[C@H]1C(=O)NCC(=O)N[C@@H](CS)C(=O)N[C@@H](CC(=O)O)C(=O)N[C@@H](CCSC)C(=O)NCC(=O)N[C@@H](Cc1ccc(O)cc1)C(=O)N[C@@H](CC(N)=O)C(=O)N[C@@H](CCCNC(=N)N)C(=O)N[C@H](C(=O)N[C@@H](CC(=O)O)C(=O)N[C@@H](CC(=O)O)C(=O)N1CCC[C@H]1C(=O)N[C@@H](CO)C(=O)N[C@H](C(=O)N[C@@H](CC(N)=O)C(=O)N[C@@H](CCCNC(=N)N)C(=O)N[C@@H](CC(C)C)C(=O)N[C@@H](Cc1c[nH]cn1)C(=O)N[C@@H](CC(N)=O)C(=O)N[C@@H](CC(N)=O)C(=O)N1CCC[C@H]1C(=O)N[C@@H](CCC(N)=O)C(=O)N[C@@H](CC(C)C)C(=O)N[C@@H](CC(=O)O)C(=O)N[C@@H](C)C(=O)N[C@@H](CO)C(=O)N[C@@H](CS)C(=O)N[C@@H](CC(=O)O)C(=O)N[C@@H](Cc1ccc(O)cc1)C(=O)N[C@@H](CC(N)=O)C(=O)NCC(=O)N[C@H](C(=O)N[C@@H](CCSC)C(=O)N[C@@H](CC(N)=O)C(=O)NCC(=O)N[C@H](C(=O)N[C@@H](CO)C(=O)N[C@@H](CO)C(=O)N[C@@H](C)C(=O)N[C@H](C(=O)N1CCC[C@H]1C(=O)N[C@@H](CC(N)=O)C(=O)N[C@H](C(=O)N[C@H](C(=O)NCC(=O)N[C@@H](C)C(=O)N[C@@H](CCSC)C(=O)N[C@H](C(=O)N[C@@H](CC(C)C)C(=O)N[C@@H](CCSC)C(=O)N[C@@H](C)C(=O)N1CCC[C@H]1C(=O)N[C@@H](Cc1ccc(O)cc1)C(=O)N1CCC[C@H]1C(=O)N[C@@H](CC(=O)O)C(=O)N[C@@H](CC(C)C)C(=O)N[C@@H](CO)C(=O)N[C@H](C(=O)N[C@@H](CCCNC(=N)N)C(=O)N[C@@H](CC(=O)O)C(=O)N[C@@H](CC(C)C)C(=O)N[C@@H](CCCNC(=N)N)C(=O)N[C@@H](CC(=O)O)C(=O)N[C@@H](CC(C)C)C(=O)N[C@@H](CC(C)C)C(=O)N[C@@H](C)C(=O)N[C@@H](CCCNC(=N)N)C(=O)N[C@@H](CC(N)=O)C(=O)N[C@@H](C)C(=O)N[C@H](C(=O)N[C@@H](CCCNC(=N)N)C(=O)N[C@@H](CC(C)C)C(=O)N[C@@H](CC(=O)O)C(=O)N[C@@H](C)C(=O)N[C@@H](CC(N)=O)C(=O)N[C@@H](CCC(N)=O)C(=O)NCC(=O)N1CCC[C@H]1C(=O)N[C@H](C(=O)N[C@@H](CCC(N)=O)C(=O)N[C@H](C(=O)N[C@@H](CC(N)=O)C(=O)N[C@@H](Cc1ccc(O)cc1)C(=O)N[C@H](C(=O)N[C@@H](C)C(=O)N[C@@H](C)C(=O)N[C@@H](CC(N)=O)C(=O)NCC(=O)N[C@@H](CCC(=O)O)C(=O)N[C@@H](CCCNC(=N)N)C(=O)N[C@@H](CCCNC(=N)N)C(=O)N[C@@H](CCC(N)=O)C(=O)N[C@H](C(=O)N[C@H](C(=O)NCC(=O)N[C@@H](CC(C)C)C(=O)N[C@@H](CCC(=O)O)C(=O)NCC(=O)N[C@@H](Cc1c[nH]c2ccccc12)C(=O)N[C@@H](CCC(=O)O)C(=O)N[C@@H](CCCNC(=N)N)C(=O)N[C@@H](CC(N)=O)C(=O)N[C@@H](C)C(=O)N[C@@H](C)C(=O)NCC(=O)N[C@@H](CC(C)C)C(=O)N[C@@H](Cc1c[nH]c2ccccc12)C(=O)N[C@@H](Cc1ccc(O)cc1)C(=O)N[C@@H](CO)C(=O)N1CCC[C@H]1C(=O)N[C@@H](CO)C(=O)N[C@@H](Cc1ccc(O)cc1)C(=O)NCC(=O)N[C@@H](Cc1ccccc1)C(=O)NCC(=O)N[C@@H](CC(C)C)C(=O)N[C@H](C(=O)N[C@@H](CC(=O)O)C(=O)N[C@H](C(=O)N[C@@H](CC(N)=O)C(=O)N[C@@H](CCCCN)C(=O)N[C@H](C(=O)N[C@@H](CCC(N)=O)C(=O)N1CCC[C@H]1C(=O)N[C@@H](CS)C(=O)N[C@@H](CO)C(=O)N[C@@H](CCCNC(=N)N)C(=O)N[C@@H](CCC(N)=O)C(=O)N1CCC[C@H]1C(=O)N[C@@H](CCCNC(=N)N)C(=O)N[C@H](C(=O)N[C@@H](C)C(=O)N[C@@H](C)C(=O)N[C@H](C(=O)N[C@H](C(=O)NCC(=O)N[C@@H](C)C(=O)N[C@H](C(=O)N[C@@H](C)C(=O)N[C@@H](CC(C)C)C(=O)N[C@@H](C)C(=O)N[C@@H](CCCCN)C(=O)NCC(=O)N[C@@H](CCCCN)C(=O)NCC(=O)N[C@@H](CC(N)=O)C(=O)NCC(=O)N[C@@H](CCCNC(=N)N)C(=O)N[C@@H](CO)C(=O)N1CCC[C@H]1C(=O)N[C@@H](CO)C(=O)N[C@@H](C)C(=O)N1CCC[C@H]1C(=O)N[C@@H](CO)C(=O)N[C@@H](CCCNC(=N)N)C(=O)N[C@@H](Cc1ccc(O)cc1)C(=O)N[C@H](C(=O)NCC(=O)N[C@@H](CO)C(=O)N[C@@H](CO)C(=O)N1CCC[C@H]1C(=O)N[C@H](C(=O)N[C@@H](CCCNC(=N)N)C(=O)N[C@@H](CO)C(=O)N[C@@H](CO)C(=O)N[C@H](C(=O)N[C@@H](CCC(N)=O)C(=O)N[C@H](C(=O)N[C@@H](CC(=O)O)C(=O)N[C@@H](CCC(N)=O)C(=O)N1CCC[C@H]1C(=O)N[C@@H](CC(C)C)C(=O)N[C@H](C(=O)N[C@H](C(=O)N[C@@H](CCC(=O)O)C(=O)N[C@@H](C)C(=O)N[C@H](C(=O)N[C@@H](CCC(N)=O)C(=O)N[C@H](C(=O)N[C@@H](CCSC)C(=O)N[C@H](C(=O)N[C@@H](CO)C(=O)N[C@@H](CC(C)C)C(=O)N[C@@H](CC(=O)O)C(=O)N[C@@H](Cc1c[nH]cn1)C(=O)N[C@@H](CCC(N)=O)C(=O)N[C@@H](CCCNC(=N)N)C(=O)N[C@@H](CC(C)C)C(=O)N1CCC[C@H]1C(=O)N[C@@H](CC(=O)O)C(=O)N[C@@H](CC(C)C)C(=O)N[C@@H](CC(C)C)C(=O)N[C@H](C(=O)N[C@@H](CCC(=O)O)C(=O)N[C@@H](CC(C)C)C(=O)N[C@H](C(=O)N[C@@H](CO)C(=O)N1CCC[C@H]1C(=O)N[C@@H](CO)C(=O)NCC(=O)N[C@H](C(=O)N[C@@H](CCCNC(=N)N)C(=O)N[C@@H](CO)C(=O)N[C@H](C(=O)N[C@@H](CC(C)C)C(=O)N[C@@H](CC(C)C)C(=O)N[C@@H](CC(N)=O)C(=O)N1CCC[C@H]1C(=O)N[C@@H](CC(N)=O)C(=O)N[C@@H](CC(N)=O)C(=O)N[C@@H](CO)C(=O)N[C@@H](CC(C)C)C(=O)N[C@H](C(=O)NCC(=O)N[C@@H](CCC(N)=O)C(=O)N[C@@H](CO)C(=O)N[C@@H](CC(C)C)C(=O)N[C@@H](CC(=O)O)C(=O)N[C@@H](CCCNC(=N)N)C(=O)N[C@@H](CCC(N)=O)C(=O)N[C@@H](CCC(N)=O)C(=O)N[C@@H](CC(C)C)C(=O)NCC(=O)N[C@@H](Cc1ccc(O)cc1)C(=O)N[C@H](C(=O)N[C@@H](CCCNC(=N)N)C(=O)N[C@H](C(=O)N[C@@H](CCCCN)C(=O)NCC(=O)N[C@@H](CC(C)C)C(=O)N[C@@H](CCCNC(=N)N)C(=O)N[C@@H](CC(=O)O)C(=O)N[C@@H](CCSC)C(=O)N[C@@H](CCCNC(=N)N)C(=O)N[C@@H](CCSC)C(=O)N[C@@H](CC(C)C)C(=O)N[C@@H](CO)C(=O)N[C@@H](Cc1c[nH]cn1)C(=O)N[C@@H](CCCCN)C(=O)N[C@@H](Cc1ccccc1)C(=O)N[C@@H](Cc1ccc(O)cc1)C(=O)NCC(=O)N[C@@H](CCC(=O)O)C(=O)N1CCC[C@H]1C(=O)N[C@@H](C)C(=O)N[C@@H](Cc1c[nH]cn1)C(=O)NCC(=O)N[C@@H](CCC(=O)O)C(=O)N[C@@H](Cc1c[nH]c2ccccc12)C(=O)N[C@@H](CCCNC(=N)N)C(=O)N[C@@H](CC(C)C)C(=O)N[C@@H](CCC(=O)O)C(=O)N[C@H](C(=O)N[C@H](C(=O)N[C@@H](CC(=O)O)C(=O)N[C@H](C(=O)N[C@@H](C)C(=O)N[C@@H](CC(N)=O)C(=O)N[C@@H](C)C(=O)N[C@@H](C)C(=O)N[C@@H](C)C(=O)N[C@@H](CCC(N)=O)C(=O)N[C@H](C(=O)N[C@@H](CO)C(=O)N[C@@H](CC(C)C)C(=O)N[C@@H](CC(C)C)C(=O)N[C@@H](CC(=O)O)C(=O)N[C@@H](CCCNC(=N)N)C(=O)N[C@@H](CCCNC(=N)N)C(=O)N[C@H](C(=O)N[C@@H](CC(N)=O)C(=O)N[C@H](C(=O)N[C@@H](CCCNC(=N)N)C(=O)N[C@@H](CO)C(=O)N[C@H](C(=O)N[C@@H](CC(C)C)C(=O)N[C@H](C(=O)N[C@@H](CCC(=O)O)C(=O)NCC(=O)N[C@@H](CC(N)=O)C(=O)N[C@@H](CC(N)=O)C(=O)N[C@@H](CO)C(=O)N[C@@H](CCC(N)=O)C(=O)N1CCC[C@H]1C(=O)NCC(=O)N[C@@H](CCC(N)=O)C(=O)N[C@@H](CC(C)C)C(=O)N[C@@H](CC(C)C)C(=O)N[C@@H](CC(=O)O)C(=O)N[C@@H](Cc1c[nH]c2ccccc12)C(=O)N[C@@H](CO)C(=O)N[C@@H](CCCNC(=N)N)C(=O)NCC(=O)N[C@@H](Cc1ccc(O)cc1)C(=O)N[C@@H](CO)C(=O)N[C@H](C(=O)N[C@@H](CC(C)C)C(=O)NCC(=O)N[C@@H](Cc1c[nH]cn1)C(=O)N[C@@H](CC(=O)O)C(=O)N[C@@H](C)C(=O)N[C@@H](C)C(=O)N[C@@H](CCCNC(=N)N)C(=O)N[C@@H](CO)C(=O)O)C(C)C)[C@@H](C)O)[C@@H](C)O)[C@@H](C)O)[C@@H](C)O)C(C)C)C(C)C)[C@@H](C)O)C(C)C)[C@@H](C)O)C(C)C)C(C)C)C(C)C)[C@@H](C)O)C(C)C)[C@@H](C)CC)C(C)C)C(C)C)C(C)C)C(C)C)[C@@H](C)O)C(C)C)[C@@H](C)O)[C@@H](C)O)C(C)C)C(C)C)[C@@H](C)O)[C@@H](C)O)[C@@H](C)O)[C@@H](C)O)C(C)C)C(C)C)[C@@H](C)O)C(C)C)[C@@H](C)O)[C@@H](C)CC)C(C)C)[C@@H](C)O)C(C)C)C(C)C)[C@@H](C)O)[C@@H](C)O)[C@@H](C)O)[C@@H](C)O)C(C)C)[C@@H](C)O)C(C)C)[C@@H](C)O)[C@@H](C)O)C(C)C)[C@@H](C)O)C(C)C)C(C)C)C(C)C)[C@@H](C)CC)C(C)C)C(C)C)[C@@H](C)CC)C(C)C)[C@@H](C)CC)[C@@H](C)O)[C@@H](C)CC)[C@@H](C)O)C(C)C)C(C)C)[C@@H](C)CC)C(C)C)C(C)C)[C@@H](C)O)[C@@H](C)CC)C(C)C)[C@@H](C)CC)[C@@H](C)CC)C(C)C)[C@@H](C)O)[C@@H](C)O)[C@@H](C)O)C(C)C)C(C)C)C(C)C)[C@@H](C)CC)C(C)C)C(C)C)C(C)C,NA,NA,Proteins/Enzymes,NA,Defaye M. Gervason S. Altier C. Berthon J.-Y. Ardid D. Filaire E. Carvalho F. A. Microbiota: a novel regulator of pain. J. Neural Trans. (Vienna). (2020),https://doi.org/10.1007/s00702-019-02083-z,NA,NA,NA,NA,NA,NA,NA,NA,NA,NA,NA,NA,NA,NA,NA,NA,NA,NA,NA,NA,NA,NA,NA,NA,NA,NA,NA,NA,NA,NA,NA,NA,NA,NA,NA,NA,NA,NA,NA,NA,NA,NA,NA,NA,NA,NA,NA,NA,NA,NA,NA,NA,NA,NA,NA,NA,NA,NA,NA,NA,NA,NA,NA,NA,NA,NA,NA,NA,NA,NA,NA,NA,NA,NA,NA,NA,NA,NA,NA,NA,NA,NA,NA,NA,NA,NA,NA,NA,NA,NA,NA,NA,NA,NA,NA,NA,NA,NA,NA,NA,NA,NA,NA,NA,NA,NA,NA,NA,NA,NA,NA,NA,NA,NA,NA,NA,NA,NA,NA,NA,NA,NA,NA,NA,NA,NA,NA,NA,NA,NA,NA,NA,NA,NA,NA,NA,NA,NA,NA,NA,NA,NA,NA,NA,NA,NA,NA,NA,NA,NA,NA,NA,NA,NA,NA,NA,NA,NA,NA,NA,NA,NA,NA,NA,NA,NA,NA,NA,NA,NA,NA,NA,NA,NA,NA,NA,NA,NA,NA,NA,NA,NA,NA,NA,NA,NA,NA,NA,NA,NA,NA,NA,NA,NA,NA,NA,NA,NA,NA,NA,NA,NA,NA,NA,NA,NA,NA,NA,NA,NA,NA,NA,NA,NA,NA,NA,NA,NA,NA,NA,NA
130020,Amuc_1100,CC[C@H](C)[C@H](NC(=O)[C@H](C)NC(=O)[C@H](CCCCN)NC(=O)[C@H](CC(C)C)NC(=O)[C@H](CCC(=O)O)NC(=O)[C@H](Cc1ccccc1)NC(=O)CNC(=O)[C@H](CC(C)C)NC(=O)[C@@H](NC(=O)[C@H](CO)NC(=O)[C@H](C)NC(=O)[C@H](C)NC(=O)[C@H](CCC(N)=O)NC(=O)[C@@H](NC(=O)[C@H](CO)NC(=O)[C@@H]1CCCN1C(=O)[C@H](C)NC(=O)[C@H](CCC(N)=O)NC(=O)[C@@H](NC(=O)[C@H](CO)NC(=O)[C@H](Cc1ccc(O)cc1)NC(=O)[C@@H](NC(=O)[C@H](CCC(N)=O)NC(=O)[C@H](Cc1ccccc1)NC(=O)CNC(=O)[C@H](CC(C)C)NC(=O)[C@H](Cc1c[nH]c2ccccc12)NC(=O)[C@H](CO)NC(=O)[C@H](CO)NC(=O)[C@@H](NC(=O)[C@H](CC(=O)O)NC(=O)[C@@H](NC(=O)[C@@H](NC(=O)[C@H](CC(C)C)NC(=O)[C@@H](NC(=O)[C@H](CC(N)=O)NC(=O)[C@H](CCCCN)NC(=O)[C@H](CCCCN)NC(=O)[C@H](CCCCN)NC(=O)[C@H](CS)NC(=O)[C@H](CO)NC(=O)[C@H](CO)NC(=O)[C@@H](NC(=O)[C@H](CC(C)C)NC(=O)[C@H](CO)NC(=O)[C@H](CC(=O)O)NC(=O)[C@H](CCCNC(=N)N)NC(=O)[C@H](Cc1ccccc1)NC(=O)[C@@H](NC(=O)[C@H](CCCCN)NC(=O)[C@H](CC(C)C)NC(=O)[C@H](CCC(=O)O)NC(=O)[C@H](CC(N)=O)NC(=O)[C@H](CCC(N)=O)NC(=O)[C@H](Cc1ccccc1)NC(=O)[C@H](C)NC(=O)[C@@H](NC(=O)[C@@H]1CCCN1C(=O)[C@@H](NC(=O)[C@@H](NC(=O)[C@@H]1CCCN1C(=O)[C@@H](NC(=O)[C@H](CC(C)C)NC(=O)[C@H](C)NC(=O)[C@H](CO)NC(=O)[C@H](CO)NC(=O)[C@H](C)NC(=O)[C@H](CC(C)C)NC(=O)[C@H](Cc1ccccc1)NC(=O)[C@@H]1CCCN1C(=O)[C@H](CCCCN)NC(=O)[C@H](Cc1ccc(O)cc1)NC(=O)[C@H](C)NC(=O)[C@@H](NC(=O)[C@H](CCC(=O)O)NC(=O)[C@H](CC(C)C)NC(=O)[C@H](CO)NC(=O)CNC(=O)[C@@H](NC(=O)[C@H](C)NC(=O)[C@H](CCCCN)NC(=O)[C@H](C)NC(=O)[C@H](Cc1ccc(O)cc1)NC(=O)[C@H](CCCNC(=N)N)NC(=O)[C@H](CC(N)=O)NC(=O)[C@H](CC(C)C)NC(=O)[C@H](CCC(=O)O)NC(=O)[C@H](CCCCN)NC(=O)[C@H](CCC(=O)O)NC(=O)[C@H](CC(C)C)NC(=O)[C@H](CCC(=O)O)NC(=O)[C@H](CCC(=O)O)NC(=O)[C@H](CC(N)=O)NC(=O)[C@H](CO)NC(=O)[C@H](CO)NC(=O)[C@H](CCCNC(=N)N)NC(=O)[C@H](CO)NC(=O)[C@@H]1CCCN1C(=O)[C@@H](NC(=O)[C@@H](NC(=O)[C@H](CCC(=O)O)NC(=O)[C@H](C)NC(=O)[C@H](C)NC(=O)[C@H](CC(N)=O)NC(=O)[C@H](C)NC(=O)[C@H](CO)NC(=O)[C@H](CCCCN)NC(=O)[C@@H](NC(=O)[C@H](CCC(=O)O)NC(=O)[C@H](CCCCN)NC(=O)[C@H](C)NC(=O)[C@H](C)NC(=O)[C@@H](NC(=O)[C@H](CO)NC(=O)[C@@H](NC(=O)[C@H](CCCCN)NC(=O)[C@H](CCCCN)NC(=O)[C@H](CC(=O)O)NC(=O)[C@H](CC(C)C)NC(=O)[C@H](CCC(=O)O)NC(=O)[C@H](CO)NC(=O)[C@H](CCCNC(=N)N)NC(=O)[C@H](CCCCN)NC(=O)[C@H](CO)NC(=O)[C@H](CC(N)=O)NC(=O)[C@@H](NC(=O)[C@@H](NC(=O)[C@H](Cc1ccc(O)cc1)NC(=O)CNC(=O)[C@@H](NC(=O)[C@H](C)NC(=O)[C@H](CO)NC(=O)[C@H](CC(C)C)NC(=O)CNC(=O)[C@H](CC(C)C)NC(=O)[C@H](Cc1ccccc1)NC(=O)[C@H](CC(C)C)NC(=O)[C@H](CC(C)C)NC(=O)[C@H](CC(C)C)NC(=O)CNC(=O)[C@@H](NC(=O)CNC(=O)[C@H](C)NC(=O)[C@@H](NC(=O)[C@H](CCSC)NC(=O)[C@H](C)NC(=O)[C@H](C)NC(=O)[C@@H]1CCCN1C(=O)[C@H](CCCCN)NC(=O)[C@H](CC(N)=O)NC(=O)[C@H](CC(=O)O)NC(=O)[C@@H](NC(=O)[C@@H](NC(=O)[C@H](Cc1c[nH]c2ccccc12)NC(=O)[C@H](CC(N)=O)NC(=O)[C@H](CO)NC(=O)[C@@H](N)CCSC)[C@@H](C)CC)[C@@H](C)O)C(C)C)C(C)C)[C@@H](C)O)[C@@H](C)CC)C(C)C)[C@@H](C)CC)[C@@H](C)CC)[C@@H](C)CC)[C@@H](C)CC)[C@@H](C)O)C(C)C)[C@@H](C)O)C(C)C)[C@@H](C)O)[C@@H](C)O)[C@@H](C)O)[C@@H](C)O)[C@@H](C)CC)[C@@H](C)CC)[C@@H](C)CC)[C@@H](C)O)[C@@H](C)O)C(C)C)[C@@H](C)O)C(C)C)[C@@H](C)O)C(=O)N[C@@H](CC(N)=O)C(=O)N[C@@H](CO)C(=O)N[C@@H](CC(C)C)C(=O)N[C@H](C(=O)N[C@@H](CC(N)=O)C(=O)N[C@@H](CCCCN)C(=O)N[C@@H](CC(C)C)C(=O)N[C@@H](C)C(=O)N[C@@H](CCC(=O)O)C(=O)N[C@@H](CS)C(=O)NCC(=O)N[C@@H](CC(C)C)C(=O)N[C@@H](CO)C(=O)N[C@@H](CCCCN)C(=O)N[C@@H](Cc1ccccc1)C(=O)N[C@H](C(=O)N[C@@H](CCCCN)C(=O)N[C@H](C(=O)N[C@@H](Cc1ccc(O)cc1)C(=O)N[C@@H](CCCNC(=N)N)C(=O)N1CCC[C@H]1C(=O)N[C@@H](CCC(N)=O)C(=O)N[C@@H](CC(C)C)C(=O)N1CCC[C@H]1C(=O)N[C@H](C(=O)N[C@@H](CCC(=O)O)C(=O)N[C@H](C(=O)N1CCC[C@H]1C(=O)N[C@@H](C)C(=O)N[C@@H](CC(N)=O)C(=O)N[C@@H](CC(N)=O)C(=O)N1CCC[C@H]1C(=O)N[C@@H](CCC(=O)O)C(=O)N[C@@H](CCC(=O)O)C(=O)N[C@@H](CO)C(=O)N[C@@H](CC(=O)O)C(=O)N[C@@H](CCC(=O)O)C(=O)N[C@@H](C)C(=O)N[C@@H](CC(=O)O)C(=O)N[C@@H](CCC(N)=O)C(=O)N[C@@H](C)C(=O)N1CCC[C@H]1C(=O)N[C@@H](Cc1c[nH]c2ccccc12)C(=O)N[C@H](C(=O)N1CCC[C@H]1C(=O)N[C@@H](CCSC)C(=O)N1CCC[C@H]1C(=O)N[C@@H](CC(C)C)C(=O)N[C@@H](CCC(=O)O)C(=O)N[C@H](C(=O)N[C@@H](C)C(=O)N[C@@H](Cc1ccccc1)C(=O)N[C@@H](CCC(N)=O)C(=O)NCC(=O)N[C@@H](CC(=O)O)C(=O)N[C@@H](CCCNC(=N)N)C(=O)N[C@@H](CCC(=O)O)C(=O)N[C@@H](CO)C(=O)N[C@H](C(=O)N[C@@H](CC(C)C)C(=O)N[C@@H](CCCCN)C(=O)N[C@@H](C)C(=O)N[C@@H](CCSC)C(=O)N[C@@H](CC(N)=O)C(=O)N[C@@H](C)C(=O)N[C@H](C(=O)N[C@H](C(=O)NCC(=O)N[C@@H](CCSC)C(=O)N[C@@H](CCC(N)=O)C(=O)N[C@@H](CC(=O)O)C(=O)N[C@@H](Cc1ccc(O)cc1)C(=O)N[C@@H](CC(C)C)C(=O)N[C@@H](Cc1ccccc1)C(=O)N[C@H](C(=O)N[C@H](C(=O)N[C@@H](CC(N)=O)C(=O)N[C@@H](CO)C(=O)N[C@H](C(=O)N[C@@H](CCCNC(=N)N)C(=O)N[C@H](C(=O)N[C@@H](CCCNC(=N)N)C(=O)N[C@@H](CC(N)=O)C(=O)N[C@@H](CCC(=O)O)C(=O)N[C@@H](CCCNC(=N)N)C(=O)N[C@@H](CCSC)C(=O)N[C@@H](CCSC)C(=O)N1CCC[C@H]1C(=O)N1CCC[C@H]1C(=O)N1CCC[C@H]1C(=O)N[C@H](C(=O)N[C@@H](C)C(=O)N[C@@H](CC(N)=O)C(=O)N1CCC[C@H]1C(=O)N[C@@H](C)C(=O)N[C@@H](C)C(=O)N[C@@H](C)C(=O)N[C@@H](CCCCN)C(=O)N1CCC[C@H]1C(=O)N[C@@H](C)C(=O)N[C@@H](C)C(=O)N[C@@H](C)C(=O)N[C@@H](CCC(N)=O)C(=O)N1CCC[C@H]1C(=O)N[C@@H](C)C(=O)N[C@H](C(=O)NCC(=O)N[C@@H](C)C(=O)N[C@@H](C)C(=O)N[C@@H](CO)C(=O)N[C@@H](CC(C)C)C(=O)N[C@H](C(=O)N1CCC[C@H]1C(=O)N[C@@H](C)C(=O)N[C@@H](CC(=O)O)C(=O)N[C@@H](CCC(=O)O)C(=O)N[C@@H](C)C(=O)N[C@@H](C)C(=O)N[C@@H](C)C(=O)N1CCC[C@H]1C(=O)N[C@@H](C)C(=O)N[C@@H](C)C(=O)N1CCC[C@H]1C(=O)N[C@@H](C)C(=O)N[C@H](C(=O)N[C@@H](CCC(N)=O)C(=O)N[C@@H](CCC(N)=O)C(=O)N[C@H](C(=O)N[C@H](C(=O)N[C@@H](CCCCN)C(=O)N1CCC[C@H]1C(=O)N[C@@H](Cc1ccc(O)cc1)C(=O)N[C@@H](CCSC)C(=O)NCC(=O)N[C@@H](CCCCN)C(=O)N[C@@H](CCC(=O)O)C(=O)N[C@@H](CCC(N)=O)C(=O)N[C@H](C(=O)N[C@@H](Cc1ccccc1)C(=O)N[C@H](C(=O)N[C@@H](CCC(N)=O)C(=O)N[C@H](C(=O)N[C@@H](CO)C(=O)N[C@@H](CC(C)C)C(=O)N[C@@H](CC(N)=O)C(=O)N[C@@H](CC(C)C)C(=O)N[C@H](C(=O)N[C@@H](Cc1c[nH]cn1)C(=O)N[C@@H](Cc1ccccc1)C(=O)N[C@@H](CC(N)=O)C(=O)N[C@@H](CCC(N)=O)C(=O)N1CCC[C@H]1C(=O)N[C@@H](CCCCN)C(=O)N[C@@H](C)C(=O)N[C@@H](CCC(N)=O)C(=O)N[C@@H](CCC(=O)O)C(=O)N1CCC[C@H]1C(=O)N[C@@H](CO)C(=O)N[C@@H](CCC(=O)O)C(=O)N[C@@H](CC(=O)O)C(=O)O)C(C)C)C(C)C)C(C)C)C(C)C)[C@@H](C)CC)C(C)C)[C@@H](C)CC)[C@@H](C)O)[C@@H](C)O)[C@@H](C)CC)[C@@H](C)CC)[C@@H](C)CC)C(C)C)[C@@H](C)O)[C@@H](C)O)[C@@H](C)CC)C(C)C)[C@@H](C)CC)[C@@H](C)O)[C@@H](C)O)[C@@H](C)CC)C(C)C)[C@@H](C)CC)C(C)C,NA,NA,Proteins/Enzymes,NA,Defaye M. Gervason S. Altier C. Berthon J.-Y. Ardid D. Filaire E. Carvalho F. A. Microbiota: a novel regulator of pain. J. Neural Trans. (Vienna). (2020),https://doi.org/10.1007/s00702-019-02083-z,NA,NA,NA,NA,NA,NA,NA,NA,NA,NA,NA,NA,NA,NA,NA,NA,NA,NA,NA,NA,NA,NA,NA,NA,NA,NA,NA,NA,NA,NA,NA,NA,NA,NA,NA,NA,NA,NA,NA,NA,NA,NA,NA,NA,NA,NA,NA,NA,NA,NA,NA,NA,NA,NA,NA,NA,NA,NA,NA,NA,NA,NA,NA,NA,NA,NA,NA,NA,NA,NA,NA,NA,NA,NA,NA,NA,NA,NA,NA,NA,NA,NA,NA,NA,NA,NA,NA,NA,NA,NA,NA,NA,NA,NA,NA,NA,NA,NA,NA,NA,NA,NA,NA,NA,NA,NA,NA,NA,NA,NA,NA,NA,NA,NA,NA,NA,NA,NA,NA,NA,NA,NA,NA,NA,NA,NA,NA,NA,NA,NA,NA,NA,NA,NA,NA,NA,NA,NA,NA,NA,NA,NA,NA,NA,NA,NA,NA,NA,NA,NA,NA,NA,NA,NA,NA,NA,NA,NA,NA,NA,NA,NA,NA,NA,NA,NA,NA,NA,NA,NA,NA,NA,NA,NA,NA,NA,NA,NA,NA,NA,NA,NA,NA,NA,NA,NA,NA,NA,NA,NA,NA,NA,NA,NA,NA,NA,NA,NA,NA,NA,NA,NA,NA,NA,NA,NA,NA,NA,NA,NA,NA,NA,NA,NA,NA,NA,NA,NA,NA,NA,NA
130030,colicin-1E,CC[C@H](C)[C@H](NC(=O)CNC(=O)[C@H](CC(C)C)NC(=O)[C@@H](NC(=O)[C@H](CCC(=O)O)NC(=O)[C@H](CC(N)=O)NC(=O)[C@@H](NC(=O)[C@@H](NC(=O)[C@H](CC(N)=O)NC(=O)[C@H](CC(C)C)NC(=O)[C@H](CCCCN)NC(=O)[C@H](CC(N)=O)NC(=O)[C@H](CCCCN)NC(=O)[C@H](CC(=O)O)NC(=O)[C@@H](NC(=O)[C@H](Cc1ccc(O)cc1)NC(=O)[C@H](CO)NC(=O)[C@H](CS)NC(=O)[C@H](CC(C)C)NC(=O)[C@@H](NC(=O)CNC(=O)[C@@H](NC(=O)[C@@H](NC(=O)[C@@H](NC(=O)[C@H](C)NC(=O)[C@@H](NC(=O)CNC(=O)[C@H](Cc1c[nH]c2ccccc12)NC(=O)[C@@H](NC(=O)CNC(=O)[C@H](CC(C)C)NC(=O)[C@@H](NC(=O)[C@@H](NC(=O)CNC(=O)[C@H](C)NC(=O)[C@H](CC(C)C)NC(=O)[C@H](CC(C)C)NC(=O)[C@H](CO)NC(=O)[C@H](Cc1ccccc1)NC(=O)[C@H](CC(C)C)NC(=O)[C@H](CC(C)C)NC(=O)[C@H](C)NC(=O)[C@@H](NC(=O)[C@@H](NC(=O)[C@H](Cc1ccc(O)cc1)NC(=O)[C@H](CO)NC(=O)[C@@H](NC(=O)CNC(=O)[C@H](C)NC(=O)[C@H](CC(=O)O)NC(=O)[C@H](C)NC(=O)[C@H](C)NC(=O)[C@H](CCCCN)NC(=O)[C@H](CCCCN)NC(=O)[C@H](CCC(=O)O)NC(=O)[C@H](CC(C)C)NC(=O)[C@@H](NC(=O)[C@H](CC(C)C)NC(=O)[C@H](Cc1ccccc1)NC(=O)[C@H](CC(C)C)NC(=O)[C@@H]1CCCN1C(=O)[C@H](CCCCN)NC(=O)[C@H](Cc1c[nH]c2ccccc12)NC(=O)[C@H](CC(=O)O)NC(=O)CNC(=O)[C@@H](NC(=O)[C@H](CC(=O)O)NC(=O)[C@H](CCCCN)NC(=O)[C@@H](NC(=O)[C@H](CCCCN)NC(=O)[C@H](CC(C)C)NC(=O)[C@@H](NC(=O)[C@H](CC(=O)O)NC(=O)[C@H](CO)NC(=O)[C@@H](NC(=O)[C@@H](NC(=O)[C@H](CC(=O)O)NC(=O)[C@H](Cc1ccc(O)cc1)NC(=O)CNC(=O)[C@H](Cc1ccccc1)NC(=O)[C@H](CO)NC(=O)[C@@H](NC(=O)[C@H](Cc1c[nH]cn1)NC(=O)CNC(=O)[C@@H](NC(=O)[C@@H](NC(=O)[C@H](CCCCN)NC(=O)[C@H](CC(C)C)NC(=O)[C@H](Cc1ccc(O)cc1)NC(=O)[C@H](CCCCN)NC(=O)[C@H](C)NC(=O)[C@H](Cc1ccccc1)NC(=O)[C@H](CCC(N)=O)NC(=O)[C@H](CC(=O)O)NC(=O)[C@H](CC(C)C)NC(=O)[C@H](Cc1c[nH]cn1)NC(=O)[C@H](CCCCN)NC(=O)[C@H](C)NC(=O)[C@H](Cc1c[nH]c2ccccc12)NC(=O)[C@H](CC(=O)O)NC(=O)[C@H](CC(=O)O)NC(=O)[C@H](Cc1ccc(O)cc1)NC(=O)[C@H](CCCCN)NC(=O)[C@@H](NC(=O)[C@H](CO)NC(=O)[C@H](C)NC(=O)[C@H](CC(C)C)NC(=O)[C@H](C)NC(=O)[C@H](CC(N)=O)NC(=O)[C@H](Cc1ccccc1)NC(=O)[C@@H](NC(=O)[C@H](C)NC(=O)[C@H](CC(=O)O)NC(=O)[C@H](CCCNC(=N)N)NC(=O)[C@H](CC(=O)O)NC(=O)[C@H](C)NC(=O)[C@H](CCCCN)NC(=O)[C@H](CO)NC(=O)[C@H](Cc1ccccc1)NC(=O)[C@H](CCCCN)NC(=O)[C@H](CCCCN)NC(=O)[C@H](CC(N)=O)NC(=O)[C@H](CC(C)C)NC(=O)[C@@H](NC(=O)[C@H](CC(=O)O)NC(=O)[C@H](CCCCN)NC(=O)[C@H](Cc1ccc(O)cc1)NC(=O)[C@H](CCCCN)NC(=O)[C@H](CCC(=O)O)NC(=O)[C@H](Cc1ccccc1)NC(=O)[C@H](C)NC(=O)[C@H](C)NC(=O)[C@H](CC(C)C)NC(=O)[C@H](C)NC(=O)[C@H](CCC(=O)O)NC(=O)[C@H](CC(N)=O)NC(=O)[C@@H](NC(=O)[C@H](CC(N)=O)NC(=O)CNC(=O)[C@@H](NC(=O)[C@H](CCCCN)NC(=O)[C@H](CCCCN)NC(=O)CNC(=O)[C@H](CCCCN)NC(=O)[C@H](CO)NC(=O)[C@H](CCCCN)NC(=O)[C@H](CC(=O)O)NC(=O)[C@H](C)NC(=O)[C@H](CC(C)C)NC(=O)[C@H](CCC(=O)O)NC(=O)[C@H](CCC(N)=O)NC(=O)[C@H](C)NC(=O)[C@H](CCSC)NC(=O)[C@H](CCCCN)NC(=O)[C@H](CO)NC(=O)[C@H](Cc1ccc(O)cc1)NC(=O)[C@H](CCCCN)NC(=O)[C@H](CCC(=O)O)NC(=O)CNC(=O)[C@H](Cc1ccc(O)cc1)NC(=O)[C@H](CCCCN)NC(=O)[C@H](CCC(=O)O)NC(=O)[C@@H](NC(=O)[C@H](CC(C)C)NC(=O)[C@@H](NC(=O)[C@H](CCC(N)=O)NC(=O)[C@H](Cc1ccc(O)cc1)NC(=O)[C@H](Cc1ccccc1)NC(=O)[C@H](CO)NC(=O)[C@@H](NC(=O)[C@@H](NC(=O)[C@H](C)NC(=O)[C@H](CC(=O)O)NC(=O)[C@@H](NC(=O)[C@H](C)NC(=O)[C@H](CC(=O)O)NC(=O)[C@H](CCCCN)NC(=O)[C@@H](NC(=O)[C@H](CCC(N)=O)NC(=O)[C@H](CO)NC(=O)[C@H](CC(N)=O)NC(=O)[C@H](CC(C)C)NC(=O)[C@H](CC(C)C)NC(=O)[C@H](CC(N)=O)NC(=O)[C@H](CC(N)=O)NC(=O)[C@H](CCC(N)=O)NC(=O)[C@H](C)NC(=O)[C@H](CCCCN)NC(=O)[C@H](CCCCN)NC(=O)[C@H](CC(C)C)NC(=O)[C@H](CC(N)=O)NC(=O)[C@H](CCC(=O)O)NC(=O)[C@H](CCC(=O)O)NC(=O)[C@H](C)NC(=O)[C@H](CCC(=O)O)NC(=O)[C@H](Cc1c[nH]cn1)NC(=O)[C@@H](NC(=O)[C@H](CCCNC(=N)N)NC(=O)[C@H](C)NC(=O)[C@@H](NC(=O)CNC(=O)[C@H](C)NC(=O)[C@H](CC(N)=O)NC(=O)[C@H](CCCNC(=N)N)NC(=O)[C@H](CC(N)=O)NC(=O)[C@H](CC(N)=O)NC(=O)[C@H](CO)NC(=O)[C@@H](NC(=O)[C@H](CCC(N)=O)NC(=O)[C@H](CO)NC(=O)[C@@H](NC(=O)[C@H](C)NC(=O)[C@H](CCCCN)NC(=O)[C@H](CCC(N)=O)NC(=O)[C@@H](NC(=O)[C@H](CCC(N)=O)NC(=O)[C@@H](NC(=O)[C@@H](NC(=O)[C@H](CC(=O)O)NC(=O)[C@H](C)NC(=O)[C@H](CC(N)=O)NC(=O)[C@@H](NC(=O)[C@H](CCCNC(=N)N)NC(=O)[C@H](CC(N)=O)NC(=O)[C@@H](NC(=O)[C@H](CCCNC(=N)N)NC(=O)[C@@H](NC(=O)[C@H](CCC(=O)O)NC(=O)[C@H](CO)NC(=O)[C@H](C)NC(=O)[C@@H](NC(=O)[C@@H](NC(=O)[C@H](CCC(N)=O)NC(=O)[C@H](CCCCN)NC(=O)[C@H](CCC(N)=O)NC(=O)[C@H](CCCCN)NC(=O)[C@H](CCC(=O)O)NC(=O)[C@H](CCC(=O)O)NC(=O)[C@H](CCCNC(=N)N)NC(=O)[C@@H](NC(=O)[C@H](CCCCN)NC(=O)CNC(=O)[C@H](C)NC(=O)CNC(=O)[C@@H](NC(=O)[C@H](CCCNC(=N)N)NC(=O)[C@H](CCCNC(=N)N)NC(=O)[C@H](CCCNC(=N)N)NC(=O)[C@@H](NC(=O)[C@H](C)NC(=O)[C@H](CCC(=O)O)NC(=O)[C@H](Cc1ccccc1)NC(=O)[C@H](Cc1ccccc1)NC(=O)[C@@H]1CCCN1C(=O)[C@H](CCCNC(=N)N)NC(=O)[C@H](CC(N)=O)NC(=O)[C@H](CCC(N)=O)NC(=O)[C@H](CC(C)C)NC(=O)[C@@H]1CCCN1C(=O)[C@H](CC(=O)O)NC(=O)[C@H](CC(N)=O)NC(=O)[C@H](C)NC(=O)[C@H](CCCNC(=N)N)NC(=O)[C@@H]1CCCN1C(=O)[C@H](CO)NC(=O)[C@H](CC(C)C)NC(=O)[C@H](CCCCN)NC(=O)[C@H](CCCCN)NC(=O)[C@@H](NC(=O)[C@H](CC(C)C)NC(=O)[C@H](CCC(=O)O)NC(=O)[C@H](CC(=O)O)NC(=O)[C@H](CC(C)C)NC(=O)[C@H](CCC(=O)O)NC(=O)[C@H](CCCCN)NC(=O)[C@H](Cc1ccc(O)cc1)NC(=O)[C@H](CCCCN)NC(=O)[C@H](C)NC(=O)[C@H](CO)NC(=O)[C@H](C)NC(=O)[C@H](CCC(N)=O)NC(=O)[C@H](C)NC(=O)[C@H](CC(C)C)NC(=O)[C@H](CCC(=O)O)NC(=O)[C@H](CC(N)=O)NC(=O)[C@H](CCCNC(=N)N)NC(=O)[C@H](CCCCN)NC(=O)CNC(=O)[C@H](C)NC(=O)[C@H](CC(C)C)NC(=O)[C@@H](NC(=O)[C@H](CCCCN)NC(=O)[C@H](CCSC)NC(=O)[C@H](CCC(=O)O)NC(=O)[C@H](C)NC(=O)[C@H](CC(=O)O)NC(=O)[C@H](CCCNC(=N)N)NC(=O)[C@H](C)NC(=O)[C@H](Cc1c[nH]cn1)NC(=O)[C@@H](NC(=O)[C@H](CO)NC(=O)[C@H](CO)NC(=O)[C@H](CO)NC(=O)[C@H](CC(C)C)NC(=O)[C@H](CCCNC(=N)N)NC(=O)[C@H](CO)NC(=O)[C@H](CC(N)=O)NC(=O)[C@H](CC(C)C)NC(=O)[C@@H](NC(=O)[C@H](CCCCN)NC(=O)[C@@H](NC(=O)[C@H](CCC(=O)O)NC(=O)CNC(=O)[C@H](CC(=O)O)NC(=O)[C@H](CCSC)NC(=O)[C@H](CCCCN)NC(=O)[C@@H](NC(=O)[C@@H](NC(=O)[C@H](CCC(=O)O)NC(=O)[C@H](CO)NC(=O)[C@H](CCC(N)=O)NC(=O)[C@H](C)NC(=O)[C@H](C)NC(=O)[C@H](CO)NC(=O)[C@H](CC(C)C)NC(=O)[C@H](CCCCN)NC(=O)[C@H](CCCCN)NC(=O)[C@H](CCC(N)=O)NC(=O)[C@H](C)NC(=O)[C@@H](NC(=O)[C@H](CCC(=O)O)NC(=O)[C@@H](NC(=O)[C@H](C)NC(=O)[C@H](CCCCN)NC(=O)[C@H](C)NC(=O)[C@H](CCC(=O)O)NC(=O)[C@H](CCC(=O)O)NC(=O)[C@H](CO)NC(=O)[C@H](CC(C)C)NC(=O)[C@H](C)NC(=O)[C@H](C)NC(=O)[C@H](CC(C)C)NC(=O)[C@H](CCCNC(=N)N)NC(=O)[C@H](CCCCN)NC(=O)[C@H](CCC(=O)O)NC(=O)[C@H](CCC(=O)O)NC(=O)[C@H](C)NC(=O)[C@H](CCC(=O)O)NC(=O)[C@H](C)NC(=O)[C@H](CC(C)C)NC(=O)[C@H](CCCCN)NC(=O)[C@H](CC(C)C)NC(=O)[C@H](CCC(N)=O)NC(=O)[C@H](CCCNC(=N)N)NC(=O)[C@H](CCC(=O)O)NC(=O)[C@@H](NC(=O)[C@H](CCC(=O)O)NC(=O)[C@H](C)NC(=O)[C@H](CCCCN)NC(=O)[C@H](CCC(=O)O)NC(=O)[C@H](CCCNC(=N)N)NC(=O)[C@H](CCC(=O)O)NC(=O)[C@@H](NC(=O)[C@H](CCC(=O)O)NC(=O)[C@H](CCCCN)NC(=O)[C@H](CCCNC(=N)N)NC(=O)[C@H](CCCNC(=N)N)NC(=O)[C@H](CCC(N)=O)NC(=O)[C@H](CCC(=O)O)NC(=O)[C@H](C)NC(=O)[C@H](CCC(=O)O)NC(=O)[C@H](CCC(N)=O)NC(=O)[C@H](Cc1ccccc1)NC(=O)[C@H](C)NC(=O)[C@H](CCCCN)NC(=O)[C@H](CCC(=O)O)NC(=O)[C@H](C)NC(=O)[C@H](C)NC(=O)[C@H](CCC(=O)O)NC(=O)[C@H](C)NC(=O)[C@H](CCC(=O)O)NC(=O)[C@H](CCCCN)NC(=O)[C@H](CCCNC(=N)N)NC(=O)[C@H](C)NC(=O)[C@H](CCCCN)NC(=O)[C@H](CCC(=O)O)NC(=O)[C@H](CCC(=O)O)NC(=O)[C@H](C)NC(=O)[C@H](CCCCN)NC(=O)[C@H](C)NC(=O)[C@H](CC(C)C)NC(=O)[C@H](CCCNC(=N)N)NC(=O)[C@H](CC(C)C)NC(=O)[C@H](CCCNC(=N)N)NC(=O)[C@H](CCC(=O)O)NC(=O)[C@H](CC(=O)O)NC(=O)[C@H](CCC(=O)O)NC(=O)[C@H](C)NC(=O)[C@H](CCC(N)=O)NC(=O)[C@H](CCSC)NC(=O)[C@H](C)NC(=O)[C@H](C)NC(=O)[C@H](CC(N)=O)NC(=O)[C@H](CC(N)=O)NC(=O)[C@H](C)NC(=O)[C@H](Cc1c[nH]cn1)NC(=O)[C@H](C)NC(=O)[C@H](CC(C)C)NC(=O)[C@H](CCC(=O)O)NC(=O)[C@@H](NC(=O)[C@H](C)NC(=O)[C@H](CO)NC(=O)[C@@H]1CCCN1C(=O)[C@@H](NC(=O)[C@H](CCCNC(=N)N)NC(=O)[C@H](CO)NC(=O)[C@H](C)NC(=O)[C@H](CC(N)=O)NC(=O)[C@H](Cc1c[nH]cn1)NC(=O)[C@H](CCCNC(=N)N)NC(=O)[C@H](CC(C)C)NC(=O)[C@H](C)NC(=O)[C@H](CCC(=O)O)NC(=O)[C@H](CC(N)=O)NC(=O)[C@@H](NC(=O)[C@@H](NC(=O)[C@H](CC(=O)O)NC(=O)[C@H](CCCCN)NC(=O)[C@H](CC(C)C)NC(=O)[C@H](CCCNC(=N)N)NC(=O)[C@H](CCC(N)=O)NC(=O)[C@@H](NC(=O)[C@H](CC(C)C)NC(=O)[C@H](C)NC(=O)[C@H](CC(=O)O)NC(=O)[C@H](CCCNC(=N)N)NC(=O)[C@H](CC(N)=O)NC(=O)[C@H](C)NC(=O)[C@H](CCCCN)NC(=O)[C@H](C)NC(=O)[C@H](CCCCN)NC(=O)[C@H](C)NC(=O)[C@H](CCC(N)=O)NC(=O)[C@H](C)NC(=O)[C@H](CCC(=O)O)NC(=O)[C@H](C)NC(=O)[C@H](C)NC(=O)[C@H](C)NC(=O)[C@H](CCCCN)NC(=O)[C@H](C)NC(=O)[C@H](CCCNC(=N)N)NC(=O)[C@H](C)NC(=O)[C@H](C)NC(=O)[C@H](CCC(N)=O)NC(=O)[C@H](CCC(=O)O)NC(=O)[C@H](C)NC(=O)[C@H](CCC(N)=O)NC(=O)[C@@H](NC(=O)[C@H](CCCCN)NC(=O)[C@H](CCCCN)NC(=O)[C@H](CC(C)C)NC(=O)[C@H](CCC(N)=O)NC(=O)[C@H](C)NC(=O)[C@@H](NC(=O)[C@H](CO)NC(=O)[C@H](Cc1c[nH]c2ccccc12)NC(=O)[C@H](CCCCN)NC(=O)[C@H](C)NC(=O)[C@@H](NC(=O)[C@H](C)NC(=O)[C@H](Cc1c[nH]cn1)NC(=O)[C@@H](NC(=O)[C@H](C)NC(=O)[C@H](C)NC(=O)[C@H](CO)NC(=O)[C@H](CO)NC(=O)[C@H](CCC(=O)O)NC(=O)[C@H](CO)NC(=O)[C@H](CCCCN)NC(=O)[C@H](CO)NC(=O)CNC(=O)CNC(=O)[C@H](CCCCN)NC(=O)CNC(=O)CNC(=O)CNC(=O)CNC(=O)CNC(=O)[C@H](CO)NC(=O)CNC(=O)[C@H](CO)NC(=O)CNC(=O)[C@H](CC(=O)O)NC(=O)[C@@H]1CCCN1C(=O)[C@@H](NC(=O)CNC(=O)[C@H](CC(N)=O)NC(=O)[C@H](CC(C)C)NC(=O)[C@H](CC(C)C)NC(=O)[C@@H](NC(=O)[C@@H](NC(=O)[C@@H](NC(=O)[C@@H](NC(=O)[C@H](CCC(N)=O)NC(=O)CNC(=O)[C@H](CCCCN)NC(=O)[C@H](CC(=O)O)NC(=O)[C@H](CC(=O)O)NC(=O)[C@H](Cc1ccc(O)cc1)NC(=O)[C@@H]1CCCN1C(=O)[C@@H](NC(=O)CNC(=O)[C@H](CC(=O)O)NC(=O)[C@H](CCCCN)NC(=O)[C@H](Cc1ccc(O)cc1)NC(=O)[C@H](Cc1ccc(O)cc1)NC(=O)[C@H](C)NC(=O)[C@@H](NC(=O)[C@H](C)NC(=O)[C@@H](NC(=O)[C@H](CCC(=O)O)NC(=O)[C@@H](N)CCSC)[C@@H](C)O)C(C)C)C(C)C)C(C)C)[C@@H](C)CC)[C@@H](C)CC)[C@@H](C)O)[C@@H](C)O)[C@@H](C)CC)[C@@H](C)O)[C@@H](C)O)[C@@H](C)O)[C@@H](C)O)[C@@H](C)CC)C(C)C)[C@@H](C)O)[C@@H](C)O)[C@@H](C)CC)[C@@H](C)O)C(C)C)[C@@H](C)CC)C(C)C)C(C)C)[C@@H](C)CC)[C@@H](C)O)[C@@H](C)CC)[C@@H](C)O)C(C)C)[C@@H](C)O)C(C)C)[C@@H](C)CC)C(C)C)[C@@H](C)O)[C@@H](C)O)[C@@H](C)CC)[C@@H](C)CC)[C@@H](C)CC)[C@@H](C)O)[C@@H](C)CC)[C@@H](C)CC)C(C)C)[C@@H](C)CC)C(C)C)[C@@H](C)CC)C(C)C)[C@@H](C)O)C(C)C)[C@@H](C)O)[C@@H](C)O)[C@@H](C)CC)C(C)C)C(C)C)[C@@H](C)CC)C(C)C)[C@@H](C)CC)[C@@H](C)O)C(C)C)C(C)C)C(C)C)[C@@H](C)CC)[C@@H](C)CC)[C@@H](C)O)[C@@H](C)O)C(C)C)C(C)C)C(C)C)[C@@H](C)O)[C@@H](C)O)[C@@H](C)CC)[C@@H](C)CC)[C@@H](C)CC)C(C)C)[C@@H](C)O)[C@@H](C)CC)[C@@H](C)CC)[C@@H](C)O)[C@@H](C)CC)C(C)C)C(=O)O,NA,NA,Proteins/Enzymes,bacteriocins,Ruan W. Engevik. M. A. Spinler J. K. Versalovic J. Healthy Human Gastrointestinal Microbiome: Composition and Function After a Decade of Exploration. Dig. Dis. Sci. (2020),https://doi.org/10.1007/s10620-020-06118-4,NA,NA,NA,NA,NA,NA,NA,NA,NA,NA,NA,NA,NA,NA,NA,NA,NA,NA,NA,NA,NA,NA,NA,NA,NA,NA,NA,NA,NA,NA,NA,NA,NA,NA,NA,NA,NA,NA,NA,NA,NA,NA,NA,NA,NA,NA,NA,NA,NA,NA,NA,NA,NA,NA,NA,NA,NA,NA,NA,NA,NA,NA,NA,NA,NA,NA,NA,NA,NA,NA,NA,NA,NA,NA,NA,NA,NA,NA,NA,NA,NA,NA,NA,NA,NA,NA,NA,NA,NA,NA,NA,NA,NA,NA,NA,NA,NA,NA,NA,NA,NA,NA,NA,NA,NA,NA,NA,NA,NA,NA,NA,NA,NA,NA,NA,NA,NA,NA,NA,NA,NA,NA,NA,NA,NA,NA,NA,NA,NA,NA,NA,NA,NA,NA,NA,NA,NA,NA,NA,NA,NA,NA,NA,NA,NA,NA,NA,NA,NA,NA,NA,NA,NA,NA,NA,NA,NA,NA,NA,NA,NA,NA,NA,NA,NA,NA,NA,NA,NA,NA,NA,NA,NA,NA,NA,NA,NA,NA,NA,NA,NA,NA,NA,NA,NA,NA,NA,NA,NA,NA,NA,NA,NA,NA,NA,NA,NA,NA,NA,NA,NA,NA,NA,NA,NA,NA,NA,NA,NA,NA,NA,NA,NA,NA,NA,NA,NA,NA,NA,NA,NA
130031,colicin-E7,CC[C@H](C)[C@H](NC(=O)CNC(=O)[C@H](Cc1c[nH]c2ccccc12)NC(=O)[C@H](C)NC(=O)[C@H](CO)NC(=O)[C@H](Cc1ccccc1)NC(=O)[C@H](CCCCN)NC(=O)[C@H](Cc1ccccc1)NC(=O)[C@@H]1CCCN1C(=O)CNC(=O)[C@H](CCCCN)NC(=O)[C@H](CC(C)C)NC(=O)[C@H](C)NC(=O)[C@H](C)NC(=O)[C@H](Cc1ccccc1)NC(=O)[C@@H](NC(=O)[C@H](CC(=O)O)NC(=O)[C@H](C)NC(=O)[C@@H](NC(=O)[C@H](C)NC(=O)[C@H](C)NC(=O)[C@H](CO)NC(=O)[C@H](CC(C)C)NC(=O)[C@H](C)NC(=O)[C@H](CCC(=O)O)NC(=O)CNC(=O)[C@H](CO)NC(=O)[C@@H](NC(=O)[C@H](CO)NC(=O)[C@@H](NC(=O)CNC(=O)[C@H](CC(C)C)NC(=O)[C@@H](NC(=O)CNC(=O)[C@H](C)NC(=O)CNC(=O)[C@@H]1CCCN1C(=O)[C@H](C)NC(=O)[C@H](C)NC(=O)[C@H](CC(C)C)NC(=O)[C@H](C)NC(=O)[C@@H]1CCCN1C(=O)[C@H](Cc1ccccc1)NC(=O)CNC(=O)[C@H](Cc1ccccc1)NC(=O)[C@H](C)NC(=O)[C@H](CCSC)NC(=O)[C@@H]1CCCN1C(=O)[C@H](C)NC(=O)[C@H](C)NC(=O)[C@@H](NC(=O)[C@H](CO)NC(=O)[C@H](CO)NC(=O)[C@H](CC(N)=O)NC(=O)[C@H](CO)NC(=O)CNC(=O)CNC(=O)CNC(=O)[C@H](CO)NC(=O)[C@H](CC(N)=O)NC(=O)[C@H](CO)NC(=O)[C@H](CC(N)=O)NC(=O)CNC(=O)CNC(=O)CNC(=O)[C@H](CC(N)=O)NC(=O)CNC(=O)[C@H](Cc1c[nH]cn1)NC(=O)CNC(=O)[C@H](CO)NC(=O)CNC(=O)CNC(=O)CNC(=O)[C@H](Cc1c[nH]c2ccccc12)NC(=O)[C@H](Cc1c[nH]cn1)NC(=O)[C@@H](NC(=O)CNC(=O)[C@H](CO)NC(=O)CNC(=O)[C@H](CO)NC(=O)CNC(=O)CNC(=O)CNC(=O)[C@H](Cc1c[nH]c2ccccc12)NC(=O)[C@@H]1CCCN1C(=O)[C@H](CC(N)=O)NC(=O)[C@H](CC(N)=O)NC(=O)[C@H](CCC(=O)O)NC(=O)[C@H](CO)NC(=O)[C@H](CO)NC(=O)[C@H](Cc1c[nH]c2ccccc12)NC(=O)CNC(=O)[C@H](CO)NC(=O)CNC(=O)[C@H](CC(=O)O)NC(=O)[C@H](CO)NC(=O)[C@H](C)NC(=O)CNC(=O)CNC(=O)[C@H](CC(N)=O)NC(=O)CNC(=O)CNC(=O)[C@H](CC(C)C)NC(=O)CNC(=O)[C@@H](NC(=O)[C@@H]1CCCN1C(=O)CNC(=O)CNC(=O)[C@H](CC(N)=O)NC(=O)[C@@H](NC(=O)[C@H](CC(N)=O)NC(=O)CNC(=O)CNC(=O)[C@@H](NC(=O)[C@H](CC(N)=O)NC(=O)[C@H](Cc1c[nH]cn1)NC(=O)[C@H](C)NC(=O)CNC(=O)[C@H](CO)NC(=O)[C@H](CC(N)=O)NC(=O)[C@H](Cc1c[nH]cn1)NC(=O)CNC(=O)[C@H](CCCNC(=N)N)NC(=O)CNC(=O)[C@H](CC(=O)O)NC(=O)CNC(=O)CNC(=O)[C@H](CO)NC(=O)[C@@H](N)CCSC)[C@@H](C)O)[C@@H](C)CC)[C@@H](C)O)C(C)C)C(C)C)[C@@H](C)O)[C@@H](C)CC)C(C)C)[C@@H](C)CC)[C@@H](C)CC)C(=O)N[C@@H](C)C(=O)N[C@@H](CC(C)C)C(=O)N[C@@H](Cc1ccc(O)cc1)C(=O)NCC(=O)N[C@H](C(=O)N[C@@H](CC(C)C)C(=O)N1CCC[C@H]1C(=O)N[C@@H](CO)C(=O)N[C@@H](CCC(=O)O)C(=O)N[C@H](C(=O)N[C@@H](C)C(=O)N[C@@H](CCCCN)C(=O)N[C@@H](CC(=O)O)C(=O)N[C@@H](CC(=O)O)C(=O)N1CCC[C@H]1C(=O)N[C@@H](CC(N)=O)C(=O)N[C@@H](CCSC)C(=O)N[C@@H](CCSC)C(=O)N[C@@H](CO)C(=O)N[C@@H](CCCCN)C(=O)N[C@H](C(=O)N[C@H](C(=O)N[C@H](C(=O)N[C@@H](CO)C(=O)N[C@@H](CC(C)C)C(=O)N1CCC[C@H]1C(=O)N[C@@H](C)C(=O)N[C@@H](CCC(=O)O)C(=O)N[C@H](C(=O)N[C@H](C(=O)N[C@H](C(=O)N[C@@H](CC(N)=O)C(=O)N[C@H](C(=O)N[C@@H](CCC(N)=O)C(=O)N[C@H](C(=O)N[C@@H](CO)C(=O)N[C@H](C(=O)N[C@@H](CC(C)C)C(=O)N1CCC[C@H]1C(=O)N[C@@H](CC(C)C)C(=O)N[C@@H](CC(=O)O)C(=O)N[C@@H](CCC(N)=O)C(=O)N[C@@H](C)C(=O)N[C@H](C(=O)N[C@H](C(=O)N[C@@H](CO)C(=O)N[C@H](C(=O)N[C@H](C(=O)N[C@@H](CCCCN)C(=O)N[C@@H](CCCNC(=N)N)C(=O)N[C@H](C(=O)N[C@H](C(=O)N[C@@H](CC(=O)O)C(=O)N[C@H](C(=O)N[C@H](C(=O)N[C@@H](CCCCN)C(=O)N[C@@H](CC(=O)O)C(=O)N[C@H](C(=O)N[C@@H](CCCNC(=N)N)C(=O)N[C@@H](CCC(N)=O)C(=O)N[C@@H](Cc1c[nH]cn1)C(=O)N[C@H](C(=O)N[C@@H](C)C(=O)N[C@H](C(=O)N[C@H](C(=O)N[C@@H](C)C(=O)NCC(=O)N[C@H](C(=O)N1CCC[C@H]1C(=O)N[C@@H](CCSC)C(=O)N[C@@H](CO)C(=O)N[C@H](C(=O)N1CCC[C@H]1C(=O)N[C@H](C(=O)N[C@H](C(=O)N[C@@H](CC(N)=O)C(=O)N[C@@H](C)C(=O)N[C@@H](CCCCN)C(=O)N1CCC[C@H]1C(=O)N[C@H](C(=O)N[C@@H](CCCNC(=N)N)C(=O)N[C@H](C(=O)N1CCC[C@H]1C(=O)NCC(=O)N[C@H](C(=O)N[C@@H](Cc1ccccc1)C(=O)N[C@@H](Cc1c[nH]cn1)C(=O)N[C@@H](C)C(=O)N[C@@H](CO)C(=O)N[C@@H](Cc1ccccc1)C(=O)N1CCC[C@H]1C(=O)NCC(=O)N[C@H](C(=O)N1CCC[C@H]1C(=O)N[C@@H](CO)C(=O)N[C@@H](CC(C)C)C(=O)N[C@H](C(=O)N[C@H](C(=O)N[C@@H](CO)C(=O)N[C@H](C(=O)N[C@H](C(=O)N[C@@H](CCCCN)C(=O)NCC(=O)N[C@@H](CC(C)C)C(=O)N1CCC[C@H]1C(=O)N[C@H](C(=O)N[C@@H](CO)C(=O)N[C@H](C(=O)N[C@H](C(=O)N[C@@H](CC(C)C)C(=O)N1CCC[C@H]1C(=O)N[C@@H](CCCNC(=N)N)C(=O)NCC(=O)N[C@H](C(=O)N[C@H](C(=O)N[C@@H](CCC(=O)O)C(=O)N[C@@H](CC(=O)O)C(=O)N[C@@H](CCCCN)C(=O)NCC(=O)N[C@@H](CCCNC(=N)N)C(=O)N[C@H](C(=O)N[C@@H](C)C(=O)N[C@H](C(=O)N1CCC[C@H]1C(=O)N[C@@H](C)C(=O)NCC(=O)N[C@@H](Cc1ccccc1)C(=O)N[C@H](C(=O)N[C@@H](Cc1ccccc1)C(=O)NCC(=O)NCC(=O)NCC(=O)N[C@@H](CO)C(=O)N[C@@H](Cc1c[nH]cn1)C(=O)N[C@@H](CCC(=O)O)C(=O)N[C@@H](C)C(=O)N[C@H](C(=O)N[C@H](C(=O)N[C@@H](CCCNC(=N)N)C(=O)N[C@@H](Cc1ccccc1)C(=O)N1CCC[C@H]1C(=O)N[C@@H](CCCCN)C(=O)N[C@@H](CCC(=O)O)C(=O)N[C@@H](CO)C(=O)NCC(=O)N[C@@H](CCC(N)=O)C(=O)N[C@@H](CCCCN)C(=O)N1CCC[C@H]1C(=O)N[C@H](C(=O)N[C@@H](Cc1ccc(O)cc1)C(=O)N[C@H](C(=O)N[C@@H](CO)C(=O)N[C@H](C(=O)N[C@H](C(=O)N[C@@H](CC(=O)O)C(=O)N[C@H](C(=O)N[C@@H](CC(C)C)C(=O)N[C@H](C(=O)N1CCC[C@H]1C(=O)N[C@@H](C)C(=O)N[C@@H](CCC(N)=O)C(=O)N[C@H](C(=O)N[C@@H](CCCCN)C(=O)N[C@@H](CCC(N)=O)C(=O)N[C@@H](CCCNC(=N)N)C(=O)N[C@@H](CCC(N)=O)C(=O)N[C@@H](CC(=O)O)C(=O)N[C@@H](CCC(=O)O)C(=O)N[C@@H](CCC(=O)O)C(=O)N[C@@H](CCCCN)C(=O)N[C@@H](CCCNC(=N)N)C(=O)N[C@@H](CC(C)C)C(=O)N[C@@H](CCC(N)=O)C(=O)N[C@@H](CCC(N)=O)C(=O)N[C@@H](CCC(=O)O)C(=O)N[C@@H](Cc1c[nH]c2ccccc12)C(=O)N[C@@H](CC(N)=O)C(=O)N[C@@H](CC(=O)O)C(=O)N[C@@H](C)C(=O)N[C@@H](Cc1c[nH]cn1)C(=O)N1CCC[C@H]1C(=O)N[C@H](C(=O)N[C@@H](CCC(=O)O)C(=O)N[C@H](C(=O)N[C@@H](C)C(=O)N[C@@H](CCC(=O)O)C(=O)N[C@@H](CCCNC(=N)N)C(=O)N[C@@H](CC(N)=O)C(=O)N[C@@H](Cc1ccc(O)cc1)C(=O)N[C@@H](CCC(=O)O)C(=O)N[C@@H](CCC(N)=O)C(=O)N[C@@H](C)C(=O)N[C@@H](CCCNC(=N)N)C(=O)N[C@@H](C)C(=O)N[C@@H](CCC(=O)O)C(=O)N[C@@H](CC(C)C)C(=O)N[C@@H](CC(N)=O)C(=O)N[C@@H](CCC(N)=O)C(=O)N[C@@H](C)C(=O)N[C@@H](CC(N)=O)C(=O)N[C@@H](CCCCN)C(=O)N[C@@H](CC(=O)O)C(=O)N[C@H](C(=O)N[C@@H](C)C(=O)N[C@@H](CCCNC(=N)N)C(=O)N[C@@H](CC(N)=O)C(=O)N[C@@H](CCC(N)=O)C(=O)N[C@@H](CCC(=O)O)C(=O)N[C@@H](CCCNC(=N)N)C(=O)N[C@@H](CCC(N)=O)C(=O)N[C@@H](C)C(=O)N[C@@H](CCCCN)C(=O)N[C@@H](C)C(=O)N[C@H](C(=O)N[C@@H](CCC(N)=O)C(=O)N[C@H](C(=O)N[C@@H](Cc1ccc(O)cc1)C(=O)N[C@@H](CC(N)=O)C(=O)N[C@@H](CO)C(=O)N[C@@H](CCCNC(=N)N)C(=O)N[C@@H](CCCCN)C(=O)N[C@@H](CO)C(=O)N[C@@H](CCC(=O)O)C(=O)N[C@@H](CC(C)C)C(=O)N[C@@H](CC(=O)O)C(=O)N[C@@H](C)C(=O)N[C@@H](C)C(=O)N[C@@H](CC(N)=O)C(=O)N[C@@H](CCCCN)C(=O)N[C@H](C(=O)N[C@@H](CC(C)C)C(=O)N[C@@H](C)C(=O)N[C@@H](CC(=O)O)C(=O)N[C@@H](C)C(=O)N[C@@H](CCCCN)C(=O)N[C@@H](C)C(=O)N[C@@H](CCC(=O)O)C(=O)N[C@H](C(=O)N[C@@H](CCCCN)C(=O)N[C@@H](CCC(N)=O)C(=O)N[C@@H](Cc1ccccc1)C(=O)N[C@@H](CCC(=O)O)C(=O)N[C@@H](CCCNC(=N)N)C(=O)N[C@@H](Cc1ccccc1)C(=O)N[C@@H](C)C(=O)N[C@@H](CCCNC(=N)N)C(=O)N[C@@H](CCC(=O)O)C(=O)N1CCC[C@H]1C(=O)N[C@@H](CCSC)C(=O)N[C@@H](C)C(=O)N[C@@H](C)C(=O)NCC(=O)N[C@@H](Cc1c[nH]cn1)C(=O)N[C@@H](CCCNC(=N)N)C(=O)N[C@@H](CCSC)C(=O)N[C@@H](Cc1c[nH]c2ccccc12)C(=O)N[C@@H](CCC(N)=O)C(=O)N[C@@H](CCSC)C(=O)N[C@@H](C)C(=O)NCC(=O)N[C@@H](CC(C)C)C(=O)N[C@@H](CCCCN)C(=O)N[C@@H](C)C(=O)N[C@@H](CCC(N)=O)C(=O)N[C@@H](CCCNC(=N)N)C(=O)N[C@@H](C)C(=O)N[C@@H](CCC(N)=O)C(=O)N[C@H](C(=O)N[C@@H](CC(=O)O)C(=O)N[C@H](C(=O)N[C@@H](CC(N)=O)C(=O)N[C@@H](CC(N)=O)C(=O)N[C@@H](CCCCN)C(=O)N[C@@H](CCCCN)C(=O)N[C@@H](C)C(=O)N[C@@H](C)C(=O)N[C@@H](Cc1ccccc1)C(=O)N[C@@H](CC(=O)O)C(=O)N[C@@H](C)C(=O)N[C@@H](C)C(=O)N[C@@H](C)C(=O)N[C@@H](CCCCN)C(=O)N[C@@H](CCC(=O)O)C(=O)N[C@@H](CCCCN)C(=O)N[C@@H](CO)C(=O)N[C@@H](CC(=O)O)C(=O)N[C@@H](C)C(=O)N[C@@H](CC(=O)O)C(=O)N[C@H](C(=O)N[C@@H](C)C(=O)N[C@@H](CC(C)C)C(=O)N[C@@H](CO)C(=O)N[C@@H](CO)C(=O)N[C@@H](C)C(=O)N[C@@H](CC(C)C)C(=O)N[C@@H](CCC(=O)O)C(=O)N[C@@H](CCCNC(=N)N)C(=O)N[C@@H](CCCNC(=N)N)C(=O)N[C@@H](CCCCN)C(=O)N[C@@H](CCC(N)=O)C(=O)N[C@@H](CCCCN)C(=O)N[C@@H](CCC(=O)O)C(=O)N[C@@H](CC(N)=O)C(=O)N[C@@H](CCCCN)C(=O)N[C@@H](CCC(=O)O)C(=O)N[C@@H](CCCCN)C(=O)N[C@@H](CC(=O)O)C(=O)N[C@@H](C)C(=O)N[C@@H](CCCCN)C(=O)N[C@@H](C)C(=O)N[C@@H](CCCCN)C(=O)N[C@@H](CC(C)C)C(=O)N[C@@H](CC(=O)O)C(=O)N[C@@H](CCCCN)C(=O)N[C@@H](CCC(=O)O)C(=O)N[C@@H](CO)C(=O)N[C@@H](CCCCN)C(=O)N[C@@H](CCCNC(=N)N)C(=O)N[C@@H](CC(N)=O)C(=O)N[C@@H](CCCCN)C(=O)N1CCC[C@H]1C(=O)NCC(=O)N[C@@H](CCCCN)C(=O)N[C@@H](C)C(=O)N[C@H](C(=O)NCC(=O)N[C@@H](CCCCN)C(=O)NCC(=O)N[C@@H](CCCCN)C(=O)N1CCC[C@H]1C(=O)N[C@H](C(=O)N[C@@H](CC(N)=O)C(=O)N[C@@H](CC(N)=O)C(=O)N[C@@H](CCCCN)C(=O)N[C@@H](Cc1c[nH]c2ccccc12)C(=O)N[C@@H](CC(C)C)C(=O)N[C@@H](CC(N)=O)C(=O)N[C@@H](CC(N)=O)C(=O)N[C@@H](C)C(=O)NCC(=O)N[C@@H](CCCCN)C(=O)N[C@@H](CC(=O)O)C(=O)N[C@@H](CC(C)C)C(=O)NCC(=O)N[C@@H](CO)C(=O)N1CCC[C@H]1C(=O)N[C@H](C(=O)N1CCC[C@H]1C(=O)N[C@@H](CC(=O)O)C(=O)N[C@@H](CCCNC(=N)N)C(=O)N[C@H](C(=O)N[C@@H](C)C(=O)N[C@@H](CC(N)=O)C(=O)N[C@@H](CCCCN)C(=O)N[C@@H](CC(C)C)C(=O)N[C@@H](CCCNC(=N)N)C(=O)N[C@@H](CC(=O)O)C(=O)N[C@@H](CCCCN)C(=O)N[C@@H](CCC(=O)O)C(=O)N[C@@H](Cc1ccccc1)C(=O)N[C@@H](CCCCN)C(=O)N[C@@H](CO)C(=O)N[C@@H](Cc1ccccc1)C(=O)N[C@@H](CC(=O)O)C(=O)N[C@@H](CC(=O)O)C(=O)N[C@@H](Cc1ccccc1)C(=O)N[C@@H](CCCNC(=N)N)C(=O)N[C@@H](CCCCN)C(=O)N[C@@H](CCCCN)C(=O)N[C@@H](Cc1ccccc1)C(=O)N[C@@H](Cc1c[nH]c2ccccc12)C(=O)N[C@@H](CCC(=O)O)C(=O)N[C@@H](CCC(=O)O)C(=O)N[C@H](C(=O)N[C@@H](CO)C(=O)N[C@@H](CCCCN)C(=O)N[C@@H](CC(=O)O)C(=O)N1CCC[C@H]1C(=O)N[C@@H](CCC(=O)O)C(=O)N[C@@H](CC(C)C)C(=O)N[C@@H](CO)C(=O)N[C@@H](CCCCN)C(=O)N[C@@H](CCC(N)=O)C(=O)N[C@@H](Cc1ccccc1)C(=O)N[C@@H](CO)C(=O)N[C@@H](CCCNC(=N)N)C(=O)N[C@@H](CC(N)=O)C(=O)N[C@@H](CC(N)=O)C(=O)N[C@@H](CC(N)=O)C(=O)N[C@@H](CC(=O)O)C(=O)N[C@@H](CCCNC(=N)N)C(=O)N[C@@H](CCSC)C(=O)N[C@@H](CCCCN)C(=O)N[C@H](C(=O)NCC(=O)N[C@@H](CCCCN)C(=O)N[C@@H](C)C(=O)N1CCC[C@H]1C(=O)N[C@@H](CCCCN)C(=O)N[C@H](C(=O)N[C@@H](CCCNC(=N)N)C(=O)N[C@H](C(=O)N[C@@H](CCC(N)=O)C(=O)N[C@@H](CC(=O)O)C(=O)N[C@H](C(=O)N[C@@H](CO)C(=O)NCC(=O)N[C@@H](CCCCN)C(=O)N[C@@H](CCCNC(=N)N)C(=O)N[C@H](C(=O)N[C@@H](CO)C(=O)N[C@@H](Cc1ccccc1)C(=O)N[C@@H](CCC(=O)O)C(=O)N[C@@H](CC(C)C)C(=O)N[C@@H](Cc1c[nH]cn1)C(=O)N[C@@H](Cc1c[nH]cn1)C(=O)N[C@@H](CCC(=O)O)C(=O)N[C@@H](CCCCN)C(=O)N1CCC[C@H]1C(=O)N[C@H](C(=O)N[C@@H](CO)C(=O)N[C@@H](CCC(N)=O)C(=O)N[C@@H](CC(N)=O)C(=O)NCC(=O)NCC(=O)N[C@H](C(=O)N[C@@H](Cc1ccc(O)cc1)C(=O)N[C@@H](CC(=O)O)C(=O)N[C@@H](CCSC)C(=O)N[C@@H](CC(=O)O)C(=O)N[C@@H](CC(N)=O)C(=O)N[C@H](C(=O)N[C@@H](CO)C(=O)N[C@H](C(=O)N[C@H](C(=O)N[C@H](C(=O)N1CCC[C@H]1C(=O)N[C@@H](CCCCN)C(=O)N[C@@H](CCCNC(=N)N)C(=O)N[C@@H](Cc1c[nH]cn1)C(=O)N[C@H](C(=O)N[C@@H](CC(=O)O)C(=O)N[C@H](C(=O)N[C@@H](Cc1c[nH]cn1)C(=O)N[C@@H](CCCNC(=N)N)C(=O)NCC(=O)N[C@@H](CCCCN)C(=O)O)[C@@H](C)CC)[C@@H](C)CC)[C@@H](C)O)C(C)C)C(C)C)[C@@H](C)CC)C(C)C)[C@@H](C)CC)[C@@H](C)O)C(C)C)[C@@H](C)O)[C@@H](C)O)C(C)C)C(C)C)[C@@H](C)CC)C(C)C)C(C)C)[C@@H](C)O)C(C)C)C(C)C)[C@@H](C)O)[C@@H](C)CC)[C@@H](C)O)C(C)C)C(C)C)C(C)C)C(C)C)C(C)C)C(C)C)[C@@H](C)O)C(C)C)[C@@H](C)O)C(C)C)C(C)C)C(C)C)[C@@H](C)CC)C(C)C)[C@@H](C)O)C(C)C)[C@@H](C)O)[C@@H](C)O)[C@@H](C)CC)[C@@H](C)O)[C@@H](C)O)C(C)C)C(C)C)[C@@H](C)O)C(C)C)[C@@H](C)O)C(C)C)C(C)C)[C@@H](C)O)[C@@H](C)O)C(C)C)C(C)C)C(C)C)C(C)C)C(C)C)C(C)C)[C@@H](C)CC)[C@@H](C)O)C(C)C)C(C)C)[C@@H](C)O)C(C)C)[C@@H](C)O)C(C)C)C(C)C)[C@@H](C)O)[C@@H](C)O)C(C)C)C(C)C)[C@@H](C)O)C(C)C)[C@@H](C)O)[C@@H](C)O)C(C)C)[C@@H](C)CC)[C@@H](C)CC)[C@@H](C)CC,NA,NA,Proteins/Enzymes,bacteriocins,Ruan W. Engevik. M. A. Spinler J. K. Versalovic J. Healthy Human Gastrointestinal Microbiome: Composition and Function After a Decade of Exploration. Dig. Dis. Sci. (2020),https://doi.org/10.1007/s10620-020-06118-4,NA,NA,NA,NA,NA,NA,NA,NA,NA,NA,NA,NA,NA,NA,NA,NA,NA,NA,NA,NA,NA,NA,NA,NA,NA,NA,NA,NA,NA,NA,NA,NA,NA,NA,NA,NA,NA,NA,NA,NA,NA,NA,NA,NA,NA,NA,NA,NA,NA,NA,NA,NA,NA,NA,NA,NA,NA,NA,NA,NA,NA,NA,NA,NA,NA,NA,NA,NA,NA,NA,NA,NA,NA,NA,NA,NA,NA,NA,NA,NA,NA,NA,NA,NA,NA,NA,NA,NA,NA,NA,NA,NA,NA,NA,NA,NA,NA,NA,NA,NA,NA,NA,NA,NA,NA,NA,NA,NA,NA,NA,NA,NA,NA,NA,NA,NA,NA,NA,NA,NA,NA,NA,NA,NA,NA,NA,NA,NA,NA,NA,NA,NA,NA,NA,NA,NA,NA,NA,NA,NA,NA,NA,NA,NA,NA,NA,NA,NA,NA,NA,NA,NA,NA,NA,NA,NA,NA,NA,NA,NA,NA,NA,NA,NA,NA,NA,NA,NA,NA,NA,NA,NA,NA,NA,NA,NA,NA,NA,NA,NA,NA,NA,NA,NA,NA,NA,NA,NA,NA,NA,NA,NA,NA,NA,NA,NA,NA,NA,NA,NA,NA,NA,NA,NA,NA,NA,NA,NA,NA,NA,NA,NA,NA,NA,NA,NA,NA,NA,NA,NA,NA
130032,colicon-1b,CC[C@H](C)[C@H](NC(=O)CNC(=O)[C@@H](NC(=O)[C@H](CC(C)C)NC(=O)[C@H](CCCCN)NC(=O)[C@H](CC(N)=O)NC(=O)[C@@H](NC(=O)[C@H](CCC(N)=O)NC(=O)[C@H](CCC(=O)O)NC(=O)[C@@H](NC(=O)[C@H](Cc1ccccc1)NC(=O)[C@H](CCCCN)NC(=O)[C@H](CC(=O)O)NC(=O)[C@H](CC(N)=O)NC(=O)[C@@H](NC(=O)[C@H](CC(C)C)NC(=O)[C@H](C)NC(=O)[C@H](CO)NC(=O)[C@@H](NC(=O)[C@H](C)NC(=O)[C@H](C)NC(=O)[C@H](CCSC)NC(=O)[C@@H](NC(=O)[C@@H](NC(=O)[C@H](C)NC(=O)[C@H](Cc1ccccc1)NC(=O)CNC(=O)[C@H](CC(C)C)NC(=O)[C@@H](NC(=O)CNC(=O)[C@@H](NC(=O)[C@@H]1CCCN1C(=O)[C@@H](NC(=O)CNC(=O)[C@H](CC(C)C)NC(=O)[C@H](CCSC)NC(=O)[C@@H](NC(=O)[C@H](CO)NC(=O)[C@H](Cc1ccccc1)NC(=O)[C@H](C)NC(=O)[C@H](Cc1c[nH]c2ccccc12)NC(=O)[C@H](C)NC(=O)[C@@H](NC(=O)[C@@H](NC(=O)[C@H](C)NC(=O)[C@H](CO)NC(=O)[C@H](C)NC(=O)[C@H](C)NC(=O)[C@H](CCCNC(=N)N)NC(=O)CNC(=O)[C@H](C)NC(=O)[C@H](C)NC(=O)[C@H](CC(C)C)NC(=O)[C@H](CO)NC(=O)[C@H](CCC(=O)O)NC(=O)[C@H](CC(C)C)NC(=O)[C@H](CCCCN)NC(=O)[C@@H](NC(=O)[C@H](Cc1ccccc1)NC(=O)[C@H](Cc1ccccc1)NC(=O)[C@@H]1CCCN1C(=O)[C@H](CCCNC(=N)N)NC(=O)[C@H](Cc1c[nH]c2ccccc12)NC(=O)[C@H](CC(N)=O)NC(=O)[C@H](CC(=O)O)NC(=O)[C@@H](NC(=O)[C@H](CCCCN)NC(=O)[C@@H](NC(=O)[C@H](C)NC(=O)[C@H](CCCCN)NC(=O)[C@H](CCC(N)=O)NC(=O)[C@H](CC(C)C)NC(=O)[C@H](CCC(=O)O)NC(=O)[C@@H](NC(=O)[C@H](C)NC(=O)[C@@H](NC(=O)[C@H](CC(=O)O)NC(=O)[C@H](Cc1ccc(O)cc1)NC(=O)[C@H](CCCNC(=N)N)NC(=O)[C@H](CCC(=O)O)NC(=O)[C@@H](NC(=O)[C@@H](NC(=O)[C@H](CCCCN)NC(=O)CNC(=O)[C@@H](NC(=O)[C@H](Cc1ccccc1)NC(=O)CNC(=O)[C@H](Cc1ccccc1)NC(=O)[C@H](C)NC(=O)[C@H](CCCCN)NC(=O)[C@H](CO)NC(=O)[C@H](Cc1ccccc1)NC(=O)[C@H](CC(C)C)NC(=O)[C@H](CCCCN)NC(=O)[C@H](Cc1ccccc1)NC(=O)[C@H](CC(N)=O)NC(=O)[C@H](CCC(=O)O)NC(=O)[C@H](C)NC(=O)[C@H](CCSC)NC(=O)[C@H](Cc1c[nH]cn1)NC(=O)[C@@H](NC(=O)[C@H](CCC(N)=O)NC(=O)[C@H](CC(N)=O)NC(=O)[C@@H](NC(=O)[C@H](C)NC(=O)[C@H](CCC(=O)O)NC(=O)[C@H](CC(C)C)NC(=O)[C@H](C)NC(=O)[C@H](CCCCN)NC(=O)[C@H](CO)NC(=O)[C@@H](NC(=O)[C@H](C)NC(=O)[C@H](CCSC)NC(=O)[C@H](CCCNC(=N)N)NC(=O)[C@H](CC(=O)O)NC(=O)[C@H](CCC(N)=O)NC(=O)[C@@H](NC(=O)[C@H](CC(N)=O)NC(=O)[C@H](Cc1ccc(O)cc1)NC(=O)[C@H](CCCCN)NC(=O)[C@H](CCCCN)NC(=O)[C@H](CC(N)=O)NC(=O)[C@H](CC(C)C)NC(=O)[C@H](CC(N)=O)NC(=O)[C@H](CC(N)=O)NC(=O)[C@H](CCCNC(=N)N)NC(=O)[C@H](Cc1ccccc1)NC(=O)[C@H](CCCCN)NC(=O)[C@H](CC(=O)O)NC(=O)[C@H](Cc1ccccc1)NC(=O)[C@H](C)NC(=O)[C@H](CC(N)=O)NC(=O)[C@H](CC(C)C)NC(=O)[C@H](C)NC(=O)[C@H](CC(=O)O)NC(=O)[C@H](CC(=O)O)NC(=O)[C@@H](NC(=O)[C@H](CO)NC(=O)[C@H](CCCCN)NC(=O)[C@@H](NC(=O)[C@H](CCC(N)=O)NC(=O)[C@H](CCCCN)NC(=O)CNC(=O)[C@H](CCC(N)=O)NC(=O)[C@H](CO)NC(=O)[C@@H](NC(=O)[C@H](CO)NC(=O)[C@H](C)NC(=O)[C@H](CC(C)C)NC(=O)[C@H](CCC(=O)O)NC(=O)[C@H](CCCCN)NC(=O)[C@H](C)NC(=O)[C@H](CC(C)C)NC(=O)[C@H](CCC(=O)O)NC(=O)[C@H](CO)NC(=O)[C@H](C)NC(=O)[C@H](CCC(N)=O)NC(=O)[C@H](CCCCN)NC(=O)CNC(=O)[C@H](Cc1ccccc1)NC(=O)[C@H](CCC(=O)O)NC(=O)[C@H](CC(=O)O)NC(=O)[C@H](Cc1ccc(O)cc1)NC(=O)[C@@H](NC(=O)[C@@H](NC(=O)[C@H](CCCNC(=N)N)NC(=O)[C@H](Cc1ccc(O)cc1)NC(=O)[C@H](Cc1ccccc1)NC(=O)[C@H](CC(=O)O)NC(=O)[C@H](CO)NC(=O)[C@@H](NC(=O)[C@H](CC(C)C)NC(=O)[C@H](CCCCN)NC(=O)[C@@H](NC(=O)[C@H](C)NC(=O)[C@H](CC(=O)O)NC(=O)[C@H](CCCCN)NC(=O)[C@@H](NC(=O)[C@H](CCSC)NC(=O)[C@H](CC(N)=O)NC(=O)[C@@H](NC(=O)[C@H](CCC(=O)O)NC(=O)[C@H](CC(=O)O)NC(=O)[C@H](CCCNC(=N)N)NC(=O)[C@H](CCCCN)NC(=O)[C@H](CCCNC(=N)N)NC(=O)[C@H](CCCCN)NC(=O)[C@H](CCC(=O)O)NC(=O)[C@H](CCC(=O)O)NC(=O)[C@H](C)NC(=O)[C@@H](NC(=O)[C@H](CCCCN)NC(=O)[C@H](CCC(N)=O)NC(=O)[C@H](CC(N)=O)NC(=O)[C@@H](NC(=O)[C@H](CC(=O)O)NC(=O)[C@H](C)NC(=O)[C@H](CC(C)C)NC(=O)[C@H](CCC(N)=O)NC(=O)[C@H](CO)NC(=O)[C@H](CCCNC(=N)N)NC(=O)[C@@H](NC(=O)[C@H](CC(N)=O)NC(=O)[C@H](CCC(=O)O)NC(=O)[C@H](CCCCN)NC(=O)[C@H](CCC(=O)O)NC(=O)[C@H](CCCCN)NC(=O)[C@H](CC(C)C)NC(=O)[C@H](CC(C)C)NC(=O)[C@H](C)NC(=O)[C@H](CC(N)=O)NC(=O)[C@H](CC(C)C)NC(=O)[C@H](C)NC(=O)[C@H](CC(=O)O)NC(=O)[C@H](CC(N)=O)NC(=O)[C@H](C)NC(=O)[C@H](Cc1c[nH]cn1)NC(=O)[C@H](CCCCN)NC(=O)[C@H](CCC(N)=O)NC(=O)[C@H](CCC(=O)O)NC(=O)[C@H](CC(N)=O)NC(=O)[C@@H](NC(=O)[C@H](CCCNC(=N)N)NC(=O)[C@H](C)NC(=O)[C@H](CO)NC(=O)[C@@H](NC(=O)[C@H](CC(N)=O)NC(=O)[C@H](CC(N)=O)NC(=O)[C@H](CCCNC(=N)N)NC(=O)[C@H](C)NC(=O)[C@H](CO)NC(=O)[C@H](CC(N)=O)NC(=O)[C@@H](NC(=O)[C@H](C)NC(=O)[C@H](CO)NC(=O)[C@H](CCC(=O)O)NC(=O)[C@H](C)NC(=O)[C@H](CO)NC(=O)[C@@H](NC(=O)[C@@H](NC(=O)[C@H](CCCCN)NC(=O)[C@H](CC(N)=O)NC(=O)[C@H](CCCNC(=N)N)NC(=O)[C@H](C)NC(=O)[C@H](CC(=O)O)NC(=O)[C@H](CC(C)C)NC(=O)[C@H](CC(C)C)NC(=O)[C@H](CCCNC(=N)N)NC(=O)[C@H](CCC(N)=O)NC(=O)[C@H](CCCNC(=N)N)NC(=O)[C@H](CC(C)C)NC(=O)[C@H](CCCCN)NC(=O)[C@H](CC(=O)O)NC(=O)[C@H](Cc1c[nH]c2ccccc12)NC(=O)[C@H](CCC(=O)O)NC(=O)[C@H](C)NC(=O)[C@@H](NC(=O)[C@H](CCC(=O)O)NC(=O)[C@H](C)NC(=O)[C@H](CC(N)=O)NC(=O)[C@H](Cc1ccc(O)cc1)NC(=O)[C@@H](NC(=O)[C@H](CCCCN)NC(=O)[C@H](CCCCN)NC(=O)[C@H](CC(=O)O)NC(=O)CNC(=O)[C@H](CCC(=O)O)NC(=O)[C@@H](NC(=O)[C@H](CC(=O)O)NC(=O)[C@H](CCC(=O)O)NC(=O)[C@@H](NC(=O)[C@@H](NC(=O)[C@@H](NC(=O)[C@@H]1CCCN1C(=O)[C@H](CC(N)=O)NC(=O)[C@H](CCCNC(=N)N)NC(=O)[C@H](CC(=O)O)NC(=O)[C@H](CC(N)=O)NC(=O)[C@H](CC(C)C)NC(=O)[C@@H](NC(=O)[C@H](CC(N)=O)NC(=O)[C@H](CCCNC(=N)N)NC(=O)[C@H](CCCCN)NC(=O)[C@H](Cc1ccc(O)cc1)NC(=O)[C@H](CC(=O)O)NC(=O)[C@H](CC(C)C)NC(=O)CNC(=O)[C@H](CO)NC(=O)[C@H](Cc1c[nH]cn1)NC(=O)[C@@H](NC(=O)[C@H](CC(C)C)NC(=O)[C@H](CC(C)C)NC(=O)[C@H](Cc1ccc(O)cc1)NC(=O)[C@H](CC(N)=O)NC(=O)[C@H](CC(C)C)NC(=O)[C@H](CC(N)=O)NC(=O)[C@H](C)NC(=O)[C@H](CCCNC(=N)N)NC(=O)[C@H](CC(N)=O)NC(=O)[C@H](CC(=O)O)NC(=O)[C@@H](NC(=O)[C@@H](NC(=O)[C@H](C)NC(=O)[C@H](CO)NC(=O)[C@@H](NC(=O)[C@@H](NC(=O)[C@@H](NC(=O)[C@H](CCCCN)NC(=O)[C@@H](NC(=O)[C@@H](NC(=O)CNC(=O)[C@H](C)NC(=O)[C@H](Cc1ccccc1)NC(=O)[C@H](CCCNC(=N)N)NC(=O)[C@@H]1CCCN1C(=O)[C@H](CC(=O)O)NC(=O)CNC(=O)[C@H](CO)NC(=O)[C@@H](NC(=O)[C@@H](NC(=O)[C@@H](NC(=O)[C@H](CO)NC(=O)[C@H](Cc1c[nH]cn1)NC(=O)[C@H](CC(N)=O)NC(=O)[C@@H](NC(=O)[C@H](CO)NC(=O)[C@H](CO)NC(=O)[C@H](CCCNC(=N)N)NC(=O)CNC(=O)[C@@H]1CCCN1C(=O)[C@H](Cc1ccccc1)NC(=O)[C@H](CCCCN)NC(=O)[C@H](CCC(=O)O)NC(=O)[C@@H]1CCCN1C(=O)[C@H](CO)NC(=O)[C@@H](NC(=O)[C@@H](NC(=O)[C@@H](NC(=O)[C@H](CCCCN)NC(=O)CNC(=O)[C@H](CC(=O)O)NC(=O)[C@@H]1CCCN1C(=O)[C@@H](NC(=O)[C@H](CC(N)=O)NC(=O)[C@H](CCCCN)NC(=O)[C@H](CCC(N)=O)NC(=O)[C@H](CCC(N)=O)NC(=O)[C@@H](NC(=O)[C@H](CC(C)C)NC(=O)[C@H](CCC(N)=O)NC(=O)[C@H](CCC(N)=O)NC(=O)[C@H](CCC(=O)O)NC(=O)[C@H](C)NC(=O)[C@H](CCCNC(=N)N)NC(=O)[C@@H](NC(=O)[C@H](CC(C)C)NC(=O)[C@H](C)NC(=O)[C@H](CC(N)=O)NC(=O)[C@H](CCCNC(=N)N)NC(=O)[C@H](C)NC(=O)[C@@H](NC(=O)[C@H](CCCCN)NC(=O)[C@H](CC(C)C)NC(=O)[C@H](CO)NC(=O)[C@H](CCC(=O)O)NC(=O)[C@@H](NC(=O)[C@@H](NC(=O)[C@H](CO)NC(=O)[C@H](CO)NC(=O)[C@H](CC(C)C)NC(=O)[C@H](CCCCN)NC(=O)[C@H](CC(N)=O)NC(=O)[C@H](CCCNC(=N)N)NC(=O)[C@H](C)NC(=O)[C@H](CCC(=O)O)NC(=O)[C@H](CO)NC(=O)[C@@H](NC(=O)[C@H](C)NC(=O)[C@H](CCCNC(=N)N)NC(=O)[C@H](CC(=O)O)NC(=O)[C@H](CC(N)=O)NC(=O)[C@H](CCCNC(=N)N)NC(=O)[C@@H](NC(=O)[C@H](CCC(N)=O)NC(=O)[C@H](CCC(N)=O)NC(=O)CNC(=O)[C@H](CC(C)C)NC(=O)[C@H](CC(C)C)NC(=O)[C@H](CCCNC(=N)N)NC(=O)[C@H](C)NC(=O)[C@H](CCC(N)=O)NC(=O)[C@H](CCC(N)=O)NC(=O)[C@H](C)NC(=O)[C@H](CC(=O)O)NC(=O)[C@H](CC(C)C)NC(=O)[C@@H](NC(=O)[C@H](C)NC(=O)[C@H](CC(C)C)NC(=O)[C@H](C)NC(=O)[C@H](C)NC(=O)CNC(=O)CNC(=O)[C@H](CC(N)=O)NC(=O)[C@H](CCCCN)NC(=O)[C@H](CCC(=O)O)NC(=O)[C@H](CC(C)C)NC(=O)[C@H](CCC(=O)O)NC(=O)[C@H](CO)NC(=O)[C@H](CC(C)C)NC(=O)[C@H](CCCNC(=N)N)NC(=O)[C@@H](NC(=O)[C@H](CC(=O)O)NC(=O)[C@H](CC(C)C)NC(=O)[C@@H](NC(=O)CNC(=O)[C@H](CCCCN)NC(=O)[C@H](CCCNC(=N)N)NC(=O)[C@H](CCCNC(=N)N)NC(=O)[C@H](CCC(=O)O)NC(=O)[C@H](Cc1ccc(O)cc1)NC(=O)[C@H](CCC(=O)O)NC(=O)[C@H](C)NC(=O)[C@H](CC(C)C)NC(=O)[C@H](CCSC)NC(=O)[C@H](CC(=O)O)NC(=O)[C@H](C)NC(=O)[C@H](C)NC(=O)[C@H](CCCCN)NC(=O)[C@H](CCCCN)NC(=O)[C@H](CC(=O)O)NC(=O)[C@H](C)NC(=O)[C@H](CC(N)=O)NC(=O)[C@H](CCC(N)=O)NC(=O)[C@H](C)NC(=O)[C@H](CC(=O)O)NC(=O)[C@H](CCCCN)NC(=O)[C@H](CCC(N)=O)NC(=O)[C@H](CCCNC(=N)N)NC(=O)[C@H](CCCCN)NC(=O)[C@H](CCC(=O)O)NC(=O)[C@H](C)NC(=O)[C@H](CCC(N)=O)NC(=O)[C@H](CCC(=O)O)NC(=O)[C@@H](NC(=O)[C@H](CC(C)C)NC(=O)[C@H](CO)NC(=O)[C@H](CCCNC(=N)N)NC(=O)[C@H](C)NC(=O)[C@H](CCC(=O)O)NC(=O)[C@H](CCCNC(=N)N)NC(=O)[C@@H]1CCCN1C(=O)[C@H](CO)NC(=O)[C@@H](NC(=O)[C@H](CCCNC(=N)N)NC(=O)[C@H](CC(C)C)NC(=O)[C@H](CO)NC(=O)[C@H](CC(=O)O)NC(=O)[C@H](C)NC(=O)[C@H](CC(=O)O)NC(=O)[C@H](C)NC(=O)[C@H](Cc1ccccc1)NC(=O)[C@H](CC(C)C)NC(=O)[C@H](CCSC)NC(=O)[C@H](CCCNC(=N)N)NC(=O)[C@H](CO)NC(=O)[C@H](CCC(=O)O)NC(=O)[C@@H](NC(=O)[C@H](Cc1c[nH]cn1)NC(=O)[C@H](CC(C)C)NC(=O)[C@H](CCCNC(=N)N)NC(=O)[C@H](CC(C)C)NC(=O)[C@H](C)NC(=O)[C@H](CC(=O)O)NC(=O)[C@H](Cc1ccc(O)cc1)NC(=O)CNC(=O)[C@H](C)NC(=O)[C@@H](NC(=O)[C@H](CCC(=O)O)NC(=O)[C@@H](NC(=O)[C@H](CCCNC(=N)N)NC(=O)[C@H](Cc1ccccc1)NC(=O)CNC(=O)[C@H](Cc1ccc(O)cc1)NC(=O)[C@H](CCC(=O)O)NC(=O)[C@H](CCCNC(=N)N)NC(=O)[C@H](CC(C)C)NC(=O)[C@H](CCC(=O)O)NC(=O)[C@H](C)NC(=O)[C@H](CCC(N)=O)NC(=O)[C@H](CC(C)C)NC(=O)[C@H](CC(C)C)NC(=O)[C@H](CCCNC(=N)N)NC(=O)[C@H](Cc1ccccc1)NC(=O)[C@H](CCC(=O)O)NC(=O)[C@H](CCC(N)=O)NC(=O)[C@H](CCCNC(=N)N)NC(=O)[C@@H](NC(=O)[C@@H](NC(=O)[C@H](CC(=O)O)NC(=O)[C@H](C)NC(=O)[C@H](C)NC(=O)[C@H](CC(=O)O)NC(=O)[C@H](C)NC(=O)[C@H](CC(N)=O)NC(=O)CNC(=O)[C@H](C)NC(=O)[C@H](CCCNC(=N)N)NC(=O)[C@H](CC(C)C)NC(=O)[C@@H](NC(=O)[C@H](CCCCN)NC(=O)[C@H](CC(C)C)NC(=O)[C@@H](NC(=O)[C@H](CC(N)=O)NC(=O)[C@H](CCC(=O)O)NC(=O)[C@H](CC(=O)O)NC(=O)[C@H](CCCCN)NC(=O)[C@H](CCC(=O)O)NC(=O)[C@H](CCCNC(=N)N)NC(=O)[C@H](C)NC(=O)[C@H](C)NC(=O)[C@@H](NC(=O)[C@H](C)NC(=O)[C@H](C)NC(=O)[C@H](CO)NC(=O)[C@H](CC(C)C)NC(=O)[C@H](CCCNC(=N)N)NC(=O)[C@H](CCCCN)NC(=O)CNC(=O)[C@H](C)NC(=O)[C@H](CCC(=O)O)NC(=O)[C@@H](NC(=O)[C@H](CCCNC(=N)N)NC(=O)[C@H](CCCCN)NC(=O)[C@H](CC(N)=O)NC(=O)[C@H](CCC(=O)O)NC(=O)[C@H](CC(N)=O)NC(=O)[C@H](CCC(=O)O)NC(=O)[C@H](CCCCN)NC(=O)[C@H](CCC(N)=O)NC(=O)[C@H](CCC(N)=O)NC(=O)[C@H](C)NC(=O)[C@H](CO)NC(=O)[C@H](CC(C)C)NC(=O)[C@@H](NC(=O)[C@H](CC(N)=O)NC(=O)[C@H](CCCCN)NC(=O)[C@H](Cc1ccc(O)cc1)NC(=O)[C@H](C)NC(=O)[C@@H](NC(=O)[C@@H](NC(=O)[C@H](CCC(=O)O)NC(=O)[C@H](CCCCN)NC(=O)[C@H](CC(=O)O)NC(=O)[C@H](CCCNC(=N)N)NC(=O)[C@H](CCCCN)NC(=O)[C@H](CCC(=O)O)NC(=O)[C@@H](NC(=O)[C@H](CC(=O)O)NC(=O)[C@H](CO)NC(=O)[C@H](CCCNC(=N)N)NC(=O)[C@@H](NC(=O)[C@@H]1CCCN1C(=O)[C@H](CO)NC(=O)[C@H](CC(=O)O)NC(=O)[C@H](CC(=O)O)NC(=O)[C@@H](NC(=O)[C@H](Cc1c[nH]c2ccccc12)NC(=O)[C@H](CCC(=O)O)NC(=O)[C@H](CC(N)=O)NC(=O)CNC(=O)CNC(=O)[C@H](Cc1c[nH]c2ccccc12)NC(=O)[C@@H](NC(=O)[C@@H](NC(=O)[C@H](CCCCN)NC(=O)[C@H](CC(N)=O)NC(=O)CNC(=O)[C@H](Cc1ccccc1)NC(=O)[C@H](CO)NC(=O)[C@H](CO)NC(=O)[C@H](Cc1c[nH]c2ccccc12)NC(=O)[C@H](C)NC(=O)[C@@H]1CCCN1C(=O)[C@@H]1CCCN1C(=O)[C@@H](NC(=O)CNC(=O)[C@H](Cc1c[nH]cn1)NC(=O)[C@H](Cc1ccccc1)NC(=O)[C@@H](NC(=O)[C@H](CC(=O)O)NC(=O)[C@@H](NC(=O)[C@H](CCCNC(=N)N)NC(=O)[C@@H]1CCCN1C(=O)[C@@H]1CCCN1C(=O)[C@H](CC(N)=O)NC(=O)[C@@H](NC(=O)[C@H](Cc1ccc(O)cc1)NC(=O)[C@@H](NC(=O)[C@H](CC(=O)O)NC(=O)[C@@H](NC(=O)[C@H](C)NC(=O)[C@H](CCSC)NC(=O)[C@@H](NC(=O)[C@H](CCC(=O)O)NC(=O)[C@H](Cc1c[nH]cn1)NC(=O)CNC(=O)[C@H](CC(=O)O)NC(=O)[C@H](CO)NC(=O)[C@H](CC(=O)O)NC(=O)[C@H](Cc1ccc(O)cc1)NC(=O)CNC(=O)[C@H](CC(C)C)NC(=O)[C@H](CO)NC(=O)[C@H](CCC(=O)O)NC(=O)[C@H](C)NC(=O)CNC(=O)[C@@H]1CCCN1C(=O)[C@H](CC(N)=O)NC(=O)[C@@H](NC(=O)[C@@H](NC(=O)[C@H](CCCNC(=N)N)NC(=O)[C@@H](NC(=O)[C@@H]1CCCN1C(=O)[C@H](CC(=O)O)NC(=O)[C@H](CO)NC(=O)[C@@H](N)CCSC)C(C)C)[C@@H](C)CC)[C@@H](C)O)[C@@H](C)CC)C(C)C)[C@@H](C)CC)C(C)C)C(C)C)C(C)C)[C@@H](C)O)[C@@H](C)O)[C@@H](C)CC)C(C)C)[C@@H](C)O)[C@@H](C)CC)[C@@H](C)CC)[C@@H](C)O)[C@@H](C)O)[C@@H](C)O)[C@@H](C)CC)[C@@H](C)O)[C@@H](C)O)[C@@H](C)CC)[C@@H](C)O)[C@@H](C)O)[C@@H](C)CC)[C@@H](C)O)[C@@H](C)CC)[C@@H](C)CC)[C@@H](C)CC)[C@@H](C)O)C(C)C)[C@@H](C)O)[C@@H](C)CC)C(C)C)[C@@H](C)O)[C@@H](C)O)[C@@H](C)O)[C@@H](C)O)[C@@H](C)O)[C@@H](C)O)[C@@H](C)CC)C(C)C)[C@@H](C)O)[C@@H](C)CC)C(C)C)C(C)C)[C@@H](C)O)[C@@H](C)CC)[C@@H](C)CC)[C@@H](C)O)[C@@H](C)O)C(C)C)[C@@H](C)CC)[C@@H](C)O)[C@@H](C)CC)C(C)C)C(C)C)[C@@H](C)O)C(C)C)[C@@H](C)CC)C(C)C)[C@@H](C)CC)[C@@H](C)O)[C@@H](C)CC)C(C)C)[C@@H](C)O)[C@@H](C)CC)[C@@H](C)CC)[C@@H](C)CC)[C@@H](C)CC)C(C)C)[C@@H](C)CC)[C@@H](C)O)[C@@H](C)O)[C@@H](C)CC)C(C)C)[C@@H](C)CC)C(C)C)[C@@H](C)CC)[C@@H](C)CC)[C@@H](C)CC)C(C)C)[C@@H](C)O)C(C)C)[C@@H](C)CC)C(C)C)C(C)C)C(C)C)[C@@H](C)O)C(C)C)C(C)C)[C@@H](C)O)C(C)C)[C@@H](C)O)C(C)C)[C@@H](C)CC)[C@@H](C)CC)[C@@H](C)CC)C(C)C)C(C)C)[C@@H](C)CC)C(C)C)[C@@H](C)CC)C(=O)O,NA,NA,Proteins/Enzymes,bacteriocins,Ruan W. Engevik. M. A. Spinler J. K. Versalovic J. Healthy Human Gastrointestinal Microbiome: Composition and Function After a Decade of Exploration. Dig. Dis. Sci. (2020),https://doi.org/10.1007/s10620-020-06118-4,NA,NA,NA,NA,NA,NA,NA,NA,NA,NA,NA,NA,NA,NA,NA,NA,NA,NA,NA,NA,NA,NA,NA,NA,NA,NA,NA,NA,NA,NA,NA,NA,NA,NA,NA,NA,NA,NA,NA,NA,NA,NA,NA,NA,NA,NA,NA,NA,NA,NA,NA,NA,NA,NA,NA,NA,NA,NA,NA,NA,NA,NA,NA,NA,NA,NA,NA,NA,NA,NA,NA,NA,NA,NA,NA,NA,NA,NA,NA,NA,NA,NA,NA,NA,NA,NA,NA,NA,NA,NA,NA,NA,NA,NA,NA,NA,NA,NA,NA,NA,NA,NA,NA,NA,NA,NA,NA,NA,NA,NA,NA,NA,NA,NA,NA,NA,NA,NA,NA,NA,NA,NA,NA,NA,NA,NA,NA,NA,NA,NA,NA,NA,NA,NA,NA,NA,NA,NA,NA,NA,NA,NA,NA,NA,NA,NA,NA,NA,NA,NA,NA,NA,NA,NA,NA,NA,NA,NA,NA,NA,NA,NA,NA,NA,NA,NA,NA,NA,NA,NA,NA,NA,NA,NA,NA,NA,NA,NA,NA,NA,NA,NA,NA,NA,NA,NA,NA,NA,NA,NA,NA,NA,NA,NA,NA,NA,NA,NA,NA,NA,NA,NA,NA,NA,NA,NA,NA,NA,NA,NA,NA,NA,NA,NA,NA,NA,NA,NA,NA,NA,NA
130033,mersacidin,CC[C@H](C)[C@H](NC(=O)[C@H](C)NC(=O)[C@H](CCC(=O)O)NC(=O)[C@H](CCC(N)=O)NC(=O)[C@H](CO)NC(=O)[C@@H](N)CCSC)C(=O)N[C@H](C(=O)N[C@@H](CCCNC(=N)N)C(=O)N[C@@H](CO)C(=O)N[C@@H](Cc1c[nH]c2ccccc12)C(=O)N[C@@H](CCCCN)C(=O)N[C@@H](CC(=O)O)C(=O)N1CCC[C@H]1C(=O)N[C@@H](Cc1ccccc1)C(=O)N[C@@H](CO)C(=O)N[C@@H](CCCNC(=N)N)C(=O)N[C@@H](CCC(=O)O)C(=O)N[C@@H](CC(N)=O)C(=O)N[C@@H](CO)C(=O)N[C@H](C(=O)N[C@@H](CCC(N)=O)C(=O)N[C@@H](CC(N)=O)C(=O)N1CCC[C@H]1C(=O)N[C@@H](C)C(=O)NCC(=O)N[C@@H](CC(N)=O)C(=O)N1CCC[C@H]1C(=O)N[C@@H](Cc1ccccc1)C(=O)N[C@@H](CO)C(=O)N[C@@H](CCC(=O)O)C(=O)N[C@@H](CC(C)C)C(=O)N[C@@H](CCCCN)C(=O)N[C@@H](CCC(=O)O)C(=O)N[C@@H](C)C(=O)N[C@@H](CCC(N)=O)C(=O)N[C@@H](CCSC)C(=O)N[C@@H](CC(=O)O)C(=O)N[C@@H](CCCCN)C(=O)N[C@@H](CC(C)C)C(=O)N[C@H](C(=O)NCC(=O)N[C@@H](C)C(=O)NCC(=O)N[C@@H](CC(=O)O)C(=O)N[C@@H](CCSC)C(=O)N[C@@H](CCC(=O)O)C(=O)N[C@@H](C)C(=O)N[C@@H](C)C(=O)N[C@@H](CS)C(=O)N[C@H](C(=O)N[C@@H](Cc1ccccc1)C(=O)N[C@H](C(=O)N[C@@H](CC(C)C)C(=O)N1CCC[C@H]1C(=O)NCC(=O)NCC(=O)NCC(=O)NCC(=O)N[C@H](C(=O)N[C@@H](CS)C(=O)N[C@H](C(=O)N[C@@H](CC(C)C)C(=O)N[C@H](C(=O)N[C@@H](CO)C(=O)N[C@@H](CCC(=O)O)C(=O)N[C@@H](CS)C(=O)N[C@H](C(=O)N[C@@H](CS)C(=O)O)[C@@H](C)CC)[C@@H](C)O)[C@@H](C)O)C(C)C)[C@@H](C)O)[C@@H](C)O)C(C)C)[C@@H](C)O)[C@@H](C)CC,NA,NA,Proteins/Enzymes,bacteriocins,Ruan W. Engevik. M. A. Spinler J. K. Versalovic J. Healthy Human Gastrointestinal Microbiome: Composition and Function After a Decade of Exploration. Dig. Dis. Sci. (2020),https://doi.org/10.1007/s10620-020-06118-4,NA,NA,NA,NA,NA,NA,NA,NA,NA,NA,NA,NA,NA,NA,NA,NA,NA,NA,NA,NA,NA,NA,NA,NA,NA,NA,NA,NA,NA,NA,NA,NA,NA,NA,NA,NA,NA,NA,NA,NA,NA,NA,NA,NA,NA,NA,NA,NA,NA,NA,NA,NA,NA,NA,NA,NA,NA,NA,NA,NA,NA,NA,NA,NA,NA,NA,NA,NA,NA,NA,NA,NA,NA,NA,NA,NA,NA,NA,NA,NA,NA,NA,NA,NA,NA,NA,NA,NA,NA,NA,NA,NA,NA,NA,NA,NA,NA,NA,NA,NA,NA,NA,NA,NA,NA,NA,NA,NA,NA,NA,NA,NA,NA,NA,NA,NA,NA,NA,NA,NA,NA,NA,NA,NA,NA,NA,NA,NA,NA,NA,NA,NA,NA,NA,NA,NA,NA,NA,NA,NA,NA,NA,NA,NA,NA,NA,NA,NA,NA,NA,NA,NA,NA,NA,NA,NA,NA,NA,NA,NA,NA,NA,NA,NA,NA,NA,NA,NA,NA,NA,NA,NA,NA,NA,NA,NA,NA,NA,NA,NA,NA,NA,NA,NA,NA,NA,NA,NA,NA,NA,NA,NA,NA,NA,NA,NA,NA,NA,NA,NA,NA,NA,NA,NA,NA,NA,NA,NA,NA,NA,NA,NA,NA,NA,NA,NA,NA,NA,NA,NA,NA
130034,microcin-C7,CSCC[C@H](N)C(=O)N[C@@H](CCCNC(=N)N)C(=O)N[C@H](C(=O)NCC(=O)N[C@@H](CC(N)=O)C(=O)N[C@@H](C)C(=O)N[C@@H](CC(N)=O)C(=O)O)[C@@H](C)O,NA,NA,Proteins/Enzymes,bacteriocins,Ruan W. Engevik. M. A. Spinler J. K. Versalovic J. Healthy Human Gastrointestinal Microbiome: Composition and Function After a Decade of Exploration. Dig. Dis. Sci. (2020),https://doi.org/10.1007/s10620-020-06118-4,NA,NA,NA,NA,NA,NA,NA,NA,NA,NA,NA,NA,NA,NA,NA,NA,NA,NA,NA,NA,NA,NA,NA,NA,NA,NA,NA,NA,NA,NA,NA,NA,NA,NA,NA,NA,NA,NA,NA,NA,NA,NA,NA,NA,NA,NA,NA,NA,NA,NA,NA,NA,NA,NA,NA,NA,NA,NA,NA,NA,NA,NA,NA,NA,NA,NA,NA,NA,NA,NA,NA,NA,NA,NA,NA,NA,NA,NA,NA,NA,NA,NA,NA,NA,NA,NA,NA,NA,NA,NA,NA,NA,NA,NA,NA,NA,NA,NA,NA,NA,NA,NA,NA,NA,NA,NA,NA,NA,NA,NA,NA,NA,NA,NA,NA,NA,NA,NA,NA,NA,NA,NA,NA,NA,NA,NA,NA,NA,NA,NA,NA,NA,NA,NA,NA,NA,NA,NA,NA,NA,NA,NA,NA,NA,NA,NA,NA,NA,NA,NA,NA,NA,NA,NA,NA,NA,NA,NA,NA,NA,NA,NA,NA,NA,NA,NA,NA,NA,NA,NA,NA,NA,NA,NA,NA,NA,NA,NA,NA,NA,NA,NA,NA,NA,NA,NA,NA,NA,NA,NA,NA,NA,NA,NA,NA,NA,NA,NA,NA,NA,NA,NA,NA,NA,NA,NA,NA,NA,NA,NA,NA,NA,NA,NA,NA,NA,NA,NA,NA,NA,NA
130035,microcin-J25,CC[C@H](C)[C@H](NC(=O)CNC(=O)[C@@H](NC(=O)[C@H](Cc1ccccc1)NC(=O)[C@H](Cc1ccc(O)cc1)NC(=O)[C@H](CCC(=O)O)NC(=O)[C@@H]1CCCN1C(=O)[C@@H](NC(=O)[C@H](Cc1c[nH]cn1)NC(=O)CNC(=O)[C@H](C)NC(=O)CNC(=O)CNC(=O)[C@H](CCCCN)NC(=O)[C@@H](NC(=O)[C@H](CC(C)C)NC(=O)[C@H](CCC(N)=O)NC(=O)[C@H](CO)NC(=O)[C@H](C)NC(=O)[C@H](CO)NC(=O)[C@H](CCCCN)NC(=O)[C@H](CCCCN)NC(=O)[C@@H](NC(=O)[C@H](CCC(N)=O)NC(=O)[C@@H](NC(=O)[C@@H](NC(=O)CNC(=O)[C@H](CCCCN)NC(=O)[C@H](C)NC(=O)[C@@H]1CCCN1C(=O)[C@H](CO)NC(=O)[C@@H]1CCCN1C(=O)[C@@H](NC(=O)[C@H](CC(N)=O)NC(=O)[C@H](CC(N)=O)NC(=O)[C@H](CCCCN)NC(=O)[C@H](CCCCN)NC(=O)CNC(=O)[C@H](CO)NC(=O)[C@H](CO)NC(=O)[C@H](CC(C)C)NC(=O)[C@H](CCCCN)NC(=O)[C@H](CC(N)=O)NC(=O)[C@H](Cc1ccccc1)NC(=O)[C@H](Cc1c[nH]cn1)NC(=O)[C@H](Cc1ccccc1)NC(=O)[C@H](Cc1c[nH]cn1)NC(=O)[C@H](CCCCN)NC(=O)[C@@H](NC(=O)[C@@H](N)CCSC)[C@@H](C)CC)C(C)C)C(C)C)[C@@H](C)CC)[C@@H](C)CC)[C@@H](C)O)C(C)C)C(C)C)C(=O)NCC(=O)N[C@H](C(=O)N1CCC[C@H]1C(=O)N[C@H](C(=O)N[C@@H](CO)C(=O)N[C@@H](Cc1ccccc1)C(=O)N[C@@H](Cc1ccc(O)cc1)C(=O)NCC(=O)O)[C@@H](C)CC)[C@@H](C)O,NA,NA,Proteins/Enzymes,bacteriocins,Ruan W. Engevik. M. A. Spinler J. K. Versalovic J. Healthy Human Gastrointestinal Microbiome: Composition and Function After a Decade of Exploration. Dig. Dis. Sci. (2020),https://doi.org/10.1007/s10620-020-06118-4,NA,NA,NA,NA,NA,NA,NA,NA,NA,NA,NA,NA,NA,NA,NA,NA,NA,NA,NA,NA,NA,NA,NA,NA,NA,NA,NA,NA,NA,NA,NA,NA,NA,NA,NA,NA,NA,NA,NA,NA,NA,NA,NA,NA,NA,NA,NA,NA,NA,NA,NA,NA,NA,NA,NA,NA,NA,NA,NA,NA,NA,NA,NA,NA,NA,NA,NA,NA,NA,NA,NA,NA,NA,NA,NA,NA,NA,NA,NA,NA,NA,NA,NA,NA,NA,NA,NA,NA,NA,NA,NA,NA,NA,NA,NA,NA,NA,NA,NA,NA,NA,NA,NA,NA,NA,NA,NA,NA,NA,NA,NA,NA,NA,NA,NA,NA,NA,NA,NA,NA,NA,NA,NA,NA,NA,NA,NA,NA,NA,NA,NA,NA,NA,NA,NA,NA,NA,NA,NA,NA,NA,NA,NA,NA,NA,NA,NA,NA,NA,NA,NA,NA,NA,NA,NA,NA,NA,NA,NA,NA,NA,NA,NA,NA,NA,NA,NA,NA,NA,NA,NA,NA,NA,NA,NA,NA,NA,NA,NA,NA,NA,NA,NA,NA,NA,NA,NA,NA,NA,NA,NA,NA,NA,NA,NA,NA,NA,NA,NA,NA,NA,NA,NA,NA,NA,NA,NA,NA,NA,NA,NA,NA,NA,NA,NA,NA,NA,NA,NA,NA,NA
130040,Siropin_2,CC[C@H](C)[C@H](NC(=O)CNC(=O)[C@H](CO)NC(=O)[C@H](Cc1ccccc1)NC(=O)[C@H](CC(=O)O)NC(=O)[C@H](C)NC(=O)[C@H](CC(N)=O)NC(=O)[C@H](CC(N)=O)NC(=O)[C@H](CCC(=O)O)NC(=O)[C@H](CC(=O)O)NC(=O)[C@H](Cc1ccccc1)NC(=O)[C@H](C)NC(=O)[C@@H](NC(=O)[C@@H]1CCCN1C(=O)[C@H](CCSC)NC(=O)CNC(=O)[C@H](CC(C)C)NC(=O)[C@H](CCC(N)=O)NC(=O)[C@H](CO)NC(=O)[C@H](CC(C)C)NC(=O)[C@H](C)NC(=O)[C@H](CC(N)=O)NC(=O)[C@H](CC(N)=O)NC(=O)[C@H](CC(C)C)NC(=O)[C@@H](NC(=O)[C@H](CC(=O)O)NC(=O)[C@H](CO)NC(=O)[C@H](Cc1ccc(O)cc1)NC(=O)[C@H](CCC(=O)O)NC(=O)[C@H](Cc1ccc(O)cc1)NC(=O)[C@H](CO)NC(=O)[C@H](Cc1ccccc1)NC(=O)[C@H](CCCCN)NC(=O)[C@@H]1CCCN1C(=O)[C@H](CC(C)C)NC(=O)[C@H](CCCCN)NC(=O)[C@@H](NC(=O)[C@H](CCC(=O)O)NC(=O)[C@@H](NC(=O)[C@H](CO)NC(=O)[C@H](CS)NC(=O)[C@H](CO)NC(=O)[C@H](CCC(=O)O)NC(=O)[C@@H](NC(=O)[C@H](CO)NC(=O)[C@H](CO)NC(=O)[C@H](CC(C)C)NC(=O)[C@@H](NC(=O)[C@H](CCCNC(=N)N)NC(=O)[C@H](CS)NC(=O)[C@H](CC(C)C)NC(=O)[C@H](CCCCN)NC(=O)[C@H](CCC(=O)O)NC(=O)CNC(=O)[C@H](CO)NC(=O)[C@H](CC(C)C)NC(=O)[C@H](CO)NC(=O)[C@H](CO)NC(=O)[C@@H](NC(=O)[C@H](Cc1ccccc1)NC(=O)[C@H](CO)NC(=O)[C@H](C)NC(=O)[C@@H](NC(=O)[C@H](CC(=O)O)NC(=O)[C@H](CC(N)=O)NC(=O)[C@H](CC(=O)O)NC(=O)[C@@H]1CCCN1C(=O)[C@H](CC(C)C)NC(=O)[C@H](CC(C)C)NC(=O)[C@H](C)NC(=O)[C@H](C)NC(=O)[C@H](Cc1ccccc1)NC(=O)[C@H](CO)NC(=O)[C@H](Cc1ccc(O)cc1)NC(=O)[C@H](CCCCN)NC(=O)CNC(=O)CNC(=O)[C@H](CCCCN)NC(=O)[C@H](Cc1ccc(O)cc1)NC(=O)[C@H](CCC(N)=O)NC(=O)[C@H](CCCCN)NC(=O)[C@@H](NC(=O)[C@H](Cc1ccccc1)NC(=O)CNC(=O)[C@H](CCCCN)NC(=O)[C@H](CS)NC(=O)CNC(=O)[C@H](CC(=O)O)NC(=O)[C@H](CO)NC(=O)[C@H](CCC(=O)O)NC(=O)[C@H](CC(C)C)NC(=O)[C@H](Cc1ccc(O)cc1)NC(=O)[C@@H](NC(=O)[C@H](CO)NC(=O)[C@H](CCC(=O)O)NC(=O)[C@@H](NC(=O)[C@H](CO)NC(=O)[C@H](Cc1c[nH]cn1)NC(=O)[C@H](CCSC)NC(=O)[C@H](CCSC)NC(=O)[C@@H](NC(=O)[C@@H](NC(=O)[C@H](CC(N)=O)NC(=O)[C@H](CCSC)NC(=O)[C@H](CC(C)C)NC(=O)[C@H](CCCCN)NC(=O)[C@H](CC(=O)O)NC(=O)[C@H](CCC(=O)O)NC(=O)[C@H](CO)NC(=O)[C@H](CC(N)=O)NC(=O)[C@@H](NC(=O)[C@H](Cc1ccccc1)NC(=O)[C@H](CCCCN)NC(=O)CNC(=O)[C@H](CC(=O)O)NC(=O)[C@H](CO)NC(=O)[C@@H](NC(=O)[C@H](CC(=O)O)NC(=O)[C@H](CC(N)=O)NC(=O)[C@H](CCC(=O)O)NC(=O)[C@H](CCCCN)NC(=O)[C@H](Cc1ccc(O)cc1)NC(=O)[C@@H](NC(=O)[C@H](CC(N)=O)NC(=O)CNC(=O)[C@H](Cc1c[nH]c2ccccc12)NC(=O)[C@H](CCC(=O)O)NC(=O)[C@H](C)NC(=O)[C@H](CC(=O)O)NC(=O)[C@H](Cc1ccccc1)NC(=O)[C@H](CO)NC(=O)[C@@H](NC(=O)[C@H](C)NC(=O)[C@H](CC(N)=O)NC(=O)[C@@H](NC(=O)[C@H](CC(C)C)NC(=O)[C@H](Cc1ccc(O)cc1)NC(=O)[C@H](CCSC)NC(=O)[C@@H](NC(=O)[C@H](C)NC(=O)[C@H](CCC(=O)O)NC(=O)[C@H](CC(=O)O)NC(=O)[C@@H]1CCCN1C(=O)[C@@H](NC(=O)[C@H](CO)NC(=O)[C@H](CC(=O)O)NC(=O)[C@H](CC(C)C)NC(=O)[C@@H](NC(=O)[C@H](CC(N)=O)NC(=O)[C@H](CC(N)=O)NC(=O)[C@@H](NC(=O)[C@H](CCSC)NC(=O)CNC(=O)[C@H](CC(=O)O)NC(=O)[C@@H](NC(=O)[C@H](CC(N)=O)NC(=O)[C@H](CC(=O)O)NC(=O)[C@H](CO)NC(=O)[C@@H](NC(=O)[C@H](Cc1c[nH]c2ccccc12)NC(=O)[C@H](CC(N)=O)NC(=O)[C@H](CC(N)=O)NC(=O)[C@@H](NC(=O)[C@H](CCC(=O)O)NC(=O)[C@H](CCCCN)NC(=O)[C@H](CS)NC(=O)[C@@H](NC(=O)[C@H](C)NC(=O)[C@H](CC(N)=O)NC(=O)[C@H](CC(=O)O)NC(=O)[C@H](Cc1ccccc1)NC(=O)[C@H](C)NC(=O)[C@H](CCCNC(=N)N)NC(=O)[C@H](CCCCN)NC(=O)[C@H](Cc1ccc(O)cc1)NC(=O)[C@@H](NC(=O)[C@H](C)NC(=O)[C@@H](NC(=O)CNC(=O)[C@H](Cc1ccccc1)NC(=O)[C@H](Cc1ccc(O)cc1)NC(=O)[C@H](CC(=O)O)NC(=O)[C@H](C)NC(=O)[C@H](CC(N)=O)NC(=O)[C@H](CCCCN)NC(=O)[C@H](CCC(N)=O)NC(=O)[C@H](CC(C)C)NC(=O)[C@H](Cc1ccccc1)NC(=O)[C@H](CC(=O)O)NC(=O)[C@H](CCCCN)NC(=O)[C@H](CCC(=O)O)NC(=O)[C@@H](NC(=O)[C@@H](NC(=O)[C@H](CC(C)C)NC(=O)[C@H](CCCNC(=N)N)NC(=O)[C@H](CC(N)=O)NC(=O)[C@H](CCC(=O)O)NC(=O)[C@H](CCC(=O)O)NC(=O)[C@H](CC(=O)O)NC(=O)[C@H](CCCNC(=N)N)NC(=O)[C@H](Cc1ccccc1)NC(=O)[C@H](Cc1c[nH]c2ccccc12)NC(=O)[C@@H](NC(=O)[C@H](CO)NC(=O)[C@H](CC(N)=O)NC(=O)[C@H](C)NC(=O)[C@H](CC(N)=O)NC(=O)[C@H](CCCCN)NC(=O)[C@H](CC(C)C)NC(=O)[C@H](CCCCN)NC(=O)[C@H](Cc1ccccc1)NC(=O)[C@H](CC(N)=O)NC(=O)[C@H](CCC(=O)O)NC(=O)CNC(=O)[C@H](CO)NC(=O)[C@@H](NC(=O)[C@H](CC(C)C)NC(=O)[C@H](CO)NC(=O)CNC(=O)[C@H](CO)NC(=O)[C@H](Cc1ccccc1)NC(=O)[C@H](CO)NC(=O)[C@H](CO)NC(=O)[C@H](CC(C)C)NC(=O)[C@H](Cc1ccc(O)cc1)NC(=O)[C@H](CCCCN)NC(=O)[C@H](CC(N)=O)NC(=O)[C@H](CC(C)C)NC(=O)[C@H](CCC(=O)O)NC(=O)[C@H](CC(=O)O)NC(=O)[C@H](CC(C)C)NC(=O)[C@@H]1CCCN1C(=O)[C@H](CCSC)NC(=O)CNC(=O)[C@H](CO)NC(=O)CNC(=O)[C@H](CC(C)C)NC(=O)[C@@H](NC(=O)[C@H](CCCCN)NC(=O)[C@H](CCC(=O)O)NC(=O)[C@H](CCSC)NC(=O)[C@H](CCC(=O)O)NC(=O)[C@H](CC(=O)O)NC(=O)[C@H](CCCCN)NC(=O)[C@@H](NC(=O)[C@H](CCC(N)=O)NC(=O)CNC(=O)[C@H](CC(N)=O)NC(=O)[C@H](C)NC(=O)CNC(=O)[C@H](CC(N)=O)NC(=O)[C@H](C)NC(=O)[C@@H](NC(=O)[C@H](CCSC)NC(=O)[C@@H](NC(=O)[C@H](CC(C)C)NC(=O)[C@H](C)NC(=O)[C@H](CO)NC(=O)[C@H](CO)NC(=O)[C@@H](NC(=O)[C@H](CO)NC(=O)[C@H](CC(C)C)NC(=O)[C@@H]1CCCN1C(=O)[C@H](CO)NC(=O)[C@@H](NC(=O)[C@H](CC(C)C)NC(=O)[C@@H](NC(=O)[C@H](CC(N)=O)NC(=O)[C@H](CO)NC(=O)[C@H](CCCCN)NC(=O)CNC(=O)[C@H](CC(=O)O)NC(=O)[C@H](Cc1ccccc1)NC(=O)[C@H](CS)NC(=O)[C@H](CCCCN)NC(=O)[C@H](CCCCN)NC(=O)[C@H](CC(C)C)NC(=O)[C@H](CC(C)C)NC(=O)[C@H](CCC(=O)O)NC(=O)[C@@H](NC(=O)[C@H](CO)NC(=O)[C@H](Cc1ccccc1)NC(=O)[C@H](CC(N)=O)NC(=O)CNC(=O)[C@H](Cc1ccc(O)cc1)NC(=O)[C@H](C)NC(=O)[C@H](CO)NC(=O)[C@H](CCCCN)NC(=O)[C@H](Cc1ccccc1)NC(=O)[C@H](C)NC(=O)[C@H](CC(=O)O)NC(=O)[C@H](CC(=O)O)NC(=O)[C@@H]1CCCN1C(=O)[C@H](CCCCN)NC(=O)[C@@H](NC(=O)[C@@H](NC(=O)[C@H](CCC(=O)O)NC(=O)[C@H](Cc1c[nH]cn1)NC(=O)[C@H](CO)NC(=O)[C@H](C)NC(=O)[C@H](C)NC(=O)[C@H](CCCCN)NC(=O)[C@@H](NC(=O)CNC(=O)[C@@H](NC(=O)[C@H](CCSC)NC(=O)[C@H](CC(C)C)NC(=O)[C@H](CC(=O)O)NC(=O)[C@@H](NC(=O)[C@@H](NC(=O)[C@H](CCC(=O)O)NC(=O)[C@H](CC(C)C)NC(=O)[C@H](CO)NC(=O)[C@H](CCCCN)NC(=O)[C@H](CCC(=O)O)NC(=O)[C@H](CO)NC(=O)[C@H](CCCNC(=N)N)NC(=O)[C@H](CS)NC(=O)[C@H](C)NC(=O)[C@H](CO)NC(=O)[C@H](CC(C)C)NC(=O)[C@@H](NC(=O)[C@H](CC(C)C)NC(=O)[C@@H](NC(=O)[C@H](CO)NC(=O)[C@H](C)NC(=O)[C@@H](NC(=O)[C@H](CC(C)C)NC(=O)[C@H](CO)NC(=O)CNC(=O)[C@H](C)NC(=O)[C@@H](NC(=O)[C@@H](NC(=O)[C@H](C)NC(=O)[C@H](CO)NC(=O)[C@H](CC(C)C)NC(=O)[C@@H](NC(=O)[C@H](CCCNC(=N)N)NC(=O)[C@H](CCCNC(=N)N)NC(=O)[C@H](CCCCN)NC(=O)[C@@H](N)CCSC)[C@@H](C)CC)[C@@H](C)CC)[C@@H](C)CC)[C@@H](C)CC)[C@@H](C)O)[C@@H](C)O)[C@@H](C)O)[C@@H](C)O)[C@@H](C)O)[C@@H](C)CC)[C@@H](C)O)C(C)C)C(C)C)[C@@H](C)O)[C@@H](C)CC)C(C)C)[C@@H](C)O)[C@@H](C)O)[C@@H](C)O)C(C)C)[C@@H](C)O)[C@@H](C)CC)[C@@H](C)O)C(C)C)[C@@H](C)O)[C@@H](C)CC)[C@@H](C)O)[C@@H](C)CC)C(C)C)[C@@H](C)O)[C@@H](C)CC)[C@@H](C)CC)[C@@H](C)CC)[C@@H](C)CC)[C@@H](C)CC)C(C)C)C(C)C)[C@@H](C)CC)[C@@H](C)O)C(C)C)[C@@H](C)O)[C@@H](C)O)[C@@H](C)CC)[C@@H](C)CC)[C@@H](C)CC)[C@@H](C)CC)[C@@H](C)CC)[C@@H](C)O)C(C)C)[C@@H](C)O)[C@@H](C)O)[C@@H](C)O)C(=O)NCC(=O)N[C@@H](CCCCN)C(=O)N[C@@H](CO)C(=O)N[C@H](C(=O)N[C@H](C(=O)NCC(=O)N[C@@H](CC(N)=O)C(=O)N[C@H](C(=O)N[C@@H](CO)C(=O)N[C@H](C(=O)NCC(=O)N[C@@H](CCCCN)C(=O)N[C@H](C(=O)N[C@H](C(=O)N[C@@H](Cc1c[nH]cn1)C(=O)N[C@@H](CCCCN)C(=O)N[C@H](C(=O)N[C@@H](CCCCN)C(=O)N[C@H](C(=O)N[C@@H](CCC(=O)O)C(=O)N[C@H](C(=O)N[C@@H](CC(N)=O)C(=O)N[C@@H](CCC(=O)O)C(=O)N[C@@H](CCCCN)C(=O)NCC(=O)N[C@H](C(=O)N[C@@H](CCCCN)C(=O)N[C@@H](C)C(=O)NCC(=O)N[C@@H](C)C(=O)N[C@@H](C)C(=O)N[C@@H](C)C(=O)N[C@@H](CC(C)C)C(=O)N[C@H](C(=O)N[C@@H](CCC(=O)O)C(=O)N[C@@H](CC(C)C)C(=O)N[C@H](C(=O)N[C@@H](CC(=O)O)C(=O)N[C@@H](CCC(=O)O)C(=O)NCC(=O)N[C@@H](CS)C(=O)N[C@H](C(=O)N[C@H](C(=O)N[C@@H](CCC(=O)O)C(=O)N[C@@H](C)C(=O)N[C@@H](CCC(=O)O)C(=O)N[C@@H](CCCCN)C(=O)N[C@@H](CCC(N)=O)C(=O)N[C@H](C(=O)N[C@H](C(=O)N[C@@H](CC(C)C)C(=O)N[C@@H](CC(N)=O)C(=O)N[C@@H](CCCNC(=N)N)C(=O)N1CCC[C@H]1C(=O)N[C@@H](Cc1ccccc1)C(=O)N[C@@H](CCSC)C(=O)N[C@@H](Cc1ccc(O)cc1)C(=O)N[C@@H](CCSC)C(=O)N[C@H](C(=O)N[C@@H](CC(C)C)C(=O)N[C@@H](CC(=O)O)C(=O)N[C@@H](CC(N)=O)C(=O)N[C@@H](CCC(=O)O)C(=O)N[C@H](C(=O)N[C@@H](CCSC)C(=O)N[C@@H](CC(C)C)C(=O)N1CCC[C@H]1C(=O)N[C@@H](CC(C)C)C(=O)N[C@@H](Cc1ccccc1)C(=O)N[C@@H](C)C(=O)NCC(=O)N[C@H](C(=O)N[C@@H](Cc1ccc(O)cc1)C(=O)N[C@H](C(=O)NCC(=O)N[C@H](C(=O)O)C(C)C)[C@@H](C)O)[C@@H](C)CC)[C@@H](C)O)[C@@H](C)CC)[C@@H](C)CC)C(C)C)[C@@H](C)CC)C(C)C)C(C)C)C(C)C)[C@@H](C)O)C(C)C)[C@@H](C)CC)[C@@H](C)O)[C@@H](C)CC)C(C)C)[C@@H](C)CC)[C@@H](C)CC)C(C)C)[C@@H](C)O,NA,NA,Proteins/Enzymes,serpins,Ruan W. Engevik. M. A. Spinler J. K. Versalovic J. Healthy Human Gastrointestinal Microbiome: Composition and Function After a Decade of Exploration. Dig. Dis. Sci. (2020),https://doi.org/10.1007/s10620-020-06118-4,NA,NA,NA,NA,NA,NA,NA,NA,NA,NA,NA,NA,NA,NA,NA,NA,NA,NA,NA,NA,NA,NA,NA,NA,NA,NA,NA,NA,NA,NA,NA,NA,NA,NA,NA,NA,NA,NA,NA,NA,NA,NA,NA,NA,NA,NA,NA,NA,NA,NA,NA,NA,NA,NA,NA,NA,NA,NA,NA,NA,NA,NA,NA,NA,NA,NA,NA,NA,NA,NA,NA,NA,NA,NA,NA,NA,NA,NA,NA,NA,NA,NA,NA,NA,NA,NA,NA,NA,NA,NA,NA,NA,NA,NA,NA,NA,NA,NA,NA,NA,NA,NA,NA,NA,NA,NA,NA,NA,NA,NA,NA,NA,NA,NA,NA,NA,NA,NA,NA,NA,NA,NA,NA,NA,NA,NA,NA,NA,NA,NA,NA,NA,NA,NA,NA,NA,NA,NA,NA,NA,NA,NA,NA,NA,NA,NA,NA,NA,NA,NA,NA,NA,NA,NA,NA,NA,NA,NA,NA,NA,NA,NA,NA,NA,NA,NA,NA,NA,NA,NA,NA,NA,NA,NA,NA,NA,NA,NA,NA,NA,NA,NA,NA,NA,NA,NA,NA,NA,NA,NA,NA,NA,NA,NA,NA,NA,NA,NA,NA,NA,NA,NA,NA,NA,NA,NA,NA,NA,NA,NA,NA,NA,NA,NA,NA,NA,NA,NA,NA,NA,NA
130050,lactocepin,NA,NA,PIII-type proteinase,Proteins/Enzymes,NA,Ruan W. Engevik. M. A. Spinler J. K. Versalovic J. Healthy Human Gastrointestinal Microbiome: Composition and Function After a Decade of Exploration. Dig. Dis. Sci. (2020),https://doi.org/10.1007/s10620-020-06118-4,NA,NA,NA,NA,NA,NA,NA,NA,NA,NA,NA,NA,NA,NA,NA,NA,NA,NA,NA,NA,NA,NA,NA,NA,NA,NA,NA,NA,NA,NA,NA,NA,NA,NA,NA,NA,NA,NA,NA,NA,NA,NA,NA,NA,NA,NA,NA,NA,NA,NA,NA,NA,NA,NA,NA,NA,NA,NA,NA,NA,NA,NA,NA,NA,NA,NA,NA,NA,NA,NA,NA,NA,NA,NA,NA,NA,NA,NA,NA,NA,NA,NA,NA,NA,NA,NA,NA,NA,NA,NA,NA,NA,NA,NA,NA,NA,NA,NA,NA,NA,NA,NA,NA,NA,NA,NA,NA,NA,NA,NA,NA,NA,NA,NA,NA,NA,NA,NA,NA,NA,NA,NA,NA,NA,NA,NA,NA,NA,NA,NA,NA,NA,NA,NA,NA,NA,NA,NA,NA,NA,NA,NA,NA,NA,NA,NA,NA,NA,NA,NA,NA,NA,NA,NA,NA,NA,NA,NA,NA,NA,NA,NA,NA,NA,NA,NA,NA,NA,NA,NA,NA,NA,NA,NA,NA,NA,NA,NA,NA,NA,NA,NA,NA,NA,NA,NA,NA,NA,NA,NA,NA,NA,NA,NA,NA,NA,NA,NA,NA,NA,NA,NA,NA,NA,NA,NA,NA,NA,NA,NA,NA,NA,NA,NA,NA,NA,NA,NA,NA,NA,NA
130060,a-haemolysin,CC[C@H](C)[C@H](NC(=O)[C@H](CCCCN)NC(=O)CNC(=O)[C@@H](NC(=O)[C@H](CC(=O)O)NC(=O)[C@H](CC(=O)O)NC(=O)CNC(=O)[C@@H](NC(=O)[C@@H](NC(=O)[C@H](CC(N)=O)NC(=O)CNC(=O)[C@H](CC(N)=O)NC(=O)[C@H](Cc1ccccc1)NC(=O)CNC(=O)[C@H](Cc1ccc(O)cc1)NC(=O)[C@@H](NC(=O)[C@H](CC(C)C)NC(=O)[C@@H](NC(=O)[C@H](CO)NC(=O)[C@H](CCSC)NC(=O)[C@H](Cc1ccc(O)cc1)NC(=O)[C@H](CCC(=O)O)NC(=O)[C@H](CCCCN)NC(=O)[C@@H](NC(=O)[C@H](CC(=O)O)NC(=O)[C@@H](NC(=O)[C@H](CO)NC(=O)[C@H](CC(N)=O)NC(=O)[C@H](CCCNC(=N)N)NC(=O)[C@@H]1CCCN1C(=O)[C@H](Cc1ccc(O)cc1)NC(=O)[C@H](Cc1ccc(O)cc1)NC(=O)[C@H](CC(=O)O)NC(=O)[C@H](CO)NC(=O)[C@@H](NC(=O)[C@H](CCC(N)=O)NC(=O)[C@H](C)NC(=O)[C@@H](NC(=O)[C@H](CCC(=O)O)NC(=O)[C@H](CC(N)=O)NC(=O)[C@H](CC(=O)O)NC(=O)[C@@H]1CCCN1C(=O)[C@H](CC(C)C)NC(=O)[C@H](CCC(N)=O)NC(=O)[C@H](CC(C)C)NC(=O)[C@H](CCC(N)=O)NC(=O)[C@@H](NC(=O)[C@H](CCCCN)NC(=O)[C@H](Cc1ccccc1)NC(=O)[C@H](C)NC(=O)[C@H](CO)NC(=O)[C@@H]1CCCN1C(=O)[C@H](Cc1c[nH]c2ccccc12)NC(=O)[C@H](C)NC(=O)[C@H](CC(C)C)NC(=O)CNC(=O)[C@H](CO)NC(=O)[C@H](CCCCN)NC(=O)[C@H](CC(N)=O)NC(=O)[C@H](C)NC(=O)CNC(=O)[C@H](CCC(=O)O)NC(=O)[C@H](CCC(=O)O)NC(=O)[C@H](CO)NC(=O)[C@H](Cc1ccc(O)cc1)NC(=O)[C@@H](NC(=O)[C@H](CCCNC(=N)N)NC(=O)[C@H](Cc1ccc(O)cc1)NC(=O)[C@H](CCC(N)=O)NC(=O)CNC(=O)[C@H](C)NC(=O)[C@@H](NC(=O)[C@@H](NC(=O)CNC(=O)[C@H](CCCCN)NC(=O)[C@@H](NC(=O)[C@H](CCCNC(=N)N)NC(=O)[C@@H](NC(=O)[C@@H](NC(=O)[C@H](CC(C)C)NC(=O)[C@H](CC(C)C)NC(=O)[C@H](CCCCN)NC(=O)[C@H](CCCCN)NC(=O)[C@H](CC(N)=O)NC(=O)[C@H](Cc1c[nH]cn1)NC(=O)[C@H](CC(N)=O)NC(=O)[C@H](CCCCN)NC(=O)[C@H](CC(=O)O)NC(=O)[C@H](CC(=O)O)NC(=O)[C@@H](NC(=O)[C@H](Cc1ccccc1)NC(=O)[C@H](CO)NC(=O)[C@H](Cc1ccc(O)cc1)NC(=O)[C@H](Cc1ccccc1)NC(=O)[C@@H](NC(=O)[C@H](CCCCN)NC(=O)[C@H](CCCCN)NC(=O)[C@H](Cc1c[nH]cn1)NC(=O)[C@H](CCSC)NC(=O)CNC(=O)[C@H](CC(N)=O)NC(=O)[C@H](CCC(=O)O)NC(=O)[C@H](CCCCN)NC(=O)[C@H](CC(=O)O)NC(=O)[C@H](Cc1ccc(O)cc1)NC(=O)[C@@H](NC(=O)[C@@H](NC(=O)[C@H](CC(C)C)NC(=O)[C@H](CC(=O)O)NC(=O)CNC(=O)[C@@H](NC(=O)[C@H](CCCCN)NC(=O)[C@@H](NC(=O)[C@@H](NC(=O)[C@@H](NC(=O)[C@H](CC(N)=O)NC(=O)[C@H](CO)NC(=O)CNC(=O)[C@@H](NC(=O)[C@H](CC(=O)O)NC(=O)[C@@H](NC(=O)[C@@H](NC(=O)CNC(=O)[C@@H](NC(=O)[C@H](CCCCN)NC(=O)[C@@H](NC(=O)[C@H](CC(N)=O)NC(=O)[C@@H](NC(=O)[C@H](CC(=O)O)NC(=O)[C@H](CO)NC(=O)[C@H](CC(=O)O)NC(=O)[C@H](C)NC(=O)[C@H](C)NC(=O)CNC(=O)[C@H](C)NC(=O)[C@@H](NC(=O)[C@@H]1CCCN1C(=O)[C@H](CC(N)=O)NC(=O)[C@H](CCSC)NC(=O)[C@H](CC(C)C)NC(=O)[C@@H](NC(=O)[C@H](CO)NC(=O)CNC(=O)[C@H](CC(C)C)NC(=O)[C@H](CC(C)C)NC(=O)[C@H](CC(C)C)NC(=O)[C@@H](NC(=O)[C@@H](NC(=O)[C@@H](NC(=O)[C@@H](NC(=O)[C@H](CO)NC(=O)[C@H](CO)NC(=O)[C@@H](NC(=O)[C@@H](NC(=O)[C@H](CCCNC(=N)N)NC(=O)[C@@H](NC(=O)[C@H](CCCCN)NC(=O)[C@@H](N)CCSC)[C@@H](C)O)[C@@H](C)CC)C(C)C)C(C)C)[C@@H](C)O)[C@@H](C)O)[C@@H](C)O)[C@@H](C)CC)C(C)C)[C@@H](C)CC)[C@@H](C)CC)[C@@H](C)O)[C@@H](C)O)[C@@H](C)O)[C@@H](C)CC)[C@@H](C)O)[C@@H](C)O)C(C)C)[C@@H](C)O)C(C)C)[C@@H](C)O)C(C)C)[C@@H](C)CC)C(C)C)[C@@H](C)CC)[C@@H](C)O)[C@@H](C)O)[C@@H](C)CC)C(C)C)C(C)C)C(C)C)[C@@H](C)CC)[C@@H](C)CC)[C@@H](C)O)[C@@H](C)O)[C@@H](C)O)C(C)C)[C@@H](C)O)[C@@H](C)O)C(=O)NCC(=O)NCC(=O)N[C@@H](CC(C)C)C(=O)N[C@H](C(=O)NCC(=O)N[C@@H](C)C(=O)N[C@@H](CC(N)=O)C(=O)N[C@H](C(=O)N[C@@H](CO)C(=O)N[C@H](C(=O)NCC(=O)N[C@@H](Cc1c[nH]cn1)C(=O)N[C@H](C(=O)N[C@@H](CC(C)C)C(=O)N[C@@H](CCCCN)C(=O)N[C@@H](Cc1ccc(O)cc1)C(=O)N[C@H](C(=O)N[C@@H](CCC(N)=O)C(=O)N1CCC[C@H]1C(=O)N[C@@H](CC(=O)O)C(=O)N[C@@H](Cc1ccccc1)C(=O)N[C@@H](CCCCN)C(=O)N[C@H](C(=O)N[C@H](C(=O)N[C@@H](CC(C)C)C(=O)N[C@@H](CCC(=O)O)C(=O)N[C@@H](CO)C(=O)N1CCC[C@H]1C(=O)N[C@H](C(=O)N[C@@H](CC(=O)O)C(=O)N[C@@H](CCCCN)C(=O)N[C@@H](CCCCN)C(=O)N[C@H](C(=O)NCC(=O)N[C@@H](Cc1c[nH]c2ccccc12)C(=O)N[C@@H](CCCCN)C(=O)N[C@H](C(=O)N[C@H](C(=O)N[C@@H](Cc1ccccc1)C(=O)N[C@@H](CC(N)=O)C(=O)N[C@@H](CC(N)=O)C(=O)N[C@@H](CCSC)C(=O)N[C@H](C(=O)N[C@@H](CC(N)=O)C(=O)N[C@@H](CCC(N)=O)C(=O)N[C@@H](CC(N)=O)C(=O)N[C@@H](Cc1c[nH]c2ccccc12)C(=O)NCC(=O)N1CCC[C@H]1C(=O)N[C@@H](Cc1ccc(O)cc1)C(=O)N[C@@H](CC(=O)O)C(=O)N[C@@H](CCCNC(=N)N)C(=O)N[C@@H](CC(=O)O)C(=O)N[C@@H](CO)C(=O)N[C@@H](Cc1c[nH]c2ccccc12)C(=O)N[C@@H](CC(N)=O)C(=O)N1CCC[C@H]1C(=O)N[C@H](C(=O)N[C@@H](Cc1ccc(O)cc1)C(=O)NCC(=O)N[C@@H](CC(N)=O)C(=O)N[C@@H](CCC(N)=O)C(=O)N[C@@H](CC(C)C)C(=O)N[C@@H](Cc1ccccc1)C(=O)N[C@@H](CCSC)C(=O)N[C@@H](CCCCN)C(=O)N[C@H](C(=O)N[C@@H](CCCNC(=N)N)C(=O)N[C@@H](CC(N)=O)C(=O)NCC(=O)N[C@@H](CO)C(=O)N[C@@H](CCSC)C(=O)N[C@@H](CCCCN)C(=O)N[C@@H](C)C(=O)N[C@@H](C)C(=O)N[C@@H](CC(=O)O)C(=O)N[C@@H](CC(N)=O)C(=O)N[C@@H](Cc1ccccc1)C(=O)N[C@@H](CC(C)C)C(=O)N[C@@H](CC(=O)O)C(=O)N1CCC[C@H]1C(=O)N[C@@H](CC(N)=O)C(=O)N[C@@H](CCCCN)C(=O)N[C@@H](C)C(=O)N[C@@H](CO)C(=O)N[C@@H](CO)C(=O)N[C@@H](CC(C)C)C(=O)N[C@@H](CC(C)C)C(=O)N[C@@H](CO)C(=O)N[C@@H](CO)C(=O)NCC(=O)N[C@@H](Cc1ccccc1)C(=O)N[C@@H](CO)C(=O)N1CCC[C@H]1C(=O)N[C@@H](CC(=O)O)C(=O)N[C@@H](Cc1ccccc1)C(=O)N[C@@H](C)C(=O)N[C@H](C(=O)N[C@H](C(=O)N[C@H](C(=O)N[C@H](C(=O)N[C@@H](CCSC)C(=O)N[C@@H](CC(=O)O)C(=O)N[C@@H](CCCNC(=N)N)C(=O)N[C@@H](CCCCN)C(=O)N[C@@H](C)C(=O)N[C@@H](CO)C(=O)N[C@@H](CCCCN)C(=O)N[C@@H](CCC(N)=O)C(=O)N[C@@H](CCC(N)=O)C(=O)N[C@H](C(=O)N[C@@H](CC(N)=O)C(=O)N[C@H](C(=O)N[C@@H](CC(=O)O)C(=O)N[C@H](C(=O)N[C@H](C(=O)N[C@@H](Cc1ccc(O)cc1)C(=O)N[C@@H](CCC(=O)O)C(=O)N[C@@H](CCCNC(=N)N)C(=O)N[C@H](C(=O)N[C@@H](CCCNC(=N)N)C(=O)N[C@@H](CC(=O)O)C(=O)N[C@@H](CC(=O)O)C(=O)N[C@@H](Cc1ccc(O)cc1)C(=O)N[C@@H](CCC(N)=O)C(=O)N[C@@H](CC(C)C)C(=O)N[C@@H](Cc1c[nH]cn1)C(=O)N[C@@H](Cc1c[nH]c2ccccc12)C(=O)N[C@H](C(=O)N[C@@H](CO)C(=O)N[C@H](C(=O)N[C@@H](CC(N)=O)C(=O)N[C@@H](Cc1c[nH]c2ccccc12)C(=O)N[C@@H](CCCCN)C(=O)NCC(=O)N[C@H](C(=O)N[C@@H](CC(N)=O)C(=O)N[C@H](C(=O)N[C@@H](CCCCN)C(=O)N[C@@H](CC(=O)O)C(=O)N[C@@H](CCCCN)C(=O)N[C@@H](Cc1c[nH]c2ccccc12)C(=O)N[C@H](C(=O)N[C@@H](CC(=O)O)C(=O)N[C@@H](CCCNC(=N)N)C(=O)N[C@@H](CO)C(=O)N[C@@H](CO)C(=O)N[C@@H](CCC(=O)O)C(=O)N[C@@H](CCCNC(=N)N)C(=O)N[C@@H](Cc1ccc(O)cc1)C(=O)N[C@@H](CCCCN)C(=O)N[C@H](C(=O)N[C@@H](CC(=O)O)C(=O)N[C@@H](Cc1c[nH]c2ccccc12)C(=O)N[C@@H](CCC(=O)O)C(=O)N[C@@H](CCCCN)C(=O)N[C@@H](CCC(=O)O)C(=O)N[C@@H](CCC(=O)O)C(=O)N[C@@H](CCSC)C(=O)N[C@H](C(=O)N[C@@H](CC(N)=O)C(=O)O)[C@@H](C)O)[C@@H](C)CC)[C@@H](C)O)[C@@H](C)O)[C@@H](C)O)[C@@H](C)O)[C@@H](C)O)C(C)C)[C@@H](C)CC)C(C)C)[C@@H](C)CC)[C@@H](C)O)[C@@H](C)O)[C@@H](C)CC)C(C)C)[C@@H](C)O)[C@@H](C)O)C(C)C)C(C)C)[C@@H](C)CC)C(C)C)C(C)C)[C@@H](C)O)[C@@H](C)CC)[C@@H](C)O)C(C)C)[C@@H](C)O)[C@@H](C)CC)C(C)C)[C@@H](C)CC,NA,NA,Proteins/Enzymes,NA,Defaye M. Gervason S. Altier C. Berthon J.-Y. Ardid D. Filaire E. Carvalho F. A. Microbiota: a novel regulator of pain. J. Neural Trans. (Vienna). (2020),https://doi.org/10.1007/s00702-019-02083-z,NA,NA,NA,NA,NA,NA,NA,NA,NA,NA,NA,NA,NA,NA,NA,NA,NA,NA,NA,NA,NA,NA,NA,NA,NA,NA,NA,NA,NA,NA,NA,NA,NA,NA,NA,NA,NA,NA,NA,NA,NA,NA,NA,NA,NA,NA,NA,NA,NA,NA,NA,NA,NA,NA,NA,NA,NA,NA,NA,NA,NA,NA,NA,NA,NA,NA,NA,NA,NA,NA,NA,NA,NA,NA,NA,NA,NA,NA,NA,NA,NA,NA,NA,NA,NA,NA,NA,NA,NA,NA,NA,NA,NA,NA,NA,NA,NA,NA,NA,NA,NA,NA,NA,NA,NA,NA,NA,NA,NA,NA,NA,NA,NA,NA,NA,NA,NA,NA,NA,NA,NA,NA,NA,NA,NA,NA,NA,NA,NA,NA,NA,NA,NA,NA,NA,NA,NA,NA,NA,NA,NA,NA,NA,NA,NA,NA,NA,NA,NA,NA,NA,NA,NA,NA,NA,NA,NA,NA,NA,NA,NA,NA,NA,NA,NA,NA,NA,NA,NA,NA,NA,NA,NA,NA,NA,NA,NA,NA,NA,NA,NA,NA,NA,NA,NA,NA,NA,NA,NA,NA,NA,NA,NA,NA,NA,NA,NA,NA,NA,NA,NA,NA,NA,NA,NA,NA,NA,NA,NA,NA,NA,NA,NA,NA,NA,NA,NA,NA,NA,NA,NA
140000,methanol,CO,887,NA,Other,NA,Shah R. M. McKenzie E. J. Rosin M. T. Jadhav S. R. Gondalia S. V. Rosendale D. Beale D. J. An Integrated Multi-Disciplinary Perspective for Addressing Challenges of the Human Gut Microbiome. Metabolites. (2020),https://doi.org/10.3390/metabo10030094,11.99697344,15.99794118,-0.425376469,0.058873558,2.666419116,3.111580884,1,-0.499,32.04190384,0,0,1.46,0,0,2,0,6,0,0,-0.358,0.128164,8.2613,0,0,0,0,0,0,0,0,0,0,0,0,0.631670029,2,1,0,1,NA,20.23,0,NA,0,0,0,0,0,0,0,0,0,0,0,0,0,0,0,0,0,0,0,0,0,0,0,0,0,0,1,0,0,0,0,0,0,0,0,0,0,0,0,0,0,0,0,0,0,0,0,0,0,0,0,0,0,1,0,0,0,0,0,0,0,0,0,0,0,0,0,0,0,0,0,0,0,0,0,0,0,0,0,0,0,0,0,0,0,0,0,0,0,0,0,0,0,0,0,0,0,0,0,2,0,0,23.01,0,2,2,1,0,0,0,0,0,0,1.447213595,0.447213595,0,0,0,0,0,0,0,0,0,0,0,0,0,0,0,0,0,0,0,0,0,0,0,0,0,0,0,0,0,0,0,0,0,0,0,0,0,0,0,16.7675265,8.30887875,0,0,0,2.774469036,1.332091977,0,0,0,0.095091147,-0.047545574,0,0,0,1,1,3,1.5,2,2,0,5.229172,4.372828
140010,ethanol,CCO,702,NA,Other,NA,Shah R. M. McKenzie E. J. Rosin M. T. Jadhav S. R. Gondalia S. V. Rosendale D. Beale D. J. An Integrated Multi-Disciplinary Perspective for Addressing Challenges of the Human Gut Microbiome. Metabolites. (2020),https://doi.org/10.3390/metabo10030094,11.99668808,15.99794144,-0.422125211,0.066940864,3.312473146,4.351780764,1,-0.076,46.06852124,0,0,1.57,2,0,3,0,9,0,0,-0.0092,8.46E-05,13.0093,0,0,0,0,0,0,0,0,0,0,0,0,0.439382724,6,4,0,2,NA,20.23,1,NA,0.5,0,1,0,0,0,0,0,0,0,0,0,0,0,0,0,0,0,0,0,0,0,0,0,0,0,1,0,1,0,0,0,0,0,0,0,0,0,0,0,0,0,0,0,0,0,0,0,0,0,0,0,0,1,0,0,0,0,0,0,0,0,0,0,0,0,0,0,0,0,0,0,0,0,0,0,0,0,0,0,0,0,0,0,0,0,0,0,0,0,0,0,0,0,0,0,0,0,0,3,2,0,58.01,0,6,2.707106781,1.414213562,0.707106781,0,0,0,0,0,2.154320377,1.023334547,0.316227766,0,0,0,0,0,0,0,0,0,0,0,0,0,0,0,0,0,0,0,0,0,0,0,0,0,0,0,0,0,0,0,0,0,0,2,0,0,0,46.73521063,32.24186,13.64521519,0,0,3.774469036,2.332091977,1.332091977,0,0,0.083636047,-0.033238011,-0.008580013,0,0,1,1,4.914213562,1.638071187,2.207106781,2.207106781,0,8.322758,6.559242
140020,formate,C(=O)[O-],283,NA,Other,NA,Shah R. M. McKenzie E. J. Rosin M. T. Jadhav S. R. Gondalia S. V. Rosendale D. Beale D. J. An Integrated Multi-Disciplinary Perspective for Addressing Challenges of the Human Gut Microbiome. Metabolites. (2020),https://doi.org/10.3390/metabo10030094,11.99697321,15.99825685,-0.270656257,0.363427127,2.355490182,2.907869624,0,-0.797,45.01748651,0,0,1.35,0,2,3,0,4,0,0,-0.9865,0.97318225,6.2939,1,0,0,0,0,0,0,0,0,0,0,0,0.891824266,6,4,0,2,NA,40.13,1,NA,0.5,0,0,0,0,0,0,0,0,0,0,0.5,0,0,0,0,0,0,0,0,0,0,0,0,0,0,0,0,0,0,1,0,0,0,0,0,0,0,0,0,0,0,0,0,0,0,0,0,0,0,0,0,0,0,1,0,0,0,0,0,0,0,0,0,0,0,0,0,0,0,0,0,0,0,0,0,0,0,0,0,0,0,0,0,0,0,0,0,0,0,0,0,0,0,0,0,0,0,0,3,2,0,3.02,0,6,2.707106781,1.414213562,0.707106781,0,0,0,0,0,0.98559856,0.23570226,0,0,0,0,0,0,0,0,0,0,0,0,0,0,0,0,0,0,0,0,0,0,0,0,0,0,0,0,0,0,0,0,0,0,0,0,0,0,0,19.8878475,13.866253,5.78864125,0,0,4.548938071,2.664183954,1.774469036,0,0,0.32594268,-0.21729512,0.05432378,0,0,0,2,4.914213562,1.638071187,4.414213562,4.414213562,0,4.030793,3.009207
140030,succinate,C(CC(=O)[O-])C(=O)[O-],160419,NA,Other,NA,Shah R. M. McKenzie E. J. Rosin M. T. Jadhav S. R. Gondalia S. V. Rosendale D. Beale D. J. An Integrated Multi-Disciplinary Perspective for Addressing Challenges of the Human Gut Microbiome. Metabolites. (2020),https://doi.org/10.3390/metabo10030094,11.99646135,15.99928236,-0.266453251,0.375621872,3.50425,6.20600707,0.5,-1.672,116.0723263,0,3,1.46,4,2,6,0,12,0,0,-1.7656,3.11734336,18.9814,2,0,0,0,0,0,0,0,0,0,0,0,0.691831194,30,74,5,3.807354922,NA,80.26,0.666666667,NA,0.4,0,0,0,0,1,2.828427125,0,0.333333333,0,0,1.62865057,0,0,0,0,0,0,0,0,0,0,0,0,0,0,0,0,2,0,0,0,0,0,0,2,0,0,0,0,0,0,0,0,0,0,0,0,0,0,0,0,0,0,2,0,0,0,0,0,0,0,0,0,0,0,0,0,0,0,0,0,0,0,0,0,0,0,0,0,0,0,0,0,0,0,0,0,0,0,0,0,0,0,0,0,0,0,0,8,3.9375,7.2,65.04,0,56,6.568914101,3.625897658,3.365043969,1.321367205,0.666666667,0.666666667,0,0,3.230710143,1.615355072,0.788675135,0.329124145,0.102062073,0.020833333,0,0,0.577350269,0.333333333,0.666666667,0,0,0,0.816496581,0,0,0,0,0,0,0,0,0,0,0,0,0,0,0,0,0,0,0,2,0,0,0,2,0,0,181.0288948,176.1650225,177.6958361,114.9795173,73.5219125,11.09787614,8.328367909,10.87730598,6.328367909,5.328367909,0.542050448,-0.250135628,0.088768306,0.00724004,-0.35979353,0,4,14.50192071,1.812740089,9.471620284,9.471620284,0,12.915172,8.204828
140040,lysine,C(CCN)C[C@@H](C(=O)O)N,5962,L-lysine,Other,NA,Shah R. M. McKenzie E. J. Rosin M. T. Jadhav S. R. Gondalia S. V. Rosendale D. Beale D. J. An Integrated Multi-Disciplinary Perspective for Addressing Challenges of the Human Gut Microbiome. Metabolites. (2020),https://doi.org/10.3390/metabo10030094,11.99355077,15.9959197,-0.347044198,0.275884273,3.971977927,7.787103775,0.833333333,-2.949,146.1878022,0,5,1.68,6,3,8,2,24,0,0,-0.6798,0.46212804,37.8838,1,0,0,0,0,0,0,0,0,0,0,0,0.611475838,38,143,9,4.169925001,NA,89.34,0.75,NA,0.428571429,0,0,0,0,3.965406457,2.955737938,0,1,0,0,0.5,0,0,0.166666667,0,0,0,0,0,0,0,0,0,0,0,0,0,4,0,0,0,1,0,0,1,0,0,0,0,2,0,0,0,0,0,0,0,0,0,0,0,0,1,1,0,0,0,0,0,0,0,0,0,0,0,0,0,0,0,0,0,0,0,0,0,0,0,0,0,0,0,0,0,0,0,0,0,0,0,0,0,0,0,0,0,0,0,0,10,5.76,5.530864198,439.04,0,98,7.983127663,4.680739213,3.717082736,2.401090525,1.049646176,0.607710728,0.394337567,0.166666667,5.915939818,3.366235992,2.229187791,1.286449932,0.632063625,0.326145663,0.151516833,0.035644245,1.207106781,0.61785113,0.603553391,0.251847314,0.156566369,0.125923657,0.569035594,0,0.23570226,0,0.170555758,0,0.021516574,0,0,0,0,0,0,0,0,0,0,0,0,0,1,0,0,1,4,0,0,385.1217399,380.6758268,393.5297355,331.6796602,227.1461036,12.26889867,9.996547821,11.93719879,11.10347101,6.996547821,0.269482194,-0.101275559,-0.069375354,0.045074758,0.018387607,3,4,18.48914021,1.848914021,9.600463933,4.737006321,4.863457612,23.699102,14.942898
140050,glucose,C([C@@H]1[C@H]([C@@H]([C@H](C(O1)O)O)O)O)O,5793,D-glucose,Other,NA,Shah R. M. McKenzie E. J. Rosin M. T. Jadhav S. R. Gondalia S. V. Rosendale D. Beale D. J. An Integrated Multi-Disciplinary Perspective for Addressing Challenges of the Human Gut Microbiome. Metabolites. (2020),https://doi.org/10.3390/metabo10030094,11.99635512,16.00078345,-0.417731931,0.18455595,4.239030747,7.790833953,1,-1.697,180.156134,0,1,1.46,6,0,7,0,24,0,0,-2.5134,6.31717956,35.9234,0,1,0,1,0,0,0,0,1,0,0,0,0.613006348,58,182,19,4.584962501,NA,110.38,0.5,NA,0.333333333,0,0,0,0,0,2.125707501,0,6.083643419,0,0,2.447594676,1.706393759,0,0,0,0,0,0,0,0,0,0,0,0,0,0,0,1,0,0,0,5,0,0,0,0,0,0,0,0,0,0,0,0,0,0,0,0,0,0,0,0,5,0,1,0,0,0,0,0,0,0,0,0,0,0,0,0,0,0,0,0,0,0,0,0,0,0,0,0,0,0,0,0,0,0,0,0,0,0,0,0,0,0,0,0,0,0,10.08333333,3.806228374,1.859504132,444.06,0.25,108,9.300964908,5.574586063,4.95866436,4.498739592,2.871628047,1.886732209,0.960797658,0.333224285,6.238174395,3.56200947,2.719449317,1.86705949,1.081733811,0.609622191,0.244963923,0.056045871,2.848594394,3.835438741,5.248492183,0.817009384,0.888501465,0.956172821,0.979719196,0,0.454530031,0,0.415281997,0,0.085003128,0,0,0,0,0.045360921,0.2135187,0,0,0,0.02618914,0.065367076,0,0,0,0,0,2,4,0,0,483.0159441,551.3561784,744.1102003,709.5676085,381.4376482,16.64681421,14.32464384,21.42748078,26.63564201,17.42251998,0.654490987,-0.154239774,-0.282596592,0.121357056,-0.088559471,5,6,23.07897726,1.923248105,15.42234943,15.42234943,0,23.373516,15.034484
140060,urea,C(=O)(N)N,1176,carbamide,Other,NA,Shah R. M. McKenzie E. J. Rosin M. T. Jadhav S. R. Gondalia S. V. Rosendale D. Beale D. J. An Integrated Multi-Disciplinary Perspective for Addressing Challenges of the Human Gut Microbiome. Metabolites. (2020),https://doi.org/10.3390/metabo10030094,11.99397673,15.9949159,-0.280823846,0.288680749,3.318997245,4.816115768,0,-1.686,60.05531025,0,0,1.24,0,4,3,0,8,0,0,-1.0421,1.08597241,13.1426,0,0,0,0,0,0,0,0,0,0,0,0,1.151212393,12,9,0,2.584962501,NA,69.11,1,NA,0.5,0,0,0,0,0,0,0,0,0,0,0,0,0,0.5,0,0,0,0,0,0,0,0,0,0,0,0,0,0,0,0,0,0,0,0,1,0,0,0,0,2,0,0,0,0,0,0,0,0,0,0,0,0,0,1,0,0,0,0,0,0,0,0,0,0,0,0,0,0,0,0,0,0,0,0,0,0,0,0,0,0,0,0,0,0,0,0,0,0,0,0,0,0,0,0,0,0,0,0,4,1.333333333,NA,37.03,0,9,3.577350269,1.732050808,1.732050808,0,0,0,0,0,2.062948829,0.781474414,0.402368927,0,0,0,0,0,0,0,0,0,0,0,0.577350269,0,0,0,0.068041382,0,0,0,0,0,0,0,0,0,0,0,0,0,0,0,0,0,0,0,0,0,0,69.7459855,56.514256,45.86206325,0,0,5.494429638,3.664455843,4.466903495,0,0,0.184809944,-0.116018913,0.023613941,0,0,2,3,6.732050808,1.683012702,6.732050808,2.244016936,4.488033872,7.429172,4.010828
140070,a-ketoisovalerate,CC(C)C(=O)C(=O)O,49,3-methyl-2-oxobutanoic acid,Other,NA,Shah R. M. McKenzie E. J. Rosin M. T. Jadhav S. R. Gondalia S. V. Rosendale D. Beale D. J. An Integrated Multi-Disciplinary Perspective for Addressing Challenges of the Human Gut Microbiome. Metabolites. (2020),https://doi.org/10.3390/metabo10030094,11.9964005,15.99870153,-0.343508652,0.344974144,3.80224354,7.372379447,0.6,0.12,116.1154203,0,2,1.68,4,5,5,0,16,0,0,0.6357,0.40411449,27.1911,1,0,0,0,0,0,0,0,0,0,0,0,0.468515677,32,65,8,3.807354922,NA,54.37,1,NA,0.5,0.5,0,3.301927249,0,0,0,0,2.381101578,0,0,1.144714243,0,0,0,0,0,0,0,0,0,0,0,0,0,0,2,0,0,0,0,0,1,0,0,2,0,0,0,0,0,0,0,0,0,0,0,0,0,0,0,0,0,1,2,0,0,0,0,0,0,0,0,0,0,0,0,0,0,0,0,0,0,0,0,0,0,0,0,0,0,0,0,0,0,0,0,0,0,0,0,0,0,0,0,0,0,0,0,8,3.111111111,2.8125,169.03,0,43,6.732050808,3.553418013,3.347150628,2.103133692,0.769800359,0,0,0,4.841060446,2.325230761,1.824103873,0.735162896,0.246950575,0,0,0,1.821367205,1.539600718,0.962250449,0.475434616,0.276997065,0.098277463,0.859116756,0,0.384900179,0,0.393244246,0,0.069683852,0,0,0,0,0,0,0,0,0,0,0,0,0,1,1,0,2,0,1,0,247.4371679,247.3426043,277.2116894,206.7197486,89.89846391,10.32340711,7.996275931,11.10283694,10.87730598,5.328367909,0.356291663,-0.107122067,-0.151747402,0.087469793,-0.006746155,1,3,14.33508904,1.79188613,7.111632708,7.111632708,0,16.540344,10.661656
140080,creatine,CN(CC(=O)O)C(=N)N,586,NA,Other,NA,Shah R. M. McKenzie E. J. Rosin M. T. Jadhav S. R. Gondalia S. V. Rosendale D. Beale D. J. An Integrated Multi-Disciplinary Perspective for Addressing Challenges of the Human Gut Microbiome. Metabolites. (2020),https://doi.org/10.3390/metabo10030094,11.99365648,15.9959197,-0.330696211,0.273244468,3.819588106,7.968130111,0.5,-2.404,131.1333298,0,3,1.35,2,4,6,3,18,0,0,-0.9062,0.82119844,31.2279,1,0,0,0,0,0,0,0,0,0,0,0,0.68978684,36,96,8,4,NA,90.41,0.666666667,NA,0.4,0,0.5,0.816496581,0,0,1.414213562,0,0.333333333,0,0,0.5,0,0,0.5,0,1,0,0,0,0,0,0,0,0,0,1,0,1,0,0,0,0,0,0,2,0,0,0,0,1,0,1,0,0,0,0,0,0,1,0,0,0,1,1,0,0,0,0,0,0,0,0,0,0,0,0,0,0,0,0,0,0,0,0,0,0,0,0,0,0,0,0,0,0,0,0,0,0,0,0,0,0,0,0,0,0,0,0,9,3.92,4.5,217.05,0,63,7.439157589,4.03658126,3.850849931,1.981260732,1.015735575,0.544331054,0,0,5.087132532,2.307007627,1.635041284,0.783678103,0.288062618,0.072861414,0,0,1.412225138,1.052198841,1.360827635,0.388461758,0.218925261,0.145190313,0.977283884,0,0.23570226,0,0.287213328,0,0.045643546,0,0,0,0,0,0,0,0,0,0,0,0,0,1,0,0,1,0,0,0,323.4430185,325.8070773,368.3400161,278.066904,166.7559648,11.62887897,9.49509362,12.68477583,9.771650927,7.660731775,0.341969379,-0.217016511,0.021371218,0.134790895,-0.185817967,3,5,16.32752741,1.814169712,12.52135441,4.734557031,7.78679738,17.945137,12.116863
140090,creatinine,CN1CC(=O)N=C1N,588,NA,Other,NA,Shah R. M. McKenzie E. J. Rosin M. T. Jadhav S. R. Gondalia S. V. Rosendale D. Beale D. J. An Integrated Multi-Disciplinary Perspective for Addressing Challenges of the Human Gut Microbiome. Metabolites. (2020),https://doi.org/10.3390/metabo10030094,11.99365657,15.99491716,-0.303180405,0.262618986,4.120684433,7.657008716,0.5,-0.126,113.1180434,0,0,1.46,2,6,5,3,15,0,0,-0.6863,0.47100769,28.1501,0,1,0,1,0,0,0,1,0,0,0,0,0.519109896,38,59,7,4,NA,58.69,0.333333333,NA,0.25,0,0.5,0.816496581,0,0,1.414213562,0,0.5,0,0,0,0,0,0,0.5,0.5,0,0.5,0,0,0,0,0,0,0,1,0,1,0,0,0,0,0,0,2,0,0,0,0,1,0,0,0,0,0,0,1,0,1,0,0,0,0,1,0,0,0,0,0,0,0,0,0,0,0,0,0,0,0,0,0,0,0,0,0,0,0,0,0,0,0,0,0,0,0,0,0,0,0,0,0,0,0,0,0,0,0,0,6.125,2.082644628,1.25,169.04,0.333333333,51,6.14626437,3.698377303,3.531144005,2.519712423,1.830194132,0.849515796,0.096225045,0,4.587132532,2.280614425,1.719803162,1.002778651,0.532363778,0.179449335,0.020412415,0,1.410236714,1.743689791,1.619316155,0.429624457,0.376676978,0.225904121,0.760079655,0,0.166666667,0,0.280398632,0,0.040824829,0,0,0,0.096225045,0.288675135,0.288675135,0,0,0.035355339,0.07020151,0.043179505,0,0,1,0,0,1,0,0,0,322.2750288,351.5469192,454.364214,239.5978569,46.05808184,9.854409939,9.329183576,13.29785834,8.550281307,2.885553574,0.309245411,-0.226703035,0.102445514,-0.022203061,-0.008162124,1,4,15.32137541,1.915171927,10.99109535,2.479692198,8.511403148,15.809551,11.250449
140100,imidazole propionate,C1=NC(C(=O)N1)CCC(=O)O,128,imidazol-4-one-5-propionic acid,Other,NA,Wu W.-K. Hsu C.-C. Sheen L.-Y. Wu M.-S. Measurement of gut microbial metabolites in cardiometabolic health and translational research. Rapid Commun. Mass Spectrom. (2020),https://doi.org/10.1002/rcm.8537,11.9963551,15.9987046,-0.351382411,0.278831663,3.774024762,8.263193564,0.5,-1.223,156.1395626,0,3,1.57,5,5,7,2,19,0,0,-0.7068,0.49956624,35.7135,1,1,0,1,0,0,0,1,0,0,0,0,0.504698735,50,168,10,4.459431619,NA,78.76,1,NA,0.5,0,0,0,0,1.310370697,4.532385238,0,1.310370697,0,0,0.721124785,0,0,0,0,0,0.5,0,0,0,0,0,0,0,0,0,0,2,0,1,0,1,0,0,2,0,0,0,0,0,0,0,1,0,0,0,1,0,0,0,0,0,1,2,0,0,0,0,0,0,0,0,0,0,0,0,0,0,0,0,0,0,0,0,0,0,0,0,0,0,0,0,0,0,0,0,0,0,0,0,0,0,0,0,0,0,0,0,9.090909091,4.132653061,2.844444444,251.05,0.263157895,108,8.267584714,5.198377303,4.639464319,3.153926506,2.198500033,1.263516443,0.803422071,0.341043122,5.779837873,3.237404818,2.234970435,1.395578882,0.820574277,0.38184057,0.175447611,0.060003871,1.308895192,1.476332626,1.200317877,0.347848914,0.354258256,0.225737512,0.810617218,0,0.11785113,0,0.21476238,0,0.0186339,0,0,0,0.11785113,0.201184464,0.142258898,0,0,0.0372678,0.041566829,0.029392187,0,0,2,0,0,0,3,0,0,431.0493952,470.2266559,577.5172847,389.1656991,262.1927569,14.04336771,12.66100366,17.18273266,12.21419337,8.328639798,0.468675821,-0.237589093,0.026578697,0.049325785,-0.094685459,2,5,21.3073513,1.937031937,13.24773743,7.288565358,5.95917207,20.500344,12.641656
140110,hydrogen peroxide,OO,784,NA,Other,NA,Ruan W. Engevik. M. A. Spinler J. K. Versalovic J. Healthy Human Gastrointestinal Microbiome: Composition and Function After a Decade of Exploration. Dig. Dis. Sci. (2020),https://doi.org/10.1007/s10620-020-06118-4,15.88491462,16.10491462,-0.363699434,-0.143699434,1.7985,2.0185,0,-1.044,34.01469136,0,0,1.24,0,2,2,0,4,0,0,-0.9206,0.84750436,5.1292,0,0,0,0,0,0,0,0,0,0,0,0,1.189808255,2,1,0,1,NA,40.46,0,NA,0,0,0,0,0,0,0,0,0,0,0,1,0,0,0,0,0,0,0,0,0,0,0,0,0,0,0,0,0,0,0,0,0,0,0,0,0,0,0,0,0,0,0,0,0,0,0,0,0,0,0,0,0,1,0,0,0,0,0,0,0,0,0,0,0,0,0,0,0,0,0,0,0,0,0,0,0,0,0,0,0,0,0,0,0,0,0,0,0,0,0,0,0,0,0,0,0,0,0,2,0,0,7.02,0,2,2,1,0,0,0,0,0,0,0.894427191,0.2,0,0,0,0,0,0,0,0,0,0,0,0,0,0,0,0,0,0,0,0,0,0,0,0,0,0,0,0,0,0,0,0,0,0,0,0,0,0,0,7.2847445,3.64237225,0,0,0,3.548938071,1.774469036,0,0,0,0,0,0,0,0,2,2,3,1.5,4,4,0,2.937586,0.270414
140120,acetaldehyde,CC=O,177,ethanal,Other,reactive aldehyde,Ruan W. Engevik. M. A. Spinler J. K. Versalovic J. Healthy Human Gastrointestinal Microbiome: Composition and Function After a Decade of Exploration. Dig. Dis. Sci. (2020),https://doi.org/10.1007/s10620-020-06118-4,11.98891055,16.00592359,-0.39017071,0.203633715,2.804045547,4.018512495,0.5,0.334,44.05263974,0,0,1.57,2,1,3,0,7,0,0,-0.1825,0.03330625,11.7183,0,0,0,0,0,0,0,0,0,0,0,0,0.387723544,6,4,0,2,NA,17.07,1,NA,0.5,0,1,0,0,0,0,0,0,0,0,0,0,0,0,0,0,0,0,0,0,0,0,0,0,0,1,0,0,0,1,0,0,0,0,0,0,0,0,0,0,0,0,0,0,0,0,0,0,0,0,0,0,0,1,0,0,0,0,0,0,0,0,0,0,0,0,0,0,0,0,0,0,0,0,0,0,0,0,0,0,0,0,0,0,0,0,0,0,0,0,0,0,0,0,0,0,0,0,3,2,0,30.01,0,6,2.707106781,1.414213562,0.707106781,0,0,0,0,0,1.98559856,0.81305253,0.23570226,0,0,0,0,0,0,0,0,0,0,0,0,0,0,0,0,0,0,0,0,0,0,0,0,0,0,0,0,0,0,0,1,0,0,1,0,0,0,39.15781756,26.50630138,11.43564638,0,0,3.774469036,2.332091977,1.332091977,0,0,0.133489936,-0.043237146,-0.023507822,0,0,0,1,4.914213562,1.638071187,2.207106781,2.207106781,0,6.989172,5.330828
140121,lactaldehyde,CC(C=O)O,855,2-hydroxypropanal,Other,reactive aldehyde,Ruan W. Engevik. M. A. Spinler J. K. Versalovic J. Healthy Human Gastrointestinal Microbiome: Composition and Function After a Decade of Exploration. Dig. Dis. Sci. (2020),https://doi.org/10.1007/s10620-020-06118-4,11.99654872,15.99825767,-0.409150263,0.147918009,3.27774703,5.753513134,0.666666667,-0.177,74.07866207,0,1,1.57,3,1,4,0,11,0,0,-0.2636,0.06948496,17.9889,0,0,0,0,0,0,0,0,0,0,0,0,0.503803654,16,18,2,3,NA,37.3,0.5,NA,0.333333333,0,0.5,1,0,0,1,0,0,0,0,0.333333333,0,0,0,0,0,0,0,0,0,0,0,0,0,0,1,0,0,0,1,0,1,0,0,0,0,0,0,0,0,0,0,0,0,0,0,0,0,0,0,0,0,1,1,0,0,0,0,0,0,0,0,0,0,0,0,0,0,0,0,0,0,0,0,0,0,0,0,0,0,0,0,0,0,0,0,0,0,0,0,0,0,0,0,0,0,0,0,5,2.25,4,80.02,0,19,4.28445705,2.27005561,1.802095141,0.816496581,0,0,0,0,3.010162424,1.404584753,0.876686185,0.196940825,0,0,0,0,0.40824829,0,0,0.060858062,0,0,0.40824829,0,0,0,0.149071198,0,0,0,0,0,0,0,0,0,0,0,0,0,0,0,1,0,0,1,1,0,0,105.4338778,93.41729413,79.95196563,28.96056013,0,6.548938071,4.664183954,4.996275931,3.106561013,0,0.234915079,-0.053682855,-0.112568863,0.048794178,0,1,2,8.696801932,1.739360386,4.642167779,4.642167779,0,10.884758,7.517242
140130,auto-inducer 2,C[C@@]1(C([C@H](CO1)O)(O)O)O,448719,"(2R,4S)-2-Methyl-2,3,3,4-tetrahydroxytetrahydrofuran",Other,quorum sensing molecules,Ruan W. Engevik. M. A. Spinler J. K. Versalovic J. Healthy Human Gastrointestinal Microbiome: Composition and Function After a Decade of Exploration. Dig. Dis. Sci. (2020),https://doi.org/10.1007/s10620-020-06118-4,11.99640043,15.99998724,-0.384671422,0.248153698,4.739487382,7.837764289,1,-0.514,150.1301117,0,0,1.46,5,0,5,0,20,0,0,-1.9428,3.77447184,30.4875,0,1,0,1,0,0,0,1,0,0,0,0,0.600788429,54,100,16,4.321928095,NA,90.15,1,NA,0.5,0,0.333333333,0.333333333,1.414213562,0,1,1,0,1.414213562,1,2.039648903,1.475575893,0,0,0,0,0,0,0,0,0,0,0,0,0,1,0,1,0,0,0,1,0,0,0,0,0,2,0,0,0,0,0,0,0,0,0,0,0,0,0,0,4,0,1,0,0,0,0,0,0,0,0,0,0,0,0,0,0,0,0,0,0,0,0,0,0,0,0,0,0,0,0,0,0,0,0,0,0,0,0,0,0,0,0,0,0,0,8.1,1.993079585,1.015873016,310.05,0.25,59,7.991563832,4.377827085,5.045294018,4.178639067,1.927393107,1.010362971,0.433012702,0,5.481559723,2.868741988,2.535828772,1.66962112,0.772762756,0.286338998,0.070601133,0,5.154066093,5.34700497,6.072382974,1.263472926,1.148004036,0.871484011,1.988581196,0.321114263,1.708725106,0.831424626,0.678917676,0.07451106,0.244993932,0.071793165,0,0,0.072168784,0.360843918,0.721687836,0,0,0.041666667,0.116202266,0.124535599,0,0,0,0,0,2,3,0,0,383.7391016,446.3261331,672.0486778,496.8075769,51.22984794,13.87234518,11.99255186,22.20194982,23.74592709,3.106561013,0.537051139,-0.140657134,-0.289424297,0.135831004,0.025724858,4,5,18.88810654,1.888810654,12.63442778,12.63442778,0,19.47793,12.84807
140131,auto-inducer 3,CC1=CNC(=O)C(=N1)C,13123639,"3,5-Dimethylpyrazin-2-ol",Other,quorum sensing molecules,Ruan W. Engevik. M. A. Spinler J. K. Versalovic J. Healthy Human Gastrointestinal Microbiome: Composition and Function After a Decade of Exploration. Dig. Dis. Sci. (2020),https://doi.org/10.1007/s10620-020-06118-4,11.89,15.99491715,-0.273276926,0.248857907,4.524777873,7.869844845,0.333333333,0.194,124.1407528,0,0,1.79,3,7,6,0,17,6,6,0.3741,0.13995081,32.8598,0,1,1,1,1,0,0,0,1,0,0,0,0.368762287,42,84,10,4.169925001,NA,45.75,0.666666667,NA,0.4,0.25,0.707106781,2.941682753,0,0,1.650963624,0,1.650963624,0,0,0,0,0,0,0,0,0.333333333,0,0,0,0,0,0,0,0,2,0,0,0,0,1,0,0,0,0,2,0,0,0,0,0,0,0,1,0,0,0,1,0,0,0,0,0,1,0,0,0,0,0,0,0,0,0,0,0,0,0,0,0,0,0,0,0,0,0,0,0,0,0,0,0,0,0,0,0,0,0,0,0,0,0,0,0,0,0,0,0,0,7.111111111,2.722222222,1.704142012,217.03,0.352941176,67,6.853371151,4.198377303,3.872792013,2.860366219,1.816762979,1.33160016,0.504473335,0.068041382,5.432812155,2.72868801,1.956394253,1.08481596,0.62201163,0.307855948,0.113810271,0.006588078,1.478278096,1.558028605,2.075933094,0.389861982,0.401379568,0.375763288,0.760079655,0,0.166666667,0,0.29193388,0,0.022821773,0,0,0,0,0.068041382,0.204124145,0,0,0,0.016137431,0.03886294,0,0,2,2,0,2,0,0,0,420.27399,453.2717274,568.6877699,434.4974525,156.5307079,10.49442964,9.99681971,13.88264517,11.90998972,4.332091977,0.254254201,-0.116815936,-0.083596928,0.0850682,0.002773596,1,2,17.38201719,1.931335244,8.352819653,2.491448208,5.861371445,18.896344,11.683656
140132,N-(3-Oxohexanoyl)homoserine lactone,CCCC(=O)CC(=O)NC1CCOC1=O,119133,AHL,Other,quorum sensing molecules,Ruan W. Engevik. M. A. Spinler J. K. Versalovic J. Healthy Human Gastrointestinal Microbiome: Composition and Function After a Decade of Exploration. Dig. Dis. Sci. (2020),https://doi.org/10.1007/s10620-020-06118-4,11.98857603,16.00628238,-0.336141824,0.35062555,4.213801135,8.386987514,0.7,1.39,213.2307932,0,6,2.01,6,3,10,0,30,0,0,0.0981,0.00962361,52.0562,0,1,0,1,0,0,0,1,0,0,0,0,0.34007491,68,416,16,4.906890596,NA,72.47,0.8,NA,0.444444444,0,1.402443932,0.74300232,0,2.850612227,7.080635198,0,2.40685195,0,0,0.577757036,0.727928251,0,0,0,0,0,0,0,0,0,0,0,0,0,1,0,5,0,0,0,1,0,0,3,0,0,0,0,0,0,0,1,0,0,0,0,0,0,0,0,0,0,3,1,0,0,0,0,0,0,0,0,0,0,0,0,0,0,0,0,0,0,0,0,0,0,0,0,0,0,0,0,0,0,0,0,0,0,0,0,0,0,0,0,0,0,0,13.06666667,6.55401662,4.571428571,690.05,0.166666667,213,11.25914855,7.130228955,6.138690286,4.330449384,3.482981883,1.758401298,1.041213125,0.628122376,8.745877337,5.108537228,3.541724031,2.15714821,1.418572269,0.590735499,0.318437648,0.164668791,1.702718117,2.53336702,2.357531458,0.499581675,0.619705559,0.425771445,0.979719196,0,0.11785113,0,0.324405451,0,0.017010345,0,0,0,0.11785113,0.201184464,0.131445856,0,0,0.058925565,0.053519044,0.026759522,0,0,2,1,0,2,5,0,0,655.7539545,709.8503322,865.7553912,697.9449226,623.1637159,18.45785644,16.99282375,22.81902829,19.43183892,18.48666443,0.594135251,-0.243479103,0.00302092,-0.058855689,-0.013343957,1,5,29.11940407,1.941293605,13.48647434,10.4784258,3.008048539,31.909895,21.848105
140140,3-hydroxypropionaldehyde,C(CO)C=O,75049,reuterin,Other,NA,Ruan W. Engevik. M. A. Spinler J. K. Versalovic J. Healthy Human Gastrointestinal Microbiome: Composition and Function After a Decade of Exploration. Dig. Dis. Sci. (2020),https://doi.org/10.1007/s10620-020-06118-4,11.98884382,16.00602341,-0.395667958,0.208267438,3.187878888,5.511254478,0.666666667,-0.545,74.07866207,0,2,1.57,3,1,5,0,11,0,0,-0.6063,0.36759969,18.1199,0,0,0,0,0,0,0,0,0,0,0,0,0.503803654,14,20,2,3,NA,37.3,1,NA,0.5,0,0,0,0,2.381101578,0,0,0,0,0,0.25,0,0,0,0,0,0,0,0,0,0,0,0,0,0,0,0,2,0,1,0,0,0,0,0,0,0,0,0,0,0,0,0,0,0,0,0,0,0,0,0,0,1,1,0,0,0,0,0,0,0,0,0,0,0,0,0,0,0,0,0,0,0,0,0,0,0,0,0,0,0,0,0,0,0,0,0,0,0,0,0,0,0,0,0,0,0,0,5,4,4,80.02,0,24,4.121320344,2.414213562,1.353553391,0.707106781,0.353553391,0,0,0,2.847025718,1.460178317,0.678948599,0.246950575,0.052704628,0,0,0,0,0,0,0,0,0,0,0,0,0,0,0,0,0,0,0,0,0,0,0,0,0,0,0,0,0,1,0,0,1,1,0,0,100.9143748,86.56058088,61.23770098,33.17187906,11.83241188,6.548938071,4.664183954,3.664183954,2.664183954,1.774469036,0.225286994,-0.059227871,-0.015654285,-0.101736531,0.063975191,1,2,8.849873734,1.769974747,4.724873734,4.724873734,0,10.884758,7.517242
140150,D-lactate,C[C@H](C(=O)O)O,61503,lactic acid,Other,NA,Shah R. M. McKenzie E. J. Rosin M. T. Jadhav S. R. Gondalia S. V. Rosendale D. Beale D. J. An Integrated Multi-Disciplinary Perspective for Addressing Challenges of the Human Gut Microbiome. Metabolites. (2020),https://doi.org/10.3390/metabo10030094,11.99654865,15.9987003,-0.404865086,0.287534495,3.524994293,6.000296936,0.666666667,-0.591,90.078067,0,1,1.46,3,3,4,0,12,0,0,-0.311,0.096721,18.9143,1,0,0,0,0,0,0,0,0,0,0,0,0.638997195,22,29,4,3.321928095,NA,57.53,0.5,NA,0.333333333,0,0,1.414213562,0,0,0,0,1,0,0,1.144714243,0,0,0,0,0,0,0,0,0,0,0,0,0,0,1,0,0,0,0,0,1,0,0,1,0,0,0,0,0,0,0,0,0,0,0,0,0,0,0,0,0,2,1,0,0,0,0,0,0,0,0,0,0,0,0,0,0,0,0,0,0,0,0,0,0,0,0,0,0,0,0,0,0,0,0,0,0,0,0,0,0,0,0,0,0,0,0,6,2.222222222,3,91.03,0,24,5.154700538,2.64273441,2.488033872,1.333333333,0,0,0,0,3.380025751,1.551955237,1.014211137,0.35739023,0,0,0,0,1.333333333,0,0,0.186714508,0,0,0.666666667,0,0.333333333,0,0.181804073,0,0.023570226,0,0,0,0,0,0,0,0,0,0,0,0,0,1,0,0,1,1,0,0,132.3715395,124.4144208,126.190046,67.59609619,0,8.323407107,5.996275931,8.102836944,6.213122025,0,0.303785055,-0.09469178,-0.124390346,0.067189599,0,2,3,10.52364588,1.75394098,6.976067743,6.976067743,0,11.686758,7.517242
140160,mycolactone,C[C@H]1C/C(=C/C[C@@H](OC(=O)CCC[C@@H]1OC(=O)/C=C/C(=C/C(=C/C=C/C(=C/[C@@H]([C@H](C[C@H](C)O)O)O)/C)/C)/C)[C@@H](C)C/C(=C/[C@@H](C)[C@@H](C[C@@H](C)O)O)/C)/C,5282079,NA,Other,NA,Defaye M. Gervason S. Altier C. Berthon J.-Y. Ardid D. Filaire E. Carvalho F. A. Microbiota: a novel regulator of pain. J. Neural Trans. (Vienna). (2020),https://doi.org/10.1007/s00702-019-02083-z,11.89,16.00301475,-0.39365768,0.286445723,4.705567332,10.50300129,0.636363636,6.738,743.0228766,3,18,5.31,20,13,33,0,123,0,0,7.6412,58.38793744,219.5683,0,0,0,1,0,0,0,0,0,0,0,0,0.207070154,246,15792,74,6.727920455,NA,153.75,1,NA,0.5,3.751529649,18.9592155,19.15244173,0,17.90397326,39.05554511,0,15.77577774,0,0,1.509917948,1.417834048,0.166666667,0,0,0,0,0,0,0,0,0,0,0,0,10,0,8,0,9,0,10,0,0,7,0,0,0,0,0,0,0,0,0,0,0,0,0,0,0,0,0,5,2,2,0,0,0,0,0,0,0,0,0,0,0,0,0,0,0,0,0,0,0,0,0,0,0,0,0,0,0,0,0,0,0,0,0,0,0,0,0,0,0,0,0,0,0,51.01886792,27.60244898,23.73995617,12373.09,0.097560976,2531,40.24998342,24.76274346,23.04558653,15.39846143,11.74410734,7.890763381,4.722012473,3.567612534,33.9955705,19.29861789,15.61391628,9.479066753,6.522734187,3.780058666,2.161192837,1.376696512,7.119309625,9.465943862,12.19618976,3.558097035,4.372691988,4.749562043,4.584769419,0,0.569035594,0,2.533624257,0,0.224157378,0,0,0,0,0,0,0,0,0,0,0,0,0,2,9,5,10,15,3,0,3545.510615,3876.346089,4851.480103,5159.00238,5581.21812,59.97022132,56.65301175,77.52659366,81.74840056,91.52286959,0.958063894,-0.420330356,-0.013610837,-0.079870896,0.057414237,5,9,103.0512787,1.94436375,23.35795415,23.35795415,0,131.33351,82.27249
140170,NA,NA,NA,OMVs,Other,outer membrane vesicles,Ruan W. Engevik. M. A. Spinler J. K. Versalovic J. Healthy Human Gastrointestinal Microbiome: Composition and Function After a Decade of Exploration. Dig. Dis. Sci. (2020),https://doi.org/10.1007/s10620-020-06118-4,,,,,,,,,,,,,,,,,,,,,,,,,,,,,,,,,,,,,,,,,,,,,,,,,,,,,,,,,,,,,,,,,,,,,,,,,,,,,,,,,,,,,,,,,,,,,,,,,,,,,,,,,,,,,,,,,,,,,,,,,,,,,,,,,,,,,,,,,,,,,,,,,,,,,,,,,,,,,,,,,,,,,,,,,,,,,,,,,,,,,,,,,,,,,,,,,,,,,,,,,,,,,,,,,,,,,,,,,,,,,
