# Supplementary material for: Predicted Adsorption Affinity for Enteric Microbial Metabolites to Metal and Carbon Nanomaterials
Source: J Chem Inf Model. 2022 Jul 25;62(15):3589–603. doi: 10.1021/acs.jcim.2c00492 (PMC9364324; doi:10.1021/acs.jcim.2c00492)
Supplement: Supplementary file 3 — ci2c00492_si_003.zip [file ci2c00492_si_003.zip]

Archive with 65 entries (48 files):
- TrainingValidationDataSets_Brinkmann2022/
- TrainingValidationDataSets_Brinkmann2022/70Training_30Validation_split/
- TrainingValidationDataSets_Brinkmann2022/80Training_20Validation_split/
- TrainingValidationDataSets_Brinkmann2022/60Training_40Validation_split/
- TrainingValidationDataSets_Brinkmann2022/90Training_10Validation_split/
- TrainingValidationDataSets_Brinkmann2022/70Training_30Validation_split/ApplicabilityDomain_NoThresholds/
- TrainingValidationDataSets_Brinkmann2022/70Training_30Validation_split/ApplicabilityDomain_H/
- TrainingValidationDataSets_Brinkmann2022/70Training_30Validation_split/ApplicabilityDomain_H_logk/
- TrainingValidationDataSets_Brinkmann2022/80Training_20Validation_split/ApplicabilityDomain_NoThresholds/
- TrainingValidationDataSets_Brinkmann2022/80Training_20Validation_split/ApplicabilityDomain_H/
- TrainingValidationDataSets_Brinkmann2022/80Training_20Validation_split/ApplicabilityDomain_H_logk/
- TrainingValidationDataSets_Brinkmann2022/60Training_40Validation_split/ApplicabilityDomain_NoThresholds/
- TrainingValidationDataSets_Brinkmann2022/60Training_40Validation_split/ApplicabilityDomain_H/
- TrainingValidationDataSets_Brinkmann2022/60Training_40Validation_split/ApplicabilityDomain_H_logk/
- TrainingValidationDataSets_Brinkmann2022/90Training_10Validation_split/ApplicabilityDomain_NoThresholds/
- TrainingValidationDataSets_Brinkmann2022/90Training_10Validation_split/ApplicabilityDomain_H/
- TrainingValidationDataSets_Brinkmann2022/90Training_10Validation_split/ApplicabilityDomain_H_logk/
- TrainingValidationDataSets_Brinkmann2022/70Training_30Validation_split/ApplicabilityDomain_NoThresholds/CV70validate.csv
- __MACOSX/TrainingValidationDataSets_Brinkmann2022/70Training_30Validation_split/ApplicabilityDomain_NoThresholds/._CV70validate.csv
- TrainingValidationDataSets_Brinkmann2022/70Training_30Validation_split/ApplicabilityDomain_NoThresholds/CV70train.csv
- __MACOSX/TrainingValidationDataSets_Brinkmann2022/70Training_30Validation_split/ApplicabilityDomain_NoThresholds/._CV70train.csv
- TrainingValidationDataSets_Brinkmann2022/70Training_30Validation_split/ApplicabilityDomain_H/CV70train_H.csv
- __MACOSX/TrainingValidationDataSets_Brinkmann2022/70Training_30Validation_split/ApplicabilityDomain_H/._CV70train_H.csv
- TrainingValidationDataSets_Brinkmann2022/70Training_30Validation_split/ApplicabilityDomain_H/CV70validate_H.csv
- __MACOSX/TrainingValidationDataSets_Brinkmann2022/70Training_30Validation_split/ApplicabilityDomain_H/._CV70validate_H.csv
- TrainingValidationDataSets_Brinkmann2022/70Training_30Validation_split/ApplicabilityDomain_H_logk/CV70validate_H_logk.csv
- __MACOSX/TrainingValidationDataSets_Brinkmann2022/70Training_30Validation_split/ApplicabilityDomain_H_logk/._CV70validate_H_logk.csv
- TrainingValidationDataSets_Brinkmann2022/70Training_30Validation_split/ApplicabilityDomain_H_logk/CV70train_H_logk.csv
- __MACOSX/TrainingValidationDataSets_Brinkmann2022/70Training_30Validation_split/ApplicabilityDomain_H_logk/._CV70train_H_logk.csv
- TrainingValidationDataSets_Brinkmann2022/80Training_20Validation_split/ApplicabilityDomain_NoThresholds/CV80validate.csv
- __MACOSX/TrainingValidationDataSets_Brinkmann2022/80Training_20Validation_split/ApplicabilityDomain_NoThresholds/._CV80validate.csv
- TrainingValidationDataSets_Brinkmann2022/80Training_20Validation_split/ApplicabilityDomain_NoThresholds/CV80train.csv
- __MACOSX/TrainingValidationDataSets_Brinkmann2022/80Training_20Validation_split/ApplicabilityDomain_NoThresholds/._CV80train.csv
- TrainingValidationDataSets_Brinkmann2022/80Training_20Validation_split/ApplicabilityDomain_H/CV80validate_H.csv
- __MACOSX/TrainingValidationDataSets_Brinkmann2022/80Training_20Validation_split/ApplicabilityDomain_H/._CV80validate_H.csv
- TrainingValidationDataSets_Brinkmann2022/80Training_20Validation_split/ApplicabilityDomain_H/CV80train_H.csv
- __MACOSX/TrainingValidationDataSets_Brinkmann2022/80Training_20Validation_split/ApplicabilityDomain_H/._CV80train_H.csv
- TrainingValidationDataSets_Brinkmann2022/80Training_20Validation_split/ApplicabilityDomain_H_logk/CV80train_H_logk.csv
- __MACOSX/TrainingValidationDataSets_Brinkmann2022/80Training_20Validation_split/ApplicabilityDomain_H_logk/._CV80train_H_logk.csv
- TrainingValidationDataSets_Brinkmann2022/80Training_20Validation_split/ApplicabilityDomain_H_logk/CV80validate_H_logk.csv
- __MACOSX/TrainingValidationDataSets_Brinkmann2022/80Training_20Validation_split/ApplicabilityDomain_H_logk/._CV80validate_H_logk.csv
- TrainingValidationDataSets_Brinkmann2022/60Training_40Validation_split/ApplicabilityDomain_NoThresholds/CV60validate.csv
- __MACOSX/TrainingValidationDataSets_Brinkmann2022/60Training_40Validation_split/ApplicabilityDomain_NoThresholds/._CV60validate.csv
- TrainingValidationDataSets_Brinkmann2022/60Training_40Validation_split/ApplicabilityDomain_NoThresholds/CV60train.csv
- __MACOSX/TrainingValidationDataSets_Brinkmann2022/60Training_40Validation_split/ApplicabilityDomain_NoThresholds/._CV60train.csv
- TrainingValidationDataSets_Brinkmann2022/60Training_40Validation_split/ApplicabilityDomain_H/CV60train_H.csv
- __MACOSX/TrainingValidationDataSets_Brinkmann2022/60Training_40Validation_split/ApplicabilityDomain_H/._CV60train_H.csv
- TrainingValidationDataSets_Brinkmann2022/60Training_40Validation_split/ApplicabilityDomain_H/CV60validate_H.csv
- __MACOSX/TrainingValidationDataSets_Brinkmann2022/60Training_40Validation_split/ApplicabilityDomain_H/._CV60validate_H.csv
- TrainingValidationDataSets_Brinkmann2022/60Training_40Validation_split/ApplicabilityDomain_H_logk/CV60validate_H_logk.csv
- __MACOSX/TrainingValidationDataSets_Brinkmann2022/60Training_40Validation_split/ApplicabilityDomain_H_logk/._CV60validate_H_logk.csv
- TrainingValidationDataSets_Brinkmann2022/60Training_40Validation_split/ApplicabilityDomain_H_logk/CV60train_H_logk.csv
- __MACOSX/TrainingValidationDataSets_Brinkmann2022/60Training_40Validation_split/ApplicabilityDomain_H_logk/._CV60train_H_logk.csv
- TrainingValidationDataSets_Brinkmann2022/90Training_10Validation_split/ApplicabilityDomain_NoThresholds/CV90validate.csv
- __MACOSX/TrainingValidationDataSets_Brinkmann2022/90Training_10Validation_split/ApplicabilityDomain_NoThresholds/._CV90validate.csv
- TrainingValidationDataSets_Brinkmann2022/90Training_10Validation_split/ApplicabilityDomain_NoThresholds/CV90train.csv
- __MACOSX/TrainingValidationDataSets_Brinkmann2022/90Training_10Validation_split/ApplicabilityDomain_NoThresholds/._CV90train.csv
- TrainingValidationDataSets_Brinkmann2022/90Training_10Validation_split/ApplicabilityDomain_H/CV90train_H.csv
- __MACOSX/TrainingValidationDataSets_Brinkmann2022/90Training_10Validation_split/ApplicabilityDomain_H/._CV90train_H.csv
- TrainingValidationDataSets_Brinkmann2022/90Training_10Validation_split/ApplicabilityDomain_H/CV90validate_H.csv
- __MACOSX/TrainingValidationDataSets_Brinkmann2022/90Training_10Validation_split/ApplicabilityDomain_H/._CV90validate_H.csv
- TrainingValidationDataSets_Brinkmann2022/90Training_10Validation_split/ApplicabilityDomain_H_logk/CV90train_H_logk.csv
- __MACOSX/TrainingValidationDataSets_Brinkmann2022/90Training_10Validation_split/ApplicabilityDomain_H_logk/._CV90train_H_logk.csv
- TrainingValidationDataSets_Brinkmann2022/90Training_10Validation_split/ApplicabilityDomain_H_logk/CV90validate_H_logk.csv
- __MACOSX/TrainingValidationDataSets_Brinkmann2022/90Training_10Validation_split/ApplicabilityDomain_H_logk/._CV90validate_H_logk.csv
