# Supplementary material for: Predicted Adsorption Affinity for Enteric Microbial Metabolites to Metal and Carbon Nanomaterials
Source: J Chem Inf Model. 2022 Jul 25;62(15):3589–603. doi: 10.1021/acs.jcim.2c00492 (PMC9364324; doi:10.1021/acs.jcim.2c00492)
Supplement: Supplementary file 3 — ci2c00492_si_003.zip [file ci2c00492_si_003.zip › TrainingValidationDataSets_Brinkmann2022/70Training_30Validation_split/ApplicabilityDomain_NoThresholds/CV70train.csv]

key	name	smiles	mp	csid	link	source	E	S	A	B	V	L	type	sortdate	BCUTw.1l	BCUTw.1h	BCUTc.1l	BCUTc.1h	BCUTp.1l	BCUTp.1h	Fsp3	XLogP	MW	LipinskiFailures	nRotB	MLogP	nAtomLAC	nAtomP	nAtomLC	nB	nBase	nAtom	nAromBond	naAromAtom	ALogP	ALogp2	AMR	nAcid	nSmallRings	nAromRings	nRingBlocks	nAromBlocks	nRings3	nRings4	nRings5	nRings6	nRings7	nRings8	nRings9
1635	2,5-dichlorophenol	Clc1ccc(Cl)c(O)c1	57.67	65	http://goo.gl/mouej	W.E. Acree Jr. Data Collection 2011	0.96	0.88	0.56	0.18	1.0199	-123	phenol derivative	20111213	11.85	34.96985331	-0.358319449	0.190393253	5.327682797	8.679148616	0	2.86	163.0014585	0	0	1.79	0	7	6	9	0	13	6	6	2.8914	8.36019396	37.3617	0	1	1	1	1	0	0	0	1	0	0	0
1578	3,4-dihydroxybenzoic acid	O=C(O)c1cc(O)c(O)cc1	201	71	http://goo.gl/mouej	W.E. Acree Jr. Data Collection 2011	1.14	1.29	1.22	0.7	1.0491	5.868	aromatic carboxylic acid	20111213	11.85	15.99792171	-0.358745906	0.290740866	4.086445782	8.099941211	0	0.986	154.1204155	0	1	1.79	NA	11	7	11	0	17	6	6	0.8996	0.80928016	36.2046	1	1	1	1	1	0	0	0	1	0	0	0
1659	4-formylphenol	O=Cc1ccc(O)cc1	117.33	123	http://goo.gl/mouej	W.E. Acree Jr. Data Collection 2011	1.01	1.54	0.85	0.37	0.932	-123	phenol derivative	20060101	11.85	15.99591817	-0.360712958	0.149892313	3.809793398	7.741899408	0	1.312	122.1216057	0	1	2.01	NA	9	7	9	0	15	6	6	1.322	1.747684	34.3431	0	1	1	1	1	0	0	0	1	0	0	0
1574	4-hydroxybenzoic acid	c1cc(ccc1C(=O)O)O	215.25	132	http://goo.gl/mouej	W.E. Acree Jr. Data Collection 2011	0.93	0.9	0.81	0.56	0.9904	4.867	aromatic carboxylic acid	20111213	11.99632004	15.99870276	-0.38679807	0.290640751	4.057040501	7.955944503	0	1.231	138.1210106	0	1	1.9	NA	10	7	10	0	16	6	6	1.167	1.361889	34.5105	1	1	1	1	1	0	0	0	1	0	0	0
556	acetic acid	CC(=O)O	16.78	171	http://goo.gl/mouej	W.E. Acree Jr. Data Collection 2011	0.265	0.64	0.62	0.44	0.4648	1.816	alkanoic acid	20111213	11.99668798	15.99825726	-0.351666803	0.275648439	3.092996179	4.357880902	0.5	-0.08	60.05204466	0	0	1.46	2	3	3	3	0	8	0	0	-0.2299	0.05285401	12.6437	1	0	0	0	0	0	0	0	0	0	0	0
532	acetamide	O=C(N)C	80.25	173	http://goo.gl/mouej	W.E. Acree Jr. Data Collection 2011	0.46	1.3	0.55	0.69	0.506	2.99	alkaneamide	20111213	11.89	15.99491564	-0.281728467	0.245172015	3.402747504	4.992518787	0.5	-0.808	59.0672837	0	0	1.46	2	3	3	3	0	9	0	0	-0.8321	0.69239041	14.4659	0	0	0	0	0	0	0	0	0	0	0	0
371	propanone	CC(=O)C	-94.6	175	http://goo.gl/mouej	W.E. Acree Jr. Data Collection 2011	0.179	0.7	0.04	0.49	0.547	1.696	ketone	20111213	11.89	15.99491539	-0.29979485	0.18866563	3.486497794	5.155392082	0.666666667	0.185	58.07925714	0	0	1.68	3	1	3	3	0	10	0	0	-0.244	0.059536	16.1948	0	0	0	0	0	0	0	0	0	0	0	0
2904	adipic acid	C(CCC(=O)O)CC(=O)O	152.8	191	http://precedings.nature.com/documents/4243/version/3	ONSChallenge Solubility Data	0.515	1.042	0.704	0.927	1.103	-123	organic solid	20120126	11.99635518	15.99928409	-0.35140481	0.2787782	3.693835938	6.99708042	0.666666667	0.006	146.1414426	0	5	1.68	6	3	8	9	0	20	0	0	0.5024	0.25240576	32.739	2	0	0	0	0	0	0	0	0	0	0	0
1371	benzaldehyde	c1ccc(cc1)C=O	-26	235	http://goo.gl/mouej	W.E. Acree Jr. Data Collection 2011	0.82	1	0	0.39	0.873	4.008	aromatic aldehyde	20111213	11.98866242	16.00592497	-0.38055001	0.232908951	3.772901109	7.649881438	0	1.718	106.1222007	0	1	2.12	NA	8	6	8	0	14	6	6	1.5894	2.52619236	32.649	0	1	1	1	1	0	0	0	1	0	0	0
359	butanal	O=CCCC	-97.75	256	http://goo.gl/mouej	W.E. Acree Jr. Data Collection 2011	0.187	0.65	0	0.45	0.688	2.27	aldehyde	20111213	11.89	15.99491564	-0.302852812	0.119716108	3.317310447	5.904771637	0.75	1.156	72.10587455	0	2	1.79	4	2	5	4	0	13	0	0	0.9406	0.88472836	20.9462	0	0	0	0	0	0	0	0	0	0	0	0
558	butanoic acid	CCCC(=O)O	-6.32	259	http://goo.gl/mouej	W.E. Acree Jr. Data Collection 2011	0.21	0.64	0.61	0.45	0.7466	2.75	alkanoic acid	20111213	11.99646145	15.99825808	-0.351365017	0.278687302	3.564558108	6.152008013	0.75	0.742	88.10527947	0	2	1.68	4	3	5	5	0	14	0	0	0.8932	0.79780624	21.8716	1	0	0	0	0	0	0	0	0	0	0	0
555	formic acid	C(=O)O	8.23	278	http://goo.gl/mouej	W.E. Acree Jr. Data Collection 2011	0.343	0.75	0.76	0.33	0.3239	1.545	alkanoic acid	20111213	11.99697321	15.99825685	-0.354296388	0.265709659	2.452246575	3.118640843	0	-0.316	46.02542726	0	0	1.35	0	3	3	2	0	5	0	0	-0.3087	0.09529569	8.5717	1	0	0	0	0	0	0	0	0	0	0	0
27	methane	C	-182.32	291	http://goo.gl/mouej	W.E. Acree Jr. Data Collection 2011	0	0	0	0	0.2495	-0.323	alkane	20111213	12	12	-0.077922923	-0.077922923	2.612	2.612	1	0.739	16.04249891	0	0	1.57	0	0	0	0	0	5	0	0	0	0	0	0	0	0	0	0	0	0	0	0	0	0	0
3013	salicylic acid	O=C(O)c1ccccc1O	158.75	331	http://precedings.nature.com/documents/4243/version/3	ONSChallenge Solubility Data	1.183	1.109	0.643	0.369	0.99	-123	organic solid	20120126	11.99632004	15.99870276	-0.385328319	0.2932209	4.101150239	8.132381474	0	1.66	138.1210106	0	1	1.9	NA	10	6	10	0	16	6	6	1.167	1.361889	34.5105	1	1	1	1	1	0	0	0	1	0	0	0
48	octane	CCCCCCCC	-56.89	349	http://goo.gl/mouej	W.E. Acree Jr. Data Collection 2011	0	0	0	0	1.2358	3.677	alkane	20111213	11.89	12.11011416	-0.170505151	0.049820989	5.097566341	7.171461662	1	4.892	114.2288207	0	5	2.34	8	0	8	7	0	26	0	0	4.0212	16.17004944	38.6102	0	0	0	0	0	0	0	0	0	0	0	0
566	octanoic acid	CCCCCCCC(=O)O	16.46	370	http://goo.gl/mouej	W.E. Acree Jr. Data Collection 2011	0.15	0.65	0.62	0.45	1.3102	4.68	alkanoic acid	20111213	11.9962919	15.99825971	-0.351372895	0.278713531	3.711920383	7.269536194	0.875	3.018	144.2117491	0	6	2.12	8	3	9	9	0	26	0	0	2.718	7.387524	40.2756	1	0	0	0	0	0	0	0	0	0	0	0
526	2-nitropropane	CC(C)[N+](=O)[O-]	-92.43	387	http://goo.gl/mouej	W.E. Acree Jr. Data Collection 2011	0.216	0.92	0	0.33	0.7055	2.55	nitroalkane	20111213	11.999	16.0011501	-0.188832452	0.104767401	3.272988801	6.332003142	1	1.131	89.09330603	0	1	1.46	3	2	4	5	0	13	0	0	1.0176	1.03550976	21.7538	0	0	0	0	0	0	0	0	0	0	0	0
17	hydrogen sulfide	S	-85.49	391	http://goo.gl/mouej	W.E. Acree Jr. Data Collection 2011	0.35	0.31	0.1	0.07	0.2721	0.723	gas	20111213	31.972071	31.972071	-0.19597657	-0.19597657	3.974	3.974	0	0.419	34.0819665	0	0	1.35	0	0	0	0	0	3	0	0	0	0	0	0	0	0	0	0	0	0	0	0	0	0	0
1683	4-aminophenol	c1cc(ccc1N)O	188.38	392	http://goo.gl/mouej	W.E. Acree Jr. Data Collection 2011	1.15	1.47	0.66	0.73	0.8749	5.2	phenol derivative	20111213	11.9963552	15.99794303	-0.386786374	0.098441234	4.656792638	7.392197708	0	0.799	109.1261088	0	0	1.9	0	8	6	8	0	15	6	6	0.816	0.665856	32.4525	0	1	1	1	1	0	0	0	1	0	0	0
2864	3-chlorobenzoic acid	O=C(O)c1cc(Cl)ccc1	157	434	http://precedings.nature.com/documents/4243/version/3	ONSChallenge Solubility Data	1.064	0.945	0.691	0.34	1.054	-123	organic solid	20120126	11.85	34.96885309	-0.327721724	0.290710796	4.164588614	8.61282393	0	2.259	156.5666025	0	1	1.9	NA	9	6	10	0	15	6	6	2.0988	4.40496144	37.6212	1	1	1	1	1	0	0	0	1	0	0	0
683	D-mannitol	OC(C(O)CO)C(O)C(O)CO	160.9	440	http://goo.gl/mouej	W.E. Acree Jr. Data Collection 2011	0.836	2.18	0.94	1.77	1.3062	7.079	polyalcohol	20111213	11.99635512	16.00078345	-0.417780929	0.11312997	4.134888936	7.934950573	1	-3.896	182.1720155	1	5	1.46	6	0	8	11	0	26	0	0	-2.9402	8.64477604	38.4036	0	0	0	0	0	0	0	0	0	0	0	0
364	octanal	CCCCCCCC=O	-12.33	441	http://goo.gl/mouej	W.E. Acree Jr. Data Collection 2011	0.137	0.65	0	0.45	1.252	4.361	aldehyde	20111213	11.9886304	16.00592525	-0.38946365	0.206349563	3.438127293	7.207755198	0.875	3.432	128.2123442	0	6	2.23	8	1	9	8	0	25	0	0	2.7654	7.64743716	39.3502	0	0	0	0	0	0	0	0	0	0	0	0
2890	4-nitrobenzaldehyde	c1cc(C=O)ccc1[N+](=O)[O-]	106.25	526	http://precedings.nature.com/documents/4243/version/3	ONSChallenge Solubility Data	1.228	1.736	0	0.531	1.047	-123	organic solid	20120126	11.999	16.00138074	-0.297410112	0.149836696	3.637530049	7.800514542	0	1.61	151.119773	0	2	1.79	NA	11	8	11	0	16	6	6	1.4838	2.20166244	39.9737	0	1	1	1	1	0	0	0	1	0	0	0
2492	dibenzofurane	o2c1ccccc1c3c2cccc3	83.17	551	http://dx.doi.org/10.1021/ci049943w	Jes?s Jover; Ram?n Bosque; and Joaquim Sales. 2004. Determination of Abraham Solute Parameters from Molecular Structure. J. Chem. Inf. Comput. Sci. 44 (3)	1.407	1.02	0	0.17	1.1023	-123	organic	20040417	11.85	15.99491765	-0.308664547	0.135647732	6.83765625	9.455355103	0	3.421	168.1917617	0	0	2.67	0	13	7	15	0	21	15	13	3.3334	11.11155556	51.2268	0	3	3	1	1	0	0	1	2	0	0	0
2101	lactic acid	CC(C(=O)O)O	31.72	592	http://goo.gl/mouej	W.E. Acree Jr. Data Collection 2011	0.35	0.86	0.72	0.72	0.6644	2.874	organic	20111213	11.99654865	15.9987003	-0.404865086	0.287534495	3.524994293	6.000296936	0.666666667	-0.591	90.078067	0	1	1.46	3	3	4	5	0	12	0	0	-0.311	0.096721	18.9143	1	0	0	0	0	0	0	0	0	0	0	0
507	dimethylamine	N(C)C	-92.07	654	http://goo.gl/mouej	W.E. Acree Jr. Data Collection 2011	0.189	0.3	0.08	0.66	0.4902	1.6	alkylamine	20111213	11.99383293	14.00909716	-0.357422036	0.019418863	4.304508554	4.792223671	1	-0.176	45.08376028	0	0	1.57	0	0	3	2	1	10	0	0	-0.2158	0.04656964	14.6934	0	0	0	0	0	0	0	0	0	0	0	0
4045	Dimethyl sulfoxide	CS(=O)C	18.28	659	http://dx.doi.org/10.1016/j.tca.2014.08.024	Mikhail A. Varfolomeeva. Ilnaz T. Rakipova. William E. Acree Jr.. Michela Brumfieldb. Michael H. Abrahamc.Examination of Hydrogen Bonding Interactions between Dissolved Solutes and Alkylbenzene Solvents Based on Abraham Model Correlations Derived From Measured Enthalpies of Solvation. Thermochimica Acta. 2014	0.522	1.74	0	0.88	0.6126	3.459	organic	20140902	11.99865747	31.97267694	-0.259591814	0.123372882	5.614497794	7.283392082	1	-0.718	78.13460624	0	0	1.46	0	1	3	3	0	10	0	0	-0.3166	0.10023556	20.5586	0	0	0	0	0	0	0	0	0	0	0	0
4002	Ethanol	CCO	-114.13	682	http://dx.doi.org/10.1016/j.tca.2014.08.024	Mikhail A. Varfolomeeva. Ilnaz T. Rakipova. William E. Acree Jr.. Michela Brumfieldb. Michael H. Abrahamc.Examination of Hydrogen Bonding Interactions between Dissolved Solutes and Alkylbenzene Solvents Based on Abraham Model Correlations Derived From Measured Enthalpies of Solvation. Thermochimica Acta. 2014	0.246	0.42	0.37	0.48	0.4491	1.485	organic	20140902	11.99668808	15.99794144	-0.422125211	0.066940864	3.312473146	4.351780764	1	-0.076	46.06852124	0	0	1.57	2	0	3	2	0	9	0	0	-0.0092	8.46E-05	13.0093	0	0	0	0	0	0	0	0	0	0	0	0
14	carbon monoxide	C=O	-92	692	http://goo.gl/mouej	W.E. Acree Jr. Data Collection 2011	0	0	0	0.04	0.222	-0.836	gas	20111213	11.9889913	16.00592332	-0.394532111	0.194552904	2.124943963	2.696056037	0	0.021	30.02602233	0	0	1.46	0	1	2	1	0	4	0	0	-0.8841	0.78163281	6.307	0	0	0	0	0	0	0	0	0	0	0	0
533	formamide	O=CN	2.18	693	http://goo.gl/mouej	W.E. Acree Jr. Data Collection 2011	0.468	1.31	0.64	0.57	0.365	2.447	alkaneamide	20111213	11.99397717	15.9949154	-0.300009682	0.209016507	2.761998046	3.787255581	0	-1.044	45.04066629	0	0	1.35	0	3	3	2	0	6	0	0	-0.9109	0.82973881	10.3939	0	0	0	0	0	0	0	0	0	0	0	0
206	lindane	ClC1C(Cl)C(Cl)C(Cl)C(Cl)C1Cl	112.75	707	http://goo.gl/mouej	W.E. Acree Jr. Data Collection 2011	1.45	0.91	0	0.68	1.5798	7.467	chloroalk_ne	20111213	11.99856245	34.97395722	-0.204267739	0.146525427	7.544077258	11.69407498	1	3.834	290.8296854	0	0	1.46	0	0	6	12	0	18	0	0	4.1634	17.33389956	54.081	0	1	0	1	0	0	0	0	1	0	0	0
677	glycerol	C(C(CO)O)O	18	733	http://goo.gl/mouej	W.E. Acree Jr. Data Collection 2011	0.512	0.76	0.47	1.43	0.7074	3.973	polyalcohol	20111213	11.99654865	15.9987003	-0.417763909	0.100982583	3.806965228	6.068004256	1	-1.88	92.0939485	0	2	1.46	3	0	5	5	0	14	0	0	-1.4081	1.98274561	20.5161	0	0	0	0	0	0	0	0	0	0	0	0
1987	guanine	c1[nH]c2c(n1)c(=O)[nH]c(n2)N	360	744	http://goo.gl/mouej	W.E. Acree Jr. Data Collection 2011	1.8	1.46	0.97	1.25	0.9816	6.566	drug	20111213	11.99359766	15.99491842	-0.302972968	0.25893721	4.683495447	8.27740517	0	-0.291	151.1263042	0	0	1.35	3	11	6	12	0	16	10	9	-0.877	0.769129	37.0665	0	2	2	1	1	0	0	1	1	0	0	0
20	HCN	C#N	-13.4	748	http://goo.gl/mouej	W.E. Acree Jr. Data Collection 2011	0.213	0.89	0.4	0.06	0.2366	1.01	gas	20111213	11.95312088	14.04995312	-0.443253347	0.276520882	2.334503079	2.983996921	0	-0.357	27.02537986	0	0	1.46	0	1	2	1	0	3	0	0	0.6046	0.36554116	6.1825	0	0	0	0	0	0	0	0	0	0	0	0
2015	hypoxanthine	c1[nH]c2c(n1)[nH]cnc2=O	221.771	768	http://goo.gl/mouej	W.E. Acree Jr. Data Collection 2011	1.28	1.09	0.65	1.18	0.8818	5.01	drug	20111213	11.9887392	16.00592664	-0.335083367	0.362489991	4.4793577	8.189887416	0	1.439	136.1116603	0	0	1.46	3	10	5	11	0	14	10	9	-0.6269	0.39300361	34.077	0	2	2	1	1	0	0	1	1	0	0	0
1836	imidazole	c1cnc[nH]1	90.17	773	http://goo.gl/mouej	W.E. Acree Jr. Data Collection 2011	0.71	0.85	0.42	0.78	0.5363	4.018	nitrogen-neterocyclic	20111213	11.98869083	14.01434764	-0.323614562	0.073403956	5.290482396	5.730769079	0	-0.038	68.07737712	0	0	1.57	2	5	3	5	0	9	5	5	-0.2828	0.07997584	19.0128	0	1	1	1	1	0	0	1	0	0	0	0
4057	Indole	C1=CC=C2C(=C1)C=CN2	52.17	776	http://dx.doi.org/10.1016/j.tca.2014.08.024	Mikhail A. Varfolomeeva. Ilnaz T. Rakipova. William E. Acree Jr.. Michela Brumfieldb. Michael H. Abrahamc.Examination of Hydrogen Bonding Interactions between Dissolved Solutes and Alkylbenzene Solvents Based on Abraham Model Correlations Derived From Measured Enthalpies of Solvation. Thermochimica Acta. 2014	1.2	1.26	0.44	0.18	0.9464	5.31	organic	20140902	11.98848894	14.01424844	-0.327828712	0.0902445	6.621605031	8.43990313	0	2.175	117.1481757	0	0	2.23	NA	9	5	10	0	16	10	9	2.1235	4.50925225	37.1445	0	2	2	1	1	0	0	1	1	0	0	0
2960	itaconic acid	O=C(O)C(=C)CC(=O)O	171	789	http://precedings.nature.com/documents/4243/version/3	ONSChallenge Solubility Data	0.617	1.795	1.376	0.645	0.919	-123	organic solid	20120126	11.99640046	15.99928323	-0.351005284	0.286876093	3.816457906	7.651129984	0.2	-0.406	130.0989437	0	3	1.57	4	5	6	8	0	15	0	0	0.0671	0.00450241	27.9149	2	0	0	0	0	0	0	0	0	0	0	0
573	malonic acid	C(C(=O)O)C(=O)O	136	844	http://goo.gl/mouej	W.E. Acree Jr. Data Collection 2011	0.38	1.46	0.99	0.59	0.6801	3.616	alkanedioic acid	20111213	11.99654859	15.99928149	-0.350704571	0.288354253	3.5054375	5.919504667	0.333333333	-0.299	104.0615904	0	2	1.35	3	3	5	6	0	11	0	0	-0.4448	0.19784704	18.9878	2	0	0	0	0	0	0	0	0	0	0	0
4072	Methanol	CO	-97.9	864	http://dx.doi.org/10.1016/j.tca.2014.08.024	Mikhail A. Varfolomeeva. Ilnaz T. Rakipova. William E. Acree Jr.. Michela Brumfieldb. Michael H. Abrahamc.Examination of Hydrogen Bonding Interactions between Dissolved Solutes and Alkylbenzene Solvents Based on Abraham Model Correlations Derived From Measured Enthalpies of Solvation. Thermochimica Acta. 2014	0.278	0.44	0.43	0.47	0.3082	0.97	organic	20140902	11.99697344	15.99794118	-0.425376469	0.058873558	2.666419116	3.111580884	1	-0.499	32.04190384	0	0	1.46	0	0	2	1	0	6	0	0	-0.358	0.128164	8.2613	0	0	0	0	0	0	0	0	0	0	0	0
2902	acetanilide	O=C(Nc1ccccc1)C	114.37	880	http://precedings.nature.com/documents/4243/version/3	ONSChallenge Solubility Data	1.055	1.54	0.417	0.624	1.114	-123	organic solid	20120126	11.89	15.99491714	-0.281052033	0.251094089	4.191793285	8.357006001	0.125	1.276	135.1634621	0	2	2.12	2	9	7	10	0	19	6	6	0.9504	0.90326016	39.1402	0	1	1	1	1	0	0	0	1	0	0	0
777	naphthalene	c1ccc2ccccc2c1	80.2	906	http://goo.gl/mouej	W.E. Acree Jr. Data Collection 2011	1.34	0.92	0	0.2	1.0854	5.161	PAH	20111213	11.85	12.1501118	-0.207640693	0.092566551	6.866225714	8.866760464	0	3.288	128.170885	0	0	2.56	0	10	6	11	0	18	11	10	2.7384	7.49883456	42.5082	0	2	2	1	1	0	0	0	2	0	0	0
1850	nicotine	n1cc(ccc1)C2N(C)CCC2	-79	917	http://goo.gl/mouej	W.E. Acree Jr. Data Collection 2011	0.865	0.88	0	1.09	1.371	5.88	nitrogen-neterocyclic	20111213	11.9	14.00408413	-0.29891686	0.108032951	6.259676699	9.730711091	0.5	1.13	162.2319359	0	1	2.34	8	6	7	13	1	26	6	6	1.2427	1.54430329	49.6542	0	2	1	2	1	0	0	1	1	0	0	0
12	nitrous oxide	N#[N+][O-]	-90.81	923	http://goo.gl/mouej	W.E. Acree Jr. Data Collection 2011	0.068	0.35	0	0.1	0.281	0.164	gas	20111213	13.99687403	16.00097154	-0.109873054	0.111748562	2.277632991	2.865368229	0	-0.095	44.01281134	0	0	1.13	0	3	3	2	0	3	0	0	-0.3919	0.15358561	1.945	0	0	0	0	0	0	0	0	0	0	0	0
1490	N,N-dimethylaniline	N(c1ccccc1)(C)C	2.38	924	http://goo.gl/mouej	W.E. Acree Jr. Data Collection 2011	0.957	0.81	0	0.41	1.098	4.701	aromatic amine	20111213	11.99347921	14.00910048	-0.319608492	0.030653599	5.902703129	8.59088073	0.25	2.231	121.1799387	0	1	2.23	0	7	6	9	0	20	6	6	1.9922	3.96886084	40.4866	0	1	1	1	1	0	0	0	1	0	0	0
2162	water	O	0	937	http://goo.gl/mouej	W.E. Acree Jr. Data Collection 2011	0	0.45	0.82	0.35	0.1673	0.26	organic	20111213	15.99491462	15.99491462	-0.411000248	-0.411000248	1.438	1.438	0	-0.467	18.01528644	0	0	1.35	0	0	0	0	0	3	0	0	0	0	0	0	0	0	0	0	0	0	0	0	0	0	0
2875	4-aminobenzoic acid	O=C(O)c1ccc(N)cc1	188.53	953	http://precedings.nature.com/documents/4243/version/3	ONSChallenge Solubility Data	1.308	1.104	0.485	0.792	1.031	-123	organic solid	20120126	11.85	15.99591917	-0.327755212	0.29064419	4.076400806	8.06455718	0	0.82	137.1362496	0	1	1.9	NA	10	7	10	0	17	6	6	0.6878	0.47306884	37.5168	1	1	1	1	1	0	0	0	1	0	0	0
1666	4-nitrophenol	c1cc(ccc1[N+](=O)[O-])O	113.26	955	http://goo.gl/mouej	W.E. Acree Jr. Data Collection 2011	1.07	1.72	0.82	0.26	0.9493	5.876	phenol derivative	20111213	11.99635515	15.99870337	-0.386782195	0.126685161	3.608283996	7.507197129	0	1.508	139.1090371	0	1	1.68	0	10	7	10	0	15	6	6	1.457	2.122849	35.0768	0	1	1	1	1	0	0	0	1	0	0	0
1646	pentachlorophenol	Clc1c(O)c(Cl)c(Cl)c(Cl)c1Cl	173.62	967	http://goo.gl/mouej	W.E. Acree Jr. Data Collection 2011	1.217	0.86	0.61	0.09	1.387	-123	phenol derivative	20111213	11.99856245	34.97297711	-0.356198855	0.16775094	6.183431423	11.19220472	0	4.726	266.336449	0	0	1.46	0	7	6	12	0	13	6	6	4.8846	23.85931716	51.7761	0	1	1	1	1	0	0	0	1	0	0	0
1590	phenol	c1ccc(cc1)O	41.18	971	http://goo.gl/mouej	W.E. Acree Jr. Data Collection 2011	0.805	0.89	0.6	0.3	0.7751	3.766	phenol derivative	20111213	11.99635526	15.9979425	-0.386787842	0.098326105	4.588491923	6.719586285	0	1.616	94.11146483	0	0	2.01	0	7	5	7	0	13	6	6	1.5626	2.44171876	27.7521	0	1	1	1	1	0	0	0	1	0	0	0
3003	phthalic acid	c1ccc(c(c1)C(=O)O)C(=O)O	223.33	992	http://precedings.nature.com/documents/4243/version/3	ONSChallenge Solubility Data	1.299	1.057	0.208	0.838	1.147	-123	organic solid	20120126	11.99629186	15.99928583	-0.346691323	0.310479947	4.2480625	8.725009269	0	1.252	166.1311514	0	2	1.9	NA	12	6	12	0	18	6	6	1.0388	1.07910544	39.5748	2	1	1	1	1	0	0	0	1	0	0	0
4015	Propan-1-ol	CCCO	-126.53	1004	http://dx.doi.org/10.1016/j.tca.2014.08.024	Mikhail A. Varfolomeeva. Ilnaz T. Rakipova. William E. Acree Jr.. Michela Brumfieldb. Michael H. Abrahamc.Examination of Hydrogen Bonding Interactions between Dissolved Solutes and Alkylbenzene Solvents Based on Abraham Model Correlations Derived From Measured Enthalpies of Solvation. Thermochimica Acta. 2014	0.236	0.42	0.37	0.48	0.59	2.031	organic	20140902	11.99654878	15.99794171	-0.421734983	0.06940086	3.629588158	5.362254858	1	0.282	60.09513865	0	1	1.68	3	0	4	3	0	12	0	0	0.5145	0.26471025	17.5335	0	0	0	0	0	0	0	0	0	0	0	0
557	propanoic acid	CCC(=O)O	-20.92	1005	http://goo.gl/mouej	W.E. Acree Jr. Data Collection 2011	0.233	0.65	0.61	0.44	0.6057	2.276	alkanoic acid	20111213	11.99654872	15.99825767	-0.351378287	0.27842878	3.407370873	5.523254355	0.666666667	0.173	74.07866207	0	1	1.57	3	3	4	4	0	11	0	0	0.437	0.190969	17.2706	1	0	0	0	0	0	0	0	0	0	0	0
1976	purine	c1c2c(nc[nH]2)ncn1	216.5	1015	http://goo.gl/mouej	W.E. Acree Jr. Data Collection 2011	1.32	1.25	0.78	0.88	0.8231	5.128	drug	20111213	11.98859235	14.01460965	-0.305616806	0.174560354	6.011235787	7.869635694	0	-0.248	120.1122553	0	0	1.57	3	9	5	10	0	13	10	9	-0.2376	0.05645376	30.1749	0	2	2	1	1	0	0	1	1	0	0	0
706	dimethyl sulfide	S(C)C	-94.33	1039	http://goo.gl/mouej	W.E. Acree Jr. Data Collection 2011	0.404	0.43	0	0.27	0.5539	2.037	dialkyl sulfide	20111213	11.99865748	31.97267688	-0.226407578	0.039712968	6.204683033	6.53156517	1	1.311	62.13520131	0	0	1.57	0	0	3	2	0	9	0	0	0.7952	0.63234304	19.1869	0	0	0	0	0	0	0	0	0	0	0	0
3015	succinic acid	OC(CCC(O)=O)=O	187.08	1078	http://precedings.nature.com/documents/4243/version/3	ONSChallenge Solubility Data	0.522	1.51	0.984	0.8	0.821	-123	organic solid	20120126	11.98878757	16.00627866	-0.339720911	0.33303054	3.589512337	6.351132705	0.5	-0.71	118.0882078	0	3	1.46	4	3	6	7	0	14	0	0	-0.41	0.1681	23.537	2	0	0	0	0	0	0	0	0	0	0	0
18	sulfur dioxide	O=S=O	-72.5	1087	http://goo.gl/mouej	W.E. Acree Jr. Data Collection 2011	0.37	0.66	0.28	0.1	0.3465	0.778	gas	20111213	15.99183837	31.97483078	-0.261316445	0.454543702	4.075572614	4.554431694	0	-0.543	64.06489485	0	0	1.13	0	3	3	2	0	3	0	0	-0.0466	0.00217156	2.8858	0	0	0	0	0	0	0	0	0	0	0	0
1899	tetrahydrothiophene	S1CCCC1	-96.03	1095	http://goo.gl/mouej	W.E. Acree Jr. Data Collection 2011	0.623	0.66	0	0.26	0.7271	3.061	heterocyclic sulfur-containing	20111213	11.99862047	31.97257184	-0.210430052	0.042607315	7.0645	7.964375804	1	1.687	88.17255461	0	0	1.79	4	0	3	5	0	13	0	0	1.2562	1.57803844	26.7271	0	1	0	1	0	0	0	1	0	0	0	0
514	trimethylamine	N(C)(C)C	-117.04	1114	http://goo.gl/mouej	W.E. Acree Jr. Data Collection 2011	0.14	0.2	0	0.67	0.6311	1.62	alkylamine	20111213	11.99373221	14.00909771	-0.348090482	0.022595393	4.948117995	6.034755403	1	0.063	59.11037768	0	0	1.68	0	0	3	3	1	13	0	0	0.3201	0.10246401	19.9881	0	0	0	0	0	0	0	0	0	0	0	0
1979	uracil	c1c[nH]c(=O)[nH]c1=O	334	1141	http://goo.gl/mouej	W.E. Acree Jr. Data Collection 2011	0.81	0.85	0.43	1.02	0.7516	3.626	drug	20111213	11.98878731	16.00602503	-0.35068805	0.308011655	4.114800446	6.619410708	0	-0.179	112.0869229	0	0	1.46	3	8	5	8	0	12	6	6	0.7667	0.58782889	25.6859	0	1	1	1	1	0	0	0	1	0	0	0
1875	urea	C(=O)(N)N	133.85	1143	http://goo.gl/mouej	W.E. Acree Jr. Data Collection 2011	0.501	1.49	0.83	0.84	0.4648	3.32	urea	20111213	11.99397673	15.9949159	-0.280823846	0.288680749	3.318997245	4.816115768	0	-1.686	60.05531025	0	0	1.24	0	4	3	3	0	8	0	0	-1.0421	1.08597241	13.1426	0	0	0	0	0	0	0	0	0	0	0	0
2010	xanthine	c1[nH]c2c(n1)nc(nc2O)O	257.211	1151	http://goo.gl/mouej	W.E. Acree Jr. Data Collection 2011	1.39	1.47	0.9	1.09	0.9405	5.917	drug	20111213	11.99640026	15.99826176	-0.349069612	0.288796718	4.546562642	8.163697571	0	0.825	152.1110652	0	0	1.35	3	11	6	12	0	15	10	9	0.2877	0.08277129	33.7906	0	2	2	1	1	0	0	1	1	0	0	0
2986	naproxen	O=C(O)C(c1ccc2c(c1)ccc(OC)c2)C	152.5	1262	http://precedings.nature.com/documents/4243/version/3	ONSChallenge Solubility Data	1.647	2.019	0.416	1.131	1.782	-123	organic solid	20120126	11.89	15.9969252	-0.348735819	0.266177255	4.282656853	9.681480518	0.214285714	2.844	230.2596879	0	3	2.67	NA	11	11	18	0	31	11	10	2.8237	7.97328169	64.8535	1	2	2	1	1	0	0	0	2	0	0	0
2177	1,10-phenanthroline	c1cc2ccc3cccnc3c2nc1	117.33	1278	http://goo.gl/mouej	W.E. Acree Jr. Data Collection 2011	1.97	1.45	0	0.9	1.3722	7.777	organic	20111213	11.85	14.0040862	-0.254404918	0.14679084	6.712958556	9.67770694	0	2.228	180.2057632	0	0	2.56	NA	14	8	16	0	22	16	14	2.2026	4.85144676	53.9006	0	3	3	1	1	0	0	0	3	0	0	0
1576	2,4-dihydroxybenzoic acid	c1cc(c(cc1O)O)C(=O)O	225.5	1446	http://goo.gl/mouej	W.E. Acree Jr. Data Collection 2011	1.14	1.16	1.06	0.56	1.0491	5.573	aromatic carboxylic acid	20111213	11.99632002	15.99928496	-0.360983964	0.312145094	4.115852154	8.191194883	0	1.254	154.1204155	0	1	1.79	NA	11	7	11	0	17	6	6	0.8996	0.80928016	36.2046	1	1	1	1	1	0	0	0	1	0	0	0
1667	2,4-dinitrophenol	c1cc(c(cc1[N+](=O)[O-])[N+](=O)[O-])O	109.45	1448	http://goo.gl/mouej	W.E. Acree Jr. Data Collection 2011	1.2	1.49	0.09	0.56	1.1235	5.981	phenol derivative	20111213	11.99635505	15.99999298	-0.382978878	0.158474024	3.683567988	7.984889817	0	2.258	184.1066094	0	2	1.35	0	13	7	13	0	17	6	6	1.3514	1.82628196	42.4015	0	1	1	1	1	0	0	0	1	0	0	0
2012	amitrole	c1[nH]c(nn1)N	156.33	1577	http://goo.gl/mouej	W.E. Acree Jr. Data Collection 2011	1.063	1.48	0.94	0.7	0.595	4.327	drug	20111213	11.99383202	14.00980206	-0.300703546	0.202145105	4.900695903	6.345679771	0	0.724	84.08004764	0	0	1.24	0	6	4	6	0	10	5	5	-1.011	1.022121	23.4027	0	1	1	1	1	0	0	1	0	0	0	0
355	3-methoxypropylamine	O(CCCN)C	-50.489	1609	http://goo.gl/mouej	W.E. Acree Jr. Data Collection 2011	0.264	0.74	0.16	0.86	0.8307	3.056	alkoxyalkylamine	20111213	11.9964614	15.9979425	-0.410890973	0.063164066	4.235745135	6.221632736	1	-0.398	89.13640001	0	3	1.68	3	0	6	5	1	17	0	0	-0.7161	0.51279921	25.8277	0	0	0	0	0	0	0	0	0	0	0	0
2650	5,5-diphenylhydantoin	O=C2NC(=O)NC2(c1ccccc1)c3ccccc3	293.92	1710	http://dx.doi.org/10.1021/ci049943w	Jes?s Jover; Ram?n Bosque; and Joaquim Sales. 2004. Determination of Abraham Solute Parameters from Molecular Structure. J. Chem. Inf. Comput. Sci. 44 (3)	1.713	2.19	0.85	1	1.6113	-123	organic	20040417	11.85	15.99592422	-0.27730466	0.280122227	4.680290693	12.49362973	0.066666667	2.653	252.2685438	0	2	2.67	NA	6	9	21	0	31	12	12	2.1051	4.43144601	69.9813	0	3	2	3	2	0	0	1	2	0	0	0
4088	8-Hydroxyquinoline	C1=CC2=C(C(=C1)O)N=CC=C2	75.17	1847	http://dx.doi.org/10.1080/01496395.2014.928768	Michael H. Abraham and William E. Acree Jr. (2014) Descriptors for the Prediction of Partition Coefficients of 8-Hydroxyquinoline and its Derivatives. Separation Science and Technology. 49:14. 2135-2141	1.4	1.03	0	0.6	1.103	5.772	this work	20140908	11.85	15.9949174	-0.358216528	0.128515302	5.166401631	8.833905607	0	1.719	145.1583165	0	0	2.23	NA	11	6	12	0	18	11	10	1.7489	3.05865121	41.6734	0	2	2	1	1	0	0	0	2	0	0	0
2901	acetaminophen	O=C(Nc1ccc(O)cc1)C	169.15	1906	http://precedings.nature.com/documents/4243/version/3	ONSChallenge Solubility Data	1.317	1.061	0.756	0.897	1.172	-123	organic solid	20120126	11.89	15.99591967	-0.360718817	0.251102879	4.199143125	8.415819146	0.125	0.87	151.162867	0	2	2.01	2	10	8	11	0	20	6	6	0.683	0.466489	40.8343	0	1	1	1	1	0	0	0	1	0	0	0
1912	aldrin	ClC3=C(/Cl)C4(Cl)C2C(C1/C=CC2C1)C3(Cl)C4(Cl)Cl	191.621	2003	http://goo.gl/mouej	W.E. Acree Jr. Data Collection 2011	2.07	0.95	0	0.42	2.0134	8.58	pesticide	20111213	11.99852384	34.97395879	-0.166057477	0.260111188	8.473734375	15.54145168	0.666666667	4.156	364.9099823	0	0	2.12	0	2	7	21	0	26	0	0	4.2644	18.18510736	79.7564	0	6	0	1	0	0	0	4	2	0	0	0
1981	amitriptyline	c3cc2c(/C(c1c(cccc1)CC2)=CCCN(C)C)cc3	196.33	2075	http://goo.gl/mouej	W.E. Acree Jr. Data Collection 2011	1.92	1.43	0	1.06	2.3996	11.238	drug	20111213	11.85	14.00308416	-0.308648913	0.088796916	5.744386719	11.99394631	0.3	4.926	277.4040585	0	3	3.55	NA	14	10	23	1	44	12	12	4.772	22.771984	92.3311	0	3	2	1	2	0	0	0	2	1	0	0
1998	5-ethyl-5(3-methylbutyl)barbital	O=C1NC(=O)NC(=O)C1(CCC(C)C)CC	156.6	2079	http://goo.gl/mouej	W.E. Acree Jr. Data Collection 2011	1.03	1.1	0.59	1.22	1.7966	7.825	drug	20111213	11.89	15.99692597	-0.279896432	0.285277764	4.387946527	11.14975437	0.727272727	2.079	226.2726496	0	4	2.12	7	8	9	16	0	34	0	0	1.9089	3.64389921	58.0029	0	1	0	1	0	0	0	0	1	0	0	0
1568	acetylsalicylic acid	CC(=O)Oc1ccccc1C(=O)O	137.23	2157	http://goo.gl/mouej	W.E. Acree Jr. Data Collection 2011	0.781	1.69	0.71	0.67	1.2879	6.279	aromatic carboxylic acid	20111213	11.99626876	15.99928671	-0.346567765	0.312202123	3.985397015	8.644205453	0.111111111	1.422	180.1577688	0	3	2.01	NA	12	7	13	0	21	6	6	1.2021	1.44504441	43.9488	1	1	1	1	1	0	0	0	1	0	0	0
1918	atrazine	Clc1nc(nc(n1)NC(C)C)NCC	173.5	2169	http://goo.gl/mouej	W.E. Acree Jr. Data Collection 2011	1.22	1.29	0.17	1.01	1.6196	7.783	pesticide	20111213	11.89	34.96885327	-0.257020755	0.26091004	5.235481914	8.837796681	0.625	1.664	215.6835113	0	4	1.68	3	8	9	14	0	28	6	6	2.5357	6.42977449	62.214	0	1	1	1	1	0	0	0	1	0	0	0
791	benz[a]pyrene	c1ccc2c(c1)cc3ccc4cccc5c4c3c2cc5	177.9	2246	http://goo.gl/mouej	W.E. Acree Jr. Data Collection 2011	3.625	1.96	0	0.37	1.9536	11.736	PAH	20111213	11.85	12.15027013	-0.18617114	0.116334603	7.210065085	11.6099199	0	6.412	252.310007	1	0	3.66	0	20	10	24	0	32	24	20	4.8536	23.55743296	83.1728	0	5	5	1	1	0	0	0	5	0	0	0
4085	5,7-Dibromo-8-hydroxyquinoline	C1=CC2=C(C(=C(C=C2Br)Br)O)N=C1	198.5	2359	http://dx.doi.org/10.1080/01496395.2014.928768	Michael H. Abraham and William E. Acree Jr. (2014) Descriptors for the Prediction of Partition Coefficients of 8-Hydroxyquinoline and its Derivatives. Separation Science and Technology. 49:14. 2135-2141	1.91	1.3	0	0.54	1.453	8.01	this work	20140908	11.85	78.91933743	-0.35684776	0.146887833	6.139213527	11.42125781	0	3.315	302.9494909	0	0	2.01	NA	11	7	14	0	18	11	10	3.2457	10.53456849	56.919	0	2	2	1	1	0	0	0	2	0	0	0
1986	caffeine	Cn1cnc2c1c(=O)n(c(=O)n2C)C	237.5	2424	http://goo.gl/mouej	W.E. Acree Jr. Data Collection 2011	1.5	1.82	0.08	1.25	1.3632	7.838	drug	20111213	11.99347887	15.99592273	-0.273072981	0.289510704	4.963224266	9.556260609	0.375	1.552	194.1909174	0	0	1.68	3	11	7	15	0	24	10	9	0.8222	0.67601284	49.4886	0	2	2	1	1	0	0	1	1	0	0	0
2000	carbamazepine	c1ccc2c(c1)C=Cc3ccccc3N2C(=O)N	190.59	2457	http://goo.gl/mouej	W.E. Acree Jr. Data Collection 2011	2.154	1.95	0.52	1.13	1.8106	10.12	drug	20111213	11.99334264	15.99491943	-0.279347668	0.302593132	5.044150579	11.11513867	0	2.296	236.2691388	0	1	2.78	0	18	8	20	0	30	12	12	2.6791	7.17757681	71.888	0	3	3	1	1	0	0	0	2	1	0	0
2150	chloral hydrate	ClC(Cl)(Cl)C(O)O	133.221	2606	http://goo.gl/mouej	W.E. Acree Jr. Data Collection 2011	0.814	0.96	0.59	0.56	0.875	4.369	organic	20111213	11.99668792	34.97085326	-0.383230924	0.316703489	5.021856412	10.20800169	1	0.802	165.4029166	0	1	1.13	2	0	4	6	0	10	0	0	0.8998	0.80964004	29.2457	0	0	0	0	0	0	0	0	0	0	0	0
2204	chlorpromazine	CN(C)CCCN1c2ccccc2Sc3c1cc(cc3)Cl	57	2625	http://goo.gl/mouej	W.E. Acree Jr. Data Collection 2011	2.2	1.57	0	1.01	2.4056	11.84	organic	20111213	11.99851206	34.96938061	-0.308910556	0.122413972	5.722042969	12.09588921	0.294117647	4.923	318.8658136	0	4	2.89	3	13	10	23	1	40	12	12	4.7399	22.46665201	93.7563	0	3	3	1	1	0	0	0	3	0	0	0
2121	1,8-cineole	O2C1(CCC(CC1)C2(C)C)C	1.25	2656	http://goo.gl/mouej	W.E. Acree Jr. Data Collection 2011	0.383	0.33	0	0.76	1.425	4.688	organic	20111213	11.89	15.99491714	-0.368356063	0.137006991	6.627114189	9.398757983	1	2.595	154.2496975	0	0	2.45	NA	0	5	12	0	29	0	0	2.1479	4.61347441	45.8581	0	3	0	1	0	0	0	0	3	0	0	0
4081	5-Chloro-8-hydroxyquinoline	C1=CC2=C(C=CC(=C2N=C1)O)Cl	126.5	2715	http://dx.doi.org/10.1080/01496395.2014.928768	Michael H. Abraham and William E. Acree Jr. (2014) Descriptors for the Prediction of Partition Coefficients of 8-Hydroxyquinoline and its Derivatives. Separation Science and Technology. 49:14. 2135-2141	1.51	1.22	0	0.48	1.2254	6.477	this work	20140908	11.99853694	34.96937992	-0.358217484	0.129078632	5.288651506	9.794634198	0	2.341	179.6033133	0	0	2.12	NA	11	6	13	0	18	11	10	2.4133	5.82401689	46.4782	0	2	2	1	1	0	0	0	2	0	0	0
1962	cortisone-21-acetate	O=C(OCC(=O)C3(O)CCC2C4CCC1=CC(=O)CCC1(C)C4C(=O)CC23C)C	205.221	2760	http://goo.gl/mouej	W.E. Acree Jr. Data Collection 2011	1.82	3.11	0.21	2.13	3.0521	-123	drug	20111213	11.89	15.9999494	-0.381252147	0.301814699	3.867218656	12.59840075	0.739130435	0.451	402.4815778	0	4	3.33	NA	4	15	32	0	59	0	0	1.4133	1.99741689	105.8512	0	4	0	1	0	0	0	1	3	0	0	0
567	decanoic acid	O=C(O)CCCCCCCCC	31.38	2863	http://goo.gl/mouej	W.E. Acree Jr. Data Collection 2011	0.124	0.64	0.62	0.45	1.592	-123	alkanoic acid	20111213	11.89	15.99591966	-0.331566203	0.258889166	3.71928785	7.455824666	0.9	4.156	172.2649839	0	8	2.34	10	3	11	11	0	32	0	0	3.6304	13.17980416	49.4776	1	0	0	0	0	0	0	0	0	0	0	0
2203	diazepam	CN1c2ccc(cc2C(=NCC1=O)c3ccccc3)Cl	128.62	2908	http://goo.gl/mouej	W.E. Acree Jr. Data Collection 2011	2.08	1.55	0	1.28	2.0739	10.48	organic	20111213	11.99851384	34.96938028	-0.278163915	0.228370078	5.082489955	11.57235499	0.125	2.918	284.7407531	0	1	2.78	2	17	9	22	0	33	12	12	3.3848	11.45687104	79.9621	0	3	2	2	2	0	0	0	2	1	0	0
1903	dibenzothiophene	c1ccc2c(c1)c3ccccc3s2	98	2915	http://goo.gl/mouej	W.E. Acree Jr. Data Collection 2011	1.959	1.2	0	0.2	1.3791	7.588	heterocyclic sulfur-containing	20111213	11.99797261	31.97319807	-0.193422003	0.125811952	7.381359375	11.36124422	0	4.135	184.2584418	0	0	2.67	0	13	7	15	0	21	15	13	3.8916	15.14455056	57.6701	0	3	3	1	1	0	0	1	2	0	0	0
1452	2,6-dichlorobenzonitrile	N#Cc1c(Cl)cccc1Cl	144.12	2923	http://goo.gl/mouej	W.E. Acree Jr. Data Collection 2011	1.095	1.22	0	0.27	1.1159	5.573	aromatic nitrile	20111213	11.99855162	34.97015543	-0.25614004	0.156628544	4.629590659	9.63638695	0	2.989	172.0115519	0	0	1.9	NA	8	6	10	0	13	6	6	3.0377	9.22762129	41.4053	0	1	1	1	1	0	0	0	1	0	0	0
2019	diclofenac	c1ccc(c(c1)CC(=O)O)Nc2c(cccc2Cl)Cl	157	2925	http://goo.gl/mouej	W.E. Acree Jr. Data Collection 2011	1.81	1.85	0.55	0.77	2.025	11.025	drug	20111213	11.99851815	34.97015624	-0.331338909	0.263387333	4.07935847	11.1280245	0.071428571	3.905	296.1490391	0	4	2.45	NA	13	10	20	0	30	12	12	4.3481	18.90597361	75.4614	1	2	2	2	2	0	0	0	2	0	0	0
1906	p,p'-DDE	Clc2ccc(C(=C(/Cl)Cl)c1ccc(Cl)cc1)cc2	89	2927	http://goo.gl/mouej	W.E. Acree Jr. Data Collection 2011	1.8	1.4	0.06	0.14	2.0526	9.73	pesticide	20111213	11.85	34.97185512	-0.141636404	0.179455799	6.178326172	12.43788084	0	6.732	318.0255789	1	2	2.56	NA	14	11	19	0	26	12	12	5.9299	35.16371401	80.2157	0	2	2	2	2	0	0	0	2	0	0	0
1406	benzophenone	O=C(c1ccccc1)c2ccccc2	48.28	2991	http://goo.gl/mouej	W.E. Acree Jr. Data Collection 2011	1.45	1.5	0	0.5	1.4808	6.852	aromatic ketone	20111213	11.85	15.9949179	-0.287700499	0.192910933	5.385180961	9.254928938	0	3.576	182.2183791	0	2	2.78	0	14	9	15	0	24	12	12	3.2342	10.46004964	56.6335	0	2	2	2	2	0	0	0	2	0	0	0
305	diethyl ether	CCOCC	-116.08	3168	http://goo.gl/mouej	W.E. Acree Jr. Data Collection 2011	0.041	0.25	0	0.45	0.7309	2.015	ether	20111213	11.89	15.99491564	-0.381188045	0.119459794	4.559545342	5.29994391	1	0.866	74.12175605	0	2	1.79	2	0	5	4	0	15	0	0	0.7481	0.55965361	22.5085	0	0	0	0	0	0	0	0	0	0	0	0
3426	farsenol	OCC=C(CCC=C(CCC=C(/C)C)C)C	-15	3210	http://dx.doi.org/10.1016/j.chroma.2012.02.043	T. Karunasekara. C.F. Poole. Determination of Descriptors for Fragrance Compounds by Gas Chromatography and Liquid-Liquid Partitioning Journal of Chromatography A (2012)	0.716	0.5835	0.3735	0.8125	2.1518	7.5695	fragrance	20120217	11.89	15.9949184	-0.391699662	0.062389271	4.213183988	9.055944522	0.6	4.346	222.366903	0	7	3	12	2	13	15	0	42	0	0	4.7607	22.66426449	74.9847	0	0	0	0	0	0	0	0	0	0	0	0
2198	felodipine	O=C(OCC)C1=C(N/C(=C(/C(=O)OC)C1c2cccc(Cl)c2Cl)C)C	145	3216	http://goo.gl/mouej	W.E. Acree Jr. Data Collection 2011	1.75	2.17	0.32	1.37	2.71	-123	organic	20111213	11.89	34.96985477	-0.315664766	0.292366864	5.054456292	13.45053798	0.333333333	5.08	384.2543185	1	6	2.67	NA	11	10	26	0	44	6	6	3.5496	12.59966016	99.1964	0	2	1	2	1	0	0	0	2	0	0	0
2948	furosemide	O=S(=O)(N)c1c(Cl)cc(c(C(=O)O)c1)NCc2occc2	205.75	3322	http://precedings.nature.com/documents/4243/version/3	ONSChallenge Solubility Data	2.312	1.916	0.456	1.394	2.103	-123	organic solid	20120126	11.85	34.9688539	-0.327847985	0.292315386	4.669600558	12.25236567	0.083333333	1.2	330.7456327	0	5	1.79	NA	14	11	22	0	32	11	11	1.5914	2.53255396	76.9764	1	2	2	2	2	0	0	1	1	0	0	0
2862	2,5-dihydroxybenzoic acid	O=C(O)c1cc(O)ccc1O	202.9	3350	http://precedings.nature.com/documents/4243/version/3	ONSChallenge Solubility Data	1.477	2.434	1.081	0.741	1.049	-123	organic solid	20120126	11.99632002	15.99928496	-0.38533653	0.293314887	4.130555205	8.250007002	0	1.254	154.1204155	0	1	1.79	NA	11	6	11	0	17	6	6	0.8996	0.80928016	36.2046	1	1	1	1	1	0	0	0	1	0	0	0
2950	haloperidol	c1cc(ccc1C(=O)CCCN2CCC(CC2)(c3ccc(cc3)Cl)O)F	149.87	3438	http://precedings.nature.com/documents/4243/version/3	ONSChallenge Solubility Data	1.923	1.928	0.221	1.74	2.798	-123	organic solid	20120126	11.99737552	34.96885381	-0.384864897	0.163069411	4.004616406	10.58268015	0.380952381	4.02	375.864945	0	6	3.22	NA	8	18	28	1	49	12	12	3.8877	15.11421129	102.5915	0	3	2	3	2	0	0	0	3	0	0	0
278	1,1,1-trifluoro-2-chloro-2-bromoethane	C(C(F)(F)F)(Cl)Br	-118	3441	http://goo.gl/mouej	W.E. Acree Jr. Data Collection 2011	0.102	0.39	0.13	0.05	0.7409	1.982	haloalkane	20090101	11.99890714	78.918518	-0.168223464	0.425978436	3.7445	8.807696411	1	3.156	197.3810878	0	1	1.13	2	0	4	6	0	8	0	0	2.5092	6.29608464	24.6331	0	0	0	0	0	0	0	0	0	0	0	0
1910	heptachlor	ClC1/C=CC2C3(Cl)C(Cl)=C(Cl)C(Cl)(C12)C3(Cl)Cl	95.25	3463	http://goo.gl/mouej	W.E. Acree Jr. Data Collection 2011	2.082	0.85	0	0.56	1.9626	8.05	pesticide	20111213	11.99853173	34.97494467	-0.166476325	0.260443129	7.459212465	15.64451055	0.6	3.55	373.3176258	0	0	1.79	0	2	7	19	0	22	0	0	4.2407	17.98353649	76.9293	0	4	0	1	0	0	0	3	1	0	0	0
2003	hydrochlorothiazide	O=S(=O)(c1c(Cl)cc2c(c1)S(=O)(=O)NCN2)N	271.25	3513	http://goo.gl/mouej	W.E. Acree Jr. Data Collection 2011	2.19	2.9	0.96	1.39	1.7323	10.761	drug	20111213	11.999	34.96885401	-0.27338389	0.265144562	7.268328125	12.80182285	0.142857143	-0.475	297.7415142	0	1	1.13	0	15	8	18	0	25	6	6	-0.2797	0.07823209	63.1096	0	2	1	1	1	0	0	0	2	0	0	0
1973	atropine	CN1C2CCC1CC(C2)OC(=O)C(CO)c3ccccc3	113.75	3534	http://goo.gl/mouej	W.E. Acree Jr. Data Collection 2011	1.2	1.58	0.26	1.73	2.282	10.2	drug	20111213	11.85	15.99692901	-0.394622021	0.271618627	4.748727768	9.802713517	0.588235294	1.828	289.3700656	0	5	2.89	NA	6	12	23	1	44	6	6	1.7212	2.96252944	80.8156	0	4	1	2	1	0	0	1	2	1	0	0
2956	ibuprofen	O=C(O)C(c1ccc(cc1)CC(C)C)C	75.87	3544	http://precedings.nature.com/documents/4243/version/3	ONSChallenge Solubility Data	0.885	0.696	0.225	0.797	1.777	-123	organic solid	20120126	11.89	15.99592117	-0.331111383	0.266166407	4.235712079	9.270891006	0.461538462	3.641	206.2813101	0	4	2.67	NA	6	10	15	0	33	6	6	3.5821	12.83144041	60.7319	1	1	1	1	1	0	0	0	1	0	0	0
2025	indomethacin	Cc1c(c2cc(ccc2n1C(=O)c3ccc(cc3)Cl)OC)CC(=O)O	158.95	3584	http://goo.gl/mouej	W.E. Acree Jr. Data Collection 2011	2.236	1.35	0.57	1.57	2.5299	-123	drug	20111213	11.99615712	34.96885377	-0.351234361	0.283164469	4.184024814	11.33496683	0.157894737	3.418	357.7882946	0	5	2.89	NA	18	13	27	0	41	16	15	4.2105	17.72831025	94.2997	1	3	3	2	2	0	0	1	2	0	0	0
4086	5,7-Diiodo-8-hydroxyquinoline	C1=CC2=C(C(=C(C=C2I)I)O)N=C1	210	3597	http://dx.doi.org/10.1080/01496395.2014.928768	Michael H. Abraham and William E. Acree Jr. (2014) Descriptors for the Prediction of Partition Coefficients of 8-Hydroxyquinoline and its Derivatives. Separation Science and Technology. 49:14. 2135-2141	2.58	1.36	0	0.62	1.6194	9.38	this work	20140908	11.85	126.9054732	-0.357289553	0.146838577	6.854838227	14.28375513	0	3.855	396.951381	0	0	2.01	NA	11	7	14	0	18	11	10	2.9053	8.44076809	66.4896	0	2	2	1	1	0	0	0	2	0	0	0
2197	isradipine	O=C(OC)C3=C(NC(=C(C(=O)OC(C)C)C3c1cccc2nonc12)C)C	169	3652	http://goo.gl/mouej	W.E. Acree Jr. Data Collection 2011	1.67	2.46	0.32	1.62	2.71	-123	organic	20111213	11.89	15.99894615	-0.31555483	0.292533617	5.035213338	13.14225683	0.368421053	4.946	371.3878721	0	6	2.67	NA	11	10	29	0	48	10	9	2.1681	4.70065761	100.0818	0	3	2	2	1	0	0	1	2	0	0	0
2961	ketoprofen	CC(c1cccc(c1)C(=O)c2ccccc2)C(=O)O	93.99	3693	http://precedings.nature.com/documents/4243/version/3	ONSChallenge Solubility Data	1.616	1.858	0.275	0.951	1.978	-123	organic solid	20120126	11.99617788	15.9987083	-0.350720133	0.285816416	4.290057738	9.918265458	0.125	3.217	254.2811597	0	4	2.89	NA	14	11	20	0	33	12	12	3.3359	11.12822881	72.5156	1	2	2	2	2	0	0	0	2	0	0	0
2515	methylpyridine	O=C(OCC)C2(c1ccccc1)CCN(C)CC2	228.75	3918	http://dx.doi.org/10.1021/ci049943w	Jes?s Jover; Ram?n Bosque; and Joaquim Sales. 2004. Determination of Abraham Solute Parameters from Molecular Structure. J. Chem. Inf. Comput. Sci. 44 (3)	0.952	1.3	0	1.25	1.5986	-123	organic	20040417	11.9	15.99592319	-0.315359575	0.272261173	5.067380956	11.95452069	0.533333333	2.63	247.3333073	0	4	2.78	NA	6	9	19	1	39	6	6	2.4455	5.98047025	72.4823	0	2	1	2	1	0	0	0	2	0	0	0
568	2-methylpropenoic acid	CC(=C)C(=O)O	16	3951	http://goo.gl/mouej	W.E. Acree Jr. Data Collection 2011	0.354	0.6	0.62	0.41	0.7036	2.87	alkanoic acid	20111213	11.99646145	15.99825808	-0.34709025	0.304821806	3.812120629	6.824253213	0.25	0.393	86.08939797	0	1	1.68	3	5	4	5	0	12	0	0	0.9141	0.83557881	21.6485	1	0	0	0	0	0	0	0	0	0	0	0
325	methoxyflurane	ClC(Cl)C(F)(F)OC	-35.25	3973	http://goo.gl/mouej	W.E. Acree Jr. Data Collection 2011	0.109	0.67	0.07	0.14	0.87	2.864	ether	20111213	11.99654869	34.9698533	-0.351485946	0.396641259	4.050375	8.240127626	1	1.911	164.9660572	0	2	1.24	2	0	5	7	0	12	0	0	2.143	4.592449	27.975	0	0	0	0	0	0	0	0	0	0	0	0
2018	mitoxantrone	O=C2c1c(c(NCCNCCO)ccc1NCCNCCO)C(=O)c3c2c(O)ccc3O	-61.739	4067	http://goo.gl/mouej	W.E. Acree Jr. Data Collection 2011	3.36	3.61	1.34	2.8	3.29	18.824	drug	20111213	11.99614142	16.00081788	-0.395418323	0.199839416	3.931403679	11.61429813	0.363636364	-0.602	444.4817732	2	12	2.78	2	20	18	34	2	60	12	12	0.0178	0.00031684	122.9602	0	3	3	1	1	0	0	0	3	0	0	0
2023	nalidixic acid	O=C2c1c(nc(cc1)C)N(/C=C/2C(=O)O)CC	229.4	4268	http://goo.gl/mouej	W.E. Acree Jr. Data Collection 2011	1.63	1.83	0.01	1.16	1.6999	-123	drug	20111213	11.89	15.99692672	-0.327643603	0.295539807	4.46415237	10.05874915	0.25	3.263	232.235741	0	2	2.23	8	14	9	18	0	29	11	10	1.3598	1.84905604	61.3741	1	2	2	1	1	0	0	0	2	0	0	0
2195	niflumic acid	FC(F)(F)c1cc(ccc1)Nc2ncccc2C(=O)O	203	4333	http://goo.gl/mouej	W.E. Acree Jr. Data Collection 2011	1.54	1.71	0.75	0.79	1.7922	9.277	organic	20111213	11.99620665	19.00041204	-0.346549259	0.416751181	3.601058594	9.47492368	0.076923077	3.679	282.2184594	0	4	2.12	NA	16	10	21	0	29	12	12	3.3153	10.99121409	65.4329	1	2	2	2	2	0	0	0	2	0	0	0
2199	nisoldipine	O=C(OCC(C)C)C1=C(N/C(=C(/C(=O)OC)C1c2ccccc2[N+]([O-])=O)C)C	122.231	4343	http://goo.gl/mouej	W.E. Acree Jr. Data Collection 2011	1.71	2.43	0.32	1.54	2.92	-123	organic	20111213	11.89	15.99995092	-0.315637184	0.292397931	4.189977363	13.09688193	0.4	4.383	388.415132	0	8	2.78	NA	11	11	29	0	52	6	6	2.9582	8.75094724	105.9075	0	2	1	2	1	0	0	0	2	0	0	0
2989	norfloxacin	O=C(O)C2=CN(c1cc(c(F)cc1C2=O)N3CCNCC3)CC	225.17	4380	http://precedings.nature.com/documents/4243/version/3	ONSChallenge Solubility Data	1.815	2.364	0.743	2.032	2.272	-123	organic solid	20120126	11.89	18.99840712	-0.327723332	0.295560365	4.487075094	10.82646681	0.375	3.883	319.3314355	0	3	2.45	NA	15	12	25	1	41	11	10	1.9575	3.83180625	84.3873	1	3	2	2	1	0	0	0	3	0	0	0
492	1,4-dicyanobutane	C1CCC(C(C1)N)N	86.871	4449	http://goo.gl/mouej	W.E. Acree Jr. Data Collection 2011	0.32	2.08	0	0.62	0.9816	4.853	nitrile	20111213	11.99355089	14.0092791	-0.357954206	0.052262017	5.746740501	8.193922969	1	-0.046	114.1889923	0	0	1.9	0	0	5	8	2	22	0	0	-0.0458	0.00209764	33.9512	0	1	0	1	0	0	0	0	1	0	0	0
1411	p-benzoquinone	C1=CC(=O)C=CC1=O	114.42	4489	http://goo.gl/mouej	W.E. Acree Jr. Data Collection 2011	0.75	0.55	0	0.81	0.7908	3.492	aromatic ketone	20111213	11.98869857	16.00602438	-0.369885244	0.259055816	4.371499979	6.95290239	0	-0.228	108.0949883	0	0	1.9	0	8	6	8	0	12	0	0	0.408	0.166464	31.3292	0	1	0	1	0	0	0	0	1	0	0	0
2995	phenacetin	O=C(Nc1ccc(OCC)cc1)C	135.43	4590	http://precedings.nature.com/documents/4243/version/3	ONSChallenge Solubility Data	1.031	1.117	0.393	0.933	1.454	-123	organic solid	20120126	11.89	15.99592067	-0.346118384	0.251118917	4.213879212	8.533712299	0.3	1.614	179.2161018	0	4	2.23	2	10	10	13	0	26	6	6	1.2828	1.64557584	50.3514	0	1	1	1	1	0	0	0	1	0	0	0
2998	phenobarbital	O=C1NC(=O)NC(=O)C1(c2ccccc2)CC	174.6	4599	http://precedings.nature.com/documents/4243/version/3	ONSChallenge Solubility Data	1.062	3.392	2.034	0.678	1.7	-123	organic solid	20120126	11.89	15.99692672	-0.279515167	0.28530341	4.428021308	11.79094194	0.25	1.317	232.235741	0	2	2.23	NA	8	9	18	0	29	6	6	1.3207	1.74424849	59.7463	0	2	1	2	1	0	0	0	2	0	0	0
3002	phloretin	O=C(c1c(O)cc(O)cc1O)CCc2ccc(O)cc2	159.111	4624	http://precedings.nature.com/documents/4243/version/3	ONSChallenge Solubility Data	2.46	1.356	0.074	1.277	1.997	-123	organic solid	20120126	11.85	15.99893354	-0.361600082	0.168228691	4.760949772	9.532523916	0.133333333	2.831	274.2692336	0	4	2.56	0	11	13	21	0	34	12	12	2.6556	7.05221136	72.5601	0	2	2	2	2	0	0	0	2	0	0	0
2016	procaineamide	O=C(c1ccc(N)cc1)NCCN(CC)CC	167	4744	http://goo.gl/mouej	W.E. Acree Jr. Data Collection 2011	1.268	2.16	0.57	1.5	2.0178	9.86	drug	20111213	11.89	15.99491942	-0.303297266	0.23106103	5.043723832	9.000715909	0.461538462	1.309	235.325837	0	7	2.45	NA	10	12	17	1	38	6	6	1.1278	1.27193284	71.7508	0	1	1	1	1	0	0	0	1	0	0	0
1925	prometryn	S(c1nc(nc(n1)NC(C)C)NC(C)C)C	119	4760	http://goo.gl/mouej	W.E. Acree Jr. Data Collection 2011	1.43	1.23	0.17	1.01	1.9425	8.964	pesticide	20111213	11.99846102	31.97267757	-0.254885997	0.207450437	5.924460937	10.30200756	0.7	2.244	241.3578343	0	5	1.9	3	8	9	16	0	35	6	6	3.1205	9.73752025	73.9861	0	1	1	1	1	0	0	0	1	0	0	0
2024	propranolol	CC(C)NCC(COc1cccc2c1cccc2)O	154.12	4777	http://goo.gl/mouej	W.E. Acree Jr. Data Collection 2011	1.84	1.43	0.44	1.31	2.148	10.502	drug	20111213	11.99617788	15.9982638	-0.412876239	0.115090347	5.129688247	9.753933519	0.375	3.028	259.3440432	0	6	2.89	3	11	12	20	1	40	11	10	2.5404	6.45363216	76.8245	0	2	2	1	1	0	0	0	2	0	0	0
1694	resorcinol	c1cc(cc(c1)O)O	110.75	4878	http://goo.gl/mouej	W.E. Acree Jr. Data Collection 2011	0.98	1.11	1.09	0.52	0.8338	4.618	benzenediol	20111213	11.99635523	15.99825889	-0.386584923	0.100771898	4.647300417	6.837259052	0	1.21	110.1108698	0	0	1.9	0	8	5	8	0	14	6	6	1.2952	1.67754304	29.4462	0	1	1	1	1	0	0	0	1	0	0	0
2007	rofecoxib	O=C2OCC(=C2c1ccccc1)c3ccc(cc3)S(=O)(=O)C	157.321	4911	http://goo.gl/mouej	W.E. Acree Jr. Data Collection 2011	1.66	3.1	0	1.3	2.2374	-123	drug	20111213	11.99843866	31.97267789	-0.307041894	0.294592136	4.936354923	11.13193138	0.117647059	3.252	314.3573855	0	3	2.78	NA	20	12	24	0	36	12	12	2.8715	8.24551225	83.8311	0	3	2	3	2	0	0	1	2	0	0	0
578	sebacic acid	O=C(O)CCCCCCCCC(=O)O	132.82	5004	http://goo.gl/mouej	W.E. Acree Jr. Data Collection 2011	0.35	1.36	1.1	0.9	1.6664	7.378	alkanedioic acid	20111213	11.99624945	15.99928758	-0.351412088	0.278796839	3.719067871	7.481590787	0.8	2.282	202.2479122	0	9	2.12	10	3	12	13	0	32	0	0	2.3272	5.41585984	51.143	2	0	0	0	0	0	0	0	0	0	0	0
1917	simazine	Clc1nc(nc(n1)NCC)NCC	227	5027	http://goo.gl/mouej	W.E. Acree Jr. Data Collection 2011	1.25	1.32	0.18	0.98	1.4787	7.322	pesticide	20111213	11.89	34.96885322	-0.257671421	0.260905934	5.225504182	8.524455378	0.571428571	1.204	201.6568939	0	4	1.57	2	8	9	13	0	25	6	6	2.1582	4.65782724	57.7958	0	1	1	1	1	0	0	0	1	0	0	0
3014	stearic acid	O=C(O)CCCCCCCCCCCCCCCCC	69.43	5091	http://precedings.nature.com/documents/4243/version/3	ONSChallenge Solubility Data	0.213	1.285	0.415	1.087	2.719	-123	organic solid	20120126	11.89	15.9959237	-0.331591811	0.258917448	3.7217323	7.631984044	0.944444444	8.708	284.4779231	2	16	3.22	18	3	19	19	0	56	0	0	7.28	52.9984	86.2856	1	0	0	0	0	0	0	0	0	0	0	0
2155	strychnine	O=C7N2c1ccccc1C64C2C3C(OC/C=C5C3CC6N(CC4)C5)C7	27.901	5113	http://goo.gl/mouej	W.E. Acree Jr. Data Collection 2011	2.94	1.97	0	2.03	2.4093	13.3	organic	20111213	11.9	15.99592724	-0.372601839	0.257787028	5.554072132	13.66622764	0.571428571	0.565	334.4123667	0	0	3.33	NA	9	9	31	1	47	6	6	1.1457	1.31262849	94.5069	0	7	1	1	1	0	0	2	4	1	0	0
3017	sulfamethoxypyridazine	O=S(=O)(Nc1nnc(OC)cc1)c2ccc(N)cc2	182.5	5139	http://precedings.nature.com/documents/4243/version/3	ONSChallenge Solubility Data	2.07	2.628	0.693	1.312	1.922	-123	organic solid	20120126	11.85	31.97207196	-0.330917455	0.246298811	4.65378524	11.45417774	0.090909091	1.187	280.3044965	0	4	1.79	4	18	13	20	0	31	12	12	1.0149	1.03002201	72.3872	0	2	2	2	2	0	0	0	2	0	0	0
2992	p-aminobenzenesulfonamide	O=S(=O)(c1ccc(N)cc1)N	165.5	5142	http://precedings.nature.com/documents/4243/version/3	ONSChallenge Solubility Data	1.382	3.611	1.039	0.654	1.197	-123	organic solid	20120126	11.999	31.97274484	-0.30249515	0.2631544	5.67727642	10.701129	0	-0.336	172.2062427	0	1	1.57	0	11	7	11	0	19	6	6	-0.2114	0.04468996	42.9163	0	1	1	1	1	0	0	0	1	0	0	0
1967	temazepam	CN1c2ccc(cc2C(=NC(C1=O)O)c3ccccc3)Cl	120	5198	http://goo.gl/mouej	W.E. Acree Jr. Data Collection 2011	2.24	2.32	0.15	1.35	2.1326	11.959	drug	20111213	11.99851384	34.96938033	-0.364259449	0.258323206	5.20011181	11.63116887	0.125	2.986	300.740158	0	1	2.67	2	17	9	23	0	34	12	12	3.0451	9.27263401	80.992	0	3	2	2	2	0	0	0	2	1	0	0
1939	thalidomide	c1ccc2c(c1)C(=O)N(C2=O)C3CCC(=O)NC3=O	270	5233	http://goo.gl/mouej	W.E. Acree Jr. Data Collection 2011	1.92	2.81	0.36	1.19	1.7479	-123	drug	20111213	11.98851305	16.00628471	-0.354473135	0.301023098	4.372856017	10.28576538	0.230769231	0.257	258.2300003	0	1	2.23	NA	11	10	21	0	29	6	6	0.2038	0.04153444	63.4039	0	3	2	2	1	0	0	1	2	0	0	0
2022	trimethoprim	COc1cc(cc(c1OC)OC)Cc2cnc(nc2N)N	200.88	5376	http://goo.gl/mouej	W.E. Acree Jr. Data Collection 2011	1.891	2.5	0.21	1.69	2.1813	11.64	drug	20111213	11.99335583	15.99693132	-0.346889606	0.224028737	5.026643296	9.852953394	0.285714286	0.783	290.3182637	0	5	2.23	NA	9	12	22	0	39	12	12	1.5436	2.38270096	81.5094	0	2	2	2	2	0	0	0	2	0	0	0
554	ethyl carbamate	O=C(OCC)N	48.75	5439	http://goo.gl/mouej	W.E. Acree Jr. Data Collection 2011	0.29	1.38	0.33	0.46	0.7055	3.234	alkaneamide	20111213	11.99373199	15.99591718	-0.303299241	0.354682147	3.480808925	5.321789542	0.666666667	-0.214	89.09330603	0	2	1.46	2	4	5	5	0	13	0	0	0.1599	0.02556801	20.8375	0	0	0	0	0	0	0	0	0	0	0	0
1945	dexamethasone	O=C(CO)[C@]3(O)[C@]2(C[C@H](O)[C@]4(F)[C@@]/1(C(=C/C(=O)C=C1)CC[C@H]4[C@@H]2C[C@H]3C)C)C	262.5	5541	http://goo.gl/mouej	W.E. Acree Jr. Data Collection 2011	2.04	3.51	0.71	1.92	2.9132	-123	drug	20111213	11.89	18.99840806	-0.390033588	0.190340687	4.615757003	12.81560596	0.727272727	1.138	392.4618994	0	2	3.22	NA	6	13	31	0	57	0	0	1.6418	2.69550724	102.7925	0	4	0	1	0	0	0	1	3	0	0	0
1948	hydrocortisone-21-acetate	O=C(OCC(=O)[C@@]1(O)CC[C@H]2[C@H]4[C@H]([C@@H](O)C[C@]12C)[C@@]3(/C(=CC(=O)CC3)CC4)C)C	214.611	5542	http://goo.gl/mouej	W.E. Acree Jr. Data Collection 2011	1.89	2.88	0.46	2.16	3.0951	-123	drug	20111213	11.89	15.9999494	-0.392623255	0.301808403	3.867798842	12.63552717	0.782608696	0.864	404.4974593	0	4	3.33	NA	4	15	32	0	61	0	0	1.596	2.547216	106.7758	0	4	0	1	0	0	0	1	3	0	0	0
1960	corticosterone	O=C4C=C2/[C@]([C@H]1[C@@H](O)C[C@@]3([C@@H](C(=O)CO)CC[C@H]3[C@@H]1CC2)C)(C)CC4	145	5550	http://goo.gl/mouej	W.E. Acree Jr. Data Collection 2011	1.86	3.43	0.4	1.63	2.7389	-123	drug	20111213	11.9	15.99793579	-0.392732448	0.206766948	4.478403838	12.61270161	0.80952381	1.704	346.4612962	0	2	3.33	NA	4	13	28	0	55	0	0	1.9524	3.81186576	96.2247	0	4	0	1	0	0	0	1	3	0	0	0
2954	hydrocortisone	O=C4C=C2/[C@]([C@H]1[C@@H](O)C[C@@]3([C@@](O)(C(=O)CO)CC[C@H]3[C@@H]1CC2)C)(C)CC4	217.46	5551	http://precedings.nature.com/documents/4243/version/3	ONSChallenge Solubility Data	2.108	2.755	0.385	2.112	2.798	-123	organic solid	20120126	11.9	15.99894107	-0.392771407	0.206874165	4.537215467	12.62741131	0.80952381	0.553	362.4607011	0	2	3.22	NA	4	13	29	0	56	0	0	1.2169	1.48084561	97.6243	0	4	0	1	0	0	0	1	3	0	0	0
3007	prednisolone	O=C1C=C/[C@]4(/C(=C/1)CC[C@@H]2[C@@H]4[C@@H](O)C[C@@]3([C@@](O)(C(=O)CO)CC[C@@H]23)C)C	237.5	5552	http://precedings.nature.com/documents/4243/version/3	ONSChallenge Solubility Data	2.299	2.887	0	1.933	2.755	-123	organic solid	20120126	11.89	15.99894108	-0.392759837	0.19001841	4.537875479	12.79886341	0.714285714	1.021	360.4448196	0	2	3.22	NA	6	13	29	0	54	0	0	1.1937	1.42491969	98.7927	0	4	0	1	0	0	0	1	3	0	0	0
2009	cocaine	O=C(O[C@H]1CC2N(C)C([C@H]1C(=O)OC)CC2)c3ccccc3	195	5557	http://goo.gl/mouej	W.E. Acree Jr. Data Collection 2011	1.355	1.92	0	1.5	2.2977	10.53	drug	20111213	11.85	15.9979338	-0.318813538	0.293615068	4.856488131	10.58328598	0.529411765	2.307	303.353589	0	5	2.78	NA	9	11	24	1	43	6	6	2.1187	4.48888969	80.6618	0	4	1	2	1	0	0	1	2	1	0	0
2911	benzimidazole	c1ccc2c(c1)[nH]cn2	171	5593	http://precedings.nature.com/documents/4243/version/3	ONSChallenge Solubility Data	1.448	0.971	0.657	0.676	0.905	-123	organic solid	20120126	11.98851919	14.01435033	-0.301227679	0.141400304	6.288112782	8.203144871	0	1.317	118.1362022	0	0	2.01	0	9	5	10	0	15	10	9	1.3455	1.81037025	34.9685	0	2	2	1	1	0	0	1	1	0	0	0
1681	2-aminophenol	c1ccc(c(c1)N)O	174.75	5596	http://goo.gl/mouej	W.E. Acree Jr. Data Collection 2011	1.11	1.31	0.61	0.6	0.8749	4.975	phenol derivative	20111213	11.9963552	15.99794303	-0.384345453	0.115098231	4.861636314	7.568634141	0	1.228	109.1261088	0	0	1.9	0	8	5	8	0	15	6	6	0.816	0.665856	32.4525	0	1	1	1	1	0	0	0	1	0	0	0
1982	estrone	O=C4[C@]3(CC[C@@H]2c1ccc(O)cc1CC[C@H]2[C@@H]3CC4)C	256.52	5660	http://goo.gl/mouej	W.E. Acree Jr. Data Collection 2011	1.73	2.05	0.5	1.08	2.1558	10.78	drug	20111213	11.89	15.9959237	-0.360734338	0.138958639	5.037269028	11.40307398	0.611111111	3.625	270.3667526	0	0	3.22	NA	7	11	23	0	42	6	6	3.7732	14.23703824	78.7956	0	4	1	1	1	0	0	1	3	0	0	0
793	dibenz[a,h]anthracene	c1ccc2c(c1)ccc3c2cc4ccc5ccccc5c4c3	268.67	5678	http://goo.gl/mouej	W.E. Acree Jr. Data Collection 2011	4	2.04	0	0.44	2.1924	12.96	PAH	20111213	11.85	12.15030464	-0.181891219	0.119798939	7.113085449	10.99746436	0	7.086	278.3473603	1	0	3.88	0	22	12	26	0	36	26	22	5.4636	29.85092496	91.8588	0	5	5	1	1	0	0	0	5	0	0	0
1861	N-nitrosodiethylamine	O=NN(CC)CC	6.731	5708	http://goo.gl/mouej	W.E. Acree Jr. Data Collection 2011	0.345	1.09	0	0.59	0.8875	3.585	N-nitrosoamine	20111213	11.89	15.99491664	-0.163515267	0.100731789	3.17162251	6.896505736	1	0.571	102.1351625	0	3	1.57	2	3	5	6	0	17	0	0	0.7884	0.62157456	29.5465	0	0	0	0	0	0	0	0	0	0	0	0
2958	isonicotinic acid	c1cnccc1C(=O)O	315	5709	http://precedings.nature.com/documents/4243/version/3	ONSChallenge Solubility Data	0.929	-0.285	0	1.649	0.891	-123	organic solid	20120126	11.99635518	15.99825971	-0.346692082	0.309724736	4.021494875	7.813755312	0	0.385	123.1096322	0	1	1.79	5	9	6	9	0	14	6	6	0.2838	0.08054244	30.6595	1	1	1	1	1	0	0	0	1	0	0	0
180	tetrachloromethane	ClC(Cl)(Cl)Cl	-22.99	5730	http://goo.gl/mouej	W.E. Acree Jr. Data Collection 2011	0.46	0.38	0	0	0.7391	2.823	chloroalk_ne	20111213	11.99947308	34.97200596	-0.118298807	0.399312894	6.917584922	10.43944042	1	2.864	153.8224862	0	0	1.13	0	0	3	4	0	5	0	0	3.5846	12.84935716	26.849	0	0	0	0	0	0	0	0	0	0	0	0
787	benz[a]anthracene	c1ccc2c(c1)ccc3c2cc4ccccc4c3	159	5739	http://goo.gl/mouej	W.E. Acree Jr. Data Collection 2011	2.992	1.7	0	0.33	1.823	10.291	PAH	20111213	11.85	12.15023662	-0.182218091	0.119459188	7.102841797	10.83254382	0	5.82	228.2885352	1	0	3.44	0	18	10	21	0	30	21	18	4.5552	20.74984704	75.4086	0	4	4	1	1	0	0	0	4	0	0	0
686	sucrose	C([C@@H]1[C@H]([C@@H]([C@H]([C@H](O1)O[C@]2([C@H]([C@@H]([C@H](O2)CO)O)O)CO)O)O)O)O	186.75	5768	http://goo.gl/mouej	W.E. Acree Jr. Data Collection 2011	2.32	2.6	2.19	2.81	2.2279	13.07	polyalcohol	20111213	11.99621888	16.00537255	-0.417792804	0.224508153	4.333975347	9.706979543	1	-3.277	342.2969815	2	5	1.57	6	0	11	24	0	45	0	0	-4.3105	18.58041025	68.7741	0	2	0	2	0	0	0	1	1	0	0	0
2930	cholesterol	C[C@H](CCCC(C)C)[C@H]1CC[C@@H]2[C@@]1(CC[C@H]3[C@H]2CC=C4[C@@]3(CC[C@@H](C4)O)C)C	148.6	5775	http://precedings.nature.com/documents/4243/version/3	ONSChallenge Solubility Data	1.34	1.499	0	1.864	3.494	-123	organic solid	20120126	11.89	15.99492144	-0.392219474	0.069474858	5.238749921	12.65034673	0.925925926	10.518	386.6545488	1	5	4.32	NA	2	16	31	0	74	0	0	7.3761	54.40685121	120.6157	0	4	0	1	0	0	0	1	3	0	0	0
1954	testosterone	O=C4C=C2/[C@]([C@H]1CC[C@@]3([C@@H](O)CC[C@H]3[C@@H]1CC2)C)(C)CC4	154.7	5791	http://goo.gl/mouej	W.E. Acree Jr. Data Collection 2011	1.54	2.59	0.32	1.19	2.3827	-123	drug	20111213	11.9	15.9959242	-0.392298753	0.206685638	4.809220277	12.44212049	0.842105263	3.635	288.425133	0	0	3.33	NA	4	11	24	0	49	0	0	3.3333	11.11088889	84.5045	0	4	0	1	0	0	0	1	3	0	0	0
2891	4-nitrobenzoic acid	O=[N+]([O-])c1ccc(C(=O)O)cc1	240.4	5882	http://precedings.nature.com/documents/4243/version/3	ONSChallenge Solubility Data	1.254	1.547	0.778	0.413	1.106	-123	organic solid	20120126	11.85	15.99792372	-0.327729271	0.290665151	3.645257882	8.047761497	0	1.529	167.119178	0	2	1.68	NA	12	8	12	0	17	6	6	1.3288	1.76570944	40.1411	1	1	1	1	1	0	0	0	1	0	0	0
1853	N-nitrosodimethylamine	O=NN(C)C	10.041	5894	http://goo.gl/mouej	W.E. Acree Jr. Data Collection 2011	0.393	1.19	0	0.56	0.6057	2.763	N-nitrosoamine	20111213	11.99383247	15.99491615	-0.22104896	0.06370927	2.857247904	5.65266862	1	-0.275	74.08192766	0	1	1.35	0	3	4	4	0	11	0	0	0.0908	0.00824464	20.0505	0	0	0	0	0	0	0	0	0	0	0	0
179	trichloromethane	ClC(Cl)Cl	-63.2	5977	http://goo.gl/mouej	W.E. Acree Jr. Data Collection 2011	0.43	0.49	0.15	0.02	0.6167	2.48	chloroalk_ne	20111213	11.99947313	34.97105666	-0.149915946	0.286561375	5.938437168	8.48476227	1	2.074	119.3774894	0	0	1.24	0	0	3	3	0	5	0	0	1.6172	2.61533584	21.3642	0	0	0	0	0	0	0	0	0	0	0	0
4038	N,N-Dimethylformamide	CN(C)C=O	-60.76	5993	http://dx.doi.org/10.1016/j.tca.2014.08.024	Mikhail A. Varfolomeeva. Ilnaz T. Rakipova. William E. Acree Jr.. Michela Brumfieldb. Michael H. Abrahamc.Examination of Hydrogen Bonding Interactions between Dissolved Solutes and Alkylbenzene Solvents Based on Abraham Model Correlations Derived From Measured Enthalpies of Solvation. Thermochimica Acta. 2014	0.367	1.31	0	0.74	0.6468	3.173	organic	20140902	11.98884366	16.00592442	-0.364305845	0.268615038	3.362987019	6.172503082	0.666666667	-0.384	73.0939011	0	1	1.57	0	3	4	4	0	12	0	0	-0.4991	0.24910081	20.1873	0	0	0	0	0	0	0	0	0	0	0	0
1403	phenacyl bromide	O=C(c1ccccc1)CBr	49.83	6023	http://goo.gl/mouej	W.E. Acree Jr. Data Collection 2011	1.059	1.44	0	0.44	1.189	-123	aromatic ketone	20111213	11.99884416	78.91851804	-0.292189474	0.179357767	5.214089571	9.068883757	0.125	2.474	199.0444053	0	2	2.12	NA	8	7	10	0	17	6	6	2.4604	6.05356816	44.3477	0	1	1	1	1	0	0	0	1	0	0	0
1689	4-hydroxypropiophenone	O=C(c1ccc(O)cc1)CC	150	6035	http://goo.gl/mouej	W.E. Acree Jr. Data Collection 2011	1	1.47	0.81	0.5	1.2135	6.307	phenol derivative	20111213	11.89	15.99591916	-0.360717951	0.162365163	4.741741806	8.663818614	0.222222222	1.746	150.1748405	0	2	2.23	NA	9	8	11	0	21	6	6	1.9694	3.87853636	42.7818	0	1	1	1	1	0	0	0	1	0	0	0
589	1-pentanol	OCCCCC	-78.47	6040	http://goo.gl/mouej	W.E. Acree Jr. Data Collection 2011	0.219	0.42	0.37	0.48	0.8718	3.106	alkanols	20111213	11.89	15.99491589	-0.39571801	0.049840342	3.874403573	6.502135288	1	1.42	88.14837346	0	3	1.9	5	0	6	5	0	18	0	0	1.4269	2.03604361	26.7355	0	0	0	0	0	0	0	0	0	0	0	0
184	1,1,1-trichloroethane	ClC(Cl)(Cl)C	-31.14	6042	http://goo.gl/mouej	W.E. Acree Jr. Data Collection 2011	0.37	0.41	0	0.09	0.7576	2.733	chloroalk_ne	20111213	11.89	34.97085294	-0.117773013	0.304646414	6.57125	9.7416193	1	2.469	133.4041068	0	0	1.35	2	0	3	4	0	8	0	0	2.0293	4.11805849	26.2173	0	0	0	0	0	0	0	0	0	0	0	0
1907	p,p'-DDD	Clc1ccc(cc1)C(c2ccc(Cl)cc2)C(Cl)Cl	109.25	6057	http://goo.gl/mouej	W.E. Acree Jr. Data Collection 2011	1.76	1.71	0.02	0.22	2.0956	9.86	pesticide	20111213	11.99851815	34.97200822	-0.178918284	0.20497478	6.166654297	12.38238069	0.142857143	5.995	320.0414604	1	3	2.56	NA	6	11	19	0	28	12	12	5.7459	33.01536681	79.9654	0	2	2	2	2	0	0	0	2	0	0	0
4079	2-Methyl-5,7-dichloro-8-hydroxyquinoline	CC1=NC2=C(C=C1)C(=CC(=C2O)Cl)Cl	114.5	6062	http://dx.doi.org/10.1080/01496395.2014.928768	Michael H. Abraham and William E. Acree Jr. (2014) Descriptors for the Prediction of Partition Coefficients of 8-Hydroxyquinoline and its Derivatives. Separation Science and Technology. 49:14. 2135-2141	1.56	1.1	0	0.54	1.4887	7.42	this work	20140908	11.99853173	34.97015579	-0.356604792	0.131049696	5.856239864	10.19633432	0.1	3.278	228.0749275	0	0	2.12	NA	11	7	15	0	21	11	10	3.3603	11.29161609	55.8745	0	2	2	1	1	0	0	0	2	0	0	0
28	ethane	CC	-183.01	6084	http://goo.gl/mouej	W.E. Acree Jr. Data Collection 2011	0	0	0	0	0.3904	0.492	alkane	20111213	11.89	12.11	-0.17775782	0.04224218	3.7595	3.9795	1	1.478	30.06911632	0	0	1.68	2	0	2	1	0	8	0	0	1.284	1.648656	11.0042	0	0	0	0	0	0	0	0	0	0	0	0
97	ethene	C=C	-169.14	6085	http://goo.gl/mouej	W.E. Acree Jr. Data Collection 2011	0.107	0.1	0	0.07	0.347	0.289	alkene	20111213	11.79	12.21	-0.315819183	0.104180817	3.691	4.111	0	1.262	28.05323481	0	0	1.68	2	2	2	1	0	6	0	0	0.9472	0.89718784	9.9758	0	0	0	0	0	0	0	0	0	0	0	0
177	chloromethane	CCl	-97.35	6087	http://goo.gl/mouej	W.E. Acree Jr. Data Collection 2011	0.25	0.43	0	0.08	0.3719	1.163	chloroalk_ne	20111213	11.99947321	34.96937947	-0.223427551	0.084080526	3.96735499	4.58814501	1	1.04	50.48749574	0	0	1.46	0	0	2	1	0	5	0	0	0.8466	0.71673156	11.3123	0	0	0	0	0	0	0	0	0	0	0	0
243	iodomethane	CI	-65.85	6088	http://goo.gl/mouej	W.E. Acree Jr. Data Collection 2011	0.676	0.43	0	0.12	0.5077	2.106	iodoalkane	20111213	11.9998947	126.9045783	-0.167104543	0.065747635	7.41435499	8.03514501	1	1.578	141.9390312	0	0	1.46	0	0	2	1	0	5	0	0	1.5224	2.31770176	19.6429	0	0	0	0	0	0	0	0	0	0	0	0
222	bromoethane	BrCC	-118.92	6092	http://goo.gl/mouej	W.E. Acree Jr. Data Collection 2011	0.37	0.4	0	0.12	0.5654	2.12	bromoalkane	20111213	11.89	78.91833713	-0.143560331	0.106868124	5.418262169	6.990236345	1	1.736	108.9647035	0	0	1.57	2	0	3	2	0	8	0	0	1.3399	1.79533201	19.0438	0	0	0	0	0	0	0	0	0	0	0	0
257	chlorobromomethane	BrCCl	-87.97	6093	http://goo.gl/mouej	W.E. Acree Jr. Data Collection 2011	0.541	0.8	0.01	0.06	0.5469	2.445	haloalkane	20111213	11.9994732	78.91833714	-0.190963138	0.170159154	5.538351244	7.686647925	1	1.857	129.383083	0	0	1.35	0	0	3	2	0	5	0	0	1.2844	1.64968336	19.2549	0	0	0	0	0	0	0	0	0	0	0	0
181	chloroethane	ClCC	-138.85	6097	http://goo.gl/mouej	W.E. Acree Jr. Data Collection 2011	0.227	0.4	0	0.1	0.5128	1.678	chloroalk_ne	20111213	11.89	34.96885277	-0.173736656	0.119355622	4.616245438	5.837720511	1	1.398	64.51411314	0	0	1.57	2	0	3	2	0	8	0	0	1.1954	1.42898116	16.0603	0	0	0	0	0	0	0	0	0	0	0	0
207	chloroethene	ClC=C	-153.7	6098	http://goo.gl/mouej	W.E. Acree Jr. Data Collection 2011	0.258	0.38	0	0.05	0.4698	1.404	chloroalk_ne	20111213	11.79	34.96885277	-0.243254314	0.191077425	4.784986839	5.900186369	0	1.549	62.49823163	0	0	1.57	2	2	3	2	0	6	0	0	1.002	1.004004	14.7774	0	0	0	0	0	0	0	0	0	0	0	0
244	iodoethane	ICC	-109.53	6100	http://goo.gl/mouej	W.E. Acree Jr. Data Collection 2011	0.64	0.4	0	0.15	0.6486	2.573	iodoalkane	20111213	11.89	126.904473	-0.143162107	0.083082551	6.566527794	9.276972482	1	1.936	155.9656486	0	0	1.57	2	0	3	2	0	8	0	0	1.8712	3.50138944	24.3909	0	0	0	0	0	0	0	0	0	0	0	0
497	ethylamine	NCC	-81.1	6101	http://goo.gl/mouej	W.E. Acree Jr. Data Collection 2011	0.236	0.35	0.16	0.61	0.4902	1.677	alkylamine	20111213	11.89	14.00307506	-0.330243518	0.080818298	4.137245926	4.980865969	1	-0.143	45.08376028	0	0	1.57	2	0	3	2	1	10	0	0	-0.2988	0.08928144	14.6668	0	0	0	0	0	0	0	0	0	0	0	0
720	ethanethiol	CCS	-147.93	6103	http://goo.gl/mouej	W.E. Acree Jr. Data Collection 2011	0.392	0.42	0	0.2	0.5539	2.079	alkanethiol	20111213	11.99865748	31.97267688	-0.233762459	0.042277725	5.372747543	6.887776659	1	1.305	62.13520131	0	0	1.57	2	0	3	2	0	9	0	0	0.9621	0.92563641	19.1363	0	0	0	0	0	0	0	0	0	0	0	0
4006	Dichloromethane	C(Cl)Cl	-95.53	6104	http://dx.doi.org/10.1016/j.tca.2014.08.024	Mikhail A. Varfolomeeva. Ilnaz T. Rakipova. William E. Acree Jr.. Michela Brumfieldb. Michael H. Abrahamc.Examination of Hydrogen Bonding Interactions between Dissolved Solutes and Alkylbenzene Solvents Based on Abraham Model Correlations Derived From Measured Enthalpies of Solvation. Thermochimica Acta. 2014	0.39	0.57	0.1	0.05	0.4943	2.019	organic	20140902	11.99947317	34.97015482	-0.185134112	0.185354652	4.957664623	6.531726307	1	1.519	84.93249256	0	0	1.35	0	0	3	2	0	5	0	0	1.0729	1.15111441	16.4383	0	0	0	0	0	0	0	0	0	0	0	0
157	difluoromethane	FCF	-136	6105	http://goo.gl/mouej	W.E. Acree Jr. Data Collection 2011	-0.32	0.49	0.06	0.05	0.2849	0.04	fluoroalkane	20111213	11.99827132	19.00060107	-0.239393235	0.2548736	1.87323762	2.451736381	1	1.245	52.02342384	0	0	1.35	0	0	3	2	0	5	0	0	0.4771	0.22762441	6.6013	0	0	0	0	0	0	0	0	0	0	0	0
250	diiodomethane	ICI	5.78	6106	http://goo.gl/mouej	W.E. Acree Jr. Data Collection 2011	1.2	0.69	0.05	0.17	0.766	3.857	iodoalkane	20111213	11.99989469	126.905528	-0.137610148	0.115067843	10.13207934	13.42168297	1	2.595	267.8355634	0	0	1.35	0	0	3	2	0	5	0	0	2.2999	5.28954001	32.3923	0	0	0	0	0	0	0	0	0	0	0	0
719	carbon disulfide	C(=S)=S	-111.83	6108	http://goo.gl/mouej	W.E. Acree Jr. Data Collection 2011	0.876	0.26	0	0.03	0.4905	2.37	dialkyl sulfide	20111213	11.99779211	31.97467148	-0.198253481	0.24016258	6.622190707	8.426779059	0	1.777	76.14290588	0	0	1.35	0	2	3	2	0	3	0	0	1.6514	2.72712196	22.3662	0	0	0	0	0	0	0	0	0	0	0	0
258	dichlorobromomethane	BrC(Cl)Cl	-56.33	6119	http://goo.gl/mouej	W.E. Acree Jr. Data Collection 2011	0.593	0.69	0.1	0.04	0.6693	2.891	haloalkane	20111213	11.99947315	78.91833716	-0.15526478	0.271658081	6.517893129	9.640880363	1	2.412	163.8280798	0	0	1.24	0	0	3	3	0	5	0	0	1.821	3.316041	24.1727	0	0	0	0	0	0	0	0	0	0	0	0
31	2-methylpropane	CC(C)C	-148.95	6120	http://goo.gl/mouej	W.E. Acree Jr. Data Collection 2011	0	0	0	0	0.6722	1.409	alkane	20111213	11.89	12.11003668	-0.166165952	0.054292795	5.11729559	6.394051595	1	2.555	58.12235113	0	0	1.9	3	0	3	3	0	14	0	0	1.992	3.968064	20.1538	0	0	0	0	0	0	0	0	0	0	0	0
191	2-chloropropane	ClC(C)C	-117.3	6121	http://goo.gl/mouej	W.E. Acree Jr. Data Collection 2011	0.177	0.35	0	0.12	0.6537	1.97	chloroalk_ne	20111213	11.89	34.96885281	-0.170381196	0.125963805	5.244991236	7.09049708	1	1.695	78.54073055	0	0	1.68	3	0	3	3	0	11	0	0	1.5729	2.47401441	20.4785	0	0	0	0	0	0	0	0	0	0	0	0
246	2-iodopropane	IC(C)C	-90	6122	http://goo.gl/mouej	W.E. Acree Jr. Data Collection 2011	0.622	0.35	0	0.17	0.7895	2.9	iodoalkane	20111213	11.89	126.904473	-0.138201537	0.089601439	7.195878933	10.5336303	1	2.233	169.992266	0	0	1.68	3	0	3	3	0	11	0	0	2.2487	5.05665169	28.8091	0	0	0	0	0	0	0	0	0	0	0	0
2319	isopropyilamine	NC(C)C	-97.04	6123	http://dx.doi.org/10.1021/ci049943w	Jes?s Jover; Ram?n Bosque; and Joaquim Sales. 2004. Determination of Abraham Solute Parameters from Molecular Structure. J. Chem. Inf. Comput. Sci. 44 (3)	0.181	0.32	0.16	0.61	0.4376	-123	organic	20040417	11.89	14.00307556	-0.327772063	0.0872707	4.765992556	6.227221667	1	0.317	59.11037768	0	0	1.68	3	0	3	3	1	13	0	0	0.0787	0.00619369	19.085	0	0	0	0	0	0	0	0	0	0	0	0
182	1,1-dichloroethane	ClC(Cl)C	-96.95	6125	http://goo.gl/mouej	W.E. Acree Jr. Data Collection 2011	0.32	0.49	0.1	0.1	0.6352	2.316	chloroalk_ne	20111213	11.89	34.96985285	-0.146537378	0.208802559	5.59325	7.787667667	1	1.816	98.95910997	0	0	1.46	2	0	3	3	0	8	0	0	1.2509	1.56475081	21.2806	0	0	0	0	0	0	0	0	0	0	0	0
160	1,1-difluoroethane	FC(F)C	-117	6128	http://goo.gl/mouej	W.E. Acree Jr. Data Collection 2011	-0.25	0.47	0.04	0.07	0.4258	0.57	fluoroalkane	20111213	11.89	18.9994038	-0.211224441	0.278816616	2.52275	3.852041758	1	1.542	66.05004125	0	0	1.46	2	0	3	3	0	8	0	0	0.6551	0.42915601	11.4436	0	0	0	0	0	0	0	0	0	0	0	0
262	fluorodichloromethane	ClC(Cl)F	-135	6130	http://goo.gl/mouej	W.E. Acree Jr. Data Collection 2011	0.11	0.4	0.15	0.05	0.512	1.614	haloalkane	20111213	11.99827138	34.96985289	-0.220307348	0.32102411	3.89173681	6.437762847	1	1.937	102.922955	0	0	1.24	0	0	3	3	0	5	0	0	1.4205	2.01782025	16.5294	0	0	0	0	0	0	0	0	0	0	0	0
267	difluorochloromethane	ClC(F)F	-151.7	6132	http://goo.gl/mouej	W.E. Acree Jr. Data Collection 2011	0	0.25	0.2	0	0.4073	0.69	haloalkane	20111213	11.99827128	34.96885285	-0.206951349	0.359897701	2.864937642	4.39395858	1	1.8	86.46842067	0	0	1.24	0	0	3	3	0	5	0	0	1.2238	1.49768644	11.6946	0	0	0	0	0	0	0	0	0	0	0	0
4040	Nitromethane	C[N+](=O)[O-]	-28.83	6135	http://dx.doi.org/10.1016/j.tca.2014.08.024	Mikhail A. Varfolomeeva. Ilnaz T. Rakipova. William E. Acree Jr.. Michela Brumfieldb. Michael H. Abrahamc.Examination of Hydrogen Bonding Interactions between Dissolved Solutes and Alkylbenzene Solvents Based on Abraham Model Correlations Derived From Measured Enthalpies of Solvation. Thermochimica Acta. 2014	0.313	0.95	0.06	0.31	0.4237	1.892	organic	20140902	11.99999903	16.00114937	-0.190467816	0.088565376	2.644239355	3.81716712	1	0.348	61.04007122	0	0	1.24	0	2	3	3	0	7	0	0	0.2913	0.08485569	12.5876	0	0	0	0	0	0	0	0	0	0	0	0
2236	tert-butyl alcohol	CC(C)(C)O	25.35	6146	http://dx.doi.org/10.1021/ci049943w	Jes?s Jover; Ram?n Bosque; and Joaquim Sales. 2004. Determination of Abraham Solute Parameters from Molecular Structure. J. Chem. Inf. Comput. Sci. 44 (3)	0.18	0.3	0.31	0.6	0.5159	-123	organic	20040417	11.99646149	15.99794197	-0.415690965	0.082652418	4.576436188	6.860312569	1	0.801	74.12175605	0	0	1.79	3	0	3	4	0	15	0	0	0.5733	0.32867289	22.0651	0	0	0	0	0	0	0	0	0	0	0	0
254	trichlorofluoromethane	ClC(Cl)(Cl)F	-110.8	6149	http://goo.gl/mouej	W.E. Acree Jr. Data Collection 2011	0.207	0.24	0	0.07	0.6344	1.95	haloalkane	20111213	11.99827133	34.970853	-0.188947734	0.436957316	4.871057753	8.392440792	1	2.727	137.3679519	0	0	1.13	0	0	3	4	0	5	0	0	3.2978	10.87548484	22.214	0	0	0	0	0	0	0	0	0	0	0	0
255	dichlorodifluoromethane	ClC(Cl)(F)F	-158	6151	http://goo.gl/mouej	W.E. Acree Jr. Data Collection 2011	0.027	0.12	0	0.04	0.5297	1.124	haloalkane	20111213	11.99827124	34.96985302	-0.178399912	0.480468485	3.845969496	6.346849968	1	2.59	120.9134175	0	0	1.13	0	0	3	4	0	5	0	0	3.011	9.066121	17.579	0	0	0	0	0	0	0	0	0	0	0	0
158	tetrafluoromethane	FC(F)(F)F	-183.8	6153	http://goo.gl/mouej	W.E. Acree Jr. Data Collection 2011	-0.58	-0.26	0	0	0.3203	-0.817	fluoroalkane	20111213	11.99827105	19.00203199	-0.157070169	0.577238453	1.778182071	2.273767207	1	2.316	88.00434878	0	0	1.13	0	0	3	4	0	5	0	0	2.4374	5.94091876	8.309	0	0	0	0	0	0	0	0	0	0	0	0
2035	tetramethylsilane	C[Si](C)(C)C	-99.5	6156	http://goo.gl/mouej	W.E. Acree Jr. Data Collection 2011	-0.057	0.08	0	0	0.9179	1.812	organosilicon	20111213	11.99841691	27.97768403	-0.166606562	0.053475317	4.685051819	6.584394946	1	2.112	88.22361739	0	0	1.79	0	0	3	4	0	17	0	0	1.928	3.717184	22.7868	0	0	0	0	0	0	0	0	0	0	0	0
38	2,2-dimethylbutane	CC(C)(C)CC	-99.75	6163	http://goo.gl/mouej	W.E. Acree Jr. Data Collection 2011	0	0	0	0	0.954	2.352	alkane	20111213	11.89	12.11007471	-0.168103185	0.052408594	5.433710171	8.270752582	1	3.73	86.17558593	0	1	2.12	4	0	4	5	0	20	0	0	2.6544	7.04583936	29.2299	0	0	0	0	0	0	0	0	0	0	0	0
2471	2,2-dimethyl-1-propanol	OCC(C)(C)C	52.17	6164	http://dx.doi.org/10.1021/ci049943w	Jes?s Jover; Ram?n Bosque; and Joaquim Sales. 2004. Determination of Abraham Solute Parameters from Molecular Structure. J. Chem. Inf. Comput. Sci. 44 (3)	0.22	0.36	0.37	0.53	0.6138	-123	organic	20040417	11.89	15.99491589	-0.395185904	0.075816688	4.267372386	7.883272297	1	0.974	88.14837346	0	1	1.9	3	0	4	5	0	18	0	0	1.1075	1.22655625	26.4036	0	0	0	0	0	0	0	0	0	0	0	0
594	2-methyl-2-butanol	OC(C)(C)CC	-9.7	6165	http://goo.gl/mouej	W.E. Acree Jr. Data Collection 2011	0.194	0.3	0.31	0.63	0.8718	2.721	alkanols	20111213	11.89	15.99491589	-0.38983118	0.066667149	4.896118928	7.483753228	1	1.159	88.14837346	0	1	1.9	4	0	4	5	0	18	0	0	1.097	1.203409	26.5893	0	0	0	0	0	0	0	0	0	0	0	0
381	3,3-dimethylbutan-2-one	O=C(C)C(C)(C)C	-52.5	6176	http://goo.gl/mouej	W.E. Acree Jr. Data Collection 2011	0.106	0.62	0	0.51	0.9697	2.928	ketone	20111213	11.89	15.99491614	-0.298910505	0.134945433	4.429621806	8.437044518	0.833333333	0.932	100.1591094	0	1	2.01	4	2	4	6	0	19	0	0	1.3023	1.69598529	29.8972	0	0	0	0	0	0	0	0	0	0	0	0
188	pentachloroethane	ClC(Cl)C(Cl)(Cl)Cl	-28.93	6179	http://goo.gl/mouej	W.E. Acree Jr. Data Collection 2011	0.648	0.66	0.17	0.06	1.0024	4.267	chloroalk_ne	20111213	11.99870712	34.97297598	-0.139938308	0.334519644	7.06025	11.6964204	1	3.229	202.2941004	0	1	1.13	2	0	4	6	0	8	0	0	2.8878	8.33938884	36.3209	0	0	0	0	0	0	0	0	0	0	0	0
2620	tetrachlorodifluoroethane	ClC(Cl)(Cl)C(Cl)(F)F	40.6	6186	http://dx.doi.org/10.1021/ci049943w	Jes?s Jover; Ram?n Bosque; and Joaquim Sales. 2004. Determination of Abraham Solute Parameters from Molecular Structure. J. Chem. Inf. Comput. Sci. 44 (3)	0.23	0.31	0	0.01	0.9154	-123	organic	20040417	11.99782584	34.97185353	-0.194489964	0.432045325	4.965138781	10.62450191	1	3.608	203.8300285	0	1	1.02	2	0	4	7	0	8	0	0	2.983	8.898289	32.2084	0	0	0	0	0	0	0	0	0	0	0	0
252	1,1,2-trifluorotrichloroethane	ClC(F)(F)C(Cl)(Cl)F	-35	6188	http://goo.gl/mouej	W.E. Acree Jr. Data Collection 2011	0.01	0.13	0	0	0.8107	2.21	haloalkane	20111213	11.99782582	34.97085351	-0.20385887	0.422221337	4.456	8.580852567	1	3.471	187.3754942	0	1	1.02	2	0	4	7	0	8	0	0	2.7863	7.76346769	27.3736	0	0	0	0	0	0	0	0	0	0	0	0
165	hexafluoroethane	FC(F)(F)C(F)(F)F	-100.35	6191	http://goo.gl/mouej	W.E. Acree Jr. Data Collection 2011	-0.69	-0.41	0	0	0.4966	-123	fluoroalkane	20111213	11.99782575	19.00380793	-0.18093456	0.506245598	2.398345624	3.471511463	1	3.06	138.0118911	0	1	1.02	2	0	4	7	0	8	0	0	2.1962	4.82329444	12.8692	0	0	0	0	0	0	0	0	0	0	0	0
2029	tetraethyllead	CC[Pb](CC)(CC)CC	3.821	6265	http://goo.gl/mouej	W.E. Acree Jr. Data Collection 2011	0.864	0.05	0	0.05	1.6476	5.46	organometalic	20111213	NA	NA	NA	NA	NA	NA	1	3.544	323.4616099	0	4	2.23	2	0	5	8	0	29	0	0	3.4464	11.87767296	40.4636	0	0	0	0	0	0	0	0	0	0	0	0
2064	tetraethyl orthosilicate	CCO[Si](OCC)(OCC)OCC	-84.5	6270	http://goo.gl/mouej	W.E. Acree Jr. Data Collection 2011	-0.343	0.343	0	0.766	1.7163	4.338	organosilicon	20111213	11.89	27.97692737	-0.312382331	0.454831614	4.668490403	7.202506583	1	1.9	208.3277067	0	8	1.79	2	0	7	12	0	33	0	0	2.7068	7.32676624	48.2552	0	0	0	0	0	0	0	0	0	0	0	0
33	2-methylbutane	CC(C)CC	-159.92	6308	http://goo.gl/mouej	W.E. Acree Jr. Data Collection 2011	0	0	0	0	0.8131	2.013	alkane	20111213	11.89	12.11005553	-0.169263061	0.051102999	5.117444731	7.013253609	1	3.124	72.14896853	0	1	2.01	4	0	4	4	0	17	0	0	2.4482	5.99368324	24.7548	0	0	0	0	0	0	0	0	0	0	0	0
127	2-methylbuta-1,3-diene	CC(=C)C=C	-145.97	6309	http://goo.gl/mouej	W.E. Acree Jr. Data Collection 2011	0.313	0.23	0	0.1	0.7271	2.101	alkene	20111213	11.79	12.21002884	-0.293085342	0.128161241	5.216910898	7.225503793	0.2	2.348	68.11720551	0	1	2.01	4	4	4	4	0	13	0	0	1.8614	3.46480996	24.5764	0	0	0	0	0	0	0	0	0	0	0	0
478	2-methylpropionitrile	N#CC(C)C	-71.88	6311	http://goo.gl/mouej	W.E. Acree Jr. Data Collection 2011	0.142	0.87	0	0.4	0.686	2.465	nitrile	20111213	11.89	14.00307606	-0.262335958	0.12163694	3.819997573	6.572924343	0.75	0.577	69.10523207	0	0	1.79	3	2	4	4	0	12	0	0	1.174	1.378276	20.8244	0	0	0	0	0	0	0	0	0	0	0	0
196	2-chlorobutane	ClC(C)CC	-135.57	6315	http://goo.gl/mouej	W.E. Acree Jr. Data Collection 2011	0.189	0.35	0	0.12	0.7946	2.54	chloroalk_ne	20111213	11.89	34.96885285	-0.170103213	0.062470391	5.293220057	7.711752527	1	2.053	92.56734795	0	1	1.79	4	0	4	4	0	14	0	0	2.0966	4.39573156	25.0027	0	0	0	0	0	0	0	0	0	0	0	0
4042	1,2-Dichloropropane	CC(CCl)Cl	-100	6316	http://dx.doi.org/10.1016/j.tca.2014.08.024	Mikhail A. Varfolomeeva. Ilnaz T. Rakipova. William E. Acree Jr.. Michela Brumfieldb. Michael H. Abrahamc.Examination of Hydrogen Bonding Interactions between Dissolved Solutes and Alkylbenzene Solvents Based on Abraham Model Correlations Derived From Measured Enthalpies of Solvation. Thermochimica Acta. 2014	0.369	0.63	0	0.17	0.7761	2.836	organic	20140902	11.99863545	34.97015499	-0.210488351	0.11847178	5.419619345	8.066190924	1	2.037	112.9857274	0	1	1.57	3	0	4	4	0	11	0	0	1.8893	3.56945449	25.0738	0	0	0	0	0	0	0	0	0	0	0	0
587	2-butanol	OC(C)CC	-114.9	6320	http://goo.gl/mouej	W.E. Acree Jr. Data Collection 2011	0.217	0.36	0.33	0.56	0.7309	2.338	alkanols	20111213	11.89	15.99491564	-0.392771905	0.064903442	4.2673713	6.226257358	1	0.742	74.12175605	0	1	1.79	4	0	4	4	0	15	0	0	0.892	0.795664	21.9517	0	0	0	0	0	0	0	0	0	0	0	0
396	methyl vinyl ketone	CC(=O)C=C	-7	6322	http://goo.gl/mouej	W.E. Acree Jr. Data Collection 2011	0.291	0.76	0	0.48	0.6449	2.33	ketone	20111213	11.79	15.99491565	-0.294690885	0.153208592	3.885247385	5.989681956	0.25	0.474	70.08999304	0	1	1.79	4	4	4	4	0	11	0	0	0.4536	0.20575296	20.9176	0	0	0	0	0	0	0	0	0	0	0	0
185	1,1,2-trichloroethane	C(C(Cl)Cl)Cl	-36.2	6326	http://goo.gl/mouej	W.E. Acree Jr. Data Collection 2011	0.5	0.68	0.13	0.13	0.7576	3.29	chloroalk_ne	20111213	11.99870712	34.97105679	-0.209781664	0.178202124	5.588727947	8.759502165	1	2.158	133.4041068	0	1	1.35	2	0	4	4	0	8	0	0	1.9555	3.82398025	25.7097	0	0	0	0	0	0	0	0	0	0	0	0
534	propionamide	O=C(N)CC	79.65	6330	http://goo.gl/mouej	W.E. Acree Jr. Data Collection 2011	0.44	1.3	0.55	0.66	0.6468	3.51	alkaneamide	20111213	11.89	15.99491589	-0.28142621	0.196747984	3.717122086	5.845180362	0.666666667	-0.555	73.0939011	0	1	1.57	3	3	4	4	0	12	0	0	-0.1652	0.02729104	19.0928	0	0	0	0	0	0	0	0	0	0	0	0
571	acrylic acid	C=CC(=O)O	13	6333	http://goo.gl/mouej	W.E. Acree Jr. Data Collection 2011	0.357	0.58	0.6	0.43	0.5627	2.282	alkanoic acid	20111213	11.99654872	15.99825767	-0.347371751	0.301953077	3.491745845	5.554755103	0	0.212	72.06278056	0	1	1.57	3	5	4	4	0	9	0	0	0.4677	0.21874329	17.3665	1	0	0	0	0	0	0	0	0	0	0	0
538	N-methylacetamide	O=C(NC)C	27.33	6334	http://goo.gl/mouej	W.E. Acree Jr. Data Collection 2011	0.35	1.28	0.4	0.71	0.6468	2.974	alkaneamide	20111213	11.89	15.99491589	-0.281442527	0.247215161	3.717122177	5.609100853	0.666666667	-0.29	73.0939011	0	1	1.57	2	3	4	4	0	12	0	0	-0.6262	0.39212644	19.3626	0	0	0	0	0	0	0	0	0	0	0	0
524	nitroethane	CC[N+](=O)[O-]	-89.25	6338	http://goo.gl/mouej	W.E. Acree Jr. Data Collection 2011	0.27	0.95	0.02	0.33	0.5646	2.414	nitroalkane	20111213	11.999	16.00114974	-0.189645431	0.096732017	2.958614082	5.074504374	1	0.605	75.06668862	0	1	1.35	2	2	4	4	0	10	0	0	0.6401	0.40972801	17.3356	0	0	0	0	0	0	0	0	0	0	0	0
2391	tetrabromoethane	BrC(Br)C(Br)Br	0	6339	http://dx.doi.org/10.1021/ci049943w	Jes?s Jover; Ram?n Bosque; and Joaquim Sales. 2004. Determination of Abraham Solute Parameters from Molecular Structure. J. Chem. Inf. Comput. Sci. 44 (3)	1.19	0.94	0	0	1.0474	-123	organic	20040417	11.99890714	78.92138648	-0.154690448	0.198969794	8.882918171	13.21163423	1	3.928	345.6514652	0	1	1.24	2	0	4	5	0	8	0	0	3.2452	10.53132304	42.0302	0	0	0	0	0	0	0	0	0	0	0	0
559	2-methylpropanoic acid	O=C(O)C(C)C	-46.25	6341	http://goo.gl/mouej	W.E. Acree Jr. Data Collection 2011	0.2	0.6	0.61	0.45	0.7466	2.693	alkanoic acid	20111213	11.89	15.99591665	-0.331346325	0.261450781	3.7217454	6.789018206	0.75	0.466	88.10527947	0	1	1.68	3	3	4	5	0	14	0	0	0.8995	0.80910025	21.8451	1	0	0	0	0	0	0	0	0	0	0	0
2111	bisphenol a	CC(C)(c1ccc(cc1)O)c2ccc(cc2)O	154.5	6371	http://goo.gl/mouej	W.E. Acree Jr. Data Collection 2011	1.607	1.56	0.99	0.91	1.8643	9.603	organic	20111213	11.99618639	15.99826257	-0.386818616	0.098518595	4.845668725	11.49819297	0.2	4.522	228.2869004	0	2	2.89	NA	7	11	18	0	33	12	12	3.7278	13.89649284	68.2071	0	2	2	2	2	0	0	0	2	0	0	0
3450	alpha-pinene	CC1=CCC2CC1C2(C)C	-59.58	6402	http://dx.doi.org/10.1016/j.chroma.2012.02.043	T. Karunasekara. C.F. Poole. Determination of Descriptors for Fragrance Compounds by Gas Chromatography and Liquid-Liquid Partitioning Journal of Chromatography A (2012)	0.441	0.19	0	0.225	1.2574	4.348	fragrance	20120217	11.89	12.11015511	-0.153423378	0.069300431	6.577301475	9.816076602	0.8	4.177	136.234411	0	0	2.56	NA	2	5	11	0	26	0	0	2.8728	8.25297984	44.7223	0	3	0	1	0	0	1	0	2	0	0	0
1871	methyl methacrylate	O=C(OC)C(=C)C	-47.89	6406	http://goo.gl/mouej	W.E. Acree Jr. Data Collection 2011	0.245	0.51	0	0.44	0.8445	2.88	methacrylate	20111213	11.89	15.99591715	-0.315428388	0.288044269	4.126494235	7.146783956	0.4	0.714	100.1160154	0	2	1.79	3	5	5	6	0	15	0	0	1.1651	1.35745801	26.4176	0	0	0	0	0	0	0	0	0	0	0	0
1408	1-chloroanthraquinone	O=C2c1ccccc1C(=O)c3c2cccc3Cl	161.5	6453	http://goo.gl/mouej	W.E. Acree Jr. Data Collection 2011	1.9	1.79	0	0.57	1.6512	9.171	aromatic ketone	20111213	11.99851815	34.96938015	-0.288569331	0.196799433	5.612173669	10.78210436	0	3.73	242.6576353	0	0	2.67	0	16	8	19	0	24	12	12	3.4728	12.06033984	65.9558	0	3	3	1	1	0	0	0	3	0	0	0
2900	acenaphthene	c1cc2cccc3c2c(c1)CC3	94.28	6478	http://precedings.nature.com/documents/4243/version/3	ONSChallenge Solubility Data	1.781	0.983	0	0.246	1.259	-123	organic solid	20120126	11.9	12.10021925	-0.131409189	0.069428152	7.32115625	9.929758718	0.166666667	3.612	154.2082383	0	0	2.78	0	10	6	14	0	22	11	10	3.3392	11.15025664	50.7884	0	3	2	1	1	0	0	1	2	0	0	0
1833	3-methylindole	Cc1c[nH]c2c1cccc2	96.17	6480	http://goo.gl/mouej	W.E. Acree Jr. Data Collection 2011	1.2	1.06	0.44	0.22	1.087	6.114	nitrogen-neterocyclic	20111213	11.85	14.00307859	-0.264129013	0.146063396	6.210836449	9.068633491	0.111111111	2.356	131.1747931	0	0	2.34	NA	9	6	11	0	19	10	9	2.6097	6.81053409	42.1857	0	2	2	1	1	0	0	1	1	0	0	0
1707	naphthalene-1,5-diol	Oc1cccc2c1cccc2O	150.001	6492	http://goo.gl/mouej	W.E. Acree Jr. Data Collection 2011	1.8	1.62	0.93	0.63	1.2028	7.453	naphthol derivatives	20111213	11.99624948	15.99826052	-0.38579515	0.105897147	5.274673538	9.219636194	0	2.476	160.1696949	0	0	2.34	0	12	6	13	0	20	11	10	2.2036	4.85585296	45.8964	0	2	2	1	1	0	0	0	2	0	0	0
4140	dicyclohexyl phthalate	C1CCC(CC1)OC(=O)C2=CC=CC=C2C(=O)OC3CCCCC3	66	6519	http://dx.doi.org/10.1016/j.chemosphere.2014.08.035	Michael H. Abraham and William E. Acree Jr. (2015). Physicochemical and biochemical properties for the dialkyl phthalates. Chemosphere. Volume 119, January 2015, Pages 871?880	1.28	1.71	0	0.98	2.6206	11.51	this work	20140918	11.9	15.99793478	-0.309435017	0.295422386	5.156042969	9.935660891	0.6	5.55	330.4187972	1	6	3.22	NA	12	14	26	0	50	6	6	5.2574	27.64025476	91.1398	0	3	1	3	1	0	0	0	3	0	0	0
4147	diphenyl phthalate	C1=CC=C(C=C1)OC(=O)C2=CC=CC=C2C(=O)OC3=CC=CC=C3	74	6520	http://dx.doi.org/10.1016/j.chemosphere.2014.08.035	Michael H. Abraham and William E. Acree Jr. (2015). Physicochemical and biochemical properties for the dialkyl phthalates. Chemosphere. Volume 119, January 2015, Pages 871?880	1.89	1.84	0	1.18	2.3626	11.51	this work	20140918	11.85	15.9979348	-0.275120377	0.300202347	5.135740234	9.908589203	0	5.026	318.3235082	1	6	3.22	NA	24	14	26	0	38	18	18	4.694	22.033636	88.6682	0	3	3	3	3	0	0	0	3	0	0	0
1433	diisobutyl phthalate	O=C(OCC(C)C)c1ccccc1C(=O)OCC(C)C	-64	6524	http://goo.gl/mouej	W.E. Acree Jr. Data Collection 2011	0.66	1.4	0	0.88	2.274	-123	aromatic ester	20111213	11.89	15.99793075	-0.312504446	0.2951361	4.95540625	9.668139473	0.5	4.05	278.3440906	0	8	2.78	NA	12	12	20	0	42	6	6	3.9244	15.40091536	76.601	0	1	1	1	1	0	0	0	1	0	0	0
4122	dihexyl phthalate	CCCCCCOC(=O)C1=CC=CC=C1C(=O)OCCCCCC	-58	6528	http://dx.doi.org/10.1016/j.chemosphere.2014.08.035	Michael H. Abraham and William E. Acree Jr. (2015). Physicochemical and biochemical properties for the dialkyl phthalates. Chemosphere. Volume 119, January 2015, Pages 871?880	0.666	1.29	0	0.96	2.8378	11.11	this work	20140918	11.89	15.99793478	-0.312769047	0.295151989	4.944354004	9.653406247	0.6	6.87	334.4505603	2	14	3.22	NA	12	18	24	0	54	6	6	6.023	36.276529	95.2634	0	1	1	1	1	0	0	0	1	0	0	0
4126	didecyl phthalate	CCCCCCCCCCOC(=O)C1=CC=CC=C1C(=O)OCCCCCCCCCC	2.5	6530	http://dx.doi.org/10.1016/j.chemosphere.2014.08.035	Michael H. Abraham and William E. Acree Jr. (2015). Physicochemical and biochemical properties for the dialkyl phthalates. Chemosphere. Volume 119, January 2015, Pages 871?880	0.625	1.31	0	1.06	3.965	15.05	this work	20140918	11.89	15.99794288	-0.312769047	0.295205826	4.954715485	9.667229404	0.714285714	11.422	446.6634995	2	22	4.1	NA	12	26	32	0	78	6	6	9.6726	93.55919076	132.0714	0	1	1	1	1	0	0	0	1	0	0	0
1530	phthalimide	O=C2c1ccccc1C(=O)N2	236	6550	http://goo.gl/mouej	W.E. Acree Jr. Data Collection 2011	1.183	2.05	0.4	0.42	1.0208	6.193	benzamide	20111213	11.99447287	15.99591969	-0.275406511	0.260825424	4.60896875	8.723635711	0	0.992	147.131104	0	0	2.01	NA	11	6	12	0	16	6	6	0.6565	0.43099225	38.3192	0	2	2	1	1	0	0	1	1	0	0	0
1588	1-naphthoic acid	c1ccc2c(c1)cccc2C(=O)O	161.33	6586	http://goo.gl/mouej	W.E. Acree Jr. Data Collection 2011	1.46	1.2	0.65	0.46	1.3007	-123	aromatic carboxylic acid	20111213	11.99623307	15.99826093	-0.34666702	0.310234424	4.370135042	9.692633612	0	2.903	172.1804308	0	1	2.45	NA	13	7	14	0	21	11	10	2.3428	5.48871184	49.2666	1	2	2	1	1	0	0	0	2	0	0	0
786	fluorene	c1ccc-2c(c1)Cc3c2cccc3	114.9	6592	http://goo.gl/mouej	W.E. Acree Jr. Data Collection 2011	1.588	1.06	0	0.25	1.3565	6.922	PAH	20111213	11.85	12.15015697	-0.196923981	0.10407193	7.03440625	9.835831894	0.076923077	3.906	166.2189742	0	0	2.89	0	12	7	15	0	23	12	12	3.493	12.201049	54.8734	0	3	2	1	2	0	0	1	2	0	0	0
2897	4,7-dichloroquinoline	Clc1cc2nccc(Cl)c2cc1	89	6604	http://precedings.nature.com/documents/4243/version/3	ONSChallenge Solubility Data	1.638	1.11	0	0.715	1.289	-123	organic solid	20120126	11.85	34.96985356	-0.255475453	0.179229856	6.233413778	9.921510154	0	3.369	198.0489052	0	0	2.12	NA	10	7	13	0	17	11	10	3.3451	11.18969401	49.5889	0	2	2	1	1	0	0	0	2	0	0	0
2146	phthalide	O=C1OCc2ccccc12	74.5	6621	http://goo.gl/mouej	W.E. Acree Jr. Data Collection 2011	0.95	1.84	0	0.45	0.964	5.39	organic	20111213	11.85	15.99591867	-0.307027838	0.29391894	4.259965434	8.447440598	0.125	1.646	134.1323416	0	0	2.12	NA	9	6	11	0	16	6	6	1.4389	2.07043321	36.1401	0	2	1	1	1	0	0	1	1	0	0	0
1487	2,6-dimethylaniline	Nc1c(cccc1C)C	10.55	6630	http://goo.gl/mouej	W.E. Acree Jr. Data Collection 2011	0.972	0.9	0.05	0.49	1.098	-123	aromatic amine	20111213	11.89	14.00307807	-0.302035378	0.0746196	6.035921844	8.590887707	0.25	1.657	121.1799387	0	0	2.23	NA	7	5	9	0	20	6	6	2.0558	4.22631364	40.8408	0	1	1	1	1	0	0	0	1	0	0	0
1636	2,6-dichlorophenol	Clc1cccc(Cl)c1O	67.07	6633	http://goo.gl/mouej	W.E. Acree Jr. Data Collection 2011	0.9	0.9	0.38	0.24	1.0199	-123	phenol derivative	20111213	11.99635525	34.96985331	-0.380369769	0.145929434	5.568281541	8.924639849	0	2.86	163.0014585	0	0	1.79	0	7	5	9	0	13	6	6	2.8914	8.36019396	37.3617	0	1	1	1	1	0	0	0	1	0	0	0
2450	hexamethylbenzene	c1(c(c(c(c(c1C)C)C)C)C)C	164.88	6642	http://dx.doi.org/10.1021/ci049943w	Jes?s Jover; Ram?n Bosque; and Joaquim Sales. 2004. Determination of Abraham Solute Parameters from Molecular Structure. J. Chem. Inf. Comput. Sci. 44 (3)	0.95	0.72	0	0.28	1.1748	-123	organic	20040417	11.89	12.11019763	-0.151682587	0.068570113	6.785002961	9.55084706	0.5	4.644	162.2717643	0	0	2.78	NA	6	6	12	0	30	6	6	4.7472	22.53590784	56.3052	0	1	1	1	1	0	0	0	1	0	0	0
684	xylitol	O[C@H](CO)[C@H](O)[C@@H](O)CO	99	6646	http://goo.gl/mouej	W.E. Acree Jr. Data Collection 2011	1.04	1.77	0.54	1.43	1.1066	6.087	polyalcohol	20111213	11.99640043	15.99998724	-0.417766102	0.111401161	4.088074157	7.560758311	1	-3.224	152.1459932	0	4	1.46	5	0	7	9	0	22	0	0	-2.4295	5.90247025	32.4411	0	0	0	0	0	0	0	0	0	0	0	0
2252	2-ethylbutiric acid	O=C(O)C(CC)CC	-23.4	6649	http://dx.doi.org/10.1021/ci049943w	Jes?s Jover; Ram?n Bosque; and Joaquim Sales. 2004. Determination of Abraham Solute Parameters from Molecular Structure. J. Chem. Inf. Comput. Sci. 44 (3)	0.18	0.57	0.6	0.5	0.7704	-123	organic	20040417	11.89	15.99591765	-0.331337929	0.261981515	4.036119636	8.038253674	0.833333333	1.604	116.1585143	0	3	1.9	5	3	5	7	0	20	0	0	1.8119	3.28298161	31.0471	1	0	0	0	0	0	0	0	0	0	0	0
2654	n-methylbenzenesulfonamide	O=S(=O)(c1ccccc1C)N	156.15	6658	http://dx.doi.org/10.1021/ci049943w	Jes?s Jover; Ram?n Bosque; and Joaquim Sales. 2004. Determination of Abraham Solute Parameters from Molecular Structure. J. Chem. Inf. Comput. Sci. 44 (3)	1.1	1.5	0.3	0.82	1.0445	-123	organic	20040417	11.999	31.97274484	-0.249597101	0.263398493	6.848454411	11.19362862	0.142857143	0.707	171.2182161	0	1	1.79	NA	10	6	11	0	20	6	6	1.0214	1.04325796	43.2571	0	1	1	1	1	0	0	0	1	0	0	0
1544	2-bromobenzoic acid	O=C(O)c1ccccc1Br	148.25	6674	http://goo.gl/mouej	W.E. Acree Jr. Data Collection 2011	1	1	0.64	0.53	1.107	5.454	aromatic carboxylic acid	20111213	11.99884721	78.91851804	-0.327679976	0.292282785	4.431463843	10.18768445	0	2.435	201.0171929	0	1	1.9	NA	9	6	10	0	15	6	6	2.1828	4.76461584	40.4392	1	1	1	1	1	0	0	0	1	0	0	0
2126	picric acid	O=[N+]([O-])c1cc(cc([N+]([O-])=O)c1O)[N+]([O-])=O	122.25	6688	http://goo.gl/mouej	W.E. Acree Jr. Data Collection 2011	1.43	2.66	0.46	0.42	1.2977	8.128	organic	20111213	11.999	16.01723751	-0.356260097	0.194184255	3.739606093	8.287159098	0	3.008	229.1041818	0	3	1.02	0	16	7	16	0	19	6	6	1.2458	1.55201764	49.7262	0	1	1	1	1	0	0	0	1	0	0	0
1582	5-bromosalicylic acid	Brc1cc(C(=O)O)c(O)cc1	168	6706	http://goo.gl/mouej	W.E. Acree Jr. Data Collection 2011	1.497	1.07	0.62	0.43	1.1654	6.346	aromatic carboxylic acid	20111213	11.85	78.91833725	-0.359635408	0.293286651	4.295712939	9.841730417	0	2.458	217.0165978	0	1	1.79	NA	10	6	11	0	16	6	6	1.9154	3.66875716	42.1333	1	1	1	1	1	0	0	0	1	0	0	0
865	1-bromonaphthalene	Brc2cccc1ccccc12	-1.27	6735	http://goo.gl/mouej	W.E. Acree Jr. Data Collection 2011	1.59	1.13	0	0.13	1.26	-123	haloaromatic	20111213	11.85	78.91833725	-0.121369915	0.184193283	7.093518044	10.73867702	0	4.086	207.0664722	0	0	2.45	0	10	6	12	0	18	11	10	3.4868	12.15777424	50.131	0	2	2	1	1	0	0	0	2	0	0	0
796	1-methylnaphthalene	c1cccc2cccc(c12)C	-10.1	6736	http://goo.gl/mouej	W.E. Acree Jr. Data Collection 2011	1.337	0.94	0	0.22	1.2263	5.802	alkylnaphthalene	20111213	11.89	12.11017617	-0.150953213	0.069245376	6.418717935	9.494508638	0.090909091	3.725	142.1975024	0	0	2.67	NA	10	6	12	0	21	11	10	3.2246	10.39804516	47.5494	0	2	2	1	1	0	0	0	2	0	0	0
866	1-chloronaphthalene	c1ccc2c(c1)cccc2Cl	-13	6737	http://goo.gl/mouej	W.E. Acree Jr. Data Collection 2011	1.417	1	0	0.14	1.2078	5.856	polychlorinated naphthalene	20111213	11.99853173	34.96937986	-0.176818979	0.127507325	6.537703224	9.843758821	0	3.91	162.6158818	0	0	2.45	0	10	6	12	0	18	11	10	3.4028	11.57904784	47.313	0	2	2	1	1	0	0	0	2	0	0	0
2859	2-phenylbutyric acid	O=C(O)C(c1ccccc1)CC	47.5	6745	http://precedings.nature.com/documents/4243/version/3	ONSChallenge Solubility Data	0.884	0.984	0.04	0.594	1.354	-123	organic solid	20120126	11.89	15.99591966	-0.331094073	0.266418297	4.353603259	9.30821876	0.3	2.232	164.2014579	0	3	2.34	NA	6	7	12	0	24	6	6	2.3879	5.70206641	46.5411	1	1	1	1	1	0	0	0	1	0	0	0
2134	xanthone	O=C1c3c(Oc2c1cccc2)cccc3	175.5	6753	http://goo.gl/mouej	W.E. Acree Jr. Data Collection 2011	1.641	1.8	0	0.5	1.4309	-123	organic	20111213	11.85	15.99592119	-0.308483766	0.198089367	5.371431539	9.344633847	0	4.212	196.2019025	0	0	2.67	0	15	8	17	0	23	16	14	3.2192	10.36324864	56.6661	0	3	3	1	1	0	0	0	3	0	0	0
741	toluene-2,6-diisocyanate	O=C=Nc1cccc(N=C=O)c1C	17.1	6773	http://goo.gl/mouej	W.E. Acree Jr. Data Collection 2011	1.09	1.36	0	0.45	1.2841	6.05	isocyanate	20111213	11.89	15.99592118	-0.261425973	0.33841566	3.397546875	9.014742956	0.111111111	4.776	174.1564839	0	2	2.01	NA	12	9	13	0	19	6	6	2.0368	4.14855424	45.2148	0	1	1	1	1	0	0	0	1	0	0	0
2642	2,6-dimethoxyphenol	O(c1cccc(OC)c1O)C	55.17	6774	http://dx.doi.org/10.1021/ci049943w	Jes?s Jover; Ram?n Bosque; and Joaquim Sales. 2004. Determination of Abraham Solute Parameters from Molecular Structure. J. Chem. Inf. Comput. Sci. 44 (3)	0.84	1.41	0.13	0.71	0.9593	-123	organic	20040417	11.99629188	15.99870337	-0.37493232	0.132798132	4.778901427	7.853748737	0.25	1.178	154.1635095	0	2	2.01	0	9	7	11	0	21	6	6	1.5298	2.34028804	40.6785	0	1	1	1	1	0	0	0	1	0	0	0
1453	1,2-dicyanobenzene	N#Cc1ccccc1C#N	140	6775	http://goo.gl/mouej	W.E. Acree Jr. Data Collection 2011	0.874	1.96	0	0.41	1.0258	5.595	aromatic nitrile	20111213	11.95302754	14.04998537	-0.422871302	0.320441727	4.272135462	8.399884237	0	1.468	128.1310566	0	0	2.12	NA	10	6	10	0	14	6	6	1.5878	2.52110884	37.5334	0	1	1	1	1	0	0	0	1	0	0	0
1828	quinoline	n1cccc2ccccc12	-14.89	6780	http://goo.gl/mouej	W.E. Acree Jr. Data Collection 2011	1.268	0.97	0	0.54	1.0443	5.457	nitrogen-neterocyclic	20111213	11.85	14.00307859	-0.255669451	0.189533722	6.565449149	8.787248041	0	2.125	129.1589116	0	0	2.34	NA	10	6	11	0	17	11	10	2.0163	4.06546569	39.9793	0	2	2	1	1	0	0	0	2	0	0	0
2627	2-methylnaphthalene	c12ccccc1ccc(c2)C	33.7	6788	http://dx.doi.org/10.1021/ci049943w	Jes?s Jover; Ram?n Bosque; and Joaquim Sales. 2004. Determination of Abraham Solute Parameters from Molecular Structure. J. Chem. Inf. Comput. Sci. 44 (3)	1.304	0.92	0	0.2	1.0113	-123	organic	20040417	11.89	12.11017617	-0.154889861	0.065520645	6.090123302	9.180137444	0.090909091	3.725	142.1975024	0	0	2.67	NA	10	7	12	0	21	11	10	3.2246	10.39804516	47.5494	0	2	2	1	1	0	0	0	2	0	0	0
867	2-chloronaphthalene	Clc2ccc1c(cccc1)c2	61	6789	http://goo.gl/mouej	W.E. Acree Jr. Data Collection 2011	1.45	1	0	0.14	1.2078	5.834	polychlorinated naphthalene	20111213	11.85	34.96885312	-0.136640164	0.180518288	6.213977942	9.354762219	0	3.91	162.6158818	0	0	2.45	0	10	7	12	0	18	11	10	3.4028	11.57904784	47.313	0	2	2	1	1	0	0	0	2	0	0	0
1491	N,N-diethylaniline	N(c1ccccc1)(CC)CC	-38.2	6794	http://goo.gl/mouej	W.E. Acree Jr. Data Collection 2011	0.953	0.8	0	0.41	1.3798	5.287	aromatic amine	20111213	11.89	14.00307907	-0.275126755	0.087466912	5.668300635	9.219654636	0.4	3.077	149.2331735	0	3	2.45	2	7	7	11	0	26	6	6	2.6898	7.23502404	49.9826	0	1	1	1	1	0	0	0	1	0	0	0
1679	2-chloro-4-phenylphenol	Clc2cc(c1ccccc1)ccc2O	77	6807	http://goo.gl/mouej	W.E. Acree Jr. Data Collection 2011	1.65	1.31	0.32	0.39	1.5053	-123	phenol derivative	20111213	11.99621897	34.96885326	-0.383584122	0.121974083	5.27613882	9.947385184	0	4.178	204.6526401	0	1	2.56	0	13	9	15	0	23	12	12	3.7454	14.02802116	57.6931	0	2	2	2	2	0	0	0	2	0	0	0
92	bicyclohexyl	C1CC(CCC1)C2CCCCC2	4	6827	http://goo.gl/mouej	W.E. Acree Jr. Data Collection 2011	0.531	0.33	0	0.07	1.5822	5.922	cycloalkane	20111213	11.9	12.10021925	-0.143946263	0.056612951	6.956296875	9.788479559	1	6.366	166.3035273	1	1	2.78	0	0	8	13	0	34	0	0	4.694	22.033636	53.305	0	2	0	2	0	0	0	0	2	0	0	0
2918	biphenyl	c1cc(ccc1)c2ccccc2	69.64	6828	http://precedings.nature.com/documents/4243/version/3	ONSChallenge Solubility Data	1.127	0.858	0	0.189	1.324	-123	organic solid	20120126	11.85	12.1501417	-0.187042024	0.115252951	6.636898438	9.413782975	0	3.962	154.2082383	0	1	2.78	0	12	8	13	0	22	12	12	3.3484	11.21178256	51.1942	0	2	2	2	2	0	0	0	2	0	0	0
3037	xanthene	O2c1ccccc1Cc3c2cccc3	100.8	6840	http://precedings.nature.com/documents/4243/version/3	ONSChallenge Solubility Data	1.508	1.111	0	0.426	1.415	-123	organic solid	20120126	11.85	15.9949179	-0.30934697	0.117577777	6.875429688	9.184412233	0.076923077	3.236	182.2183791	0	0	2.78	0	13	8	16	0	24	12	12	3.5348	12.49481104	55.978	0	3	2	1	2	0	0	0	3	0	0	0
1370	2-methoxynaphthalene	O(c2ccc1c(cccc1)c2)C	73.17	6852	http://goo.gl/mouej	W.E. Acree Jr. Data Collection 2011	1.39	1.13	0	0.35	1.285	-123	aromatic ether	20111213	11.99623308	15.99794382	-0.377456025	0.076224736	4.815617455	9.140575942	0.090909091	3.203	158.1969073	0	1	2.56	0	11	8	13	0	22	11	10	2.722	7.409284	48.9714	0	2	2	1	1	0	0	0	2	0	0	0
2171	2-acetylnaphthalene	O=C(c2ccc1c(cccc1)c2)C	54.5	6855	http://goo.gl/mouej	W.E. Acree Jr. Data Collection 2011	1.5	1.4	0	0.55	1.3829	-123	organic	20111213	11.89	15.99491765	-0.294042765	0.215495901	4.599738078	9.377574628	0.083333333	3.165	170.2076432	0	1	2.67	NA	12	8	14	0	23	11	10	2.4783	6.14197089	52.911	0	2	2	1	1	0	0	0	2	0	0	0
2857	2-naphthoic acid	O=C(O)c2ccc1c(cccc1)c2	184.75	6856	http://precedings.nature.com/documents/4243/version/3	ONSChallenge Solubility Data	1.719	-5.567	5.348	2.145	1.301	-123	organic solid	20120126	11.85	15.99592018	-0.327731819	0.290673883	4.20623654	9.279199839	0	2.903	172.1804308	0	1	2.45	NA	13	8	14	0	21	11	10	2.3428	5.48871184	49.2666	1	2	2	1	1	0	0	0	2	0	0	0
4049	Methyl benzoate	COC(=O)C1=CC=CC=C1	-12.75	6883	http://dx.doi.org/10.1016/j.tca.2014.08.024	Mikhail A. Varfolomeeva. Ilnaz T. Rakipova. William E. Acree Jr.. Michela Brumfieldb. Michael H. Abrahamc.Examination of Hydrogen Bonding Interactions between Dissolved Solutes and Alkylbenzene Solvents Based on Abraham Model Correlations Derived From Measured Enthalpies of Solvation. Thermochimica Acta. 2014	0.733	0.85	0	0.46	1.0726	4.704	organic	20140902	11.85	15.99591867	-0.315169914	0.292981286	4.356710941	8.233862407	0.125	1.958	136.1482231	0	2	2.12	NA	9	7	10	0	18	6	6	1.6854	2.84057316	37.5855	0	1	1	1	1	0	0	0	1	0	0	0
1415	ethyl benzoate	O=C(OCC)c1ccccc1	-34	6897	http://goo.gl/mouej	W.E. Acree Jr. Data Collection 2011	0.689	0.85	0	0.46	1.2135	5.075	aromatic ester	20111213	11.85	15.99591917	-0.312116073	0.293238108	4.513899329	8.389461307	0.222222222	2.381	150.1748405	0	3	2.23	NA	9	8	11	0	21	6	6	2.0342	4.13796964	42.3335	0	1	1	1	1	0	0	0	1	0	0	0
1410	benzoylacetone	O=C(c1ccccc1)CC(=O)C	57.5	6898	http://goo.gl/mouej	W.E. Acree Jr. Data Collection 2011	0.766	0.99	0.01	0.58	1.311	5.647	aromatic ketone	20111213	11.89	15.99591966	-0.299173162	0.197173614	4.235643291	8.802444061	0.2	1.945	162.1855764	0	3	2.34	NA	8	8	12	0	22	6	6	1.3409	1.79801281	46.356	0	1	1	1	1	0	0	0	1	0	0	0
3008	propylparaben	O=C(OCCC)c1ccc(O)cc1	96.6	6907	http://precedings.nature.com/documents/4243/version/3	ONSChallenge Solubility Data	0.902	1.452	0.59	0.452	1.413	-123	organic solid	20120126	11.85	15.9969222	-0.360452778	0.293257002	4.607188431	8.527242505	0.3	2.333	180.2008628	0	4	2.23	NA	10	10	13	0	25	6	6	2.2905	5.24639025	48.5518	0	1	1	1	1	0	0	0	1	0	0	0
2922	butylparaben	O=C(OCCCC)c1ccc(O)cc1	69.06	6916	http://precedings.nature.com/documents/4243/version/3	ONSChallenge Solubility Data	0.897	1.071	0.176	0.595	1.554	-123	organic solid	20120126	11.85	15.99692296	-0.360455691	0.293260294	4.646481817	8.566164169	0.363636364	2.902	194.2274802	0	5	2.34	NA	10	11	14	0	28	6	6	2.7467	7.54436089	53.1528	0	1	1	1	1	0	0	0	1	0	0	0
749	1,2-dimethylbenzene	Cc1ccccc1C	-25.07	6967	http://goo.gl/mouej	W.E. Acree Jr. Data Collection 2011	0.663	0.56	0	0.16	0.9982	3.939	alkylbenzene	20111213	11.89	12.11011416	-0.153572681	0.066679311	6.076517438	8.135706971	0.25	2.896	106.1652947	0	0	2.34	NA	6	5	8	0	18	6	6	2.8024	7.85344576	36.1404	0	1	1	1	1	0	0	0	1	0	0	0
755	1,2,4-trimethylbenzene	c1c(ccc(c1C)C)C	-43.9	6977	http://goo.gl/mouej	W.E. Acree Jr. Data Collection 2011	0.677	0.56	0	0.19	1.1391	4.441	alkylbenzene	20111213	11.89	12.11013444	-0.155065686	0.065313142	5.997829407	8.444013695	0.333333333	3.333	120.1919121	0	0	2.45	NA	6	6	9	0	21	6	6	3.2886	10.81488996	41.1816	0	1	1	1	1	0	0	0	1	0	0	0
1641	2,4,5-trichlorophenol	Clc1cc(O)c(Cl)cc1Cl	67.7	7001	http://goo.gl/mouej	W.E. Acree Jr. Data Collection 2011	1.07	0.92	0.73	0.1	1.142	-123	phenol derivative	20111213	11.99856245	34.97105747	-0.357835172	0.143994199	5.449933017	9.729127403	0	3.482	197.4464553	0	0	1.68	0	7	6	10	0	13	6	6	3.5558	12.64371364	42.1665	0	1	1	1	1	0	0	0	1	0	0	0
1874	allyl methacrylate	O=C(OCC=C)C(=C)C	-65	7003	http://goo.gl/mouej	W.E. Acree Jr. Data Collection 2011	0.29	0.57	0	0.54	1.0833	3.741	methacrylate	20111213	11.89	15.99591816	-0.307951809	0.288610877	4.38336968	7.403015795	0.285714286	1.329	126.1533687	0	4	2.01	3	5	7	8	0	19	0	0	1.7819	3.17516761	35.5803	0	0	0	0	0	0	0	0	0	0	0	0
374	3-pentanone	O=C(CC)CC	-39.25	7016	http://goo.gl/mouej	W.E. Acree Jr. Data Collection 2011	0.154	0.66	0	0.51	0.829	2.811	ketone	20111213	11.89	15.99491589	-0.299207371	0.132157162	4.115246586	6.38851633	0.8	0.691	86.13249195	0	2	1.9	5	2	5	5	0	16	0	0	1.0898	1.18766404	25.4486	0	0	0	0	0	0	0	0	0	0	0	0
1879	1,3-dimethylurea	O=C(NC)NC	105	7021	http://goo.gl/mouej	W.E. Acree Jr. Data Collection 2011	0.44	0.95	0.45	0.84	0.7466	3.519	urea	20111213	11.99373187	15.99491641	-0.29046845	0.271490337	3.94774633	6.05351056	0.666666667	-0.65	88.10854506	0	2	1.46	0	4	5	5	0	14	0	0	-0.6303	0.39727809	22.936	0	0	0	0	0	0	0	0	0	0	0	0
77	methylcyclopentane	CC1CCCC1	-142.5	7024	http://goo.gl/mouej	W.E. Acree Jr. Data Collection 2011	0.225	0.1	0	0	0.8454	2.907	cycloalkane	20111213	11.9	12.1000824	-0.146886308	0.053303653	5.65899546	7.464026889	1	3.353	84.15970443	0	0	2.12	NA	0	4	6	0	18	0	0	2.5328	6.41507584	27.5536	0	1	0	1	0	0	0	1	0	0	0	0
640	cyclopentanol	C1CCC(C1)O	-18.54	7026	http://goo.gl/mouej	W.E. Acree Jr. Data Collection 2011	0.427	0.54	0.32	0.56	0.763	3.241	alkanols	20111213	11.99640057	15.99794223	-0.418077265	0.080255521	4.479452839	6.667060696	1	0.76	86.13249195	0	0	1.9	0	0	4	6	0	16	0	0	1.0441	1.09014481	24.6737	0	1	0	1	0	0	0	1	0	0	0	0
329	2-methyltetrahydrofuran	O1C(C)CCC1	-136	7028	http://goo.gl/mouej	W.E. Acree Jr. Data Collection 2011	0.241	0.48	0	0.53	0.7632	2.82	ether	20111213	11.99687761	15.99741729	-0.400029819	0.070027864	5.265493364	6.661509119	1	0.986	86.13249195	0	0	1.9	5	0	4	6	0	16	0	0	0.889	0.790321	24.9709	0	1	0	1	0	0	0	1	0	0	0	0
2106	gamma-butyrolactone	O=C1OCCC1	-43.3	7029	http://goo.gl/mouej	W.E. Acree Jr. Data Collection 2011	0.387	1.38	0	0.59	0.638	3.326	organic	20111213	11.9	15.99591665	-0.315623721	0.299453719	3.624997436	5.976121223	0.75	0.219	86.08939797	0	0	1.68	4	3	4	6	0	12	0	0	0.2765	0.07645225	20.3077	0	1	0	1	0	0	0	1	0	0	0	0
406	ethylene carbonate	C1COC(=O)O1	39.5	7030	http://goo.gl/mouej	W.E. Acree Jr. Data Collection 2011	0.381	1.25	0	0.58	0.5558	2.67	carbonate	20111213	11.99702073	15.99829894	-0.315095669	0.405865462	3.231496989	5.120801625	0.666666667	0.202	88.06218549	0	0	1.46	2	4	4	6	0	10	0	0	0.4829	0.23319241	17.0674	0	1	0	1	0	0	0	1	0	0	0	0
2876	4-chloro-3-nitrobenzoic acid	O=[N+]([O-])c1cc(ccc1Cl)C(=O)O	182.53	7044	http://precedings.nature.com/documents/4243/version/3	ONSChallenge Solubility Data	1.407	1.584	0.799	0.492	1.228	-123	organic solid	20120126	11.99631997	34.96885324	-0.346696909	0.309721464	3.941435251	9.008606446	0	2.151	201.5641748	0	2	1.57	NA	12	7	13	0	17	6	6	1.9932	3.97284624	44.9459	1	1	1	1	1	0	0	0	1	0	0	0
564	2-methylpentanoic acid	O=C(O)C(C)CCC	-85	7064	http://goo.gl/mouej	W.E. Acree Jr. Data Collection 2011	0.178	0.59	0.61	0.45	1.0284	3.658	alkanoic acid	20111213	11.89	15.99591765	-0.331345136	0.26172778	3.957525981	7.723879929	0.833333333	1.604	116.1585143	0	3	1.9	5	3	6	7	0	20	0	0	1.8119	3.28298161	31.0471	1	0	0	0	0	0	0	0	0	0	0	0
458	isobutyl isobutanoate	O=C(OCC(C)C)C(C)C	-80.57	7073	http://goo.gl/mouej	W.E. Acree Jr. Data Collection 2011	0	0.5	0	0.47	1.3102	3.885	ester	20111213	11.89	15.99591866	-0.315188016	0.26407278	4.350495003	7.416326936	0.875	1.865	144.2117491	0	4	2.12	3	3	7	9	0	26	0	0	2.3423	5.48636929	40.3582	0	0	0	0	0	0	0	0	0	0	0	0
2241	isobutyl mathacrylate	O=C(OCC(C)C)C(=C)C	-34.959	7074	http://dx.doi.org/10.1021/ci049943w	Jes?s Jover; Ram?n Bosque; and Joaquim Sales. 2004. Determination of Abraham Solute Parameters from Molecular Structure. J. Chem. Inf. Comput. Sci. 44 (3)	0.143	0.46	0	0.51	0.9662	-123	organic	20040417	11.89	15.99591866	-0.311833853	0.288325347	4.440869905	7.460394068	0.625	1.792	142.1958676	0	4	2.12	3	5	7	9	0	24	0	0	2.3569	5.55497761	40.1616	0	0	0	0	0	0	0	0	0	0	0	0
2495	2-ethylbutyraldehyde	O=CC(CC)CC	-82.689	7081	http://dx.doi.org/10.1021/ci049943w	Jes?s Jover; Ram?n Bosque; and Joaquim Sales. 2004. Determination of Abraham Solute Parameters from Molecular Structure. J. Chem. Inf. Comput. Sci. 44 (3)	0.143	0.62	0	0.45	0.7117	-123	organic	20040417	11.89	15.99491614	-0.302551813	0.122791094	3.788872316	7.791003619	0.833333333	2.018	100.1591094	0	3	2.01	5	2	5	6	0	19	0	0	1.8593	3.45699649	30.1217	0	0	0	0	0	0	0	0	0	0	0	0
760	tert-butylbenzene	c1ccccc1C(C)(C)C	-58.33	7088	http://goo.gl/mouej	W.E. Acree Jr. Data Collection 2011	0.619	0.49	0	0.18	1.28	4.413	alkylbenzene	20111213	11.89	12.11015511	-0.146476341	0.077884161	6.63629473	9.544958388	0.4	3.839	134.2185295	0	1	2.56	NA	6	6	10	0	24	6	6	3.2304	10.43548416	44.7239	0	1	1	1	1	0	0	0	1	0	0	0
825	trifluoromethylbenzene	c1ccc(cc1)C(F)(F)F	-28.37	7090	http://goo.gl/mouej	W.E. Acree Jr. Data Collection 2011	0.225	0.48	0	0.11	0.91	2.894	haloaromatic	20111213	11.99749682	19.00125172	-0.186178425	0.436741902	3.421504849	7.364383353	0.142857143	2.947	146.1100647	0	1	1.9	NA	6	6	10	0	15	6	6	2.7723	7.68564729	32.0317	0	1	1	1	1	0	0	0	1	0	0	0
1893	benzenesulfonamide	O=S(=O)(N)c1ccccc1	151.67	7092	http://goo.gl/mouej	W.E. Acree Jr. Data Collection 2011	1.13	1.55	0.55	0.8	1.097	5.977	sulfonamide	20111213	11.85	31.97207148	-0.224902309	0.238366284	6.70909375	10.57524186	0	0.481	157.1915987	0	1	1.68	0	10	6	10	0	17	6	6	0.5352	0.28643904	38.2159	0	1	1	1	1	0	0	0	1	0	0	0
1684	3-(trifluoromethyl)phenol	FC(F)(F)c1cc(O)ccc1	-1.9	7098	http://goo.gl/mouej	W.E. Acree Jr. Data Collection 2011	0.425	0.51	0.85	0.15	0.9691	-123	phenol derivative	20111213	11.85	19.00040724	-0.360416694	0.416756018	3.456	7.516429241	0.142857143	2.541	162.1094696	0	1	1.79	NA	7	6	11	0	16	6	6	2.5049	6.27452401	33.7258	0	1	1	1	1	0	0	0	1	0	0	0
2102	alpha-methylstyrene	CC(=C)c1ccccc1	-23.07	7129	http://goo.gl/mouej	W.E. Acree Jr. Data Collection 2011	0.851	0.64	0	0.19	1.096	4.292	organic	20111213	11.85	12.15009716	-0.189348988	0.112404742	6.119829819	8.955621608	0.111111111	3.351	118.1760306	0	1	2.45	NA	8	6	9	0	19	6	6	2.8281	7.99814961	40.0263	0	1	1	1	1	0	0	0	1	0	0	0
1714	1-phenylethanol	CC(c1ccccc1)O	16.67	7131	http://goo.gl/mouej	W.E. Acree Jr. Data Collection 2011	0.823	0.819	0.351	0.648	1.0569	4.428	aromatic alkanol	20111213	11.99629191	15.99794303	-0.412824389	0.101527172	4.897683495	8.364880599	0.25	1.737	122.1646996	0	1	2.23	NA	6	6	9	0	19	6	6	1.603	2.569609	37.2921	0	1	1	1	1	0	0	0	1	0	0	0
1385	acetophenone	CC(=O)c1ccccc1	19.73	7132	http://goo.gl/mouej	W.E. Acree Jr. Data Collection 2011	0.818	1.01	0	0.48	1.0139	4.501	aromatic ketone	20111213	11.85	15.99491665	-0.294027609	0.15961117	4.435840236	8.312158351	0.125	1.899	120.1488181	0	1	2.23	NA	8	6	9	0	17	6	6	1.5699	2.46458601	36.4608	0	1	1	1	1	0	0	0	1	0	0	0
1499	nitrobenzene	c1ccc(cc1)[N+](=O)[O-]	5.67	7138	http://goo.gl/mouej	W.E. Acree Jr. Data Collection 2011	0.871	1.11	0	0.28	0.8906	4.557	aromatic nitro	20111213	11.999	16.00115119	-0.178328265	0.126539623	3.593582075	7.448382661	0	1.914	123.1096322	0	1	1.79	0	9	6	9	0	14	6	6	1.7244	2.97355536	33.3827	0	1	1	1	1	0	0	0	1	0	0	0
2865	3-hydroxybenzoic acid	O=C(O)c1cc(O)ccc1	202.33	7142	http://precedings.nature.com/documents/4243/version/3	ONSChallenge Solubility Data	1.18	1.83	1.127	0.502	0.99	-123	organic solid	20120126	11.85	15.99691994	-0.360431409	0.29073297	4.071743715	8.03947153	0	1.231	138.1210106	0	1	1.9	NA	10	6	10	0	16	6	6	1.167	1.361889	34.5105	1	1	1	1	1	0	0	0	1	0	0	0
1480	3-nitroaniline	O=[N+]([O-])c1cccc(N)c1	113.38	7145	http://goo.gl/mouej	W.E. Acree Jr. Data Collection 2011	1.2	1.71	0.4	0.35	0.9904	5.88	aromatic amine	20111213	11.85	15.99591968	-0.302413499	0.223058439	3.661706347	7.778886041	0	1.097	138.1242762	0	1	1.68	0	10	6	10	0	16	6	6	0.9778	0.95609284	38.0831	0	1	1	1	1	0	0	0	1	0	0	0
1579	3,5-dihydroxybenzoic acid	O=C(O)c1cc(O)cc(O)c1	199.171	7146	http://goo.gl/mouej	W.E. Acree Jr. Data Collection 2011	1.14	1.33	1.56	0.72	1.0491	6.065	aromatic carboxylic acid	20111213	11.85	15.99792171	-0.36128482	0.290827817	4.101148836	8.160638183	0	0.825	154.1204155	0	1	1.79	NA	11	6	11	0	17	6	6	0.8996	0.80928016	36.2046	1	1	1	1	1	0	0	0	1	0	0	0
2508	methyl-3,4,5-trihydroxybenzoate	O=C(OC)c1cc(O)c(O)c(O)c1	231.25	7150	http://dx.doi.org/10.1021/ci049943w	Jes?s Jover; Ram?n Bosque; and Joaquim Sales. 2004. Determination of Abraham Solute Parameters from Molecular Structure. J. Chem. Inf. Comput. Sci. 44 (3)	1.29	1.5	1.35	0.9	1.0767	-123	organic	20040417	11.85	15.99892474	-0.358670503	0.293178734	4.430220902	8.530804642	0.125	1.33	184.1464378	0	2	1.79	NA	12	8	13	0	21	6	6	0.8832	0.78004224	42.6678	0	1	1	1	1	0	0	0	1	0	0	0
1674	2,6-dibromo-4-nitrophenol	Brc1cc(cc(Br)c1O)[N+]([O-])=O	147.011	7151	http://goo.gl/mouej	W.E. Acree Jr. Data Collection 2011	1.56	1.76	0.71	0.15	1.2993	-123	phenol derivative	20111213	11.999	78.91933741	-0.357213664	0.194001657	3.979947086	10.67213434	0	3.104	296.9002116	0	1	1.46	0	10	7	12	0	15	6	6	2.9538	8.72493444	50.3224	0	1	1	1	1	0	0	0	1	0	0	0
1506	1,3-dinitrobenzene	c1cc(cc(c1)[N+](=O)[O-])[N+](=O)[O-]	89.25	7172	http://goo.gl/mouej	W.E. Acree Jr. Data Collection 2011	1.15	1.6	0	0.47	1.0648	5.903	aromatic nitro	20111213	11.999	16.0016763	-0.1783205	0.129935518	3.66790625	7.750643414	0	1.806	168.1072045	0	2	1.46	0	12	7	12	0	16	6	6	1.6188	2.62051344	40.7074	0	1	1	1	1	0	0	0	1	0	0	0
1424	methyl 4-methylbenzoate	O=C(OC)c1ccc(cc1)C	34.73	7175	http://goo.gl/mouej	W.E. Acree Jr. Data Collection 2011	0.73	0.88	0	0.47	1.214	-123	aromatic ester	20111213	11.89	15.99591916	-0.315172944	0.292980169	4.396007153	8.36869574	0.222222222	2.395	150.1748405	0	2	2.23	NA	9	8	11	0	21	6	6	2.1716	4.71584656	42.6267	0	1	1	1	1	0	0	0	1	0	0	0
1435	methyl 4-hydroxybenzoate	COC(=O)c1ccc(cc1)O	129.43	7176	http://goo.gl/mouej	W.E. Acree Jr. Data Collection 2011	0.9	1.37	0.69	0.45	1.1313	5.716	aromatic ester	20111213	11.99629188	15.99870337	-0.386797686	0.292982528	4.371411423	8.27031898	0.125	1.552	152.147628	0	2	2.01	NA	10	8	11	0	19	6	6	1.418	2.010724	39.2796	0	1	1	1	1	0	0	0	1	0	0	0
771	4-isopropyltoluene	c1cc(ccc1C(C)C)C	-68.18	7183	http://goo.gl/mouej	W.E. Acree Jr. Data Collection 2011	0.607	0.49	0	0.19	1.28	4.59	alkylbenzene	20111213	11.89	12.11015511	-0.155199322	0.065208904	5.91898241	8.915569609	0.4	3.864	134.2185295	0	1	2.56	NA	6	7	10	0	24	6	6	3.5104	12.32290816	45.29	0	1	1	1	1	0	0	0	1	0	0	0
1663	4-hydroxyacetophenone	O=C(c1ccc(O)cc1)C	108.17	7189	http://goo.gl/mouej	W.E. Acree Jr. Data Collection 2011	1.01	1.5	0.79	0.52	1.0726	5.78	phenol derivative	20111213	11.89	15.99591866	-0.360715522	0.215461305	4.450539935	8.349443541	0.125	1.493	136.1482231	0	1	2.12	NA	9	7	10	0	18	6	6	1.3025	1.69650625	38.1549	0	1	1	1	1	0	0	0	1	0	0	0
2881	4-dimethylaminobenzaldehyde	CN(C1=CC=C(C=O)C=C1)C	74.5	7199	http://precedings.nature.com/documents/4243/version/3	ONSChallenge Solubility Data	1.243	1.736	0	0.861	1.255	-123	organic solid	20120126	11.99345119	15.99491741	-0.319847896	0.14976591	3.868449959	8.766695089	0.222222222	1.927	149.1900795	0	2	2.23	NA	9	8	11	0	22	6	6	1.7516	3.06810256	47.0776	0	1	1	1	1	0	0	0	1	0	0	0
2892	4-nitrobenzyl chloride	ClCc1ccc([N+]([O-])=O)cc1	71.75	7202	http://precedings.nature.com/documents/4243/version/3	ONSChallenge Solubility Data	1.066	1.015	0	0.382	1.154	-123	organic solid	20120126	11.85	34.96885314	-0.191581738	0.126625375	3.663440696	8.652238349	0.142857143	2.377	171.5812464	0	2	1.79	NA	9	8	11	0	17	6	6	2.3245	5.40330025	43.2496	0	1	1	1	1	0	0	0	1	0	0	0
1585	terephthalic acid	c1cc(ccc1C(=O)O)C(=O)O	300	7208	http://goo.gl/mouej	W.E. Acree Jr. Data Collection 2011	1.1	1.21	1.03	0.56	1.147	6.2	aromatic carboxylic acid	20111213	11.99629186	15.99928583	-0.34673159	0.309702963	4.093023438	8.104861206	0	1.252	166.1311514	0	2	1.9	NA	12	8	12	0	18	6	6	1.0388	1.07910544	39.5748	2	1	1	1	1	0	0	0	1	0	0	0
748	ethylbenzene	CCc1ccccc1	-94.95	7219	http://goo.gl/mouej	W.E. Acree Jr. Data Collection 2011	0.613	0.51	0	0.15	0.9982	3.778	alkylbenzene	20111213	11.85	12.15008271	-0.203198289	0.097083738	5.447589124	8.15291271	0.25	2.923	106.1652947	0	1	2.34	NA	6	6	8	0	18	6	6	2.7724	7.68620176	35.7002	0	1	1	1	1	0	0	0	1	0	0	0
1764	4-vinylpyridine	C=Cc1ccncc1	-40.269	7221	http://goo.gl/mouej	W.E. Acree Jr. Data Collection 2011	0.826	0.94	0	0.58	0.9141	4.23	pyridine derivative	20111213	11.85	14.00307759	-0.263997979	0.120500655	5.458243859	8.234902461	0	1.707	105.1374398	0	1	2.12	5	8	6	8	0	15	6	6	1.2311	1.51560721	33.5874	0	1	1	1	1	0	0	0	1	0	0	0
4009	Benzonitrile	C1=CC=C(C=C1)C#N	-12.93	7224	http://dx.doi.org/10.1016/j.tca.2014.08.024	Mikhail A. Varfolomeeva. Ilnaz T. Rakipova. William E. Acree Jr.. Michela Brumfieldb. Michael H. Abrahamc.Examination of Hydrogen Bonding Interactions between Dissolved Solutes and Alkylbenzene Solvents Based on Abraham Model Correlations Derived From Measured Enthalpies of Solvation. Thermochimica Acta. 2014	0.742	1.11	0	0.33	0.871	4.039	organic	20140902	11.95303954	14.04995692	-0.423213235	0.319347792	4.087913741	7.68038143	0	1.745	103.1215583	0	0	2.12	NA	8	6	8	0	13	6	6	1.7089	2.92033921	31.7957	0	1	1	1	1	0	0	0	1	0	0	0
1489	N-methylaniline	CNc1ccccc1	-57	7234	http://goo.gl/mouej	W.E. Acree Jr. Data Collection 2011	0.948	0.9	0.17	0.43	0.9571	4.478	aromatic amine	20111213	11.85	14.00307759	-0.291515156	0.138258793	5.280089347	7.987560263	0.142857143	1.668	107.1533213	0	1	2.12	0	7	6	8	0	17	6	6	1.6387	2.68533769	36.2518	0	1	1	1	1	0	0	0	1	0	0	0
1359	anisole	COc1ccccc1	-37.12	7238	http://goo.gl/mouej	W.E. Acree Jr. Data Collection 2011	0.708	0.75	0	0.29	0.916	3.89	aromatic ether	20111213	11.85	15.99491639	-0.348675805	0.180988688	4.660590003	7.380905988	0.142857143	1.937	108.1380822	0	1	2.12	0	7	6	8	0	16	6	6	1.8136	3.28914496	32.5212	0	1	1	1	1	0	0	0	1	0	0	0
1722	phenyl methyl sulfide	S(c1ccccc1)C	-15	7239	http://goo.gl/mouej	W.E. Acree Jr. Data Collection 2011	1.063	0.68	0	0.32	1.0208	4.663	aromatic sulfide	20111213	11.99848353	31.97267713	-0.195581671	0.053061485	6.697772754	9.878628259	0.142857143	2.764	124.2047623	0	1	2.12	0	6	6	8	0	16	6	6	2.3718	5.62543524	38.9645	0	1	1	1	1	0	0	0	1	0	0	0
1729	2-ethylpyridine	n1ccccc1CC	-63.05	7242	http://goo.gl/mouej	W.E. Acree Jr. Data Collection 2011	0.613	0.71	0	0.59	0.9571	3.844	pyridine derivative	20111213	11.89	14.00307756	-0.26065012	0.076058457	5.356163054	7.79613102	0.285714286	1.338	107.1533213	0	1	2.12	7	6	6	8	0	17	6	6	1.6289	2.65331521	33.1195	0	1	1	1	1	0	0	0	1	0	0	0
2456	m-methylstyrene	C=Cc1cc(ccc1)C	-84.77	7248	http://dx.doi.org/10.1021/ci049943w	Jes?s Jover; Ram?n Bosque; and Joaquim Sales. 2004. Determination of Abraham Solute Parameters from Molecular Structure. J. Chem. Inf. Comput. Sci. 44 (3)	0.866	0.65	0	0.18	0.8811	-123	organic	20040417	11.89	12.11013444	-0.154908689	0.065449263	5.557681954	8.612756867	0.111111111	3.396	118.1760306	0	1	2.45	NA	8	6	9	0	19	6	6	2.8679	8.22485041	40.7855	0	1	1	1	1	0	0	0	1	0	0	0
1443	methyl phenylacetate	O=C(OC)Cc1ccccc1	-11.669	7278	http://goo.gl/mouej	W.E. Acree Jr. Data Collection 2011	0.703	1.13	0	0.38	1.2135	-123	aromatic ester	20111213	11.85	15.99591917	-0.318740698	0.265631942	4.196415125	8.504672089	0.222222222	1.77	150.1748405	0	3	2.23	NA	6	8	11	0	21	6	6	1.7202	2.95908804	42.1347	0	1	1	1	1	0	0	0	1	0	0	0
1883	1-phenyl-3,3-dimethylurea	O=C(Nc1ccccc1)N(C)C	133.83	7279	http://goo.gl/mouej	W.E. Acree Jr. Data Collection 2011	1.05	1.59	0.41	0.9	1.3544	6.812	urea	20111213	11.99345112	15.99491792	-0.28064466	0.278564524	4.736791401	8.629507829	0.222222222	1.058	164.2047235	0	3	2.12	0	10	8	12	0	24	6	6	1.1522	1.32756484	47.6103	0	1	1	1	1	0	0	0	1	0	0	0
772	diphenylmethane	c1c(cccc1)Cc2ccccc2	41.17	7299	http://goo.gl/mouej	W.E. Acree Jr. Data Collection 2011	1.22	1.04	0	0.33	1.4651	6.313	alkylbenzene	20111213	11.85	12.15015697	-0.20085213	0.09968898	6.596824219	9.09475576	0.076923077	3.988	168.2348557	0	2	2.89	0	6	9	14	0	25	12	12	3.8046	14.47498116	55.7952	0	2	2	2	2	0	0	0	2	0	0	0
409	diphenyl carbonate	c1ccc(cc1)OC(=O)Oc2ccccc2	80.33	7315	http://goo.gl/mouej	W.E. Acree Jr. Data Collection 2011	1.28	1.53	0	0.59	1.5982	7.843	carbonate	20111213	11.85	15.99692447	-0.255352207	0.416002148	4.27758811	7.961151023	0	3.544	214.217189	0	4	2.56	0	16	11	17	0	26	12	12	3.8175	14.57330625	58.5916	0	2	2	2	2	0	0	0	2	0	0	0
4050	Tri-n-butylamine	CCCCN(CCCC)CCCC	-70	7340	http://dx.doi.org/10.1016/j.tca.2014.08.024	Mikhail A. Varfolomeeva. Ilnaz T. Rakipova. William E. Acree Jr.. Michela Brumfieldb. Michael H. Abrahamc.Examination of Hydrogen Bonding Interactions between Dissolved Solutes and Alkylbenzene Solvents Based on Abraham Model Correlations Derived From Measured Enthalpies of Solvation. Thermochimica Acta. 2014	0.051	0.15	0	0.79	1.8998	6.05	organic	20140902	11.89	14.00308008	-0.302877527	0.050345966	5.234679641	9.324443846	1	4.113	185.3499343	0	9	2.67	4	0	9	12	1	40	0	0	4.3062	18.54335844	61.6077	0	0	0	0	0	0	0	0	0	0	0	0
2185	2-phenylethylbromide	BrCCc1ccccc1	-60.85	7383	http://goo.gl/mouej	W.E. Acree Jr. Data Collection 2011	0.974	0.94	0	0.3	1.173	-123	organic	20111213	11.85	78.91833722	-0.202702402	0.097667974	6.56221878	8.924565014	0.25	3.181	185.0608819	0	2	2.23	NA	6	7	9	0	18	6	6	2.8958	8.38565764	43.663	0	1	1	1	1	0	0	0	1	0	0	0
739	phenyl isocyanate	O=C=N/c1ccccc1	-33	7389	http://goo.gl/mouej	W.E. Acree Jr. Data Collection 2011	0.787	0.95	0	0.3	0.9298	4.26	isocyanate	20111213	11.85	15.9949169	-0.260468794	0.337369227	3.272794189	7.781109085	0	3.286	119.1209632	0	1	2.01	0	9	7	9	0	14	6	6	1.6903	2.85711409	33.1158	0	1	1	1	1	0	0	0	1	0	0	0
2160	phenylacetamide	O=C(N)Cc1ccccc1	157	7397	http://goo.gl/mouej	W.E. Acree Jr. Data Collection 2011	0.95	1.27	0.44	0.89	1.114	-123	organic	20111213	11.85	15.99491715	-0.281053191	0.201437558	4.191793025	8.502378892	0.125	0.721	135.1634621	0	2	2.12	NA	6	7	10	0	19	6	6	0.867	0.751689	39.1878	0	1	1	1	1	0	0	0	1	0	0	0
757	butylbenzene	c1ccccc1CCCC	-87.96	7419	http://goo.gl/mouej	W.E. Acree Jr. Data Collection 2011	0.6	0.51	0	0.15	1.28	4.73	alkylbenzene	20111213	11.89	12.11015511	-0.170546908	0.049833586	5.198159737	8.601194033	0.4	4.061	134.2185295	0	3	2.56	NA	6	8	10	0	24	6	6	3.6848	13.57775104	44.9022	0	1	1	1	1	0	0	0	1	0	0	0
621	2-ethyl-1-hexanol	OCC(CC)CCCC	-73	7434	http://goo.gl/mouej	W.E. Acree Jr. Data Collection 2011	0.209	0.39	0.37	0.48	1.2945	4.433	alkanols	20111213	11.89	15.99491664	-0.395446149	0.050143136	4.385261341	8.348817907	1	2.855	130.2282257	0	5	2.23	7	0	7	8	0	27	0	0	2.6586	7.06815396	40.4093	0	0	0	0	0	0	0	0	0	0	0	0
598	2-methyl-1-pentanol	OCC(C)CCC	-70.799	7459	http://goo.gl/mouej	W.E. Acree Jr. Data Collection 2011	0.211	0.39	0.31	0.56	1.0127	3.471	alkanols	20111213	11.89	15.99491614	-0.39545032	0.050197151	4.188778051	7.562880238	1	1.717	102.1749909	0	3	2.01	5	0	6	6	0	21	0	0	1.7462	3.04921444	31.2073	0	0	0	0	0	0	0	0	0	0	0	0
434	ethyl propanoate	O=C(OCC)CC	-73.3	7463	http://goo.gl/mouej	W.E. Acree Jr. Data Collection 2011	0.087	0.58	0	0.45	0.8875	2.807	ester	20111213	11.89	15.99591715	-0.315932493	0.261193084	3.878933304	6.006100851	0.8	0.917	102.1318969	0	3	1.79	3	3	6	6	0	17	0	0	1.0368	1.07495424	26.7877	0	0	0	0	0	0	0	0	0	0	0	0
2254	sec-butyl acetate	O=C(OC(C)CC)C	-98.97	7472	http://dx.doi.org/10.1021/ci049943w	Jes?s Jover; Ram?n Bosque; and Joaquim Sales. 2004. Determination of Abraham Solute Parameters from Molecular Structure. J. Chem. Inf. Comput. Sci. 44 (3)	0.044	0.57	0	0.47	0.7704	-123	organic	20040417	11.89	15.99591765	-0.312821028	0.301814154	3.800340138	7.249879972	0.833333333	1.482	116.1585143	0	3	1.9	4	3	6	7	0	20	0	0	1.2711	1.61569521	31.1032	0	0	0	0	0	0	0	0	0	0	0	0
441	ethyl butanoate	CCCC(=O)OCC	-94.25	7475	http://goo.gl/mouej	W.E. Acree Jr. Data Collection 2011	0.068	0.58	0	0.45	1.0284	3.271	ester	20111213	11.89	15.99591765	-0.315928884	0.261460029	4.036120259	6.623571333	0.833333333	1.486	116.1585143	0	4	1.9	4	3	7	7	0	20	0	0	1.493	2.229049	31.3887	0	0	0	0	0	0	0	0	0	0	0	0
442	propyl butanoate	O=C(OCCC)CCC	-95.2	7482	http://goo.gl/mouej	W.E. Acree Jr. Data Collection 2011	0.05	0.56	0	0.45	1.1693	3.783	ester	20111213	11.89	15.99591816	-0.315658505	0.26146937	4.114713782	6.702168907	0.857142857	1.844	130.1851317	0	5	2.01	4	3	8	8	0	23	0	0	2.0167	4.06707889	35.9129	0	0	0	0	0	0	0	0	0	0	0	0
3448	citronellal	O=CCC(CC/C=C(/C)C)C	-26.931	7506	http://dx.doi.org/10.1016/j.chroma.2012.02.043	T. Karunasekara. C.F. Poole. Determination of Descriptors for Fragrance Compounds by Gas Chromatography and Liquid-Liquid Partitioning Journal of Chromatography A (2012)	0.287	0.68	0	0.758	1.4903	5.071	fragrance	20120217	11.89	15.99491714	-0.302865186	0.120032131	3.637145215	8.394291687	0.7	3.591	154.2496975	0	5	2.45	8	2	9	10	0	29	0	0	3.019	9.114361	49.2974	0	0	0	0	0	0	0	0	0	0	0	0
451	ethyl heptanoate	O=C(OCC)CCCCCC	-66.03	7509	http://goo.gl/mouej	W.E. Acree Jr. Data Collection 2011	0.027	0.58	0	0.45	1.4511	4.733	ester	20111213	11.89	15.99591916	-0.315938611	0.261476734	4.173658001	7.290002937	0.888888889	3.193	158.2383665	0	7	2.23	7	3	10	10	0	29	0	0	2.8616	8.18875456	45.1917	0	0	0	0	0	0	0	0	0	0	0	0
453	ethyl octanoate	O=C(OCC)CCCCCCC	-45.7	7511	http://goo.gl/mouej	W.E. Acree Jr. Data Collection 2011	0.024	0.58	0	0.45	1.592	5.215	ester	20111213	11.89	15.99591966	-0.315942074	0.261480146	4.183481902	7.387468495	0.9	3.762	172.2649839	0	8	2.34	8	3	11	11	0	32	0	0	3.3178	11.00779684	49.7927	0	0	0	0	0	0	0	0	0	0	0	0
2462	3-heptanone	O=C(CC)CCCC	-38.5	7514	http://dx.doi.org/10.1021/ci049943w	Jes?s Jover; Ram?n Bosque; and Joaquim Sales. 2004. Determination of Abraham Solute Parameters from Molecular Structure. J. Chem. Inf. Comput. Sci. 44 (3)	0.106	0.66	0	0.51	0.8096	-123	organic	20040417	11.89	15.99491639	-0.299203865	0.132423336	4.351026739	7.174261588	0.857142857	1.829	114.1857268	0	4	2.12	7	2	7	7	0	22	0	0	2.0022	4.00880484	34.6506	0	0	0	0	0	0	0	0	0	0	0	0
435	propyl propanoate	O=C(OCCC)CC	-75.95	7515	http://goo.gl/mouej	W.E. Acree Jr. Data Collection 2011	0.07	0.56	0	0.45	1.0284	3.338	ester	20111213	11.89	15.99591765	-0.315662777	0.261205411	3.957526932	6.149609059	0.833333333	1.275	116.1585143	0	4	1.9	3	3	7	7	0	20	0	0	1.5605	2.43516025	31.3119	0	0	0	0	0	0	0	0	0	0	0	0
4051	p-Xylene	CC1=CC=C(C=C1)C	12.75	7521	http://dx.doi.org/10.1016/j.tca.2014.08.024	Mikhail A. Varfolomeeva. Ilnaz T. Rakipova. William E. Acree Jr.. Michela Brumfieldb. Michael H. Abrahamc.Examination of Hydrogen Bonding Interactions between Dissolved Solutes and Alkylbenzene Solvents Based on Abraham Model Correlations Derived From Measured Enthalpies of Solvation. Thermochimica Acta. 2014	0.613	0.52	0	0.16	0.9982	3.839	organic	20140902	11.89	12.11011416	-0.155199534	0.065166982	5.839993535	7.664895632	0.25	2.896	106.1652947	0	0	2.34	NA	6	6	8	0	18	6	6	2.8024	7.85344576	36.1404	0	1	1	1	1	0	0	0	1	0	0	0
1823	2,5-dimethylpiperazine	N1CC(NCC1C)C	116.17	7528	http://goo.gl/mouej	W.E. Acree Jr. Data Collection 2011	0.53	0.84	0.3	1.14	1.045	4.288	piperazine	20111213	11.89	14.00408012	-0.31184457	0.099341164	5.786934227	7.723640929	1	0.148	114.1889923	0	0	1.9	3	0	6	8	2	22	0	0	-0.0394	0.00155236	34.2852	0	1	0	1	0	0	0	0	1	0	0	0
1821	N,N'-dimethylpiperazine	N1(C)CCN(C)CC1	-1	7530	http://goo.gl/mouej	W.E. Acree Jr. Data Collection 2011	0.354	0.69	0	1.16	1.045	3.845	piperazine	20111213	11.99454361	14.00826947	-0.332056622	0.040775828	5.72953125	7.594316063	1	-0.294	114.1889923	0	0	1.9	2	0	6	8	2	22	0	0	0.2774	0.07695076	36.0382	0	1	0	1	0	0	0	0	1	0	0	0
624	2-ethyl-4-methyl-1-pentanol	OCC(CC)CC(C)C	-45.759	7533	http://goo.gl/mouej	W.E. Acree Jr. Data Collection 2011	0.2	0.36	0.37	0.48	1.2945	4.426	alkanols	20111213	11.89	15.99491664	-0.395446005	0.055982543	4.424558583	8.506006604	1	2.794	130.2282257	0	4	2.23	6	0	6	8	0	27	0	0	2.4542	6.02309764	40.3569	0	0	0	0	0	0	0	0	0	0	0	0
2467	5-methyl-3-heptanone	O=C(CC)CC(C)CC	-49.939	7534	http://dx.doi.org/10.1021/ci049943w	Jes?s Jover; Ram?n Bosque; and Joaquim Sales. 2004. Determination of Abraham Solute Parameters from Molecular Structure. J. Chem. Inf. Comput. Sci. 44 (3)	0.11	0.63	0	0.51	0.9075	-123	organic	20040417	11.89	15.99491664	-0.299196907	0.132692365	4.508213926	8.194069031	0.875	2.337	128.2123442	0	4	2.23	7	2	7	8	0	25	0	0	2.254	5.080516	39.1992	0	0	0	0	0	0	0	0	0	0	0	0
448	methyl hexanoate	O=C(OC)CCCCC	-71	7536	http://goo.gl/mouej	W.E. Acree Jr. Data Collection 2011	0.08	0.6	0	0.45	1.1693	3.874	ester	20111213	11.89	15.99591816	-0.318989242	0.261216361	3.996822186	7.054206395	0.857142857	2.201	130.1851317	0	5	2.01	6	3	8	8	0	23	0	0	2.0566	4.22960356	35.8427	0	0	0	0	0	0	0	0	0	0	0	0
450	methyl heptanoate	O=C(OC)CCCCCC	-56	7538	http://goo.gl/mouej	W.E. Acree Jr. Data Collection 2011	0.079	0.6	0	0.45	1.3102	4.356	ester	20111213	11.89	15.99591866	-0.318992724	0.26121973	4.016470282	7.211437969	0.875	2.77	144.2117491	0	6	2.12	7	3	9	9	0	26	0	0	2.5128	6.31416384	40.4437	0	0	0	0	0	0	0	0	0	0	0	0
224	1-bromopropane	BrCCC	-110	7552	http://goo.gl/mouej	W.E. Acree Jr. Data Collection 2011	0.366	0.4	0	0.12	0.7063	2.62	bromoalkane	20111213	11.89	78.91833714	-0.162917323	0.058427411	5.267950682	7.611252275	1	2.094	122.9913209	0	1	1.68	3	0	4	3	0	11	0	0	1.8636	3.47300496	23.568	0	0	0	0	0	0	0	0	0	0	0	0
242	allyl bromide	C=CCBr	-119.1	7553	http://goo.gl/mouej	W.E. Acree Jr. Data Collection 2011	0.497	0.55	0	0.11	0.6633	2.51	bromoalkane	20111213	11.99887922	78.91851795	-0.189300758	0.10078917	5.307997824	7.787491505	0.333333333	1.728	120.9754394	0	1	1.68	3	2	4	3	0	9	0	0	1.6079	2.58534241	23.4585	0	0	0	0	0	0	0	0	0	0	0	0
126	buta-1,3-diene	C=CC=C	-110.95	7557	http://goo.gl/mouej	W.E. Acree Jr. Data Collection 2011	0.32	0.23	0	0.1	0.5862	1.543	alkene	20111213	11.79	12.21001914	-0.294572411	0.126467089	4.887221717	5.997297399	0	1.956	54.09058811	0	1	1.9	4	4	4	3	0	10	0	0	1.415	2.002225	20.2944	0	0	0	0	0	0	0	0	0	0	0	0
146	1-butyne	C#CCC	-125.7	7558	http://goo.gl/mouej	W.E. Acree Jr. Data Collection 2011	0.178	0.25	0.12	0.1	0.5862	1.52	alkyne	20111213	11.89	12.11003668	-0.138262146	0.089855066	4.081621805	5.5123542	0.5	1.481	54.09058811	0	0	1.9	4	2	4	3	0	10	0	0	2.3811	5.66963721	18.6678	0	0	0	0	0	0	0	0	0	0	0	0
721	propanethiol	SCCC	-113.1	7560	http://goo.gl/mouej	W.E. Acree Jr. Data Collection 2011	0.385	0.42	0	0.21	0.6948	2.598	alkanethiol	20111213	11.89	31.97207115	-0.178843381	0.054507215	5.241162961	7.504752463	1	1.663	76.16181871	0	1	1.68	3	0	4	3	0	12	0	0	1.4858	2.20760164	23.6605	0	0	0	0	0	0	0	0	0	0	0	0
476	propionitrile	CCC#N	-92.56	7566	http://goo.gl/mouej	W.E. Acree Jr. Data Collection 2011	0.162	0.9	0.02	0.36	0.5451	2.082	nitrile	20111213	11.95309148	14.04995439	-0.436813316	0.28908276	3.426573586	5.306504204	0.666666667	0.284	55.07861467	0	0	1.68	3	1	4	3	0	9	0	0	0.7115	0.50623225	16.2499	0	0	0	0	0	0	0	0	0	0	0	0
2528	chloroacetonitrile	ClCC#N	-51.629	7568	http://dx.doi.org/10.1021/ci049943w	Jes?s Jover; Ram?n Bosque; and Joaquim Sales. 2004. Determination of Abraham Solute Parameters from Molecular Structure. J. Chem. Inf. Comput. Sci. 44 (3)	0.372	0.89	0.38	0.26	0.4053	-123	organic	20040417	11.95310583	34.96885282	-0.429943488	0.307193053	3.610654175	6.005002524	0.5	0.268	75.49699409	0	0	1.46	2	1	4	3	0	6	0	0	0.7906	0.62504836	16.5264	0	0	0	0	0	0	0	0	0	0	0	0
3439	hydroxycitronellal	O=CCC(CCCC(O)(C)C)C	20.581	7600	http://dx.doi.org/10.1016/j.chroma.2012.02.043	T. Karunasekara. C.F. Poole. Determination of Descriptors for Fragrance Compounds by Gas Chromatography and Liquid-Liquid Partitioning Journal of Chromatography A (2012)	0.262	1.006	0.379	1.1	1.592	6.039	fragrance	20120217	11.89	15.99591966	-0.39018767	0.120049946	3.635359484	8.38003148	0.9	2.483	172.2649839	0	6	2.34	8	2	9	11	0	32	0	0	1.9178	3.67795684	50.2819	0	0	0	0	0	0	0	0	0	0	0	0
373	2-pentanone	O=C(C)CCC	-77.72	7607	http://goo.gl/mouej	W.E. Acree Jr. Data Collection 2011	0.143	0.68	0	0.51	0.829	2.755	ketone	20111213	11.89	15.99491589	-0.299493669	0.129608514	3.958059476	6.545506862	0.8	1.007	86.13249195	0	2	1.9	5	2	5	5	0	16	0	0	0.8791	0.77281681	25.4227	0	0	0	0	0	0	0	0	0	0	0	0
378	4-methylpentan-2-one	O=C(C)CC(C)C	-83	7621	http://goo.gl/mouej	W.E. Acree Jr. Data Collection 2011	0.111	0.65	0	0.51	0.9697	3.089	ketone	20111213	11.89	15.99491614	-0.299486852	0.129879029	4.115246814	7.414944872	0.833333333	1.515	100.1591094	0	2	2.01	5	2	5	6	0	19	0	0	1.1309	1.27893481	29.9713	0	0	0	0	0	0	0	0	0	0	0	0
604	4-methyl-2-pentanol	OC(C)CC(C)C	-90	7622	http://goo.gl/mouej	W.E. Acree Jr. Data Collection 2011	0.167	0.33	0.33	0.55	1.0127	3.263	alkanols	20111213	11.89	15.99491614	-0.392757916	0.057259873	4.581745776	7.452001372	1	1.819	102.1749909	0	2	2.01	5	0	5	6	0	21	0	0	1.6	2.56	31.1013	0	0	0	0	0	0	0	0	0	0	0	0
510	diisopropylamine	N(C(C)C)C(C)C	-61	7624	http://goo.gl/mouej	W.E. Acree Jr. Data Collection 2011	0.053	0.21	0.07	0.74	1.0538	2.893	alkylamine	20111213	11.89	14.00307706	-0.311581547	0.089254586	5.665017868	7.481361321	1	1.59	101.1902299	0	2	2.01	3	0	5	6	1	22	0	0	1.2368	1.52967424	33.0258	0	0	0	0	0	0	0	0	0	0	0	0
307	diisopropyl ether	O(C(C)C)C(C)C	-86.4	7626	http://goo.gl/mouej	W.E. Acree Jr. Data Collection 2011	-0.063	0.17	0	0.57	1.0127	2.501	ether	20111213	11.89	15.99491614	-0.375319647	0.1261689	5.353938456	6.863208452	1	1.786	102.1749909	0	2	2.01	3	0	5	6	0	21	0	0	1.5031	2.25930961	31.3449	0	0	0	0	0	0	0	0	0	0	0	0
422	isopropyl acetate	O=C(OC(C)C)C	-73.2	7627	http://goo.gl/mouej	W.E. Acree Jr. Data Collection 2011	0.055	0.57	0	0.47	0.8875	2.546	ester	20111213	11.89	15.99591715	-0.313091186	0.301801421	3.72174662	6.621130125	0.8	1.124	102.1318969	0	2	1.79	3	3	5	6	0	17	0	0	0.7474	0.55860676	26.579	0	0	0	0	0	0	0	0	0	0	0	0
2107	acetic anhydride	CC(=O)OC(=O)C	-73	7630	http://goo.gl/mouej	W.E. Acree Jr. Data Collection 2011	0.174	0.8	0.08	0.73	0.7623	2.735	organic	20111213	11.89	15.99691767	-0.266638495	0.308016521	3.6038125	5.532518774	0.5	0.691	102.0888029	0	2	1.57	2	5	5	6	0	13	0	0	-0.1948	0.03794704	22.082	0	0	0	0	0	0	0	0	0	0	0	0
460	ethyl 3-methylbutanoate	O=C(OCC)CC(C)C	-99.1	7657	http://goo.gl/mouej	W.E. Acree Jr. Data Collection 2011	0.025	0.55	0	0.47	1.1693	3.579	ester	20111213	11.89	15.99591816	-0.315924404	0.261724132	4.193307192	7.453904712	0.857142857	1.994	130.1851317	0	4	2.01	4	3	7	8	0	23	0	0	1.7448	3.04432704	35.9373	0	0	0	0	0	0	0	0	0	0	0	0
4053	Mesitylene	CC1=CC(=CC(=C1)C)C	-44.92	7659	http://dx.doi.org/10.1016/j.tca.2014.08.024	Mikhail A. Varfolomeeva. Ilnaz T. Rakipova. William E. Acree Jr.. Michela Brumfieldb. Michael H. Abrahamc.Examination of Hydrogen Bonding Interactions between Dissolved Solutes and Alkylbenzene Solvents Based on Abraham Model Correlations Derived From Measured Enthalpies of Solvation. Thermochimica Acta. 2014	0.649	0.52	0	0.19	1.1391	4.344	organic	20140902	11.89	12.11013444	-0.154940595	0.065427332	6.0764172	8.135950041	0.333333333	3.333	120.1919121	0	0	2.45	NA	6	5	9	0	21	6	6	3.2886	10.81488996	41.1816	0	1	1	1	1	0	0	0	1	0	0	0
833	1,3,5-trichlorobenzene	Clc1cc(Cl)cc(Cl)c1	64.18	7662	http://goo.gl/mouej	W.E. Acree Jr. Data Collection 2011	0.98	0.73	0	0	1.0836	5.045	haloaromatic	20111213	11.85	34.97085347	-0.131268781	0.188584443	6.3741875	9.206966537	0	3.888	181.4470504	0	0	1.79	0	6	5	9	0	12	6	6	3.8232	14.61685824	40.4724	0	1	1	1	1	0	0	0	1	0	0	0
84	methylcyclohexane	CC1CCCCC1	-126.65	7674	http://goo.gl/mouej	W.E. Acree Jr. Data Collection 2011	0.244	0.06	0	0	0.9863	3.319	cycloalkane	20111213	11.9	12.10010405	-0.146886345	0.053323926	5.840369999	7.826778	1	3.922	98.18632183	0	0	2.23	NA	0	5	7	0	21	0	0	2.989	8.934121	32.1546	0	1	0	1	0	0	0	0	1	0	0	0
827	chlorobenzene	c1ccc(cc1)Cl	-45.33	7676	http://goo.gl/mouej	W.E. Acree Jr. Data Collection 2011	0.718	0.65	0	0.07	0.8388	3.657	haloaromatic	20111213	11.99856245	34.96937969	-0.178589064	0.120826541	5.88096345	8.204598467	0	2.644	112.5570567	0	0	2.01	0	6	5	7	0	12	6	6	2.4944	6.22203136	30.8628	0	1	1	1	1	0	0	0	1	0	0	0
517	cyclohexylamine	NC1CCCCC1	-17.68	7677	http://goo.gl/mouej	W.E. Acree Jr. Data Collection 2011	0.326	0.56	0.19	0.58	0.9452	3.796	alkylamine	20111213	11.9	14.00307706	-0.327500571	0.085506198	5.479371059	7.661526913	1	1.262	99.17434839	0	0	2.01	0	0	5	7	1	20	0	0	1.2107	1.46579449	30.9322	0	1	0	1	0	0	0	0	1	0	0	0
641	cyclohexanol	C1CCC(CC1)O	23.47	7678	http://goo.gl/mouej	W.E. Acree Jr. Data Collection 2011	0.46	0.54	0.32	0.57	0.904	3.758	alkanols	20111213	11.99635526	15.9979425	-0.418078765	0.08026707	4.661252165	7.029388671	1	1.329	100.1591094	0	0	2.01	0	0	5	7	0	19	0	0	1.5003	2.25090009	29.2747	0	1	0	1	0	0	0	0	1	0	0	0
394	cyclohexanone	C1CCC(=O)CC1	-29.37	7679	http://goo.gl/mouej	W.E. Acree Jr. Data Collection 2011	0.403	0.86	0	0.56	0.861	3.792	ketone	20111213	11.9	15.99491614	-0.2991889	0.132689471	4.199872579	6.718013688	0.833333333	0.92	98.14322785	0	0	2.01	0	1	5	7	0	17	0	0	1.1744	1.37921536	28.2474	0	1	0	1	0	0	0	0	1	0	0	0
1723	thiophenol	c1ccc(cc1)S	-23.3	7681	http://goo.gl/mouej	W.E. Acree Jr. Data Collection 2011	1	0.8	0.12	0.17	0.8799	4.11	aromatic thiol	20111213	11.99849575	31.97267708	-0.201334856	0.063536276	6.619178277	9.255570961	0	2.4	110.1781449	0	0	2.01	0	6	5	7	0	13	6	6	2.1899	4.79566201	34.1659	0	1	1	1	1	0	0	0	1	0	0	0
1841	N-methylmorpholine	CN1CCOCC1	-65	7684	http://goo.gl/mouej	W.E. Acree Jr. Data Collection 2011	0.333	0.74	0	0.9	0.863	3.27	nitrogen-neterocyclic	20111213	11.99459144	15.9949164	-0.378055414	0.061260682	5.495043866	7.268950898	1	-0.337	101.1471359	0	0	1.79	2	0	5	7	1	18	0	0	0.0078	6.08E-05	29.0626	0	1	0	1	0	0	0	0	1	0	0	0
1748	2-bromopyridine	Brc1ncccc1	-2.279	7685	http://goo.gl/mouej	W.E. Acree Jr. Data Collection 2011	0.921	1.21	0	0.36	0.8503	4.386	pyridine derivative	20111213	11.85	78.91833719	-0.241780063	0.229524904	6.465738654	9.03888344	0	1.657	157.9956737	0	0	1.79	5	6	5	7	0	11	6	6	1.662	2.762244	32.3661	0	1	1	1	1	0	0	0	1	0	0	0
1826	2-methylpiperidine	N1C(C)CCCC1	-4	7686	http://goo.gl/mouej	W.E. Acree Jr. Data Collection 2011	0.369	0.37	0.06	0.74	0.9452	3.23	piperidine	20111213	11.9945437	14.00805669	-0.343000532	0.025794774	5.756619844	7.643757178	1	1.148	99.17434839	0	0	2.01	6	0	5	7	1	20	0	0	1.0789	1.16402521	31.2528	0	1	0	1	0	0	0	0	1	0	0	0
1745	2-chloropyridine	Clc1ncccc1	-46.25	7689	http://goo.gl/mouej	W.E. Acree Jr. Data Collection 2011	0.738	1.04	0	0.37	0.7977	3.875	pyridine derivative	20111213	11.85	34.96885295	-0.237558215	0.245833811	5.719431178	7.892726146	0	1.481	113.5450833	0	0	1.79	5	6	5	7	0	11	6	6	1.553	2.411809	29.7672	0	1	1	1	1	0	0	0	1	0	0	0
444	butyl butanoate	O=C(OCCCC)CCC	-91.79	7694	http://goo.gl/mouej	W.E. Acree Jr. Data Collection 2011	0.044	0.56	0	0.45	1.3102	4.275	ester	20111213	11.89	15.99591866	-0.315652179	0.261472884	4.154010431	6.741478624	0.875	2.413	144.2117491	0	6	2.12	4	3	9	9	0	26	0	0	2.4729	6.11523441	40.5139	0	0	0	0	0	0	0	0	0	0	0	0
560	pentanoic acid	O=C(O)CCCC	-33.94	7701	http://goo.gl/mouej	W.E. Acree Jr. Data Collection 2011	0.205	0.63	0.62	0.45	0.8875	3.227	alkanoic acid	20111213	11.89	15.99591715	-0.331549471	0.258872096	3.643151404	6.582638777	0.8	1.311	102.1318969	0	3	1.79	5	3	6	6	0	17	0	0	1.3494	1.82088036	26.4726	1	0	0	0	0	0	0	0	0	0	0	0
522	3-dimethylamino-1-propylamine	NCCCN(C)C	-65	7703	http://goo.gl/mouej	W.E. Acree Jr. Data Collection 2011	0.3	0.53	0.16	1.3	1.0127	3.587	alkylamine	20111213	11.99359816	14.00927838	-0.345322542	0.023295535	4.745057955	7.118399811	1	-0.355	102.1782565	0	3	1.79	3	0	6	6	2	21	0	0	-0.4465	0.19936225	32.8033	0	0	0	0	0	0	0	0	0	0	0	0
652	2-isopropoxyethanol	OCCOC(C)C	-60	7705	http://goo.gl/mouej	W.E. Acree Jr. Data Collection 2011	0.212	0.5	0.3	0.83	0.9305	3.214	alkanols	20111213	11.89	15.99591715	-0.39344136	0.126026615	3.756246727	6.608250705	1	0.194	104.1477784	0	3	1.79	3	0	6	6	0	19	0	0	0.2374	0.05635876	28.471	0	0	0	0	0	0	0	0	0	0	0	0
421	propyl acetate	O=C(OCCC)C	-93.6	7706	http://goo.gl/mouej	W.E. Acree Jr. Data Collection 2011	0.092	0.6	0	0.45	0.8875	2.819	ester	20111213	11.89	15.99591715	-0.315866438	0.301587185	3.643152771	5.992391274	0.8	1.022	102.1318969	0	3	1.79	3	3	6	6	0	17	0	0	0.8936	0.79852096	26.685	0	0	0	0	0	0	0	0	0	0	0	0
240	1,3-dibromopropane	BrCCCBr	-34.05	7710	http://goo.gl/mouej	W.E. Acree Jr. Data Collection 2011	0.723	0.8	0	0.27	0.8813	3.872	bromoalkane	20111213	11.99887922	78.91943329	-0.195917196	0.086442863	6.47030665	8.395987271	1	2.774	201.8869082	0	2	1.57	3	0	5	4	0	11	0	0	1.8632	3.47151424	31.488	0	0	0	0	0	0	0	0	0	0	0	0
226	1-bromobutane	BrCCCC	-112.13	7711	http://goo.gl/mouej	W.E. Acree Jr. Data Collection 2011	0.36	0.4	0	0.12	0.8472	3.105	bromoalkane	20111213	11.89	78.91833716	-0.170160083	0.050239801	5.192727213	7.92562838	1	2.663	137.0179383	0	2	1.79	4	0	5	4	0	14	0	0	2.3198	5.38147204	28.169	0	0	0	0	0	0	0	0	0	0	0	0
103	1-pentene	CCCC=C	-164.33	7713	http://goo.gl/mouej	W.E. Acree Jr. Data Collection 2011	0.093	0.08	0	0.07	0.7701	2.047	alkene	20111213	11.79	12.21002884	-0.306952295	0.113242718	4.962581409	6.553256873	0.6	2.819	70.13308702	0	2	2.01	5	2	5	4	0	15	0	0	2.2619	5.11619161	24.8513	0	0	0	0	0	0	0	0	0	0	0	0
4055	1-Chlorobutane	CCCCCl	-123.03	7714	http://dx.doi.org/10.1016/j.tca.2014.08.024	Mikhail A. Varfolomeeva. Ilnaz T. Rakipova. William E. Acree Jr.. Michela Brumfieldb. Michael H. Abrahamc.Examination of Hydrogen Bonding Interactions between Dissolved Solutes and Alkylbenzene Solvents Based on Abraham Model Correlations Derived From Measured Enthalpies of Solvation. Thermochimica Acta. 2014	0.21	0.4	0	0.1	0.7946	2.722	organic	20140902	11.99859942	34.9693796	-0.2186442	0.094279977	5.057086072	6.775823103	1	2.325	92.56734795	0	2	1.79	4	0	5	4	0	14	0	0	2.1753	4.73193009	25.1855	0	0	0	0	0	0	0	0	0	0	0	0
499	butylamine	NCCCC	-49.25	7716	http://goo.gl/mouej	W.E. Acree Jr. Data Collection 2011	0.224	0.35	0.16	0.61	0.772	2.618	alkylamine	20111213	11.89	14.00307606	-0.32999046	0.050185396	4.608807875	6.300758315	1	0.784	73.13699509	0	2	1.79	4	0	5	4	1	16	0	0	0.6811	0.46389721	23.792	0	0	0	0	0	0	0	0	0	0	0	0
722	butanethiol	SCCCC	-115.92	7721	http://goo.gl/mouej	W.E. Acree Jr. Data Collection 2011	0.382	0.43	0	0.21	0.8357	3.059	alkanethiol	20111213	11.89	31.9720712	-0.178841057	0.049882205	5.179324946	7.819128676	1	2.232	90.18843612	0	2	1.79	4	0	5	4	0	15	0	0	1.942	3.771364	28.2615	0	0	0	0	0	0	0	0	0	0	0	0
353	2-methoxyethylamine	O(CCN)C	-82	7727	http://goo.gl/mouej	W.E. Acree Jr. Data Collection 2011	0.266	0.6	0.16	0.84	0.6898	2.435	alkoxyalkylamine	20111213	11.99654865	15.99794224	-0.409725062	0.06352118	4.144815455	5.513961775	1	-0.756	75.10978261	0	2	1.57	2	0	5	4	1	14	0	0	-0.7785	0.60606225	20.9623	0	0	0	0	0	0	0	0	0	0	0	0
508	diethylamine	N(CC)CC	-50	7730	http://goo.gl/mouej	W.E. Acree Jr. Data Collection 2011	0.154	0.3	0.08	0.69	0.772	2.395	alkylamine	20111213	11.89	14.00307606	-0.316501121	0.08261124	4.874227991	6.023521171	1	0.67	73.13699509	0	2	1.79	2	0	5	4	1	16	0	0	0.4818	0.23213124	24.1894	0	0	0	0	0	0	0	0	0	0	0	0
342	ethyl vinyl ether	O(C=C)CC	-115.27	7732	http://goo.gl/mouej	W.E. Acree Jr. Data Collection 2011	0.158	0.36	0	0.27	0.6879	1.91	ether	20111213	11.89	15.99491564	-0.353927529	0.123617252	4.60254173	5.383643211	0.5	1.247	72.10587455	0	2	1.79	2	3	5	4	0	13	0	0	0.4835	0.23377225	21.4527	0	0	0	0	0	0	0	0	0	0	0	0
341	divinyl ether	O(C=C)C=C	-101	7733	http://goo.gl/mouej	W.E. Acree Jr. Data Collection 2011	0.259	0.39	0	0.13	0.6449	1.76	ether	20111213	11.79	15.99491565	-0.326367141	0.199059874	4.595129281	5.548024448	0	1.277	70.08999304	0	2	1.79	2	5	5	4	0	11	0	0	0.2189	0.04791721	20.3969	0	0	0	0	0	0	0	0	0	0	0	0
411	ethyl formate	O=COCC	-80.4	7734	http://goo.gl/mouej	W.E. Acree Jr. Data Collection 2011	0.146	0.66	0	0.38	0.6057	1.845	ester	20111213	11.89	15.99591615	-0.318586849	0.248165809	2.923809976	5.063196174	0.666666667	0.428	74.07866207	0	2	1.57	2	3	5	4	0	11	0	0	0.2911	0.08473921	18.0888	0	0	0	0	0	0	0	0	0	0	0	0
1831	pyrrole	c1cc[nH]c1	-23.2	7736	http://goo.gl/mouej	W.E. Acree Jr. Data Collection 2011	0.613	0.91	0.22	0.25	0.5774	2.792	nitrogen-neterocyclic	20111213	11.85	14.00307608	-0.270989203	0.116868536	5.628470212	5.936567142	0	0.819	67.08935056	0	0	1.79	4	5	3	5	0	10	5	5	0.9237	0.85322169	20.8168	0	1	1	1	1	0	0	1	0	0	0	0
328	tetrahydrofuran	C1CCOC1	-108.11	7737	http://goo.gl/mouej	W.E. Acree Jr. Data Collection 2011	0.289	0.52	0	0.48	0.6223	2.636	ether	20111213	11.9	15.99491563	-0.380627853	0.116657104	5.016992854	5.821520938	1	0.526	72.10587455	0	0	1.79	4	0	3	5	0	13	0	0	0.5115	0.26163225	20.5527	0	1	0	1	0	0	0	1	0	0	0	0
2156	succinamide	O=C(N)CCC(=O)N	166.141	7745	http://goo.gl/mouej	W.E. Acree Jr. Data Collection 2011	0.85	1.98	0.97	1.13	0.9032	5.51	organic	20111213	11.99365665	15.99591869	-0.296819024	0.222051348	3.9615625	6.815759276	0.5	-2.166	116.1186859	0	3	1.46	4	3	6	7	0	16	0	0	-1.6144	2.60628736	27.1814	0	0	0	0	0	0	0	0	0	0	0	0
424	isobutyl acetate	O=C(OCC(C)C)C	-98.9	7747	http://goo.gl/mouej	W.E. Acree Jr. Data Collection 2011	0.052	0.57	0	0.47	1.0284	3.161	ester	20111213	11.89	15.99591765	-0.31559545	0.301600005	3.721746516	7.131568055	0.833333333	1.319	116.1585143	0	3	1.9	3	3	6	7	0	20	0	0	1.2129	1.47112641	31.1568	0	0	0	0	0	0	0	0	0	0	0	0
455	ethyl decanoate	O=C(OCC)CCCCCCCCC	-20	7757	http://goo.gl/mouej	W.E. Acree Jr. Data Collection 2011	0.013	0.58	0	0.45	1.8738	6.18	ester	20111213	11.89	15.99592067	-0.315948925	0.261487039	4.190849471	7.514856513	0.916666667	4.9	200.3182187	0	10	2.56	10	3	13	13	0	38	0	0	4.2302	17.89459204	58.9947	0	0	0	0	0	0	0	0	0	0	0	0
4058	Heptan-2-one	CCCCCC(=O)C	-35	7760	http://dx.doi.org/10.1016/j.tca.2014.08.024	Mikhail A. Varfolomeeva. Ilnaz T. Rakipova. William E. Acree Jr.. Michela Brumfieldb. Michael H. Abrahamc.Examination of Hydrogen Bonding Interactions between Dissolved Solutes and Alkylbenzene Solvents Based on Abraham Model Correlations Derived From Measured Enthalpies of Solvation. Thermochimica Acta. 2014	0.123	0.68	0	0.51	1.1106	3.76	organic	20140902	11.89	15.99491639	-0.29950256	0.191097625	4.075949464	7.093772518	0.857142857	2.145	114.1857268	0	4	2.12	7	1	7	7	0	22	0	0	1.7915	3.20947225	34.6247	0	0	0	0	0	0	0	0	0	0	0	0
501	n-pentylamine	NCCCCC	-55	7769	http://goo.gl/mouej	W.E. Acree Jr. Data Collection 2011	0.211	0.35	0.16	0.61	0.9129	3.139	alkylamine	20111213	11.89	14.00307656	-0.329993867	0.049611766	4.687401338	6.657029514	1	1.353	87.16361249	0	3	1.9	5	0	6	5	1	19	0	0	1.1373	1.29345129	28.393	0	0	0	0	0	0	0	0	0	0	0	0
479	pentanenitrile	N#CCCCC	-96.05	7770	http://goo.gl/mouej	W.E. Acree Jr. Data Collection 2011	0.177	0.9	0	0.36	0.8269	3.108	nitrile	20111213	11.89	14.00307656	-0.262626745	0.115220122	3.74140361	6.474259569	0.8	1.422	83.13184948	0	2	1.9	5	2	6	5	0	15	0	0	1.6239	2.63705121	25.4519	0	0	0	0	0	0	0	0	0	0	0	0
135	cyclohexene	C1CCC=CC1	-103.88	7788	http://goo.gl/mouej	W.E. Acree Jr. Data Collection 2011	0.395	0.2	0	0.07	0.802	3.021	alkene	20111213	11.9	12.1000824	-0.142310734	0.058289723	6.571765647	6.788909087	0.666666667	2.898	82.14382292	0	0	2.12	0	2	4	6	0	16	0	0	2.2926	5.25601476	28.7226	0	1	0	1	0	0	0	0	1	0	0	0
2240	methyl octanoate	O=C(OC)CCCCCCC	-40	7800	http://dx.doi.org/10.1021/ci049943w	Jes?s Jover; Ram?n Bosque; and Joaquim Sales. 2004. Determination of Abraham Solute Parameters from Molecular Structure. J. Chem. Inf. Comput. Sci. 44 (3)	0.065	0.6	0	0.45	1.0641	-123	organic	20040417	11.89	15.99591916	-0.31899618	0.261223122	4.026294192	7.34813297	0.888888889	3.339	158.2383665	0	7	2.23	8	3	10	10	0	29	0	0	2.969	8.814961	45.0447	0	0	0	0	0	0	0	0	0	0	0	0
231	1-bromohexane	BrCCCCCC	-84.9	7810	http://goo.gl/mouej	W.E. Acree Jr. Data Collection 2011	0.349	0.4	0	0.12	1.129	4.13	bromoalkane	20111213	11.89	78.91833719	-0.170785103	0.049610597	5.136273507	8.16141283	1	3.801	165.0711732	0	4	2.01	6	0	7	6	0	20	0	0	3.2322	10.44711684	37.371	0	0	0	0	0	0	0	0	0	0	0	0
502	n-hexylamine	CCCCCCN	-21.98	7811	http://goo.gl/mouej	W.E. Acree Jr. Data Collection 2011	0.197	0.35	0.16	0.61	1.0538	3.655	alkylamine	20111213	11.99355101	14.00909937	-0.363881955	0.027094835	4.718179302	6.971391324	1	1.922	101.1902299	0	4	2.01	6	0	7	6	1	22	0	0	1.5935	2.53924225	32.994	0	0	0	0	0	0	0	0	0	0	0	0
724	1-hexanethiol	SCCCCCC	-80.67	7815	http://goo.gl/mouej	W.E. Acree Jr. Data Collection 2011	0.361	0.42	0	0.21	1.1175	4.133	alkanethiol	20111213	11.89	31.9720713	-0.17885598	0.049517923	5.132921158	8.054913673	1	3.37	118.2416709	0	4	2.01	6	0	7	6	0	21	0	0	2.8544	8.14759936	37.4635	0	0	0	0	0	0	0	0	0	0	0	0
2211	butyl vinyl ether	O(C=C)CCCC	-99	7817	http://dx.doi.org/10.1021/ci049943w	Jes?s Jover; Ram?n Bosque; and Joaquim Sales. 2004. Determination of Abraham Solute Parameters from Molecular Structure. J. Chem. Inf. Comput. Sci. 44 (3)	0.144	0.34	0	0.27	0.7117	-123	organic	20040417	11.89	15.99491614	-0.353654217	0.053742181	4.725695953	6.504762199	0.666666667	2.174	100.1591094	0	4	2.01	4	3	7	6	0	19	0	0	1.4634	2.14153956	30.5779	0	0	0	0	0	0	0	0	0	0	0	0
503	n-heptylamine	NCCCCCCC	-19.67	7835	http://goo.gl/mouej	W.E. Acree Jr. Data Collection 2011	0.197	0.35	0.16	0.61	1.1947	4.153	alkylamine	20111213	11.89	14.00307756	-0.330000844	0.049633566	4.746346015	7.149559912	1	2.491	115.2168473	0	5	2.12	7	0	8	7	1	25	0	0	2.0497	4.20127009	37.595	0	0	0	0	0	0	0	0	0	0	0	0
363	heptanal	O=CCCCCCC	-43.08	7838	http://goo.gl/mouej	W.E. Acree Jr. Data Collection 2011	0.14	0.65	0	0.45	1.111	3.86	aldehyde	20111213	11.89	15.99491639	-0.302864245	0.119743794	3.454848846	7.050518766	0.857142857	2.863	114.1857268	0	5	2.12	7	2	8	7	0	22	0	0	2.3092	5.33240464	34.7492	0	0	0	0	0	0	0	0	0	0	0	0
233	1-bromooctane	BrCCCCCCCC	-55	7848	http://goo.gl/mouej	W.E. Acree Jr. Data Collection 2011	0.339	0.4	0	0.12	1.4108	5.143	bromoalkane	20111213	11.89	78.91833722	-0.170785431	0.049657446	5.122154281	8.220361738	1	4.939	193.124408	0	6	2.23	8	0	9	8	0	26	0	0	4.1446	17.17770916	46.573	0	0	0	0	0	0	0	0	0	0	0	0
204	1-chlorooctane	ClCCCCCCCC	-57.93	7850	http://goo.gl/mouej	W.E. Acree Jr. Data Collection 2011	0.191	0.4	0	0.1	1.3585	4.772	chloroalk_ne	20111213	11.89	34.96885303	-0.173487224	0.050826051	5.113041226	7.42380021	1	4.601	148.6738176	0	6	2.23	8	0	9	8	0	26	0	0	4.0001	16.00080001	43.5895	0	0	0	0	0	0	0	0	0	0	0	0
504	n-octylamine	NCCCCCCCC	-0.25	7851	http://goo.gl/mouej	W.E. Acree Jr. Data Collection 2011	0.187	0.35	0.16	0.61	1.3356	4.6	alkylamine	20111213	11.89	14.00307807	-0.330004296	0.049655569	4.756169901	7.306721272	1	3.06	129.2434647	0	6	2.23	8	0	9	8	1	28	0	0	2.5059	6.27953481	42.196	0	0	0	0	0	0	0	0	0	0	0	0
726	1-octanethiol	CCCCCCCCS	-49.07	7852	http://goo.gl/mouej	W.E. Acree Jr. Data Collection 2011	0.353	0.35	0	0.24	1.3993	5.27	alkanethiol	20111213	11.99847424	31.97267718	-0.232985338	0.044735231	5.13083589	8.12123282	1	4.508	146.2949057	0	6	2.23	8	0	9	8	0	27	0	0	3.7668	14.18878224	46.6655	0	0	0	0	0	0	0	0	0	0	0	0
390	undecan-2-one	O=C(CCCCCCCCC)C	13	7871	http://goo.gl/mouej	W.E. Acree Jr. Data Collection 2011	0.101	0.68	0	0.51	1.6742	5.732	ketone	20111213	11.89	15.99491739	-0.299517862	0.19112982	4.112789139	7.505037369	0.909090909	4.421	170.2921964	0	8	2.56	11	2	11	11	0	34	0	0	3.6163	13.07762569	53.0287	0	0	0	0	0	0	0	0	0	0	0	0
431	decyl acetate	O=C(OCCCCCCCCCC)C	-15	7875	http://goo.gl/mouej	W.E. Acree Jr. Data Collection 2011	0.033	0.6	0	0.45	1.8738	6.24	ester	20111213	11.89	15.99592067	-0.315880798	0.301621965	3.721130894	7.499690605	0.916666667	5.005	200.3182187	1	10	2.56	10	3	13	13	0	38	0	0	4.087	16.703569	58.892	0	0	0	0	0	0	0	0	0	0	0	0
4063	Decan-1-ol	CCCCCCCCCCO	6.72	7882	http://dx.doi.org/10.1016/j.tca.2014.08.024	Mikhail A. Varfolomeeva. Ilnaz T. Rakipova. William E. Acree Jr.. Michela Brumfieldb. Michael H. Abrahamc.Examination of Hydrogen Bonding Interactions between Dissolved Solutes and Alkylbenzene Solvents Based on Abraham Model Correlations Derived From Measured Enthalpies of Solvation. Thermochimica Acta. 2014	0.191	0.42	0.37	0.48	1.5763	5.628	organic	20140902	11.99624949	15.99794356	-0.421722229	0.069734233	3.943204879	7.435724301	1	4.265	158.2814605	0	8	2.45	10	0	11	10	0	33	0	0	3.7079	13.74852241	49.7405	0	0	0	0	0	0	0	0	0	0	0	0
60	dodecane	C(CCCCCCCC)CCC	-9.76	7890	http://goo.gl/mouej	W.E. Acree Jr. Data Collection 2011	0	0	0	0	1.7994	5.696	alkane	20111213	11.89	12.11019763	-0.170505179	0.049911191	5.116124313	7.525212172	1	7.168	170.3352904	1	9	2.78	12	0	12	11	0	38	0	0	5.846	34.175716	57.0142	0	0	0	0	0	0	0	0	0	0	0	0
628	1-undecanol	OCCCCCCCCCCC	15	7892	http://goo.gl/mouej	W.E. Acree Jr. Data Collection 2011	0.181	0.42	0.37	0.48	1.7172	6.128	alkanols	20111213	11.89	15.99491739	-0.395734854	0.049967913	3.951767727	7.499603342	1	4.834	172.3080779	0	9	2.56	11	0	12	11	0	36	0	0	4.1641	17.33972881	54.3415	0	0	0	0	0	0	0	0	0	0	0	0
629	dodecan-1-ol	OCCCCCCCCCCCC	24.5	7901	http://goo.gl/mouej	W.E. Acree Jr. Data Collection 2011	0.175	0.42	0.37	0.48	1.8581	6.62	alkanols	20111213	11.89	15.99491765	-0.395737605	0.049997761	3.952381473	7.539018914	1	5.403	186.3346953	1	10	2.67	12	0	13	12	0	39	0	0	4.6203	21.34717209	58.9425	0	0	0	0	0	0	0	0	0	0	0	0
630	tridecan-1-ol	OCCCCCCCCCCCCC	33.25	7915	http://goo.gl/mouej	W.E. Acree Jr. Data Collection 2011	0.169	0.42	0.37	0.48	1.999	7.137	alkanols	20111213	11.89	15.9949179	-0.395740341	0.050028267	3.952688212	7.570943721	1	5.972	200.3613127	2	11	2.78	13	0	14	13	0	42	0	0	5.0765	25.77085225	63.5435	0	0	0	0	0	0	0	0	0	0	0	0
635	octadecan-1-ol	OCCCCCCCCCCCCCCCCCC	59.5	7928	http://goo.gl/mouej	W.E. Acree Jr. Data Collection 2011	0.145	0.42	0.37	0.48	2.7035	9.662	alkanols	20111213	11.89	15.99491916	-0.395753792	0.050191432	3.952984284	7.630778826	1	8.817	270.4943997	2	16	3.33	18	0	19	18	0	57	0	0	7.3575	54.13280625	86.5485	0	0	0	0	0	0	0	0	0	0	0	0
64	eicosane	C(CCCCCCCCCCCCCCCCC)CC	36.62	7929	http://goo.gl/mouej	W.E. Acree Jr. Data Collection 2011	0	0	0	0	2.927	9.731	alkane	20111213	11.89	12.1103855	-0.17050523	0.050116077	5.117354538	7.637546904	1	11.72	282.5482296	2	17	3.66	20	0	20	19	0	62	0	0	9.4956	90.16641936	93.8222	0	0	0	0	0	0	0	0	0	0	0	0
2242	dimethyl ether	COC	-139.75	7956	http://dx.doi.org/10.1021/ci049943w	Jes?s Jover; Ram?n Bosque; and Joaquim Sales. 2004. Determination of Abraham Solute Parameters from Molecular Structure. J. Chem. Inf. Comput. Sci. 44 (3)	0.205	0.27	0	0.41	0.3201	-123	organic	20040417	11.99668808	15.99794144	-0.413989067	0.062538439	3.668683033	3.99556517	1	0.02	46.06852124	0	0	1.57	0	0	3	2	0	9	0	0	0.0505	0.00255025	13.0125	0	0	0	0	0	0	0	0	0	0	0	0
2522	2,2,2-trichloroethanol	ClC(Cl)(Cl)CO	18.5	7961	http://dx.doi.org/10.1021/ci049943w	Jes?s Jover; Ram?n Bosque; and Joaquim Sales. 2004. Determination of Abraham Solute Parameters from Molecular Structure. J. Chem. Inf. Comput. Sci. 44 (3)	0.558	1.01	0.5	0.3	0.7518	-123	organic	20040417	11.99668803	34.9708531	-0.412944249	0.289716818	4.786384291	9.972751495	1	1.337	149.4035117	0	1	1.24	2	0	4	5	0	9	0	0	1.2395	1.53636025	28.2158	0	0	0	0	0	0	0	0	0	0	0	0
2157	sulfonal	O=S(=O)(C(C)(C)S(=O)(=O)CC)CC	125.8	7964	http://goo.gl/mouej	W.E. Acree Jr. Data Collection 2011	0.32	1.15	0	1.24	1.6567	6.49	organic	20111213	11.89	31.9730722	-0.22740925	0.171243675	6.97233476	14.56625247	1	0.89	228.331993	0	4	1.57	3	3	7	12	0	29	0	0	0.1744	0.03041536	52.2706	0	0	0	0	0	0	0	0	0	0	0	0
680	pentaerythritol	OCC(CO)(CO)CO	259.62	7984	http://goo.gl/mouej	W.E. Acree Jr. Data Collection 2011	0.8	0.7	1.5	1.63	1.0479	5.227	polyalcohol	20111213	11.99640046	15.99928323	-0.420372965	0.081440793	4.437823184	8.583002998	1	-2.422	136.1465882	0	4	1.57	3	0	5	8	0	21	0	0	-2.1646	4.68549316	31.7277	0	0	0	0	0	0	0	0	0	0	0	0
3432	benzyl salicylate	O=C(OCc1ccccc1)c2ccccc2O	19	8060	http://dx.doi.org/10.1016/j.chroma.2012.02.043	T. Karunasekara. C.F. Poole. Determination of Descriptors for Fragrance Compounds by Gas Chromatography and Liquid-Liquid Partitioning Journal of Chromatography A (2012)	1.413	1.338	0.012	0.433	1.7391	8	fragrance	20120217	11.99619592	15.99870707	-0.385335751	0.296161091	4.810046133	8.841285762	0.071428571	3.691	228.2438064	0	4	2.67	NA	10	11	18	0	29	12	12	3.0015	9.00900225	63.8922	0	2	2	2	2	0	0	0	2	0	0	0
2952	hexachlorobenzene	c1(c(c(c(c(c1Cl)Cl)Cl)Cl)Cl)Cl	230.16	8067	http://precedings.nature.com/documents/4243/version/3	ONSChallenge Solubility Data	1.505	0.788	0	0.197	1.58	-123	organic solid	20120126	11.99856245	34.97395722	-0.167001377	0.167216696	7.471727102	11.38377401	0	5.754	284.7820408	1	0	1.46	0	6	6	12	0	12	6	6	5.8164	33.83050896	54.8868	0	1	1	1	1	0	0	0	1	0	0	0
1534	2-methylbenzoic acid	O=C(O)c1ccccc1C	104.48	8070	http://goo.gl/mouej	W.E. Acree Jr. Data Collection 2011	0.73	0.84	0.42	0.44	1.0726	4.677	aromatic carboxylic acid	20111213	11.89	15.99591866	-0.327715438	0.290901402	4.199525935	8.525884993	0.125	2.074	136.1482231	0	1	2.12	NA	9	6	10	0	18	6	6	1.9206	3.68870436	37.8576	1	1	1	1	1	0	0	0	1	0	0	0
1542	2-chlorobenzoic acid	O=C(O)c1ccccc1Cl	140.3	8071	http://goo.gl/mouej	W.E. Acree Jr. Data Collection 2011	0.84	1.01	0.68	0.4	1.0541	4.84	aromatic carboxylic acid	20111213	11.99855162	34.96937984	-0.327671484	0.292620107	4.286838544	9.030690999	0	2.259	156.5666025	0	1	1.9	NA	9	6	10	0	15	6	6	2.0988	4.40496144	37.6212	1	1	1	1	1	0	0	0	1	0	0	0
2914	benzoin	c1ccc(cc1)C(C(=O)c2ccccc2)O	135.6	8093	http://precedings.nature.com/documents/4243/version/3	ONSChallenge Solubility Data	1.586	2.111	0.178	0.849	1.68	-123	organic solid	20120126	11.99619592	15.99826216	-0.401976938	0.195666625	5.34250674	9.239052335	0.071428571	2.437	212.2444015	0	3	2.78	0	8	10	17	0	28	12	12	2.7235	7.41745225	62.596	0	2	2	2	2	0	0	0	2	0	0	0
93	tetralin	c1ccc2c(c1)CCCC2	-34.42	8097	http://goo.gl/mouej	W.E. Acree Jr. Data Collection 2011	0.891	0.65	0	0.17	1.1714	5.203	cycloalkane	20111213	11.9	12.10017173	-0.136149425	0.064701075	6.9134375	8.936746114	0.4	3.484	132.202648	0	0	2.56	0	6	6	11	0	22	6	6	3.3432	11.17698624	43.5402	0	2	1	1	1	0	0	0	2	0	0	0
1830	isoquinoline	c1ccc2cnccc2c1	26.23	8098	http://goo.gl/mouej	W.E. Acree Jr. Data Collection 2011	1.211	1	0	0.54	1.0443	5.595	nitrogen-neterocyclic	20111213	11.85	14.00307859	-0.263398619	0.092454962	6.371955321	8.782392088	0	2.036	129.1589116	0	0	2.34	NA	10	6	11	0	17	11	10	1.5878	2.52110884	40.3513	0	2	2	1	1	0	0	0	2	0	0	0
2598	anthracene	c1ccc2cc3ccccc3cc2c1	216.17	8111	http://dx.doi.org/10.1021/ci049943w	Jes?s Jover; Ram?n Bosque; and Joaquim Sales. 2004. Determination of Abraham Solute Parameters from Molecular Structure. J. Chem. Inf. Comput. Sci. 44 (3)	2.29	1.34	0	0.28	1.2394	-123	organic	20040417	11.85	12.15017245	-0.207631663	0.092651529	7.03620216	9.52437264	0	4.554	178.2297101	0	0	3	0	14	8	16	0	24	16	14	3.6468	13.29915024	58.9584	0	3	3	1	1	0	0	0	3	0	0	0
393	cyclopentanone	C1CCC(=O)C1	-51.24	8141	http://goo.gl/mouej	W.E. Acree Jr. Data Collection 2011	0.373	0.86	0	0.52	0.7202	3.221	ketone	20111213	11.9	15.99491589	-0.299185329	0.132697446	4.018497836	6.419598123	0.8	0.351	84.11661044	0	0	1.9	0	1	4	6	0	14	0	0	0.7182	0.51581124	23.6464	0	1	0	1	0	0	0	1	0	0	0	0
4067	Triethylamine	CCN(CC)CC	-114.9	8158	http://dx.doi.org/10.1016/j.tca.2014.08.024	Mikhail A. Varfolomeeva. Ilnaz T. Rakipova. William E. Acree Jr.. Michela Brumfieldb. Michael H. Abrahamc.Examination of Hydrogen Bonding Interactions between Dissolved Solutes and Alkylbenzene Solvents Based on Abraham Model Correlations Derived From Measured Enthalpies of Solvation. Thermochimica Acta. 2014	0.101	0.15	0	0.79	1.0538	3.04	organic	20140902	11.89	14.00307706	-0.303655402	0.08429236	5.349352821	7.909754095	1	1.332	101.1902299	0	3	2.01	2	0	5	6	1	22	0	0	1.3665	1.86732225	34.2321	0	0	0	0	0	0	0	0	0	0	0	0
2959	isophthalic acid	O=C(O)c1cccc(C(=O)O)c1	344.5	8182	http://precedings.nature.com/documents/4243/version/3	ONSChallenge Solubility Data	1.296	1.129	0.927	1.016	1.147	-123	organic solid	20120126	11.85	15.99792272	-0.328684625	0.291704035	4.144703125	8.359290891	0	1.252	166.1311514	0	2	1.9	NA	12	7	12	0	18	6	6	1.0388	1.07910544	39.5748	2	1	1	1	1	0	0	0	1	0	0	0
1394	4-methylacetophenone	Cc1ccc(cc1)C(=O)C	11	8186	http://goo.gl/mouej	W.E. Acree Jr. Data Collection 2011	0.842	1	0	0.52	1.1548	5.081	aromatic ketone	20111213	11.89	15.99491689	-0.294032249	0.215455678	4.475136879	8.447819993	0.222222222	2.336	134.1754355	0	1	2.34	NA	8	7	10	0	20	6	6	2.0561	4.22754721	41.502	0	1	1	1	1	0	0	0	1	0	0	0
2229	dipropyl phtalate	O=C(OCCC)c1ccccc1C(=O)OCCC	-61.579	8241	http://dx.doi.org/10.1021/ci049943w	Jes?s Jover; Ram?n Bosque; and Joaquim Sales. 2004. Determination of Abraham Solute Parameters from Molecular Structure. J. Chem. Inf. Comput. Sci. 44 (3)	0.713	1.4	0	0.86	1.6054	-123	organic	20040417	11.89	15.99792873	-0.312779054	0.295113678	4.866988281	9.55024672	0.428571429	3.456	250.2908558	0	8	2.56	NA	12	12	18	0	36	6	6	3.2858	10.79648164	67.6574	0	1	1	1	1	0	0	0	1	0	0	0
4142	diallyl phthalate	C=CCOC(=O)C1=CC=CC=C1C(=O)OCC=C	-70	8242	http://dx.doi.org/10.1016/j.chemosphere.2014.08.035	Michael H. Abraham and William E. Acree Jr. (2015). Physicochemical and biochemical properties for the dialkyl phthalates. Chemosphere. Volume 119, January 2015, Pages 871?880	0.914	1.3	0	0.94	1.9064	8.09	this work	20140918	11.79	15.99792878	-0.308623115	0.295419037	4.89071875	9.581887458	0.142857143	3.124	246.2590928	0	8	2.56	NA	12	12	18	0	32	6	6	2.7744	7.69729536	67.4384	0	1	1	1	1	0	0	0	1	0	0	0
4121	dipentyl phthalate	CCCCCOC(=O)C1=CC=CC=C1C(=O)OCCCCC	-55	8243	http://dx.doi.org/10.1016/j.chemosphere.2014.08.035	Michael H. Abraham and William E. Acree Jr. (2015). Physicochemical and biochemical properties for the dialkyl phthalates. Chemosphere. Volume 119, January 2015, Pages 871?880	0.68	1.27	0	0.95	2.556	10.13	this work	20140918	11.89	15.99793276	-0.312769048	0.295138939	4.933301758	9.638668071	0.555555556	5.732	306.3973255	2	12	3	NA	12	16	22	0	48	6	6	5.1106	26.11823236	86.0614	0	1	1	1	1	0	0	0	1	0	0	0
1703	1-nitroso-2-naphthol	O=Nc1c2c(ccc1O)cccc2	109.5	8262	http://goo.gl/mouej	W.E. Acree Jr. Data Collection 2011	1.434	1.41	0.06	0.58	1.2596	6.706	naphthol derivatives	20111213	11.85	15.99592068	-0.358101619	0.145195856	3.708199578	9.46379823	0	2.851	173.1684573	0	1	2.23	0	13	7	14	0	20	11	10	2.7174	7.38426276	49.7757	0	2	2	1	1	0	0	0	2	0	0	0
1704	2-nitroso-1-naphthol	O=Nc2ccc1ccccc1c2O	151.731	8273	http://goo.gl/mouej	W.E. Acree Jr. Data Collection 2011	1.434	1.26	0.44	0.58	1.2596	6.691	naphthol derivatives	20111213	11.99624945	15.99826134	-0.382207244	0.138219506	3.544301381	9.334260411	0	2.851	173.1684573	0	1	2.23	0	13	8	14	0	20	11	10	2.7174	7.38426276	49.7757	0	2	2	1	1	0	0	0	2	0	0	0
1492	1-naphthylamine	c1cccc2cccc(N)c12	48.73	8319	http://goo.gl/mouej	W.E. Acree Jr. Data Collection 2011	1.67	1.27	0.19	0.51	1.1852	6.49	aromatic amine	20111213	11.85	14.0030791	-0.301971388	0.141770097	6.062774749	9.477151353	0	2.471	143.185529	0	0	2.45	0	11	6	12	0	20	11	10	1.9918	3.96726724	47.2086	0	2	2	1	1	0	0	0	2	0	0	0
1407	benzil	c1ccc(cc1)C(=O)C(=O)c2ccccc2	94.86	8329	http://goo.gl/mouej	W.E. Acree Jr. Data Collection 2011	1.445	1.59	0	0.62	1.6374	7.611	aromatic ketone	20111213	11.85	15.99592169	-0.285046311	0.234095222	5.304390625	9.175531987	0	3.19	210.2285199	0	3	2.78	0	16	10	17	0	26	12	12	3.12	9.7344	62.0728	0	2	2	2	2	0	0	0	2	0	0	0
2635	o-diethylbenzene	c1cccc(c1CC)CC	-31.07	8335	http://dx.doi.org/10.1021/ci049943w	Jes?s Jover; Ram?n Bosque; and Joaquim Sales. 2004. Determination of Abraham Solute Parameters from Molecular Structure. J. Chem. Inf. Comput. Sci. 44 (3)	0.688	0.54	0	0.18	0.979	-123	organic	20040417	11.89	12.11015511	-0.156849162	0.065468159	5.67659641	9.073758544	0.4	3.824	134.2185295	0	2	2.56	NA	6	6	10	0	24	6	6	3.7148	13.79973904	45.3424	0	1	1	1	1	0	0	0	1	0	0	0
1701	2-naphthol	c1ccc2cc(ccc2c1)O	122.4	8341	http://goo.gl/mouej	W.E. Acree Jr. Data Collection 2011	1.52	1.08	0.61	0.4	1.1441	6.2	naphthol derivatives	20111213	11.99624949	15.99794356	-0.386740321	0.098960481	4.917047382	8.983397668	0	2.882	144.1702899	0	0	2.45	0	11	7	12	0	19	11	10	2.471	6.105841	44.2023	0	2	2	1	1	0	0	0	2	0	0	0
759	sec-butylbenzene	c1ccccc1C(CC)C	-71.03	8356	http://goo.gl/mouej	W.E. Acree Jr. Data Collection 2011	0.603	0.48	0	0.16	1.28	-123	alkylbenzene	20111213	11.89	12.11015511	-0.150426219	0.073217442	5.601666086	9.072760994	0.4	3.996	134.2185295	0	2	2.56	NA	6	7	10	0	24	6	6	3.4804	12.11318416	44.8498	0	1	1	1	1	0	0	0	1	0	0	0
1417	butyl benzoate	O=C(OCCCC)c1ccccc1	-18.8	8374	http://goo.gl/mouej	W.E. Acree Jr. Data Collection 2011	0.688	0.845	0	0.401	1.495	6.21	aromatic ester	20111213	11.85	15.99592018	-0.311839968	0.29325346	4.631789783	8.506300058	0.363636364	3.308	178.2280753	0	5	2.45	NA	9	10	13	0	27	6	6	3.0141	9.08479881	51.4587	0	1	1	1	1	0	0	0	1	0	0	0
592	2-methylbutan-1-ol	OCC(C)CC	-68.069	8398	http://goo.gl/mouej	W.E. Acree Jr. Data Collection 2011	0.219	0.39	0.37	0.48	0.8718	3.011	alkanols	20111213	11.89	15.99491589	-0.395447634	0.052439572	4.110184673	7.24850365	1	1.148	88.14837346	0	2	1.9	4	0	5	5	0	18	0	0	1.29	1.6641	26.6063	0	0	0	0	0	0	0	0	0	0	0	0
2976	monuron	Clc1ccc(NC(=O)N(C)C)cc1	171.83	8470	http://precedings.nature.com/documents/4243/version/3	ONSChallenge Solubility Data	1.363	1.473	0.483	0.812	1.477	-123	organic solid	20120126	11.85	34.96885322	-0.261068848	0.278579541	4.767353745	8.87401195	0.222222222	1.68	198.6497203	0	3	2.01	0	10	9	13	0	24	6	6	1.8166	3.30003556	52.4151	0	1	1	1	1	0	0	0	1	0	0	0
2051	decamethyltetrasiloxane	O([Si](C)(C)C)[Si](O[Si](O[Si](C)(C)C)(C)C)(C)C	-76	8520	http://goo.gl/mouej	W.E. Acree Jr. Data Collection 2011	-0.717	-0.169	0	0.561	2.6765	4.918	organosilicon	20111213	11.99832519	27.98015987	-0.357197803	0.229307757	4.856699219	7.152741549	1	5.532	310.6853354	1	6	1.79	0	0	9	16	0	47	0	0	6.6359	44.03516881	61.8243	0	0	0	0	0	0	0	0	0	0	0	0
4069	Ethyl acetate	CCOC(=O)C	-83.9	8525	http://dx.doi.org/10.1016/j.tca.2014.08.024	Mikhail A. Varfolomeeva. Ilnaz T. Rakipova. William E. Acree Jr.. Michela Brumfieldb. Michael H. Abrahamc.Examination of Hydrogen Bonding Interactions between Dissolved Solutes and Alkylbenzene Solvents Based on Abraham Model Correlations Derived From Measured Enthalpies of Solvation. Thermochimica Acta. 2014	0.106	0.62	0	0.45	0.7466	2.314	organic	20140902	11.89	15.99591665	-0.316136138	0.301574525	3.564559116	5.371655696	0.75	0.664	88.10527947	0	2	1.68	2	3	5	5	0	14	0	0	0.3699	0.13682601	22.1608	0	0	0	0	0	0	0	0	0	0	0	0
2863	2,6-diaminopyridine	c1cc(nc(c1)N)N	120.75	8528	http://precedings.nature.com/documents/4243/version/3	ONSChallenge Solubility Data	1.34	0.78	0.53	0.928	0.875	-123	organic solid	20120126	11.99359802	14.00950898	-0.315612987	0.133913487	5.370187656	7.278919276	0	0.592	109.1293744	0	0	1.68	5	8	5	8	0	15	6	6	0.2644	0.06990736	33.9289	0	1	1	1	1	0	0	0	1	0	0	0
2447	m-diethylbenzene	c1ccc(cc1CC)CC	-83.95	8531	http://dx.doi.org/10.1021/ci049943w	Jes?s Jover; Ram?n Bosque; and Joaquim Sales. 2004. Determination of Abraham Solute Parameters from Molecular Structure. J. Chem. Inf. Comput. Sci. 44 (3)	0.637	0.5	0	0.18	0.979	-123	organic	20040417	11.89	12.11015511	-0.156960901	0.065322989	5.558256921	8.602201025	0.4	3.824	134.2185295	0	2	2.56	NA	6	7	10	0	24	6	6	3.7148	13.79973904	45.3424	0	1	1	1	1	0	0	0	1	0	0	0
134	cyclopentene	C1CC=CC1	-135.03	8544	http://goo.gl/mouej	W.E. Acree Jr. Data Collection 2011	0.335	0.2	0	0.07	0.6605	2.402	alkene	20111213	11.9	12.10006119	-0.140500559	0.059890055	6.2215	6.435549711	0.6	2.329	68.11720551	0	0	2.01	0	2	3	5	0	13	0	0	1.8364	3.37236496	24.1216	0	1	0	1	0	0	0	1	0	0	0	0
563	hexanoic acid	CCCCCC(=O)O	-2.98	8552	http://goo.gl/mouej	W.E. Acree Jr. Data Collection 2011	0.174	0.63	0.62	0.44	1.0284	3.697	alkanoic acid	20111213	11.99635523	15.99825889	-0.351368778	0.278705076	3.682448228	6.897017548	0.833333333	1.88	116.1585143	0	4	1.9	6	3	7	7	0	20	0	0	1.8056	3.26019136	31.0736	1	0	0	0	0	0	0	0	0	0	0	0
332	tetrahydropyran	O1CCCCC1	-46.33	8554	http://goo.gl/mouej	W.E. Acree Jr. Data Collection 2011	0.296	0.5	0	0.47	0.7632	3.017	ether	20111213	11.99687761	15.99741729	-0.402852163	0.069429667	5.355434395	6.357015139	1	0.884	86.13249195	0	0	1.9	5	0	4	6	0	16	0	0	0.9677	0.93644329	25.1537	0	1	0	1	0	0	0	0	1	0	0	0
509	di-n-propylamine	N(CCC)CCC	-57.25	8562	http://goo.gl/mouej	W.E. Acree Jr. Data Collection 2011	0.124	0.3	0.08	0.69	1.0538	3.351	alkylamine	20111213	11.89	14.00307706	-0.316006497	0.056895672	5.035549104	6.689628342	1	1.386	101.1902299	0	4	2.01	3	0	7	6	1	22	0	0	1.5292	2.33845264	33.2378	0	0	0	0	0	0	0	0	0	0	0	0
429	hexyl acetate	O=C(OCCCCCC)C	-80.3	8568	http://goo.gl/mouej	W.E. Acree Jr. Data Collection 2011	0.056	0.6	0	0.45	1.3102	4.29	ester	20111213	11.89	15.99591866	-0.315867036	0.301601995	3.711921678	7.072428257	0.875	2.729	144.2117491	0	6	2.12	6	3	9	9	0	26	0	0	2.2622	5.11754884	40.488	0	0	0	0	0	0	0	0	0	0	0	0
4071	Di-n-butyl ether	CCCCOCCCC	-96.53	8569	http://dx.doi.org/10.1016/j.tca.2014.08.024	Mikhail A. Varfolomeeva. Ilnaz T. Rakipova. William E. Acree Jr.. Michela Brumfieldb. Michael H. Abrahamc.Examination of Hydrogen Bonding Interactions between Dissolved Solutes and Alkylbenzene Solvents Based on Abraham Model Correlations Derived From Measured Enthalpies of Solvation. Thermochimica Acta. 2014	0	0.25	0	0.45	1.2945	3.924	organic	20140902	11.89	15.99491664	-0.380642287	0.051850292	5.00828721	6.581505328	1	2.72	130.2282257	0	6	2.23	4	0	9	8	0	27	0	0	2.7079	7.33272241	40.7589	0	0	0	0	0	0	0	0	0	0	0	0
625	1-nonanol	CCCCCCCCCO	-5.6	8574	http://goo.gl/mouej	W.E. Acree Jr. Data Collection 2011	0.193	0.42	0.37	0.48	1.4354	5.12	alkanols	20111213	11.99626881	15.99794329	-0.421720793	0.069720744	3.940738165	7.357073555	1	3.696	144.2548431	0	7	2.34	9	0	10	9	0	30	0	0	3.2517	10.57355289	45.1395	0	0	0	0	0	0	0	0	0	0	0	0
506	decylamine	NCCCCCCCCCC	15.33	8576	http://goo.gl/mouej	W.E. Acree Jr. Data Collection 2011	0.182	0.35	0.16	0.61	1.6174	5.606	alkylamine	20111213	11.89	14.00307907	-0.330011128	0.049700939	4.763537387	7.474413605	1	4.198	157.2966995	0	8	2.45	10	0	11	10	1	34	0	0	3.4183	11.68477489	51.398	0	0	0	0	0	0	0	0	0	0	0	0
2477	3-methoxyphenol	Oc1cccc(OC)c1	-18	8657	http://dx.doi.org/10.1021/ci049943w	Jes?s Jover; Ram?n Bosque; and Joaquim Sales. 2004. Determination of Abraham Solute Parameters from Molecular Structure. J. Chem. Inf. Comput. Sci. 44 (3)	0.879	1.17	0.59	0.39	0.8027	-123	organic	20040417	11.85	15.99591817	-0.360407468	0.191143962	4.689972662	7.460262151	0.142857143	1.531	124.1374872	0	1	2.01	0	8	6	9	0	17	6	6	1.5462	2.39073444	34.2153	0	1	1	1	1	0	0	0	1	0	0	0
4074	4-Methoxyphenol	COC1=CC=C(C=C1)O	56.17	8665	http://dx.doi.org/10.1016/j.tca.2014.08.024	Mikhail A. Varfolomeeva. Ilnaz T. Rakipova. William E. Acree Jr.. Michela Brumfieldb. Michael H. Abrahamc.Examination of Hydrogen Bonding Interactions between Dissolved Solutes and Alkylbenzene Solvents Based on Abraham Model Correlations Derived From Measured Enthalpies of Solvation. Thermochimica Acta. 2014	0.9	1.17	0.57	0.48	0.9747	4.773	organic	20140902	11.99632006	15.9982593	-0.386790246	0.09858666	4.657322854	7.401448126	0.142857143	1.531	124.1374872	0	1	2.01	0	8	7	9	0	17	6	6	1.5462	2.39073444	34.2153	0	1	1	1	1	0	0	0	1	0	0	0
1368	1,3-dimethoxybenzene	COc1cccc(c1)OC	-52	8674	http://goo.gl/mouej	W.E. Acree Jr. Data Collection 2011	0.816	1.01	0	0.45	1.115	5.022	aromatic ether	20111213	11.9962919	15.99825971	-0.377402165	0.079262437	4.719676061	7.618457074	0.25	1.852	138.1641046	0	2	2.12	0	8	7	10	0	20	6	6	1.7972	3.22992784	38.9844	0	1	1	1	1	0	0	0	1	0	0	0
696	3-amino-1-propanol	OCCCN	11	8733	http://goo.gl/mouej	W.E. Acree Jr. Data Collection 2011	0.465	0.85	0.38	0.95	0.6898	3.016	aminoalcohol	20111213	11.9937321	15.9949159	-0.395681582	0.044908778	3.774872116	5.907258753	1	-0.917	75.10978261	0	2	1.57	3	0	5	4	1	14	0	0	-1.1246	1.26472516	21.0765	0	0	0	0	0	0	0	0	0	0	0	0
792	benzo[ghi]perylene	c1cc2ccc3ccc4ccc5cccc6c5c4c3c2c6c1	278	8763	http://goo.gl/mouej	W.E. Acree Jr. Data Collection 2011	4.073	1.9	0	0.48	2.084	13.26	PAH	20111213	11.85	12.15030464	-0.207036019	0.093443387	7.841405005	11.99963362	0	7.004	276.3314788	1	0	3.88	0	22	8	27	0	34	27	22	5.152	26.543104	90.937	0	6	6	1	1	0	0	0	6	0	0	0
2417	perylene	c1cc2cccc3c2c(c1)c4cccc5c4c3ccc5	276.1	8788	http://dx.doi.org/10.1021/ci049943w	Jes?s Jover; Ram?n Bosque; and Joaquim Sales. 2004. Determination of Abraham Solute Parameters from Molecular Structure. J. Chem. Inf. Comput. Sci. 44 (3)	3.256	1.76	0	0.42	1.6956	-123	organic	20040417	11.85	12.15027013	-0.186501143	0.116074354	7.814632813	11.41661558	0	6.412	252.310007	1	0	3.66	0	20	8	24	0	32	24	20	4.8536	23.55743296	83.1728	0	5	5	1	1	0	0	0	5	0	0	0
789	benzo[b]fluoranthene	c1ccc2c(c1)cc-3c4c2cccc4-c5c3cccc5	166	8799	http://goo.gl/mouej	W.E. Acree Jr. Data Collection 2011	3.194	1.82	0	0.4	1.9536	11.632	PAH	20111213	11.85	12.15027013	-0.183091357	0.120360707	7.247996813	11.43198668	0	6.412	252.310007	1	0	3.66	0	20	9	24	0	32	22	20	4.8536	23.55743296	83.1728	0	5	5	1	1	0	0	1	4	0	0	0
790	benzo[k]fluoranthene	c1ccc2cc-3c(cc2c1)-c4cccc5c4c3ccc5	216.5	8804	http://goo.gl/mouej	W.E. Acree Jr. Data Collection 2011	3.19	1.91	0	0.33	1.9536	11.607	PAH	20111213	11.85	12.15027013	-0.186501141	0.116073237	7.156988281	11.04435858	0	6.412	252.310007	1	0	3.66	0	20	9	24	0	32	22	20	4.8536	23.55743296	83.1728	0	5	5	1	1	0	0	1	4	0	0	0
781	acenaphthylene	c1cc2cccc3c2c(c1)C=C3	91.75	8807	http://goo.gl/mouej	W.E. Acree Jr. Data Collection 2011	1.54	1.122	0	0.21	1.216	-123	PAH	20111213	11.9	12.10021925	-0.136749327	0.066794706	7.36334375	10.0422587	0	3.9	152.1923568	0	0	2.78	0	12	6	14	0	20	11	10	2.8946	8.37870916	51.905	0	3	3	1	1	0	0	1	2	0	0	0
2415	triphenylene	c1ccc2c(c1)c3ccccc3c4c2cccc4	198.6	8816	http://dx.doi.org/10.1021/ci049943w	Jes?s Jover; Ram?n Bosque; and Joaquim Sales. 2004. Determination of Abraham Solute Parameters from Molecular Structure. J. Chem. Inf. Comput. Sci. 44 (3)	3	1.71	0	0.42	1.5654	-123	organic	20040417	11.85	12.15023662	-0.183099435	0.120310023	7.389664063	10.84316126	0	5.82	228.2885352	1	0	3.44	0	18	8	21	0	30	21	18	4.5552	20.74984704	75.4086	0	4	4	1	1	0	0	0	4	0	0	0
788	chrysene	c1ccc2c(c1)ccc3c2ccc4c3cccc4	256.24	8817	http://goo.gl/mouej	W.E. Acree Jr. Data Collection 2011	3.027	1.73	0	0.36	1.8234	10.33	PAH	20111213	11.85	12.15023662	-0.186768625	0.115699992	7.102841797	10.83355637	0	5.82	228.2885352	1	0	3.44	0	18	10	21	0	30	21	18	4.5552	20.74984704	75.4086	0	4	4	1	1	0	0	0	4	0	0	0
1851	acridine	c1ccc2c(c1)cc3ccccc3n2	108.5	8860	http://goo.gl/mouej	W.E. Acree Jr. Data Collection 2011	2.536	1.32	0	0.58	1.413	-123	nitrogen-neterocyclic	20111213	11.98837754	14.01425132	-0.30678279	0.130956586	6.978492188	9.3556383	0	3.48	179.2177366	0	0	2.78	0	14	8	16	0	23	16	14	3.3532	11.24395024	56.0575	0	3	3	1	1	0	0	0	3	0	0	0
783	azulene	c1cccc2cccc2c1	99.5	8876	http://goo.gl/mouej	W.E. Acree Jr. Data Collection 2011	1.34	1.17	0	0.16	1.085	-123	PAH	20111213	11.85	12.1501118	-0.207649789	0.092557879	6.850571188	8.866760996	0	3.318	128.170885	0	0	2.56	0	10	6	11	0	18	10	10	2.7384	7.49883456	42.5082	0	2	2	1	1	0	0	1	0	1	0	0
96	norbornane	C1CC2CCC1C2	87.5	8878	http://goo.gl/mouej	W.E. Acree Jr. Data Collection 2011	0.37	0	0	0	0.878	-123	cycloalkane	20111213	11.9	12.10010405	-0.143812902	0.056400646	6.988	7.899361394	1	3.521	96.17044032	0	0	2.23	0	0	4	8	0	19	0	0	2.413	5.822569	30.3	0	3	0	1	0	0	0	2	1	0	0	0
4076	Adamantane	C1C2CC3CC1CC(C2)C3	270.61	8883	http://dx.doi.org/10.1016/j.tca.2014.08.024	Mikhail A. Varfolomeeva. Ilnaz T. Rakipova. William E. Acree Jr.. Michela Brumfieldb. Michael H. Abrahamc.Examination of Hydrogen Bonding Interactions between Dissolved Solutes and Alkylbenzene Solvents Based on Abraham Model Correlations Derived From Measured Enthalpies of Solvation. Thermochimica Acta. 2014	0.76	0.57	0	0.04	1.1918	4.934	organic	20140902	11.9	12.10017173	-0.143577568	0.056721226	8.051167325	8.792581862	1	4.766	136.234411	0	0	2.56	0	0	5	12	0	26	0	0	3.0012	9.00720144	42.196	0	4	0	1	0	0	0	0	4	0	0	0
76	cyclopentane	C1CCCC1	-93.95	8896	http://goo.gl/mouej	W.E. Acree Jr. Data Collection 2011	0.263	0.1	0	0	0.705	2.477	cycloalkane	20111213	11.9	12.10006119	-0.152797442	0.047263744	6.091	6.291061186	1	2.845	70.13308702	0	0	2.01	0	0	3	5	0	15	0	0	2.281	5.202961	23.005	0	1	0	1	0	0	0	1	0	0	0	0
1989	thiazole	n1ccsc1	-33	8899	http://goo.gl/mouej	W.E. Acree Jr. Data Collection 2011	0.706	0.93	0	0.43	0.6	2.877	drug	20111213	11.9886911	31.97207121	-0.315605572	0.123536244	6.319847988	7.677265154	0	0.602	85.12881815	0	0	1.57	2	5	3	5	0	8	5	5	0.2855	0.08151025	23.2107	0	1	1	1	1	0	0	1	0	0	0	0
2656	1,2,4-triazole	c1[nH]ncn1	120	8900	http://dx.doi.org/10.1021/ci049943w	Jes?s Jover; Ram?n Bosque; and Joaquim Sales. 2004. Determination of Abraham Solute Parameters from Molecular Structure. J. Chem. Inf. Comput. Sci. 44 (3)	0.662	1.04	0.72	0.61	0.4307	-123	organic	20040417	11.98875311	14.01446623	-0.288963796	0.149835612	5.023283649	5.347748867	0	-0.065	69.06540368	0	0	1.35	0	5	3	5	0	8	5	5	-0.41	0.1681	18.9515	0	1	1	1	1	0	0	1	0	0	0	0
2605	pyridazine	c1ccnnc1	-8	8902	http://dx.doi.org/10.1021/ci049943w	Jes?s Jover; Ram?n Bosque; and Joaquim Sales. 2004. Determination of Abraham Solute Parameters from Molecular Structure. J. Chem. Inf. Comput. Sci. 44 (3)	0.67	0.85	0	0.81	0.5482	-123	organic	20040417	11.85	14.00407816	-0.159456377	0.161349636	5.381875	6.063519984	0	-0.06	80.08811302	0	0	1.68	4	6	4	6	0	10	6	6	0.212	0.044944	23.7644	0	1	1	1	1	0	0	0	1	0	0	0
81	cycloheptane	C1CCCCCC1	-8	8908	http://goo.gl/mouej	W.E. Acree Jr. Data Collection 2011	0.35	0.1	0	0	0.9863	3.704	cycloalkane	20111213	11.9	12.10010405	-0.152797442	0.047306612	6.8165	7.016604054	1	3.983	98.18632183	0	0	2.23	0	0	4	7	0	21	0	0	3.1934	10.19780356	32.207	0	1	0	1	0	0	0	0	0	1	0	0
82	cyclooctane	C1CCCCCCC1	13.93	8909	http://goo.gl/mouej	W.E. Acree Jr. Data Collection 2011	0.413	0.1	0	0	1.1272	4.329	cycloalkane	20111213	11.9	12.10012615	-0.152797442	0.047328706	6.997875	7.198001148	1	4.552	112.2129392	0	0	2.34	0	0	5	8	0	24	0	0	3.6496	13.31958016	36.808	0	0	0	1	0	0	0	0	0	0	0	0
4077	12-Crown-4	C1COCCOCCOCCO1	16	8912	http://dx.doi.org/10.1016/j.tca.2014.08.024	Mikhail A. Varfolomeeva. Ilnaz T. Rakipova. William E. Acree Jr.. Michela Brumfieldb. Michael H. Abrahamc.Examination of Hydrogen Bonding Interactions between Dissolved Solutes and Alkylbenzene Solvents Based on Abraham Model Correlations Derived From Measured Enthalpies of Solvation. Thermochimica Acta. 2014	0.42	0.99	0	1.39	1.362	5.135	organic	20140902	11.99677716	15.99896459	-0.397420593	0.092602489	5.880235193	6.211931192	1	-0.76	176.2105589	0	0	1.9	2	0	7	12	0	28	0	0	-0.5236	0.27415696	44.174	0	0	0	1	0	0	0	0	0	0	0	0
1936	ephedrine	O[C@H](c1ccccc1)[C@@H](NC)C	34.67	8935	http://goo.gl/mouej	W.E. Acree Jr. Data Collection 2011	0.916	0.74	0.21	1.21	1.4385	6.15	drug	20111213	11.89	15.99491765	-0.386268021	0.111160547	5.412826095	9.108952178	0.4	1.388	165.2325784	0	3	2.34	NA	6	8	12	1	27	6	6	1.2345	1.52399025	49.6867	0	1	1	1	1	0	0	0	1	0	0	0
275	1,1,1-trifluoro-2,2-dichloroethane	ClC(Cl)C(F)(F)F	-107	9016	http://goo.gl/mouej	W.E. Acree Jr. Data Collection 2011	-0.086	0.34	0.21	0	0.6883	1.746	haloalkane	20111213	11.99782583	34.96985323	-0.186584854	0.449297579	3.450237568	7.645002168	1	2.818	152.9304974	0	1	1.13	2	0	4	6	0	8	0	0	2.2977	5.27942529	21.8165	0	0	0	0	0	0	0	0	0	0	0	0
2524	3-fluoroacetanilide	O=C(Nc1cccc(F)c1)C	85.5	9218	http://dx.doi.org/10.1021/ci049943w	Jes?s Jover; Ram?n Bosque; and Joaquim Sales. 2004. Determination of Abraham Solute Parameters from Molecular Structure. J. Chem. Inf. Comput. Sci. 44 (3)	0.74	1.36	0.62	0.52	0.9594	-123	organic	20040417	11.89	18.9984049	-0.281061187	0.251109742	4.103375535	8.334256221	0.125	1.437	153.1539246	0	2	2.01	2	9	7	11	0	19	6	6	1.1559	1.33610481	39.3566	0	1	1	1	1	0	0	0	1	0	0	0
707	diethyl sulfide	S(CC)CC	-103.97	9233	http://goo.gl/mouej	W.E. Acree Jr. Data Collection 2011	0.373	0.38	0	0.33	0.8357	3.021	dialkyl sulfide	20111213	11.89	31.9720712	-0.161970982	0.079717655	5.838061313	7.825429178	1	2.027	90.18843612	0	2	1.79	2	0	5	4	0	15	0	0	1.4928	2.22845184	28.6829	0	0	0	0	0	0	0	0	0	0	0	0
159	fluoroethane	FCC	-143.2	9243	http://goo.gl/mouej	W.E. Acree Jr. Data Collection 2011	0.05	0.35	0	0.1	0.4081	0.576	fluoroalkane	20111213	11.89	18.99840351	-0.25093014	0.151214125	2.569248509	3.913579396	1	1.261	48.05957878	0	0	1.57	2	0	3	2	0	8	0	0	0.9308	0.86638864	11.3172	0	0	0	0	0	0	0	0	0	0	0	0
277	1,1,2-trifluoro-1-bromo-2-chloroethane	BrC(F)(F)C(Cl)F	-50.969	9251	http://goo.gl/mouej	W.E. Acree Jr. Data Collection 2011	0.138	0.37	0.07	0.04	0.7409	2.227	haloalkane	20111213	11.99782584	78.9183372	-0.237486092	0.380804468	4.275853584	7.733003981	1	3.156	197.3810878	0	1	1.13	2	0	4	6	0	8	0	0	2.4003	5.76144009	24.5413	0	0	0	0	0	0	0	0	0	0	0	0
283	1,1-difluoro-1,2,2-trichloroethane	ClC(Cl)C(Cl)(F)F	-54.779	9253	http://goo.gl/mouej	W.E. Acree Jr. Data Collection 2011	0.116	0.38	0.09	0.02	0.793	2.5	haloalkane	20111213	11.99782585	34.97085332	-0.197890793	0.409466625	4.4756483	8.668502546	1	2.955	169.3850317	0	1	1.13	2	0	4	6	0	8	0	0	2.4944	6.22203136	26.6513	0	0	0	0	0	0	0	0	0	0	0	0
161	pentafluoroethane	FC(F)C(F)(F)F	-103	9256	http://goo.gl/mouej	W.E. Acree Jr. Data Collection 2011	-0.51	0	0.105	0.064	0.4789	0.1	fluoroalkane	20111213	11.99782578	19.00289689	-0.200910087	0.469060391	2.421424319	3.551039529	1	2.544	120.0214286	0	1	1.13	2	0	4	6	0	8	0	0	1.7019	2.89646361	11.9795	0	0	0	0	0	0	0	0	0	0	0	0
163	1,1,2,2-tetrafluoroethane	FC(F)C(F)F	-89	9286	http://goo.gl/mouej	W.E. Acree Jr. Data Collection 2011	-0.39	0.24	0.1	0.12	0.4612	0.394	fluoroalkane	20111213	11.99782582	19.00203254	-0.226873281	0.32104463	2.467344196	3.607331696	1	2.028	102.0309662	0	1	1.24	2	0	4	5	0	8	0	0	1.2076	1.45829776	11.0898	0	0	0	0	0	0	0	0	0	0	0	0
1618	2-fluorophenol	Fc1ccccc1O	15.37	9326	http://goo.gl/mouej	W.E. Acree Jr. Data Collection 2011	0.66	0.69	0.61	0.26	0.7928	3.453	phenol derivative	20111213	11.99635524	18.99840442	-0.382233969	0.152849635	3.95680855	6.674148382	0	1.777	112.1019273	0	0	1.9	0	7	5	8	0	13	6	6	1.7681	3.12617761	27.9685	0	1	1	1	1	0	0	0	1	0	0	0
1475	4-fluoroaniline	Fc1ccc(N)cc1	-1.4	9349	http://goo.gl/mouej	W.E. Acree Jr. Data Collection 2011	0.76	1.09	0.2	0.4	0.8339	4.007	aromatic amine	20111213	11.85	18.99840428	-0.302469327	0.216449828	3.907309691	7.322008182	0	1.366	111.1171663	0	0	1.9	0	7	6	8	0	14	6	6	1.2889	1.66126321	30.9748	0	1	1	1	1	0	0	0	1	0	0	0
1620	4-fluorophenol	Fc1ccc(O)cc1	46.1	9350	http://goo.gl/mouej	W.E. Acree Jr. Data Collection 2011	0.67	0.97	0.63	0.23	0.7928	-123	phenol derivative	20111213	11.85	18.99840442	-0.360417757	0.216780687	3.868590051	6.702518805	0	1.777	112.1019273	0	0	1.9	0	7	6	8	0	13	6	6	1.7681	3.12617761	27.9685	0	1	1	1	1	0	0	0	1	0	0	0
1619	3-fluorophenol	Fc1cccc(O)c1	11.9	9360	http://goo.gl/mouej	W.E. Acree Jr. Data Collection 2011	0.667	0.98	0.68	0.17	0.7928	-123	phenol derivative	20111213	11.85	18.99840442	-0.360321403	0.226538931	3.897996201	6.691147115	0	1.777	112.1019273	0	0	1.9	0	7	5	8	0	13	6	6	1.7681	3.12617761	27.9685	0	1	1	1	1	0	0	0	1	0	0	0
1742	2-fluoropyridine	c1ccnc(c1)F	-3.989	9363	http://goo.gl/mouej	W.E. Acree Jr. Data Collection 2011	0.489	0.89	0	0.36	0.693	-123	pyridine derivative	20111213	11.99755926	19.00013256	-0.228036235	0.241181462	3.666813013	6.137284144	0	1.02	97.09054893	0	0	1.79	5	6	5	7	0	11	6	6	1.2662	1.60326244	25.1322	0	1	1	1	1	0	0	0	1	0	0	0
173	1-fluorohexane	FCCCCCC	-103	9377	http://goo.gl/mouej	W.E. Acree Jr. Data Collection 2011	0	0.35	0	0.1	0.972	2.951	fluoroalkane	20111213	11.89	18.99840408	-0.250648516	0.089661472	3.158700854	6.687594228	1	3.326	104.1660484	0	4	2.01	6	0	7	6	0	20	0	0	2.8231	7.96989361	29.6444	0	0	0	0	0	0	0	0	0	0	0	0
657	1,1,1-trifluoropropan-2-ol	FC(F)(F)C(O)C	-27.559	9391	http://goo.gl/mouej	W.E. Acree Jr. Data Collection 2011	0.105	0.47	0.37	0.36	0.6431	1.963	alkanols	20111213	11.89	19.00040552	-0.383602043	0.414318105	2.90925	5.47592935	1	1.386	114.066526	0	1	1.35	3	0	4	6	0	12	0	0	1.0269	1.05452361	18.1296	0	0	0	0	0	0	0	0	0	0	0	0
2617	dichlorotetrafluoroethane	FC(F)(F)C(Cl)(Cl)F	-56.6	9392	http://dx.doi.org/10.1021/ci049943w	Jes?s Jover; Ram?n Bosque; and Joaquim Sales. 2004. Determination of Abraham Solute Parameters from Molecular Structure. J. Chem. Inf. Comput. Sci. 44 (3)	-0.19	0.05	0	0	0.706	-123	organic	20040417	11.9978258	34.96985336	-0.202338364	0.465585336	3.4325	7.557904426	1	3.334	170.9209598	0	1	1.02	2	0	4	7	0	8	0	0	2.5896	6.70602816	22.5388	0	0	0	0	0	0	0	0	0	0	0	0
467	ethyl trifluoroacetate	FC(F)(F)C(=O)OCC	-50.549	9411	http://goo.gl/mouej	W.E. Acree Jr. Data Collection 2011	-0.2	0.24	0	0.46	0.7997	1.875	ester	20111213	11.89	19.00040695	-0.308799193	0.478985728	2.91115625	5.345756372	0.75	1.363	142.0766669	0	3	1.35	2	3	6	8	0	14	0	0	1.4581	2.12605561	23.171	0	0	0	0	0	0	0	0	0	0	0	0
1581	(4-fluorophenyl)acetic acid	Fc1ccc(cc1)CC(=O)O	84.5	9454	http://goo.gl/mouej	W.E. Acree Jr. Data Collection 2011	0.6	0.98	0.6	0.58	1.09	-123	aromatic carboxylic acid	20111213	11.99629189	18.99840504	-0.350990465	0.282998912	3.880608867	8.316380961	0.125	1.61	154.1386855	0	2	2.01	NA	6	8	11	0	18	6	6	1.6747	2.80462009	37.582	1	1	1	1	1	0	0	0	1	0	0	0
2119	fluroxene	FC(F)(F)COC=C	3.691	9461	http://goo.gl/mouej	W.E. Acree Jr. Data Collection 2011	0.183	0.3	0	0.27	0.741	1.6	organic	20111213	11.79	19.00040596	-0.344499647	0.412502048	2.85175	5.339477669	0.5	2.249	126.0772619	0	3	1.46	2	3	6	7	0	13	0	0	1.1421	1.30439241	22.1548	0	0	0	0	0	0	0	0	0	0	0	0
1697	1,2-dihydroxy-4-methylbenzene	Oc1ccc(cc1O)C	66.5	9564	http://goo.gl/mouej	W.E. Acree Jr. Data Collection 2011	0.95	1.22	0.85	0.49	0.9747	5.135	benzenediol	20111213	11.89	15.99591816	-0.358750951	0.102997917	4.790390244	7.683944597	0.142857143	1.808	124.1374872	0	0	2.01	NA	8	6	9	0	17	6	6	1.7814	3.17338596	34.4874	0	1	1	1	1	0	0	0	1	0	0	0
2882	4-fluorobenzoic acid	O=C(O)c1ccc(F)cc1	185	9579	http://precedings.nature.com/documents/4243/version/3	ONSChallenge Solubility Data	0.805	0.963	0.362	0.395	0.949	-123	organic solid	20120126	11.85	18.99840489	-0.32772487	0.290648708	3.942532152	7.91178949	0	1.798	140.1120681	0	1	1.9	NA	9	7	10	0	15	6	6	1.6399	2.68927201	33.0328	1	1	1	1	1	0	0	0	1	0	0	0
1365	3-fluoroanisole	Fc1cccc(OC)c1	-35	9581	http://goo.gl/mouej	W.E. Acree Jr. Data Collection 2011	0.571	0.72	0	0.27	0.9337	3.865	aromatic ether	20111213	11.85	18.99840456	-0.348581447	0.226636313	3.97658955	7.319884113	0.142857143	2.098	126.1285447	0	1	2.01	0	7	6	9	0	16	6	6	2.0191	4.07676481	32.7376	0	1	1	1	1	0	0	0	1	0	0	0
2379	fluorobenzene	Fc1ccccc1	-41.4	9614	http://dx.doi.org/10.1021/ci049943w	Jes?s Jover; Ram?n Bosque; and Joaquim Sales. 2004. Determination of Abraham Solute Parameters from Molecular Structure. J. Chem. Inf. Comput. Sci. 44 (3)	0.477	0.57	0	0.1	0.6266	-123	organic	20040417	11.85	18.99840408	-0.206295239	0.215944257	3.839185019	6.326917147	0	2.183	96.10252237	0	0	2.01	0	6	5	7	0	12	6	6	2.0355	4.14326025	26.2744	0	1	1	1	1	0	0	0	1	0	0	0
174	1-fluorooctane	FCCCCCCCC	-40.409	9633	http://goo.gl/mouej	W.E. Acree Jr. Data Collection 2011	-0.02	0.35	0	0.1	1.2538	3.85	fluoroalkane	20111213	11.89	18.99840437	-0.250658126	0.08967786	3.188173077	7.164936791	1	4.464	132.2192832	0	6	2.23	8	0	9	8	0	26	0	0	3.7355	13.95396025	38.8464	0	0	0	0	0	0	0	0	0	0	0	0
2308	propadiene	C(=C)=C	-136.2	9642	http://dx.doi.org/10.1021/ci049943w	Jes?s Jover; Ram?n Bosque; and Joaquim Sales. 2004. Determination of Abraham Solute Parameters from Molecular Structure. J. Chem. Inf. Comput. Sci. 44 (3)	0.33	0.15	0	0.14	0.3593	-123	organic	20040417	11.79	12.21000952	-0.274370147	0.149674375	4.326991613	4.973506766	0	3.335	40.06397071	0	0	1.79	3	3	3	2	0	7	0	0	1.2424	1.54355776	14.2575	0	0	0	0	0	0	0	0	0	0	0	0
95	pinane	CC2(C)C1CC2C(CC1)C	-52	9724	http://goo.gl/mouej	W.E. Acree Jr. Data Collection 2011	0.434	0.6	0	0	1.3	-123	cycloalkane	20111213	11.89	12.11015511	-0.161869444	0.059355605	6.391776033	9.721633427	1	5.143	138.2502925	1	0	2.56	NA	0	5	11	0	28	0	0	3.1228	9.75187984	43.8723	0	3	0	1	0	0	1	0	2	0	0	0
2957	imperatorin	O=C/3Oc2c(OCC=C(/C)C)c1occc1cc2C=C3	137.941	9797	http://precedings.nature.com/documents/4243/version/3	ONSChallenge Solubility Data	1.743	1.818	0	1.097	1.971	-123	organic solid	20120126	11.9	15.99793074	-0.336178406	0.323239789	4.366052467	9.799646424	0.1875	3.809	270.2805646	0	3	2.78	NA	15	10	22	0	34	15	13	3.9221	15.38286841	74.3385	0	3	3	1	1	0	0	1	2	0	0	0
3023	thiaxanthone	O=C1c3c(Sc2c1cccc2)cccc3	210	9873	http://precedings.nature.com/documents/4243/version/3	ONSChallenge Solubility Data	2.061	1.541	0	0.548	1.536	-123	organic solid	20120126	11.85	31.97207171	-0.287620551	0.195131217	5.688432643	11.39310773	0	4.032	212.2685826	0	0	2.67	0	15	8	17	0	23	16	14	3.7774	14.26875076	63.1094	0	3	3	1	1	0	0	0	3	0	0	0
1387	butyrophenone	CCCC(=O)c1ccccc1	12	9893	http://goo.gl/mouej	W.E. Acree Jr. Data Collection 2011	0.788	1.026	0	0.503	1.2957	5.388	aromatic ketone	20111213	11.85	15.99491715	-0.293724532	0.162671019	4.907399426	8.779813135	0.3	2.721	148.2020529	0	3	2.45	NA	8	8	11	0	23	6	6	2.693	7.252249	45.6887	0	1	1	1	1	0	0	0	1	0	0	0
778	indane	c1ccc2c(c1)CCC2	-51.2	9903	http://goo.gl/mouej	W.E. Acree Jr. Data Collection 2011	0.829	0.62	0	0.15	1.0305	4.59	PAH	20111213	11.9	12.1001487	-0.136013049	0.06484136	6.82275	8.573995955	0.333333333	2.915	118.1760306	0	0	2.45	0	6	5	10	0	19	6	6	2.887	8.334769	38.9392	0	2	1	1	1	0	0	1	1	0	0	0
1603	2,4,5-trimethylphenol	Oc1cc(c(cc1C)C)C	72	9911	http://goo.gl/mouej	W.E. Acree Jr. Data Collection 2011	0.85	0.79	0.52	0.44	1.1978	-123	phenol derivative	20111213	11.89	15.99491689	-0.36014419	0.075424763	5.144338936	8.502834094	0.333333333	2.716	136.191317	0	0	2.34	NA	7	6	10	0	22	6	6	3.0212	9.12764944	42.8757	0	1	1	1	1	0	0	0	1	0	0	0
1753	3-formylpyridine	O=Cc1cccnc1	8	9943	http://goo.gl/mouej	W.E. Acree Jr. Data Collection 2011	0.817	1.16	0	0.76	0.8319	-123	pyridine derivative	20111213	11.85	15.99491665	-0.297362904	0.185067794	3.753403589	7.508267086	0	0.466	107.1102273	0	1	1.9	5	8	6	8	0	13	6	6	0.4388	0.19254544	30.4921	0	1	1	1	1	0	0	0	1	0	0	0
644	cycloheptanol	OC1CCCCCC1	2	9970	http://goo.gl/mouej	W.E. Acree Jr. Data Collection 2011	0.513	0.54	0.32	0.58	1.045	4.407	alkanols	20111213	11.9	15.99491639	-0.392490784	0.121891071	4.847746924	7.423785707	1	1.898	114.1857268	0	0	2.12	0	0	5	8	0	22	0	0	1.9565	3.82789225	33.8757	0	1	0	1	0	0	0	0	0	1	0	0
327	trimethylene oxide	O1CCC1	-97	9994	http://goo.gl/mouej	W.E. Acree Jr. Data Collection 2011	0.319	0.75	0	0.42	0.4814	2.086	ether	20111213	11.99702083	15.99741676	-0.402590319	0.071452529	4.267185597	5.072007189	1	0.168	58.07925714	0	0	1.68	3	0	3	4	0	10	0	0	-0.0685	0.00469225	15.9089	0	1	0	1	0	0	1	0	0	0	0	0
561	3-methylbutanoic acid	O=C(O)CC(C)C	-30.4	10001	http://goo.gl/mouej	W.E. Acree Jr. Data Collection 2011	0.178	0.6	0.61	0.46	0.8875	3.151	alkanoic acid	20111213	11.89	15.99591715	-0.331542246	0.25912642	3.721745253	7.218589985	0.8	1.25	102.1318969	0	2	1.79	4	3	5	6	0	17	0	0	1.145	1.311025	26.4202	1	0	0	0	0	0	0	0	0	0	0	0
1761	2-aminopyridine	c1ccnc(c1)N	57.75	10008	http://goo.gl/mouej	W.E. Acree Jr. Data Collection 2011	0.98	1.1	0.32	0.63	0.7751	-123	pyridine derivative	20111213	11.99359816	14.00927838	-0.315771604	0.132101874	5.233582958	7.006734748	0	0.681	94.11473042	0	0	1.79	5	7	5	7	0	13	6	6	0.4719	0.22268961	28.915	0	1	1	1	1	0	0	0	1	0	0	0
333	1,3-dioxane	O1CCCOC1	-43.5	10018	http://goo.gl/mouej	W.E. Acree Jr. Data Collection 2011	0.308	0.92	0	0.64	0.681	2.71	ether	20111213	11.99693552	15.99778367	-0.373892701	0.166366226	4.882947194	5.766764517	1	0.115	88.10527947	0	0	1.68	3	0	4	6	0	14	0	0	-0.2171	0.04713241	21.7619	0	1	0	1	0	0	0	0	1	0	0	0
577	suberic acid	O=C(O)CCCCCCC(=O)O	143.5	10025	http://goo.gl/mouej	W.E. Acree Jr. Data Collection 2011	0.35	1.36	1.1	0.87	1.3846	5.926	alkanedioic acid	20111213	11.99629186	15.99928583	-0.351408474	0.278787374	3.714021484	7.320068177	0.75	1.144	174.1946774	0	7	1.9	8	3	10	11	0	26	0	0	1.4148	2.00165904	41.941	2	0	0	0	0	0	0	0	0	0	0	0
735	trimethyl phosphate	O=P(OC)(OC)OC	-46	10101	http://goo.gl/mouej	W.E. Acree Jr. Data Collection 2011	0.113	1.36	0	0.93	0.9707	3.85	trialkyl phosphate	20111213	11.99654857	30.97376206	-0.319630572	0.453101271	2.689369635	4.918756635	1	-0.69	140.0750558	0	3	1.24	0	5	5	7	0	17	0	0	-0.3513	0.12341169	28.9055	0	0	0	0	0	0	0	0	0	0	0	0
737	tripropyl phosphate	O=P(OCCC)(OCCC)OCCC	-25.689	10106	http://goo.gl/mouej	W.E. Acree Jr. Data Collection 2011	-0.05	1.07	0	1.13	1.8161	6.341	trialkyl phosphate	20111213	11.89	30.97376237	-0.284389781	0.453908615	3.396712503	6.333456058	1	1.653	224.2347602	0	9	1.9	3	5	9	13	0	35	0	0	2.2662	5.13566244	56.7221	0	0	0	0	0	0	0	0	0	0	0	0
128	2,3-dimethylbuta-1,3-diene	CC(=C)C(=C)C	-76	10124	http://goo.gl/mouej	W.E. Acree Jr. Data Collection 2011	0.352	0.23	0	0.14	0.868	2.69	alkene	20111213	11.89	12.11007471	-0.157858911	0.062724554	5.888625	7.872973656	0.333333333	2.74	82.14382292	0	1	2.12	4	4	4	5	0	16	0	0	2.3078	5.32594084	28.8584	0	0	0	0	0	0	0	0	0	0	0	0
773	triphenylmethane	c1c(cccc1)C(c2ccccc2)c3ccccc3	93.75	10169	http://goo.gl/mouej	W.E. Acree Jr. Data Collection 2011	1.89	1.32	0	0.52	2.0729	8.14	alkylbenzene	20111213	11.85	12.15025325	-0.197059278	0.104004011	6.794085938	12.08056819	0.052631579	5.655	244.3310341	1	3	3.55	0	6	9	21	0	35	18	18	5.0886	25.89384996	80.4388	0	3	3	3	3	0	0	0	3	0	0	0
754	1,2,3-trimethylbenzene	c1(cccc(c1C)C)C	-25.1	10236	http://goo.gl/mouej	W.E. Acree Jr. Data Collection 2011	0.728	0.61	0	0.19	1.1391	4.565	alkylbenzene	20111213	11.89	12.11013444	-0.153439957	0.066826801	6.234108438	8.758384981	0.333333333	3.333	120.1919121	0	0	2.45	NA	6	5	9	0	21	6	6	3.2886	10.81488996	41.1816	0	1	1	1	1	0	0	0	1	0	0	0
1608	2,3,5,6-tetramethylphenol	Oc1c(c(cc(c1C)C)C)C	118.5	10244	http://goo.gl/mouej	W.E. Acree Jr. Data Collection 2011	0.88	0.81	0.38	0.44	1.3387	-123	phenol derivative	20111213	11.89	15.99491714	-0.359867084	0.083633533	5.537306059	8.841711616	0.4	2.942	150.2179344	0	0	2.45	NA	7	6	11	0	25	6	6	3.5074	12.30185476	47.9169	0	1	1	1	1	0	0	0	1	0	0	0
1605	3,4,5-trimethylphenol	Oc1cc(c(c(c1)C)C)C	106	10246	http://goo.gl/mouej	W.E. Acree Jr. Data Collection 2011	0.83	0.89	0.58	0.42	1.1978	-123	phenol derivative	20111213	11.89	15.99491689	-0.36040534	0.072932468	4.987152099	8.817199711	0.333333333	2.927	136.191317	0	0	2.34	NA	7	6	10	0	22	6	6	3.0212	9.12764944	42.8757	0	1	1	1	1	0	0	0	1	0	0	0
2636	1-methyl-2-isopropylbenzene	c1cccc(c1C(C)C)C	-71.75	10253	http://dx.doi.org/10.1021/ci049943w	Jes?s Jover; Ram?n Bosque; and Joaquim Sales. 2004. Determination of Abraham Solute Parameters from Molecular Structure. J. Chem. Inf. Comput. Sci. 44 (3)	0.669	0.53	0	0.19	0.979	-123	organic	20040417	11.89	12.11015511	-0.153298891	0.066976225	6.23253125	9.387130972	0.4	3.864	134.2185295	0	1	2.56	NA	6	6	10	0	24	6	6	3.5104	12.32290816	45.29	0	1	1	1	1	0	0	0	1	0	0	0
1516	2-methylbenzamide	O=C(c1ccccc1C)N	144.5	10254	http://goo.gl/mouej	W.E. Acree Jr. Data Collection 2011	0.95	1.5	0.5	0.72	1.1137	-123	benzamide	20111213	11.99347916	15.99491716	-0.291412173	0.251849808	4.509277266	8.83563188	0.125	1.346	135.1634621	0	1	2.12	NA	9	6	10	0	19	6	6	1.3184	1.73817856	39.6798	0	1	1	1	1	0	0	0	1	0	0	0
1505	1,2-dinitrobenzene	O=[N+]([O-])c1ccccc1[N+]([O-])=O	118.25	10257	http://goo.gl/mouej	W.E. Acree Jr. Data Collection 2011	1.17	1.7	0	0.4	1.0648	5.905	aromatic nitro	20111213	11.999	16.01699756	-0.263560852	0.19562581	3.724766782	8.051886355	0	1.806	168.1072045	0	2	1.46	0	12	6	12	0	16	6	6	1.6188	2.62051344	40.7074	0	1	1	1	1	0	0	0	1	0	0	0
2128	2-methylfuran	Cc1ccco1	-88.5	10340	http://goo.gl/mouej	W.E. Acree Jr. Data Collection 2011	0.372	0.5	0	0.14	0.677	-123	organic	20111213	11.99396609	16.00053994	-0.374403706	0.108365242	5.210489911	6.412018981	0.2	0.945	82.10072893	0	0	1.9	5	5	4	6	0	12	5	5	1.0793	1.16488849	23.4124	0	1	1	1	1	0	0	1	0	0	0	0
1673	2-methyl-4,6-dinitrophenol	[O-][N+](=O)c1cc([N+]([O-])=O)cc(c1O)C	86.6	10343	http://goo.gl/mouej	W.E. Acree Jr. Data Collection 2011	1.2	1.59	0.04	0.52	1.2644	6.58	phenol derivative	20111213	11.89	15.99892849	-0.357831462	0.158735783	3.762161642	8.344274859	0.142857143	2.484	198.1332269	0	2	1.46	NA	13	7	14	0	20	6	6	1.8376	3.37677376	47.4427	0	1	1	1	1	0	0	0	1	0	0	0
2280	ethynyl benzene	C#Cc1ccccc1	-44.9	10364	http://dx.doi.org/10.1021/ci049943w	Jes?s Jover; Ram?n Bosque; and Joaquim Sales. 2004. Determination of Abraham Solute Parameters from Molecular Structure. J. Chem. Inf. Comput. Sci. 44 (3)	0.679	0.58	0.12	0.24	0.7832	-123	organic	20040417	11.85	12.15008271	-0.165129551	0.143188918	4.716590381	7.898388568	0	2.52	102.1335317	0	0	2.34	NA	8	6	8	0	14	6	6	2.9571	8.74444041	34.1618	0	1	1	1	1	0	0	0	1	0	0	0
2909	benzalaniline	c1ccc(cc1)/C=N/c2ccccc2	50.6	10400	http://precedings.nature.com/documents/4243/version/3	ONSChallenge Solubility Data	1.067	0.786	0	0.256	1.522	-123	organic solid	20120126	11.85	14.00308061	-0.255694662	0.17169647	6.539642441	8.850685969	0	3.376	181.2336182	0	2	2.78	NA	14	10	15	0	25	12	12	3.4265	11.74090225	59.3804	0	2	2	2	2	0	0	0	2	0	0	0
763	pentylbenzene	c1ccccc1CCCCC	-75	10404	http://goo.gl/mouej	W.E. Acree Jr. Data Collection 2011	0.594	0.51	0	0.15	1.421	5.23	alkylbenzene	20111213	11.89	12.11017617	-0.170688749	0.049702993	5.157811639	8.679788708	0.454545455	4.63	148.2451469	0	4	2.67	NA	6	9	11	0	27	6	6	4.141	17.147881	49.5032	0	1	1	1	1	0	0	0	1	0	0	0
761	isobutylbenzene	c1ccccc1CC(C)C	-51	10410	http://goo.gl/mouej	W.E. Acree Jr. Data Collection 2011	0.58	0.47	0	0.15	1.28	-123	alkylbenzene	20111213	11.89	12.11015511	-0.162990457	0.058037285	5.910000238	8.75838232	0.4	4	134.2185295	0	2	2.56	NA	6	7	10	0	24	6	6	3.4804	12.11318416	44.8498	0	1	1	1	1	0	0	0	1	0	0	0
1529	4-chloroacetanilide	Clc1ccc(NC(=O)C)cc1	178.67	10411	http://goo.gl/mouej	W.E. Acree Jr. Data Collection 2011	0.98	1.5	0.64	0.51	1.2357	-123	benzamide	20111213	11.85	34.96885313	-0.281054644	0.201021763	4.222355687	8.601519814	0.125	1.898	169.6084589	0	2	2.01	2	9	8	11	0	19	6	6	1.6148	2.60757904	43.945	0	1	1	1	1	0	0	0	1	0	0	0
446	ethyl pentanoate	O=C(OCC)CCCC	-91.1	10420	http://goo.gl/mouej	W.E. Acree Jr. Data Collection 2011	0.049	0.58	0	0.45	1.1693	3.769	ester	20111213	11.89	15.99591816	-0.315931612	0.261469835	4.114713434	6.937952673	0.857142857	2.055	130.1851317	0	5	2.01	5	3	8	8	0	23	0	0	1.9492	3.79938064	35.9897	0	0	0	0	0	0	0	0	0	0	0	0
1868	N-isobutylurethane	O=C(OCC)NCC(C)C	35.061	10422	http://goo.gl/mouej	W.E. Acree Jr. Data Collection 2011	0.202	0.88	0.24	0.66	1.2691	4.69	urethane	20111213	11.89	15.99591916	-0.303138813	0.337324962	4.109557102	7.467553214	0.857142857	1.382	145.1997756	0	5	1.9	3	4	8	9	0	25	0	0	1.5576	2.42611776	39.4782	0	0	0	0	0	0	0	0	0	0	0	0
438	isobutyl propanoate	O=C(OCC(C)C)CC	-71.4	10433	http://goo.gl/mouej	W.E. Acree Jr. Data Collection 2011	0.032	0.53	0	0.47	1.1693	3.635	ester	20111213	11.89	15.99591816	-0.315391773	0.261217885	4.03612071	7.210163763	0.857142857	1.572	130.1851317	0	4	2.01	3	3	7	8	0	23	0	0	1.8798	3.53364804	35.7837	0	0	0	0	0	0	0	0	0	0	0	0
190	1-chloropropane	ClCCC	-122.6	10437	http://goo.gl/mouej	W.E. Acree Jr. Data Collection 2011	0.216	0.4	0	0.1	0.6537	2.202	chloroalk_ne	20111213	11.89	34.96885281	-0.173459134	0.060659366	4.93060579	6.454254732	1	1.756	78.54073055	0	1	1.68	3	0	4	3	0	11	0	0	1.7191	2.95530481	20.5845	0	0	0	0	0	0	0	0	0	0	0	0
2215	methyl ethyl ether	O(CC)C	-113	10441	http://dx.doi.org/10.1021/ci049943w	Jes?s Jover; Ram?n Bosque; and Joaquim Sales. 2004. Determination of Abraham Solute Parameters from Molecular Structure. J. Chem. Inf. Comput. Sci. 44 (3)	0.02	0.25	0	0.44	0.418	-123	organic	20040417	11.99654878	15.99794171	-0.411190604	0.063078026	4.004655635	4.968756228	1	0.443	60.09513865	0	1	1.68	2	0	4	3	0	12	0	0	0.3993	0.15944049	17.7605	0	0	0	0	0	0	0	0	0	0	0	0
52	2,2,4-trimethylpentane	CC(C)CC(C)(C)C	-107.08	10445	http://goo.gl/mouej	W.E. Acree Jr. Data Collection 2011	0	0	0	0	1.236	3.106	alkane	20111213	11.89	12.11011416	-0.159339712	0.061922972	5.9119375	8.904306431	1	4.807	114.2288207	0	2	2.34	5	0	5	7	0	26	0	0	3.3624	11.30573376	38.3795	0	0	0	0	0	0	0	0	0	0	0	0
426	t-butyl acetate	O=C(OC(C)(C)C)C	-62	10446	http://goo.gl/mouej	W.E. Acree Jr. Data Collection 2011	0.025	0.54	0	0.47	1.0284	2.802	ester	20111213	11.89	15.99591765	-0.31005574	0.302029257	3.878934134	7.878628461	0.833333333	1.541	116.1585143	0	2	1.9	3	3	5	7	0	20	0	0	0.9524	0.90706576	31.2166	0	0	0	0	0	0	0	0	0	0	0	0
2040	dodecamethylcyclohexasiloxane	O1[Si](O[Si](O[Si](O[Si](O[Si](O[Si]1(C)C)(C)C)(C)C)(C)C)(C)C)(C)C	-3	10449	http://goo.gl/mouej	W.E. Acree Jr. Data Collection 2011	-0.88	-0.045	0	0.752	3.5172	6.065	organosilicon	20111213	11.99831427	27.98208702	-0.332348675	0.231777949	4.966075598	7.146320879	1	6.84	444.923436	1	0	1.46	0	0	9	24	0	60	0	0	9.4158	88.65728964	78.075	0	0	0	1	0	0	0	0	0	0	0	0
2039	decamethylcyclopentasiloxane	O1[Si](O[Si](O[Si](O[Si](O[Si]1(C)C)(C)C)(C)C)(C)C)(C)C	-42	10451	http://goo.gl/mouej	W.E. Acree Jr. Data Collection 2011	-0.698	-0.083	0	0.632	2.931	5.267	organosilicon	20111213	11.99832519	27.98111515	-0.332348675	0.231708499	4.919553832	7.052994277	1	5.7	370.76953	1	0	1.46	0	0	7	20	0	50	0	0	7.8465	61.56756225	65.0625	0	0	0	1	0	0	0	0	0	0	0	0
535	butanamide	O=C(N)CCC	115.15	10464	http://goo.gl/mouej	W.E. Acree Jr. Data Collection 2011	0.42	1.3	0.56	0.68	0.788	-123	alkaneamide	20111213	11.89	15.99491614	-0.281418126	0.197012176	3.87430925	6.461756834	0.75	0.014	87.12051851	0	2	1.68	4	3	5	5	0	15	0	0	0.291	0.084681	23.6938	0	0	0	0	0	0	0	0	0	0	0	0
218	chlorocyclohexane	ClC1CCCCC1	-44	10487	http://goo.gl/mouej	W.E. Acree Jr. Data Collection 2011	0.448	0.48	0	0.1	0.9678	3.832	chloroalk_ne	20111213	11.9	34.96885294	-0.169816723	0.124477046	5.958370366	8.519874242	1	2.64	118.6047013	0	0	2.01	0	0	5	7	0	18	0	0	2.7049	7.31648401	32.3257	0	1	0	1	0	0	0	0	1	0	0	0
408	delta-pentanolactone	O=C1OCCCC1	-13	10488	http://goo.gl/mouej	W.E. Acree Jr. Data Collection 2011	0.441	1.52	0	0.63	0.7789	3.68	carbonate	20111213	11.9	15.99591715	-0.315642075	0.299129271	3.806372274	6.437522218	0.8	0.577	100.1160154	0	0	1.79	5	3	5	7	0	15	0	0	0.7327	0.53684929	24.9087	0	1	0	1	0	0	0	0	1	0	0	0
415	isobutyl formate	O=COCC(C)C	-95.8	10492	http://goo.gl/mouej	W.E. Acree Jr. Data Collection 2011	0.095	0.6	0	0.4	0.8875	2.789	ester	20111213	11.89	15.99591715	-0.31803805	0.248188551	3.080997368	6.979141727	0.8	1.083	102.1318969	0	3	1.79	3	3	6	6	0	17	0	0	1.1341	1.28618281	27.0848	0	0	0	0	0	0	0	0	0	0	0	0
247	1-iodobutane	ICCCC	-103	10497	http://goo.gl/mouej	W.E. Acree Jr. Data Collection 2011	0.628	0.4	0	0.14	0.9304	3.628	iodoalkane	20111213	11.89	126.904473	-0.170437862	0.049864799	5.480557403	10.21562671	1	2.863	184.0188834	0	2	1.79	4	0	5	4	0	14	0	0	2.8511	8.12877121	33.5161	0	0	0	0	0	0	0	0	0	0	0	0
493	3-chloropropionitrile	ClCCC#N	-50.67	10498	http://goo.gl/mouej	W.E. Acree Jr. Data Collection 2011	0.387	1.22	0.02	0.4	0.6675	3.07	nitrile	20111213	11.95309145	34.96885286	-0.436266859	0.290666321	3.683734454	6.544005761	0.666666667	0.626	89.52361149	0	1	1.57	3	1	5	4	0	9	0	0	0.8254	0.68128516	21.0756	0	0	0	0	0	0	0	0	0	0	0	0
608	2-heptanol	OC(C)CCCCC	-40.899	10511	http://goo.gl/mouej	W.E. Acree Jr. Data Collection 2011	0.188	0.36	0.33	0.56	1.1536	-123	alkanols	20111213	11.89	15.99491639	-0.392770479	0.05255663	4.542448064	7.130911149	1	2.449	116.2016083	0	4	2.12	7	0	7	7	0	24	0	0	2.2606	5.11031236	35.7547	0	0	0	0	0	0	0	0	0	0	0	0
201	1-chloropentane	ClCCCCC	-99	10512	http://goo.gl/mouej	W.E. Acree Jr. Data Collection 2011	0.21	0.38	0	0.09	0.9355	3.223	chloroalk_ne	20111213	11.89	34.9688529	-0.17346407	0.050750534	5.082233039	7.048141646	1	2.894	106.5939654	0	3	1.9	5	0	6	5	0	17	0	0	2.6315	6.92479225	29.7865	0	0	0	0	0	0	0	0	0	0	0	0
202	1-chlorohexane	ClCCCCCC	-94	10526	http://goo.gl/mouej	W.E. Acree Jr. Data Collection 2011	0.201	0.39	0	0.09	1.0764	3.708	chloroalk_ne	20111213	11.89	34.96885294	-0.173471912	0.050764396	5.0998396	7.205382091	1	3.463	120.6205828	0	4	2.01	6	0	7	6	0	20	0	0	3.0877	9.53389129	34.3875	0	0	0	0	0	0	0	0	0	0	0	0
141	cyclohepta-1,3,5-triene	C1=CC/C=CC=C1	-79.75	10534	http://goo.gl/mouej	W.E. Acree Jr. Data Collection 2011	0.764	0.46	0	0.2	0.8573	3.442	alkene	20111213	11.9	12.10010405	-0.163738246	0.036407244	7.086077747	7.310371657	0.142857143	2.768	92.13867731	0	0	2.23	0	6	4	7	0	15	0	0	1.8596	3.45811216	35.5568	0	1	0	1	0	0	0	0	0	1	0	0
4017	Hexadecane	CCCCCCCCCCCCCCCC	18.02	10540	http://dx.doi.org/10.1016/j.tca.2014.08.024	Mikhail A. Varfolomeeva. Ilnaz T. Rakipova. William E. Acree Jr.. Michela Brumfieldb. Michael H. Abrahamc.Examination of Hydrogen Bonding Interactions between Dissolved Solutes and Alkylbenzene Solvents Based on Abraham Model Correlations Derived From Measured Enthalpies of Solvation. Thermochimica Acta. 2014	0	0	0	0	2.363	7.714	organic	20140902	11.89	12.11028781	-0.170505205	0.05000921	5.117283083	7.613970644	1	9.444	226.44176	2	13	3.22	16	0	16	15	0	50	0	0	7.6708	58.84117264	75.4182	0	0	0	0	0	0	0	0	0	0	0	0
73	dotriacontane	C(CCCCCCCCCCCCCCCCCCCCCC)CCCCCCCCC	69.85	10542	http://goo.gl/mouej	W.E. Acree Jr. Data Collection 2011	0	0	0	0	4.6174	15.79	alkane	20111213	11.89	12.11073409	-0.170505296	0.050503098	5.11735629	7.657481263	1	18.548	450.8676384	2	29	4.98	32	0	32	31	0	98	0	0	14.97	224.1009	149.0342	0	0	0	0	0	0	0	0	0	0	0	0
456	methyl isobutanoate	O=C(OC)C(C)C	-84.85	10571	http://goo.gl/mouej	W.E. Acree Jr. Data Collection 2011	0.087	0.57	0	0.47	0.8875	2.636	ester	20111213	11.89	15.99591715	-0.318782896	0.2637911	4.036119552	7.102596302	0.8	0.787	102.1318969	0	2	1.79	3	3	5	6	0	17	0	0	1.1505	1.32365025	26.6142	0	0	0	0	0	0	0	0	0	0	0	0
1665	3-nitrophenol	O=[N+]([O-])c1cccc(O)c1	96.47	10664	http://goo.gl/mouej	W.E. Acree Jr. Data Collection 2011	1.05	1.57	0.79	0.23	0.9493	5.692	phenol derivative	20111213	11.85	15.9969207	-0.360348332	0.227363711	3.622987123	7.608661954	0	1.508	139.1090371	0	1	1.68	0	10	6	10	0	15	6	6	1.457	2.122849	35.0768	0	1	1	1	1	0	0	0	1	0	0	0
315	methyl propyl ether	O(CCC)C	-107.449	10709	http://goo.gl/mouej	W.E. Acree Jr. Data Collection 2011	0.06	0.25	0	0.45	0.7309	2.09	ether	20111213	11.99646149	15.99794197	-0.410937834	0.063132094	4.166232549	5.676640992	1	0.801	74.12175605	0	2	1.79	3	0	5	4	0	15	0	0	0.923	0.851929	22.2847	0	0	0	0	0	0	0	0	0	0	0	0
601	3-methyl-2-pentanol	OC(C)C(C)CC	-55.759	10787	http://goo.gl/mouej	W.E. Acree Jr. Data Collection 2011	0.17	0.39	0.33	0.56	1.0127	3.476	alkanols	20111213	11.89	15.99491614	-0.392496781	0.055121363	4.738932644	7.877254092	1	1.608	102.1749909	0	2	2.01	5	0	5	6	0	21	0	0	1.6675	2.78055625	31.0245	0	0	0	0	0	0	0	0	0	0	0	0
379	3-methylpentan-2-one	O=C(C)C(C)CC	-65.969	10788	http://goo.gl/mouej	W.E. Acree Jr. Data Collection 2011	0.11	0.65	0	0.51	0.9697	3.163	ketone	20111213	11.89	15.99491614	-0.299199046	0.132401845	4.27243405	7.803003608	0.833333333	1.3	100.1591094	0	2	2.01	5	2	5	6	0	19	0	0	1.3416	1.79989056	29.9972	0	0	0	0	0	0	0	0	0	0	0	0
603	2-methyl-3-pentanol	OC(CC)C(C)C	-55.689	10790	http://goo.gl/mouej	W.E. Acree Jr. Data Collection 2011	0.207	0.33	0.33	0.63	1.0127	3.315	alkanols	20111213	11.89	15.99491614	-0.392236546	0.07140056	4.896118473	7.56941999	1	1.397	102.1749909	0	2	2.01	5	0	5	6	0	21	0	0	1.735	3.010225	30.9477	0	0	0	0	0	0	0	0	0	0	0	0
380	2-methylpentan-3-one	O=C(CC)C(C)C	-64.979	10791	http://goo.gl/mouej	W.E. Acree Jr. Data Collection 2011	0.117	0.63	0	0.51	0.9697	3.011	ketone	20111213	11.89	15.99491614	-0.298912634	0.134953235	4.429620994	7.495292184	0.833333333	0.984	100.1591094	0	2	2.01	5	2	5	6	0	19	0	0	1.5523	2.40963529	30.0231	0	0	0	0	0	0	0	0	0	0	0	0
804	1,8-dimethylnaphthalene	c1(cccc2cccc(c12)C)C	65	10813	http://goo.gl/mouej	W.E. Acree Jr. Data Collection 2011	1.402	1.01	0	0.21	1.3672	6.653	alkylnaphthalene	20111213	11.89	12.11019763	-0.150821661	0.069397979	6.576034671	10.12325668	0.166666667	4.162	156.2241198	0	0	2.78	NA	10	6	13	0	24	11	10	3.7108	13.77003664	52.5906	0	2	2	1	1	0	0	0	2	0	0	0
801	1,5-dimethylnaphthalene	c1ccc(c2cccc(c12)C)C	81	10831	http://goo.gl/mouej	W.E. Acree Jr. Data Collection 2011	1.402	1.05	0	0.18	1.3672	6.545	alkylnaphthalene	20111213	11.89	12.11019763	-0.150948923	0.069274639	6.497296537	9.809886897	0.166666667	4.162	156.2241198	0	0	2.78	NA	10	6	13	0	24	11	10	3.7108	13.77003664	52.5906	0	2	2	1	1	0	0	0	2	0	0	0
798	1,2-dimethylnaphthalene	c2c1ccccc1c(c(c2)C)C	1.6	10841	http://goo.gl/mouej	W.E. Acree Jr. Data Collection 2011	1.431	0.97	0	0.25	1.3672	6.473	alkylnaphthalene	20111213	11.89	12.11019763	-0.14936121	0.070830831	6.410349511	9.808884595	0.166666667	4.162	156.2241198	0	0	2.78	NA	10	7	13	0	24	11	10	3.7108	13.77003664	52.5906	0	2	2	1	1	0	0	0	2	0	0	0
803	1,7-dimethylnaphthalene	c12c(cccc1ccc(c2)C)C	-13.9	10849	http://goo.gl/mouej	W.E. Acree Jr. Data Collection 2011	1.362	0.99	0	0.22	1.3672	6.405	alkylnaphthalene	20111213	11.89	12.11019763	-0.150948974	0.069273766	6.174569995	9.808882814	0.166666667	4.162	156.2241198	0	0	2.78	NA	10	7	13	0	24	11	10	3.7108	13.77003664	52.5906	0	2	2	1	1	0	0	0	2	0	0	0
802	1,6-dimethylnaphthalene	c12cccc(c1ccc(c2)C)C	-16.9	10851	http://goo.gl/mouej	W.E. Acree Jr. Data Collection 2011	1.369	0.94	0	0.21	1.3672	6.347	alkylnaphthalene	20111213	11.89	12.11019763	-0.150953107	0.069269766	6.135273302	9.651700106	0.166666667	4.162	156.2241198	0	0	2.78	NA	10	7	13	0	24	11	10	3.7108	13.77003664	52.5906	0	2	2	1	1	0	0	0	2	0	0	0
1633	2,3-dichlorophenol	Clc1c(O)cccc1Cl	57.67	10857	http://goo.gl/mouej	W.E. Acree Jr. Data Collection 2011	0.96	0.94	0.48	0.2	1.0199	-123	phenol derivative	20111213	11.99856245	34.97015535	-0.35783143	0.144444547	5.327683445	9.41263776	0	2.86	163.0014585	0	0	1.79	0	7	5	9	0	13	6	6	2.8914	8.36019396	37.3617	0	1	1	1	1	0	0	0	1	0	0	0
1511	1-bromo-2-nitrobenzene	O=[N+]([O-])c1ccccc1Br	42.67	10864	http://goo.gl/mouej	W.E. Acree Jr. Data Collection 2011	1.18	1.32	0	0.26	1.066	-123	aromatic nitro	20111213	11.99885125	78.91851804	-0.150042566	0.147120368	3.98270677	9.963498591	0	2.712	202.0052194	0	1	1.68	0	9	6	10	0	14	6	6	2.4728	6.11473984	41.0055	0	1	1	1	1	0	0	0	1	0	0	0
1670	3,4-dinitrophenol	O=[N+]([O-])c1c(ccc(O)c1)[N+]([O-])=O	134	10870	http://goo.gl/mouej	W.E. Acree Jr. Data Collection 2011	1.32	2.25	1.14	0.16	1.1235	-123	phenol derivative	20111213	11.999	16.01706961	-0.360353897	0.195648694	3.739610841	8.168523643	0	1.4	184.1066094	0	2	1.35	0	13	7	13	0	17	6	6	1.3514	1.82628196	42.4015	0	1	1	1	1	0	0	0	1	0	0	0
1549	2-methoxybenzoic acid	O=C(O)c1ccccc1OC	100.5	10892	http://goo.gl/mouej	W.E. Acree Jr. Data Collection 2011	0.899	1.41	0.45	0.62	1.1313	5.636	aromatic carboxylic acid	20111213	11.99629188	15.99870337	-0.376715017	0.293233467	4.179743354	8.446758337	0.125	1.552	152.147628	0	2	2.01	NA	10	6	11	0	19	6	6	1.418	2.010724	39.2796	1	1	1	1	1	0	0	0	1	0	0	0
1677	3-phenylphenol	Oc2cc(c1ccccc1)ccc2	78	10903	http://goo.gl/mouej	W.E. Acree Jr. Data Collection 2011	1.56	1.41	0.59	0.45	1.3829	-123	phenol derivative	20111213	11.85	15.99491765	-0.360413345	0.179189318	4.988706235	9.517209934	0	3.556	170.2076432	0	1	2.67	0	13	8	14	0	23	12	12	3.081	9.492561	52.8883	0	2	2	2	2	0	0	0	2	0	0	0
805	2,3-dimethylnapthalene	c12ccccc1cc(c(c2)C)C	105	10908	http://goo.gl/mouej	W.E. Acree Jr. Data Collection 2011	1.402	0.85	0	0.28	1.3672	6.31	alkylnaphthalene	20111213	11.89	12.11019763	-0.153257817	0.067067938	6.405098638	9.338330606	0.166666667	4.162	156.2241198	0	0	2.78	NA	10	7	13	0	24	11	10	3.7108	13.77003664	52.5906	0	2	2	1	1	0	0	0	2	0	0	0
806	2,6-dimethylnaphthalene	Cc1ccc2cc(ccc2c1)C	112	10909	http://goo.gl/mouej	W.E. Acree Jr. Data Collection 2011	1.347	0.82	0	0.25	1.3672	6.146	alkylnaphthalene	20111213	11.89	12.11019763	-0.154889866	0.065546014	6.109679022	9.338326529	0.166666667	4.162	156.2241198	0	0	2.78	NA	10	8	13	0	24	11	10	3.7108	13.77003664	52.5906	0	2	2	1	1	0	0	0	2	0	0	0
1736	3,4-dimethylpyridine	n1ccc(c(c1)C)C	-11	10937	http://goo.gl/mouej	W.E. Acree Jr. Data Collection 2011	0.676	0.85	0	0.62	0.9571	4.317	pyridine derivative	20111213	11.89	14.00307756	-0.263749243	0.068062311	5.999152035	8.052282037	0.285714286	1.433	107.1533213	0	0	2.12	5	6	5	8	0	17	6	6	1.6518	2.72844324	33.9835	0	1	1	1	1	0	0	0	1	0	0	0
1732	2,3-dimethylpyridine	n1cccc(c1C)C	-17	10940	http://goo.gl/mouej	W.E. Acree Jr. Data Collection 2011	0.657	0.77	0	0.62	0.9571	4.045	pyridine derivative	20111213	11.89	14.00307756	-0.260656876	0.076432037	5.915794192	7.969028305	0.285714286	1.311	107.1533213	0	0	2.12	6	6	5	8	0	17	6	6	1.4482	2.09728324	33.5338	0	1	1	1	1	0	0	0	1	0	0	0
591	pentan-3-ol	OC(CC)CC	-71.05	10947	http://goo.gl/mouej	W.E. Acree Jr. Data Collection 2011	0.218	0.36	0.33	0.56	0.8718	2.86	alkanols	20111213	11.89	15.99491589	-0.392504821	0.065108807	4.581744683	6.855005489	1	1.1	88.14837346	0	2	1.9	5	0	5	5	0	18	0	0	1.4157	2.00420649	26.4759	0	0	0	0	0	0	0	0	0	0	0	0
663	1,2-butanediol	CCC(CO)O	-7.839	10948	http://goo.gl/mouej	W.E. Acree Jr. Data Collection 2011	0.361	0.9	0.58	0.84	0.7896	3.527	alkanediol	20111213	11.99646145	15.99825808	-0.414773489	0.102031873	3.91343315	6.467316295	1	-0.39	90.12116098	0	2	1.68	4	0	5	5	0	16	0	0	0.0038	1.44E-05	23.496	0	0	0	0	0	0	0	0	0	0	0	0
1545	3-bromobenzoic acid	O=C(O)c1cc(Br)ccc1	156	10972	http://goo.gl/mouej	W.E. Acree Jr. Data Collection 2011	1	1.1	0.64	0.27	1.1067	5.526	aromatic carboxylic acid	20111213	11.85	78.91833724	-0.327721445	0.290699064	4.236901465	9.769816955	0	2.435	201.0171929	0	1	1.9	NA	9	6	10	0	15	6	6	2.1828	4.76461584	40.4392	1	1	1	1	1	0	0	0	1	0	0	0
1571	4-acetylbenzoic acid	O=C(O)c1ccc(C(=O)C)cc1	209	10986	http://goo.gl/mouej	W.E. Acree Jr. Data Collection 2011	0.94	1.33	0.66	0.67	1.2292	-123	aromatic carboxylic acid	20111213	11.85	15.99692145	-0.327847625	0.290343518	4.106312187	8.497354994	0.111111111	1.514	164.1583639	0	2	2.12	NA	11	8	12	0	20	6	6	1.1743	1.37898049	43.2192	1	1	1	1	1	0	0	0	1	0	0	0
1461	3-ethylaniline	Nc1cc(ccc1)CC	-36	10991	http://goo.gl/mouej	W.E. Acree Jr. Data Collection 2011	0.94	0.95	0.23	0.45	1.098	-123	aromatic amine	20111213	11.89	14.00307807	-0.302463321	0.065271441	5.508391996	8.402132148	0.25	2.106	121.1799387	0	1	2.23	NA	7	6	9	0	20	6	6	2.0258	4.10386564	40.4006	0	1	1	1	1	0	0	0	1	0	0	0
1712	3-methylbenzyl alcohol	OCc1cccc(c1)C	17.521	10992	http://goo.gl/mouej	W.E. Acree Jr. Data Collection 2011	0.815	0.9	0.33	0.59	1.057	-123	aromatic alkanol	20111213	11.89	15.99491664	-0.391082264	0.069257473	4.352184456	8.050513282	0.25	1.648	122.1646996	0	1	2.23	NA	6	6	9	0	19	6	6	1.7117	2.92991689	37.9151	0	1	1	1	1	0	0	0	1	0	0	0
1495	diphenylamine	c1ccc(cc1)Nc2ccccc2	52.98	11003	http://goo.gl/mouej	W.E. Acree Jr. Data Collection 2011	1.583	1.277	0.17	0.495	1.424	-123	aromatic amine	20111213	11.85	14.0030801	-0.258826567	0.141197491	6.575886719	8.928210308	0	3.234	169.2228823	0	2	2.67	0	13	9	14	0	24	12	12	3.3801	11.42507601	54.5442	0	2	2	2	2	0	0	0	2	0	0	0
1710	4-methylbenzyl alcohol	OCc1ccc(cc1)C	60.5	11021	http://goo.gl/mouej	W.E. Acree Jr. Data Collection 2011	0.81	0.88	0.39	0.6	1.0569	4.584	aromatic alkanol	20111213	11.89	15.99491664	-0.391082401	0.06923216	4.312887602	7.89332608	0.25	1.648	122.1646996	0	1	2.23	NA	6	7	9	0	19	6	6	1.7117	2.92991689	37.9151	0	1	1	1	1	0	0	0	1	0	0	0
377	hexan-3-one	O=C(CC)CCC	-55.25	11025	http://goo.gl/mouej	W.E. Acree Jr. Data Collection 2011	0.136	0.66	0	0.51	0.9697	3.271	ketone	20111213	11.89	15.99491614	-0.299200174	0.132408465	4.272433478	6.859887182	0.833333333	1.26	100.1591094	0	3	2.01	6	2	6	6	0	19	0	0	1.546	2.390116	30.0496	0	0	0	0	0	0	0	0	0	0	0	0
609	heptan-4-ol	OC(CCC)CCC	-41.6	11029	http://goo.gl/mouej	W.E. Acree Jr. Data Collection 2011	0.18	0.36	0.33	0.56	1.1536	3.85	alkanols	20111213	11.89	15.99491639	-0.392490852	0.055137027	4.896114916	7.483758374	1	2.238	116.2016083	0	4	2.12	7	0	7	7	0	24	0	0	2.3281	5.42004961	35.6779	0	0	0	0	0	0	0	0	0	0	0	0
2472	3-heptanol	OC(CC)CCCC	-70	11036	http://dx.doi.org/10.1021/ci049943w	Jes?s Jover; Ram?n Bosque; and Joaquim Sales. 2004. Determination of Abraham Solute Parameters from Molecular Structure. J. Chem. Inf. Comput. Sci. 44 (3)	0.178	0.36	0.33	0.56	0.8096	-123	organic	20040417	11.89	15.99491639	-0.392500501	0.054811382	4.817523258	7.326582091	1	2.238	116.2016083	0	4	2.12	7	0	7	7	0	24	0	0	2.3281	5.42004961	35.6779	0	0	0	0	0	0	0	0	0	0	0	0
1734	2,5-dimethylpyridine	n1cc(ccc1C)C	-16	11042	http://goo.gl/mouej	W.E. Acree Jr. Data Collection 2011	0.633	0.74	0	0.62	0.9571	3.986	pyridine derivative	20111213	11.89	14.00307756	-0.260657386	0.074808316	5.680015372	7.498302595	0.285714286	1.311	107.1533213	0	0	2.12	6	6	6	8	0	17	6	6	1.4482	2.09728324	33.5338	0	1	1	1	1	0	0	0	1	0	0	0
437	butyl propanoate	O=C(OCCCC)CC	-89	11045	http://goo.gl/mouej	W.E. Acree Jr. Data Collection 2011	0.058	0.56	0	0.47	1.1693	3.833	ester	20111213	11.89	15.99591816	-0.315656473	0.261208917	3.996823602	6.581426299	0.857142857	1.844	130.1851317	0	5	2.01	4	3	8	8	0	23	0	0	2.0167	4.06707889	35.9129	0	0	0	0	0	0	0	0	0	0	0	0
1682	3-aminophenol	c1cc(cc(c1)O)N	124.25	11080	http://goo.gl/mouej	W.E. Acree Jr. Data Collection 2011	1.13	1.64	0.74	0.57	0.8749	5.304	phenol derivative	20111213	11.99355095	15.99491666	-0.360379887	0.073528755	4.730433478	7.457086996	0	0.799	109.1261088	0	0	1.9	0	8	5	8	0	15	6	6	0.816	0.665856	32.4525	0	1	1	1	1	0	0	0	1	0	0	0
1638	3,5-dichlorophenol	Clc1cc(O)cc(Cl)c1	67.33	11083	http://goo.gl/mouej	W.E. Acree Jr. Data Collection 2011	1.02	1	0.91	0	1.0199	-123	phenol derivative	20111213	11.85	34.96985331	-0.360286421	0.188976274	5.083183729	8.8444273	0	2.86	163.0014585	0	0	1.79	0	7	5	9	0	13	6	6	2.8914	8.36019396	37.3617	0	1	1	1	1	0	0	0	1	0	0	0
138	1-methylcyclohexene	CC1=CCCCC1	-120.28	11086	http://goo.gl/mouej	W.E. Acree Jr. Data Collection 2011	0.391	0.18	0	0.1	0.943	3.483	alkene	20111213	11.9	12.10010405	-0.156712353	0.048291905	6.021119647	7.874324246	0.714285714	2.96	96.17044032	0	0	2.23	NA	2	5	7	0	19	0	0	2.739	7.502121	33.0046	0	1	0	1	0	0	0	0	1	0	0	0
4019	Iodobenzene	C1=CC=C(C=C1)I	-31.1	11087	http://dx.doi.org/10.1016/j.tca.2014.08.024	Mikhail A. Varfolomeeva. Ilnaz T. Rakipova. William E. Acree Jr.. Michela Brumfieldb. Michael H. Abrahamc.Examination of Hydrogen Bonding Interactions between Dissolved Solutes and Alkylbenzene Solvents Based on Abraham Model Correlations Derived From Measured Enthalpies of Solvation. Thermochimica Acta. 2014	1.188	0.82	0	0.12	0.9746	4.502	organic	20140902	11.99891356	126.9045783	-0.128602757	0.098455936	6.91874546	11.65159568	0	3.09	204.0085921	0	0	2.01	0	6	5	7	0	12	6	6	2.4082	5.79942724	38.4661	0	1	1	1	1	0	0	0	1	0	0	0
108	1-hexene	CCCCC=C	-139.97	11109	http://goo.gl/mouej	W.E. Acree Jr. Data Collection 2011	0.078	0.08	0	0.07	0.911	2.572	alkene	20111213	11.79	12.21003864	-0.306948088	0.113259644	5.043588996	6.867641906	0.666666667	3.388	84.15970443	0	3	2.12	6	2	6	5	0	18	0	0	2.7181	7.38806761	29.4523	0	0	0	0	0	0	0	0	0	0	0	0
132	hexa-1,5-diene	C=CCCC=C	-140.9	11110	http://goo.gl/mouej	W.E. Acree Jr. Data Collection 2011	0.191	0.15	0	0.1	0.868	2.45	alkene	20111213	11.79	12.21003864	-0.306803057	0.113410186	5.065291462	6.953009198	0.333333333	3.022	82.14382292	0	3	2.12	6	2	6	5	0	16	0	0	2.3274	5.41679076	29.4964	0	0	0	0	0	0	0	0	0	0	0	0
111	1-heptene	C=CCCCCC	-119.46	11121	http://goo.gl/mouej	W.E. Acree Jr. Data Collection 2011	0.092	0.08	0	0.07	1.0519	3.063	alkene	20111213	11.89	12.11009426	-0.170688839	0.049604792	5.088451662	7.097647813	0.714285714	3.957	98.18632183	0	4	2.23	7	2	7	6	0	21	0	0	3.1743	10.07618049	34.0533	0	0	0	0	0	0	0	0	0	0	0	0
414	butyl formate	O=COCCCC	-91.75	11125	http://goo.gl/mouej	W.E. Acree Jr. Data Collection 2011	0.121	0.63	0	0.38	0.8875	2.958	ester	20111213	11.89	15.99591715	-0.318305897	0.248178538	3.041700383	6.342634336	0.8	1.355	102.1318969	0	4	1.79	4	3	7	6	0	17	0	0	1.271	1.615441	27.214	0	0	0	0	0	0	0	0	0	0	0	0
71	heptacosane	C(CCCCCCCCCCCCCCCCCCCCC)CCCCC	59.25	11146	http://goo.gl/mouej	W.E. Acree Jr. Data Collection 2011	0	0	0	0	3.9129	13.276	alkane	20111213	11.89	12.11057752	-0.17050527	0.050328166	5.117357534	7.65108411	1	15.703	380.7345514	2	24	4.43	27	0	27	26	0	83	0	0	12.689	161.010721	126.0292	0	0	0	0	0	0	0	0	0	0	0	0
155	fluoromethane	FC	-142.32	11148	http://goo.gl/mouej	W.E. Acree Jr. Data Collection 2011	0.066	0.35	0	0.09	0.2672	0.057	fluoroalkane	20111213	11.99827146	19.00013176	-0.287298675	0.111724216	1.92035499	2.54114501	1	0.903	34.03296138	0	0	1.46	0	0	2	1	0	5	0	0	0.582	0.338724	6.5692	0	0	0	0	0	0	0	0	0	0	0	0
256	chlorofluoromethane	ClCF	-133	11153	http://goo.gl/mouej	W.E. Acree Jr. Data Collection 2011	0.042	0.61	0.07	0.04	0.3896	0.982	haloalkane	20111213	11.99827142	34.96885279	-0.253124689	0.216538545	2.910773586	4.484727679	1	1.382	68.4779582	0	0	1.35	0	0	3	2	0	5	0	0	0.775	0.600625	11.5198	0	0	0	0	0	0	0	0	0	0	0	0
2543	chloroiodomethane	ClCI	-79.429	11154	http://dx.doi.org/10.1021/ci049943w	Jes?s Jover; Ram?n Bosque; and Joaquim Sales. 2004. Determination of Abraham Solute Parameters from Molecular Structure. J. Chem. Inf. Comput. Sci. 44 (3)	0.845	0.66	0.13	0.08	0.5871	-123	organic	20040417	11.99989465	126.9045783	-0.162159699	0.156018317	6.688999152	9.978725926	1	2.057	176.384028	0	0	1.35	0	0	3	2	0	5	0	0	1.6864	2.84394496	24.4153	0	0	0	0	0	0	0	0	0	0	0	0
2026	tetramethyltin	C[Sn](C)(C)C	-34.429	11171	http://goo.gl/mouej	W.E. Acree Jr. Data Collection 2011	0.324	0.11	0	0.1	1.0431	2.651	organometalic	20111213	NA	NA	NA	NA	NA	NA	1	2.112	178.8483409	0	0	1.79	0	0	3	4	0	17	0	0	1.6572	2.74631184	22.1964	0	0	0	0	0	0	0	0	0	0	0	0
605	2,3-dimethyl-2-butanol	CC(C)C(C)(C)O	-12	11180	http://goo.gl/mouej	W.E. Acree Jr. Data Collection 2011	0.208	0.27	0.31	0.65	1.0127	3.223	alkanols	20111213	11.99635526	15.9979425	-0.414921179	0.087525509	5.206330986	8.116670047	1	1.456	102.1749909	0	1	2.01	4	0	4	6	0	21	0	0	1.4163	2.00590569	31.0611	0	0	0	0	0	0	0	0	0	0	0	0
615	3-ethyl-3-pentanol	OC(CC)(CC)CC	-12.75	11210	http://goo.gl/mouej	W.E. Acree Jr. Data Collection 2011	0.234	0.3	0.31	0.64	1.1536	3.838	alkanols	20111213	11.89	15.99491639	-0.389295909	0.067485933	5.52478773	8.741253321	1	1.875	116.2016083	0	3	2.12	5	0	5	7	0	24	0	0	2.1444	4.59845136	35.6377	0	0	0	0	0	0	0	0	0	0	0	0
2027	tetraethyltin	CC[Sn](CC)(CC)CC	-3.029	11212	http://goo.gl/mouej	W.E. Acree Jr. Data Collection 2011	0.464	0.18	0	0.13	1.6067	4.923	organometalic	20111213	NA	NA	NA	NA	NA	NA	1	3.544	234.9548106	0	4	2.23	2	0	5	8	0	29	0	0	3.4464	11.87767296	40.4636	0	0	0	0	0	0	0	0	0	0	0	0
610	3-methyl-3-hexanol	OC(C)(CC)CCC	-44.579	11216	http://goo.gl/mouej	W.E. Acree Jr. Data Collection 2011	0.198	0.3	0.31	0.64	1.1536	3.805	alkanols	20111213	11.89	15.99491639	-0.389556606	0.06258737	5.255771899	8.426878947	1	2.086	116.2016083	0	3	2.12	6	0	6	7	0	24	0	0	2.0769	4.31351361	35.7145	0	0	0	0	0	0	0	0	0	0	0	0
2214	methyl isopropyl ether	O(C(C)C)C	38.591	11228	http://dx.doi.org/10.1021/ci049943w	Jes?s Jover; Ram?n Bosque; and Joaquim Sales. 2004. Determination of Abraham Solute Parameters from Molecular Structure. J. Chem. Inf. Comput. Sci. 44 (3)	0.059	0.22	0	0.54	0.5159	-123	organic	20040417	11.99646149	15.99794197	-0.408402418	0.063651107	4.326312595	6.226253344	1	0.903	74.12175605	0	1	1.79	3	0	4	4	0	15	0	0	0.7768	0.60341824	22.1787	0	0	0	0	0	0	0	0	0	0	0	0
512	dimethylethylamine	N(CC)(C)C	-140	11230	http://goo.gl/mouej	W.E. Acree Jr. Data Collection 2011	0.094	0.18	0	0.64	0.772	2.125	alkylamine	20111213	11.993657	14.00909827	-0.345577532	0.023162198	5.043240354	6.660977412	1	0.486	73.13699509	0	1	1.79	2	0	4	4	1	16	0	0	0.6689	0.44742721	24.7361	0	0	0	0	0	0	0	0	0	0	0	0
2641	3-methyl-2-butanol	OC(C)C(C)C	25.931	11239	http://dx.doi.org/10.1021/ci049943w	Jes?s Jover; Ram?n Bosque; and Joaquim Sales. 2004. Determination of Abraham Solute Parameters from Molecular Structure. J. Chem. Inf. Comput. Sci. 44 (3)	0.194	0.33	0.33	0.56	0.6138	-123	organic	20040417	11.89	15.99491589	-0.392503871	0.07120698	4.581745947	7.25563629	1	1.039	88.14837346	0	1	1.9	4	0	4	5	0	18	0	0	1.2113	1.46724769	26.4235	0	0	0	0	0	0	0	0	0	0	0	0
1878	1,1-diemthyl urea	O=C(N)N(C)C	181.75	11244	http://goo.gl/mouej	W.E. Acree Jr. Data Collection 2011	0.44	1.29	0.45	0.9	0.7466	3.603	urea	20111213	11.99373187	15.99491641	-0.28106552	0.271481123	3.947746646	6.737991843	0.666666667	-1.026	88.10854506	0	1	1.46	0	4	4	5	0	14	0	0	-0.6303	0.39727809	22.936	0	0	0	0	0	0	0	0	0	0	0	0
1862	N-nitrosodiisopropylamine	O=NN(C(C)C)C(C)C	48	11265	http://goo.gl/mouej	W.E. Acree Jr. Data Collection 2011	0.3	0.95	0	0.67	1.1693	4.417	N-nitrosoamine	20111213	11.89	15.99491715	-0.157980684	0.107443637	3.485997196	8.154011177	1	1.491	130.1883973	0	3	1.79	3	3	5	8	0	23	0	0	1.5434	2.38208356	38.3829	0	0	0	0	0	0	0	0	0	0	0	0
1702	4-chloro-1-naphthol	Clc2ccc(O)c1ccccc12	91.491	11294	http://goo.gl/mouej	W.E. Acree Jr. Data Collection 2011	1.63	1.24	0.68	0.27	1.2665	-123	naphthol derivatives	20111213	11.85	34.96885317	-0.35979891	0.199109435	5.372026686	10.01219645	0	3.504	178.6152868	0	0	2.34	0	11	6	13	0	19	11	10	3.1354	9.83073316	49.0071	0	2	2	1	1	0	0	0	2	0	0	0
4129	diisopropyl phthalate	CC(C)OC(=O)C1=CC=CC=C1C(=O)OC(C)C	-300	11306	http://dx.doi.org/10.1016/j.chemosphere.2014.08.035	Michael H. Abraham and William E. Acree Jr. (2015). Physicochemical and biochemical properties for the dialkyl phthalates. Chemosphere. Volume 119, January 2015, Pages 871?880	0.693	1.22	0	0.95	1.9924	8.02	this work	20140918	11.89	15.99792873	-0.310003121	0.295364354	4.95540625	9.668137599	0.428571429	3.66	250.2908558	0	6	2.56	NA	12	10	18	0	36	6	6	2.9934	8.96044356	67.4454	0	1	1	1	1	0	0	0	1	0	0	0
1680	2,4,6-triiodophenol	Ic1cc(I)c(O)c(I)c1	158.6	11369	http://goo.gl/mouej	W.E. Acree Jr. Data Collection 2011	2.858	1.54	0.3	0.2	1.5497	9.823	phenol derivative	20111213	11.85	126.9064732	-0.357801189	0.142969867	7.633373011	14.58414362	0	4.82	471.8010616	0	0	1.68	0	7	6	10	0	13	6	6	3.2972	10.87152784	64.9764	0	1	1	1	1	0	0	0	1	0	0	0
769	2-ethyltoluene	c1cccc(c1CC)C	-59.6	11409	http://goo.gl/mouej	W.E. Acree Jr. Data Collection 2011	0.68	0.55	0	0.18	1.1391	4.346	alkylbenzene	20111213	11.89	12.11013444	-0.153436031	0.066826687	5.60477583	8.758382517	0.333333333	3.36	120.1919121	0	1	2.45	NA	6	6	9	0	21	6	6	3.2586	10.61847396	40.7414	0	1	1	1	1	0	0	0	1	0	0	0
1521	N,N-dimethylbenzamide	O=C(N(C)C)c1ccccc1	44	11422	http://goo.gl/mouej	W.E. Acree Jr. Data Collection 2011	0.95	1.4	0	0.98	1.2546	5.924	benzamide	20111213	11.85	15.9949174	-0.274734639	0.233165833	4.980838053	8.852764636	0.222222222	1.569	149.1900795	0	2	2.23	NA	9	7	11	0	22	6	6	1.244	1.547536	44.432	0	1	1	1	1	0	0	0	1	0	0	0
1519	N-methylbenzamide	O=C(NC)c1ccccc1	80.5	11460	http://goo.gl/mouej	W.E. Acree Jr. Data Collection 2011	0.95	1.49	0.4	0.71	1.1137	5.773	benzamide	20111213	11.85	15.99491715	-0.274981502	0.230747814	4.666463563	8.54067968	0.125	1.427	135.1634621	0	2	2.12	NA	9	7	10	0	19	6	6	1.0381	1.07765161	39.5353	0	1	1	1	1	0	0	0	1	0	0	0
1520	N-ethylbenzamide	O=C(NCC)c1ccccc1	80.561	11465	http://goo.gl/mouej	W.E. Acree Jr. Data Collection 2011	0.95	1.49	0.39	0.72	1.2546	6.268	benzamide	20111213	11.85	15.9949174	-0.274968132	0.230994291	4.823649409	8.696651588	0.222222222	1.85	149.1900795	0	3	2.23	NA	9	8	11	0	22	6	6	1.3869	1.92349161	44.2833	0	1	1	1	1	0	0	0	1	0	0	0
2855	2-methylbenzimidazole	Cc1[nH]c2ccccc2n1	176.33	11489	http://precedings.nature.com/documents/4243/version/3	ONSChallenge Solubility Data	1.458	2.228	1.034	0.37	1.046	-123	organic solid	20120126	11.98848879	14.014351	-0.298244808	0.143420291	5.790556788	8.51751684	0.125	1.553	132.1628196	0	0	2.12	2	9	6	11	0	18	10	9	1.6477	2.71491529	39.8835	0	2	2	1	1	0	0	1	1	0	0	0
611	2-methyl-3-hexanol	CCCC(C(C)C)O	-50.659	11543	http://goo.gl/mouej	W.E. Acree Jr. Data Collection 2011	0.2	0.33	0.33	0.62	1.1536	3.839	alkanols	20111213	11.99632008	15.99794276	-0.417715868	0.082455112	5.048900726	7.802543736	1	1.966	116.2016083	0	3	2.12	6	0	6	7	0	24	0	0	2.1912	4.80135744	35.5487	0	0	0	0	0	0	0	0	0	0	0	0
1537	3,4-dimethylbenzoic acid	O=C(O)c1cc(c(cc1)C)C	165.5	11576	http://goo.gl/mouej	W.E. Acree Jr. Data Collection 2011	0.73	0.88	0.59	0.4	1.2135	5.296	aromatic carboxylic acid	20111213	11.89	15.99591916	-0.3277254	0.290651027	4.160228925	8.548435824	0.222222222	2.511	150.1748405	0	1	2.23	NA	9	7	11	0	21	6	6	2.4068	5.79268624	42.8988	1	1	1	1	1	0	0	0	1	0	0	0
2395	3-cyanonitrobenzene	N#Cc1cccc([N+]([O-])=O)c1	116.33	11582	http://dx.doi.org/10.1021/ci049943w	Jes?s Jover; Ram?n Bosque; and Joaquim Sales. 2004. Determination of Abraham Solute Parameters from Molecular Structure. J. Chem. Inf. Comput. Sci. 44 (3)	1.02	1.6	0	0.47	0.9593	-123	organic	20040417	11.85	15.99592018	-0.256282268	0.180455735	3.683392176	8.02996674	0	1.637	148.1191306	0	1	1.79	NA	11	7	11	0	15	6	6	1.6033	2.57057089	39.1204	0	1	1	1	1	0	0	0	1	0	0	0
1420	methyl 4-bromobenzoate	COC(=O)c1ccc(cc1)Br	80.33	11584	http://goo.gl/mouej	W.E. Acree Jr. Data Collection 2011	1.005	1.07	0	0.39	1.2476	5.8	aromatic ester	20111213	11.99884416	78.91851805	-0.315172582	0.292983474	4.453991337	9.607352569	0.125	2.756	215.0438103	0	2	2.01	NA	9	8	11	0	18	6	6	2.4338	5.92338244	45.2083	0	1	1	1	1	0	0	0	1	0	0	0
1426	methyl 4-nitrobenzoate	O=[N+]([O-])c1ccc(C(=O)OC)cc1	95.67	11586	http://goo.gl/mouej	W.E. Acree Jr. Data Collection 2011	0.994	1.45	0	0.56	1.2468	6.097	aromatic ester	20111213	11.85	15.99792473	-0.315180072	0.293006333	3.655082817	8.362133879	0.125	1.85	181.1457954	0	3	1.79	NA	12	9	13	0	20	6	6	1.5798	2.49576804	44.9102	0	1	1	1	1	0	0	0	1	0	0	0
1569	4-formylbenzoic acid	O=C(O)c1ccc(C=O)cc1	246	11591	http://goo.gl/mouej	W.E. Acree Jr. Data Collection 2011	1.01	1.2	0.62	0.51	1.0883	5.46	aromatic carboxylic acid	20111213	11.85	15.99692069	-0.327848054	0.290339169	3.846765233	8.105848385	0	1.333	150.1317465	0	2	2.01	NA	11	8	11	0	17	6	6	1.1938	1.42515844	39.4074	1	1	1	1	1	0	0	0	1	0	0	0
1551	4-ethoxybenzoic acid	O=C(O)c1ccc(OCC)cc1	198	11596	http://goo.gl/mouej	W.E. Acree Jr. Data Collection 2011	0.88	1	0.56	0.52	1.2722	-123	aromatic carboxylic acid	20111213	11.85	15.99692145	-0.345788232	0.290654221	4.086512738	8.106781194	0.222222222	1.975	166.1742454	0	3	2.12	NA	10	9	12	0	22	6	6	1.7668	3.12158224	44.0276	1	1	1	1	1	0	0	0	1	0	0	0
2109	5-methylfurfural	O=Cc1oc(cc1)C	-41.409	11600	http://goo.gl/mouej	W.E. Acree Jr. Data Collection 2011	0.744	1.11	0	0.52	0.8339	3.933	organic	20111213	11.89	15.99591765	-0.311512987	0.173197417	3.594840982	6.848895672	0.166666667	0.654	110.1108698	0	1	1.9	6	7	6	8	0	14	5	5	1.1301	1.27712601	29.8809	0	1	1	1	1	0	0	1	0	0	0	0
2653	3-bromoacetanilide	Brc1cc(NC(=O)C)ccc1	89.311	11625	http://dx.doi.org/10.1021/ci049943w	Jes?s Jover; Ram?n Bosque; and Joaquim Sales. 2004. Determination of Abraham Solute Parameters from Molecular Structure. J. Chem. Inf. Comput. Sci. 44 (3)	1.14	1.65	0.64	0.46	1.1167	-123	organic	20040417	11.85	78.91833725	-0.281053824	0.200988854	4.289074805	9.897061895	0.125	2.074	214.0590493	0	2	2.01	2	9	7	11	0	19	6	6	1.6988	2.88592144	46.763	0	1	1	1	1	0	0	0	1	0	0	0
1383	3-hydroxy-4-methoxybenzaldehyde	O=Cc1ccc(OC)c(O)c1	114	11629	http://goo.gl/mouej	W.E. Acree Jr. Data Collection 2011	1.04	1.37	0.27	0.72	1.1313	5.752	aromatic aldehyde	20111213	11.85	15.99692069	-0.358083512	0.151578262	3.858847069	7.95049294	0.125	0.959	152.147628	0	2	2.01	NA	10	8	11	0	19	6	6	1.3056	1.70459136	40.8063	0	1	1	1	1	0	0	0	1	0	0	0
1856	N-nitrosodipropylamine	O=NN(CCC)CCC	8.091	11632	http://goo.gl/mouej	W.E. Acree Jr. Data Collection 2011	0.318	1.01	0	0.63	1.1693	4.685	N-nitrosoamine	20111213	11.89	15.99491715	-0.163243695	0.058225005	3.328809497	7.525258495	1	1.287	130.1883973	0	5	1.79	3	3	7	8	0	23	0	0	1.8358	3.37016164	38.5949	0	0	0	0	0	0	0	0	0	0	0	0
461	cyclohexyl acetate	CC(=O)OC1CCCCC1	-65	11647	http://goo.gl/mouej	W.E. Acree Jr. Data Collection 2011	0.283	0.69	0	0.47	1.202	-123	ester	20111213	11.9	15.99591866	-0.312533204	0.258618411	3.900090238	8.061036264	0.875	2.069	142.1958676	0	2	2.12	2	3	7	10	0	24	0	0	1.8794	3.53214436	38.4262	0	1	0	1	0	0	0	0	1	0	0	0
770	4-ethyltoluene	c1cc(ccc1CC)C	-62.1	11660	http://goo.gl/mouej	W.E. Acree Jr. Data Collection 2011	0.63	0.51	0	0.18	1.1391	4.289	alkylbenzene	20111213	11.89	12.11013444	-0.155199429	0.065187173	5.486884862	8.286820848	0.333333333	3.36	120.1919121	0	1	2.45	NA	6	7	9	0	21	6	6	3.2586	10.61847396	40.7414	0	1	1	1	1	0	0	0	1	0	0	0
2457	p-methylstyrene	C=Cc1ccc(cc1)C	-43.65	11661	http://dx.doi.org/10.1021/ci049943w	Jes?s Jover; Ram?n Bosque; and Joaquim Sales. 2004. Determination of Abraham Solute Parameters from Molecular Structure. J. Chem. Inf. Comput. Sci. 44 (3)	0.871	0.65	0	0.18	0.8811	-123	organic	20040417	11.89	12.11013444	-0.155189532	0.065192563	5.518384781	8.45556977	0.111111111	3.396	118.1760306	0	1	2.45	NA	8	7	9	0	19	6	6	2.8679	8.22485041	40.7855	0	1	1	1	1	0	0	0	1	0	0	0
1364	4-chloroanisole	Clc1ccc(OC)cc1	-18	11667	http://goo.gl/mouej	W.E. Acree Jr. Data Collection 2011	0.838	0.86	0	0.21	1.0384	-123	aromatic ether	20111213	11.85	34.96885304	-0.348676618	0.178450965	4.721715053	8.362753279	0.142857143	2.559	142.5830791	0	1	2.01	0	7	7	9	0	16	6	6	2.478	6.140484	37.326	0	1	1	1	1	0	0	0	1	0	0	0
1455	1,4-dicyanobenzene	c1cc(ccc1C#N)C#N	225.38	11672	http://goo.gl/mouej	W.E. Acree Jr. Data Collection 2011	0.874	1.98	0	0.42	1.0258	5.634	aromatic nitrile	20111213	11.95302754	14.04998537	-0.423214033	0.319366419	4.134038473	7.861018403	0	1.468	128.1310566	0	0	2.12	NA	10	8	10	0	14	6	6	1.5878	2.52110884	37.5334	0	1	1	1	1	0	0	0	1	0	0	0
597	hexan-3-ol	CCCC(CC)O	-46.239	11678	http://goo.gl/mouej	W.E. Acree Jr. Data Collection 2011	0.2	0.36	0.33	0.56	1.0127	3.343	alkanols	20111213	11.99635526	15.9979425	-0.418102123	0.080012213	4.733963109	7.174351868	1	1.669	102.1749909	0	3	2.01	6	0	6	6	0	21	0	0	1.8719	3.50400961	31.0769	0	0	0	0	0	0	0	0	0	0	0	0
440	methyl butanoate	O=C(OC)CCC	-88.6	11680	http://goo.gl/mouej	W.E. Acree Jr. Data Collection 2011	0.106	0.6	0	0.45	0.8875	2.893	ester	20111213	11.89	15.99591715	-0.318982376	0.261200095	3.878932467	6.466382512	0.8	1.063	102.1318969	0	3	1.79	4	3	6	6	0	17	0	0	1.1442	1.30919364	26.6407	0	0	0	0	0	0	0	0	0	0	0	0
1881	1,3-diethylurea	O=C(NCC)NCC	111.25	11694	http://goo.gl/mouej	W.E. Acree Jr. Data Collection 2011	0.39	0.96	0.45	0.83	1.0284	-123	urea	20111213	11.89	15.99491689	-0.261696755	0.271987423	4.262120204	6.682274478	0.8	0.196	116.1617799	0	4	1.68	2	4	7	7	0	20	0	0	0.0673	0.00452929	32.432	0	0	0	0	0	0	0	0	0	0	0	0
1866	N-ethylurethane	O=C(OCC)NCC	29.511	11695	http://goo.gl/mouej	W.E. Acree Jr. Data Collection 2011	0.236	0.88	0.24	0.63	0.9873	3.77	urethane	20111213	11.89	15.99591816	-0.303132159	0.337302331	3.95237023	6.262577996	0.8	0.727	117.1465408	0	4	1.68	2	4	7	7	0	19	0	0	0.7146	0.51065316	30.4822	0	0	0	0	0	0	0	0	0	0	0	0
1867	N-propylurethane	O=C(OCC)NCCC	22.051	11699	http://goo.gl/mouej	W.E. Acree Jr. Data Collection 2011	0.225	0.87	0.24	0.63	1.1282	4.23	urethane	20111213	11.89	15.99591866	-0.303135307	0.337313338	4.030963563	6.650928672	0.833333333	1.085	131.1731582	0	5	1.79	3	4	8	8	0	22	0	0	1.2383	1.53338689	35.0064	0	0	0	0	0	0	0	0	0	0	0	0
445	methyl pentanoate	O=C(OC)CCCC	-91	11706	http://goo.gl/mouej	W.E. Acree Jr. Data Collection 2011	0.108	0.6	0	0.45	1.0284	3.392	ester	20111213	11.89	15.99591765	-0.318985739	0.261212874	3.957525714	6.780780297	0.833333333	1.632	116.1585143	0	4	1.9	5	3	7	7	0	20	0	0	1.6004	2.56128016	31.2417	0	0	0	0	0	0	0	0	0	0	0	0
439	pentyl propanoate	O=C(OCCCCC)CC	-73.1	11716	http://goo.gl/mouej	W.E. Acree Jr. Data Collection 2011	0.05	0.56	0	0.45	1.3102	4.331	ester	20111213	11.89	15.99591866	-0.315659838	0.261212303	4.0164718	6.895802826	0.875	2.413	144.2117491	0	6	2.12	5	3	9	9	0	26	0	0	2.4729	6.11523441	40.5139	0	0	0	0	0	0	0	0	0	0	0	0
738	methyl isocyanate	O=C=N/C	-62.5	11727	http://goo.gl/mouej	W.E. Acree Jr. Data Collection 2011	0.262	0.6	0	0.17	0.4629	1.62	isocyanate	20111213	11.99383278	15.99491565	-0.284160364	0.331700115	2.798122655	4.391273774	0.5	1.72	57.05140219	0	0	1.46	0	3	4	3	0	7	0	0	0.1137	0.01292769	13.3382	0	0	0	0	0	0	0	0	0	0	0	0
709	methyl ethyl sulfide	S(CC)C	-105.97	11729	http://goo.gl/mouej	W.E. Acree Jr. Data Collection 2011	0.39	0.36	0	0.3	0.6948	2.372	dialkyl sulfide	20111213	11.9985776	31.97267693	-0.223913357	0.040630796	5.687122769	7.504754948	1	1.669	76.16181871	0	1	1.68	2	0	4	3	0	12	0	0	1.144	1.308736	23.9349	0	0	0	0	0	0	0	0	0	0	0	0
606	3,3-dimethyl-1-butanol	OCCC(C)(C)C	-60	11732	http://goo.gl/mouej	W.E. Acree Jr. Data Collection 2011	0.188	0.36	0.31	0.61	1.0127	3.332	alkanols	20111213	11.89	15.99491614	-0.395701239	0.062882776	4.110184936	8.393720311	1	1.965	102.1749909	0	2	2.01	4	0	5	6	0	21	0	0	1.4287	2.04118369	31.1582	0	0	0	0	0	0	0	0	0	0	0	0
613	2-methyl-2-hexanol	OC(C)(C)CCCC	-50.589	11739	http://goo.gl/mouej	W.E. Acree Jr. Data Collection 2011	0.163	0.3	0.31	0.63	1.1536	3.686	alkanols	20111213	11.89	15.99491639	-0.389826871	0.060072881	5.131847343	7.955318696	1	2.297	116.2016083	0	3	2.12	6	0	6	7	0	24	0	0	2.0094	4.03768836	35.7913	0	0	0	0	0	0	0	0	0	0	0	0
2212	methyl isobutyl ether	O(CC(C)C)C	-11.439	11749	http://dx.doi.org/10.1021/ci049943w	Jes?s Jover; Ram?n Bosque; and Joaquim Sales. 2004. Determination of Abraham Solute Parameters from Molecular Structure. J. Chem. Inf. Comput. Sci. 44 (3)	0	0.22	0	0.45	0.6138	-123	organic	20040417	11.99640057	15.99794223	-0.410683941	0.063192179	4.326312993	6.934128746	1	1.098	88.14837346	0	2	1.9	3	0	5	5	0	18	0	0	1.2423	1.54330929	26.7565	0	0	0	0	0	0	0	0	0	0	0	0
413	isopropyl formate	O=COC(C)C	-86.5	11755	http://goo.gl/mouej	W.E. Acree Jr. Data Collection 2011	0.091	0.6	0	0.4	0.7466	2.23	ester	20111213	11.89	15.99591665	-0.315538232	0.248428615	3.08099749	6.310626699	0.75	0.888	88.10527947	0	2	1.68	3	3	5	5	0	14	0	0	0.6686	0.44702596	22.507	0	0	0	0	0	0	0	0	0	0	0	0
713	diisopropyl sulphide	S(C(C)C)C(C)C	-92.05	11761	http://goo.gl/mouej	W.E. Acree Jr. Data Collection 2011	0.328	0.26	0	0.41	1.1175	3.545	dialkyl sulfide	20111213	11.89	31.9720713	-0.155750426	0.086244202	6.625466647	9.395615642	1	2.621	118.2416709	0	2	2.01	3	0	5	6	0	21	0	0	2.2478	5.05260484	37.5193	0	0	0	0	0	0	0	0	0	0	0	0
1630	3-iodophenol	Ic1cccc(O)c1	67.33	11769	http://goo.gl/mouej	W.E. Acree Jr. Data Collection 2011	1.37	1.2	0.7	0.18	1.0333	-123	phenol derivative	20111213	11.85	126.9044731	-0.360382933	0.149191383	5.269560297	11.77268056	0	2.684	220.0079971	0	0	1.9	0	7	5	8	0	13	6	6	2.1408	4.58302464	40.1602	0	1	1	1	1	0	0	0	1	0	0	0
1454	1,3-dicyanobenzene	N#Cc1cccc(C#N)c1	161.33	11773	http://goo.gl/mouej	W.E. Acree Jr. Data Collection 2011	0.894	1.6	0	0.58	1.0258	5.26	aromatic nitrile	20111213	11.85	14.00408217	-0.25724164	0.175418639	4.22940625	8.094057364	0	1.468	128.1310566	0	0	2.12	NA	10	7	10	0	14	6	6	1.5878	2.52110884	37.5334	0	1	1	1	1	0	0	0	1	0	0	0
1749	3-bromopyridine	Brc1cccnc1	-27.15	11783	http://goo.gl/mouej	W.E. Acree Jr. Data Collection 2011	0.906	1.01	0	0.34	0.8503	4.185	pyridine derivative	20111213	11.85	78.91833719	-0.262355978	0.209585496	6.298989821	9.202586918	0	1.568	157.9956737	0	0	1.79	5	6	5	7	0	11	6	6	1.4278	2.03861284	31.5239	0	1	1	1	1	0	0	0	1	0	0	0
1746	3-chloropyridine	Clc1cccnc1	-10.579	11784	http://goo.gl/mouej	W.E. Acree Jr. Data Collection 2011	0.732	0.83	0	0.4	0.7977	3.783	pyridine derivative	20111213	11.85	34.96885295	-0.262012865	0.222601846	5.80280391	8.051957714	0	1.392	113.5450833	0	0	1.79	5	6	5	7	0	11	6	6	1.3438	1.80579844	28.7059	0	1	1	1	1	0	0	0	1	0	0	0
1747	4-chloropyridine	Clc1ccncc1	-43.5	11785	http://goo.gl/mouej	W.E. Acree Jr. Data Collection 2011	0.74	0.85	0	0.4	0.7977	-123	pyridine derivative	20111213	11.85	34.96885295	-0.263900822	0.185632983	5.844485925	8.13679541	0	1.392	113.5450833	0	0	1.79	5	6	5	7	0	11	6	6	1.3438	1.80579844	28.7059	0	1	1	1	1	0	0	0	1	0	0	0
2322	methylpiperidine	N1(C)CCCCC1	-50	11788	http://dx.doi.org/10.1021/ci049943w	Jes?s Jover; Ram?n Bosque; and Joaquim Sales. 2004. Determination of Abraham Solute Parameters from Molecular Structure. J. Chem. Inf. Comput. Sci. 44 (3)	0.318	0.34	0	0.72	0.6657	-123	organic	20040417	11.9945437	14.00805669	-0.335805293	0.0283083	5.672870241	7.472135644	1	0.927	99.17434839	0	0	2.01	5	0	5	7	1	20	0	0	1.2373	1.53091129	32.1293	0	1	0	1	0	0	0	0	1	0	0	0
596	hexan-2-ol	OC(C)CCCC	-52.909	11794	http://goo.gl/mouej	W.E. Acree Jr. Data Collection 2011	0.187	0.36	0.33	0.56	1.0127	3.34	alkanols	20111213	11.89	15.99491614	-0.392767624	0.052541787	4.503151574	6.9341412	1	1.88	102.1749909	0	3	2.01	6	0	6	6	0	21	0	0	1.8044	3.25585936	31.1537	0	0	0	0	0	0	0	0	0	0	0	0
527	nitrobutane	[O-][N+](=O)CCCC	-81.33	11799	http://goo.gl/mouej	W.E. Acree Jr. Data Collection 2011	0.227	0.95	0	0.29	0.8464	3.415	nitroalkane	20111213	11.89	15.99591766	-0.169854036	0.099488763	3.194394362	6.358259008	1	1.532	103.1199234	0	3	1.57	4	3	6	6	0	16	0	0	1.62	2.6244	26.4608	0	0	0	0	0	0	0	0	0	0	0	0
614	5-methyl-2-hexanol	OC(C)CCC(C)C	-55.479	11819	http://goo.gl/mouej	W.E. Acree Jr. Data Collection 2011	0.16	0.33	0.33	0.57	1.1536	3.819	alkanols	20111213	11.89	15.99491639	-0.392770334	0.05610428	4.581745517	7.550205786	1	2.388	116.2016083	0	3	2.12	6	0	6	7	0	24	0	0	2.0562	4.22795844	35.7023	0	0	0	0	0	0	0	0	0	0	0	0
248	1-iodopentane	ICCCCC	-85.87	11830	http://goo.gl/mouej	W.E. Acree Jr. Data Collection 2011	0.621	0.4	0	0.14	1.0713	4.13	iodoalkane	20111213	11.89	126.904473	-0.170773662	0.04952202	5.299133189	10.37281456	1	3.432	198.0455008	0	3	1.9	5	0	6	5	0	17	0	0	3.3073	10.93823329	38.1171	0	0	0	0	0	0	0	0	0	0	0	0
310	butyl methyl ether	O(CCCC)C	-115.25	11833	http://goo.gl/mouej	W.E. Acree Jr. Data Collection 2011	0.045	0.25	0	0.44	0.8718	2.658	ether	20111213	11.99640057	15.99794223	-0.410930092	0.063149044	4.246408381	6.305383345	1	1.37	88.14837346	0	3	1.9	4	0	6	5	0	18	0	0	1.3792	1.90219264	26.8857	0	0	0	0	0	0	0	0	0	0	0	0
309	diisobutyl ether	O(CC(C)C)CC(C)C	-77.739	11841	http://goo.gl/mouej	W.E. Acree Jr. Data Collection 2011	0	0.19	0	0.45	1.2945	3.485	ether	20111213	11.89	15.99491664	-0.380121809	0.069877798	5.551589245	7.255798304	1	2.176	130.2282257	0	4	2.23	3	0	7	8	0	27	0	0	2.4341	5.92484281	40.5005	0	0	0	0	0	0	0	0	0	0	0	0
149	1-heptyne	C#CCCCCC	-81	11845	http://goo.gl/mouej	W.E. Acree Jr. Data Collection 2011	0.16	0.23	0.09	0.1	1.0089	3	alkyne	20111213	11.89	12.11009426	-0.170770564	0.049546706	4.356699286	6.884268041	0.714285714	3.188	96.17044032	0	3	2.23	7	2	7	6	0	19	0	0	3.7497	14.06025009	32.4708	0	0	0	0	0	0	0	0	0	0	0	0
480	hexanenitrile	N#CCCCCC	-80.15	11846	http://goo.gl/mouej	W.E. Acree Jr. Data Collection 2011	0.166	0.9	0	0.36	0.9678	3.608	nitrile	20111213	11.89	14.00307706	-0.262631351	0.115226687	3.780700251	6.788653863	0.833333333	1.991	97.15846688	0	3	2.01	6	2	7	6	0	18	0	0	2.0801	4.32681601	30.0529	0	0	0	0	0	0	0	0	0	0	0	0
2473	2-nonanol	OC(CCCCCCC)C	-35.17	11861	http://dx.doi.org/10.1021/ci049943w	Jes?s Jover; Ram?n Bosque; and Joaquim Sales. 2004. Determination of Abraham Solute Parameters from Molecular Structure. J. Chem. Inf. Comput. Sci. 44 (3)	0.168	0.36	0.33	0.56	1.0054	-123	organic	20040417	11.89	15.99491689	-0.392776531	0.125494552	4.571919946	7.386512232	1	3.587	144.2548431	0	6	2.34	9	0	9	9	0	30	0	0	3.173	10.067929	44.9567	0	0	0	0	0	0	0	0	0	0	0	0
232	1-bromoheptane	BrCCCCCCC	-57.33	11863	http://goo.gl/mouej	W.E. Acree Jr. Data Collection 2011	0.343	0.4	0	0.12	1.2699	4.663	bromoalkane	20111213	11.89	78.9183372	-0.170785423	0.049633611	5.126861046	8.200711497	1	4.37	179.0977906	0	5	2.12	7	0	8	7	0	23	0	0	3.6884	13.60429456	41.972	0	0	0	0	0	0	0	0	0	0	0	0
203	1-chloroheptane	ClCCCCCCC	-69.75	11865	http://goo.gl/mouej	W.E. Acree Jr. Data Collection 2011	0.194	0.4	0	0.09	1.2173	4.208	chloroalk_ne	20111213	11.89	34.96885299	-0.17347963	0.050794802	5.108641049	7.345099279	1	4.032	134.6472002	0	5	2.12	7	0	8	7	0	23	0	0	3.5439	12.55922721	38.9885	0	0	0	0	0	0	0	0	0	0	0	0
717	dipropyl disulfide	S(SCCC)CCC	-85.8	11871	http://goo.gl/mouej	W.E. Acree Jr. Data Collection 2011	0.653	0.52	0	0.27	1.281	4.984	dialkyl sulfide	20111213	11.89	31.9730716	-0.165716712	0.05520155	5.756721513	10.28244549	1	2.998	150.3077559	0	5	1.9	3	0	8	7	0	22	0	0	3.1308	9.80190864	45.5248	0	0	0	0	0	0	0	0	0	0	0	0
61	tridecane	C(CCCCCCCC)CCCC	-5.08	11882	http://goo.gl/mouej	W.E. Acree Jr. Data Collection 2011	0	0	0	0	1.9401	6.2	alkane	20111213	11.89	12.11021952	-0.170505185	0.049934926	5.116742619	7.563559586	1	7.737	184.3619078	1	10	2.89	13	0	13	12	0	41	0	0	6.3022	39.71772484	61.6152	0	0	0	0	0	0	0	0	0	0	0	0
62	tetradecane	C(CCCCC)CCCCCCCC	5.83	11883	http://goo.gl/mouej	W.E. Acree Jr. Data Collection 2011	0	0	0	0	2.0812	6.705	alkane	20111213	11.89	12.11024183	-0.170505192	0.049959163	5.117051641	7.584266683	1	8.306	198.3885252	2	11	3	14	0	14	13	0	44	0	0	6.7584	45.67597056	66.2162	0	0	0	0	0	0	0	0	0	0	0	0
632	pentadecan-1-ol	OCCCCCCCCCCCCCCC	45.83	11891	http://goo.gl/mouej	W.E. Acree Jr. Data Collection 2011	0.157	0.42	0.37	0.48	2.2808	8.146	alkanols	20111213	11.89	15.9949184	-0.395745767	0.05009134	3.95291793	7.606790653	1	7.11	228.4145475	2	13	3	15	0	16	15	0	48	0	0	5.9889	35.86692321	72.7455	0	0	0	0	0	0	0	0	0	0	0	0
65	heneicosane	C(CCCCCCCCCCCCCCCCCC)CC	40.17	11897	http://goo.gl/mouej	W.E. Acree Jr. Data Collection 2011	0	0	0	0	3.068	10.236	alkane	20111213	11.89	12.11041121	-0.170505236	0.050144314	5.117356697	7.640409629	1	12.289	296.574847	2	18	3.77	21	0	21	20	0	65	0	0	9.9518	99.03832324	98.4232	0	0	0	0	0	0	0	0	0	0	0	0
637	eicosan-1-ol	OCCCCCCCCCCCCCCCCCCCC	65.05	11898	http://goo.gl/mouej	W.E. Acree Jr. Data Collection 2011	0.14	0.42	0.37	0.48	2.9853	10.667	alkanols	20111213	11.89	15.99491966	-0.395759068	0.0502621	3.952990944	7.638469046	1	9.955	298.5476345	2	18	3.55	20	0	21	20	0	63	0	0	8.2699	68.39124601	95.7505	0	0	0	0	0	0	0	0	0	0	0	0
66	docosane	C(CCCCCCCCCCCCCCCCCC)CCC	43.8	11899	http://goo.gl/mouej	W.E. Acree Jr. Data Collection 2011	0	0	0	0	3.208	10.74	alkane	20111213	11.89	12.11043746	-0.170505242	0.0501732	5.117357648	7.642766789	1	12.858	310.6014644	2	19	3.88	22	0	22	21	0	68	0	0	10.408	108.326464	103.0242	0	0	0	0	0	0	0	0	0	0	0	0
69	pentacosane	C(CCCCCCCCCCCCCCCCCCCC)CCCC	53.5	11900	http://goo.gl/mouej	W.E. Acree Jr. Data Collection 2011	0	0	0	0	3.631	12.264	alkane	20111213	11.89	12.11051966	-0.170505259	0.050263976	5.117357934	7.648171176	1	14.565	352.6813166	2	22	4.21	25	0	25	24	0	77	0	0	11.7766	138.6883076	116.8272	0	0	0	0	0	0	0	0	0	0	0	0
70	hexacosane	C(CCCCCCCCCCCCCCCCCCCC)CCCCC	56.7	11901	http://goo.gl/mouej	W.E. Acree Jr. Data Collection 2011	0	0	0	0	3.772	12.77	alkane	20111213	11.89	12.11054827	-0.170505264	0.050295687	5.117357752	7.649669235	1	15.134	366.707934	2	23	4.32	26	0	26	25	0	80	0	0	12.2328	149.6413958	121.4282	0	0	0	0	0	0	0	0	0	0	0	0
74	hexatriacontane	C(CCCCCCCCCCCCCCCCCCCCCC)CCCCCCCCCCCCC	76.25	11906	http://goo.gl/mouej	W.E. Acree Jr. Data Collection 2011	0	0	0	0	5.181	17.74	alkane	20111213	11.89	12.11087321	-0.170505316	0.050660035	5.117355271	7.662204656	1	20.824	506.9741081	3	33	5.42	36	0	36	35	0	110	0	0	16.7948	282.065307	167.4382	0	0	0	0	0	0	0	0	0	0	0	0
187	1,1,1,2-tetrachloroethane	ClCC(Cl)(Cl)Cl	-70.07	11911	http://goo.gl/mouej	W.E. Acree Jr. Data Collection 2011	0.54	0.63	0.1	0.08	0.88	3.641	chloroalk_ne	20111213	11.99870712	34.97200613	-0.167204837	0.313979114	6.083246398	10.71880957	1	2.811	167.8491036	0	1	1.24	2	0	4	5	0	8	0	0	2.4441	5.97362481	31.2668	0	0	0	0	0	0	0	0	0	0	0	0
3020	tetraphenylmethane	c1c(cccc1)C(c2ccccc2)(c3ccccc3)c4ccccc4	282.5	11917	http://precedings.nature.com/documents/4243/version/3	ONSChallenge Solubility Data	2.353	1.526	0	1.335	2.681	-123	organic solid	20120126	11.85	12.15035837	-0.193353355	0.108410585	6.991347656	15.23675425	0.04	7.818	320.4272125	1	4	4.21	0	6	9	28	0	45	24	24	6.327	40.030929	105.0089	0	4	4	4	4	0	0	0	4	0	0	0
2036	tetraethylsilane	CC[Si](CC)(CC)CC	-82.25	11919	http://goo.gl/mouej	W.E. Acree Jr. Data Collection 2011	0.126	-0.12	0	0	1.4815	4.348	organosilicon	20111213	11.89	27.97692703	-0.166664272	0.054050504	5.372721465	9.09300293	1	3.544	144.330087	0	4	2.23	2	0	5	8	0	29	0	0	3.3232	11.04365824	41.7788	0	0	0	0	0	0	0	0	0	0	0	0
1880	tetramethyl urea	O=C(N(C)C)N(C)C	-1.1	11930	http://goo.gl/mouej	W.E. Acree Jr. Data Collection 2011	0.38	1.07	0	0.84	1.0284	4.141	urea	20111213	11.99359809	15.99491691	-0.280742924	0.276384237	4.576495196	7.365398373	0.8	-0.366	116.1617799	0	2	1.68	0	4	5	7	0	20	0	0	-0.2185	0.04774225	32.7294	0	0	0	0	0	0	0	0	0	0	0	0
1472	2,3,4-trichloroaniline	Clc1ccc(N)c(Cl)c1Cl	73	11954	http://goo.gl/mouej	W.E. Acree Jr. Data Collection 2011	1.24	1.2	0.35	0.15	1.183	-123	aromatic amine	20111213	11.99856245	34.97105745	-0.300656772	0.164905126	6.262930094	10.43141082	0	3.071	196.4616943	0	0	1.68	0	7	6	10	0	14	6	6	3.0766	9.46546756	45.1728	0	1	1	1	1	0	0	0	1	0	0	0
1474	2,4,6-trichloroaniline	Clc1cc(Cl)cc(Cl)c1N	76.5	11961	http://goo.gl/mouej	W.E. Acree Jr. Data Collection 2011	1.216	1.1	0.25	0.14	1.183	-123	aromatic amine	20111213	11.99355098	34.97085361	-0.33000296	0.096467868	6.443285558	9.723398074	0	3.071	196.4616943	0	0	1.68	0	7	6	10	0	14	6	6	3.0766	9.46546756	45.1728	0	1	1	1	1	0	0	0	1	0	0	0
849	1,2,4,5-tetrabromobenzene	Brc1c(Br)cc(Br)c(Br)c1	180.67	11974	http://goo.gl/mouej	W.E. Acree Jr. Data Collection 2011	1.83	1.19	0	0	1.4164	7.434	haloaromatic	20111213	11.85	78.92133746	-0.128446912	0.185473878	8.404125	12.09943722	0	5.214	393.6944088	1	0	1.68	0	6	6	10	0	12	6	6	4.8236	23.26711696	56.5492	0	1	1	1	1	0	0	0	1	0	0	0
436	isopropyl propanoate	O=C(OC(C)C)CC	-85.779	11992	http://goo.gl/mouej	W.E. Acree Jr. Data Collection 2011	0.035	0.53	0	0.47	1.0284	3.028	ester	20111213	11.89	15.99591765	-0.312887539	0.261451016	4.036120801	6.778320659	0.833333333	1.377	116.1585143	0	3	1.9	3	3	6	7	0	20	0	0	1.4143	2.00024449	31.2059	0	0	0	0	0	0	0	0	0	0	0	0
313	ethyl tert-butyl ether	O(C(C)(C)C)CC	-94	11996	http://goo.gl/mouej	W.E. Acree Jr. Data Collection 2011	-0.02	0.16	0	0.6	1.0127	2.72	ether	20111213	11.89	15.99491614	-0.375328867	0.119987745	4.878969696	7.798128203	1	1.743	102.1749909	0	2	2.01	3	0	5	6	0	21	0	0	1.3306	1.77049636	31.5643	0	0	0	0	0	0	0	0	0	0	0	0
249	1-iodohexane	ICCCCCC	-74.73	12010	http://goo.gl/mouej	W.E. Acree Jr. Data Collection 2011	0.615	0.4	0	0.14	1.2122	4.62	iodoalkane	20111213	11.89	126.9044731	-0.170785226	0.049530912	5.208329786	10.45140867	1	4.001	212.0721182	0	4	2.01	6	0	7	6	0	20	0	0	3.7635	14.16393225	42.7181	0	0	0	0	0	0	0	0	0	0	0	0
67	tricosane	C(CCCCCCCCCCCCCCCCCCC)CCC	48.53	12017	http://goo.gl/mouej	W.E. Acree Jr. Data Collection 2011	0	0	0	0	3.349	11.252	alkane	20111213	11.89	12.11046427	-0.170505248	0.050202757	5.117357995	7.644780154	1	13.427	324.6280818	2	20	3.99	23	0	23	22	0	71	0	0	10.8642	118.0308416	107.6252	0	0	0	0	0	0	0	0	0	0	0	0
2189	2-phenyltoluene	c2c(c1ccccc1C)cccc2	-0.07	12044	http://goo.gl/mouej	W.E. Acree Jr. Data Collection 2011	1.33	0.88	0	0.26	1.4651	-123	organic	20111213	11.85	12.15015697	-0.207645672	0.092611394	6.557214982	10.02832072	0.076923077	4.399	168.2348557	0	1	2.89	NA	12	8	14	0	25	12	12	3.8346	14.70415716	56.2354	0	2	2	2	2	0	0	0	2	0	0	0
2190	3-phenyltoluene	c2c(c1cccc(c1)C)cccc2	4.83	12045	http://goo.gl/mouej	W.E. Acree Jr. Data Collection 2011	1.37	0.95	0	0.26	1.4651	-123	organic	20111213	11.85	12.15015697	-0.207649742	0.092606667	6.162702019	9.713949394	0.076923077	4.399	168.2348557	0	1	2.89	NA	12	8	14	0	25	12	12	3.8346	14.70415716	56.2354	0	2	2	2	2	0	0	0	2	0	0	0
2191	4-phenyltoluene	Cc1ccc(cc1)c2ccccc2	47.83	12047	http://goo.gl/mouej	W.E. Acree Jr. Data Collection 2011	1.36	0.98	0	0.26	1.4651	-123	organic	20111213	11.85	12.15015697	-0.187041967	0.115268921	5.965441767	9.556774009	0.076923077	4.399	168.2348557	0	1	2.89	NA	12	9	14	0	25	12	12	3.8346	14.70415716	56.2354	0	2	2	2	2	0	0	0	2	0	0	0
2360	dioxolane	O1CCOC1	-95	12066	http://dx.doi.org/10.1021/ci049943w	Jes?s Jover; Ram?n Bosque; and Joaquim Sales. 2004. Determination of Abraham Solute Parameters from Molecular Structure. J. Chem. Inf. Comput. Sci. 44 (3)	0.298	0.51	0	0.62	0.4111	-123	organic	20040417	11.99702078	15.99778325	-0.371716562	0.166651623	4.520197194	5.01151896	1	-0.243	74.07866207	0	0	1.57	2	0	3	5	0	11	0	0	-0.2795	0.07812025	16.8965	0	1	0	1	0	0	0	1	0	0	0	0
529	1-nitrohexane	[O-][N+](=O)CCCCCC	-10.159	12069	http://goo.gl/mouej	W.E. Acree Jr. Data Collection 2011	0.203	0.95	0	0.29	1.129	4.416	nitroalkane	20111213	11.89	15.99591866	-0.17078498	0.099512459	3.253339254	7.000142242	1	2.67	131.1731582	0	5	1.79	6	3	8	8	0	22	0	0	2.5324	6.41304976	35.6628	0	0	0	0	0	0	0	0	0	0	0	0
68	tetracosane	C(CCCCCCCCCCCCCCCCCCC)CCCC	52.5	12072	http://goo.gl/mouej	W.E. Acree Jr. Data Collection 2011	0	0	0	0	3.4902	11.758	alkane	20111213	11.89	12.11049167	-0.170505253	0.050233008	5.11735804	7.64655756	1	13.996	338.6546992	2	21	4.1	24	0	24	23	0	74	0	0	11.3204	128.1514562	112.2262	0	0	0	0	0	0	0	0	0	0	0	0
1931	simeton	O(c1nc(nc(n1)NCC)NCC)C	159.521	12133	http://goo.gl/mouej	W.E. Acree Jr. Data Collection 2011	1.14	1.16	0.21	1.18	1.5559	7.269	pesticide	20111213	11.99629174	15.99794569	-0.347559834	0.272834879	4.717585351	8.310237033	0.625	1.136	197.2379194	0	5	1.68	2	9	9	14	0	29	6	6	1.8073	3.26633329	58.7064	0	1	1	1	1	0	0	0	1	0	0	0
2063	tetramethyl orthosilicate	CO[Si](OC)(OC)OC	1.5	12161	http://goo.gl/mouej	W.E. Acree Jr. Data Collection 2011	-0.139	0.54	0	0.689	1.1527	3.124	organosilicon	20111213	11.99646134	27.97692712	-0.345713932	0.453790731	3.981842319	5.94500501	1	0.208	152.2212371	0	4	1.35	0	0	5	8	0	21	0	0	1.3116	1.72029456	29.2632	0	0	0	0	0	0	0	0	0	0	0	0
110	4-methylpent-1-ene	C=CCC(C)C	-153.53	12201	http://goo.gl/mouej	W.E. Acree Jr. Data Collection 2011	0.07	0.08	0	0.04	0.911	2.418	alkene	20111213	11.89	12.11007471	-0.163256885	0.057635812	5.158494318	7.418812202	0.666666667	3.327	84.15970443	0	2	2.12	5	2	5	5	0	18	0	0	2.5137	6.31868769	29.3999	0	0	0	0	0	0	0	0	0	0	0	0
389	decan-2-one	O=C(CCCCCCCC)C	6.67	12218	http://goo.gl/mouej	W.E. Acree Jr. Data Collection 2011	0.108	0.68	0	0.51	1.5333	5.245	ketone	20111213	11.89	15.99491714	-0.299514082	0.19112167	4.110333367	7.446550261	0.9	3.852	156.265579	0	7	2.45	10	2	10	10	0	31	0	0	3.1601	9.98623201	48.4277	0	0	0	0	0	0	0	0	0	0	0	0
234	1-bromononane	BrCCCCCCCCC	-29	12219	http://goo.gl/mouej	W.E. Acree Jr. Data Collection 2011	0.336	0.4	0	0.12	1.5517	5.56	bromoalkane	20111213	11.89	78.91833723	-0.170785438	0.049681786	5.119800641	8.230187743	1	5.508	207.1510254	1	7	2.34	9	0	10	9	0	29	0	0	4.6008	21.16736064	51.174	0	0	0	0	0	0	0	0	0	0	0	0
311	dipentyl ether	O(CCCCC)CCCCC	-69	12220	http://goo.gl/mouej	W.E. Acree Jr. Data Collection 2011	0	0.25	0	0.45	1.5763	4.875	ether	20111213	11.89	15.99491714	-0.380647822	0.051150496	5.06531908	6.915542785	1	3.858	158.2814605	0	8	2.45	5	0	11	10	0	33	0	0	3.6203	13.10657209	49.9609	0	0	0	0	0	0	0	0	0	0	0	0
1838	2-methylimidazole	Cc1[nH]ccn1	143.5	12225	http://goo.gl/mouej	W.E. Acree Jr. Data Collection 2011	0.71	0.82	0.42	0.57	0.6772	-123	nitrogen-neterocyclic	20111213	11.98863802	14.01434831	-0.305712429	0.141214107	5.353492588	6.700314169	0.25	0.198	82.10399452	0	0	1.68	2	5	4	6	0	12	5	5	0.0194	0.00037636	23.9278	0	1	1	1	1	0	0	1	0	0	0	0
2055	phenylsilane	c1ccccc1[SiH3]	-6.829	12228	http://goo.gl/mouej	W.E. Acree Jr. Data Collection 2011	0.69	0.407	0	0.148	0.9621	3.48	organosilicon	20111213	11.99836721	27.97768415	-0.161848595	0.058299993	4.69722934	6.443874677	0	1.981	108.2133262	0	0	2.01	0	6	5	7	0	15	6	6	1.6789	2.81870521	25.4743	0	1	1	1	1	0	0	0	1	0	0	0
1974	N-methyl-2-pyridone	O=C1/C=CC=C/N1C	31	12231	http://goo.gl/mouej	W.E. Acree Jr. Data Collection 2011	0.914	1.1	0	1.04	0.8749	4.334	drug	20111213	11.99355095	15.99491666	-0.275028991	0.230039246	4.557059529	7.870461635	0.166666667	1.518	109.1261088	0	0	1.9	5	7	5	8	0	15	6	6	1.1654	1.35815716	30.7304	0	1	1	1	1	0	0	0	1	0	0	0
265	1-fluoro-2-bromoethane	BrCCF	-49.959	12442	http://goo.gl/mouej	W.E. Acree Jr. Data Collection 2011	0.23	0.73	0.09	0.14	0.5831	2.225	haloalkane	20111213	11.99782592	78.91833715	-0.280076056	0.136549983	3.341429868	6.937001787	1	1.941	126.955166	0	1	1.46	2	0	4	3	0	8	0	0	1.3917	1.93682889	18.896	0	0	0	0	0	0	0	0	0	0	0	0
543	N-tert-butylacetamide	O=C(NC(C)(C)C)C	97	12445	http://goo.gl/mouej	W.E. Acree Jr. Data Collection 2011	0.32	1.25	0.4	0.76	1.0695	4.539	alkaneamide	20111213	11.89	15.99491664	-0.281410158	0.247821282	4.188684261	8.49812835	0.833333333	1.01	115.1737533	0	2	1.9	3	3	5	7	0	21	0	0	0.3051	0.09308601	33.1664	0	0	0	0	0	0	0	0	0	0	0	0
109	2-methylpent-1-ene	C=C(/C)CCC	-135.9	12446	http://goo.gl/mouej	W.E. Acree Jr. Data Collection 2011	0.09	0.08	0	0.08	0.911	2.591	alkene	20111213	11.89	12.11007471	-0.168797039	0.051647576	5.162960443	7.371133582	0.666666667	2.881	84.15970443	0	2	2.12	5	2	5	5	0	18	0	0	2.7083	7.33488889	29.1333	0	0	0	0	0	0	0	0	0	0	0	0
1658	4-cyanophenol	N#Cc1ccc(O)cc1	111.75	12478	http://goo.gl/mouej	W.E. Acree Jr. Data Collection 2011	0.94	1.63	0.8	0.29	0.9298	5.42	phenol derivative	20111213	11.85	15.9949169	-0.360424667	0.169094614	4.155292393	7.771701233	0	1.339	119.1209632	0	0	2.01	NA	9	7	9	0	14	6	6	1.4415	2.07792225	33.4898	0	1	1	1	1	0	0	0	1	0	0	0
162	1,1,1,2-tetrafluoroethane	FCC(F)(F)F	-101	12577	http://goo.gl/mouej	W.E. Acree Jr. Data Collection 2011	-0.39	0.16	0.16	0.05	0.4612	0.403	fluoroalkane	20111213	11.99782582	19.00203254	-0.240485603	0.43694854	2.444420621	3.642018264	1	2.263	102.0309662	0	1	1.24	2	0	4	5	0	8	0	0	1.5894	2.52619236	12.0193	0	0	0	0	0	0	0	0	0	0	0	0
734	tributylphosphine oxide	CCCCP(=O)(CCCC)CCCC	65.5	12586	http://goo.gl/mouej	W.E. Acree Jr. Data Collection 2011	-0.009	1.15	0	1.64	2.0627	7.505	phosphine	20111213	11.89	30.97376233	-0.315011687	0.083245996	4.577209484	8.694444105	1	4.593	218.3163977	0	9	2.56	4	1	9	13	0	41	0	0	3.3338	11.11422244	65.6832	0	0	0	0	0	0	0	0	0	0	0	0
691	pent-4-ene-1-ol	OCCCC=C	-76.269	12626	http://goo.gl/mouej	W.E. Acree Jr. Data Collection 2011	0.315	0.48	0.37	0.55	0.8288	2.715	alk_nol	20111213	11.79	15.9949159	-0.395706533	0.113031577	3.895497434	6.67088304	0.6	1.054	86.13249195	0	3	1.9	5	2	6	5	0	16	0	0	1.0362	1.07371044	26.7796	0	0	0	0	0	0	0	0	0	0	0	0
121	1-undecene	C=CCCCCCCCCC	-56.05	12635	http://goo.gl/mouej	W.E. Acree Jr. Data Collection 2011	0.091	0.08	0	0.07	1.6156	5.023	alkene	20111213	11.89	12.11017617	-0.170693316	0.049687924	5.115616356	7.506008817	0.818181818	6.233	154.2927914	1	8	2.67	11	2	11	10	0	33	0	0	4.9991	24.99100081	52.4573	0	0	0	0	0	0	0	0	0	0	0	0
744	1,6-hexamethylene diisocyanate	O=C=NCCCCCC/N=C=O	-63	12637	http://goo.gl/mouej	W.E. Acree Jr. Data Collection 2011	0.34	0.96	0	0.41	1.3808	5.272	isocyanate	20111213	11.98863001	16.00602634	-0.327729778	0.398874346	3.074637582	7.265782337	0.75	4.33	168.1933925	0	7	1.9	6	3	12	11	0	24	0	0	1.6008	2.56256064	43.4186	0	0	0	0	0	0	0	0	0	0	0	0
2344	4-methylimidazole	Cc1cnc[nH]1	53.5	12640	http://dx.doi.org/10.1021/ci049943w	Jes?s Jover; Ram?n Bosque; and Joaquim Sales. 2004. Determination of Abraham Solute Parameters from Molecular Structure. J. Chem. Inf. Comput. Sci. 44 (3)	1.2	1.06	0.44	0.22	0.5482	-123	organic	20040417	11.98863802	14.01434831	-0.319572382	0.080388853	5.436862477	6.872207191	0.25	0.198	82.10399452	0	0	1.68	3	5	4	6	0	12	5	5	-0.1373	0.01885129	23.8538	0	1	1	1	1	0	0	1	0	0	0	0
4087	2-Methyl-8-hydroxyquinoline	CC1=NC2=C(C=CC=C2O)C=C1	72.9	12669	http://dx.doi.org/10.1080/01496395.2014.928768	Michael H. Abraham and William E. Acree Jr. (2014) Descriptors for the Prediction of Partition Coefficients of 8-Hydroxyquinoline and its Derivatives. Separation Science and Technology. 49:14. 2135-2141	1.4	1.04	0	0.63	1.2439	6.329	this work	20140908	11.85	15.99491765	-0.358218967	0.154435557	5.244994639	9.081890762	0.1	2.034	159.1849339	0	0	2.34	NA	11	7	13	0	21	11	10	2.0315	4.12699225	46.2649	0	2	2	1	1	0	0	0	2	0	0	0
794	1-methylphenanthrene	c23ccc1c(cccc1C)c2cccc3	123	12699	http://goo.gl/mouej	W.E. Acree Jr. Data Collection 2011	2.055	1.25	0	0.26	1.595	-123	PAH	20111213	11.85	12.15018815	-0.186768607	0.115650287	6.587669888	10.49132783	0.066666667	4.991	192.2563275	0	0	3.11	NA	14	8	17	0	27	16	14	4.133	17.081689	63.9996	0	3	3	1	1	0	0	0	3	0	0	0
1924	ametryn	S(c1nc(nc(n1)NC(C)C)NCC)C	88	12705	http://goo.gl/mouej	W.E. Acree Jr. Data Collection 2011	1.47	1.26	0.17	1.02	1.8016	8.607	pesticide	20111213	11.99846692	31.97267751	-0.257044145	0.207324541	5.296703441	10.22341311	0.666666667	1.784	227.3312169	0	5	1.79	3	8	9	15	0	32	6	6	2.743	7.524049	69.5679	0	1	1	1	1	0	0	0	1	0	0	0
120	1-decene	CCCCCCCCC=C	-66.09	12809	http://goo.gl/mouej	W.E. Acree Jr. Data Collection 2011	0.093	0.08	0	0.07	1.4746	4.554	alkene	20111213	11.79	12.21007879	-0.306948039	0.113311142	5.119156399	7.448485494	0.8	5.664	140.266174	1	7	2.56	10	2	10	9	0	30	0	0	4.5429	20.63794041	47.8563	0	0	0	0	0	0	0	0	0	0	0	0
1754	4-formylpyridine	O=Cc1ccncc1	-4	12816	http://goo.gl/mouej	W.E. Acree Jr. Data Collection 2011	0.796	1.12	0	0.74	0.8319	-123	pyridine derivative	20111213	11.85	15.99491665	-0.297419668	0.15018371	3.774247311	7.59413813	0	0.466	107.1102273	0	1	1.9	5	8	6	8	0	13	6	6	0.4388	0.19254544	30.4921	0	1	1	1	1	0	0	0	1	0	0	0
1657	3-cyanophenol	N#Cc1cc(O)ccc1	80.38	12821	http://goo.gl/mouej	W.E. Acree Jr. Data Collection 2011	0.93	1.55	0.84	0.25	0.9298	5.181	phenol derivative	20111213	11.85	15.9949169	-0.360382591	0.169864447	4.169995735	7.825949447	0	1.339	119.1209632	0	0	2.01	NA	9	6	9	0	14	6	6	1.4415	2.07792225	33.4898	0	1	1	1	1	0	0	0	1	0	0	0
1711	4-chlorobenzyl alcohol	Clc1ccc(cc1)CO	71.75	12823	http://goo.gl/mouej	W.E. Acree Jr. Data Collection 2011	0.911	0.96	0.4	0.5	1.0384	-123	aromatic alkanol	20111213	11.99632008	34.96885304	-0.416036006	0.093773626	4.328762419	8.385977191	0.142857143	1.833	142.5830791	0	1	2.01	NA	6	7	9	0	16	6	6	1.8899	3.57172201	37.6787	0	1	1	1	1	0	0	0	1	0	0	0
1926	terbutryn	S(c1nc(nc(n1)NC(C)(C)C)NCC)C	104.33	12874	http://goo.gl/mouej	W.E. Acree Jr. Data Collection 2011	1.43	1.23	0.12	0.99	1.9425	8.984	pesticide	20111213	11.99846102	31.97267757	-0.256924839	0.207457307	5.306528709	10.30200822	0.7	2.201	241.3578343	0	5	1.9	3	8	9	16	0	35	6	6	2.948	8.690704	74.2055	0	1	1	1	1	0	0	0	1	0	0	0
2074	3-aminopropyltriethoxysilane	CCO[Si](CCCN)(OCC)OCC	-3.409	12933	http://goo.gl/mouej	W.E. Acree Jr. Data Collection 2011	-0.021	0.486	0.217	1.221	1.898	5.552	organosilicon	20111213	11.89	27.97692742	-0.335427641	0.312256621	4.740810571	8.125756235	1	1.47	221.3695632	0	9	1.9	3	0	8	13	1	37	0	0	1.7455	3.04677025	54.7033	0	0	0	0	0	0	0	0	0	0	0	0
1860	N-nitrosodibutylamine	O=NN(CCCC)CCCC	10.361	12954	http://goo.gl/mouej	W.E. Acree Jr. Data Collection 2011	0.3	0.98	0	0.64	1.4511	5.606	N-nitrosoamine	20111213	11.89	15.99491765	-0.170162312	0.050482898	3.407402718	7.839636919	1	2.425	158.2416321	0	7	2.01	4	3	9	10	0	29	0	0	2.7482	7.55260324	47.7969	0	0	0	0	0	0	0	0	0	0	0	0
391	6-undecanone	O=C(CCCCC)CCCCC	14.75	12972	http://goo.gl/mouej	W.E. Acree Jr. Data Collection 2011	0.083	0.66	0	0.51	1.6742	5.677	ketone	20111213	11.89	15.99491739	-0.299208341	0.13271912	4.665398507	7.60756451	0.909090909	4.105	170.2921964	0	8	2.56	11	2	11	11	0	34	0	0	3.827	14.645929	53.0546	0	0	0	0	0	0	0	0	0	0	0	0
1640	2,3,6-trichlorophenol	Clc1c(O)c(Cl)ccc1Cl	57	13029	http://goo.gl/mouej	W.E. Acree Jr. Data Collection 2011	1.01	0.88	0.62	0.15	1.142	-123	phenol derivative	20111213	11.99856245	34.97105747	-0.356238868	0.144665876	5.816681395	9.901633032	0	3.482	197.4464553	0	0	1.68	0	7	6	10	0	13	6	6	3.5558	12.64371364	42.1665	0	1	1	1	1	0	0	0	1	0	0	0
1639	2,3,5-trichlorophenol	Clc1c(O)cc(Cl)cc1Cl	62	13030	http://goo.gl/mouej	W.E. Acree Jr. Data Collection 2011	1.07	0.94	0.68	0.16	1.142	-123	phenol derivative	20111213	11.99856245	34.97105747	-0.358253189	0.146137477	5.57218256	9.787904728	0	3.482	197.4464553	0	0	1.68	0	7	6	10	0	13	6	6	3.5558	12.64371364	42.1665	0	1	1	1	1	0	0	0	1	0	0	0
732	diphenyl sulfoxide	O=S(c1ccccc1)c2ccccc2	70.73	13090	http://goo.gl/mouej	W.E. Acree Jr. Data Collection 2011	1.5	1.64	0	0.96	1.5465	7.972	sulfoxide	20111213	11.85	31.97207166	-0.248631182	0.155668476	6.882949219	11.37685406	0	2.188	202.2737282	0	2	2.56	0	14	9	15	0	24	12	12	2.8366	8.04629956	60.1138	0	2	2	2	2	0	0	0	2	0	0	0
1863	N-nitrosodiisobutylamine	O=NN(CC(C)C)CC(C)C	37.441	13229	http://goo.gl/mouej	W.E. Acree Jr. Data Collection 2011	0.3	0.88	0	0.74	1.4511	5.427	N-nitrosoamine	20111213	11.89	15.99491765	-0.16250455	0.064449314	3.485996686	8.154016338	1	1.881	158.2416321	0	5	2.01	3	3	7	10	0	29	0	0	2.4744	6.12265536	47.5385	0	0	0	0	0	0	0	0	0	0	0	0
330	2,5-dimethyltetrahydrofuran	O1C(C)CCC1C	-47.929	13255	http://goo.gl/mouej	W.E. Acree Jr. Data Collection 2011	0.204	0.38	0	0.58	0.9041	2.98	ether	20111213	11.89	15.99491614	-0.374758005	0.128277811	5.414824243	6.983785878	1	1.446	100.1591094	0	0	2.01	6	0	5	7	0	19	0	0	1.2665	1.60402225	29.3891	0	1	0	1	0	0	0	1	0	0	0	0
1767	4-methylpyridine N-oxide	[O-][n+]1ccc(cc1)C	184.5	13257	http://goo.gl/mouej	W.E. Acree Jr. Data Collection 2011	0.684	1.25	0.51	0.98	0.8749	4.35	pyridine N-oxide derivative	20111213	11.89	15.99491664	-0.166226532	0.066628784	4.145778399	7.50746364	0.166666667	1.772	109.1261088	0	0	1.9	5	7	6	8	0	15	6	6	0.9361	0.87628321	26.681	0	1	1	1	1	0	0	0	1	0	0	0
1922	desmetryn	S(c1nc(nc(n1)NC(C)C)NC)C	85	13302	http://goo.gl/mouej	W.E. Acree Jr. Data Collection 2011	1.5	1.29	0.28	1.01	1.6607	8.255	pesticide	20111213	11.99847423	31.97267746	-0.259725306	0.207212512	5.466413262	10.1448189	0.625	1.361	213.3045995	0	4	1.68	3	8	8	14	0	29	6	6	2.3942	5.73219364	64.8199	0	1	1	1	1	0	0	0	1	0	0	0
1923	simetryn	S(c1nc(nc(n1)NCC)NCC)C	164.741	13303	http://goo.gl/mouej	W.E. Acree Jr. Data Collection 2011	1.5	1.29	0.23	0.99	1.6607	8.231	pesticide	20111213	11.99847423	31.97267746	-0.257691625	0.207185413	5.285886719	10.14481863	0.625	1.324	213.3045995	0	5	1.68	2	8	9	14	0	29	6	6	2.3655	5.59559025	65.1497	0	1	1	1	1	0	0	0	1	0	0	0
58	2,2,5,5-tetramethylhexane	CC(C)(CCC(C)(C)C)C	-12.8	13448	http://goo.gl/mouej	W.E. Acree Jr. Data Collection 2011	0	0	0	0	1.518	4.039	alkane	20111213	11.89	12.11015511	-0.159441198	0.061841483	6.457936539	9.061576036	1	5.982	142.2820556	1	3	2.56	6	0	6	9	0	32	0	0	4.0248	16.19901504	47.4556	0	0	0	0	0	0	0	0	0	0	0	0
766	heptylbenzene	c1ccccc1CCCCCCC	-48	13492	http://goo.gl/mouej	W.E. Acree Jr. Data Collection 2011	0.577	0.48	0	0.15	1.7027	6.219	alkylbenzene	20111213	11.89	12.11021952	-0.170693322	0.04974522	5.127539041	8.738735953	0.538461538	5.768	176.2983817	1	6	2.89	NA	6	11	13	0	33	6	6	5.0534	25.53685156	58.7052	0	1	1	1	1	0	0	0	1	0	0	0
1750	4-bromopyridine	Brc1ccncc1	0.5	13630	http://goo.gl/mouej	W.E. Acree Jr. Data Collection 2011	0.9	0.93	0	0.38	0.8503	-123	pyridine derivative	20111213	11.85	78.91833719	-0.263922636	0.171189141	6.105493913	9.286610155	0	1.568	157.9956737	0	0	1.79	5	6	5	7	0	11	6	6	1.4278	2.03861284	31.5239	0	1	1	1	1	0	0	0	1	0	0	0
2178	octahydroazocine	C1CCCNCCC1	29	13638	http://goo.gl/mouej	W.E. Acree Jr. Data Collection 2011	0.36	0.46	0.13	0.55	1.0861	3.84	organic	20111213	11.9	14.00307756	-0.315992371	0.047716584	6.736850179	7.167082541	1	1.615	113.2009658	0	0	2.12	7	0	5	8	1	23	0	0	1.6138	2.60435044	36.0366	0	0	0	1	0	0	0	0	0	0	0	0
1757	4-acetylpyridine	O=C(c1ccncc1)C	15.5	13644	http://goo.gl/mouej	W.E. Acree Jr. Data Collection 2011	0.771	1.13	0	0.84	0.9728	-123	pyridine derivative	20111213	11.89	15.99491689	-0.294052314	0.215538065	4.414996191	8.207254934	0.142857143	0.647	121.1368447	0	1	2.01	5	8	6	9	0	16	6	6	0.4193	0.17581249	34.3039	0	1	1	1	1	0	0	0	1	0	0	0
1755	2-acetylpyridine	O=C(c1ncccc1)C	9	13648	http://goo.gl/mouej	W.E. Acree Jr. Data Collection 2011	0.73	1.09	0	0.62	0.9728	4.425	pyridine derivative	20111213	11.89	15.99491689	-0.292336976	0.230433052	4.3524651	7.957130752	0.142857143	0.736	121.1368447	0	1	2.01	7	8	6	9	0	16	6	6	0.8478	0.71876484	33.9319	0	1	1	1	1	0	0	0	1	0	0	0
1787	tetramethylpyrazine	n1c(c(nc(c1C)C)C)C	85	13658	http://goo.gl/mouej	W.E. Acree Jr. Data Collection 2011	0.685	0.8	0	0.85	1.1978	4.725	pyrazine derivative	20111213	11.89	14.00408213	-0.255120179	0.136424205	6.061958272	8.107600286	0.5	0.778	136.1945826	0	0	2.12	4	6	6	10	0	22	6	6	0.6592	0.43454464	40.1102	0	1	1	1	1	0	0	0	1	0	0	0
1769	4-nitropyridine N-oxide	c1c[n+](ccc1[N+](=O)[O-])[O-]	161	13662	http://goo.gl/mouej	W.E. Acree Jr. Data Collection 2011	0.934	1.92	0.21	0.76	0.9082	5.271	pyridine N-oxide derivative	20111213	11.999	16.00138074	-0.267260299	0.129704944	3.593486219	7.448008151	0	1.227	140.0970637	0	1	1.46	5	10	7	10	0	14	6	6	0.3443	0.11854249	28.9645	0	1	1	1	1	0	0	0	1	0	0	0
2067	methyltrimethoxysilane	O(C)[Si](OC)(OC)C	-52.889	13803	http://goo.gl/mouej	W.E. Acree Jr. Data Collection 2011	-0.104	0.418	0	0.719	1.094	2.945	organosilicon	20111213	11.9984169	27.97768428	-0.338699209	0.345100267	4.04225	6.110559894	1	0.684	136.2218322	0	3	1.46	0	0	5	7	0	20	0	0	1.4657	2.14827649	27.6441	0	0	0	0	0	0	0	0	0	0	0	0
2651	tetraethylurea	O=C(N(CC)CC)N(CC)CC	79.091	13811	http://dx.doi.org/10.1021/ci049943w	Jes?s Jover; Ram?n Bosque; and Joaquim Sales. 2004. Determination of Abraham Solute Parameters from Molecular Structure. J. Chem. Inf. Comput. Sci. 44 (3)	0.274	1	0	1.04	1.162	-123	organic	20040417	11.89	15.9949179	-0.261175196	0.277378174	5.205237827	8.931138703	0.888888889	1.326	172.2682495	0	6	2.12	2	4	7	11	0	32	0	0	1.1767	1.38462289	51.7214	0	0	0	0	0	0	0	0	0	0	0	0
549	N-methylpropanamide	O=C(NC)CC	-30.9	13816	http://goo.gl/mouej	W.E. Acree Jr. Data Collection 2011	0.34	1.29	0.4	0.72	0.7877	3.618	alkaneamide	20111213	11.89	15.99491614	-0.281139849	0.199180156	4.031496436	6.221023731	0.75	-0.037	87.12051851	0	2	1.68	3	3	5	5	0	15	0	0	0.0407	0.00165649	23.9895	0	0	0	0	0	0	0	0	0	0	0	0
731	methyl phenyl sulfoxide	O=S(c1ccccc1)C	30.5	13860	http://goo.gl/mouej	W.E. Acree Jr. Data Collection 2011	1.104	1.75	0	0.88	1.0795	6.545	sulfoxide	20111213	11.99848353	31.97267719	-0.254142071	0.144608192	6.563833534	10.41862837	0.142857143	0.735	140.2041672	0	1	2.01	0	8	6	9	0	17	6	6	1.26	1.5876	40.3362	0	1	1	1	1	0	0	0	1	0	0	0
3451	beta-pinene	C1(=C)C2CC(CC1)C2(C)C	-61.17	14198	http://dx.doi.org/10.1016/j.chroma.2012.02.043	T. Karunasekara. C.F. Poole. Determination of Descriptors for Fragrance Compounds by Gas Chromatography and Liquid-Liquid Partitioning Journal of Chromatography A (2012)	0.525	0.233	0	0.2	1.2574	4.584	fragrance	20120217	11.89	12.11015511	-0.153542631	0.069139778	6.4400543	9.816076523	0.8	4.222	136.234411	0	0	2.56	NA	2	5	11	0	26	0	0	2.9267	8.56557289	43.6498	0	3	0	1	0	0	1	0	2	0	0	0
634	heptadecan-1-ol	OCCCCCCCCCCCCCCCCC	55.7	14348	http://goo.gl/mouej	W.E. Acree Jr. Data Collection 2011	0.148	0.42	0.37	0.48	2.5626	9.164	alkanols	20111213	11.89	15.99491891	-0.395751132	0.050157305	3.952974958	7.625138713	1	8.248	256.4677823	2	15	3.22	17	0	18	17	0	54	0	0	6.9013	47.62794169	81.9475	0	0	0	0	0	0	0	0	0	0	0	0
2172	ethyl isonicotinate	O=C(OCC)c1ccncc1	23	14556	http://goo.gl/mouej	W.E. Acree Jr. Data Collection 2011	0.756	1.05	0	0.71	1.1724	-123	organic	20111213	11.85	15.99591968	-0.312128093	0.293344031	4.49305536	8.304626074	0.25	1.129	151.162867	0	3	2.01	5	9	8	11	0	20	6	6	0.8836	0.78074896	40.1766	0	1	1	1	1	0	0	0	1	0	0	0
1779	quinoline N-oxide	[O-][n+]2c1ccccc1ccc2	71.341	14627	http://goo.gl/mouej	W.E. Acree Jr. Data Collection 2011	1.4	1.91	0.27	0.81	1.103	6.626	N-oxide derivative	20111213	11.98846178	15.99491742	-0.222718657	0.131955661	4.722777588	8.865703815	0	2.69	145.1583165	0	0	2.23	NA	11	6	12	0	18	11	10	1.7868	3.19265424	37.718	0	2	2	1	1	0	0	0	2	0	0	0
1615	4-butylphenol	Oc1ccc(cc1)CCCC	22	14678	http://goo.gl/mouej	W.E. Acree Jr. Data Collection 2011	0.796	0.88	0.55	0.37	1.339	-123	phenol derivative	20111213	11.89	15.99491714	-0.36042772	0.072082097	4.741545383	8.660007015	0.4	3.655	150.2179344	0	3	2.45	NA	7	9	11	0	25	6	6	3.4174	11.67862276	46.5963	0	1	1	1	1	0	0	0	1	0	0	0
133	1,9-decadiene	C(=C)CCCCCCC=C	-50.549	14692	http://goo.gl/mouej	W.E. Acree Jr. Data Collection 2011	0.184	0.2	0	0.1	1.4316	4.38	alkene	20111213	11.79	12.21007879	-0.306948039	0.113308721	5.120648726	7.470566476	0.6	5.298	138.2502925	1	7	2.56	10	2	10	9	0	28	0	0	4.1522	17.24076484	47.9004	0	0	0	0	0	0	0	0	0	0	0	0
271	1,1-difluoro-1,2-dichloroethane	ClCC(Cl)(F)F	-101.2	14694	http://goo.gl/mouej	W.E. Acree Jr. Data Collection 2011	0.012	0.48	0	0.05	0.6706	2.12	haloalkane	20111213	11.99782586	34.96985311	-0.200899576	0.388357878	3.98596565	6.712514475	1	2.537	134.9400349	0	1	1.24	2	0	4	5	0	8	0	0	2.0507	4.20537049	21.5972	0	0	0	0	0	0	0	0	0	0	0	0
288	1-fluoro-1,1-dichloroethane	ClC(Cl)(F)C	-103.5	14829	http://goo.gl/mouej	W.E. Acree Jr. Data Collection 2011	0.084	0.43	0.01	0.05	0.6529	1.92	haloalkane	20111213	11.89	34.96985298	-0.193294537	0.341477887	4.525246991	7.696813953	1	2.332	116.9495724	0	0	1.35	2	0	3	4	0	8	0	0	1.8326	3.35842276	21.3825	0	0	0	0	0	0	0	0	0	0	0	0
454	methyl nonanoate	O=C(OC)CCCCCCCC	-33.039	14846	http://goo.gl/mouej	W.E. Acree Jr. Data Collection 2011	0.056	0.6	0	0.45	1.592	5.321	ester	20111213	11.89	15.99591966	-0.318999612	0.261226535	4.03120601	7.426816383	0.9	3.908	172.2649839	0	8	2.34	9	3	11	11	0	32	0	0	3.4252	11.73199504	49.6457	0	0	0	0	0	0	0	0	0	0	0	0
2103	4-tert-butylstyrene	C(/c1ccc(cc1)C(C)(C)C)=C	-38	14866	http://goo.gl/mouej	W.E. Acree Jr. Data Collection 2011	0.83	0.6	0	0.3	1.519	-123	organic	20111213	11.79	12.21009945	-0.29070567	0.130991134	5.551425333	9.669170698	0.333333333	4.776	160.2558828	0	2	2.78	NA	8	8	12	0	28	6	6	3.7821	14.30428041	54.4102	0	1	1	1	1	0	0	0	1	0	0	0
2848	2-amino-5-nitrobenzophenone	O=C(c1cc(ccc1N)[N+]([O-])=O)c2ccccc2	165	14916	http://precedings.nature.com/documents/4243/version/3	ONSChallenge Solubility Data	2.011	2.314	0.202	0.867	1.755	-123	organic solid	20120126	11.85	15.9969275	-0.30195906	0.19455873	3.814929142	10.08622789	0	3.08	242.2305954	0	3	2.34	0	18	10	19	0	28	12	12	2.382	5.673924	68.6586	0	2	2	2	2	0	0	0	2	0	0	0
871	1,5-dichloronaphthalene	Clc1cccc2c1cccc2Cl	107	14994	http://goo.gl/mouej	W.E. Acree Jr. Data Collection 2011	1.57	1.06	0	0.09	1.3302	6.78	polychlorinated naphthalene	20111213	11.99853173	34.97015559	-0.17681142	0.127605828	6.659894069	10.33376346	0	4.532	197.0608786	0	0	2.34	0	10	6	13	0	18	11	10	4.0672	16.54211584	52.1178	0	2	2	1	1	0	0	0	2	0	0	0
2842	1-octadecylamine	NCCCCCCCCCCCCCCCCCC	54.45	15016	http://precedings.nature.com/documents/4243/version/3	ONSChallenge Solubility Data	0.168	0.672	0.285	0.901	2.745	-123	organic solid	20120126	11.89	14.00308312	-0.330037518	0.049902762	4.765981113	7.633206886	1	8.75	269.5096387	2	16	3.33	18	0	19	18	1	58	0	0	7.0679	49.95521041	88.206	0	0	0	0	0	0	0	0	0	0	0	0
2880	4-chlorophenylacetic acid	Clc1ccc(cc1)CC(=O)O	105.25	15093	http://precedings.nature.com/documents/4243/version/3	ONSChallenge Solubility Data	1.062	0.748	0.248	0.422	1.195	-123	organic solid	20120126	11.99629189	34.96885313	-0.350989304	0.282996987	3.912604363	8.572266211	0.125	2.071	170.5932199	0	2	2.01	NA	6	8	11	0	18	6	6	2.1336	4.55224896	42.1704	1	1	1	1	1	0	0	0	1	0	0	0
2073	methyltriethoxysilane	O(CC)[Si](OCC)(OCC)C	57.001	15413	http://goo.gl/mouej	W.E. Acree Jr. Data Collection 2011	-0.23	0.249	0	0.751	1.5167	3.869	organosilicon	20111213	11.99835247	27.97768447	-0.335622866	0.345805258	4.66271875	7.052071801	1	1.953	178.3016844	0	6	1.79	2	0	7	10	0	29	0	0	2.5121	6.31064641	41.8881	0	0	0	0	0	0	0	0	0	0	0	0
78	propylcyclopentane	CCCC1CCCC1	-117.15	15438	http://goo.gl/mouej	W.E. Acree Jr. Data Collection 2011	0.225	0.1	0	0	1.1272	3.803	cycloalkane	20111213	11.9	12.10012615	-0.145410214	0.054922285	5.259996231	8.400644402	1	4.491	112.2129392	0	2	2.34	NA	0	6	8	0	24	0	0	3.4452	11.86940304	36.7556	0	1	0	1	0	0	0	1	0	0	0	0
370	cyclohexane carboxaldehyde	O=CC1CCCCC1	34.75	15443	http://goo.gl/mouej	W.E. Acree Jr. Data Collection 2011	0.379	0.72	0	0.45	1.002	3.794	aldehyde	20111213	11.9	15.99491639	-0.302555516	0.122845515	3.831185197	7.974199351	0.857142857	2.247	112.1698453	0	1	2.12	NA	2	6	8	0	20	0	0	1.9439	3.77874721	32.9205	0	1	0	1	0	0	0	0	1	0	0	0
1160	3,3'-dichlorobiphenyl	Clc2cc(c1cc(Cl)ccc1)ccc2	29	15473	http://dx.doi.org/10.1021/es102210g	Van Noort et. al. Updated Abraham Solvation Parameters for Polychlorinated Biphenyls. ES&T 44, 7037 (2010)	1.58	1.35	0	0.11	1.5688	-123	polychlorinated biphenyl	20100825	11.85	34.96985373	-0.14182578	0.177962833	6.310273438	10.13407609	0	5.206	223.0982319	1	1	2.56	0	12	8	15	0	22	12	12	4.6772	21.87619984	60.8038	0	2	2	2	2	0	0	0	2	0	0	0
955	4,4'-dichlorobiphenyl	Clc2ccc(c1ccc(Cl)cc1)cc2	149.15	15474	http://dx.doi.org/10.1039/B415899G	Michael H. Abraham and Amal J. M. Al-Hussaini. Solvation parameters for the 209 PCBs: calculation of physicochemical properties. J. Environ. Monit. 2005 7 295-301	1.64	1.18	0	0.16	1.569	7.58	polychlorinated biphenyl	20050211	11.85	34.96985373	-0.141635229	0.177770643	6.090089844	9.767327848	0	5.206	223.0982319	1	1	2.56	0	12	10	15	0	22	12	12	4.6772	21.87619984	60.8038	0	2	2	2	2	0	0	0	2	0	0	0
868	1,2-dichloronaphthalene	Clc1c2c(ccc1Cl)cccc2	36	15475	http://goo.gl/mouej	W.E. Acree Jr. Data Collection 2011	1.57	1.12	0	0.09	1.3302	6.807	polychlorinated naphthalene	20111213	11.85	34.96985355	-0.17480852	0.131495446	6.702973177	10.48857602	0	4.532	197.0608786	0	0	2.34	0	10	7	13	0	18	11	10	4.0672	16.54211584	52.1178	0	2	2	1	1	0	0	0	2	0	0	0
873	1,7-dichloronaphthalene	Clc1c2c(ccc1)ccc(Cl)c2	63.5	15476	http://goo.gl/mouej	W.E. Acree Jr. Data Collection 2011	1.57	1.06	0	0.1	1.3302	6.835	polychlorinated naphthalene	20111213	11.85	34.96985355	-0.160547474	0.141753449	6.336226572	10.34969903	0	4.532	197.0608786	0	0	2.34	0	10	7	13	0	18	11	10	4.0672	16.54211584	52.1178	0	2	2	1	1	0	0	0	2	0	0	0
874	1,8-dichloronaphthalene	Clc1cccc2cccc(Cl)c12	89	15477	http://goo.gl/mouej	W.E. Acree Jr. Data Collection 2011	1.57	1.12	0	0.11	1.3302	7.152	polychlorinated naphthalene	20111213	11.85	34.96985355	-0.14319306	0.1603747	6.78528125	10.84424538	0	4.532	197.0608786	0	0	2.34	0	10	6	13	0	18	11	10	4.0672	16.54211584	52.1178	0	2	2	1	1	0	0	0	2	0	0	0
1358	decachlorobiphenyl	Clc1c(c(Cl)c(Cl)c(Cl)c1Cl)c2c(Cl)c(Cl)c(Cl)c(Cl)c2Cl	305.9	15484	http://dx.doi.org/10.1021/es102210g	Van Noort et. al. Updated Abraham Solvation Parameters for Polychlorinated Biphenyls. ES&T 44, 7037 (2010)	2.94	1.77	0	0	2.2004	-123	polychlorinated biphenyl	20100825	11.99852384	34.97792209	-0.170762228	0.153239096	7.648777344	14.16832705	0	10.182	498.6582065	1	1	1.68	0	12	10	23	0	22	12	12	9.9924	99.84805776	99.2422	0	2	2	2	2	0	0	0	2	0	0	0
627	4-decanol	OC(CCC)CCCCCC	-11	15486	http://goo.gl/mouej	W.E. Acree Jr. Data Collection 2011	0.14	0.36	0.33	0.36	1.5763	-123	alkanols	20111213	11.89	15.99491714	-0.392499172	0.0550931	5.033643846	7.758849644	1	3.945	158.2814605	0	7	2.45	10	0	10	10	0	33	0	0	3.6967	13.66559089	49.4809	0	0	0	0	0	0	0	0	0	0	0	0
1151	3-chlorobiphenyl	Clc2cc(c1ccccc1)ccc2	17	15488	http://dx.doi.org/10.1021/es102210g	Van Noort et. al. Updated Abraham Solvation Parameters for Polychlorinated Biphenyls. ES&T 44, 7037 (2010)	1.45	1.18	0	0.165	1.4464	-123	polychlorinated biphenyl	20100825	11.85	34.9688532	-0.141822535	0.177942101	6.280701395	9.888572606	0	4.584	188.6532351	0	1	2.67	0	12	8	14	0	22	12	12	4.0128	16.10256384	55.999	0	2	2	2	2	0	0	0	2	0	0	0
809	1,3,7-trimethylnaphthalene	c12ccc(cc1c(cc(c2)C)C)C	12	15619	http://goo.gl/mouej	W.E. Acree Jr. Data Collection 2011	1.414	1.1	0	0.22	1.5081	7.043	alkylnaphthalene	20111213	11.89	12.11021952	-0.154885509	0.065576928	6.188620012	9.966072353	0.230769231	4.599	170.2507372	0	0	2.89	NA	10	8	14	0	27	11	10	4.197	17.614809	57.6318	0	2	2	1	1	0	0	0	2	0	0	0
811	1,4,6-trimethylnaphthalene	c12c(ccc(c1ccc(c2)C)C)C	79.001	15621	http://goo.gl/mouej	W.E. Acree Jr. Data Collection 2011	1.441	1.16	0	0.17	1.5081	7.191	alkylnaphthalene	20111213	11.89	12.11021952	-0.150940509	0.069307621	6.21386509	10.12326243	0.230769231	4.599	170.2507372	0	0	2.89	NA	10	7	14	0	27	11	10	4.197	17.614809	57.6318	0	2	2	1	1	0	0	0	2	0	0	0
1142	2,2',3,3',5,5',6,6'-octachlorobiphenyl	Clc2c(c1c(Cl)c(Cl)cc(Cl)c1Cl)c(Cl)c(Cl)cc2Cl	188.461	15637	http://dx.doi.org/10.1039/B415899G	Michael H. Abraham and Amal J. M. Al-Hussaini. Solvation parameters for the 209 PCBs: calculation of physicochemical properties. J. Environ. Monit. 2005 7 295-301	2.44	2	0	0.06	2.3034	10.141	polychlorinated biphenyl	20050211	11.99852384	34.97593541	-0.172640226	0.144821911	7.31611367	13.80157416	0	8.938	429.7682129	1	1	1.9	0	12	8	21	0	22	12	12	8.6636	75.05796496	89.6326	0	2	2	2	2	0	0	0	2	0	0	0
1888	fluometuron	O=C(Nc1cc(ccc1)C(F)(F)F)N(C)C	163.75	15702	http://goo.gl/mouej	W.E. Acree Jr. Data Collection 2011	0.65	1.19	0.41	0.79	1.5484	6.68	urea	20111213	11.9934269	19.00040974	-0.280651161	0.416736118	3.575726563	8.90975875	0.3	1.983	232.2027283	0	4	1.9	NA	10	9	16	0	27	6	6	2.0945	4.38693025	53.584	0	1	1	1	1	0	0	0	1	0	0	0
767	octylbenzene	c1ccccc1CCCCCCCC	-36	15747	http://goo.gl/mouej	W.E. Acree Jr. Data Collection 2011	0.579	0.48	0	0.15	1.8436	6.714	alkylbenzene	20111213	11.89	12.11024183	-0.170693329	0.049769555	5.122492411	8.748561123	0.571428571	6.337	190.3249991	1	7	3	NA	6	12	14	0	36	6	6	5.5096	30.35569216	63.3062	0	1	1	1	1	0	0	0	1	0	0	0
86	cis-1,2-dimethylcyclohexane	C[C@@H]1CCCC[C@@H]1C	-50	15765	http://goo.gl/mouej	W.E. Acree Jr. Data Collection 2011	0.281	0.24	0	0	1.1272	3.847	cycloalkane	20111213	11.89	12.11011416	-0.161991078	0.059143413	6.149298971	8.44548837	1	4.43	112.2129392	0	0	2.34	NA	0	5	8	0	24	0	0	3.2408	10.50278464	36.7032	0	1	0	1	0	0	0	0	1	0	0	0
940	octachloronaphthalene	Clc2c1c(Cl)c(Cl)c(Cl)c(Cl)c1c(Cl)c(Cl)c2Cl	197.5	15827	http://goo.gl/mouej	W.E. Acree Jr. Data Collection 2011	2.29	1.54	0	0	2.0646	12.877	polychlorinated naphthalene	20111213	11.99853173	34.97593471	-0.167536683	0.166355398	7.708100043	13.26776724	0	8.264	403.7308596	1	0	1.68	0	10	8	19	0	18	11	10	8.0536	64.86047296	80.9466	0	2	2	1	1	0	0	0	2	0	0	0
483	1-nonanenitrile	N#CCCCCCCCC	-34.1	15846	http://goo.gl/mouej	W.E. Acree Jr. Data Collection 2011	0.159	0.9	0	0.36	1.3905	4.97	nitrile	20111213	11.89	14.00307857	-0.262644949	0.115247008	3.815084262	7.350102255	0.888888889	3.698	139.2383191	0	6	2.34	9	2	10	9	0	27	0	0	3.4487	11.89353169	43.8559	0	0	0	0	0	0	0	0	0	0	0	0
485	1-undecanenitrile	N#CCCCCCCCCCC	-6	15853	http://goo.gl/mouej	W.E. Acree Jr. Data Collection 2011	0.154	0.9	0	0.36	1.6723	5.94	nitrile	20111213	11.89	14.00307958	-0.262653806	0.115260994	3.818767829	7.496113542	0.909090909	4.836	167.2915539	0	8	2.56	11	2	12	11	0	33	0	0	4.3611	19.01919321	53.0579	0	0	0	0	0	0	0	0	0	0	0	0
612	3-methyl-2-hexanol	OC(C)C(C)CCC	-53.249	15954	http://goo.gl/mouej	W.E. Acree Jr. Data Collection 2011	0.16	0.33	0.33	0.55	1.1536	3.832	alkanols	20111213	11.89	15.99491639	-0.392499473	0.054816122	4.817525389	8.191629674	1	2.177	116.2016083	0	3	2.12	6	0	6	7	0	24	0	0	2.1237	4.51010169	35.6255	0	0	0	0	0	0	0	0	0	0	0	0
1416	propyl benzoate	O=C(OCCC)c1ccccc1	-51.6	15965	http://goo.gl/mouej	W.E. Acree Jr. Data Collection 2011	0.675	0.8	0	0.46	1.0964	5.718	aromatic ester	20111213	11.85	15.99591968	-0.311846319	0.293250192	4.592493095	8.467341596	0.3	2.739	164.2014579	0	4	2.34	NA	9	9	12	0	24	6	6	2.5579	6.54285241	46.8577	0	1	1	1	1	0	0	0	1	0	0	0
1602	2,3,6-trimethylphenol	Cc1ccc(c(c1C)O)C	58	16119	http://goo.gl/mouej	W.E. Acree Jr. Data Collection 2011	0.87	0.81	0.37	0.47	1.1978	-123	phenol derivative	20111213	11.89	15.99491689	-0.359873766	0.082049396	5.380119289	8.679261866	0.333333333	2.505	136.191317	0	0	2.34	NA	7	6	10	0	22	6	6	3.0212	9.12764944	42.8757	0	1	1	1	1	0	0	0	1	0	0	0
216	2,3,4-trichlorobut-1-ene	Cl/C(=C)C(Cl)CCl	-24.809	16159	http://goo.gl/mouej	W.E. Acree Jr. Data Collection 2011	0.607	1.09	0	0.15	0.9964	4.411	chloroalk_ne	20111213	11.99859942	34.97105705	-0.2127884	0.120392765	5.861585651	9.848503463	0.5	2.272	159.4414601	0	2	1.57	4	2	5	6	0	12	0	0	2.526	6.380676	34.2047	0	0	0	0	0	0	0	0	0	0	0	0
4128	didodecyl phthalate	O=C(OCCCCCCCCCCCC)c1ccccc1C(=O)OCCCCCCCCCCCC	-300	16167	http://dx.doi.org/10.1016/j.chemosphere.2014.08.035	Michael H. Abraham and William E. Acree Jr. (2015). Physicochemical and biochemical properties for the dialkyl phthalates. Chemosphere. Volume 119, January 2015, Pages 871?880	0.615	1.32	0	1.1	4.5286	16.84	this work	20140918	11.89	15.99794694	-0.312769047	0.295233764	4.955233559	9.667924206	0.75	13.698	502.7699691	3	26	4.54	NA	12	30	36	0	90	6	6	11.4974	132.1902068	150.4754	0	1	1	1	1	0	0	0	1	0	0	0
486	1-dodecanenitrile	N#CCCCCCCCCCCC	4	16177	http://goo.gl/mouej	W.E. Acree Jr. Data Collection 2011	0.152	0.9	0	0.36	1.8132	6.46	nitrile	20111213	11.89	14.00308008	-0.262658174	0.115268122	3.819381584	7.535575723	0.916666667	5.405	181.3181713	1	9	2.67	12	2	13	12	0	36	0	0	4.8173	23.20637929	57.6589	0	0	0	0	0	0	0	0	0	0	0	0
2851	2-chloro-5-nitrobenzoic acid	O=C(O)c1cc(ccc1Cl)[N+]([O-])=O	166.5	16359	http://precedings.nature.com/documents/4243/version/3	ONSChallenge Solubility Data	1.407	1.597	0.745	0.628	1.228	-123	organic solid	20120126	11.999	34.96885324	-0.327679391	0.292719017	3.738787801	9.17766622	0	2.151	201.5641748	0	2	1.57	NA	12	7	13	0	17	6	6	1.9932	3.97284624	44.9459	1	1	1	1	1	0	0	0	1	0	0	0
2077	3-(glycidyloxypropyl)trimethoxysilane	O(CCC[Si](OC)(OC)OC)CC1OC1	59.101	16387	http://goo.gl/mouej	W.E. Acree Jr. Data Collection 2011	0.133	1.086	0	0.968	1.8073	6.224	organosilicon	20111213	11.9	27.97692751	-0.378485796	0.311539624	4.327445313	7.244043317	1	0.424	236.3378475	0	9	1.79	3	0	10	15	0	35	0	0	1.1136	1.24010496	52.2977	0	1	0	1	0	1	0	0	0	0	0	0
2076	(methacryloxypropyl)trimethoxysilane	O=C(OCCC[Si](OC)(OC)OC)C(=C)C	3.951	16388	http://goo.gl/mouej	W.E. Acree Jr. Data Collection 2011	0.046	0.856	0	1.021	1.9708	6.197	organosilicon	20111213	11.89	27.97692758	-0.338503588	0.311577264	4.335958984	7.439426311	0.7	1.481	248.3485834	0	9	1.9	3	5	10	15	0	36	0	0	2.5118	6.30913924	56.9581	0	0	0	0	0	0	0	0	0	0	0	0
19	sulfur hexafluoride	FS(F)(F)(F)(F)F	-50.8	16425	http://goo.gl/mouej	W.E. Acree Jr. Data Collection 2011	-0.6	-0.2	0	0	0.4643	-0.12	gas	20111213	18.99662058	31.97300398	-0.095060841	0.454880072	4.219817604	4.992013725	0	2.25	146.0565043	0	0	0.69	0	0	3	6	0	7	0	0	1.1928	1.42277184	9.0078	0	0	0	0	0	0	0	0	0	0	0	0
2180	nitrosyl chloride	ClN=O	-61.5	16641	http://goo.gl/mouej	W.E. Acree Jr. Data Collection 2011	0.23	0.38	0.1	0.21	0.3465	0.917	organic	20111213	13.98117441	34.96885278	-0.252625699	0.217104245	2.624992894	3.869511447	0	0.691	65.45904571	0	0	1.13	0	1	3	2	0	3	0	0	0.8831	0.77986561	12.2934	0	0	0	0	0	0	0	0	0	0	0	0
151	2-octyne	C(#CCCCCC)C	-61.6	16791	http://goo.gl/mouej	W.E. Acree Jr. Data Collection 2011	0.225	0.3	0	0.1	1.15	3.85	alkyne	20111213	11.89	12.11011416	-0.175986235	0.067275784	4.833841005	7.041455624	0.75	3.787	110.1970577	0	3	2.34	8	2	8	7	0	22	0	0	3.6992	13.68408064	37.9716	0	0	0	0	0	0	0	0	0	0	0	0
1609	pentamethylphenol	Oc1c(c(c(c(c1C)C)C)C)C	128	16804	http://goo.gl/mouej	W.E. Acree Jr. Data Collection 2011	0.9	0.9	0.35	0.43	1.4796	-123	phenol derivative	20111213	11.89	15.99491739	-0.359869578	0.083795391	5.615899869	9.445969166	0.454545455	3.379	164.2445519	0	0	2.56	NA	7	6	12	0	28	6	6	3.9936	15.94884096	52.9581	0	1	1	1	1	0	0	0	1	0	0	0
284	1,1,1,2-tetrafluoro-2-chloroethane	FC(F)(F)C(Cl)F	-199	16841	http://goo.gl/mouej	W.E. Acree Jr. Data Collection 2011	-0.31	0.33	0	0.03	0.586	1.06	haloalkane	20111213	11.99782581	34.96885302	-0.235279014	0.439571317	2.9435	5.603698216	1	2.681	136.475963	0	1	1.13	2	0	4	6	0	8	0	0	1.9998	3.99920004	16.898	0	0	0	0	0	0	0	0	0	0	0	0
953	3,4'-dichlorobiphenyl	Clc2cc(c1ccc(Cl)cc1)ccc2	114.851	17098	http://dx.doi.org/10.1039/B415899G	Michael H. Abraham and Amal J. M. Al-Hussaini. Solvation parameters for the 209 PCBs: calculation of physicochemical properties. J. Environ. Monit. 2005 7 295-301	1.65	1.18	0	0.16	1.569	7.528	polychlorinated biphenyl	20050211	11.85	34.96985373	-0.141825769	0.177962649	6.098720215	10.01082776	0	5.206	223.0982319	1	1	2.56	0	12	9	15	0	22	12	12	4.6772	21.87619984	60.8038	0	2	2	2	2	0	0	0	2	0	0	0
2068	phenyltrimethoxysilane	O(C)[Si](OC)(OC)c1ccccc1	-25	17131	http://goo.gl/mouej	W.E. Acree Jr. Data Collection 2011	0.487	0.804	0	0.687	1.5609	5.221	organosilicon	20111213	11.85	27.97692735	-0.334878261	0.342625348	4.516921875	8.109578609	0.333333333	2.137	198.2913932	0	4	2.01	0	6	7	13	0	27	6	6	3.0423	9.25558929	47.4217	0	1	1	1	1	0	0	0	1	0	0	0
2097	methyl phenyl sulfone	O=S(=O)(c1ccccc1)C	86.5	17347	http://goo.gl/mouej	W.E. Acree Jr. Data Collection 2011	1.08	1.85	0	0.76	1.1382	6.234	organic	20111213	11.99848353	31.97267726	-0.224174584	0.23785319	6.79284375	10.64862873	0.142857143	1.543	156.2035722	0	1	1.9	0	9	6	10	0	18	6	6	1.356	1.838736	39.8126	0	1	1	1	1	0	0	0	1	0	0	0
1793	2-methoxypyrazine	O(c1nccnc1)C	36.881	17443	http://goo.gl/mouej	W.E. Acree Jr. Data Collection 2011	0.727	0.85	0	0.55	0.8338	3.721	pyrazine derivative	20111213	11.99640043	15.99794329	-0.360813368	0.185695995	4.524296119	6.842383033	0.2	0.161	110.1141353	0	1	1.68	2	7	6	8	0	14	6	6	0.0515	0.00265225	28.5209	0	1	1	1	1	0	0	0	1	0	0	0
2047	1,1,3,3-tetramethyldisiloxane	C[SiH](C)O[SiH](C)C	-78	17619	http://goo.gl/mouej	W.E. Acree Jr. Data Collection 2011	-0.192	-0.01	0	0.202	1.2223	2.648	organosilicon	20111213	11.9984169	27.97838144	-0.38615688	0.125660819	4.022256729	5.268909154	1	2.196	134.3242886	0	2	1.57	0	0	5	6	0	21	0	0	0.2551	0.06507601	24.4059	0	0	0	0	0	0	0	0	0	0	0	0
152	1-nonyne	C#CCCCCCCC	-50	17880	http://goo.gl/mouej	W.E. Acree Jr. Data Collection 2011	0.15	0.23	0.12	0.1	1.2908	4.019	alkyne	20111213	11.89	12.11013444	-0.170785422	0.049574749	4.386171366	7.26316211	0.777777778	4.326	124.2236751	0	5	2.45	9	2	9	8	0	25	0	0	4.6621	21.73517641	41.6728	0	0	0	0	0	0	0	0	0	0	0	0
2873	4-acetamidobenzoic acid	O=C(Nc1ccc(cc1)C(=O)O)C	258.75	18177	http://precedings.nature.com/documents/4243/version/3	ONSChallenge Solubility Data	1.433	1.437	0.776	0.937	1.329	-123	organic solid	20120126	11.89	15.99692294	-0.327849369	0.290375082	4.108379517	8.563728757	0.111111111	0.891	179.1730078	0	3	2.01	NA	12	9	13	0	22	6	6	0.5548	0.30780304	45.8986	1	1	1	1	1	0	0	0	1	0	0	0
4127	diundecyl phthalate	CCCCCCCCCCCOC(=O)C1=CC=CC=C1C(=O)OCCCCCCCCCCC	35.5	18193	http://dx.doi.org/10.1016/j.chemosphere.2014.08.035	Michael H. Abraham and William E. Acree Jr. (2015). Physicochemical and biochemical properties for the dialkyl phthalates. Chemosphere. Volume 119, January 2015, Pages 871?880	0.62	1.32	0	1.08	4.2468	15.95	this work	20140918	11.89	15.99794491	-0.312769047	0.295219707	4.955060867	9.667691928	0.733333333	12.56	474.7167343	2	24	4.32	NA	12	28	34	0	84	6	6	10.585	112.042225	141.2734	0	1	1	1	1	0	0	0	1	0	0	0
4123	diheptyl phthalate	CCCCCCCOC(=O)C1=CC=CC=C1C(=O)OCCCCCCC	-300	18194	http://dx.doi.org/10.1016/j.chemosphere.2014.08.035	Michael H. Abraham and William E. Acree Jr. (2015). Physicochemical and biochemical properties for the dialkyl phthalates. Chemosphere. Volume 119, January 2015, Pages 871?880	0.652	1.3	0	0.99	3.1196	12.05	this work	20140918	11.89	15.9979368	-0.312769047	0.295165201	4.949880127	9.660776322	0.636363636	8.008	362.5037951	2	16	3.44	NA	12	20	26	0	60	6	6	6.9354	48.09977316	104.4654	0	1	1	1	1	0	0	0	1	0	0	0
718	dimethyl trisulfide	S(SSC)C	-36.999	18219	http://goo.gl/mouej	W.E. Acree Jr. Data Collection 2011	1.053	0.67	0	0.34	0.8809	4.203	dialkyl sulfide	20111213	11.99865748	31.97430969	-0.162890842	0.070651322	8.024458261	11.24450237	1	1.821	126.2673713	0	2	1.35	0	0	5	4	0	11	0	0	1.9764	3.90615696	34.7739	0	0	0	0	0	0	0	0	0	0	0	0
79	pentylcyclopentane	C(CCCC1CCCC1)C	-83	18410	http://goo.gl/mouej	W.E. Acree Jr. Data Collection 2011	0.22	0.08	0	0	1.409	4.6	cycloalkane	20111213	11.89	12.11015511	-0.170505133	0.049873346	5.150939694	8.627413085	1	5.629	140.266174	1	4	2.56	NA	0	8	10	0	30	0	0	4.3576	18.98867776	45.9576	0	1	0	1	0	0	0	1	0	0	0	0
711	methyl propyl sulfide	S(CCC)C	-113	18607	http://goo.gl/mouej	W.E. Acree Jr. Data Collection 2011	0.38	0.38	0	0.34	0.8357	3.14	dialkyl sulfide	20111213	11.9985373	31.97267698	-0.223702547	0.040720658	5.407060307	8.133503598	1	2.027	90.18843612	0	2	1.79	3	0	5	4	0	15	0	0	1.6677	2.78122329	28.4591	0	0	0	0	0	0	0	0	0	0	0	0
469	ethyl trimethylacetate	O=C(OCC)C(C)(C)C	-89.75	18688	http://goo.gl/mouej	W.E. Acree Jr. Data Collection 2011	-0.01	0.52	0	0.45	1.1693	3.481	ester	20111213	11.89	15.99591816	-0.315524121	0.266894345	4.507680947	8.515019239	0.857142857	1.411	130.1851317	0	3	2.01	3	3	6	8	0	23	0	0	1.9162	3.67182244	35.8632	0	0	0	0	0	0	0	0	0	0	0	0
1632	2-chloro-4-bromophenol	Clc1cc(Br)ccc1O	49.75	18707	http://goo.gl/mouej	W.E. Acree Jr. Data Collection 2011	1.15	0.91	0.5	0.22	1.0725	-123	phenol derivative	20111213	11.99635525	78.91833723	-0.383082702	0.122440389	5.27343756	9.904192458	0	3.036	207.4520489	0	0	1.79	0	7	6	9	0	13	6	6	2.9754	8.85300516	40.1797	0	1	1	1	1	0	0	0	1	0	0	0
618	2,2-dimethyl-3-pentanol	OC(CC)C(C)(C)C	-1.67	18717	http://goo.gl/mouej	W.E. Acree Jr. Data Collection 2011	0.227	0.3	0.3	0.55	1.1536	3.856	alkanols	20111213	11.89	15.99491639	-0.391967063	0.077693631	5.210491028	8.825257019	1	1.792	116.2016083	0	2	2.12	5	0	5	7	0	24	0	0	2.0087	4.03487569	35.346	0	0	0	0	0	0	0	0	0	0	0	0
4084	5-Nitro-8-hydroxyquinoline	C1=CC2=C(C=CC(=C2N=C1)O)[N+](=O)[O-]	180	18756	http://dx.doi.org/10.1080/01496395.2014.928768	Michael H. Abraham and William E. Acree Jr. (2014) Descriptors for the Prediction of Partition Coefficients of 8-Hydroxyquinoline and its Derivatives. Separation Science and Technology. 49:14. 2135-2141	1.66	1.86	0.2	0.53	1.2772	7.49	this work	20140908	11.999	16.00138268	-0.358223037	0.136033702	3.915236881	9.41913393	0	1.611	190.1558888	0	1	1.9	NA	14	7	15	0	20	11	10	1.6433	2.70043489	48.9981	0	2	2	1	1	0	0	0	2	0	0	0
699	6-amino-1-hexanol	OCCCCCCN	56.5	18801	http://goo.gl/mouej	W.E. Acree Jr. Data Collection 2011	0.435	0.81	0.48	1.08	1.1125	4.516	aminoalcohol	20111213	11.99355095	15.99491666	-0.395736268	0.04376828	3.930730799	7.030209777	1	0.157	117.1896348	0	5	1.9	6	0	8	7	1	23	0	0	0.3678	0.13527684	34.9223	0	0	0	0	0	0	0	0	0	0	0	0
1928	dipropetryn	S(c1nc(nc(n1)NC(C)C)NC(C)C)CC	105	18941	http://goo.gl/mouej	W.E. Acree Jr. Data Collection 2011	1.4	1.2	0.17	1.01	2.0834	9.279	pesticide	20111213	11.89	31.97207183	-0.254885996	0.207467334	5.934285156	10.6163822	0.727272727	2.602	255.3844517	0	6	2.01	3	8	9	17	0	38	6	6	3.4693	12.03604249	78.7341	0	1	1	1	1	0	0	0	1	0	0	0
1842	N-formylmorpholine	O=CN1CCOCC1	21.5	19231	http://goo.gl/mouej	W.E. Acree Jr. Data Collection 2011	0.561	1.38	0	0.99	0.8787	4.25	nitrogen-neterocyclic	20111213	11.99459138	15.99591818	-0.37841983	0.18958502	3.698247145	7.416386857	0.8	-0.784	115.1306593	0	1	1.68	2	3	6	8	0	17	0	0	-0.8114	0.65836996	29.2618	0	1	0	1	0	0	0	0	1	0	0	0
1654	2-isopropoxyphenol	O(c1ccccc1O)C(C)C	53.461	19709	http://goo.gl/mouej	W.E. Acree Jr. Data Collection 2011	0.8	0.9	0.2	0.67	1.257	-123	phenol derivative	20111213	11.89	15.99591916	-0.357825539	0.130939318	5.026180079	8.206632937	0.333333333	2.146	152.190722	0	2	2.23	3	8	7	11	0	23	6	6	2.2725	5.16425625	43.3815	0	1	1	1	1	0	0	0	1	0	0	0
1644	2,3,4,5-tetrachlorophenol	Clc1c(O)cc(Cl)c(Cl)c1Cl	116.5	19766	http://goo.gl/mouej	W.E. Acree Jr. Data Collection 2011	1.17	0.88	0.7	0.13	1.265	-123	phenol derivative	20111213	11.99856245	34.97200704	-0.357775117	0.167546663	5.694432914	10.76538564	0	4.104	231.8914521	0	0	1.57	0	7	6	11	0	13	6	6	4.2202	17.81008804	46.9713	0	1	1	1	1	0	0	0	1	0	0	0
540	N-propylacetamide	O=C(NCCC)C	0.291	20119	http://goo.gl/mouej	W.E. Acree Jr. Data Collection 2011	0.33	1.25	0.4	0.72	0.9286	4.021	alkaneamide	20111213	11.89	15.99491639	-0.281433226	0.247439094	3.952902867	6.611890135	0.8	0.491	101.1471359	0	3	1.79	3	3	6	6	0	18	0	0	0.2463	0.06066369	28.6348	0	0	0	0	0	0	0	0	0	0	0	0
1829	3-bromoquinoline	Brc1cc2ccccc2nc1	13.65	20124	http://goo.gl/mouej	W.E. Acree Jr. Data Collection 2011	1.66	1.21	0	0.42	1.2193	6.551	nitrogen-neterocyclic	20111213	11.85	78.91833725	-0.253995719	0.21030508	6.912859204	9.858186749	0	2.923	208.0544988	0	0	2.23	NA	10	7	12	0	17	11	10	2.7647	7.64356609	47.6021	0	2	2	1	1	0	0	0	2	0	0	0
2168	camphoric acid	O=C(O)C1CCC(C(=O)O)(C)C1(C)C	187.7	20198	http://goo.gl/mouej	W.E. Acree Jr. Data Collection 2011	0.5	1.04	1.18	0.86	1.3817	-123	organic	20111213	11.89	15.9979247	-0.332192599	0.265758986	4.484067122	10.99190465	0.8	1.209	200.2320307	0	2	2.12	NA	3	7	14	0	30	0	0	1.4745	2.17415025	49.0095	2	1	0	1	0	0	0	1	0	0	0	0
572	iso-stearic acid	O=C(O)CCCCCCCCCCCCCCC(C)C	42.021	20545	http://goo.gl/mouej	W.E. Acree Jr. Data Collection 2011	0.015	0.57	0.6	0.49	2.7192	9.6	alkanoic acid	20111213	11.89	15.9959237	-0.331591823	0.258917686	3.721742058	7.651032973	0.944444444	8.647	284.4779231	2	15	3.22	17	3	18	19	0	56	0	0	7.0756	50.06411536	86.2332	1	0	0	0	0	0	0	0	0	0	0	0
1920	terbuthylazine	Clc1nc(nc(n1)NC(C)(C)C)NCC	178	20848	http://goo.gl/mouej	W.E. Acree Jr. Data Collection 2011	1.19	1.26	0.14	0.91	1.7605	8.089	pesticide	20111213	11.89	34.96885331	-0.256899881	0.260914222	5.245368325	9.152194584	0.666666667	2.081	229.7101287	0	4	1.79	3	8	9	15	0	31	6	6	2.7407	7.51143649	66.8516	0	1	1	1	1	0	0	0	1	0	0	0
590	pentan-2-ol	OC(C)CCC	-61.5	21011	http://goo.gl/mouej	W.E. Acree Jr. Data Collection 2011	0.195	0.36	0.33	0.56	0.8718	2.84	alkanols	20111213	11.89	15.99491589	-0.392764907	0.052825502	4.424558263	6.619767242	1	1.311	88.14837346	0	2	1.9	5	0	5	5	0	18	0	0	1.3482	1.81764324	26.5527	0	0	0	0	0	0	0	0	0	0	0	0
392	2-dodecanone	O=C(CCCCCCCCCC)C	20.33	21153	http://goo.gl/mouej	W.E. Acree Jr. Data Collection 2011	0.103	0.68	0	0.51	1.815	-123	ketone	20111213	11.89	15.99491765	-0.299521613	0.191138039	4.114016885	7.544405399	0.916666667	4.99	184.3188138	0	9	2.67	12	2	12	12	0	37	0	0	4.0725	16.58525625	57.6297	0	0	0	0	0	0	0	0	0	0	0	0
87	trans-1,2-dimethylcyclohexane	C[C@@H]1CCCC[C@H]1C	-90	21800	http://goo.gl/mouej	W.E. Acree Jr. Data Collection 2011	0.227	0.2	0	0	1.1272	3.728	cycloalkane	20111213	11.89	12.11011416	-0.161991078	0.059143413	6.149298971	8.44548837	1	4.43	112.2129392	0	0	2.34	NA	0	5	8	0	24	0	0	3.2408	10.50278464	36.7032	0	1	0	1	0	0	0	0	1	0	0	0
1177	2,4,4'-trichlorobiphenyl	Clc2cc(Cl)ccc2c1ccc(Cl)cc1	90.821	21924	http://dx.doi.org/10.1021/es102210g	Van Noort et. al. Updated Abraham Solvation Parameters for Polychlorinated Biphenyls. ES&T 44, 7037 (2010)	1.75	1.35	0	0.055	1.6043	-123	polychlorinated biphenyl	20100825	11.85	34.97085425	-0.185231332	0.117243672	6.121642191	10.7443224	0	5.828	257.5432288	1	1	2.45	0	12	10	16	0	22	12	12	5.3416	28.53269056	65.6086	0	2	2	2	2	0	0	0	2	0	0	0
399	2,4-heptanedione	O=C(C)CC(=O)CCC	-5.499	22191	http://goo.gl/mouej	W.E. Acree Jr. Data Collection 2011	0.41	0.67	0.09	0.61	1.1263	4.256	alkanedione	20111213	11.89	15.99591816	-0.299854871	0.140283052	4.116196705	7.178088074	0.714285714	1.053	128.1692502	0	4	2.01	7	2	7	8	0	21	0	0	0.6501	0.42263001	35.3179	0	0	0	0	0	0	0	0	0	0	0	0
22	arsine	[AsH3]	-86.189	22408	http://goo.gl/mouej	W.E. Acree Jr. Data Collection 2011	0.268	0.08	0	0.06	0.3587	0.389	gas	20111213	NA	NA	NA	NA	NA	NA	0	0	77.94541876	0	0	1.35	0	0	0	0	0	4	0	0	0	0	0	0	0	0	0	0	0	0	0	0	0	0	0
459	ethyl 2-methylbutanoate	O=C(OCC)C(C)CC	-57.939	22453	http://goo.gl/mouej	W.E. Acree Jr. Data Collection 2011	0.026	0.55	0	0.47	1.1693	3.565	ester	20111213	11.89	15.99591816	-0.315724437	0.264312269	4.350493936	7.881067077	0.857142857	1.779	130.1851317	0	4	2.01	4	3	7	8	0	23	0	0	1.9555	3.82398025	35.9632	0	0	0	0	0	0	0	0	0	0	0	0
21	phosphine	P	-86.029	22814	http://goo.gl/mouej	W.E. Acree Jr. Data Collection 2011	0.2	0.11	0	0.05	0.3132	0.34	gas	20111213	30.97376163	30.97376163	-0.152622592	-0.152622592	1.161	1.161	0	0	33.99758389	0	0	1.35	0	0	0	0	0	4	0	0	0	0	0	0	0	0	0	0	0	0	0	0	0	0	0
2049	hexamethyldisiloxane	O([Si](C)(C)C)[Si](C)(C)C	-64	23150	http://goo.gl/mouej	W.E. Acree Jr. Data Collection 2011	-0.27	-0.187	0	0.299	1.5041	3.115	organosilicon	20111213	11.9983672	27.97838168	-0.380600973	0.133031244	4.811765332	6.837053396	1	3.252	162.3775234	0	2	1.79	0	0	5	8	0	27	0	0	3.4973	12.23110729	35.7993	0	0	0	0	0	0	0	0	0	0	0	0
11	ozone	[O-][O+]=O	-193	23208	http://goo.gl/mouej	W.E. Acree Jr. Data Collection 2011	0	0.1	0.09	0	0.2417	0.039	gas	20111213	15.78491462	16.20492414	-0.21	0.210009523	1.150312558	1.685691764	0	-0.816	47.99821478	0	0	1.13	0	3	3	2	0	3	0	0	-0.8174	0.66814276	1.4429	0	0	0	0	0	0	0	0	0	0	0	0
1153	2,2'-dichlorobiphenyl	Clc2ccccc2c1c(Cl)cccc1	61.5	23886	http://dx.doi.org/10.1021/es102210g	Van Noort et. al. Updated Abraham Solvation Parameters for Polychlorinated Biphenyls. ES&T 44, 7037 (2010)	1.64	1.05	0	0.11	1.395	-123	polychlorinated biphenyl	20100825	11.85	34.96985373	-0.174873851	0.131414239	6.796484375	10.87637744	0	5.206	223.0982319	1	1	2.56	0	12	8	15	0	22	12	12	4.6772	21.87619984	60.8038	0	2	2	2	2	0	0	0	2	0	0	0
697	4-amino-1-butanol	OCCCCN	17	24099	http://goo.gl/mouej	W.E. Acree Jr. Data Collection 2011	0.458	0.88	0.41	1.06	0.8307	3.562	aminoalcohol	20111213	11.99365692	15.99491615	-0.395730037	0.043785883	3.86393441	6.418385982	1	-0.559	89.13640001	0	3	1.68	4	0	6	5	1	17	0	0	-0.5446	0.29658916	25.7203	0	0	0	0	0	0	0	0	0	0	0	0
125	1-pentadecene	C=CCCCCCCCCCCCCC	-3.6	24142	http://goo.gl/mouej	W.E. Acree Jr. Data Collection 2011	0.083	0.08	0	0.07	2.1791	7.006	alkene	20111213	11.89	12.11026459	-0.170693342	0.049783408	5.117312604	7.608459941	0.866666667	8.509	210.3992611	2	12	3.11	15	2	15	14	0	45	0	0	6.8239	46.56561121	70.8613	0	0	0	0	0	0	0	0	0	0	0	0
1788	2-ethylpyrazine	n1ccnc(c1)CC	26.221	24533	http://goo.gl/mouej	W.E. Acree Jr. Data Collection 2011	0.616	0.84	0	0.67	0.916	3.887	pyrazine derivative	20111213	11.89	14.00408012	-0.260917781	0.077194714	5.31424608	7.629380732	0.333333333	0.086	108.1413478	0	1	1.9	4	6	6	8	0	16	6	6	0.4783	0.22877089	30.9626	0	1	1	1	1	0	0	0	1	0	0	0
403	4,6-nonanedione	O=C(CCC)CC(=O)CCC	12.841	24641	http://goo.gl/mouej	W.E. Acree Jr. Data Collection 2011	0.41	0.64	0.11	0.64	1.4081	5.218	alkanedione	20111213	11.89	15.99591916	-0.299688457	0.141043739	4.586765625	7.64963893	0.777777778	1.875	156.222485	0	6	2.23	9	2	9	10	0	27	0	0	1.7732	3.14423824	44.5458	0	0	0	0	0	0	0	0	0	0	0	0
349	dibenzo-18-crown-6	O1c3c(OCCOCCOc2ccccc2OCCOCC1)cccc3	162.5	24722	http://goo.gl/mouej	W.E. Acree Jr. Data Collection 2011	1.69	2.73	0	1.78	2.695	13.384	ether	20111213	11.85	15.99994488	-0.37693046	0.203016803	6.32171875	8.680857295	0.4	2.636	360.4017256	0	0	3	2	8	14	28	0	50	12	12	2.9698	8.81971204	96.1178	0	2	2	1	2	0	0	0	2	0	0	0
1786	trimethylpyrazine	n1cc(nc(c1C)C)C	50.001	24972	http://goo.gl/mouej	W.E. Acree Jr. Data Collection 2011	0.659	0.74	0	0.81	1.0569	4.277	pyrazine derivative	20111213	11.89	14.00408112	-0.257561382	0.134376775	5.746818924	7.943763528	0.428571429	0.463	122.1679652	0	0	2.01	4	6	6	9	0	19	6	6	0.3766	0.14182756	35.5187	0	1	1	1	1	0	0	0	1	0	0	0
1789	2,3-diethylpyrazine	n1ccnc(c1CC)CC	50.881	25552	http://goo.gl/mouej	W.E. Acree Jr. Data Collection 2011	0.651	0.82	0	0.79	1.1978	4.959	pyrazine derivative	20111213	11.89	14.00408213	-0.258222011	0.07752393	5.551054743	8.573508999	0.5	0.654	136.1945826	0	2	2.12	6	6	6	10	0	22	6	6	1.4278	2.03861284	40.181	0	1	1	1	1	0	0	0	1	0	0	0
969	2,4,5-trichlorobiphenyl	Clc2cc(c1ccccc1)c(Cl)cc2Cl	76.15	25605	http://dx.doi.org/10.1039/B415899G	Michael H. Abraham and Amal J. M. Al-Hussaini. Solvation parameters for the 209 PCBs: calculation of physicochemical properties. J. Environ. Monit. 2005 7 295-301	1.77	1.33	0	0.15	1.6914	7.722	polychlorinated biphenyl	20050211	11.99852384	34.97105809	-0.172742313	0.143884734	6.744836684	11.11107104	0	5.828	257.5432288	1	1	2.45	0	12	9	16	0	22	12	12	5.3416	28.53269056	65.6086	0	2	2	2	2	0	0	0	2	0	0	0
994	2,2',6,6'-tetrachlorobiphenyl	Clc2cccc(Cl)c2c1c(Cl)cccc1Cl	113.591	25677	http://dx.doi.org/10.1039/B415899G	Michael H. Abraham and Amal J. M. Al-Hussaini. Solvation parameters for the 209 PCBs: calculation of physicochemical properties. J. Environ. Monit. 2005 7 295-301	1.84	1.48	0	0.15	1.8138	7.753	polychlorinated biphenyl	20050211	11.99852384	34.97200787	-0.176452198	0.129441377	7.160384928	12.33457217	0	6.45	291.9882256	1	1	2.34	0	12	8	17	0	22	12	12	6.006	36.072036	70.4134	0	2	2	2	2	0	0	0	2	0	0	0
813	2,4,5-trimethylnaphthalene	c12cccc(c1c(cc(c2)C)C)C	73.291	26260	http://goo.gl/mouej	W.E. Acree Jr. Data Collection 2011	1.441	1.14	0	0.18	1.5081	7.344	alkylnaphthalene	20111213	11.89	12.11021952	-0.150821555	0.069422927	6.292458935	10.28044549	0.230769231	4.599	170.2507372	0	0	2.89	NA	10	7	14	0	27	11	10	4.197	17.614809	57.6318	0	2	2	1	1	0	0	0	2	0	0	0
857	4-iodoethylbenzene	ICCc1ccccc1	-4.999	26516	http://goo.gl/mouej	W.E. Acree Jr. Data Collection 2011	1.19	0.8	0	0.12	1.2564	-123	haloaromatic	20111213	11.85	126.9044731	-0.202719066	0.097621049	6.647992168	10.85059739	0.25	3.381	232.061827	0	2	2.23	NA	6	7	9	0	18	6	6	3.4271	11.74501441	49.0101	0	1	1	1	1	0	0	0	1	0	0	0
346	18 crown 6	C1COCCOCCOCCOCCOCCO1	39	26563	http://goo.gl/mouej	W.E. Acree Jr. Data Collection 2011	0.4	1.47	0	2.1	2.043	8.228	ether	20111213	11.99671177	16.00059291	-0.397463137	0.093247058	5.972481801	6.311976897	1	-1.14	264.3158384	0	0	2.12	2	0	10	18	0	42	0	0	-0.7854	0.61685316	66.261	0	0	0	1	0	0	0	0	0	0	0	0
551	N-methylbutanamide	O=C(NC)CCC	2.741	26765	http://goo.gl/mouej	W.E. Acree Jr. Data Collection 2011	0.31	1.3	0.4	0.72	0.9286	4.102	alkaneamide	20111213	11.89	15.99491639	-0.281132139	0.199444463	4.188683354	6.776134322	0.8	0.532	101.1471359	0	3	1.79	4	3	6	6	0	18	0	0	0.4969	0.24690961	28.5905	0	0	0	0	0	0	0	0	0	0	0	0
1653	4-propoxyphenol	O(c1ccc(O)cc1)CCC	56.5	27296	http://goo.gl/mouej	W.E. Acree Jr. Data Collection 2011	0.84	1.17	0.57	0.52	1.2565	-123	phenol derivative	20111213	11.89	15.99591916	-0.360483639	0.076379525	4.692356402	7.873008867	0.333333333	2.312	152.190722	0	3	2.23	3	8	9	11	0	23	6	6	2.4187	5.85010969	43.4875	0	1	1	1	1	0	0	0	1	0	0	0
864	1-bromo-2,6-dichlorobenzene	Clc1cccc(Cl)c1Br	64	27488	http://goo.gl/mouej	W.E. Acree Jr. Data Collection 2011	1.23	1.01	0	0	1.136	-123	haloaromatic	20111213	11.99885125	78.91851804	-0.14530747	0.150691732	6.9079375	11.31605085	0	4.064	225.8976408	0	0	1.79	0	6	5	9	0	12	6	6	3.9072	15.26621184	43.2904	0	1	1	1	1	0	0	0	1	0	0	0
1887	metoxuron	Clc1cc(ccc1OC)NC(=O)N(C)C	126.75	27749	http://goo.gl/mouej	W.E. Acree Jr. Data Collection 2011	1.24	1.78	0.32	1.07	1.6764	8.34	urea	20111213	11.99342692	34.96885332	-0.346676783	0.278580991	4.815085812	9.345550874	0.3	1.595	228.6757426	0	4	2.01	0	11	10	15	0	28	6	6	1.8002	3.24072004	58.8783	0	1	1	1	1	0	0	0	1	0	0	0
892	1,2,3,4-tetrachloronaphthalene	Clc2c1ccccc1c(Cl)c(Cl)c2Cl	190	27793	http://goo.gl/mouej	W.E. Acree Jr. Data Collection 2011	1.81	1.24	0	0	1.575	8.621	polychlorinated naphthalene	20111213	11.99853173	34.97200752	-0.167219679	0.165870729	7.39653125	11.30346401	0	5.776	265.9508723	1	0	2.12	0	10	7	15	0	18	11	10	5.396	29.116816	61.7274	0	2	2	1	1	0	0	0	2	0	0	0
1798	2-acetylpyrazine	O=C(c1nccnc1)C	77	28682	http://goo.gl/mouej	W.E. Acree Jr. Data Collection 2011	0.837	1.31	0	0.73	0.9317	4.636	pyrazine derivative	20111213	11.89	15.99491715	-0.292297379	0.231726736	4.310777303	7.790380514	0.166666667	-0.516	122.1248712	0	1	1.79	4	8	6	9	0	15	6	6	-0.3028	0.09168784	31.775	0	1	1	1	1	0	0	0	1	0	0	0
2526	4-nitroacetanilide	O=C(Nc1cccc(c1)[N+]([O-])=O)C	153.5	28947	http://dx.doi.org/10.1021/ci049943w	Jes?s Jover; Ram?n Bosque; and Joaquim Sales. 2004. Determination of Abraham Solute Parameters from Molecular Structure. J. Chem. Inf. Comput. Sci. 44 (3)	1.13	2	0.66	0.47	1.1159	-123	organic	20040417	11.89	15.9969237	-0.281063483	0.251125099	3.725680501	8.658257735	0.125	1.168	180.1610344	0	3	1.79	2	12	8	13	0	21	6	6	0.8448	0.71368704	46.4649	0	1	1	1	1	0	0	0	1	0	0	0
1656	4-butoxyphenol	O(c1ccc(O)cc1)CCCC	65.25	28973	http://goo.gl/mouej	W.E. Acree Jr. Data Collection 2011	0.84	1.16	0.57	0.52	1.3974	-123	phenol derivative	20111213	11.89	15.99591966	-0.360486211	0.07625406	4.697268577	7.951603416	0.4	2.881	166.2173394	0	4	2.34	4	8	10	12	0	26	6	6	2.8749	8.26505001	48.0885	0	1	1	1	1	0	0	0	1	0	0	0
143	myrcene	CC(=CCCC(=C)C=C)C	-46.739	28993	http://goo.gl/mouej	W.E. Acree Jr. Data Collection 2011	0.483	0.29	0	0.21	1.3886	-123	alkene	20111213	11.89	12.11015511	-0.173256959	0.049760196	5.574162987	8.526699784	0.4	4.17	136.234411	0	4	2.56	8	4	8	9	0	26	0	0	3.688	13.601344	48.379	0	0	0	0	0	0	0	0	0	0	0	0
593	3-methylbutan-1-ol	OCCC(C)C	-117.07	29000	http://goo.gl/mouej	W.E. Acree Jr. Data Collection 2011	0.192	0.39	0.37	0.48	0.8718	3.011	alkanols	20111213	11.89	15.99491589	-0.395708335	0.05684296	3.952997457	7.138265702	1	1.359	88.14837346	0	2	1.9	4	0	5	5	0	18	0	0	1.2225	1.49450625	26.6831	0	0	0	0	0	0	0	0	0	0	0	0
397	2,4-pentanedione	CC(=O)CC(=O)C	-23	29001	http://goo.gl/mouej	W.E. Acree Jr. Data Collection 2011	0.412	0.78	0	0.63	0.8445	3.326	alkanedione	20111213	11.89	15.99591715	-0.299997194	0.196793542	3.9973125	6.706505988	0.6	0.231	100.1160154	0	2	1.79	5	1	5	6	0	15	0	0	-0.473	0.223729	26.09	0	0	0	0	0	0	0	0	0	0	0	0
2326	pyrrolidin	C1CCNC1	157.081	29008	http://dx.doi.org/10.1021/ci049943w	Jes?s Jover; Ram?n Bosque; and Joaquim Sales. 2004. Determination of Abraham Solute Parameters from Molecular Structure. J. Chem. Inf. Comput. Sci. 44 (3)	0.406	0.96	0.23	0.42	0.6138	-123	organic	20040417	11.9	14.00307605	-0.315980584	0.079907606	5.829985168	6.173836517	1	0.33	71.12111358	0	0	1.79	4	0	3	5	1	14	0	0	0.2452	0.06012304	22.2336	0	1	0	1	0	0	0	1	0	0	0	0
4032	Butyl acetate	CCCCOC(=O)C	-78	29012	http://dx.doi.org/10.1016/j.tca.2014.08.024	Mikhail A. Varfolomeeva. Ilnaz T. Rakipova. William E. Acree Jr.. Michela Brumfieldb. Michael H. Abrahamc.Examination of Hydrogen Bonding Interactions between Dissolved Solutes and Alkylbenzene Solvents Based on Abraham Model Correlations Derived From Measured Enthalpies of Solvation. Thermochimica Acta. 2014	0.071	0.6	0	0.45	1.0284	3.353	organic	20140902	11.89	15.99591765	-0.31586015	0.301592178	3.682449468	6.502824698	0.833333333	1.591	116.1585143	0	4	1.9	4	3	7	7	0	20	0	0	1.3498	1.82196004	31.286	0	0	0	0	0	0	0	0	0	0	0	0
334	1,4-dioxane	O1CCOCC1	11.87	29015	http://goo.gl/mouej	W.E. Acree Jr. Data Collection 2011	0.329	0.75	0	0.64	0.681	2.892	ether	20111213	11.99693552	15.99778367	-0.397369338	0.092187047	5.140097958	5.416276896	1	-0.38	88.10527947	0	0	1.68	2	0	4	6	0	14	0	0	-0.2618	0.06853924	22.087	0	1	0	1	0	0	0	0	1	0	0	0
428	isoamyl acetate	O=C(OCCC(C)C)C	-83.62	29016	http://goo.gl/mouej	W.E. Acree Jr. Data Collection 2011	0.051	0.57	0	0.47	1.1693	3.74	ester	20111213	11.89	15.99591816	-0.3158537	0.301597273	3.72174632	7.38678967	0.857142857	2.099	130.1851317	0	4	2.01	4	3	7	8	0	23	0	0	1.6016	2.56512256	35.8346	0	0	0	0	0	0	0	0	0	0	0	0
119	1-nonene	C=CCCCCCCC	-81.82	29025	http://goo.gl/mouej	W.E. Acree Jr. Data Collection 2011	0.09	0.08	0	0.07	1.3337	4.073	alkene	20111213	11.89	12.11013444	-0.170693302	0.049643059	5.110184738	7.369861401	0.777777778	5.095	126.2395566	1	6	2.45	9	2	9	8	0	27	0	0	4.0867	16.70111689	43.2553	0	0	0	0	0	0	0	0	0	0	0	0
365	nonanal	CCCCCCCCC=O	-18	29029	http://goo.gl/mouej	W.E. Acree Jr. Data Collection 2011	0.15	0.65	0	0.45	1.3924	4.856	aldehyde	20111213	11.98860189	16.00592553	-0.389464493	0.206356512	3.443116264	7.346288549	0.888888889	4.001	142.2389616	0	7	2.34	9	1	10	9	0	28	0	0	3.2216	10.37870656	43.9512	0	0	0	0	0	0	0	0	0	0	0	0
259	chlorodibromomethane	BrC(Br)Cl	-21.33	29036	http://goo.gl/mouej	W.E. Acree Jr. Data Collection 2011	0.775	0.68	0.12	0.1	0.7219	3.304	haloalkane	20111213	11.99947318	78.91933718	-0.160896164	0.256285937	7.097223647	10.7972738	1	2.75	208.2786702	0	0	1.24	0	0	3	3	0	5	0	0	2.0248	4.09981504	26.9812	0	0	0	0	0	0	0	0	0	0	0	0
2116	teflurane	FC(F)(F)C(Br)F	-80	29040	http://goo.gl/mouej	W.E. Acree Jr. Data Collection 2011	-0.07	0.21	0.2	0.02	0.636	1.37	organic	20111213	11.99782581	78.9183372	-0.240447573	0.435723081	3.23275	6.759480763	1	3.019	180.9265534	0	1	1.13	2	0	4	6	0	8	0	0	2.2113	4.88984769	19.7146	0	0	0	0	0	0	0	0	0	0	0	0
548	N,N-dimethylacetamide	O=C(N(C)C)C	-20	29107	http://goo.gl/mouej	W.E. Acree Jr. Data Collection 2011	0.363	1.38	0	0.8	0.7877	3.639	alkaneamide	20111213	11.89	15.99491614	-0.28119638	0.249255205	4.031496906	6.813254315	0.75	-0.148	87.12051851	0	1	1.68	2	3	4	5	0	15	0	0	-0.4203	0.17665209	24.2593	0	0	0	0	0	0	0	0	0	0	0	0
2105	diphenyl sulfone	O=S(=O)(c1ccccc1)c2ccccc2	128.25	29117	http://goo.gl/mouej	W.E. Acree Jr. Data Collection 2011	1.57	2.1	0	0.72	1.6051	8.577	organic	20111213	11.85	31.97207173	-0.218780556	0.206755274	6.911699219	11.60649663	0	2.996	218.2731331	0	2	2.45	0	15	9	16	0	25	12	12	2.9326	8.60014276	59.5902	0	2	2	2	2	0	0	0	2	0	0	0
1927	dimethametryn	S(c1nc(nc(n1)NC(C)C(C)C)NCC)C	65	29282	http://goo.gl/mouej	W.E. Acree Jr. Data Collection 2011	1.41	1.2	0.11	1	2.0834	9.381	pesticide	20111213	11.99845615	31.97267762	-0.257010794	0.207354048	5.306527647	10.30200872	0.727272727	2.439	255.3844517	0	6	2.01	4	8	10	17	0	38	6	6	3.586	12.859396	78.5639	0	1	1	1	1	0	0	0	1	0	0	0
1970	doxorubicin	C[C@H]1[C@H]([C@H](C[C@@H](O1)O[C@H]2C[C@@](Cc3c2c(c4c(c3O)C(=O)c5cccc(c5C4=O)OC)O)(C(=O)CO)O)N)O	204.5	29400	http://goo.gl/mouej	W.E. Acree Jr. Data Collection 2011	3.63	4.1	1.3	3.41	3.7284	21.09	drug	20111213	11.99612237	16.00541948	-0.412204777	0.200549426	4.453437571	11.5591617	0.444444444	-0.044	543.5203085	2	5	3.11	NA	19	15	43	1	68	12	12	-0.0212	0.00044944	134.1693	0	5	3	2	1	0	0	0	5	0	0	0
1935	secbumeton	O(c1nc(nc(n1)NC(C)CC)NCC)C	87	30881	http://goo.gl/mouej	W.E. Acree Jr. Data Collection 2011	1.09	1.13	0.22	1.13	1.8377	8.014	pesticide	20111213	11.99624937	15.99794622	-0.347562532	0.272842333	4.747273435	8.780795736	0.7	1.954	225.2911543	0	6	1.9	4	9	10	16	0	35	6	6	2.7085	7.33597225	67.6488	0	1	1	1	1	0	0	0	1	0	0	0
4136	diisodecyl phthalate	CC(C)CCCCCCCOC(=O)C1=CC=CC=C1C(=O)OCCCCCCCC(C)C	-50	30996	http://dx.doi.org/10.1016/j.chemosphere.2014.08.035	Michael H. Abraham and William E. Acree Jr. (2015). Physicochemical and biochemical properties for the dialkyl phthalates. Chemosphere. Volume 119, January 2015, Pages 871?880	0.625	1.28	0	1.03	3.965	14.97	this work	20140918	11.89	15.99794288	-0.312769047	0.295206281	4.95540625	9.668151422	0.714285714	11.3	446.6634995	2	20	4.1	NA	12	24	32	0	78	6	6	9.2638	85.81799044	131.9666	0	1	1	1	1	0	0	0	1	0	0	0
2375	iodopropane	ICCC	-101.08	31029	http://dx.doi.org/10.1021/ci049943w	Jes?s Jover; Ram?n Bosque; and Joaquim Sales. 2004. Determination of Abraham Solute Parameters from Molecular Structure. J. Chem. Inf. Comput. Sci. 44 (3)	0.634	0.4	0	0.15	0.639	-123	organic	20040417	11.89	126.904473	-0.166241486	0.054501696	5.842905535	9.901251414	1	2.294	169.992266	0	1	1.68	3	0	4	3	0	11	0	0	2.3949	5.73554601	28.9151	0	0	0	0	0	0	0	0	0	0	0	0
939	1,2,3,4,5,6,8-heptachloronaphthalene	Clc2c1c(Cl)c(Cl)cc(Cl)c1c(Cl)c(Cl)c2Cl	164.631	33198	http://goo.gl/mouej	W.E. Acree Jr. Data Collection 2011	2.17	1.48	0	0	1.9422	11.414	polychlorinated naphthalene	20111213	11.99853173	34.97494467	-0.16753242	0.166271887	7.222530881	13.02226162	0	7.642	369.2858628	1	0	1.79	0	10	8	18	0	18	11	10	7.3892	54.60027664	76.1418	0	2	2	1	1	0	0	0	2	0	0	0
1219	2,3',4',5-tetrachlorobiphenyl	Clc2ccc(c1cc(Cl)ccc1Cl)cc2Cl	106	33280	http://dx.doi.org/10.1021/es102210g	Van Noort et. al. Updated Abraham Solvation Parameters for Polychlorinated Biphenyls. ES&T 44, 7037 (2010)	1.88	1.51	0	0	1.7267	-123	polychlorinated biphenyl	20100825	11.99852384	34.97200787	-0.172980794	0.142731884	6.448790202	11.23332202	0	6.45	291.9882256	1	1	2.34	0	12	9	17	0	22	12	12	6.006	36.072036	70.4134	0	2	2	2	2	0	0	0	2	0	0	0
1017	3,3',4,4'-tetrachlorobiphenyl	Clc2ccc(c1ccc(Cl)c(Cl)c1)cc2Cl	101.801	33281	http://dx.doi.org/10.1039/B415899G	Michael H. Abraham and Amal J. M. Al-Hussaini. Solvation parameters for the 209 PCBs: calculation of physicochemical properties. J. Environ. Monit. 2005 7 295-301	1.94	1.44	0	0.11	1.8138	9.205	polychlorinated biphenyl	20050211	11.99852384	34.97200787	-0.17256183	0.142809906	6.594371094	10.500837	0	6.45	291.9882256	1	1	2.34	0	12	10	17	0	22	12	12	6.006	36.072036	70.4134	0	2	2	2	2	0	0	0	2	0	0	0
1045	2,3,3',4,4'-pentachlorobiphenyl	Clc2ccc(c1ccc(Cl)c(Cl)c1)c(Cl)c2Cl	123.781	33282	http://dx.doi.org/10.1039/B415899G	Michael H. Abraham and Amal J. M. Al-Hussaini. Solvation parameters for the 209 PCBs: calculation of physicochemical properties. J. Environ. Monit. 2005 7 295-301	2.04	1.59	0	0.11	1.9362	9.594	polychlorinated biphenyl	20050211	11.99852384	34.97297816	-0.167530391	0.164186702	6.625918732	11.47784277	0	7.072	326.4332224	1	1	2.23	0	12	10	18	0	22	12	12	6.6704	44.49423616	75.2182	0	2	2	2	2	0	0	0	2	0	0	0
1014	2,4,4',5-tetrachlorobiphenyl	Clc2cc(c1ccc(Cl)cc1)c(Cl)cc2Cl	98.651	33304	http://dx.doi.org/10.1039/B415899G	Michael H. Abraham and Amal J. M. Al-Hussaini. Solvation parameters for the 209 PCBs: calculation of physicochemical properties. J. Environ. Monit. 2005 7 295-301	1.91	1.46	0	0.13	1.8138	8.583	polychlorinated biphenyl	20050211	11.99852384	34.97200787	-0.172746021	0.14391425	6.136926065	11.23332142	0	6.45	291.9882256	1	1	2.34	0	12	10	17	0	22	12	12	6.006	36.072036	70.4134	0	2	2	2	2	0	0	0	2	0	0	0
1318	3,3',4,4',5,5'-hexachlorobiphenyl	Clc2cc(c1cc(Cl)c(Cl)c(Cl)c1)cc(Cl)c2Cl	146.751	33316	http://dx.doi.org/10.1021/es102210g	Van Noort et. al. Updated Abraham Solvation Parameters for Polychlorinated Biphenyls. ES&T 44, 7037 (2010)	2.1	2.03	0	0	2.0584	-123	polychlorinated biphenyl	20100825	11.99852384	34.97395879	-0.167622441	0.163742423	7.089617188	11.23434104	0	7.694	360.8782192	1	1	2.12	0	12	10	19	0	22	12	12	7.3348	53.79929104	80.023	0	2	2	2	2	0	0	0	2	0	0	0
1137	2,2',3,3',4,4',6,6'-octachlorobiphenyl	Clc1c(c(Cl)c(Cl)c(Cl)c1)c2c(Cl)cc(Cl)c(Cl)c2Cl	183.711	33407	http://dx.doi.org/10.1039/B415899G	Michael H. Abraham and Amal J. M. Al-Hussaini. Solvation parameters for the 209 PCBs: calculation of physicochemical properties. J. Environ. Monit. 2005 7 295-301	2.42	2	0	0.06	2.3034	10.104	polychlorinated biphenyl	20050211	11.99852384	34.97593541	-0.170775728	0.152760792	7.144496094	13.43482632	0	8.938	429.7682129	1	1	1.9	0	12	10	21	0	22	12	12	8.6636	75.05796496	89.6326	0	2	2	2	2	0	0	0	2	0	0	0
344	15 crown 5	O1CCOCCOCCOCCOCC1	25.981	33416	http://goo.gl/mouej	W.E. Acree Jr. Data Collection 2011	0.411	1.2	0	1.75	1.7025	6.779	ether	20111213	11.99673893	15.99974113	-0.397442806	0.092887498	5.947520937	6.289298505	1	-0.95	220.2631987	0	0	2.01	2	0	8	15	0	35	0	0	-0.6545	0.42837025	55.2175	0	0	0	1	0	0	0	0	0	0	0	0
1156	2,4-dichlorobiphenyl	Clc2cc(Cl)ccc2c1ccccc1	76.191	33455	http://dx.doi.org/10.1021/es102210g	Van Noort et. al. Updated Abraham Solvation Parameters for Polychlorinated Biphenyls. ES&T 44, 7037 (2010)	1.62	1.19	0	0.11	1.4819	-123	polychlorinated biphenyl	20100825	11.85	34.96985373	-0.186368176	0.116273696	6.327939205	10.62207162	0	5.206	223.0982319	1	1	2.56	0	12	9	15	0	22	12	12	4.6772	21.87619984	60.8038	0	2	2	2	2	0	0	0	2	0	0	0
1229	3,3',5,5'-tetrachlorobiphenyl	Clc2cc(c1cc(Cl)cc(Cl)c1)cc(Cl)c2	101.721	33456	http://dx.doi.org/10.1021/es102210g	Van Noort et. al. Updated Abraham Solvation Parameters for Polychlorinated Biphenyls. ES&T 44, 7037 (2010)	1.84	1.69	0	0	1.8136	-123	polychlorinated biphenyl	20100825	11.85	34.97185477	-0.131316477	0.187775223	6.585335937	10.86757789	0	6.45	291.9882256	1	1	2.34	0	12	8	17	0	22	12	12	6.006	36.072036	70.4134	0	2	2	2	2	0	0	0	2	0	0	0
1934	terbumeton	O(c1nc(nc(n1)NC(C)(C)C)NCC)C	123.5	33617	http://goo.gl/mouej	W.E. Acree Jr. Data Collection 2011	1.07	1.1	0.22	1.02	1.8377	7.924	pesticide	20111213	11.99624937	15.99794622	-0.347562336	0.272842745	4.757168014	9.060791351	0.7	2.013	225.2911543	0	5	1.9	3	9	9	16	0	35	6	6	2.3898	5.71114404	67.7622	0	1	1	1	1	0	0	0	1	0	0	0
1095	2,2',4,4',6,6'-hexachlorobiphenyl	Clc2cc(Cl)cc(Cl)c2c1c(Cl)cc(Cl)cc1Cl	143.531	33666	http://dx.doi.org/10.1039/B415899G	Michael H. Abraham and Amal J. M. Al-Hussaini. Solvation parameters for the 209 PCBs: calculation of physicochemical properties. J. Environ. Monit. 2005 7 295-301	2.12	1.74	0	0.11	2.0586	8.715	polychlorinated biphenyl	20050211	11.99852384	34.97395879	-0.176107521	0.131172247	6.640214844	12.70132438	0	7.694	360.8782192	1	1	2.12	0	12	10	19	0	22	12	12	7.3348	53.79929104	80.023	0	2	2	2	2	0	0	0	2	0	0	0
948	2,4'-dichlorobiphenyl	Clc2ccccc2c1ccc(Cl)cc1	91.831	33934	http://dx.doi.org/10.1039/B415899G	Michael H. Abraham and Amal J. M. Al-Hussaini. Solvation parameters for the 209 PCBs: calculation of physicochemical properties. J. Environ. Monit. 2005 7 295-301	1.62	1.2	0	0.18	1.569	7.197	polychlorinated biphenyl	20050211	11.85	34.96985373	-0.185232117	0.117178664	6.114004385	10.49982174	0	5.206	223.0982319	1	1	2.56	0	12	9	15	0	22	12	12	4.6772	21.87619984	60.8038	0	2	2	2	2	0	0	0	2	0	0	0
1110	2,2',3,3',4,4',5-heptachlorobiphenyl	Clc1c(cc(Cl)c(Cl)c1Cl)c2ccc(Cl)c(Cl)c2Cl	153.641	33986	http://dx.doi.org/10.1039/B415899G	Michael H. Abraham and Amal J. M. Al-Hussaini. Solvation parameters for the 209 PCBs: calculation of physicochemical properties. J. Environ. Monit. 2005 7 295-301	2.33	1.87	0	0.09	2.181	10.577	polychlorinated biphenyl	20050211	11.99852384	34.97494528	-0.170727714	0.150960101	6.885701284	12.45582664	0	8.316	395.3232161	1	1	2.01	0	12	10	20	0	22	12	12	7.9992	63.98720064	84.8278	0	2	2	2	2	0	0	0	2	0	0	0
671	1,10-decanediol	OCCCCCCCCCCO	73	34095	http://goo.gl/mouej	W.E. Acree Jr. Data Collection 2011	0.37	0.95	0.75	0.92	1.635	-123	alkanediol	20111213	11.99624948	15.99826052	-0.421742042	0.069793399	3.943550943	7.451390867	1	2.5	174.2808654	0	9	2.34	10	0	12	11	0	34	0	0	2.4822	6.16131684	51.6688	0	0	0	0	0	0	0	0	0	0	0	0
1073	2,2',3,3',5,5'-hexachlorobiphenyl	Clc2c(c1cc(Cl)cc(Cl)c1Cl)cc(Cl)cc2Cl	143.411	34190	http://dx.doi.org/10.1039/B415899G	Michael H. Abraham and Amal J. M. Al-Hussaini. Solvation parameters for the 209 PCBs: calculation of physicochemical properties. J. Environ. Monit. 2005 7 295-301	2.2	1.74	0	0.11	2.0586	9.463	polychlorinated biphenyl	20050211	11.99852384	34.97395879	-0.172653846	0.144525189	6.768710938	12.33457684	0	7.694	360.8782192	1	1	2.12	0	12	8	19	0	22	12	12	7.3348	53.79929104	80.023	0	2	2	2	2	0	0	0	2	0	0	0
1077	2,2',3,4,4',5-hexachlorobiphenyl	Clc1c(cc(Cl)c(Cl)c1Cl)c2ccc(Cl)cc2Cl	143.211	34191	http://dx.doi.org/10.1039/B415899G	Michael H. Abraham and Amal J. M. Al-Hussaini. Solvation parameters for the 209 PCBs: calculation of physicochemical properties. J. Environ. Monit. 2005 7 295-301	2.18	1.74	0	0.11	2.0586	9.712	polychlorinated biphenyl	20050211	11.99852384	34.97395879	-0.17647368	0.130401359	6.396706641	12.2113241	0	7.694	360.8782192	1	1	2.12	0	12	10	19	0	22	12	12	7.3348	53.79929104	80.023	0	2	2	2	2	0	0	0	2	0	0	0
1134	2,2',3,3',4,4',5,5'-octachlorobiphenyl	Clc1c(cc(Cl)c(Cl)c1Cl)c2cc(Cl)c(Cl)c(Cl)c2Cl	177.931	34192	http://dx.doi.org/10.1039/B415899G	Michael H. Abraham and Amal J. M. Al-Hussaini. Solvation parameters for the 209 PCBs: calculation of physicochemical properties. J. Environ. Monit. 2005 7 295-301	2.48	2	0	0.06	2.3034	11.186	polychlorinated biphenyl	20050211	11.99852384	34.97593541	-0.1707134	0.151168802	7.272992187	12.70133282	0	8.938	429.7682129	1	1	1.9	0	12	10	21	0	22	12	12	8.6636	75.05796496	89.6326	0	2	2	2	2	0	0	0	2	0	0	0
1167	2,2',5-trichlorobiphenyl	Clc2ccc(Cl)cc2c1c(Cl)cccc1	86.651	34664	http://dx.doi.org/10.1021/es102210g	Van Noort et. al. Updated Abraham Solvation Parameters for Polychlorinated Biphenyls. ES&T 44, 7037 (2010)	1.78	1.19	0	0.055	1.5174	-123	polychlorinated biphenyl	20100825	11.85	34.97085425	-0.174847313	0.131496204	6.464075298	11.35557261	0	5.828	257.5432288	1	1	2.45	0	12	8	16	0	22	12	12	5.3416	28.53269056	65.6086	0	2	2	2	2	0	0	0	2	0	0	0
1184	3,3',4-trichlorobiphenyl	Clc2ccc(c1cccc(Cl)c1)cc2Cl	94.311	34667	http://dx.doi.org/10.1021/es102210g	Van Noort et. al. Updated Abraham Solvation Parameters for Polychlorinated Biphenyls. ES&T 44, 7037 (2010)	1.71	1.52	0	0.055	1.6912	-123	polychlorinated biphenyl	20100825	11.99852384	34.97105809	-0.172977049	0.142696477	6.326543893	10.37758094	0	5.828	257.5432288	1	1	2.45	0	12	9	16	0	22	12	12	5.3416	28.53269056	65.6086	0	2	2	2	2	0	0	0	2	0	0	0
1041	2,2',4,5,5'-pentachlorobiphenyl	Clc2cc(c1cc(Cl)ccc1Cl)c(Cl)cc2Cl	119.801	34668	http://dx.doi.org/10.1039/B415899G	Michael H. Abraham and Amal J. M. Al-Hussaini. Solvation parameters for the 209 PCBs: calculation of physicochemical properties. J. Environ. Monit. 2005 7 295-301	2.04	1.61	0	0.13	1.9362	8.868	polychlorinated biphenyl	20050211	11.99852384	34.97297816	-0.172749901	0.143949903	6.509917933	11.84457743	0	7.072	326.4332224	1	1	2.23	0	12	9	18	0	22	12	12	6.6704	44.49423616	75.2182	0	2	2	2	2	0	0	0	2	0	0	0
1076	2,2',3,3',6,6'-hexachlorobiphenyl	Clc2c(c1c(Cl)ccc(Cl)c1Cl)c(Cl)ccc2Cl	147.331	34859	http://dx.doi.org/10.1039/B415899G	Michael H. Abraham and Amal J. M. Al-Hussaini. Solvation parameters for the 209 PCBs: calculation of physicochemical properties. J. Environ. Monit. 2005 7 295-301	2.14	1.74	0	0.11	2.0586	9.117	polychlorinated biphenyl	20050211	11.99852384	34.97395879	-0.17296374	0.143001012	7.041034534	13.06807354	0	7.694	360.8782192	1	1	2.12	0	12	8	19	0	22	12	12	7.3348	53.79929104	80.023	0	2	2	2	2	0	0	0	2	0	0	0
1114	2,2',3,3',4,5,6'-heptachlorobiphenyl	Clc1c(cc(Cl)c(Cl)c1Cl)c2c(Cl)ccc(Cl)c2Cl	161.561	34860	http://dx.doi.org/10.1039/B415899G	Michael H. Abraham and Amal J. M. Al-Hussaini. Solvation parameters for the 209 PCBs: calculation of physicochemical properties. J. Environ. Monit. 2005 7 295-301	2.31	1.87	0	0.09	2.181	10.159	polychlorinated biphenyl	20050211	11.99852384	34.97494528	-0.171112885	0.150941026	7.02947464	12.94482799	0	8.316	395.3232161	1	1	2.01	0	12	9	20	0	22	12	12	7.9992	63.98720064	84.8278	0	2	2	2	2	0	0	0	2	0	0	0
1168	2,2',6-trichlorobiphenyl	Clc2cccc(Cl)c2c1c(Cl)cccc1	86.821	34863	http://dx.doi.org/10.1021/es102210g	Van Noort et. al. Updated Abraham Solvation Parameters for Polychlorinated Biphenyls. ES&T 44, 7037 (2010)	1.82	1.09	0	0.055	1.4305	-123	polychlorinated biphenyl	20100825	11.85	34.97085425	-0.174053239	0.13266507	6.919708627	11.84456945	0	5.828	257.5432288	1	1	2.45	0	12	8	16	0	22	12	12	5.3416	28.53269056	65.6086	0	2	2	2	2	0	0	0	2	0	0	0
967	2,3',6-trichlorobiphenyl	Clc2cccc(Cl)c2c1cc(Cl)ccc1	85.411	34864	http://dx.doi.org/10.1039/B415899G	Michael H. Abraham and Amal J. M. Al-Hussaini. Solvation parameters for the 209 PCBs: calculation of physicochemical properties. J. Environ. Monit. 2005 7 295-301	1.76	1.35	0	0.17	1.6914	7.608	polychlorinated biphenyl	20050211	11.85	34.97085425	-0.184573004	0.118614785	6.40295216	11.60006889	0	5.828	257.5432288	1	1	2.45	0	12	8	16	0	22	12	12	5.3416	28.53269056	65.6086	0	2	2	2	2	0	0	0	2	0	0	0
966	2,3',5-trichlorobiphenyl	Clc2ccc(Cl)cc2c1cc(Cl)ccc1	90.431	34867	http://dx.doi.org/10.1039/B415899G	Michael H. Abraham and Amal J. M. Al-Hussaini. Solvation parameters for the 209 PCBs: calculation of physicochemical properties. J. Environ. Monit. 2005 7 295-301	1.78	1.33	0	0.15	1.6914	7.81	polychlorinated biphenyl	20050211	11.85	34.97085425	-0.185428405	0.11749989	6.372375225	11.11107042	0	5.828	257.5432288	1	1	2.45	0	12	8	16	0	22	12	12	5.3416	28.53269056	65.6086	0	2	2	2	2	0	0	0	2	0	0	0
1040	2,2',4,4',6-pentachlorobiphenyl	Clc2cc(Cl)cc(Cl)c2c1c(Cl)cc(Cl)cc1	123.531	35081	http://dx.doi.org/10.1039/B415899G	Michael H. Abraham and Amal J. M. Al-Hussaini. Solvation parameters for the 209 PCBs: calculation of physicochemical properties. J. Environ. Monit. 2005 7 295-301	2	1.61	0	0.13	1.9362	8.471	polychlorinated biphenyl	20050211	11.85	34.9728553	-0.172843793	0.133607178	6.396703366	12.21132067	0	7.072	326.4332224	1	1	2.23	0	12	10	18	0	22	12	12	6.6704	44.49423616	75.2182	0	2	2	2	2	0	0	0	2	0	0	0
1129	2,3,3',4,4',5,5-heptachlorobiphenyl	Clc1c(cc(Cl)c(Cl)c1Cl)c2cc(Cl)c(Cl)c(Cl)c2	156.961	35108	http://dx.doi.org/10.1039/B415899G	Michael H. Abraham and Amal J. M. Al-Hussaini. Solvation parameters for the 209 PCBs: calculation of physicochemical properties. J. Environ. Monit. 2005 7 295-301	2.36	1.85	0	0.09	2.181	10.893	polychlorinated biphenyl	20050211	11.85	34.97485634	-0.169901394	0.132286024	7.130106853	12.2113256	0	8.316	395.3232161	1	1	2.01	0	12	10	20	0	22	12	12	7.9992	63.98720064	84.8278	0	2	2	2	2	0	0	0	2	0	0	0
1146	2,2',3,3',4,4',5,5',6-nonachlorobiphenyl	Clc1c(c(Cl)c(Cl)c(Cl)c1Cl)c2cc(Cl)c(Cl)c(Cl)c2Cl	215.771	35206	http://dx.doi.org/10.1039/B415899G	Michael H. Abraham and Amal J. M. Al-Hussaini. Solvation parameters for the 209 PCBs: calculation of physicochemical properties. J. Environ. Monit. 2005 7 295-301	2.6	2.13	0	0.04	2.4258	11.45	polychlorinated biphenyl	20050211	11.99852384	34.97692792	-0.170708357	0.151353788	7.33508577	13.67832197	0	9.56	464.2132097	1	1	1.79	0	12	10	22	0	22	12	12	9.328	87.011584	94.4374	0	2	2	2	2	0	0	0	2	0	0	0
993	2,2',5,6'-tetrachlorobiphenyl	Clc2cccc(Cl)c2c1c(Cl)ccc(Cl)c1	101.371	35581	http://dx.doi.org/10.1039/B415899G	Michael H. Abraham and Amal J. M. Al-Hussaini. Solvation parameters for the 209 PCBs: calculation of physicochemical properties. J. Environ. Monit. 2005 7 295-301	1.87	1.48	0	0.15	1.8138	7.949	polychlorinated biphenyl	20050211	11.85	34.97185477	-0.158766971	0.144106205	6.525200966	12.08907233	0	6.45	291.9882256	1	1	2.34	0	12	8	17	0	22	12	12	6.006	36.072036	70.4134	0	2	2	2	2	0	0	0	2	0	0	0
1345	2,2',3,3',4,4',5,6'-octachlorobiphenyl	Clc1c(cc(Cl)c(Cl)c1Cl)c2c(Cl)cc(Cl)c(Cl)c2Cl	185.511	35912	http://dx.doi.org/10.1021/es102210g	Van Noort et. al. Updated Abraham Solvation Parameters for Polychlorinated Biphenyls. ES&T 44, 7037 (2010)	2.57	1.74	0	0	2.0425	-123	polychlorinated biphenyl	20100825	11.99852384	34.97593541	-0.170785162	0.152752274	7.130193539	13.18932423	0	8.938	429.7682129	1	1	1.9	0	12	10	21	0	22	12	12	8.6636	75.05796496	89.6326	0	2	2	2	2	0	0	0	2	0	0	0
3026	triadimefon	Clc2ccc(OC(C(=O)C(C)(C)C)n1ncnc1)cc2	82.3	36029	http://precedings.nature.com/documents/4243/version/3	ONSChallenge Solubility Data	1.586	1.868	0	1.233	2.145	-123	organic solid	20120126	11.85	34.96885354	-0.317169084	0.200321749	5.604072008	10.30022825	0.357142857	2.723	293.7492117	0	5	2.34	4	7	10	21	0	36	11	11	3.4939	12.20733721	77.4311	0	2	2	2	2	0	0	1	1	0	0	0
1081	2,2',3,4,5,5'-hexachlorobiphenyl	Clc1c(cc(Cl)c(Cl)c1Cl)c2cc(Cl)ccc2Cl	141.991	36771	http://dx.doi.org/10.1039/B415899G	Michael H. Abraham and Amal J. M. Al-Hussaini. Solvation parameters for the 209 PCBs: calculation of physicochemical properties. J. Environ. Monit. 2005 7 295-301	2.19	1.74	0	0.11	2.0586	9.67	polychlorinated biphenyl	20050211	11.99852384	34.97395879	-0.176806198	0.129216544	6.540482621	12.33357392	0	7.694	360.8782192	1	1	2.12	0	12	9	19	0	22	12	12	7.3348	53.79929104	80.023	0	2	2	2	2	0	0	0	2	0	0	0
1119	2,2',3,3',5,6,6'-heptachlorobiphenyl	Clc2c(c1c(Cl)ccc(Cl)c1Cl)c(Cl)c(Cl)cc2Cl	168.461	36977	http://dx.doi.org/10.1039/B415899G	Michael H. Abraham and Amal J. M. Al-Hussaini. Solvation parameters for the 209 PCBs: calculation of physicochemical properties. J. Environ. Monit. 2005 7 295-301	2.32	1.87	0	0.09	2.181	9.609	polychlorinated biphenyl	20050211	11.99852384	34.97494528	-0.17263667	0.144735541	7.075316641	13.55607209	0	8.316	395.3232161	1	1	2.01	0	12	8	20	0	22	12	12	7.9992	63.98720064	84.8278	0	2	2	2	2	0	0	0	2	0	0	0
1123	2,2',3,4,4',5',6-heptachlorobiphenyl	Clc1c(c(Cl)c(Cl)c(Cl)c1)c2cc(Cl)c(Cl)cc2Cl	83	36981	http://dx.doi.org/10.1039/B415899G	Michael H. Abraham and Amal J. M. Al-Hussaini. Solvation parameters for the 209 PCBs: calculation of physicochemical properties. J. Environ. Monit. 2005 7 295-301	2.3	1.87	0	0.09	2.181	9.849	polychlorinated biphenyl	20050211	11.99852384	34.97494528	-0.176444037	0.130166617	6.900976054	12.94482131	0	8.316	395.3232161	1	1	2.01	0	12	10	20	0	22	12	12	7.9992	63.98720064	84.8278	0	2	2	2	2	0	0	0	2	0	0	0
1117	2,2',3,3',4',5,6-heptachlorobiphenyl	Clc2ccc(c1c(Cl)c(Cl)cc(Cl)c1Cl)c(Cl)c2Cl	159.931	36982	http://dx.doi.org/10.1039/B415899G	Michael H. Abraham and Amal J. M. Al-Hussaini. Solvation parameters for the 209 PCBs: calculation of physicochemical properties. J. Environ. Monit. 2005 7 295-301	2.28	1.87	0	0.09	2.181	10.069	polychlorinated biphenyl	20050211	11.99852384	34.97494528	-0.16753945	0.164265982	6.908622466	13.18932041	0	8.316	395.3232161	1	1	2.01	0	12	9	20	0	22	12	12	7.9992	63.98720064	84.8278	0	2	2	2	2	0	0	0	2	0	0	0
1320	2,2',3,3',4,4',6-heptachlorobiphenyl	Clc1c(c(Cl)c(Cl)c(Cl)c1)c2ccc(Cl)c(Cl)c2Cl	155.591	36983	http://dx.doi.org/10.1021/es102210g	Van Noort et. al. Updated Abraham Solvation Parameters for Polychlorinated Biphenyls. ES&T 44, 7037 (2010)	2.34	1.75	0	0	2.007	-123	polychlorinated biphenyl	20100825	11.99852384	34.97494528	-0.171094513	0.151037262	6.900981052	12.9448218	0	8.316	395.3232161	1	1	2.01	0	12	10	20	0	22	12	12	7.9992	63.98720064	84.8278	0	2	2	2	2	0	0	0	2	0	0	0
1140	2,2',3,3',4,5,6,6'-octachlorobiphenyl	Clc1c(c(Cl)c(Cl)c(Cl)c1Cl)c2c(Cl)ccc(Cl)c2Cl	186.531	36985	http://dx.doi.org/10.1039/B415899G	Michael H. Abraham and Amal J. M. Al-Hussaini. Solvation parameters for the 209 PCBs: calculation of physicochemical properties. J. Environ. Monit. 2005 7 295-301	2.43	2	0	0.06	2.3034	10.41	polychlorinated biphenyl	20050211	11.99852384	34.97593541	-0.171106856	0.151119818	7.090603266	13.80057156	0	8.938	429.7682129	1	1	1.9	0	12	9	21	0	22	12	12	8.6636	75.05796496	89.6326	0	2	2	2	2	0	0	0	2	0	0	0
1139	2,2',3,3',4,5,5',6'-octachlorobiphenyl	Clc1c(cc(Cl)c(Cl)c1Cl)c2c(Cl)c(Cl)cc(Cl)c2Cl	183.041	36987	http://dx.doi.org/10.1039/B415899G	Michael H. Abraham and Amal J. M. Al-Hussaini. Solvation parameters for the 209 PCBs: calculation of physicochemical properties. J. Environ. Monit. 2005 7 295-301	2.46	2	0	0.06	2.3034	10.668	polychlorinated biphenyl	20050211	11.99852384	34.97593541	-0.170721975	0.151047295	7.272992188	13.4338219	0	8.938	429.7682129	1	1	1.9	0	12	9	21	0	22	12	12	8.6636	75.05796496	89.6326	0	2	2	2	2	0	0	0	2	0	0	0
1148	2,2',3,3',4,5,5',6,6'-nonachlorobiphenyl	Clc1c(c(Cl)c(Cl)c(Cl)c1Cl)c2c(Cl)c(Cl)cc(Cl)c2Cl	216.081	36989	http://dx.doi.org/10.1039/B415899G	Michael H. Abraham and Amal J. M. Al-Hussaini. Solvation parameters for the 209 PCBs: calculation of physicochemical properties. J. Environ. Monit. 2005 7 295-301	2.58	2.13	0	0.04	2.4258	10.922	polychlorinated biphenyl	20050211	11.99852384	34.97692792	-0.1710904	0.151315856	7.334117188	14.04507726	0	9.56	464.2132097	1	1	1.79	0	12	9	22	0	22	12	12	9.328	87.011584	94.4374	0	2	2	2	2	0	0	0	2	0	0	0
1135	2,2',3,3',4,4',5,6-octachlorobiphenyl	Clc1c(c(Cl)c(Cl)c(Cl)c1Cl)c2ccc(Cl)c(Cl)c2Cl	178.251	36990	http://dx.doi.org/10.1039/B415899G	Michael H. Abraham and Amal J. M. Al-Hussaini. Solvation parameters for the 209 PCBs: calculation of physicochemical properties. J. Environ. Monit. 2005 7 295-301	2.45	2	0	0.06	2.3034	10.83	polychlorinated biphenyl	20050211	11.99852384	34.97593541	-0.170722772	0.151134996	6.916265951	13.43382117	0	8.938	429.7682129	1	1	1.9	0	12	10	21	0	22	12	12	8.6636	75.05796496	89.6326	0	2	2	2	2	0	0	0	2	0	0	0
863	1-bromo-2,3-dichlorobenzene	Clc1cccc(Br)c1Cl	59	38364	http://goo.gl/mouej	W.E. Acree Jr. Data Collection 2011	1.2	0.95	0	0	1.136	-123	haloaromatic	20111213	11.99856245	78.91833724	-0.168416004	0.159984133	6.764305961	10.82339051	0	4.064	225.8976408	0	0	1.79	0	6	5	9	0	12	6	6	3.9072	15.26621184	43.2904	0	1	1	1	1	0	0	0	1	0	0	0
2925	captopril	O=C(O)[C@H]1N(C(=O)[C@H](C)CS)CCC1	106	40130	http://precedings.nature.com/documents/4243/version/3	ONSChallenge Solubility Data	1.105	2.474	1.088	0.925	1.621	-123	organic solid	20120126	11.9	31.97207169	-0.330363554	0.276766756	4.327345114	9.70877142	0.777777778	0.638	217.2867374	0	4	1.9	5	3	8	14	0	29	0	0	0.7489	0.56085121	54.8076	1	1	0	1	0	0	0	1	0	0	0	0
1996	5-allyl-5-ethylbarbital	O=C1NC(=O)NC(=O)C1(CC)CC=C	174.281	44152	http://goo.gl/mouej	W.E. Acree Jr. Data Collection 2011	1.16	1.2	0.6	1.22	1.4718	7.01	drug	20111213	11.79	15.9969245	-0.306480712	0.285275019	4.373572027	10.9197538	0.444444444	0.636	196.2035333	0	3	1.9	6	8	8	14	0	26	0	0	0.8102	0.65642404	48.8974	0	1	0	1	0	0	0	0	1	0	0	0
1306	2,3,3',4,4',5'-hexachlorobiphenyl	Clc2ccc(c1cc(Cl)c(Cl)c(Cl)c1)c(Cl)c2Cl	144.081	46136	http://dx.doi.org/10.1021/es102210g	Van Noort et. al. Updated Abraham Solvation Parameters for Polychlorinated Biphenyls. ES&T 44, 7037 (2010)	2.14	1.83	0	0	1.9715	-123	polychlorinated biphenyl	20100825	11.99852384	34.97395879	-0.167534894	0.164236452	6.855134354	11.72233107	0	7.694	360.8782192	1	1	2.12	0	12	10	19	0	22	12	12	7.3348	53.79929104	80.023	0	2	2	2	2	0	0	0	2	0	0	0
1008	2,3',4,5'-tetrachlorobiphenyl	Clc2cc(Cl)ccc2c1cc(Cl)cc(Cl)c1	101.291	46893	http://dx.doi.org/10.1039/B415899G	Michael H. Abraham and Amal J. M. Al-Hussaini. Solvation parameters for the 209 PCBs: calculation of physicochemical properties. J. Environ. Monit. 2005 7 295-301	1.92	1.46	0	0.13	1.8138	8.464	polychlorinated biphenyl	20050211	11.85	34.97185477	-0.171016801	0.129754206	6.358498227	11.11108077	0	6.45	291.9882256	1	1	2.34	0	12	9	17	0	22	12	12	6.006	36.072036	70.4134	0	2	2	2	2	0	0	0	2	0	0	0
2963	lovastatin	O=C(O[C@@H]1[C@H]3C(=C/[C@H](C)C1)C=C/[C@@H]([C@@H]3CC[C@H]2OC(=O)C[C@H](O)C2)C)[C@@H](C)CC	174.67	48085	http://precedings.nature.com/documents/4243/version/3	ONSChallenge Solubility Data	1.399	3.536	0.751	2.046	3.286	-123	organic solid	20120126	11.89	15.99894487	-0.391941678	0.26563337	4.243970697	12.22811249	0.75	4.574	404.5405533	0	7	3.55	NA	4	14	31	0	65	0	0	4.2181	17.79236761	113.1814	0	3	0	2	0	0	0	0	3	0	0	0
2167	simvastatin	O=C(O[C@@H]1[C@H]3C(=C/[C@H](C)C1)C=C/[C@@H]([C@@H]3CC[C@H]2OC(=O)C[C@H](O)C2)C)C(C)(C)CC	136.5	49179	http://goo.gl/mouej	W.E. Acree Jr. Data Collection 2011	1.35	2.55	0.32	1.86	3.4628	15.551	organic	20111213	11.89	15.99894614	-0.391943972	0.267871441	4.24458514	12.30670634	0.76	4.775	418.5671707	0	7	3.66	NA	4	14	32	0	68	0	0	4.635	21.483225	117.6824	0	3	0	2	0	0	0	0	3	0	0	0
2004	valsartan	CCCCC(=O)N(Cc1ccc(cc1)c2ccccc2c3[nH]nnn3)[C@@H](C(C)C)C(=O)O	116.5	54833	http://goo.gl/mouej	W.E. Acree Jr. Data Collection 2011	2.97	4.65	1.23	1.87	3.4095	-123	drug	20111213	11.99613294	15.99871949	-0.349667759	0.296438002	4.688203499	11.14463983	0.375	5.792	435.5196742	1	11	3.22	NA	17	16	34	0	61	17	17	4.5293	20.51455849	125.8663	3	3	3	3	3	0	0	1	2	0	0	0
1696	tetrabromocatechol	Brc1c(O)c(O)c(Br)c(Br)c1Br	191	55075	http://goo.gl/mouej	W.E. Acree Jr. Data Collection 2011	2.394	2.69	1.35	0.1	1.5338	10.462	benzenediol	20111213	11.99885125	78.92138685	-0.35698876	0.147542181	6.461875	13.42718711	0	4.563	425.6932186	0	0	1.46	0	8	6	12	0	14	6	6	4.2888	18.39380544	59.9374	0	1	1	1	1	0	0	0	1	0	0	0
447	butyl pentanoate	O=C(OCCCC)CCCC	-92.8	55084	http://goo.gl/mouej	W.E. Acree Jr. Data Collection 2011	0.033	0.56	0	0.45	1.4511	4.794	ester	20111213	11.89	15.99591916	-0.3156555	0.261485726	4.232603662	7.055846382	0.888888889	2.982	158.2383665	0	7	2.23	5	3	10	10	0	29	0	0	2.9291	8.57962681	45.1149	0	0	0	0	0	0	0	0	0	0	0	0
198	2-chloro-2-methylbutane	ClC(C)(C)CC	-73.38	55090	http://goo.gl/mouej	W.E. Acree Jr. Data Collection 2011	0.171	0.27	0	0.15	0.9355	2.858	chloroalk_ne	20111213	11.89	34.9688529	-0.166755176	0.066122967	5.609095206	8.969252111	1	2.448	106.5939654	0	1	1.9	4	0	4	5	0	17	0	0	2.3016	5.29736256	29.6403	0	0	0	0	0	0	0	0	0	0	0	0
553	2,2,2-trichloroacetamide	ClC(Cl)(Cl)C(=O)N	142	55091	http://goo.gl/mouej	W.E. Acree Jr. Data Collection 2011	0.71	0.63	0.47	0.56	0.8731	3.829	alkaneamide	20111213	11.9938327	34.97085324	-0.28883678	0.340233552	4.869746996	10.44350166	0.5	0.302	162.4022742	0	1	1.13	2	3	4	6	0	9	0	0	0.8462	0.71605444	29.9805	0	0	0	0	0	0	0	0	0	0	0	0
418	hexyl formate	O=COCCCCCC	-62.8	55123	http://goo.gl/mouej	W.E. Acree Jr. Data Collection 2011	0.09	0.63	0	0.38	1.1693	3.97	ester	20111213	11.89	15.99591816	-0.318312738	0.248185472	3.071172661	6.99232982	0.857142857	2.493	130.1851317	0	6	2.01	6	3	9	8	0	23	0	0	2.1834	4.76723556	36.416	0	0	0	0	0	0	0	0	0	0	0	0
443	isopropyl butanoate	O=C(OC(C)C)CCC	-80.889	55130	http://goo.gl/mouej	W.E. Acree Jr. Data Collection 2011	0.009	0.53	0	0.47	1.1693	3.482	ester	20111213	11.89	15.99591816	-0.312883287	0.261714978	4.19330767	6.85692973	0.857142857	1.946	130.1851317	0	4	2.01	4	3	7	8	0	23	0	0	1.8705	3.49877025	35.8069	0	0	0	0	0	0	0	0	0	0	0	0
542	N-butylacetamide	O=C(NCCCC)C	4.121	55205	http://goo.gl/mouej	W.E. Acree Jr. Data Collection 2011	0.32	1.29	0.4	0.72	1.0395	4.582	alkaneamide	20111213	11.89	15.99491664	-0.281437089	0.247445257	3.99219947	6.926267147	0.833333333	1.06	115.1737533	0	4	1.9	4	3	7	7	0	21	0	0	0.7025	0.49350625	33.2358	0	0	0	0	0	0	0	0	0	0	0	0
1718	5-phenyl-1-pentanol	OCCCCCc1ccccc1	11.061	55443	http://goo.gl/mouej	W.E. Acree Jr. Data Collection 2011	0.804	0.9	0.33	0.72	1.48	-123	aromatic alkanol	20111213	11.85	15.9949174	-0.395734475	0.097011091	3.973033497	8.712584884	0.454545455	2.865	164.2445519	0	5	2.56	NA	6	10	12	0	28	6	6	2.9153	8.49897409	51.4315	0	1	1	1	1	0	0	0	1	0	0	0
130	trans-penta-1,3-diene	C=CC=CC	-87.2	56020	http://goo.gl/mouej	W.E. Acree Jr. Data Collection 2011	0.35	0.23	0	0.1	0.7271	2.25	alkene	20111213	11.89	12.11005553	-0.178683177	0.045081433	5.085675478	6.584757574	0.2	2.48	68.11720551	0	1	2.01	5	4	5	4	0	13	0	0	1.8173	3.30257929	25.9679	0	0	0	0	0	0	0	0	0	0	0	0
2072	diethoxydimethylsilane	O(CC)[Si](OCC)(C)C	-78.5	56117	http://goo.gl/mouej	W.E. Acree Jr. Data Collection 2011	-0.15	0.176	0	0.699	1.3171	3.29	organosilicon	20111213	11.9983672	27.97768432	-0.357064787	0.22813606	4.643203125	6.896161993	1	2.006	148.2756621	0	4	1.79	2	0	7	8	0	25	0	0	2.3174	5.37034276	35.521	0	0	0	0	0	0	0	0	0	0	0	0
287	1,1,2,2,3-pentafluoro-1,3-dichloropropane	FC(F)(Cl)C(F)(F)C(Cl)F	-97	56144	http://goo.gl/mouej	W.E. Acree Jr. Data Collection 2011	-0.282	0.4	0.06	0.1	0.8646	2.244	haloalkane	20111213	11.99768666	34.96985357	-0.239232026	0.415627949	4.00275	6.76453656	1	3.699	202.9380397	0	2	1.02	3	0	5	9	0	11	0	0	2.6881	7.22588161	26.4008	0	0	0	0	0	0	0	0	0	0	0	0
2130	octyldimethylamine oxide	[O-][N+](CCCCCCCC)(C)C	-14.369	56232	http://goo.gl/mouej	W.E. Acree Jr. Data Collection 2011	0.108	0.45	0	1.44	1.6761	-123	organic	20111213	11.99342702	15.99491766	-0.227332461	0.06190031	4.844579354	7.941171466	1	3.008	173.2961044	0	7	2.34	8	2	10	11	1	35	0	0	3.0685	9.41569225	51.3123	0	0	0	0	0	0	0	0	0	0	0	0
1299	2,2',3,4',6,6'-hexachlorobiphenyl	Clc2c(c1c(Cl)cc(Cl)cc1Cl)c(Cl)ccc2Cl	142.941	56760	http://dx.doi.org/10.1021/es102210g	Van Noort et. al. Updated Abraham Solvation Parameters for Polychlorinated Biphenyls. ES&T 44, 7037 (2010)	2.3	1.33	0	0	1.7108	-123	polychlorinated biphenyl	20100825	11.99852384	34.97395879	-0.172963919	0.142964212	6.648844825	12.94482634	0	7.694	360.8782192	1	1	2.12	0	12	9	19	0	22	12	12	7.3348	53.79929104	80.023	0	2	2	2	2	0	0	0	2	0	0	0
1094	2,2',4,4',5,6'-hexachlorobiphenyl	Clc2cc(c1c(Cl)cc(Cl)cc1Cl)c(Cl)cc2Cl	142.411	56767	http://dx.doi.org/10.1039/B415899G	Michael H. Abraham and Amal J. M. Al-Hussaini. Solvation parameters for the 209 PCBs: calculation of physicochemical properties. J. Environ. Monit. 2005 7 295-301	2.15	1.74	0	0.11	2.0586	9.151	polychlorinated biphenyl	20050211	11.99852384	34.97395879	-0.172753868	0.143993367	6.625920317	12.45582292	0	7.694	360.8782192	1	1	2.12	0	12	10	19	0	22	12	12	7.3348	53.79929104	80.023	0	2	2	2	2	0	0	0	2	0	0	0
1067	3,3',4,5,5'-pentachlorobiphenyl	Clc2cc(c1cc(Cl)cc(Cl)c1)cc(Cl)c2Cl	122.181	56770	http://dx.doi.org/10.1039/B415899G	Michael H. Abraham and Amal J. M. Al-Hussaini. Solvation parameters for the 209 PCBs: calculation of physicochemical properties. J. Environ. Monit. 2005 7 295-301	2.1	1.57	0	0.09	1.9362	9.645	polychlorinated biphenyl	20050211	11.99852384	34.97297816	-0.16794479	0.16383661	6.600617188	11.11108244	0	7.072	326.4332224	1	1	2.23	0	12	9	18	0	22	12	12	6.6704	44.49423616	75.2182	0	2	2	2	2	0	0	0	2	0	0	0
1066	3,3',4,4',5-pentachlorobiphenyl	Clc2cc(c1ccc(Cl)c(Cl)c1)cc(Cl)c2Cl	122.661	56775	http://dx.doi.org/10.1039/B415899G	Michael H. Abraham and Amal J. M. Al-Hussaini. Solvation parameters for the 209 PCBs: calculation of physicochemical properties. J. Environ. Monit. 2005 7 295-301	2.11	1.57	0	0.09	1.9362	9.884	polychlorinated biphenyl	20050211	11.99852384	34.97297816	-0.167617955	0.163692192	6.610638054	10.98883042	0	7.072	326.4332224	1	1	2.23	0	12	10	18	0	22	12	12	6.6704	44.49423616	75.2182	0	2	2	2	2	0	0	0	2	0	0	0
1051	2,3,3',5,5'-pentachlorobiphenyl	Clc2c(c1cc(Cl)cc(Cl)c1)cc(Cl)cc2Cl	123.181	56776	http://dx.doi.org/10.1039/B415899G	Michael H. Abraham and Amal J. M. Al-Hussaini. Solvation parameters for the 209 PCBs: calculation of physicochemical properties. J. Environ. Monit. 2005 7 295-301	2.08	1.59	0	0.11	1.9362	9.082	polychlorinated biphenyl	20050211	11.99852384	34.97297816	-0.172650233	0.144451123	6.646460938	11.84457161	0	7.072	326.4332224	1	1	2.23	0	12	8	18	0	22	12	12	6.6704	44.49423616	75.2182	0	2	2	2	2	0	0	0	2	0	0	0
1034	2,2',3,5,6'-pentachlorobiphenyl	Clc2c(c1c(Cl)cccc1Cl)cc(Cl)cc2Cl	128.531	56780	http://dx.doi.org/10.1039/B415899G	Michael H. Abraham and Amal J. M. Al-Hussaini. Solvation parameters for the 209 PCBs: calculation of physicochemical properties. J. Environ. Monit. 2005 7 295-301	2.02	1.61	0	0.13	1.9362	8.608	polychlorinated biphenyl	20050211	11.99852384	34.97297816	-0.172650126	0.144462348	6.769697566	12.3345745	0	7.072	326.4332224	1	1	2.23	0	12	8	18	0	22	12	12	6.6704	44.49423616	75.2182	0	2	2	2	2	0	0	0	2	0	0	0
1325	2,2',3,3',4,6,6'-heptachlorobiphenyl	Clc1c(c(Cl)c(Cl)c(Cl)c1)c2c(Cl)ccc(Cl)c2Cl	165.411	56782	http://dx.doi.org/10.1021/es102210g	Van Noort et. al. Updated Abraham Solvation Parameters for Polychlorinated Biphenyls. ES&T 44, 7037 (2010)	2.46	1.44	0	0	1.8332	-123	polychlorinated biphenyl	20100825	11.99852384	34.97494528	-0.171103359	0.150947665	7.060029278	13.31157691	0	8.316	395.3232161	1	1	2.01	0	12	9	20	0	22	12	12	7.9992	63.98720064	84.8278	0	2	2	2	2	0	0	0	2	0	0	0
1200	2,2',4,6'-tetrachlorobiphenyl	Clc2cccc(Cl)c2c1c(Cl)cc(Cl)cc1	100.881	56791	http://dx.doi.org/10.1021/es102210g	Van Noort et. al. Updated Abraham Solvation Parameters for Polychlorinated Biphenyls. ES&T 44, 7037 (2010)	1.97	1.22	0	0	1.5529	-123	polychlorinated biphenyl	20100825	11.85	34.97185477	-0.172844347	0.133554851	6.389065725	11.96682091	0	6.45	291.9882256	1	1	2.34	0	12	9	17	0	22	12	12	6.006	36.072036	70.4134	0	2	2	2	2	0	0	0	2	0	0	0
645	1-adamantanol	C1C2CC3CC1CC(C2)(C3)O	283.57	57726	http://goo.gl/mouej	W.E. Acree Jr. Data Collection 2011	0.94	0.9	0.31	0.66	1.2505	5.634	alkanols	20111213	11.99624949	15.99794356	-0.414408317	0.091479653	5.775263516	9.252498598	1	2.379	152.233816	0	0	2.45	0	0	5	13	0	27	0	0	1.785	3.186225	43.8769	0	4	0	1	0	0	0	0	4	0	0	0
3445	borneol	OC2CC1CCC2(C)C1(C)C	209.33	58234	http://dx.doi.org/10.1016/j.chroma.2012.02.043	T. Karunasekara. C.F. Poole. Determination of Descriptors for Fragrance Compounds by Gas Chromatography and Liquid-Liquid Partitioning Journal of Chromatography A (2012)	0.757	0.714	0.158	0.653	1.3591	5.091	fragrance	20120217	11.89	15.99491714	-0.391914177	0.070020414	5.512746188	10.63401317	1	2.734	154.2496975	0	0	2.45	NA	0	5	12	0	29	0	0	1.9753	3.90181009	45.3139	0	3	0	1	0	0	0	2	1	0	0	0
2917	betulinic acid	O=C(O)[C@@]54[C@@H]([C@@H]3[C@@]([C@]1([C@@H]([C@]2(C)[C@@H](CC1)C(C)(C)[C@@H](O)CC2)CC3)C)(C)CC4)[C@H](C(=C)C)CC5	204.971	58496	http://precedings.nature.com/documents/4243/version/3	ONSChallenge Solubility Data	1.589	2.279	0	2.452	3.883	-123	organic solid	20120126	11.9	15.99693734	-0.392015154	0.265522012	5.114021937	14.18580768	0.9	9.407	456.7014479	1	2	4.43	NA	3	13	37	0	81	0	0	6.5214	42.52865796	132.6251	1	5	0	1	0	0	0	1	4	0	0	0
1822	2-methylpiperazine	N1CC(NCC1)C	62	59447	http://goo.gl/mouej	W.E. Acree Jr. Data Collection 2011	0.55	0.8	0.3	1.14	0.9041	3.745	piperazine	20111213	11.89	14.00407912	-0.313702028	0.099311806	5.708210931	7.566540653	1	-0.312	100.1623749	0	0	1.79	3	0	5	7	2	19	0	0	-0.4169	0.17380561	29.867	0	1	0	1	0	0	0	0	1	0	0	0
1388	valerophenone	O=C(c1ccccc1)CCCC	-9.2	59482	http://goo.gl/mouej	W.E. Acree Jr. Data Collection 2011	0.795	1.026	0	0.503	1.4366	5.858	aromatic ketone	20111213	11.89	15.99491739	-0.293728055	0.162625151	4.985991105	8.840788295	0.363636364	3.29	162.2286703	0	4	2.56	NA	8	9	12	0	26	6	6	3.1492	9.91746064	50.2897	0	1	1	1	1	0	0	0	1	0	0	0
2045	2,2,4,4,6,6-hexamethylcyclotrisilazane	N1[Si](N[Si](N[Si]1(C)C)(C)C)(C)C	-10	59483	http://goo.gl/mouej	W.E. Acree Jr. Data Collection 2011	0.203	0.296	0.124	0.682	1.8819	4.762	organosilicon	20111213	11.99836719	27.97923589	-0.286881915	0.138937695	5.308130978	7.826702817	1	2.832	219.5074351	0	0	1.46	0	0	5	12	0	33	0	0	3.909	15.280281	44.0802	0	1	0	1	0	0	0	0	1	0	0	0
2070	dimethoxydimethylsilane	O(C)[Si](OC)(C)C	-80	59573	http://goo.gl/mouej	W.E. Acree Jr. Data Collection 2011	-0.06	0.269	0	0.516	1.0353	2.691	organosilicon	20111213	11.9984169	27.9776842	-0.360060665	0.227577491	4.0818125	6.268477287	1	1.16	120.2224272	0	2	1.57	0	0	5	6	0	19	0	0	1.6198	2.62375204	26.025	0	0	0	0	0	0	0	0	0	0	0	0
550	N,N-diethylpropanamide	O=C(N(CC)CC)CC	-13.939	59577	http://goo.gl/mouej	W.E. Acree Jr. Data Collection 2011	0.304	1.27	0	0.8	1.2104	-123	alkaneamide	20111213	11.89	15.99491689	-0.280377773	0.202427484	4.660244286	8.385129608	0.857142857	0.951	129.2003707	0	4	2.01	3	3	6	8	0	24	0	0	0.9442	0.89151364	38.3822	0	0	0	0	0	0	0	0	0	0	0	0
2032	germanium tetrachloride	Cl[Ge](Cl)(Cl)Cl	-38.959	59611	http://goo.gl/mouej	W.E. Acree Jr. Data Collection 2011	0.463	-0.25	0.55	0.48	0.8858	2.784	organometalic	20111213	NA	NA	NA	NA	NA	NA	0	2.87	214.4245086	0	0	0.91	0	0	3	4	0	5	0	0	1.9424	3.77291776	24.5452	0	0	0	0	0	0	0	0	0	0	0	0
354	2-ethoxyethylamine	O(CC)CCN	-56.179	60329	http://goo.gl/mouej	W.E. Acree Jr. Data Collection 2011	0.232	0.59	0.16	0.84	0.8307	2.88	alkoxyalkylamine	20111213	11.99365692	15.99491615	-0.379656515	0.059591383	4.48044545	5.828139731	1	-0.333	89.13640001	0	3	1.68	2	0	6	5	1	17	0	0	-0.4297	0.18464209	25.7103	0	0	0	0	0	0	0	0	0	0	0	0
2098	acetone oxime	N(/O)=C(/C)C	61.5	60524	http://goo.gl/mouej	W.E. Acree Jr. Data Collection 2011	0.39	0.66	0.37	0.56	0.6468	2.557	organic	20111213	11.89	15.99491589	-0.266746885	0.122038162	3.654247602	6.201696575	0.666666667	0.428	73.0939011	0	0	1.57	3	3	4	4	0	12	0	0	-0.5461	0.29822521	20.0165	0	0	0	0	0	0	0	0	0	0	0	0
2991	octafluoronaphthalene	Fc2c1c(F)c(F)c(F)c(F)c1c(F)c(F)c2F	87.25	60886	http://precedings.nature.com/documents/4243/version/3	ONSChallenge Solubility Data	0.482	0.534	0	0.668	1.442	-123	organic solid	20120126	11.99744542	19.00571092	-0.228397532	0.226142405	4.092223671	8.662013811	0	4.576	272.0945847	0	0	1.68	0	10	8	19	0	18	11	10	4.3824	19.20542976	44.2394	0	2	2	1	1	0	0	0	2	0	0	0
1743	3-fluoropyridine	c1cc(cnc1)F	-4.299	61111	http://goo.gl/mouej	W.E. Acree Jr. Data Collection 2011	0.504	0.74	0	0.43	0.693	-123	pyridine derivative	20111213	11.99755926	19.00013256	-0.261095885	0.173253796	3.750397097	6.114537737	0	0.931	97.09054893	0	0	1.79	5	6	5	7	0	11	6	6	0.8849	0.78304801	24.1175	0	1	1	1	1	0	0	0	1	0	0	0
1685	4-(trifluoromethyl)phenol	FC(F)(F)c1ccc(O)cc1	46	61191	http://goo.gl/mouej	W.E. Acree Jr. Data Collection 2011	0.42	0.57	0.84	0.17	0.9691	-123	phenol derivative	20111213	11.85	19.00040724	-0.360430536	0.416671622	3.441296875	7.464627258	0.142857143	2.541	162.1094696	0	1	1.79	NA	7	7	11	0	16	6	6	2.5049	6.27452401	33.7258	0	1	1	1	1	0	0	0	1	0	0	0
298	1-chloro-2,2-difluoropropane	ClCC(F)(F)C	-56.2	61213	http://goo.gl/mouej	W.E. Acree Jr. Data Collection 2011	-0.092	0.57	0	0.11	0.6891	1.97	haloalkane	20111213	11.89	34.96885294	-0.205705375	0.304008168	3.6405	6.363254779	1	2.279	114.5216555	0	1	1.46	3	0	4	5	0	11	0	0	1.2988	1.68688144	20.8945	0	0	0	0	0	0	0	0	0	0	0	0
2934	decafluorobiphenyl	Fc1c(c(F)c(F)c(F)c1F)c2c(F)c(F)c(F)c(F)c2F	67.5	61266	http://precedings.nature.com/documents/4243/version/3	ONSChallenge Solubility Data	0.083	0.33	0	0.886	1.759	-123	organic solid	20120126	11.99742412	19.00765641	-0.232283704	0.206785684	3.962578125	9.178764087	0	5.572	334.112863	1	1	1.68	0	12	10	23	0	22	12	12	5.4034	29.19673156	53.3582	0	2	2	2	2	0	0	0	2	0	0	0
286	1,1,1,3,3-pentafluoro-3-chloropropane	FC(F)(F)CC(Cl)(F)F	-43.419	61346	http://goo.gl/mouej	W.E. Acree Jr. Data Collection 2011	-0.386	0.31	0	0.02	0.7422	1.5	haloalkane	20111213	11.99768666	34.96885312	-0.202864921	0.396879884	3.013375	6.208991881	1	3.555	168.4930429	0	2	1.13	3	0	5	8	0	11	0	0	1.3809	1.90688481	20.6156	0	0	0	0	0	0	0	0	0	0	0	0
1606	2,3,4,5-tetramethylphenol	Oc1cc(c(c(c1C)C)C)C	85.3	61411	http://goo.gl/mouej	W.E. Acree Jr. Data Collection 2011	0.86	0.88	0.55	0.43	1.3387	-123	phenol derivative	20111213	11.89	15.99491714	-0.360137503	0.075694813	5.301526141	9.190400947	0.4	3.153	150.2179344	0	0	2.45	NA	7	6	11	0	25	6	6	3.5074	12.30185476	47.9169	0	1	1	1	1	0	0	0	1	0	0	0
229	2-bromo-2-methylbutane	BrC(C)(C)CC	-60.539	61487	http://goo.gl/mouej	W.E. Acree Jr. Data Collection 2011	0.343	0.4	0	0.15	0.9881	3.4	bromoalkane	20111213	11.89	78.91833717	-0.160336528	0.061681497	5.899321049	10.12625172	1	2.786	151.0445557	0	1	1.9	4	0	4	5	0	17	0	0	2.4461	5.98340521	32.6238	0	0	0	0	0	0	0	0	0	0	0	0
1600	2,3,4-trimethylphenol	Oc1ccc(c(c1C)C)C	81	61538	http://goo.gl/mouej	W.E. Acree Jr. Data Collection 2011	0.86	0.86	0.52	0.42	1.1978	-123	phenol derivative	20111213	11.89	15.99491689	-0.360144145	0.075391211	5.14433922	8.87601186	0.333333333	2.716	136.191317	0	0	2.34	NA	7	6	10	0	22	6	6	3.0212	9.12764944	42.8757	0	1	1	1	1	0	0	0	1	0	0	0
536	isobutanamide	O=C(N)C(C)C	128.33	61707	http://goo.gl/mouej	W.E. Acree Jr. Data Collection 2011	0.4	1.27	0.57	0.66	0.788	-123	alkaneamide	20111213	11.89	15.99491614	-0.281123486	0.199579945	4.031496774	7.097981362	0.75	-0.262	87.12051851	0	1	1.68	3	3	4	5	0	15	0	0	0.2973	0.08838729	23.6673	0	0	0	0	0	0	0	0	0	0	0	0
1708	naphthalene-1,7-diol	Oc1c2c(ccc1)ccc(O)c2	181.25	61739	http://goo.gl/mouej	W.E. Acree Jr. Data Collection 2011	1.78	1.91	1.03	0.5	1.2028	7.3	naphthol derivatives	20111213	11.85	15.99591968	-0.36111911	0.147508831	4.951383975	9.235578186	0	2.476	160.1696949	0	0	2.34	0	12	7	13	0	20	11	10	2.2036	4.85585296	45.8964	0	2	2	1	1	0	0	0	2	0	0	0
1662	2-hydroxyacetophenone	O=C(c1ccccc1)CO	5.17	61765	http://goo.gl/mouej	W.E. Acree Jr. Data Collection 2011	0.98	1.35	0.72	0.55	1.0726	-123	phenol derivative	20111213	11.9962919	15.99825971	-0.411338313	0.187868933	4.187395969	8.408255457	0.125	0.862	136.1482231	0	2	2.12	NA	8	7	10	0	18	6	6	1.1113	1.23498769	38.3132	0	1	1	1	1	0	0	0	1	0	0	0
622	3-ethyl-3-hexanol	OC(CC)(CC)CCC	-16.129	62230	http://goo.gl/mouej	W.E. Acree Jr. Data Collection 2011	0.2	0.3	0.31	0.6	1.2945	4.29	alkanols	20111213	11.89	15.99491664	-0.389288827	0.065109571	5.334824126	9.055628697	1	2.444	130.2282257	0	4	2.23	6	0	6	8	0	27	0	0	2.6006	6.76312036	40.2387	0	0	0	0	0	0	0	0	0	0	0	0
470	methyl trimethylacetate	O=C(OC)C(C)(C)C	-50.659	62249	http://goo.gl/mouej	W.E. Acree Jr. Data Collection 2011	0.049	0.54	0	0.45	1.0284	2.932	ester	20111213	11.89	15.99591765	-0.318578232	0.266637481	4.350492561	8.358012773	0.833333333	0.988	116.1585143	0	2	1.9	3	3	5	7	0	20	0	0	1.5674	2.45674276	31.1152	0	0	0	0	0	0	0	0	0	0	0	0
2869	3-nitrophthalic acid	O=[N+]([O-])c1cccc(c1C(=O)O)C(=O)O	211	62265	http://precedings.nature.com/documents/4243/version/3	ONSChallenge Solubility Data	1.663	3.037	1.343	0.829	1.321	-123	organic solid	20120126	11.99629179	16.00078916	-0.346693479	0.310584723	3.903653127	9.326508926	0	1.144	211.1287237	0	3	1.57	NA	15	7	15	0	20	6	6	0.9332	0.87086224	46.8995	2	1	1	1	1	0	0	0	1	0	0	0
4131	diisopentyl phthalate	CC(C)CCOC(=O)C1=CC=CC=C1C(=O)OCCC(C)C	-300	62280	http://dx.doi.org/10.1016/j.chemosphere.2014.08.035	Michael H. Abraham and William E. Acree Jr. (2015). Physicochemical and biochemical properties for the dialkyl phthalates. Chemosphere. Volume 119, January 2015, Pages 871?880	0.675	1.22	0	0.96	2.556	9.97	this work	20140918	11.89	15.99793276	-0.312759268	0.295139576	4.95540625	9.66814141	0.555555556	5.61	306.3973255	1	10	3	NA	12	14	22	0	48	6	6	4.7018	22.10692324	85.9566	0	1	1	1	1	0	0	0	1	0	0	0
1439	propyl 2-hydroxybenzoate	O=C(OCCC)c1ccccc1O	97	62310	http://goo.gl/mouej	W.E. Acree Jr. Data Collection 2011	0.793	0.9	0.02	0.43	1.4131	5.955	aromatic ester	20111213	11.99624946	15.9987046	-0.385330103	0.295831355	4.651303417	8.682537953	0.3	2.762	180.2008628	0	4	2.23	NA	10	9	13	0	25	6	6	2.2905	5.24639025	48.5518	0	1	1	1	1	0	0	0	1	0	0	0
1517	3-methylbenzamide	O=C(c1cc(ccc1)C)N	95.33	62466	http://goo.gl/mouej	W.E. Acree Jr. Data Collection 2011	0.99	1.5	0.49	0.63	1.1137	-123	benzamide	20111213	11.99347916	15.99491716	-0.291430747	0.251607987	4.430683555	8.521257372	0.125	1.346	135.1634621	0	1	2.12	NA	9	6	10	0	19	6	6	1.3184	1.73817856	39.6798	0	1	1	1	1	0	0	0	1	0	0	0
2529	3-chlorobenzamide	O=C(c1cc(Cl)ccc1)N	135.5	62467	http://dx.doi.org/10.1021/ci049943w	Jes?s Jover; Ram?n Bosque; and Joaquim Sales. 2004. Determination of Abraham Solute Parameters from Molecular Structure. J. Chem. Inf. Comput. Sci. 44 (3)	1.12	1.53	0.5	0.51	0.9662	-123	organic	20040417	11.99351194	34.96885309	-0.291427665	0.251665248	4.474339973	8.696055458	0	1.531	155.5818415	0	1	1.9	NA	9	6	10	0	16	6	6	1.4966	2.23981156	39.4434	0	1	1	1	1	0	0	0	1	0	0	0
1421	methyl 4-iodobenzoate	O=C(OC)c1ccc(I)cc1	114.93	62484	http://goo.gl/mouej	W.E. Acree Jr. Data Collection 2011	1.27	1.25	0	0.4	1.3308	6.685	aromatic ester	20111213	11.85	126.9044731	-0.315172083	0.29298655	4.525552808	11.89239348	0.125	3.026	262.0447553	0	2	2.01	NA	9	8	11	0	18	6	6	2.2636	5.12388496	49.9936	0	1	1	1	1	0	0	0	1	0	0	0
1518	4-methylbenzamide	Cc1ccc(cc1)C(=O)N	161.33	62485	http://goo.gl/mouej	W.E. Acree Jr. Data Collection 2011	0.99	1.5	0.49	0.65	1.1137	-123	benzamide	20111213	11.99347916	15.99491716	-0.29143124	0.251599443	4.391386692	8.364070331	0.125	1.346	135.1634621	0	1	2.12	NA	9	7	10	0	19	6	6	1.3184	1.73817856	39.6798	0	1	1	1	1	0	0	0	1	0	0	0
1738	2-propylpyridine	n1ccccc1CCC	2	62530	http://goo.gl/mouej	W.E. Acree Jr. Data Collection 2011	0.604	0.7	0	0.59	1.098	-123	pyridine derivative	20111213	11.89	14.00307807	-0.260644411	0.052866583	5.23686831	8.110506448	0.375	1.907	121.1799387	0	2	2.23	8	6	7	9	0	20	6	6	2.0851	4.34764201	37.7205	0	1	1	1	1	0	0	0	1	0	0	0
1827	4-methylpiperidine	N1CCC(C)CC1	5	62589	http://goo.gl/mouej	W.E. Acree Jr. Data Collection 2011	0.368	0.37	0.06	0.74	0.9452	3.23	piperidine	20111213	11.9945437	14.00805669	-0.345252323	0.025583669	5.819431665	7.769381245	1	1.196	99.17434839	0	0	2.01	5	0	5	7	1	20	0	0	0.9532	0.90859024	31.3832	0	1	0	1	0	0	0	0	1	0	0	0
689	but-3-ene-1-ol	OCCC=C	-80.009	62597	http://goo.gl/mouej	W.E. Acree Jr. Data Collection 2011	0.322	0.48	0.38	0.59	0.6879	2.422	alk_nol	20111213	11.79	15.99491565	-0.395402428	0.114158208	3.837997662	6.159758711	0.5	0.485	72.10587455	0	2	1.79	4	2	5	4	0	13	0	0	0.58	0.3364	22.1786	0	0	0	0	0	0	0	0	0	0	0	0
489	1-pentadecanitrile	N#CCCCCCCCCCCCCCCC	31	62632	http://goo.gl/mouej	W.E. Acree Jr. Data Collection 2011	0.148	0.9	0	0.36	2.2359	7.881	nitrile	20111213	11.89	14.00308211	-0.262675251	0.115297579	3.819956186	7.616301398	0.9375	7.681	237.4246409	2	13	3.11	16	2	17	16	0	48	0	0	6.6421	44.11749241	76.0629	0	0	0	0	0	0	0	0	0	0	0	0
1807	5-fluoropyrimidine	Fc1cncnc1	25.281	62808	http://goo.gl/mouej	W.E. Acree Jr. Data Collection 2011	0.47	0.9	0	0.55	0.6519	2.789	pyrimidine derivative	20111213	11.85	18.9984042	-0.242322454	0.269788673	3.672434548	5.951155603	0	-0.11	98.07857548	0	0	1.57	3	6	5	7	0	10	6	6	0.2568	0.06594624	22.9707	0	1	1	1	1	0	0	0	1	0	0	0
2118	halopropane	BrCC(F)(F)C(F)F	8.561	62826	http://goo.gl/mouej	W.E. Acree Jr. Data Collection 2011	-0.07	0.28	0.2	0	0.7771	2.03	haloalkane	20060101	11.99768668	78.91833721	-0.226304506	0.32543673	3.174999326	7.474753083	1	3.103	194.9531708	0	2	1.24	3	0	5	7	0	11	0	0	1.9958	3.98321764	23.5242	0	0	0	0	0	0	0	0	0	0	0	0
1693	2,6-di-tert-butyl-4-nitrophenol	[O-][N+](=O)c1cc(c(O)c(c1)C(C)(C)C)C(C)(C)C	144.821	62964	http://goo.gl/mouej	W.E. Acree Jr. Data Collection 2011	1.05	1.74	0.45	0.51	2.0765	-123	phenol derivative	20111213	11.89	15.99692672	-0.35984427	0.127318792	4.00125172	10.7105819	0.571428571	4.72	251.3219764	0	3	2.56	NA	10	7	18	0	39	6	6	4.2578	18.12886084	72.4086	0	1	1	1	1	0	0	0	1	0	0	0
1621	2,3,5,6-tetrafluorophenol	Fc1cc(F)c(F)c(O)c1F	35	63054	http://goo.gl/mouej	W.E. Acree Jr. Data Collection 2011	0.4	0.81	0.75	0.15	0.8459	-123	phenol derivative	20111213	11.99752357	19.00203602	-0.355250629	0.220133831	3.8571875	6.57739263	0	2.26	166.0733147	0	0	1.57	0	7	6	11	0	13	6	6	2.3846	5.68631716	28.6177	0	1	1	1	1	0	0	0	1	0	0	0
692	hex-5-ene-1-ol	OCCCCC=C	-64.629	63156	http://goo.gl/mouej	W.E. Acree Jr. Data Collection 2011	0.31	0.48	0.37	0.55	0.97	-123	alk_nol	20111213	11.79	15.99491615	-0.395719975	0.113003496	3.924247187	6.926483048	0.666666667	1.623	100.1591094	0	4	2.01	6	2	7	6	0	19	0	0	1.4924	2.22725776	31.3806	0	0	0	0	0	0	0	0	0	0	0	0
1980	1,3-dimethyluracil	O=C1N(C(=O)C=C/N1C)C	120.5	63310	http://goo.gl/mouej	W.E. Acree Jr. Data Collection 2011	0.81	1.04	0	1.13	1.0334	4.648	drug	20111213	11.99355077	15.9959197	-0.274895714	0.287722349	4.612770231	8.093041981	0.333333333	1.225	140.1401577	0	0	1.68	3	8	6	10	0	18	6	6	1.1785	1.38886225	35.4793	0	1	1	1	1	0	0	0	1	0	0	0
2079	tetramethyldisiloxane-1,3-diol	O[Si](O[Si](O)(C)C)(C)C	51.751	63863	http://goo.gl/mouej	W.E. Acree Jr. Data Collection 2011	0.157	0.357	1.036	0.111	1.3397	3.457	organosilicon	20111213	11.99841689	27.97838177	-0.37246692	0.227450498	3.5448125	5.855187368	1	1.262	166.3230984	0	2	1.35	0	0	5	8	0	23	0	0	2.3721	5.62685841	29.5351	0	0	0	0	0	0	0	0	0	0	0	0
1772	4-chloropyridine N-oxide	[O-][n+]1ccc(Cl)cc1	65.191	63889	http://goo.gl/mouej	W.E. Acree Jr. Data Collection 2011	0.814	1.09	0.49	0.9	0.8564	4.314	pyridine N-oxide derivative	20111213	11.98859287	34.968853	-0.228384945	0.131083343	4.189434855	8.199004886	0	1.957	129.5444882	0	0	1.68	5	7	6	8	0	12	6	6	1.1143	1.24166449	26.4446	0	1	1	1	1	0	0	0	1	0	0	0
1739	4-propylpyridine	CCCc1ccncc1	-61.099	63903	http://goo.gl/mouej	W.E. Acree Jr. Data Collection 2011	0.627	0.77	0	0.55	1.098	-123	pyridine derivative	20111213	11.85	14.00307809	-0.264022579	0.107500751	5.276869469	8.379343212	0.375	2.24	121.1799387	0	2	2.23	6	6	7	9	0	20	6	6	2.078	4.318084	38.1443	0	1	1	1	1	0	0	0	1	0	0	0
1380	4-bromobenzaldehyde	O=Cc1ccc(Br)cc1	60.33	63906	http://goo.gl/mouej	W.E. Acree Jr. Data Collection 2011	1.09	1.16	0	0.37	1.048	-123	aromatic aldehyde	20111213	11.85	78.91833722	-0.297401811	0.149885421	3.892372819	9.532191735	0	2.516	185.0177879	0	1	2.01	NA	8	7	9	0	14	6	6	2.3378	5.46530884	40.2718	0	1	1	1	1	0	0	0	1	0	0	0
1775	4-methoxypyridine N-oxide	[O-][n+]1ccc(OC)cc1	102	63908	http://goo.gl/mouej	W.E. Acree Jr. Data Collection 2011	0.724	1.18	0.72	1.05	0.9336	4.626	pyridine N-oxide derivative	20111213	11.98855356	15.99591871	-0.348937055	0.131583654	4.135885879	7.342259233	0.166666667	1.25	125.1255137	0	1	1.79	5	8	7	9	0	16	6	6	0.4335	0.18792225	28.103	0	1	1	1	1	0	0	0	1	0	0	0
1768	4-phenylpyridine N-oxide	[O-][n+]2ccc(c1ccccc1)cc2	79.091	63968	http://goo.gl/mouej	W.E. Acree Jr. Data Collection 2011	1.494	1.55	0.49	1.03	1.3418	7.293	pyridine N-oxide derivative	20111213	11.98841554	15.99491793	-0.228768573	0.130047253	4.264445493	9.400296082	0	3.275	171.1956698	0	1	2.45	NA	13	9	14	0	22	12	12	1.9683	3.87420489	46.776	0	2	2	2	2	0	0	0	2	0	0	0
4080	5-Bromo-8-hydroxyquinoline	C1=CC2=C(C=CC(=C2N=C1)O)Br	124	64135	http://dx.doi.org/10.1080/01496395.2014.928768	Michael H. Abraham and William E. Acree Jr. (2014) Descriptors for the Prediction of Partition Coefficients of 8-Hydroxyquinoline and its Derivatives. Separation Science and Technology. 49:14. 2135-2141	1.67	1.3	0	0.48	1.278	6.941	this work	20140908	11.99884179	78.91851807	-0.358217607	0.117784401	5.360964614	10.6470949	0	2.517	224.0539037	0	0	2.12	NA	11	6	13	0	18	11	10	2.4973	6.23650729	49.2962	0	2	2	1	1	0	0	0	2	0	0	0
2970	methyl p-(dimethylamino)benzoate	O=C(OC)c1ccc(N(C)C)cc1	100	64155	http://precedings.nature.com/documents/4243/version/3	ONSChallenge Solubility Data	1.011	1.873	0	0.658	1.454	-123	organic solid	20120126	11.85	15.99592068	-0.315200923	0.292993184	4.430068524	8.836902383	0.3	2.167	179.2161018	0	3	2.23	NA	10	9	13	0	26	6	6	1.8476	3.41362576	52.0141	0	1	1	1	1	0	0	0	1	0	0	0
4106	5-Methyl-8-hydroxyquinoline	CC1=C2C=CC=NC2=C(C=C1)O	-300	64343	http://dx.doi.org/10.1080/01496395.2014.928768	Michael H. Abraham and William E. Acree Jr. (2014) Descriptors for the Prediction of Partition Coefficients of 8-Hydroxyquinoline and its Derivatives. Separation Science and Technology. 49:14. 2135-2141	1.4	1.18	0	0.58	1.2439	6.354	this work	20140908	11.99624946	15.99794409	-0.383341953	0.12327146	5.240635132	9.445383511	0.1	2.156	159.1849339	0	0	2.34	NA	11	6	13	0	21	11	10	2.2351	4.99567201	46.7146	0	2	2	1	1	0	0	0	2	0	0	0
2149	chloral formamide	ClC(Cl)(Cl)C(O)NC=O	120	64699	http://goo.gl/mouej	W.E. Acree Jr. Data Collection 2011	0.85	1.28	0.65	0.79	1.0727	5.36	organic	20111213	11.98884343	34.97085353	-0.372019468	0.305753428	3.635323289	10.86937717	0.666666667	0.775	192.4282965	0	3	1.13	2	3	6	8	0	13	0	0	0.5528	0.30558784	36.275	0	0	0	0	0	0	0	0	0	0	0	0
2951	hesperetin	O=C2c3c(O[C@H](c1ccc(OC)c(O)c1)C2)cc(O)cc3O	228.33	65234	http://precedings.nature.com/documents/4243/version/3	ONSChallenge Solubility Data	2.365	2.92	1.233	0.695	2.088	-123	organic solid	20120126	11.99617787	16.00079774	-0.385413847	0.170870016	4.820077282	9.824757235	0.1875	1.676	302.2793745	0	2	2.56	0	11	12	24	0	36	12	12	2.2813	5.20432969	76.8926	0	3	2	2	2	0	0	0	3	0	0	0
2100	betulin	CC(=C)[C@@H]1CC[C@]2([C@H]1[C@H]3CC[C@@H]4[C@]5(CC[C@@H](C([C@@H]5CC[C@]4([C@@]3(CC2)C)C)(C)C)O)C)CO	-37.349	65272	http://goo.gl/mouej	W.E. Acree Jr. Data Collection 2011	1.79	2.12	0.7	1.14	3.867	17.47	organic	20111213	11.99611376	15.99826875	-0.420912185	0.075892372	5.341295036	14.17572182	0.933333333	9.714	442.7179245	1	2	4.54	NA	2	13	36	0	82	0	0	6.3125	39.84765625	132.6826	0	5	0	1	0	0	0	1	4	0	0	0
1796	methyl 2-pyrazinecarboxylate	O=C(OC)c1nccnc1	58	65523	http://goo.gl/mouej	W.E. Acree Jr. Data Collection 2011	0.752	1.64	0	0.75	0.9904	5.028	pyrazine derivative	20111213	11.85	15.99591968	-0.313963536	0.313150829	4.231648962	7.733612609	0.166666667	-0.457	138.1242762	0	2	1.68	3	9	7	10	0	16	6	6	-0.1873	0.03508129	32.8997	0	1	1	1	1	0	0	0	1	0	0	0
1401	4-iodoacetophenone	O=C(c1ccc(I)cc1)C	84.8	65701	http://goo.gl/mouej	W.E. Acree Jr. Data Collection 2011	1.4	1.26	0	0.44	1.2721	-123	aromatic ketone	20111213	11.89	126.9044731	-0.294031129	0.215459034	4.604684871	11.90228396	0.125	2.967	246.0453504	0	1	2.12	NA	8	7	10	0	17	6	6	2.1481	4.61433361	48.8689	0	1	1	1	1	0	0	0	1	0	0	0
2850	2-chloro-5-nitrobenzaldehyde	O=Cc1cc(ccc1Cl)[N+]([O-])=O	75	65763	http://precedings.nature.com/documents/4243/version/3	ONSChallenge Solubility Data	1.378	1.44	0	0.367	1.17	-123	organic solid	20120126	11.999	34.96885319	-0.297337782	0.193783308	3.723204628	9.053263314	0	2.232	185.5647699	0	2	1.68	NA	11	7	12	0	16	6	6	2.1482	4.61476324	44.7785	0	1	1	1	1	0	0	0	1	0	0	0
1781	2-cyanopyrazine	N#Cc1nccnc1	19	65936	http://goo.gl/mouej	W.E. Acree Jr. Data Collection 2011	0.761	1.07	0	0.65	0.7889	3.795	pyrazine derivative	20111213	11.85	14.00508174	-0.259735771	0.274776567	4.015528026	7.210189229	0	-0.67	105.0976114	0	0	1.68	3	8	6	8	0	11	6	6	-0.1638	0.02683044	27.1099	0	1	1	1	1	0	0	0	1	0	0	0
1744	2,6-difluoropyridine	c1cc(nc(c1)F)F	12.731	66565	http://goo.gl/mouej	W.E. Acree Jr. Data Collection 2011	0.375	0.94	0	0.24	0.711	-123	pyridine derivative	20111213	11.99755925	19.00060246	-0.212671482	0.243665369	3.655254278	6.114531283	0	1.27	115.0810114	0	0	1.68	5	6	5	8	0	11	6	6	1.853	3.433609	26.3633	0	1	1	1	1	0	0	0	1	0	0	0
658	1,1,1,3,3,3-hexafluoro-2-methylpropan-2-ol	FC(F)(F)C(O)(C)C(F)(F)F	-0.759	66567	http://goo.gl/mouej	W.E. Acree Jr. Data Collection 2011	-0.19	0.25	0.54	0.18	0.8371	2.034	alkanols	20111213	11.99760948	19.0038116	-0.373674241	0.445808847	3.183512073	6.582004315	1	2.805	182.0645309	0	2	1.13	3	0	5	10	0	15	0	0	1.8905	3.57399025	23.4693	0	0	0	0	0	0	0	0	0	0	0	0
2048	pentamethyldisiloxane	O([Si](C)(C)C)[SiH](C)C	-30.229	66656	http://goo.gl/mouej	W.E. Acree Jr. Data Collection 2011	-0.22	-0.163	0	0.306	1.3632	2.99	organosilicon	20111213	11.99838739	27.97838156	-0.383378728	0.125929835	4.18064773	6.516504306	1	2.724	148.350906	0	2	1.68	0	0	5	7	0	24	0	0	1.8762	3.52012644	30.1026	0	0	0	0	0	0	0	0	0	0	0	0
2066	hexamethyldisilane	C[Si](C)(C)[Si](C)(C)C	12.75	66675	http://goo.gl/mouej	W.E. Acree Jr. Data Collection 2011	0.101	0.083	0	0.173	1.4454	3.26	organosilicon	20111213	11.99836721	27.97838152	-0.161188413	0.059281886	5.097154585	7.405708863	1	3.168	146.3781185	0	1	1.9	0	0	4	7	0	26	0	0	3.6514	13.33272196	34.1802	0	0	0	0	0	0	0	0	0	0	0	0
1390	heptanophenone	O=C(c1ccccc1)CCCCCC	16.4	66887	http://goo.gl/mouej	W.E. Acree Jr. Data Collection 2011	0.785	1.026	0	0.503	1.718	-123	aromatic ketone	20111213	11.89	15.9949179	-0.29373571	0.162635828	5.044930412	8.899735315	0.461538462	4.428	190.2819052	0	6	2.78	NA	8	11	14	0	32	6	6	4.0616	16.49659456	59.4917	0	1	1	1	1	0	0	0	1	0	0	0
1391	octanophenone	O=C(c1ccccc1)CCCCCCC	22.8	66895	http://goo.gl/mouej	W.E. Acree Jr. Data Collection 2011	0.779	1.026	0	0.503	1.8593	7.335	aromatic ketone	20111213	11.89	15.99491815	-0.293739494	0.162641177	5.054751911	8.909560374	0.5	4.997	204.3085226	0	7	2.89	NA	8	12	15	0	35	6	6	4.5178	20.41051684	64.0927	0	1	1	1	1	0	0	0	1	0	0	0
1392	dodecanophenone	O=C(c1ccccc1)CCCCCCCCCCC	47	66896	http://goo.gl/mouej	W.E. Acree Jr. Data Collection 2011	0.72	0.95	0	0.5	2.4229	-123	aromatic ketone	20111213	11.89	15.99491916	-0.293754335	0.162663115	5.063957077	8.91877384	0.611111111	7.273	260.4149922	2	11	3.33	NA	8	16	19	0	47	6	6	6.3426	40.22857476	82.4967	0	1	1	1	1	0	0	0	1	0	0	0
484	1-decanenitrile	N#CCCCCCCCCC	-15.97	67360	http://goo.gl/mouej	W.E. Acree Jr. Data Collection 2011	0.156	0.9	0	0.36	1.5314	5.46	nitrile	20111213	11.89	14.00307907	-0.262649398	0.115253956	3.81754006	7.428776466	0.9	4.267	153.2649365	0	7	2.45	10	2	11	10	0	30	0	0	3.9049	15.24824401	48.4569	0	0	0	0	0	0	0	0	0	0	0	0
2041	hexaethylcyclotrisiloxane	O1[Si](O[Si](O[Si]1(CC)CC)(CC)CC)(CC)CC	87.621	67414	http://goo.gl/mouej	W.E. Acree Jr. Data Collection 2011	-0.111	0.048	0	0.51	2.604	6.607	organosilicon	20111213	11.89	27.97892954	-0.331274956	0.18906884	5.176684963	8.315770738	1	5.568	306.6214224	1	6	2.12	2	0	7	18	0	48	0	0	6.8007	46.24952049	67.5255	0	1	0	1	0	0	0	0	1	0	0	0
1451	4-phenylbutyronitrile	N#CCCCc1ccccc1	-3.069	67460	http://goo.gl/mouej	W.E. Acree Jr. Data Collection 2011	0.759	1.38	0	0.51	1.294	-123	aromatic nitrile	20111213	11.85	14.0030791	-0.262648575	0.115352238	3.86007089	8.64224676	0.3	2.298	145.2014105	0	3	2.45	NA	6	9	11	0	22	6	6	2.6561	7.05486721	45.5469	0	1	1	1	1	0	0	0	1	0	0	0
1528	3,5-dimethylacetanilide	O=C(Nc1cc(cc(c1)C)C)C	124.021	67465	http://goo.gl/mouej	W.E. Acree Jr. Data Collection 2011	0.85	1.14	0.54	0.73	1.3955	-123	benzamide	20111213	11.89	15.99491765	-0.28105891	0.251107765	4.270386605	8.98575872	0.3	2.15	163.2166969	0	2	2.34	NA	9	7	12	0	25	6	6	1.9228	3.69715984	49.2226	0	1	1	1	1	0	0	0	1	0	0	0
2969	methyl diphenylphosphine oxide	O=P(c1ccccc1)(c2ccccc2)C	113	67594	http://precedings.nature.com/documents/4243/version/3	ONSChallenge Solubility Data	1.262	2.562	0	0.836	1.728	-123	organic solid	20120126	11.99841946	30.97440004	-0.305569734	0.195497153	4.825431323	9.194669996	0.076923077	3.644	216.215963	0	2	2.67	0	14	9	16	0	28	12	12	2.5009	6.25450081	63.6188	0	2	2	2	2	0	0	0	2	0	0	0
2061	1,3-dichloro-1,1,3,3-tetramethyldisiloxane	Cl[Si](O[Si](Cl)(C)C)(C)C	-37.5	67991	http://goo.gl/mouej	W.E. Acree Jr. Data Collection 2011	-0.066	-0.012	0	0	1.4671	4.168	organosilicon	20111213	11.9984169	34.96985371	-0.339909795	0.227178252	5.0225	7.709146247	1	3.22	203.2142822	0	2	1.35	0	0	5	8	0	21	0	0	4.2639	18.18084321	36.6785	0	0	0	0	0	0	0	0	0	0	0	0
698	5-amino-1-pentanol	OCCCCCN	36.5	68156	http://goo.gl/mouej	W.E. Acree Jr. Data Collection 2011	0.443	0.81	0.48	1.08	0.9716	4.014	aminoalcohol	20111213	11.99359823	15.9949164	-0.395733505	0.043755638	3.908465425	6.774641337	1	-0.201	103.1630174	0	4	1.79	5	0	7	6	1	20	0	0	-0.0884	0.00781456	30.3213	0	0	0	0	0	0	0	0	0	0	0	0
745	hexyl isocyanate	O=C=N/CCCCCC	-32.929	68179	http://goo.gl/mouej	W.E. Acree Jr. Data Collection 2011	0.174	0.6	0	0.23	1.1674	3.972	isocyanate	20111213	11.89	15.99491689	-0.260931249	0.331989828	3.102672747	7.076146406	0.857142857	4.042	127.1844892	0	5	2.01	6	3	9	8	0	22	0	0	2.3548	5.54508304	36.4134	0	0	0	0	0	0	0	0	0	0	0	0
2082	2,4,6,8-tetramethyl-2,4,6,8-tetravinylcyclotetrasiloxane	O1[Si](O[Si](O[Si](O[Si]1(C=C)C)(C=C)C)(C=C)C)(C=C)C	-43.25	68224	http://goo.gl/mouej	W.E. Acree Jr. Data Collection 2011	-0.095	0.215	0	0.67	2.764	5.736	organosilicon	20111213	11.99831428	27.9801607	-0.324532228	0.252644222	5.107289063	8.050709663	0.333333333	5.992	344.6585676	1	4	1.9	2	2	9	20	0	44	0	0	6.614	43.744996	66.8188	0	0	0	1	0	0	0	0	0	0	0	0
2088	1,3-divinyltetramethyldisiloxane	C[Si](C)(C=C)O[Si](C)(C)C=C	-99.7	68328	http://goo.gl/mouej	W.E. Acree Jr. Data Collection 2011	-0.177	0.046	0	0.368	1.6999	3.808	organosilicon	20111213	11.79	27.9779277	-0.372125495	0.130978487	5.01685122	7.828758727	0.5	3.968	186.3989952	0	4	2.01	2	2	7	10	0	29	0	0	3.6657	13.43735649	43.1837	0	0	0	0	0	0	0	0	0	0	0	0
808	1,2,4-trimethylnaphthalene	c2(c1ccccc1c(c(c2)C)C)C	55.5	68437	http://goo.gl/mouej	W.E. Acree Jr. Data Collection 2011	1.497	1.19	0	0.19	1.5081	7.322	alkylnaphthalene	20111213	11.89	12.11021952	-0.150814777	0.069429704	6.567525993	10.12326383	0.230769231	4.599	170.2507372	0	0	2.89	NA	10	7	14	0	27	11	10	4.197	17.614809	57.6318	0	2	2	1	1	0	0	0	2	0	0	0
2069	vinyltrimethoxysilane	CO[Si](C=C)(OC)OC	52.341	68503	http://goo.gl/mouej	W.E. Acree Jr. Data Collection 2011	-0.005	0.478	0	0.67	1.1919	3.317	organosilicon	20111213	11.99640049	27.97692709	-0.364279414	0.334789053	4.227187523	6.900754126	0.6	1.042	148.2325681	0	4	1.57	2	2	5	8	0	21	0	0	1.5499	2.40219001	31.3363	0	0	0	0	0	0	0	0	0	0	0	0
1419	methyl 3,4-dichlorobenzoate	Clc1ccc(C(=O)OC)cc1Cl	45	68676	http://goo.gl/mouej	W.E. Acree Jr. Data Collection 2011	1.015	1.02	0	0.35	1.3174	6.018	aromatic ester	20111213	11.9985434	34.97015563	-0.315175623	0.293056879	4.540082737	9.673380405	0.125	3.202	205.0382167	0	2	1.9	NA	9	8	12	0	18	6	6	3.0142	9.08540164	47.1951	0	1	1	1	1	0	0	0	1	0	0	0
398	2,4-hexanedione	O=C(C)CC(=O)CC	-12.359	68832	http://goo.gl/mouej	W.E. Acree Jr. Data Collection 2011	0.41	0.7	0.07	0.63	0.9854	3.728	alkanedione	20111213	11.89	15.99591765	-0.299859388	0.140057411	4.076898758	7.020884403	0.666666667	0.484	114.1426328	0	3	1.9	6	2	6	7	0	18	0	0	0.1939	0.03759721	30.7169	0	0	0	0	0	0	0	0	0	0	0	0
1717	4-phenyl-1-butanol	OCCCCc1ccccc1	2.441	69340	http://goo.gl/mouej	W.E. Acree Jr. Data Collection 2011	0.811	0.9	0.33	0.7	1.339	-123	aromatic alkanol	20111213	11.85	15.99491715	-0.395731546	0.096996428	3.993070866	8.649162905	0.4	2.296	150.2179344	0	4	2.45	NA	6	9	11	0	25	6	6	2.4591	6.04717281	46.8305	0	1	1	1	1	0	0	0	1	0	0	0
2046	hexamethyldisilathiane	S([Si](C)(C)C)[Si](C)(C)C	-33.589	69371	http://goo.gl/mouej	W.E. Acree Jr. Data Collection 2011	0.374	0.311	0	0.246	1.6089	4.292	organosilicon	20111213	11.99836721	31.9720718	-0.15174753	0.088605833	6.08193764	9.370832628	1	3.423	178.4442035	0	2	1.79	0	0	5	8	0	27	0	0	4.242	17.994564	41.9737	0	0	0	0	0	0	0	0	0	0	0	0
2062	1,5-dichloro-1,1,3,3,5,5-hexamethyltrisiloxane	Cl[Si](O[Si](O[Si](Cl)(C)C)(C)C)(C)C	-53	69569	http://goo.gl/mouej	W.E. Acree Jr. Data Collection 2011	-0.234	0.313	0	0	2.0533	4.539	organosilicon	20111213	11.9983672	34.96985428	-0.336726275	0.227477671	4.988625	7.641472052	1	4.36	277.3681882	0	4	1.35	0	0	7	12	0	31	0	0	5.8332	34.02622224	49.691	0	0	0	0	0	0	0	0	0	0	0	0
2081	2,4,6-trimethyl-2,4,6-trivinylcyclotrisiloxane	O1[Si](O[Si](O[Si]1(C=C)C)(C=C)C)(C=C)C	3.281	69914	http://goo.gl/mouej	W.E. Acree Jr. Data Collection 2011	-0.077	0.267	0	0.488	2.0523	4.695	organosilicon	20111213	11.99833237	27.97923656	-0.324532228	0.252576254	5.0019375	7.629259162	0.333333333	4.494	258.4939257	0	3	1.79	2	2	7	15	0	33	0	0	4.9605	24.60656025	50.1141	0	1	0	1	0	0	0	0	1	0	0	0
2861	2,3-dimethyl-2,3-dinitrobutane	CC(C)(C(C)(C)[N+](=O)[O-])[N+](=O)[O-]	123.201	69982	http://precedings.nature.com/documents/4243/version/3	ONSChallenge Solubility Data	0.418	1.405	0	0.325	1.044	-123	organic solid	20120126	11.999	16.0016763	-0.187366856	0.145676157	4.051375	9.450505818	1	1.426	176.1707306	0	3	1.46	4	2	6	11	0	24	0	0	1.5662	2.45298244	41.3178	0	0	0	0	0	0	0	0	0	0	0	0
1567	4-(4-methoxyphenyl)butanoic acid	O=C(O)CCCc1ccc(OC)cc1	58.25	70652	http://goo.gl/mouej	W.E. Acree Jr. Data Collection 2011	0.88	1.21	0.56	0.77	1.554	-123	aromatic carboxylic acid	20111213	11.85	15.99692296	-0.348749738	0.258913198	3.76611135	8.808834246	0.363636364	2.102	194.2274802	0	5	2.34	NA	7	11	14	0	28	6	6	2.3652	5.59417104	53.0308	1	1	1	1	1	0	0	0	1	0	0	0
2920	boc-glycine	O=C(OC(C)(C)C)NCC(=O)O	88.33	70660	http://precedings.nature.com/documents/4243/version/3	ONSChallenge Solubility Data	0.402	1.083	0.324	1.047	1.343	-123	organic solid	20120126	11.99631998	15.99928671	-0.349972165	0.338338762	3.670453787	8.097302617	0.714285714	0.563	175.182704	0	5	1.68	3	4	8	11	0	25	0	0	0.6178	0.38167684	41.0248	1	0	0	0	0	0	0	0	0	0	0	0
241	1,8-dibromooctane	BrCCCCCCCCBr	15.67	70682	http://goo.gl/mouej	W.E. Acree Jr. Data Collection 2011	0.684	0.8	0	0.26	1.5858	6.214	bromoalkane	20111213	11.99884416	78.91943344	-0.196199068	0.085479514	6.397649558	8.251412989	1	4.986	272.0199952	0	7	2.12	8	0	10	9	0	26	0	0	4.268	18.215824	54.5358	0	0	0	0	0	0	0	0	0	0	0	0
1810	2-bromopyrimidine	c1cnc(nc1)Br	55	70715	http://goo.gl/mouej	W.E. Acree Jr. Data Collection 2011	0.88	0.89	0	0.61	0.8092	3.631	pyrimidine derivative	20111213	11.99886529	78.91851799	-0.225239275	0.270863286	6.298988423	8.69547125	0	0.616	158.9837002	0	0	1.57	3	6	5	7	0	10	6	6	1.0158	1.03184964	30.8198	0	1	1	1	1	0	0	0	1	0	0	0
2997	phenanthrene-9-carboxaldehyde	O=Cc2cc3c(c1c2cccc1)cccc3	101.75	70806	http://precedings.nature.com/documents/4243/version/3	ONSChallenge Solubility Data	2.5	1.54	0	0.484	1.611	-123	organic solid	20120126	11.85	15.99491841	-0.297403589	0.15047752	4.286785241	10.52857853	0	4.25	206.2398509	0	1	3	NA	16	8	18	0	26	16	14	3.4062	11.60219844	65.5494	0	3	3	1	1	0	0	0	3	0	0	0
1562	4-ethoxyphenylacetic acid	O=C(O)Cc1ccc(OCC)cc1	88.75	70988	http://goo.gl/mouej	W.E. Acree Jr. Data Collection 2011	0.88	1.22	0.56	0.74	1.4131	-123	aromatic carboxylic acid	20111213	11.85	15.9969222	-0.34580436	0.26330537	3.904128115	8.529723141	0.3	1.787	180.2008628	0	4	2.23	NA	7	10	13	0	25	6	6	1.8016	3.24576256	48.5768	1	1	1	1	1	0	0	0	1	0	0	0
1804	2-methylpyrimidine	n1cccnc1C	-4	71089	http://goo.gl/mouej	W.E. Acree Jr. Data Collection 2011	0.6	0.85	0	0.75	0.7751	3.373	pyrimidine derivative	20111213	11.89	14.00407912	-0.242159089	0.188118362	5.426086529	6.842478387	0.2	0.044	94.11473042	0	0	1.79	3	6	5	7	0	13	6	6	0.0484	0.00234256	25.3201	0	1	1	1	1	0	0	0	1	0	0	0
279	1,1,2-trifluoro-1,2-dibromoethane	BrC(F)(F)C(Br)F	-44.959	71312	http://goo.gl/mouej	W.E. Acree Jr. Data Collection 2011	0.362	0.54	0.07	0.04	0.7935	2.866	haloalkane	20111213	11.99782584	78.91933726	-0.242683532	0.377172171	4.83475	8.360478699	1	3.494	241.8316781	0	1	1.13	2	0	4	6	0	8	0	0	2.6118	6.82149924	27.3579	0	0	0	0	0	0	0	0	0	0	0	0
263	fluorochlorobromomethane	BrC(Cl)F	-115	71390	http://goo.gl/mouej	W.E. Acree Jr. Data Collection 2011	0.334	0.45	0.11	0.07	0.5646	1.95	haloalkane	20111213	11.9982714	78.91833715	-0.225651425	0.305378412	4.471118919	7.593880816	1	2.275	147.3735454	0	0	1.24	0	0	3	3	0	5	0	0	1.6243	2.63835049	19.3379	0	0	0	0	0	0	0	0	0	0	0	0
331	2,5-dimethoxytetrahydrofuran	O(C)C1OC(OC)CC1	4.211	71430	http://goo.gl/mouej	W.E. Acree Jr. Data Collection 2011	0.207	0.91	0	0.89	1.0215	3.76	ether	20111213	11.9	15.99691917	-0.356105907	0.209511074	4.476953125	6.826913928	1	0.494	132.1579192	0	2	1.79	4	0	7	9	0	21	0	0	0.1315	0.01729225	32.3365	0	1	0	1	0	0	0	1	0	0	0	0
2065	vinyltrimethylsilane	C[Si](C)(C)C=C	-132	71433	http://goo.gl/mouej	W.E. Acree Jr. Data Collection 2011	-0.005	0.103	0	0.095	1.0158	2.227	organosilicon	20111213	11.79	27.97692684	-0.303287974	0.117125063	4.90005746	7.375502585	0.6	2.47	100.2343533	0	1	1.9	2	2	4	5	0	18	0	0	2.0122	4.04894884	26.479	0	0	0	0	0	0	0	0	0	0	0	0
236	1-bromoadamantane	C1C2CC3CC1CC(C2)(C3)Br	119	71437	http://goo.gl/mouej	W.E. Acree Jr. Data Collection 2011	1.07	0.9	0	0.2	1.3668	6.13	bromoalkane	20111213	11.99883988	78.91851805	-0.185983018	0.105717499	8.224434165	11.89480335	1	4.006	215.1299982	0	0	2.45	0	0	5	13	0	26	0	0	3.1341	9.82258281	49.9114	0	4	0	1	0	0	0	0	4	0	0	0
494	diethylaminoproprionitrile	N#CCCN(CC)CC	-24.499	71628	http://goo.gl/mouej	W.E. Acree Jr. Data Collection 2011	0.267	0.89	0	0.86	1.2085	4.479	nitrile	20111213	11.89	14.00408112	-0.302647197	0.116610033	3.877652888	8.269005076	0.857142857	0.56	126.1997282	0	4	2.01	3	2	7	8	1	23	0	0	0.9965	0.99301225	39.2474	0	0	0	0	0	0	0	0	0	0	0	0
1873	heptyl methacrylate	O=C(OCCCCCCC)C(=C)C	-40.129	71876	http://goo.gl/mouej	W.E. Acree Jr. Data Collection 2011	0.445	0.49	0	0.45	1.6899	5.697	methacrylate	20111213	11.89	15.99592017	-0.312108933	0.288325786	4.435956449	7.455507125	0.727272727	3.771	184.2757198	0	8	2.45	7	5	11	12	0	33	0	0	3.8624	14.91813376	54.0938	0	0	0	0	0	0	0	0	0	0	0	0
672	dodecan-1,12-diol	OCCCCCCCCCCCCO	82.15	72056	http://goo.gl/mouej	W.E. Acree Jr. Data Collection 2011	0.36	0.95	0.75	0.92	1.9168	7.43	alkanediol	20111213	11.99621897	15.99826134	-0.421744684	0.069823152	3.945054539	7.547292282	1	3.638	202.3341002	1	11	2.56	12	0	14	13	0	40	0	0	3.3946	11.52330916	60.8708	0	0	0	0	0	0	0	0	0	0	0	0
636	nonadecan-1-ol	OCCCCCCCCCCCCCCCCCCC	63.3	72522	http://goo.gl/mouej	W.E. Acree Jr. Data Collection 2011	0.143	0.42	0.37	0.48	2.8444	10.163	alkanols	20111213	11.89	15.99491941	-0.395756437	0.050226355	3.952988813	7.635122873	1	9.386	284.5210171	2	17	3.44	19	0	20	19	0	60	0	0	7.8137	61.05390769	91.1495	0	0	0	0	0	0	0	0	0	0	0	0
401	2,4-nonanedione	O=C(CC(=O)CCCCC)C	-18	72551	http://goo.gl/mouej	W.E. Acree Jr. Data Collection 2011	0.41	0.66	0.08	0.62	1.4081	5.29	alkanedione	20111213	11.89	15.99591916	-0.299854908	0.196836333	4.145669295	7.528895719	0.777777778	2.191	156.222485	0	6	2.23	9	2	9	10	0	27	0	0	1.5625	2.44140625	44.5199	0	0	0	0	0	0	0	0	0	0	0	0
402	3,5-octanedione	O=C(CC)CC(=O)CCC	7.731	72793	http://goo.gl/mouej	W.E. Acree Jr. Data Collection 2011	0.41	0.67	0.09	0.62	1.2672	4.807	alkanedione	20111213	11.89	15.99591866	-0.299693849	0.140909319	4.430564814	7.492450401	0.75	1.306	142.1958676	0	5	2.12	8	2	8	9	0	24	0	0	1.317	1.734489	39.9448	0	0	0	0	0	0	0	0	0	0	0	0
1797	ethyl 2-pyrazinecarboxylate	O=C(OCC)c1nccnc1	55.341	73390	http://goo.gl/mouej	W.E. Acree Jr. Data Collection 2011	0.73	1.59	0	0.78	1.1313	5.45	pyrazine derivative	20111213	11.85	15.99592018	-0.310911029	0.313407309	4.388837004	7.88921176	0.285714286	-0.034	152.1508936	0	3	1.79	3	9	8	11	0	19	6	6	0.1615	0.02608225	37.6477	0	1	1	1	1	0	0	0	1	0	0	0
303	1-bromo-4-chlorobutane	BrCCCCCl	-48.279	73412	http://goo.gl/mouej	W.E. Acree Jr. Data Collection 2011	0.571	0.82	0	0.25	0.9696	4.007	haloalkane	20111213	11.99859942	78.91833718	-0.218638653	0.094352663	5.275943146	8.170131227	1	2.794	171.4629352	0	3	1.68	4	0	6	5	0	14	0	0	2.2987	5.28402169	33.1483	0	0	0	0	0	0	0	0	0	0	0	0
1969	daunorubicinol	O=C2c1c(O)c5c(c(O)c1C(=O)c3cccc(OC)c23)C[C@](O)(C[C@@H]5O[C@@H]4O[C@H]([C@@H](O)[C@@H](N)C4)C)C(O)C	201.741	75662	http://goo.gl/mouej	W.E. Acree Jr. Data Collection 2011	3.47	3.87	0.26	3.21	3.6697	19.68	drug	20111213	11.89	16.0039877	-0.390409407	0.200310257	5.148187624	11.55373958	0.481481481	0.909	529.5367851	2	4	3.22	NA	19	15	42	1	69	12	12	0.6201	0.38452401	133.2415	0	5	3	2	1	0	0	0	5	0	0	0
400	2,4-octanedione	O=C(CC(=O)CCCC)C	3.521	75951	http://goo.gl/mouej	W.E. Acree Jr. Data Collection 2011	0.41	0.67	0.07	0.62	1.2672	4.753	alkanedione	20111213	11.89	15.99591866	-0.299854861	0.196828256	4.135845217	7.371711954	0.75	1.622	142.1958676	0	5	2.12	8	2	8	9	0	24	0	0	1.1063	1.22389969	39.9189	0	0	0	0	0	0	0	0	0	0	0	0
1895	N,N-dimethylbenzenesulfonamide	O=S(=O)(N(C)C)c1ccccc1	52.961	76154	http://goo.gl/mouej	W.E. Acree Jr. Data Collection 2011	1.1	1.58	0	0.82	1.3789	6.594	sulfonamide	20111213	11.85	31.97207158	-0.207235144	0.242875367	6.862133687	11.20268805	0.25	1.11	185.2448335	0	2	1.9	0	10	7	12	0	23	6	6	0.947	0.896809	48.0093	0	1	1	1	1	0	0	0	1	0	0	0
1770	4-cyanopyridine N-oxide	[O-][n+]1ccc(C#N)cc1	132.011	76394	http://goo.gl/mouej	W.E. Acree Jr. Data Collection 2011	0.834	1.66	0.35	0.9	0.8887	4.916	pyridine N-oxide derivative	20111213	11.98855347	15.99491717	-0.256764723	0.15258288	4.140437214	7.680006987	0	1.058	120.1089897	0	0	1.79	5	9	7	9	0	13	6	6	0.3288	0.10810944	27.3775	0	1	1	1	1	0	0	0	1	0	0	0
2054	1,3-bis(trimethylsiloxy)-1,3-dimethylsiloxane	[SiH](O[SiH](C)O[Si](C)(C)C)(C)O[Si](C)(C)C	-23.719	76894	http://goo.gl/mouej	W.E. Acree Jr. Data Collection 2011	-0.631	-0.182	0.073	0.473	2.3947	4.535	organosilicon	20111213	11.99834123	27.98015937	-0.359442418	0.170748631	4.189296875	6.523605872	1	4.476	282.6321006	0	6	1.57	0	0	9	14	0	41	0	0	3.3937	11.51719969	50.4309	0	0	0	0	0	0	0	0	0	0	0	0
488	1-tetradecanitrile	N#CCCCCCCCCCCCCCC	29.751	78998	http://goo.gl/mouej	W.E. Acree Jr. Data Collection 2011	0.149	0.9	0	0.36	2.095	7.403	nitrile	20111213	11.89	14.0030816	-0.262671039	0.115290069	3.819918069	7.605893607	0.933333333	7.112	223.3980235	2	12	3	15	2	16	15	0	45	0	0	6.1859	38.26535881	71.4619	0	0	0	0	0	0	0	0	0	0	0	0
1539	4-butylbenzoic acid	O=C(O)c1ccc(cc1)CCCC	104.5	79969	http://goo.gl/mouej	W.E. Acree Jr. Data Collection 2011	0.73	0.9	0.63	0.42	1.4953	6.363	aromatic carboxylic acid	20111213	11.89	15.99592017	-0.327732323	0.290647415	4.116019076	8.807915422	0.363636364	3.676	178.2280753	0	4	2.45	NA	9	10	13	0	27	6	6	3.2892	10.81883664	51.6606	1	1	1	1	1	0	0	0	1	0	0	0
908	1,3,5,8-tetrachloronaphthalene	Clc1c2c(c(Cl)cc1)c(Cl)cc(Cl)c2	115.801	82712	http://goo.gl/mouej	W.E. Acree Jr. Data Collection 2011	1.81	1.18	0	0	1.575	8.669	polychlorinated naphthalene	20111213	11.85	34.97185442	-0.158728439	0.144114551	6.641847484	11.55526085	0	5.776	265.9508723	1	0	2.12	0	10	7	15	0	18	11	10	5.396	29.116816	61.7274	0	2	2	1	1	0	0	0	2	0	0	0
1356	2,2',3,3',4,4',5,6,6'-nonachlorobiphenyl	Clc1c(c(Cl)c(Cl)c(Cl)c1Cl)c2c(Cl)cc(Cl)c(Cl)c2Cl	214.451	82751	http://dx.doi.org/10.1021/es102210g	Van Noort et. al. Updated Abraham Solvation Parameters for Polychlorinated Biphenyls. ES&T 44, 7037 (2010)	2.78	1.66	0	0	2.078	-123	polychlorinated biphenyl	20100825	11.99852384	34.97692792	-0.170779174	0.152929458	7.160762254	13.92282344	0	9.56	464.2132097	1	1	1.79	0	12	10	22	0	22	12	12	9.328	87.011584	94.4374	0	2	2	2	2	0	0	0	2	0	0	0
1253	2,2',4,6,6'-pentachlorobiphenyl	Clc2cc(Cl)cc(Cl)c2c1c(Cl)cccc1Cl	85	82765	http://dx.doi.org/10.1021/es102210g	Van Noort et. al. Updated Abraham Solvation Parameters for Polychlorinated Biphenyls. ES&T 44, 7037 (2010)	2.14	1.22	0	0	1.5884	-123	polychlorinated biphenyl	20100825	11.99852384	34.97297816	-0.176455491	0.129489814	6.633564022	12.57807607	0	7.072	326.4332224	1	1	2.23	0	12	9	18	0	22	12	12	6.6704	44.49423616	75.2182	0	2	2	2	2	0	0	0	2	0	0	0
1009	2,3',4,6-tetrachlorobiphenyl	Clc2cc(Cl)cc(Cl)c2c1cc(Cl)ccc1	98.451	82777	http://dx.doi.org/10.1039/B415899G	Michael H. Abraham and Amal J. M. Al-Hussaini. Solvation parameters for the 209 PCBs: calculation of physicochemical properties. J. Environ. Monit. 2005 7 295-301	1.89	1.48	0	0.15	1.8138	8.096	polychlorinated biphenyl	20050211	11.85	34.97185477	-0.184572235	0.118689333	6.418229478	11.84456953	0	6.45	291.9882256	1	1	2.34	0	12	9	17	0	22	12	12	6.006	36.072036	70.4134	0	2	2	2	2	0	0	0	2	0	0	0
1956	testosterone acetate	CC(=O)O[C@H]1CC[C@@H]2[C@@]1(CC[C@H]3[C@H]2CCC4=CC(=O)CC[C@]34C)C	135.901	83191	http://goo.gl/mouej	W.E. Acree Jr. Data Collection 2011	1.45	2.21	0	1.28	2.6802	-123	drug	20111213	11.89	15.9969305	-0.312240558	0.25834022	4.159304942	12.47411111	0.80952381	4.375	330.4618912	0	2	3.44	NA	4	13	27	0	54	0	0	3.7124	13.78191376	93.656	0	4	0	1	0	0	0	1	3	0	0	0
886	1,3,7-trichloronaphthalene	Clc1ccc2c(c1)c(Cl)cc(Cl)c2	102.941	83374	http://goo.gl/mouej	W.E. Acree Jr. Data Collection 2011	1.69	1.12	0	0	1.4526	7.649	polychlorinated naphthalene	20111213	11.85	34.97085399	-0.171900375	0.128707662	6.366783372	10.57726072	0	5.154	231.5058755	1	0	2.23	0	10	8	14	0	18	11	10	4.7316	22.38803856	56.9226	0	2	2	1	1	0	0	0	2	0	0	0
281	1,2-difluoro-1,1,2-trichloroethane	ClC(F)C(Cl)(Cl)F	-55.409	83734	http://goo.gl/mouej	W.E. Acree Jr. Data Collection 2011	0.116	0.39	0.09	0.02	0.793	2.54	haloalkane	20111213	11.99782585	34.97085332	-0.21483146	0.3799021	4.502495207	8.626331401	1	2.955	169.3850317	0	1	1.13	2	0	4	6	0	8	0	0	2.3932	5.72740624	26.5676	0	0	0	0	0	0	0	0	0	0	0	0
879	1,2,4-trichloronaphthalene	Clc2c1ccccc1c(Cl)c(Cl)c2	105.641	84188	http://goo.gl/mouej	W.E. Acree Jr. Data Collection 2011	1.69	1.18	0	0	1.4526	7.537	polychlorinated naphthalene	20111213	11.85	34.97085399	-0.1302914	0.193362064	6.908494682	10.82177276	0	5.154	231.5058755	1	0	2.23	0	10	7	14	0	18	11	10	4.7316	22.38803856	56.9226	0	2	2	1	1	0	0	0	2	0	0	0
681	D-arabitol	OC[C@@H](O)C(O)[C@H](O)CO	102	84971	http://goo.gl/mouej	W.E. Acree Jr. Data Collection 2011	0.728	1.6	0.85	1.6	1.1066	5.75	polyalcohol	20111213	11.99640043	15.99998724	-0.417766102	0.111401161	4.088074157	7.560758311	1	-3.224	152.1459932	0	4	1.46	5	0	7	9	0	22	0	0	-2.4295	5.90247025	32.4411	0	0	0	0	0	0	0	0	0	0	0	0
2844	1,4-cyclohexanedione-2,5-dicarboxylate	O=C(OCC)C1C(=O)CC(C(=O)C1)C(=O)OCC	147.931	86007	http://precedings.nature.com/documents/4243/version/3	ONSChallenge Solubility Data	0.551	1.579	0	1.601	1.871	-123	organic solid	20120126	11.89	15.99993275	-0.316531233	0.273250195	4.675791016	9.187243626	0.666666667	-0.918	256.2523124	0	6	2.12	NA	3	12	18	0	34	0	0	-0.0274	0.00075076	60.5064	0	1	0	1	0	0	0	0	1	0	0	0
1992	5-methyl-5-ethylbarbituric acid	O=C1NC(=O)NC(=O)C1(CC)C	183.381	86394	http://goo.gl/mouej	W.E. Acree Jr. Data Collection 2011	1.03	1.15	0.58	0.58	1.233	5.948	drug	20111213	11.89	15.99692295	-0.27990756	0.285268672	4.309353239	9.896266511	0.571428571	-0.136	170.16618	0	1	1.68	4	8	7	12	0	22	0	0	0.2885	0.08323225	39.6513	0	1	0	1	0	0	0	0	1	0	0	0
1381	4-iodobenzaldehyde	O=Cc1ccc(I)cc1	77.5	87265	http://goo.gl/mouej	W.E. Acree Jr. Data Collection 2011	1.4	1.25	0	0.36	1.1312	-123	aromatic aldehyde	20111213	11.85	126.9044731	-0.297401307	0.14987917	3.963935673	11.82218989	0	2.786	232.018733	0	1	2.01	NA	8	7	9	0	14	6	6	2.1676	4.69848976	45.0571	0	1	1	1	1	0	0	0	1	0	0	0
2978	N-(4-methoxybenzylidene)aniline	COC2=CC=C(C=NC1=CC=CC=C1)C=C2	62.77	89076	http://precedings.nature.com/documents/4243/version/3	ONSChallenge Solubility Data	1.048	0.991	0	0.4	1.721	-123	organic solid	20120126	11.85	15.99491866	-0.34870502	0.181310729	4.74206599	8.988090531	0.071428571	3.291	211.2596405	0	3	2.78	NA	15	12	17	0	29	12	12	3.4101	11.62878201	65.8436	0	2	2	2	2	0	0	0	2	0	0	0
2854	2-methyl-3,5-dinitrobenzoic acid	O=[N+]([O-])c1cc(cc(C(=O)O)c1C)[N+]([O-])=O	205	89258	http://precedings.nature.com/documents/4243/version/3	ONSChallenge Solubility Data	1.618	2.255	0.808	0.662	1.421	-123	organic solid	20120126	11.999	16.01714986	-0.327731898	0.291091593	3.792699476	9.128405325	0.125	1.647	226.1433677	0	3	1.46	NA	15	7	16	0	22	6	6	1.7094	2.92204836	52.507	1	1	1	1	1	0	0	0	1	0	0	0
1940	N-methylthalidomide	C1CC(=O)N(C)C(=O)C1N2C(=O)C3=CC=CC=C3C2=O	224.791	91432	http://goo.gl/mouej	W.E. Acree Jr. Data Collection 2011	1.982	2.43	0	1.28	1.8888	-123	drug	20111213	11.98849566	16.00628518	-0.348823633	0.316713713	4.687229643	10.4495992	0.285714286	0.399	272.2566177	0	1	2.34	NA	11	10	22	0	32	6	6	0.4097	0.16785409	68.3006	0	3	2	2	1	0	0	1	2	0	0	0
1959	testosterone pentanoate	O=C4C=C2/[C@]([C@H]1CC[C@@]3([C@@H](OC(=O)CCCC)CC[C@H]3[C@@H]1CC2)C)(C)CC4	136.461	92468	http://goo.gl/mouej	W.E. Acree Jr. Data Collection 2011	1.45	2.28	0	1.35	3.1029	-123	drug	20111213	11.9	15.99693278	-0.312033223	0.261507117	4.709450071	12.48270864	0.833333333	5.766	372.5417434	1	5	3.77	NA	4	16	30	0	63	0	0	5.2917	28.00208889	107.4849	0	4	0	1	0	0	0	1	3	0	0	0
1958	testosterone butanoate	O=C4C=C2/[C@]([C@H]1CC[C@@]3([C@@H](OC(=O)CCC)CC[C@H]3[C@@H]1CC2)C)(C)CC4	135.041	92494	http://goo.gl/mouej	W.E. Acree Jr. Data Collection 2011	1.45	2.38	0	1.35	2.962	-123	drug	20111213	11.9	15.99693202	-0.312030478	0.261493143	4.630861381	12.48148028	0.826086957	5.197	358.515126	1	4	3.66	NA	4	15	29	0	60	0	0	4.8355	23.38206025	102.8839	0	4	0	1	0	0	0	1	3	0	0	0
685	glucose	C([C@H]([C@H]([C@@H]([C@H](C=O)O)O)O)O)O	151	96749	http://goo.gl/mouej	W.E. Acree Jr. Data Collection 2011	1.42	1.6	1.43	1.82	1.1971	7.066	polyalcohol	20111213	11.99635512	16.00078345	-0.418065587	0.151082053	3.663094558	7.912428132	0.833333333	-3.325	180.156134	0	5	1.46	6	1	8	11	0	24	0	0	-2.6839	7.20331921	37.4207	0	0	0	0	0	0	0	0	0	0	0	0
932	1,2,3,5,6,7-hexachloronaphthalene	Clc2c1cc(Cl)c(Cl)c(Cl)c1cc(Cl)c2Cl	118.3	96864	http://goo.gl/mouej	W.E. Acree Jr. Data Collection 2011	2.05	1.42	0	0	1.8198	10.039	polychlorinated naphthalene	20111213	11.99853173	34.97395826	-0.167527718	0.16424124	7.160421875	11.80078424	0	7.02	334.8408659	1	0	1.9	0	10	8	17	0	18	11	10	6.7248	45.22293504	71.337	0	2	2	1	1	0	0	0	2	0	0	0
917	1,2,3,5,7-pentachloronaphthalene	Clc2c1cc(Cl)cc(Cl)c1cc(Cl)c2Cl	137.851	96948	http://goo.gl/mouej	W.E. Acree Jr. Data Collection 2011	1.93	1.36	0	0	1.6974	8.984	polychlorinated naphthalene	20111213	11.99853173	34.97297772	-0.167845564	0.164353582	6.672411834	11.55527322	0	6.398	300.3958691	1	0	2.01	0	10	8	16	0	18	11	10	6.0604	36.72844816	66.5322	0	2	2	1	1	0	0	0	2	0	0	0
925	1,2,4,6,7-pentachloronaphthalene	Clc1c2c(c(Cl)cc1Cl)cc(Cl)c(Cl)c2	138.421	97055	http://goo.gl/mouej	W.E. Acree Jr. Data Collection 2011	1.93	1.3	0	0	1.6974	9.112	polychlorinated naphthalene	20111213	11.85	34.97285486	-0.157558708	0.145156526	6.916871544	11.56959513	0	6.398	300.3958691	1	0	2.01	0	10	8	16	0	18	11	10	6.0604	36.72844816	66.5322	0	2	2	1	1	0	0	0	2	0	0	0
616	4,4-dimethyl-2-pentanol	OC(C)CC(C)(C)C	-60	99440	http://goo.gl/mouej	W.E. Acree Jr. Data Collection 2011	0.19	0.33	0.33	0.57	1.1536	3.858	alkanols	20111213	11.89	15.99491639	-0.392750794	0.063139142	4.738933345	8.707750201	1	2.425	116.2016083	0	2	2.12	5	0	5	7	0	24	0	0	1.8062	3.26235844	35.5764	0	0	0	0	0	0	0	0	0	0	0	0
300	1,1-difluoro-1,2-dichloropropane	ClC(C)C(Cl)(F)F	-48.709	99596	http://goo.gl/mouej	W.E. Acree Jr. Data Collection 2011	0.012	0.32	0	0.05	0.8115	2.28	haloalkane	20111213	11.99768671	34.96985319	-0.200498608	0.390789901	4.300806491	7.970003339	1	2.834	148.9666523	0	1	1.35	3	0	4	6	0	11	0	0	2.4282	5.89615524	26.0154	0	0	0	0	0	0	0	0	0	0	0	0
1845	1-methyl-3-nitro-1,2,4-triazole	[O-][N+](=O)c1ncn(n1)C	128.241	105291	http://goo.gl/mouej	W.E. Acree Jr. Data Collection 2011	1.328	1.98	0	0.77	0.8103	5.312	nitrogen-neterocyclic	20111213	11.99373131	15.99592021	-0.211041454	0.323267142	3.398956317	6.814282748	0.333333333	0.115	128.0895934	0	1	1.13	0	8	6	9	0	13	5	5	0.2113	0.04464769	31.0869	0	1	1	1	1	0	0	1	0	0	0	0
2042	octaethylcyclotetrasiloxane	O1[Si](O[Si](O[Si](O[Si]1(CC)CC)(CC)CC)(CC)CC)(CC)CC	-42.639	108106	http://goo.gl/mouej	W.E. Acree Jr. Data Collection 2011	-0.266	0.016	0	0.785	3.472	7.938	organosilicon	20111213	11.89	27.97993188	-0.331274956	0.190237627	5.289844571	8.766941149	1	7.424	408.8285632	1	8	2.34	2	0	9	24	0	64	0	0	9.0676	82.22136976	90.034	0	0	0	1	0	0	0	0	0	0	0	0
322	1-methoxy-2-ethoxyethane	O(C)CCOCC	-65.269	109838	http://goo.gl/mouej	W.E. Acree Jr. Data Collection 2011	0.06	0.7	0	0.74	0.9305	2.982	ether	20111213	11.89	15.99591715	-0.381831996	0.119615311	4.202321983	5.832764933	1	0.253	104.1477784	0	4	1.79	2	0	7	6	0	19	0	0	0.2684	0.07203856	28.804	0	0	0	0	0	0	0	0	0	0	0	0
199	3-chloro-3-methylpentane	ClC(C)(CC)CC	-64.309	120464	http://goo.gl/mouej	W.E. Acree Jr. Data Collection 2011	0.207	0.39	0	0.13	1.0764	3.52	chloroalk_ne	20111213	11.89	34.96885294	-0.166479434	0.068295116	5.766713739	9.598002271	1	2.806	120.6205828	0	2	2.01	5	0	5	6	0	20	0	0	2.8253	7.98232009	34.1645	0	0	0	0	0	0	0	0	0	0	0	0
1776	4-dimethylaminopyridine N-oxide	[O-][n+]1ccc(N(C)C)cc1	85.761	120548	http://goo.gl/mouej	W.E. Acree Jr. Data Collection 2011	0.904	1.2	0.96	1.31	1.1156	5.613	pyridine N-oxide derivative	20111213	11.9885191	15.99491742	-0.280880203	0.130772019	4.21390283	8.590505957	0.285714286	1.544	138.1673702	0	1	1.9	5	8	7	10	0	20	6	6	0.6121	0.37466641	36.0684	0	1	1	1	1	0	0	0	1	0	0	0
541	N-isopropylacetamide	O=C(NC(C)C)C	31.451	120621	http://goo.gl/mouej	W.E. Acree Jr. Data Collection 2011	0.32	1.25	0.4	0.72	0.9286	3.864	alkaneamide	20111213	11.89	15.99491639	-0.281418686	0.247636917	4.031496794	7.240630446	0.8	0.593	101.1471359	0	2	1.79	3	3	5	6	0	18	0	0	0.1001	0.01002001	28.5288	0	0	0	0	0	0	0	0	0	0	0	0
324	1,2-dipropoxyethane	O(CCC)CCOCCC	-49.499	123860	http://goo.gl/mouej	W.E. Acree Jr. Data Collection 2011	0	0.64	0	0.78	1.3532	4.386	ether	20111213	11.89	15.99591866	-0.379304351	0.072258901	4.889069518	6.226785177	1	1.392	146.2276306	0	7	2.12	3	0	10	9	0	28	0	0	1.6646	2.77089316	42.6004	0	0	0	0	0	0	0	0	0	0	0	0
623	4-ethyl-3-hexanol	OC(CC)C(CC)CC	-17.559	123993	http://goo.gl/mouej	W.E. Acree Jr. Data Collection 2011	0.17	0.36	0.33	0.57	1.2945	4.18	alkanols	20111213	11.89	15.99491664	-0.392222414	0.057623092	5.210487532	8.820379497	1	2.535	130.2282257	0	4	2.23	6	0	6	8	0	27	0	0	2.6474	7.00872676	40.1497	0	0	0	0	0	0	0	0	0	0	0	0
1806	2-fluoropyrimidine	c1cnc(nc1)F	39.871	124968	http://goo.gl/mouej	W.E. Acree Jr. Data Collection 2011	0.47	0.72	0	0.57	0.6519	2.617	pyrimidine derivative	20111213	11.99760948	19.00013261	-0.211620208	0.333002912	3.499592152	5.898529896	0	-0.021	98.07857548	0	0	1.57	3	6	5	7	0	10	6	6	0.62	0.3844	23.5859	0	1	1	1	1	0	0	0	1	0	0	0
323	1-methoxy-2-propoxyethane	O(C)CCOCCC	-69.389	127750	http://goo.gl/mouej	W.E. Acree Jr. Data Collection 2011	0.01	0.73	0	0.79	1.0714	3.31	ether	20111213	11.89	15.99591765	-0.381811936	0.071994916	4.221970934	6.049317472	1	0.611	118.1743958	0	5	1.9	3	0	8	7	0	22	0	0	0.7921	0.62742241	33.3282	0	0	0	0	0	0	0	0	0	0	0	0
13	nitric oxide	[N]=O	-17.189	127983	http://goo.gl/mouej	W.E. Acree Jr. Data Collection 2011	0.37	0.02	0	0.09	0.2026	-0.59	gas	20111213	13.98117445	16.01681417	-0.33197403	0.093599339	1.609034597	2.071465403	0	0.028	30.00610813	0	0	1.24	0	1	2	1	0	2	0	0	-0.0233	0.00054289	1.4429	0	0	0	0	0	0	0	0	0	0	0	0
1955	testosterone formate	O=C4C=C2/[C@]([C@H]1CC[C@@]3([C@@H](OC=O)CC[C@H]3[C@@H]1CC2)C)(C)CC4	141.641	133166	http://goo.gl/mouej	W.E. Acree Jr. Data Collection 2011	1.5	2.45	0	1.16	2.5593	-123	drug	20111213	11.9	15.99692974	-0.31447293	0.24856548	3.518556744	12.46409843	0.8	4.139	316.4352738	0	2	3.33	NA	4	13	26	0	51	0	0	3.6336	13.20304896	89.584	0	4	0	1	0	0	0	1	3	0	0	0
2849	2-chloro-5-chloromethylpyridine	c1cc(ncc1CCl)Cl	40	136966	http://precedings.nature.com/documents/4243/version/3	ONSChallenge Solubility Data	0.904	1.368	0	0.657	1.061	-123	organic solid	20120126	11.99856245	34.97015534	-0.237233354	0.199911267	5.585024624	8.556633746	0.166666667	1.944	162.0166975	0	1	1.79	5	6	7	9	0	14	6	6	2.1531	4.63583961	39.6341	0	1	1	1	1	0	0	0	1	0	0	0
1965	cortisone-21-octanoate	C1CC(=O)C=C2CC[C@]3([C@@]4(CC[C@@](C(=O)COC(CCCCCCC)=O)(O)[C@@]4(C)CC(=O)[C@@]3([C@@]12C)[H])[H])[H]	184.781	139025	http://goo.gl/mouej	W.E. Acree Jr. Data Collection 2011	1.7	4	0.21	2.13	3.8975	-123	drug	20111213	11.89	15.99995851	-0.38126606	0.261681618	4.48613865	12.62886788	0.793103448	3.549	486.6412822	0	10	3.99	NA	4	21	38	0	77	0	0	4.3612	19.02006544	133.4831	0	4	0	1	0	0	0	1	3	0	0	0
491	1,3-dicyanopropane	NC1CCCC1N	70.671	156255	http://goo.gl/mouej	W.E. Acree Jr. Data Collection 2011	0.33	2.05	0	0.59	0.8407	4.342	nitrile	20111213	11.99359816	14.00927838	-0.35795276	0.052245967	5.564982746	7.831555266	1	-0.404	100.1623749	0	0	1.79	0	0	4	7	2	19	0	0	-0.502	0.252004	29.3502	0	1	0	1	0	0	0	1	0	0	0	0
4098	5-Fluoro-8-hydroxyquinoline	C1=CC2=C(C=CC(=C2N=C1)O)F	-300	188870	http://dx.doi.org/10.1080/01496395.2014.928768	Michael H. Abraham and William E. Acree Jr. (2014) Descriptors for the Prediction of Partition Coefficients of 8-Hydroxyquinoline and its Derivatives. Separation Science and Technology. 49:14. 2135-2141	1.26	0.98	0.03	0.54	1.1207	5.605	this work	20140908	11.99745919	19.00013349	-0.358217917	0.165249123	4.47840869	8.771169199	0	1.88	163.1487789	0	0	2.12	NA	11	6	13	0	18	11	10	1.9544	3.81967936	41.8898	0	2	2	1	1	0	0	0	2	0	0	0
1570	3-acetylbenzoic acid	O=C(O)c1cccc(C(=O)C)c1	168	191058	http://goo.gl/mouej	W.E. Acree Jr. Data Collection 2011	0.94	1.31	0.65	0.69	1.2292	-123	aromatic carboxylic acid	20111213	11.85	15.99692145	-0.327847433	0.290366248	4.170288617	8.704074593	0.111111111	1.514	164.1583639	0	2	2.12	NA	11	7	12	0	20	6	6	1.1743	1.37898049	43.2192	1	1	1	1	1	0	0	0	1	0	0	0
528	nitropentane	[O-][N+](=O)CCCCC	-12.749	191367	http://goo.gl/mouej	W.E. Acree Jr. Data Collection 2011	0.212	0.95	0	0.29	0.9873	3.938	nitroalkane	20111213	11.89	15.99591816	-0.170754351	0.09950471	3.23369103	6.68583295	1	2.101	117.1465408	0	4	1.68	5	3	7	7	0	19	0	0	2.0762	4.31060644	31.0618	0	0	0	0	0	0	0	0	0	0	0	0
4146	dibenzyl phthalate	C1=CC=C(C=C1)COC(=O)C2=CC=CC=C2C(=O)OCC3=CC=CC=C3	42.5	191496	http://dx.doi.org/10.1016/j.chemosphere.2014.08.035	Michael H. Abraham and William E. Acree Jr. (2015). Physicochemical and biochemical properties for the dialkyl phthalates. Chemosphere. Volume 119, January 2015, Pages 871?880	1.88	1.81	0	1.2	2.6444	12.45	this work	20140918	11.85	15.99793683	-0.307998013	0.295489086	5.045573242	9.788369748	0.090909091	5.314	346.376743	1	8	3.44	NA	12	16	28	0	44	18	18	4.7078	22.16338084	98.3382	0	3	3	3	3	0	0	0	3	0	0	0
552	N-methylisobutanamide	O=C(NC)C(C)C	32.401	192642	http://goo.gl/mouej	W.E. Acree Jr. Data Collection 2011	0.31	1.3	0.4	0.74	0.9286	3.95	alkaneamide	20111213	11.89	15.99491639	-0.280836814	0.202011581	4.345870806	7.411698198	0.8	0.256	101.1471359	0	2	1.79	3	3	5	6	0	18	0	0	0.5032	0.25321024	28.564	0	0	0	0	0	0	0	0	0	0	0	0
1427	methyl 3,5-dinitrobenzoate	COC(=O)c1cc(cc(c1)[N+](=O)[O-])[N+](=O)[O-]	110	192748	http://goo.gl/mouej	W.E. Acree Jr. Data Collection 2011	1.255	1.82	0	0.7	1.421	7.373	aromatic ester	20111213	11.999	16.00252483	-0.315187792	0.293155428	3.790914063	8.814009848	0.125	1.742	226.1433677	0	4	1.46	NA	15	8	16	0	22	6	6	1.4742	2.17326564	52.2349	0	1	1	1	1	0	0	0	1	0	0	0
1961	cortisone	O=C(CO)[C@@]3(O)CC[C@H]2[C@@H]4CCC1=CC(=O)CC[C@]1(C)[C@H]4C(=O)C[C@@]23C	223.17	193441	http://goo.gl/mouej	W.E. Acree Jr. Data Collection 2011	1.96	3.5	0.36	1.87	2.7546	-123	drug	20111213	11.89	15.99894108	-0.388414448	0.189977654	4.534894955	12.5902858	0.761904762	0.14	360.4448196	0	2	3.22	NA	4	13	29	0	54	0	0	1.0342	1.06956964	96.6997	0	4	0	1	0	0	0	1	3	0	0	0
1964	cortisone-21-hexanoate	C1CC(=O)C=C2CC[C@]3([C@@]4(CC[C@@](C(=O)COC(CCCCC)=O)(O)[C@@]4(C)CC(=O)[C@@]3([C@@]12C)[H])[H])[H]	194.841	196288	http://goo.gl/mouej	W.E. Acree Jr. Data Collection 2011	1.74	3.86	0.21	2.13	3.6157	-123	drug	20111213	11.89	15.99995547	-0.381261277	0.261673117	4.456666993	12.62702855	0.777777778	2.411	458.5880474	0	8	3.77	NA	4	19	36	0	71	0	0	3.4488	11.89422144	124.2811	0	4	0	1	0	0	0	1	3	0	0	0
1943	cortexolone	O=C4C=C2/C(C1CCC3(C(O)(C(=O)CO)CCC3C1CC2)C)(C)CC4	215	197564	http://goo.gl/mouej	W.E. Acree Jr. Data Collection 2011	1.91	3.45	0.36	1.6	2.7389	-123	drug	20111213	11.9	15.99793579	-0.388409092	0.206859653	4.529864341	12.50978393	0.80952381	2.427	346.4612962	0	2	3.33	NA	4	13	28	0	55	0	0	2.3863	5.69442769	96.0324	0	4	0	1	0	0	0	1	3	0	0	0
3441	lilial	O=CC(Cc1ccc(cc1)C(C)(C)C)C	42.741	199342	http://dx.doi.org/10.1016/j.chroma.2012.02.043	T. Karunasekara. C.F. Poole. Determination of Descriptors for Fragrance Compounds by Gas Chromatography and Liquid-Liquid Partitioning Journal of Chromatography A (2012)	0.775	0.995	0	0.594	1.8593	6.654	fragrance	20120217	11.89	15.99491815	-0.30257978	0.122966308	3.893580161	9.706330736	0.5	4.142	204.3085226	0	4	2.89	NA	6	10	15	0	35	6	6	3.8357	14.71259449	64.2816	0	1	1	1	1	0	0	0	1	0	0	0
2874	4-amino-N-methylbenzamide	O=C(c1ccc(N)cc1)NC	185.501	205483	http://precedings.nature.com/documents/4243/version/3	ONSChallenge Solubility Data	1.142	0.308	0	0.475	1.213	-123	organic solid	20120126	11.99347908	15.99491766	-0.302587031	0.230740421	4.700525447	8.657506815	0.125	0.61	150.1781061	0	2	2.01	NA	10	8	11	0	21	6	6	0.2915	0.08497225	44.2357	0	1	1	1	1	0	0	0	1	0	0	0
2898	5-fluoroisatin	Fc1cc2c(cc1)NC(=O)C2=O	226	206493	http://precedings.nature.com/documents/4243/version/3	ONSChallenge Solubility Data	1.061	1.418	0.249	0.733	1.038	-123	organic solid	20120126	11.98863012	18.99840525	-0.356086429	0.319335377	4.14908585	8.69988722	0	1.175	165.1215665	0	0	1.9	NA	11	7	13	0	16	6	6	0.876	0.767376	38.9106	0	2	2	1	1	0	0	1	1	0	0	0
1777	4-carbomethoxypyridine N-oxide	[O-][n+]1ccc(C(=O)OC)cc1	78.351	206561	http://goo.gl/mouej	W.E. Acree Jr. Data Collection 2011	0.8	1.28	0.36	1.13	1.0902	5.4	pyridine N-oxide derivative	20111213	11.9885191	15.99692151	-0.315358782	0.292791642	4.190183738	8.211131117	0.142857143	1.271	153.1356545	0	2	1.79	5	10	8	11	0	18	6	6	0.3053	0.09320809	33.1673	0	1	1	1	1	0	0	0	1	0	0	0
2463	3-octanone	O=C(CC)CCCCC	-23	215929	http://dx.doi.org/10.1021/ci049943w	Jes?s Jover; Ram?n Bosque; and Joaquim Sales. 2004. Determination of Abraham Solute Parameters from Molecular Structure. J. Chem. Inf. Comput. Sci. 44 (3)	0.117	0.66	0	0.51	0.9075	-123	organic	20040417	11.89	15.99491664	-0.299207746	0.132429438	4.390323205	7.331459175	0.875	2.398	128.2123442	0	5	2.23	8	2	8	8	0	25	0	0	2.4584	6.04373056	39.2516	0	0	0	0	0	0	0	0	0	0	0	0
1150	2-chlorobiphenyl	Clc2ccccc2c1ccccc1	34	218253	http://dx.doi.org/10.1021/es102210g	Van Noort et. al. Updated Abraham Solvation Parameters for Polychlorinated Biphenyls. ES&T 44, 7037 (2010)	1.49	1.03	0	0.165	1.3595	-123	polychlorinated biphenyl	20100825	11.85	34.9688532	-0.186368948	0.116210062	6.675181807	10.37757014	0	4.584	188.6532351	0	1	2.67	0	12	8	14	0	22	12	12	4.0128	16.10256384	55.999	0	2	2	2	2	0	0	0	2	0	0	0
1864	N-nitrosodiamylamine	O=NN(CCCCC)CCCCC	20.091	220998	http://goo.gl/mouej	W.E. Acree Jr. Data Collection 2011	0.28	0.98	0	0.66	1.7329	6.617	N-nitrosoamine	20111213	11.89	15.99491815	-0.170763838	0.049894499	3.446699075	7.996828178	1	3.563	186.2948669	0	9	2.23	5	3	11	12	0	35	0	0	3.6606	13.39999236	56.9989	0	0	0	0	0	0	0	0	0	0	0	0
1816	methyl 5-pyrimidinecarboxylate	O=C(OC)c1cncnc1	59.671	222538	http://goo.gl/mouej	W.E. Acree Jr. Data Collection 2011	0.73	1.62	0	0.73	0.9904	5.007	pyrimidine derivative	20111213	11.85	15.99591968	-0.315104946	0.296045851	4.273336059	7.898683469	0.166666667	-0.335	138.1242762	0	2	1.68	3	9	7	10	0	16	6	6	-0.0933	0.00870489	34.2818	0	1	1	1	1	0	0	0	1	0	0	0
4090	4,5-Dimethyl-8-hydroxyquinoline	Oc1ccc(c2c(ccnc12)C)C	-300	227807	http://dx.doi.org/10.1080/01496395.2014.928768	Michael H. Abraham and William E. Acree Jr. (2014) Descriptors for the Prediction of Partition Coefficients of 8-Hydroxyquinoline and its Derivatives. Separation Science and Technology. 49:14. 2135-2141	1.4	1.18	0	0.62	1.3848	6.88	this work	20140908	11.89	15.9949179	-0.358221844	0.101374547	5.323588486	10.07413187	0.181818182	2.593	173.2115513	0	0	2.45	NA	11	6	14	0	24	11	10	2.7213	7.40547369	51.7558	0	2	2	1	1	0	0	0	2	0	0	0
[truncated: 302 more rows]
[truncated: 185 more columns]
