# Supplementary material for: Predicted Adsorption Affinity for Enteric Microbial Metabolites to Metal and Carbon Nanomaterials
Source: J Chem Inf Model. 2022 Jul 25;62(15):3589–603. doi: 10.1021/acs.jcim.2c00492 (PMC9364324; doi:10.1021/acs.jcim.2c00492)
Supplement: Supplementary file 3 — ci2c00492_si_003.zip [file ci2c00492_si_003.zip › TrainingValidationDataSets_Brinkmann2022/70Training_30Validation_split/ApplicabilityDomain_H/CV70validate_H.csv]

key	name	smiles	mp	csid	link	source	E	S	A	B	V	L	type	sortdate	BCUTw.1l	BCUTw.1h	BCUTc.1l	BCUTc.1h	BCUTp.1l	BCUTp.1h	Fsp3	XLogP	MW	LipinskiFailures	nRotB	MLogP	nAtomLAC	nAtomP	nAtomLC	nB	nBase	nAtom	nAromBond	naAromAtom	ALogP	ALogp2	AMR	nAcid	nSmallRings	nAromRings	nRingBlocks	nAromBlocks	nRings3	nRings4	nRings5	nRings6	nRings7	nRings8	nRings9
1759	3-cyanopyridine	c1cc(cnc1)C#N	50.33	78	http://goo.gl/mouej	W.E. Acree Jr. Data Collection 2011	0.75	1.26	0	0.62	0.83	4.164	pyridine derivative	20111213	11.95305148	14.04998404	-0.42281693	0.320586838	4.045030305	7.513631071	0	0.493	104.1095848	0	0	1.9	5	8	6	8	0	12	6	6	0.5583	0.31169889	29.6388	0	1	1	1	1	0	0	0	1	0	0	0
2886	4-hydroxyphenylacetic acid	O=C(O)Cc1ccc(O)cc1	151	124	http://precedings.nature.com/documents/4243/version/3	ONSChallenge Solubility Data	1.172	0.761	0.313	0.823	1.131	-123	organic solid	20120126	11.85	15.99692069	-0.360461253	0.263296549	3.889392211	8.408940814	0.125	1.043	152.147628	0	2	2.01	NA	7	8	11	0	19	6	6	1.2018	1.44432324	39.0597	1	1	1	1	1	0	0	0	1	0	0	0
357	acetaldehyde	CC=O	-125.09	172	http://goo.gl/mouej	W.E. Acree Jr. Data Collection 2011	0.208	0.67	0	0.45	0.4061	1.23	aldehyde	20111213	11.98891055	16.00592359	-0.39017071	0.203633715	2.804045547	4.018512495	0.5	0.334	44.05263974	0	0	1.57	2	1	3	2	0	7	0	0	-0.1825	0.03330625	11.7183	0	0	0	0	0	0	0	0	0	0	0	0
1977	adenine	c1[nH]c2c(ncnc2n1)N	233.141	185	http://goo.gl/mouej	W.E. Acree Jr. Data Collection 2011	1.68	1.59	0.9	0.93	0.9229	6.068	drug	20111213	11.99359774	14.01018494	-0.312891794	0.176257204	5.683212914	8.414633022	0	-0.337	135.1268993	0	0	1.46	3	10	5	11	0	15	10	9	-0.4451	0.19811401	35.1888	0	2	2	1	1	0	0	1	1	0	0	0
2904	adipic acid	C(CCC(=O)O)CC(=O)O	152.8	191	http://precedings.nature.com/documents/4243/version/3	ONSChallenge Solubility Data	0.515	1.042	0.704	0.927	1.103	-123	organic solid	20120126	11.99635518	15.99928409	-0.35140481	0.2787782	3.693835938	6.99708042	0.666666667	0.006	146.1414426	0	5	1.68	6	3	8	9	0	20	0	0	0.5024	0.25240576	32.739	2	0	0	0	0	0	0	0	0	0	0	0
746	benzene	c1ccccc1	5.51	236	http://goo.gl/mouej	W.E. Acree Jr. Data Collection 2011	0.61	0.52	0	0.14	0.7164	2.786	alkylbenzene	20111213	11.85	12.1500544	-0.211758152	0.08829625	6.093375	6.393429402	0	2.022	78.1120599	0	0	2.12	0	6	4	6	0	12	6	6	1.83	3.3489	26.058	0	1	1	1	1	0	0	0	1	0	0	0
359	butanal	O=CCCC	-97.75	256	http://goo.gl/mouej	W.E. Acree Jr. Data Collection 2011	0.187	0.65	0	0.45	0.688	2.27	aldehyde	20111213	11.89	15.99491564	-0.302852812	0.119716108	3.317310447	5.904771637	0.75	1.156	72.10587455	0	2	1.79	4	2	5	4	0	13	0	0	0.9406	0.88472836	20.9462	0	0	0	0	0	0	0	0	0	0	0	0
558	butanoic acid	CCCC(=O)O	-6.32	259	http://goo.gl/mouej	W.E. Acree Jr. Data Collection 2011	0.21	0.64	0.61	0.45	0.7466	2.75	alkanoic acid	20111213	11.99646145	15.99825808	-0.351365017	0.278687302	3.564558108	6.152008013	0.75	0.742	88.10527947	0	2	1.68	4	3	5	5	0	14	0	0	0.8932	0.79780624	21.8716	1	0	0	0	0	0	0	0	0	0	0	0
15	carbon dioxide	C(=O)=O	-56.5	274	http://goo.gl/mouej	W.E. Acree Jr. Data Collection 2011	0	0.28	0.05	0.1	0.2809	0.058	gas	20111213	11.98899108	16.00602276	-0.291304937	0.52437323	1.947572614	2.426431694	0	2.435	44.00954575	0	0	1.35	0	2	3	2	0	3	0	0	-0.1468	0.02155024	6.3844	0	0	0	0	0	0	0	0	0	0	0	0
566	octanoic acid	CCCCCCCC(=O)O	16.46	370	http://goo.gl/mouej	W.E. Acree Jr. Data Collection 2011	0.15	0.65	0.62	0.45	1.3102	4.68	alkanoic acid	20111213	11.9962919	15.99825971	-0.351372895	0.278713531	3.711920383	7.269536194	0.875	3.018	144.2117491	0	6	2.12	8	3	9	9	0	26	0	0	2.718	7.387524	40.2756	1	0	0	0	0	0	0	0	0	0	0	0
576	pimelic acid	O=C(O)CCCCCC(=O)O	105.33	376	http://goo.gl/mouej	W.E. Acree Jr. Data Collection 2011	0.35	1.26	1.1	0.84	1.2437	5.277	alkanedioic acid	20111213	11.99632002	15.99928496	-0.351406651	0.278782688	3.707292969	7.211400643	0.714285714	0.575	160.16806	0	6	1.79	7	3	9	10	0	23	0	0	0.9586	0.91891396	37.34	2	0	0	0	0	0	0	0	0	0	0	0
364	octanal	CCCCCCCC=O	-12.33	441	http://goo.gl/mouej	W.E. Acree Jr. Data Collection 2011	0.137	0.65	0	0.45	1.252	4.361	aldehyde	20111213	11.9886304	16.00592525	-0.38946365	0.206349563	3.438127293	7.207755198	0.875	3.432	128.2123442	0	6	2.23	8	1	9	8	0	25	0	0	2.7654	7.64743716	39.3502	0	0	0	0	0	0	0	0	0	0	0	0
358	propanal	CCC=O	-80.5	512	http://goo.gl/mouej	W.E. Acree Jr. Data Collection 2011	0.196	0.65	0	0.45	0.547	1.815	aldehyde	20111213	11.98884397	16.00592387	-0.38950815	0.206081841	3.127757033	5.27600348	0.666666667	0.587	58.07925714	0	1	1.68	3	1	4	3	0	10	0	0	0.4844	0.23464336	16.3452	0	0	0	0	0	0	0	0	0	0	0	0
4002	Ethanol	CCO	-114.13	682	http://dx.doi.org/10.1016/j.tca.2014.08.024	Mikhail A. Varfolomeeva. Ilnaz T. Rakipova. William E. Acree Jr.. Michela Brumfieldb. Michael H. Abrahamc.Examination of Hydrogen Bonding Interactions between Dissolved Solutes and Alkylbenzene Solvents Based on Abraham Model Correlations Derived From Measured Enthalpies of Solvation. Thermochimica Acta. 2014	0.246	0.42	0.37	0.48	0.4491	1.485	organic	20140902	11.99668808	15.99794144	-0.422125211	0.066940864	3.312473146	4.351780764	1	-0.076	46.06852124	0	0	1.57	2	0	3	2	0	9	0	0	-0.0092	8.46E-05	13.0093	0	0	0	0	0	0	0	0	0	0	0	0
20	HCN	C#N	-13.4	748	http://goo.gl/mouej	W.E. Acree Jr. Data Collection 2011	0.213	0.89	0.4	0.06	0.2366	1.01	gas	20111213	11.95312088	14.04995312	-0.443253347	0.276520882	2.334503079	2.983996921	0	-0.357	27.02537986	0	0	1.46	0	1	2	1	0	3	0	0	0.6046	0.36554116	6.1825	0	0	0	0	0	0	0	0	0	0	0	0
1836	imidazole	c1cnc[nH]1	90.17	773	http://goo.gl/mouej	W.E. Acree Jr. Data Collection 2011	0.71	0.85	0.42	0.78	0.5363	4.018	nitrogen-neterocyclic	20111213	11.98869083	14.01434764	-0.323614562	0.073403956	5.290482396	5.730769079	0	-0.038	68.07737712	0	0	1.57	2	5	3	5	0	9	5	5	-0.2828	0.07997584	19.0128	0	1	1	1	1	0	0	1	0	0	0	0
1850	nicotine	n1cc(ccc1)C2N(C)CCC2	-79	917	http://goo.gl/mouej	W.E. Acree Jr. Data Collection 2011	0.865	0.88	0	1.09	1.371	5.88	nitrogen-neterocyclic	20111213	11.9	14.00408413	-0.29891686	0.108032951	6.259676699	9.730711091	0.5	1.13	162.2319359	0	1	2.34	8	6	7	13	1	26	6	6	1.2427	1.54430329	49.6542	0	2	1	2	1	0	0	1	1	0	0	0
12	nitrous oxide	N#[N+][O-]	-90.81	923	http://goo.gl/mouej	W.E. Acree Jr. Data Collection 2011	0.068	0.35	0	0.1	0.281	0.164	gas	20111213	13.99687403	16.00097154	-0.109873054	0.111748562	2.277632991	2.865368229	0	-0.095	44.01281134	0	0	1.13	0	3	3	2	0	3	0	0	-0.3919	0.15358561	1.945	0	0	0	0	0	0	0	0	0	0	0	0
1490	N,N-dimethylaniline	N(c1ccccc1)(C)C	2.38	924	http://goo.gl/mouej	W.E. Acree Jr. Data Collection 2011	0.957	0.81	0	0.41	1.098	4.701	aromatic amine	20111213	11.99347921	14.00910048	-0.319608492	0.030653599	5.902703129	8.59088073	0.25	2.231	121.1799387	0	1	2.23	0	7	6	9	0	20	6	6	1.9922	3.96886084	40.4866	0	1	1	1	1	0	0	0	1	0	0	0
2875	4-aminobenzoic acid	O=C(O)c1ccc(N)cc1	188.53	953	http://precedings.nature.com/documents/4243/version/3	ONSChallenge Solubility Data	1.308	1.104	0.485	0.792	1.031	-123	organic solid	20120126	11.85	15.99591917	-0.327755212	0.29064419	4.076400806	8.06455718	0	0.82	137.1362496	0	1	1.9	NA	10	7	10	0	17	6	6	0.6878	0.47306884	37.5168	1	1	1	1	1	0	0	0	1	0	0	0
1646	pentachlorophenol	Clc1c(O)c(Cl)c(Cl)c(Cl)c1Cl	173.62	967	http://goo.gl/mouej	W.E. Acree Jr. Data Collection 2011	1.217	0.86	0.61	0.09	1.387	-123	phenol derivative	20111213	11.99856245	34.97297711	-0.356198855	0.16775094	6.183431423	11.19220472	0	4.726	266.336449	0	0	1.46	0	7	6	12	0	13	6	6	4.8846	23.85931716	51.7761	0	1	1	1	1	0	0	0	1	0	0	0
3003	phthalic acid	c1ccc(c(c1)C(=O)O)C(=O)O	223.33	992	http://precedings.nature.com/documents/4243/version/3	ONSChallenge Solubility Data	1.299	1.057	0.208	0.838	1.147	-123	organic solid	20120126	11.99629186	15.99928583	-0.346691323	0.310479947	4.2480625	8.725009269	0	1.252	166.1311514	0	2	1.9	NA	12	6	12	0	18	6	6	1.0388	1.07910544	39.5748	2	1	1	1	1	0	0	0	1	0	0	0
557	propanoic acid	CCC(=O)O	-20.92	1005	http://goo.gl/mouej	W.E. Acree Jr. Data Collection 2011	0.233	0.65	0.61	0.44	0.6057	2.276	alkanoic acid	20111213	11.99654872	15.99825767	-0.351378287	0.27842878	3.407370873	5.523254355	0.666666667	0.173	74.07866207	0	1	1.57	3	3	4	4	0	11	0	0	0.437	0.190969	17.2706	1	0	0	0	0	0	0	0	0	0	0	0
1875	urea	C(=O)(N)N	133.85	1143	http://goo.gl/mouej	W.E. Acree Jr. Data Collection 2011	0.501	1.49	0.83	0.84	0.4648	3.32	urea	20111213	11.99397673	15.9949159	-0.280823846	0.288680749	3.318997245	4.816115768	0	-1.686	60.05531025	0	0	1.24	0	4	3	3	0	8	0	0	-1.0421	1.08597241	13.1426	0	0	0	0	0	0	0	0	0	0	0	0
2010	xanthine	c1[nH]c2c(n1)nc(nc2O)O	257.211	1151	http://goo.gl/mouej	W.E. Acree Jr. Data Collection 2011	1.39	1.47	0.9	1.09	0.9405	5.917	drug	20111213	11.99640026	15.99826176	-0.349069612	0.288796718	4.546562642	8.163697571	0	0.825	152.1110652	0	0	1.35	3	11	6	12	0	15	10	9	0.2877	0.08277129	33.7906	0	2	2	1	1	0	0	1	1	0	0	0
2012	amitrole	c1[nH]c(nn1)N	156.33	1577	http://goo.gl/mouej	W.E. Acree Jr. Data Collection 2011	1.063	1.48	0.94	0.7	0.595	4.327	drug	20111213	11.99383202	14.00980206	-0.300703546	0.202145105	4.900695903	6.345679771	0	0.724	84.08004764	0	0	1.24	0	6	4	6	0	10	5	5	-1.011	1.022121	23.4027	0	1	1	1	1	0	0	1	0	0	0	0
355	3-methoxypropylamine	O(CCCN)C	-50.489	1609	http://goo.gl/mouej	W.E. Acree Jr. Data Collection 2011	0.264	0.74	0.16	0.86	0.8307	3.056	alkoxyalkylamine	20111213	11.9964614	15.9979425	-0.410890973	0.063164066	4.235745135	6.221632736	1	-0.398	89.13640001	0	3	1.68	3	0	6	5	1	17	0	0	-0.7161	0.51279921	25.8277	0	0	0	0	0	0	0	0	0	0	0	0
4085	5,7-Dibromo-8-hydroxyquinoline	C1=CC2=C(C(=C(C=C2Br)Br)O)N=C1	198.5	2359	http://dx.doi.org/10.1080/01496395.2014.928768	Michael H. Abraham and William E. Acree Jr. (2014) Descriptors for the Prediction of Partition Coefficients of 8-Hydroxyquinoline and its Derivatives. Separation Science and Technology. 49:14. 2135-2141	1.91	1.3	0	0.54	1.453	8.01	this work	20140908	11.85	78.91933743	-0.35684776	0.146887833	6.139213527	11.42125781	0	3.315	302.9494909	0	0	2.01	NA	11	7	14	0	18	11	10	3.2457	10.53456849	56.919	0	2	2	1	1	0	0	0	2	0	0	0
1986	caffeine	Cn1cnc2c1c(=O)n(c(=O)n2C)C	237.5	2424	http://goo.gl/mouej	W.E. Acree Jr. Data Collection 2011	1.5	1.82	0.08	1.25	1.3632	7.838	drug	20111213	11.99347887	15.99592273	-0.273072981	0.289510704	4.963224266	9.556260609	0.375	1.552	194.1909174	0	0	1.68	3	11	7	15	0	24	10	9	0.8222	0.67601284	49.4886	0	2	2	1	1	0	0	1	1	0	0	0
4083	5,7-Dichloro-8-hydroxyquinoline	C1=CC2=C(C(=C(C=C2Cl)Cl)O)N=C1	180	2621	http://dx.doi.org/10.1080/01496395.2014.928768	Michael H. Abraham and William E. Acree Jr. (2014) Descriptors for the Prediction of Partition Coefficients of 8-Hydroxyquinoline and its Derivatives. Separation Science and Technology. 49:14. 2135-2141	1.56	1.16	0.04	0.55	1.3478	7.03	this work	20140908	11.85	34.96985367	-0.356602372	0.146937993	5.777649882	10.03915062	0	2.963	214.0483101	0	0	2.01	NA	11	7	14	0	18	11	10	3.0777	9.47223729	51.283	0	2	2	1	1	0	0	0	2	0	0	0
4082	5-Chloro-7-iodo-8-hydroxyquinoline	C1=CC2=C(C(=C(C=C2Cl)I)O)N=C1	178.5	2686	http://dx.doi.org/10.1080/01496395.2014.928768	Michael H. Abraham and William E. Acree Jr. (2014) Descriptors for the Prediction of Partition Coefficients of 8-Hydroxyquinoline and its Derivatives. Separation Science and Technology. 49:14. 2135-2141	2.07	1.22	0	0.59	1.4836	8.33	this work	20140908	11.85	126.9044731	-0.357289477	0.146869574	6.639398393	12.94284742	0	3.409	305.4998456	0	0	2.01	NA	11	7	14	0	18	11	10	2.9915	8.94907225	58.8863	0	2	2	1	1	0	0	0	2	0	0	0
4081	5-Chloro-8-hydroxyquinoline	C1=CC2=C(C=CC(=C2N=C1)O)Cl	126.5	2715	http://dx.doi.org/10.1080/01496395.2014.928768	Michael H. Abraham and William E. Acree Jr. (2014) Descriptors for the Prediction of Partition Coefficients of 8-Hydroxyquinoline and its Derivatives. Separation Science and Technology. 49:14. 2135-2141	1.51	1.22	0	0.48	1.2254	6.477	this work	20140908	11.99853694	34.96937992	-0.358217484	0.129078632	5.288651506	9.794634198	0	2.341	179.6033133	0	0	2.12	NA	11	6	13	0	18	11	10	2.4133	5.82401689	46.4782	0	2	2	1	1	0	0	0	2	0	0	0
220	dibromomethane	BrCBr	-52.62	2916	http://goo.gl/mouej	W.E. Acree Jr. Data Collection 2011	0.71	0.69	0.11	0.07	0.5995	2.886	bromoalkane	20111213	11.99981917	78.91943323	-0.166165378	0.159215159	6.695198061	8.843647734	1	2.195	173.8336733	0	0	1.35	0	0	3	2	0	5	0	0	1.4959	2.23771681	22.0715	0	0	0	0	0	0	0	0	0	0	0	0
325	methoxyflurane	ClC(Cl)C(F)(F)OC	-35.25	3973	http://goo.gl/mouej	W.E. Acree Jr. Data Collection 2011	0.109	0.67	0.07	0.14	0.87	2.864	ether	20111213	11.99654869	34.9698533	-0.351485946	0.396641259	4.050375	8.240127626	1	1.911	164.9660572	0	2	1.24	2	0	5	7	0	12	0	0	2.143	4.592449	27.975	0	0	0	0	0	0	0	0	0	0	0	0
1919	propazine	Clc1nc(nc(n1)NC(C)C)NC(C)C	213	4768	http://goo.gl/mouej	W.E. Acree Jr. Data Collection 2011	1.19	1.26	0.13	1.05	1.7605	8.263	pesticide	20111213	11.89	34.96885331	-0.2548658	0.26091446	5.86663966	8.917399983	0.666666667	2.124	229.7101287	0	4	1.79	3	8	9	15	0	31	6	6	2.9132	8.48673424	66.6322	0	1	1	1	1	0	0	0	1	0	0	0
1713	2-hydroxybenzyl alcohol	OCc1ccccc1O	85.67	4962	http://goo.gl/mouej	W.E. Acree Jr. Data Collection 2011	0.998	1.14	0.62	0.72	0.9747	4.978	aromatic alkanol	20111213	11.99632006	15.9982593	-0.391095982	0.103537357	4.332402064	7.971381908	0.142857143	1.234	124.1374872	0	1	2.01	NA	7	6	9	0	17	6	6	0.9581	0.91795561	34.568	0	1	1	1	1	0	0	0	1	0	0	0
1681	2-aminophenol	c1ccc(c(c1)N)O	174.75	5596	http://goo.gl/mouej	W.E. Acree Jr. Data Collection 2011	1.11	1.31	0.61	0.6	0.8749	4.975	phenol derivative	20111213	11.9963552	15.99794303	-0.384345453	0.115098231	4.861636314	7.568634141	0	1.228	109.1261088	0	0	1.9	0	8	5	8	0	15	6	6	0.816	0.665856	32.4525	0	1	1	1	1	0	0	0	1	0	0	0
1853	N-nitrosodimethylamine	O=NN(C)C	10.041	5894	http://goo.gl/mouej	W.E. Acree Jr. Data Collection 2011	0.393	1.19	0	0.56	0.6057	2.763	N-nitrosoamine	20111213	11.99383247	15.99491615	-0.22104896	0.06370927	2.857247904	5.65266862	1	-0.275	74.08192766	0	1	1.35	0	3	4	4	0	11	0	0	0.0908	0.00824464	20.0505	0	0	0	0	0	0	0	0	0	0	0	0
362	hexanal	O=CCCCCC	-56	5949	http://goo.gl/mouej	W.E. Acree Jr. Data Collection 2011	0.146	0.65	0	0.45	0.97	3.37	aldehyde	20111213	11.89	15.99491614	-0.302860389	0.119737389	3.435200638	6.773408336	0.833333333	2.294	100.1591094	0	4	2.01	6	2	7	6	0	19	0	0	1.853	3.433609	30.1482	0	0	0	0	0	0	0	0	0	0	0	0
1403	phenacyl bromide	O=C(c1ccccc1)CBr	49.83	6023	http://goo.gl/mouej	W.E. Acree Jr. Data Collection 2011	1.059	1.44	0	0.44	1.189	-123	aromatic ketone	20111213	11.99884416	78.91851804	-0.292189474	0.179357767	5.214089571	9.068883757	0.125	2.474	199.0444053	0	2	2.12	NA	8	7	10	0	17	6	6	2.4604	6.05356816	44.3477	0	1	1	1	1	0	0	0	1	0	0	0
184	1,1,1-trichloroethane	ClC(Cl)(Cl)C	-31.14	6042	http://goo.gl/mouej	W.E. Acree Jr. Data Collection 2011	0.37	0.41	0	0.09	0.7576	2.733	chloroalk_ne	20111213	11.89	34.97085294	-0.117773013	0.304646414	6.57125	9.7416193	1	2.469	133.4041068	0	0	1.35	2	0	3	4	0	8	0	0	2.0293	4.11805849	26.2173	0	0	0	0	0	0	0	0	0	0	0	0
97	ethene	C=C	-169.14	6085	http://goo.gl/mouej	W.E. Acree Jr. Data Collection 2011	0.107	0.1	0	0.07	0.347	0.289	alkene	20111213	11.79	12.21	-0.315819183	0.104180817	3.691	4.111	0	1.262	28.05323481	0	0	1.68	2	2	2	1	0	6	0	0	0.9472	0.89718784	9.9758	0	0	0	0	0	0	0	0	0	0	0	0
222	bromoethane	BrCC	-118.92	6092	http://goo.gl/mouej	W.E. Acree Jr. Data Collection 2011	0.37	0.4	0	0.12	0.5654	2.12	bromoalkane	20111213	11.89	78.91833713	-0.143560331	0.106868124	5.418262169	6.990236345	1	1.736	108.9647035	0	0	1.57	2	0	3	2	0	8	0	0	1.3399	1.79533201	19.0438	0	0	0	0	0	0	0	0	0	0	0	0
145	propyne	C#CC	-102.7	6095	http://goo.gl/mouej	W.E. Acree Jr. Data Collection 2011	0.183	0.25	0.12	0.14	0.4453	1.025	alkyne	20111213	11.89	12.11001818	-0.178480849	0.066027639	3.767246909	4.452903446	0.333333333	1.017	40.06397071	0	0	1.79	3	2	3	2	0	7	0	0	1.9249	3.70524001	14.0668	0	0	0	0	0	0	0	0	0	0	0	0
181	chloroethane	ClCC	-138.85	6097	http://goo.gl/mouej	W.E. Acree Jr. Data Collection 2011	0.227	0.4	0	0.1	0.5128	1.678	chloroalk_ne	20111213	11.89	34.96885277	-0.173736656	0.119355622	4.616245438	5.837720511	1	1.398	64.51411314	0	0	1.57	2	0	3	2	0	8	0	0	1.1954	1.42898116	16.0603	0	0	0	0	0	0	0	0	0	0	0	0
75	cyclopropane	C1CC1	-127.37	6111	http://goo.gl/mouej	W.E. Acree Jr. Data Collection 2011	0.41	0.23	0	0	0.4227	1.314	cycloalkane	20111213	11.9	12.10002	-0.152797442	0.047222554	4.64	4.840019996	1	1.707	42.07985221	0	0	1.79	0	0	2	3	0	9	0	0	1.3686	1.87306596	13.803	0	1	0	1	0	1	0	0	0	0	0	0
225	2-bromopropane	BrC(C)C	-89	6118	http://goo.gl/mouej	W.E. Acree Jr. Data Collection 2011	0.332	0.35	0	0.14	0.7063	2.39	bromoalkane	20111213	11.89	78.91833714	-0.140177419	0.113426398	6.049066759	8.245524264	1	2.033	122.9913209	0	0	1.68	3	0	3	3	0	11	0	0	1.7174	2.94946276	23.462	0	0	0	0	0	0	0	0	0	0	0	0
31	2-methylpropane	CC(C)C	-148.95	6120	http://goo.gl/mouej	W.E. Acree Jr. Data Collection 2011	0	0	0	0	0.6722	1.409	alkane	20111213	11.89	12.11003668	-0.166165952	0.054292795	5.11729559	6.394051595	1	2.555	58.12235113	0	0	1.9	3	0	3	3	0	14	0	0	1.992	3.968064	20.1538	0	0	0	0	0	0	0	0	0	0	0	0
246	2-iodopropane	IC(C)C	-90	6122	http://goo.gl/mouej	W.E. Acree Jr. Data Collection 2011	0.622	0.35	0	0.17	0.7895	2.9	iodoalkane	20111213	11.89	126.904473	-0.138201537	0.089601439	7.195878933	10.5336303	1	2.233	169.992266	0	0	1.68	3	0	3	3	0	11	0	0	2.2487	5.05665169	28.8091	0	0	0	0	0	0	0	0	0	0	0	0
182	1,1-dichloroethane	ClC(Cl)C	-96.95	6125	http://goo.gl/mouej	W.E. Acree Jr. Data Collection 2011	0.32	0.49	0.1	0.1	0.6352	2.316	chloroalk_ne	20111213	11.89	34.96985285	-0.146537378	0.208802559	5.59325	7.787667667	1	1.816	98.95910997	0	0	1.46	2	0	3	3	0	8	0	0	1.2509	1.56475081	21.2806	0	0	0	0	0	0	0	0	0	0	0	0
160	1,1-difluoroethane	FC(F)C	-117	6128	http://goo.gl/mouej	W.E. Acree Jr. Data Collection 2011	-0.25	0.47	0.04	0.07	0.4258	0.57	fluoroalkane	20111213	11.89	18.9994038	-0.211224441	0.278816616	2.52275	3.852041758	1	1.542	66.05004125	0	0	1.46	2	0	3	3	0	8	0	0	0.6551	0.42915601	11.4436	0	0	0	0	0	0	0	0	0	0	0	0
267	difluorochloromethane	ClC(F)F	-151.7	6132	http://goo.gl/mouej	W.E. Acree Jr. Data Collection 2011	0	0.25	0.2	0	0.4073	0.69	haloalkane	20111213	11.99827128	34.96885285	-0.206951349	0.359897701	2.864937642	4.39395858	1	1.8	86.46842067	0	0	1.24	0	0	3	3	0	5	0	0	1.2238	1.49768644	11.6946	0	0	0	0	0	0	0	0	0	0	0	0
2236	tert-butyl alcohol	CC(C)(C)O	25.35	6146	http://dx.doi.org/10.1021/ci049943w	Jes?s Jover; Ram?n Bosque; and Joaquim Sales. 2004. Determination of Abraham Solute Parameters from Molecular Structure. J. Chem. Inf. Comput. Sci. 44 (3)	0.18	0.3	0.31	0.6	0.5159	-123	organic	20040417	11.99646149	15.99794197	-0.415690965	0.082652418	4.576436188	6.860312569	1	0.801	74.12175605	0	0	1.79	3	0	3	4	0	15	0	0	0.5733	0.32867289	22.0651	0	0	0	0	0	0	0	0	0	0	0	0
2471	2,2-dimethyl-1-propanol	OCC(C)(C)C	52.17	6164	http://dx.doi.org/10.1021/ci049943w	Jes?s Jover; Ram?n Bosque; and Joaquim Sales. 2004. Determination of Abraham Solute Parameters from Molecular Structure. J. Chem. Inf. Comput. Sci. 44 (3)	0.22	0.36	0.37	0.53	0.6138	-123	organic	20040417	11.89	15.99491589	-0.395185904	0.075816688	4.267372386	7.883272297	1	0.974	88.14837346	0	1	1.9	3	0	4	5	0	18	0	0	1.1075	1.22655625	26.4036	0	0	0	0	0	0	0	0	0	0	0	0
2620	tetrachlorodifluoroethane	ClC(Cl)(Cl)C(Cl)(F)F	40.6	6186	http://dx.doi.org/10.1021/ci049943w	Jes?s Jover; Ram?n Bosque; and Joaquim Sales. 2004. Determination of Abraham Solute Parameters from Molecular Structure. J. Chem. Inf. Comput. Sci. 44 (3)	0.23	0.31	0	0.01	0.9154	-123	organic	20040417	11.99782584	34.97185353	-0.194489964	0.432045325	4.965138781	10.62450191	1	3.608	203.8300285	0	1	1.02	2	0	4	7	0	8	0	0	2.983	8.898289	32.2084	0	0	0	0	0	0	0	0	0	0	0	0
295	1,2-difluorotetrachloroethane	ClC(Cl)(F)C(Cl)(Cl)F	26	6187	http://goo.gl/mouej	W.E. Acree Jr. Data Collection 2011	0.227	0.33	0	0.02	0.9154	3.03	haloalkane	20111213	11.99782584	34.97185353	-0.204981567	0.403673419	5.477270527	9.604260304	1	3.608	203.8300285	0	1	1.02	2	0	4	7	0	8	0	0	2.983	8.898289	32.2084	0	0	0	0	0	0	0	0	0	0	0	0
2377	chloropentafluoroethane	FC(F)(F)C(Cl)(F)F	-99.4	6190	http://dx.doi.org/10.1021/ci049943w	Jes?s Jover; Ram?n Bosque; and Joaquim Sales. 2004. Determination of Abraham Solute Parameters from Molecular Structure. J. Chem. Inf. Comput. Sci. 44 (3)	-0.36	-0.12	0	0	0.6013	-123	organic	20040417	11.99782577	34.96885308	-0.190694408	0.476578228	2.92075	5.512823156	1	3.197	154.4664255	0	1	1.02	2	0	4	7	0	8	0	0	2.3929	5.72597041	17.704	0	0	0	0	0	0	0	0	0	0	0	0
2029	tetraethyllead	CC[Pb](CC)(CC)CC	3.821	6265	http://goo.gl/mouej	W.E. Acree Jr. Data Collection 2011	0.864	0.05	0	0.05	1.6476	5.46	organometalic	20111213	NA	NA	NA	NA	NA	NA	1	3.544	323.4616099	0	4	2.23	2	0	5	8	0	29	0	0	3.4464	11.87767296	40.4636	0	0	0	0	0	0	0	0	0	0	0	0
127	2-methylbuta-1,3-diene	CC(=C)C=C	-145.97	6309	http://goo.gl/mouej	W.E. Acree Jr. Data Collection 2011	0.313	0.23	0	0.1	0.7271	2.101	alkene	20111213	11.79	12.21002884	-0.293085342	0.128161241	5.216910898	7.225503793	0.2	2.348	68.11720551	0	1	2.01	4	4	4	4	0	13	0	0	1.8614	3.46480996	24.5764	0	0	0	0	0	0	0	0	0	0	0	0
478	2-methylpropionitrile	N#CC(C)C	-71.88	6311	http://goo.gl/mouej	W.E. Acree Jr. Data Collection 2011	0.142	0.87	0	0.4	0.686	2.465	nitrile	20111213	11.89	14.00307606	-0.262335958	0.12163694	3.819997573	6.572924343	0.75	0.577	69.10523207	0	0	1.79	3	2	4	4	0	12	0	0	1.174	1.378276	20.8244	0	0	0	0	0	0	0	0	0	0	0	0
4041	2-Methylpropan-1-ol	CC(C)CO	-108	6312	http://dx.doi.org/10.1016/j.tca.2014.08.024	Mikhail A. Varfolomeeva. Ilnaz T. Rakipova. William E. Acree Jr.. Michela Brumfieldb. Michael H. Abrahamc.Examination of Hydrogen Bonding Interactions between Dissolved Solutes and Alkylbenzene Solvents Based on Abraham Model Correlations Derived From Measured Enthalpies of Solvation. Thermochimica Acta. 2014	0.217	0.39	0.37	0.48	0.7309	2.413	organic	20140902	11.99646149	15.99794197	-0.421345168	0.071853976	3.945673112	6.6197529	1	0.579	74.12175605	0	1	1.79	3	0	4	4	0	15	0	0	0.8338	0.69522244	22.0053	0	0	0	0	0	0	0	0	0	0	0	0
4042	1,2-Dichloropropane	CC(CCl)Cl	-100	6316	http://dx.doi.org/10.1016/j.tca.2014.08.024	Mikhail A. Varfolomeeva. Ilnaz T. Rakipova. William E. Acree Jr.. Michela Brumfieldb. Michael H. Abrahamc.Examination of Hydrogen Bonding Interactions between Dissolved Solutes and Alkylbenzene Solvents Based on Abraham Model Correlations Derived From Measured Enthalpies of Solvation. Thermochimica Acta. 2014	0.369	0.63	0	0.17	0.7761	2.836	organic	20140902	11.99863545	34.97015499	-0.210488351	0.11847178	5.419619345	8.066190924	1	2.037	112.9857274	0	1	1.57	3	0	4	4	0	11	0	0	1.8893	3.56945449	25.0738	0	0	0	0	0	0	0	0	0	0	0	0
372	butanone	CCC(=O)C	-86.65	6321	http://goo.gl/mouej	W.E. Acree Jr. Data Collection 2011	0.166	0.7	0	0.51	0.6879	2.287	ketone	20111213	11.89	15.99491564	-0.299501627	0.190864822	3.800872342	5.916761187	0.75	0.438	72.10587455	0	1	1.79	4	1	4	4	0	13	0	0	0.4229	0.17884441	20.8217	0	0	0	0	0	0	0	0	0	0	0	0
538	N-methylacetamide	O=C(NC)C	27.33	6334	http://goo.gl/mouej	W.E. Acree Jr. Data Collection 2011	0.35	1.28	0.4	0.71	0.6468	2.974	alkaneamide	20111213	11.89	15.99491589	-0.281442527	0.247215161	3.717122177	5.609100853	0.666666667	-0.29	73.0939011	0	1	1.57	2	3	4	4	0	12	0	0	-0.6262	0.39212644	19.3626	0	0	0	0	0	0	0	0	0	0	0	0
1871	methyl methacrylate	O=C(OC)C(=C)C	-47.89	6406	http://goo.gl/mouej	W.E. Acree Jr. Data Collection 2011	0.245	0.51	0	0.44	0.8445	2.88	methacrylate	20111213	11.89	15.99591715	-0.315428388	0.288044269	4.126494235	7.146783956	0.4	0.714	100.1160154	0	2	1.79	3	5	5	6	0	15	0	0	1.1651	1.35745801	26.4176	0	0	0	0	0	0	0	0	0	0	0	0
2900	acenaphthene	c1cc2cccc3c2c(c1)CC3	94.28	6478	http://precedings.nature.com/documents/4243/version/3	ONSChallenge Solubility Data	1.781	0.983	0	0.246	1.259	-123	organic solid	20120126	11.9	12.10021925	-0.131409189	0.069428152	7.32115625	9.929758718	0.166666667	3.612	154.2082383	0	0	2.78	0	10	6	14	0	22	11	10	3.3392	11.15025664	50.7884	0	3	2	1	1	0	0	1	2	0	0	0
1707	naphthalene-1,5-diol	Oc1cccc2c1cccc2O	150.001	6492	http://goo.gl/mouej	W.E. Acree Jr. Data Collection 2011	1.8	1.62	0.93	0.63	1.2028	7.453	naphthol derivatives	20111213	11.99624948	15.99826052	-0.38579515	0.105897147	5.274673538	9.219636194	0	2.476	160.1696949	0	0	2.34	0	12	6	13	0	20	11	10	2.2036	4.85585296	45.8964	0	2	2	1	1	0	0	0	2	0	0	0
1530	phthalimide	O=C2c1ccccc1C(=O)N2	236	6550	http://goo.gl/mouej	W.E. Acree Jr. Data Collection 2011	1.183	2.05	0.4	0.42	1.0208	6.193	benzamide	20111213	11.99447287	15.99591969	-0.275406511	0.260825424	4.60896875	8.723635711	0	0.992	147.131104	0	0	2.01	NA	11	6	12	0	16	6	6	0.6565	0.43099225	38.3192	0	2	2	1	1	0	0	1	1	0	0	0
2146	phthalide	O=C1OCc2ccccc12	74.5	6621	http://goo.gl/mouej	W.E. Acree Jr. Data Collection 2011	0.95	1.84	0	0.45	0.964	5.39	organic	20111213	11.85	15.99591867	-0.307027838	0.29391894	4.259965434	8.447440598	0.125	1.646	134.1323416	0	0	2.12	NA	9	6	11	0	16	6	6	1.4389	2.07043321	36.1401	0	2	1	1	1	0	0	1	1	0	0	0
1487	2,6-dimethylaniline	Nc1c(cccc1C)C	10.55	6630	http://goo.gl/mouej	W.E. Acree Jr. Data Collection 2011	0.972	0.9	0.05	0.49	1.098	-123	aromatic amine	20111213	11.89	14.00307807	-0.302035378	0.0746196	6.035921844	8.590887707	0.25	1.657	121.1799387	0	0	2.23	NA	7	5	9	0	20	6	6	2.0558	4.22631364	40.8408	0	1	1	1	1	0	0	0	1	0	0	0
1636	2,6-dichlorophenol	Clc1cccc(Cl)c1O	67.07	6633	http://goo.gl/mouej	W.E. Acree Jr. Data Collection 2011	0.9	0.9	0.38	0.24	1.0199	-123	phenol derivative	20111213	11.99635525	34.96985331	-0.380369769	0.145929434	5.568281541	8.924639849	0	2.86	163.0014585	0	0	1.79	0	7	5	9	0	13	6	6	2.8914	8.36019396	37.3617	0	1	1	1	1	0	0	0	1	0	0	0
2654	n-methylbenzenesulfonamide	O=S(=O)(c1ccccc1C)N	156.15	6658	http://dx.doi.org/10.1021/ci049943w	Jes?s Jover; Ram?n Bosque; and Joaquim Sales. 2004. Determination of Abraham Solute Parameters from Molecular Structure. J. Chem. Inf. Comput. Sci. 44 (3)	1.1	1.5	0.3	0.82	1.0445	-123	organic	20040417	11.999	31.97274484	-0.249597101	0.263398493	6.848454411	11.19362862	0.142857143	0.707	171.2182161	0	1	1.79	NA	10	6	11	0	20	6	6	1.0214	1.04325796	43.2571	0	1	1	1	1	0	0	0	1	0	0	0
1692	3-(trifluoromethyl)-4-nitrophenol	O=[N+]([O-])c1c(cc(O)cc1)C(F)(F)F	76	6665	http://goo.gl/mouej	W.E. Acree Jr. Data Collection 2011	0.69	1.44	1.25	0.13	1.1433	-123	phenol derivative	20111213	11.99749678	19.00125507	-0.360423635	0.438954573	3.601976801	8.084566979	0.142857143	2.433	207.1070419	0	2	1.46	NA	10	7	14	0	18	6	6	2.3993	5.75664049	41.0505	0	1	1	1	1	0	0	0	1	0	0	0
1544	2-bromobenzoic acid	O=C(O)c1ccccc1Br	148.25	6674	http://goo.gl/mouej	W.E. Acree Jr. Data Collection 2011	1	1	0.64	0.53	1.107	5.454	aromatic carboxylic acid	20111213	11.99884721	78.91851804	-0.327679976	0.292282785	4.431463843	10.18768445	0	2.435	201.0171929	0	1	1.9	NA	9	6	10	0	15	6	6	2.1828	4.76461584	40.4392	1	1	1	1	1	0	0	0	1	0	0	0
865	1-bromonaphthalene	Brc2cccc1ccccc12	-1.27	6735	http://goo.gl/mouej	W.E. Acree Jr. Data Collection 2011	1.59	1.13	0	0.13	1.26	-123	haloaromatic	20111213	11.85	78.91833725	-0.121369915	0.184193283	7.093518044	10.73867702	0	4.086	207.0664722	0	0	2.45	0	10	6	12	0	18	11	10	3.4868	12.15777424	50.131	0	2	2	1	1	0	0	0	2	0	0	0
796	1-methylnaphthalene	c1cccc2cccc(c12)C	-10.1	6736	http://goo.gl/mouej	W.E. Acree Jr. Data Collection 2011	1.337	0.94	0	0.22	1.2263	5.802	alkylnaphthalene	20111213	11.89	12.11017617	-0.150953213	0.069245376	6.418717935	9.494508638	0.090909091	3.725	142.1975024	0	0	2.67	NA	10	6	12	0	21	11	10	3.2246	10.39804516	47.5494	0	2	2	1	1	0	0	0	2	0	0	0
866	1-chloronaphthalene	c1ccc2c(c1)cccc2Cl	-13	6737	http://goo.gl/mouej	W.E. Acree Jr. Data Collection 2011	1.417	1	0	0.14	1.2078	5.856	polychlorinated naphthalene	20111213	11.99853173	34.96937986	-0.176818979	0.127507325	6.537703224	9.843758821	0	3.91	162.6158818	0	0	2.45	0	10	6	12	0	18	11	10	3.4028	11.57904784	47.313	0	2	2	1	1	0	0	0	2	0	0	0
2134	xanthone	O=C1c3c(Oc2c1cccc2)cccc3	175.5	6753	http://goo.gl/mouej	W.E. Acree Jr. Data Collection 2011	1.641	1.8	0	0.5	1.4309	-123	organic	20111213	11.85	15.99592119	-0.308483766	0.198089367	5.371431539	9.344633847	0	4.212	196.2019025	0	0	2.67	0	15	8	17	0	23	16	14	3.2192	10.36324864	56.6661	0	3	3	1	1	0	0	0	3	0	0	0
741	toluene-2,6-diisocyanate	O=C=Nc1cccc(N=C=O)c1C	17.1	6773	http://goo.gl/mouej	W.E. Acree Jr. Data Collection 2011	1.09	1.36	0	0.45	1.2841	6.05	isocyanate	20111213	11.89	15.99592118	-0.261425973	0.33841566	3.397546875	9.014742956	0.111111111	4.776	174.1564839	0	2	2.01	NA	12	9	13	0	19	6	6	2.0368	4.14855424	45.2148	0	1	1	1	1	0	0	0	1	0	0	0
1453	1,2-dicyanobenzene	N#Cc1ccccc1C#N	140	6775	http://goo.gl/mouej	W.E. Acree Jr. Data Collection 2011	0.874	1.96	0	0.41	1.0258	5.595	aromatic nitrile	20111213	11.95302754	14.04998537	-0.422871302	0.320441727	4.272135462	8.399884237	0	1.468	128.1310566	0	0	2.12	NA	10	6	10	0	14	6	6	1.5878	2.52110884	37.5334	0	1	1	1	1	0	0	0	1	0	0	0
1503	2-nitroanisole	[O-][N+](=O)c1ccccc1OC	9.97	6781	http://goo.gl/mouej	W.E. Acree Jr. Data Collection 2011	0.968	1.34	0	0.38	1.0902	-123	aromatic nitro	20111213	11.99632	15.99870399	-0.375253365	0.156420657	3.730986824	7.998024768	0.142857143	1.829	153.1356545	0	2	1.79	0	10	6	11	0	18	6	6	1.708	2.917264	39.8459	0	1	1	1	1	0	0	0	1	0	0	0
867	2-chloronaphthalene	Clc2ccc1c(cccc1)c2	61	6789	http://goo.gl/mouej	W.E. Acree Jr. Data Collection 2011	1.45	1	0	0.14	1.2078	5.834	polychlorinated naphthalene	20111213	11.85	34.96885312	-0.136640164	0.180518288	6.213977942	9.354762219	0	3.91	162.6158818	0	0	2.45	0	10	7	12	0	18	11	10	3.4028	11.57904784	47.313	0	2	2	1	1	0	0	0	2	0	0	0
1491	N,N-diethylaniline	N(c1ccccc1)(CC)CC	-38.2	6794	http://goo.gl/mouej	W.E. Acree Jr. Data Collection 2011	0.953	0.8	0	0.41	1.3798	5.287	aromatic amine	20111213	11.89	14.00307907	-0.275126755	0.087466912	5.668300635	9.219654636	0.4	3.077	149.2331735	0	3	2.45	2	7	7	11	0	26	6	6	2.6898	7.23502404	49.9826	0	1	1	1	1	0	0	0	1	0	0	0
92	bicyclohexyl	C1CC(CCC1)C2CCCCC2	4	6827	http://goo.gl/mouej	W.E. Acree Jr. Data Collection 2011	0.531	0.33	0	0.07	1.5822	5.922	cycloalkane	20111213	11.9	12.10021925	-0.143946263	0.056612951	6.956296875	9.788479559	1	6.366	166.3035273	1	1	2.78	0	0	8	13	0	34	0	0	4.694	22.033636	53.305	0	2	0	2	0	0	0	0	2	0	0	0
1901	thianthrene	S1c3c(Sc2c1cccc2)cccc3	159.3	6842	http://goo.gl/mouej	W.E. Acree Jr. Data Collection 2011	2.24	1.39	0	0.36	1.5426	8.541	heterocyclic sulfur-containing	20111213	11.85	31.9730722	-0.164642344	0.144351991	7.728054688	12.19419636	0	4.39	216.3245268	0	0	2.56	0	6	8	16	0	22	12	12	4.2368	17.95047424	65.3682	0	3	3	1	1	0	0	0	3	0	0	0
749	1,2-dimethylbenzene	Cc1ccccc1C	-25.07	6967	http://goo.gl/mouej	W.E. Acree Jr. Data Collection 2011	0.663	0.56	0	0.16	0.9982	3.939	alkylbenzene	20111213	11.89	12.11011416	-0.153572681	0.066679311	6.076517438	8.135706971	0.25	2.896	106.1652947	0	0	2.34	NA	6	5	8	0	18	6	6	2.8024	7.85344576	36.1404	0	1	1	1	1	0	0	0	1	0	0	0
1637	3,4-dichlorophenol	Clc1ccc(O)cc1Cl	67	6988	http://goo.gl/mouej	W.E. Acree Jr. Data Collection 2011	1.02	1.24	0.93	0	1.0199	-123	phenol derivative	20111213	11.99856245	34.97015535	-0.360352092	0.144284666	4.960934176	9.299243489	0	2.86	163.0014585	0	0	1.79	0	7	6	9	0	13	6	6	2.8914	8.36019396	37.3617	0	1	1	1	1	0	0	0	1	0	0	0
194	1,2,3-trichloropropane	ClCC(Cl)CCl	-14.57	7013	http://goo.gl/mouej	W.E. Acree Jr. Data Collection 2011	0.547	0.65	0.03	0.31	0.8985	3.582	chloroalk_ne	20111213	11.99863545	34.97105692	-0.213589753	0.114917286	5.658611558	9.039002805	1	2.379	147.4307242	0	2	1.46	3	0	5	5	0	11	0	0	2.2057	4.86511249	29.6691	0	0	0	0	0	0	0	0	0	0	0	0
329	2-methyltetrahydrofuran	O1C(C)CCC1	-136	7028	http://goo.gl/mouej	W.E. Acree Jr. Data Collection 2011	0.241	0.48	0	0.53	0.7632	2.82	ether	20111213	11.99687761	15.99741729	-0.400029819	0.070027864	5.265493364	6.661509119	1	0.986	86.13249195	0	0	1.9	5	0	4	6	0	16	0	0	0.889	0.790321	24.9709	0	1	0	1	0	0	0	1	0	0	0	0
1583	5-nitrosalicylic acid	O=C(O)c1cc(ccc1O)[N+]([O-])=O	230.75	7042	http://goo.gl/mouej	W.E. Acree Jr. Data Collection 2011	1.33	1.23	0.82	0.47	1.1646	6.305	aromatic carboxylic acid	20111213	11.999	16.01706918	-0.359639954	0.293321498	3.691969141	8.433633692	0	1.552	183.1185829	0	2	1.57	NA	13	7	13	0	18	6	6	1.0614	1.12656996	41.8352	1	1	1	1	1	0	0	0	1	0	0	0
2241	isobutyl mathacrylate	O=C(OCC(C)C)C(=C)C	-34.959	7074	http://dx.doi.org/10.1021/ci049943w	Jes?s Jover; Ram?n Bosque; and Joaquim Sales. 2004. Determination of Abraham Solute Parameters from Molecular Structure. J. Chem. Inf. Comput. Sci. 44 (3)	0.143	0.46	0	0.51	0.9662	-123	organic	20040417	11.89	15.99591866	-0.311833853	0.288325347	4.440869905	7.460394068	0.625	1.792	142.1958676	0	4	2.12	3	5	7	9	0	24	0	0	2.3569	5.55497761	40.1616	0	0	0	0	0	0	0	0	0	0	0	0
760	tert-butylbenzene	c1ccccc1C(C)(C)C	-58.33	7088	http://goo.gl/mouej	W.E. Acree Jr. Data Collection 2011	0.619	0.49	0	0.18	1.28	4.413	alkylbenzene	20111213	11.89	12.11015511	-0.146476341	0.077884161	6.63629473	9.544958388	0.4	3.839	134.2185295	0	1	2.56	NA	6	6	10	0	24	6	6	3.2304	10.43548416	44.7239	0	1	1	1	1	0	0	0	1	0	0	0
1684	3-(trifluoromethyl)phenol	FC(F)(F)c1cc(O)ccc1	-1.9	7098	http://goo.gl/mouej	W.E. Acree Jr. Data Collection 2011	0.425	0.51	0.85	0.15	0.9691	-123	phenol derivative	20111213	11.85	19.00040724	-0.360416694	0.416756018	3.456	7.516429241	0.142857143	2.541	162.1094696	0	1	1.79	NA	7	6	11	0	16	6	6	2.5049	6.27452401	33.7258	0	1	1	1	1	0	0	0	1	0	0	0
2102	alpha-methylstyrene	CC(=C)c1ccccc1	-23.07	7129	http://goo.gl/mouej	W.E. Acree Jr. Data Collection 2011	0.851	0.64	0	0.19	1.096	4.292	organic	20111213	11.85	12.15009716	-0.189348988	0.112404742	6.119829819	8.955621608	0.111111111	3.351	118.1760306	0	1	2.45	NA	8	6	9	0	19	6	6	2.8281	7.99814961	40.0263	0	1	1	1	1	0	0	0	1	0	0	0
1385	acetophenone	CC(=O)c1ccccc1	19.73	7132	http://goo.gl/mouej	W.E. Acree Jr. Data Collection 2011	0.818	1.01	0	0.48	1.0139	4.501	aromatic ketone	20111213	11.85	15.99491665	-0.294027609	0.15961117	4.435840236	8.312158351	0.125	1.899	120.1488181	0	1	2.23	NA	8	6	9	0	17	6	6	1.5699	2.46458601	36.4608	0	1	1	1	1	0	0	0	1	0	0	0
1480	3-nitroaniline	O=[N+]([O-])c1cccc(N)c1	113.38	7145	http://goo.gl/mouej	W.E. Acree Jr. Data Collection 2011	1.2	1.71	0.4	0.35	0.9904	5.88	aromatic amine	20111213	11.85	15.99591968	-0.302413499	0.223058439	3.661706347	7.778886041	0	1.097	138.1242762	0	1	1.68	0	10	6	10	0	16	6	6	0.9778	0.95609284	38.0831	0	1	1	1	1	0	0	0	1	0	0	0
1423	methyl 3-methylbenzoate	O=C(OC)c1cc(ccc1)C	30.951	7157	http://goo.gl/mouej	W.E. Acree Jr. Data Collection 2011	0.754	0.88	0	0.47	1.214	-123	aromatic ester	20111213	11.89	15.99591916	-0.31517285	0.292989142	4.435303496	8.525882799	0.222222222	2.395	150.1748405	0	2	2.23	NA	9	7	11	0	21	6	6	2.1716	4.71584656	42.6267	0	1	1	1	1	0	0	0	1	0	0	0
1506	1,3-dinitrobenzene	c1cc(cc(c1)[N+](=O)[O-])[N+](=O)[O-]	89.25	7172	http://goo.gl/mouej	W.E. Acree Jr. Data Collection 2011	1.15	1.6	0	0.47	1.0648	5.903	aromatic nitro	20111213	11.999	16.0016763	-0.1783205	0.129935518	3.66790625	7.750643414	0	1.806	168.1072045	0	2	1.46	0	12	7	12	0	16	6	6	1.6188	2.62051344	40.7074	0	1	1	1	1	0	0	0	1	0	0	0
1424	methyl 4-methylbenzoate	O=C(OC)c1ccc(cc1)C	34.73	7175	http://goo.gl/mouej	W.E. Acree Jr. Data Collection 2011	0.73	0.88	0	0.47	1.214	-123	aromatic ester	20111213	11.89	15.99591916	-0.315172944	0.292980169	4.396007153	8.36869574	0.222222222	2.395	150.1748405	0	2	2.23	NA	9	8	11	0	21	6	6	2.1716	4.71584656	42.6267	0	1	1	1	1	0	0	0	1	0	0	0
748	ethylbenzene	CCc1ccccc1	-94.95	7219	http://goo.gl/mouej	W.E. Acree Jr. Data Collection 2011	0.613	0.51	0	0.15	0.9982	3.778	alkylbenzene	20111213	11.85	12.15008271	-0.203198289	0.097083738	5.447589124	8.15291271	0.25	2.923	106.1652947	0	1	2.34	NA	6	6	8	0	18	6	6	2.7724	7.68620176	35.7002	0	1	1	1	1	0	0	0	1	0	0	0
1764	4-vinylpyridine	C=Cc1ccncc1	-40.269	7221	http://goo.gl/mouej	W.E. Acree Jr. Data Collection 2011	0.826	0.94	0	0.58	0.9141	4.23	pyridine derivative	20111213	11.85	14.00307759	-0.263997979	0.120500655	5.458243859	8.234902461	0	1.707	105.1374398	0	1	2.12	5	8	6	8	0	15	6	6	1.2311	1.51560721	33.5874	0	1	1	1	1	0	0	0	1	0	0	0
2456	m-methylstyrene	C=Cc1cc(ccc1)C	-84.77	7248	http://dx.doi.org/10.1021/ci049943w	Jes?s Jover; Ram?n Bosque; and Joaquim Sales. 2004. Determination of Abraham Solute Parameters from Molecular Structure. J. Chem. Inf. Comput. Sci. 44 (3)	0.866	0.65	0	0.18	0.8811	-123	organic	20040417	11.89	12.11013444	-0.154908689	0.065449263	5.557681954	8.612756867	0.111111111	3.396	118.1760306	0	1	2.45	NA	8	6	9	0	19	6	6	2.8679	8.22485041	40.7855	0	1	1	1	1	0	0	0	1	0	0	0
772	diphenylmethane	c1c(cccc1)Cc2ccccc2	41.17	7299	http://goo.gl/mouej	W.E. Acree Jr. Data Collection 2011	1.22	1.04	0	0.33	1.4651	6.313	alkylbenzene	20111213	11.85	12.15015697	-0.20085213	0.09968898	6.596824219	9.09475576	0.076923077	3.988	168.2348557	0	2	2.89	0	6	9	14	0	25	12	12	3.8046	14.47498116	55.7952	0	2	2	2	2	0	0	0	2	0	0	0
739	phenyl isocyanate	O=C=N/c1ccccc1	-33	7389	http://goo.gl/mouej	W.E. Acree Jr. Data Collection 2011	0.787	0.95	0	0.3	0.9298	4.26	isocyanate	20111213	11.85	15.9949169	-0.260468794	0.337369227	3.272794189	7.781109085	0	3.286	119.1209632	0	1	2.01	0	9	7	9	0	14	6	6	1.6903	2.85711409	33.1158	0	1	1	1	1	0	0	0	1	0	0	0
2160	phenylacetamide	O=C(N)Cc1ccccc1	157	7397	http://goo.gl/mouej	W.E. Acree Jr. Data Collection 2011	0.95	1.27	0.44	0.89	1.114	-123	organic	20111213	11.85	15.99491715	-0.281053191	0.201437558	4.191793025	8.502378892	0.125	0.721	135.1634621	0	2	2.12	NA	6	7	10	0	19	6	6	0.867	0.751689	39.1878	0	1	1	1	1	0	0	0	1	0	0	0
621	2-ethyl-1-hexanol	OCC(CC)CCCC	-73	7434	http://goo.gl/mouej	W.E. Acree Jr. Data Collection 2011	0.209	0.39	0.37	0.48	1.2945	4.433	alkanols	20111213	11.89	15.99491664	-0.395446149	0.050143136	4.385261341	8.348817907	1	2.855	130.2282257	0	5	2.23	7	0	7	8	0	27	0	0	2.6586	7.06815396	40.4093	0	0	0	0	0	0	0	0	0	0	0	0
762	1,4-diethylbenzene	c1cc(ccc1CC)CC	-42.94	7448	http://goo.gl/mouej	W.E. Acree Jr. Data Collection 2011	0.645	0.5	0	0.18	1.28	4.732	alkylbenzene	20111213	11.89	12.11015511	-0.156964492	0.065318248	5.499062742	8.366422458	0.4	3.824	134.2185295	0	2	2.56	NA	6	8	10	0	24	6	6	3.7148	13.79973904	45.3424	0	1	1	1	1	0	0	0	1	0	0	0
434	ethyl propanoate	O=C(OCC)CC	-73.3	7463	http://goo.gl/mouej	W.E. Acree Jr. Data Collection 2011	0.087	0.58	0	0.45	0.8875	2.807	ester	20111213	11.89	15.99591715	-0.315932493	0.261193084	3.878933304	6.006100851	0.8	0.917	102.1318969	0	3	1.79	3	3	6	6	0	17	0	0	1.0368	1.07495424	26.7877	0	0	0	0	0	0	0	0	0	0	0	0
1865	methylurethane	O=C(OCC)NC	30.461	7466	http://goo.gl/mouej	W.E. Acree Jr. Data Collection 2011	0.263	0.82	0.24	0.61	0.8464	3.3	urethane	20111213	11.99365683	15.99591769	-0.303138332	0.337052965	3.795183255	5.748400495	0.75	0.304	103.1199234	0	3	1.57	2	4	6	6	0	16	0	0	0.3658	0.13380964	25.7342	0	0	0	0	0	0	0	0	0	0	0	0
405	diethyl carbonate	O=C(OCC)OCC	-43	7478	http://goo.gl/mouej	W.E. Acree Jr. Data Collection 2011	0.06	0.58	0	0.53	0.9462	3.412	carbonate	20111213	11.89	15.99691842	-0.293624516	0.405698681	3.642620322	5.45098588	0.8	1.258	118.1313018	0	4	1.68	2	4	7	7	0	18	0	0	1.3619	1.85477161	28.5324	0	0	0	0	0	0	0	0	0	0	0	0
2924	caprolactam	O=C1NCCCCC1	69.43	7480	http://precedings.nature.com/documents/4243/version/3	ONSChallenge Solubility Data	0.369	0.83	0.252	0.782	0.961	-123	organic solid	20120126	11.9	15.99491664	-0.281119826	0.244489552	4.297497302	7.02993062	0.833333333	0.404	113.1578718	0	0	1.9	6	3	5	8	0	19	0	0	0.5416	0.29333056	31.4595	0	1	0	1	0	0	0	0	0	1	0	0
451	ethyl heptanoate	O=C(OCC)CCCCCC	-66.03	7509	http://goo.gl/mouej	W.E. Acree Jr. Data Collection 2011	0.027	0.58	0	0.45	1.4511	4.733	ester	20111213	11.89	15.99591916	-0.315938611	0.261476734	4.173658001	7.290002937	0.888888889	3.193	158.2383665	0	7	2.23	7	3	10	10	0	29	0	0	2.8616	8.18875456	45.1917	0	0	0	0	0	0	0	0	0	0	0	0
435	propyl propanoate	O=C(OCCC)CC	-75.95	7515	http://goo.gl/mouej	W.E. Acree Jr. Data Collection 2011	0.07	0.56	0	0.45	1.0284	3.338	ester	20111213	11.89	15.99591765	-0.315662777	0.261205411	3.957526932	6.149609059	0.833333333	1.275	116.1585143	0	4	1.9	3	3	7	7	0	20	0	0	1.5605	2.43516025	31.3119	0	0	0	0	0	0	0	0	0	0	0	0
858	1-chloro-4-bromobenzene	Clc1ccc(Br)cc1	66.67	7518	http://goo.gl/mouej	W.E. Acree Jr. Data Collection 2011	0.995	0.83	0	0	1.0138	4.917	haloaromatic	20111213	11.85	78.91833721	-0.140936738	0.178084533	6.080746515	9.600879683	0	3.442	191.4526439	0	0	1.9	0	6	6	8	0	12	6	6	3.2428	10.51575184	38.4856	0	1	1	1	1	0	0	0	1	0	0	0
1821	N,N'-dimethylpiperazine	N1(C)CCN(C)CC1	-1	7530	http://goo.gl/mouej	W.E. Acree Jr. Data Collection 2011	0.354	0.69	0	1.16	1.045	3.845	piperazine	20111213	11.99454361	14.00826947	-0.332056622	0.040775828	5.72953125	7.594316063	1	-0.294	114.1889923	0	0	1.9	2	0	6	8	2	22	0	0	0.2774	0.07695076	36.0382	0	1	0	1	0	0	0	0	1	0	0	0
223	1,2-dibromoethane	BrCCBr	9.97	7551	http://goo.gl/mouej	W.E. Acree Jr. Data Collection 2011	0.747	0.76	0.1	0.17	0.7404	3.382	bromoalkane	20111213	11.99890714	78.91943326	-0.192232111	0.098271552	6.545286915	8.545247939	1	2.416	187.8602908	0	1	1.46	2	0	4	3	0	8	0	0	1.8008	3.24288064	26.6226	0	0	0	0	0	0	0	0	0	0	0	0
3439	hydroxycitronellal	O=CCC(CCCC(O)(C)C)C	20.581	7600	http://dx.doi.org/10.1016/j.chroma.2012.02.043	T. Karunasekara. C.F. Poole. Determination of Descriptors for Fragrance Compounds by Gas Chromatography and Liquid-Liquid Partitioning Journal of Chromatography A (2012)	0.262	1.006	0.379	1.1	1.592	6.039	fragrance	20120217	11.89	15.99591966	-0.39018767	0.120049946	3.635359484	8.38003148	0.9	2.483	172.2649839	0	6	2.34	8	2	9	11	0	32	0	0	1.9178	3.67795684	50.2819	0	0	0	0	0	0	0	0	0	0	0	0
373	2-pentanone	O=C(C)CCC	-77.72	7607	http://goo.gl/mouej	W.E. Acree Jr. Data Collection 2011	0.143	0.68	0	0.51	0.829	2.755	ketone	20111213	11.89	15.99491589	-0.299493669	0.129608514	3.958059476	6.545506862	0.8	1.007	86.13249195	0	2	1.9	5	2	5	5	0	16	0	0	0.8791	0.77281681	25.4227	0	0	0	0	0	0	0	0	0	0	0	0
604	4-methyl-2-pentanol	OC(C)CC(C)C	-90	7622	http://goo.gl/mouej	W.E. Acree Jr. Data Collection 2011	0.167	0.33	0.33	0.55	1.0127	3.263	alkanols	20111213	11.89	15.99491614	-0.392757916	0.057259873	4.581745776	7.452001372	1	1.819	102.1749909	0	2	2.01	5	0	5	6	0	21	0	0	1.6	2.56	31.1013	0	0	0	0	0	0	0	0	0	0	0	0
307	diisopropyl ether	O(C(C)C)C(C)C	-86.4	7626	http://goo.gl/mouej	W.E. Acree Jr. Data Collection 2011	-0.063	0.17	0	0.57	1.0127	2.501	ether	20111213	11.89	15.99491614	-0.375319647	0.1261689	5.353938456	6.863208452	1	1.786	102.1749909	0	2	2.01	3	0	5	6	0	21	0	0	1.5031	2.25930961	31.3449	0	0	0	0	0	0	0	0	0	0	0	0
422	isopropyl acetate	O=C(OC(C)C)C	-73.2	7627	http://goo.gl/mouej	W.E. Acree Jr. Data Collection 2011	0.055	0.57	0	0.47	0.8875	2.546	ester	20111213	11.89	15.99591715	-0.313091186	0.301801421	3.72174662	6.621130125	0.8	1.124	102.1318969	0	2	1.79	3	3	5	6	0	17	0	0	0.7474	0.55860676	26.579	0	0	0	0	0	0	0	0	0	0	0	0
407	propylene carbonate	CC1COC(=O)O1	-50.93	7636	http://goo.gl/mouej	W.E. Acree Jr. Data Collection 2011	0.319	1.37	0	0.6	0.6967	3.088	carbonate	20111213	11.99693548	15.99829959	-0.311755746	0.406135466	3.388684466	6.359077895	0.75	0.662	102.0888029	0	0	1.57	3	4	5	7	0	13	0	0	0.8604	0.74028816	21.4856	0	1	0	1	0	0	0	1	0	0	0	0
833	1,3,5-trichlorobenzene	Clc1cc(Cl)cc(Cl)c1	64.18	7662	http://goo.gl/mouej	W.E. Acree Jr. Data Collection 2011	0.98	0.73	0	0	1.0836	5.045	haloaromatic	20111213	11.85	34.97085347	-0.131268781	0.188584443	6.3741875	9.206966537	0	3.888	181.4470504	0	0	1.79	0	6	5	9	0	12	6	6	3.8232	14.61685824	40.4724	0	1	1	1	1	0	0	0	1	0	0	0
388	2,6-dimethylheptan-4-one	O=C(CC(C)C)CC(C)C	-41.75	7670	http://goo.gl/mouej	W.E. Acree Jr. Data Collection 2011	0.051	0.6	0	0.51	1.3924	4.244	ketone	20111213	11.89	15.99491689	-0.299179482	0.133214696	4.743994618	7.804072997	0.888888889	2.845	142.2389616	0	4	2.34	7	2	7	9	0	28	0	0	2.5058	6.27903364	43.7478	0	0	0	0	0	0	0	0	0	0	0	0
2249	4-methyl-2-pentyl acetate	O=C(OC(C)CC(C)C)C	-64	7671	http://dx.doi.org/10.1021/ci049943w	Jes?s Jover; Ram?n Bosque; and Joaquim Sales. 2004. Determination of Abraham Solute Parameters from Molecular Structure. J. Chem. Inf. Comput. Sci. 44 (3)	0	0.54	0	0.47	0.9662	-123	organic	20040417	11.89	15.99591866	-0.312808236	0.301824299	3.878933572	7.878642698	0.875	2.559	144.2117491	0	4	2.12	5	3	7	9	0	26	0	0	1.9791	3.91683681	40.2528	0	0	0	0	0	0	0	0	0	0	0	0
394	cyclohexanone	C1CCC(=O)CC1	-29.37	7679	http://goo.gl/mouej	W.E. Acree Jr. Data Collection 2011	0.403	0.86	0	0.56	0.861	3.792	ketone	20111213	11.9	15.99491614	-0.2991889	0.132689471	4.199872579	6.718013688	0.833333333	0.92	98.14322785	0	0	2.01	0	1	5	7	0	17	0	0	1.1744	1.37921536	28.2474	0	1	0	1	0	0	0	0	1	0	0	0
1826	2-methylpiperidine	N1C(C)CCCC1	-4	7686	http://goo.gl/mouej	W.E. Acree Jr. Data Collection 2011	0.369	0.37	0.06	0.74	0.9452	3.23	piperidine	20111213	11.9945437	14.00805669	-0.343000532	0.025794774	5.756619844	7.643757178	1	1.148	99.17434839	0	0	2.01	6	0	5	7	1	20	0	0	1.0789	1.16402521	31.2528	0	1	0	1	0	0	0	0	1	0	0	0
1745	2-chloropyridine	Clc1ncccc1	-46.25	7689	http://goo.gl/mouej	W.E. Acree Jr. Data Collection 2011	0.738	1.04	0	0.37	0.7977	3.875	pyridine derivative	20111213	11.85	34.96885295	-0.237558215	0.245833811	5.719431178	7.892726146	0	1.481	113.5450833	0	0	1.79	5	6	5	7	0	11	6	6	1.553	2.411809	29.7672	0	1	1	1	1	0	0	0	1	0	0	0
444	butyl butanoate	O=C(OCCCC)CCC	-91.79	7694	http://goo.gl/mouej	W.E. Acree Jr. Data Collection 2011	0.044	0.56	0	0.45	1.3102	4.275	ester	20111213	11.89	15.99591866	-0.315652179	0.261472884	4.154010431	6.741478624	0.875	2.413	144.2117491	0	6	2.12	4	3	9	9	0	26	0	0	2.4729	6.11523441	40.5139	0	0	0	0	0	0	0	0	0	0	0	0
560	pentanoic acid	O=C(O)CCCC	-33.94	7701	http://goo.gl/mouej	W.E. Acree Jr. Data Collection 2011	0.205	0.63	0.62	0.45	0.8875	3.227	alkanoic acid	20111213	11.89	15.99591715	-0.331549471	0.258872096	3.643151404	6.582638777	0.8	1.311	102.1318969	0	3	1.79	5	3	6	6	0	17	0	0	1.3494	1.82088036	26.4726	1	0	0	0	0	0	0	0	0	0	0	0
226	1-bromobutane	BrCCCC	-112.13	7711	http://goo.gl/mouej	W.E. Acree Jr. Data Collection 2011	0.36	0.4	0	0.12	0.8472	3.105	bromoalkane	20111213	11.89	78.91833716	-0.170160083	0.050239801	5.192727213	7.92562838	1	2.663	137.0179383	0	2	1.79	4	0	5	4	0	14	0	0	2.3198	5.38147204	28.169	0	0	0	0	0	0	0	0	0	0	0	0
499	butylamine	NCCCC	-49.25	7716	http://goo.gl/mouej	W.E. Acree Jr. Data Collection 2011	0.224	0.35	0.16	0.61	0.772	2.618	alkylamine	20111213	11.89	14.00307606	-0.32999046	0.050185396	4.608807875	6.300758315	1	0.784	73.13699509	0	2	1.79	4	0	5	4	1	16	0	0	0.6811	0.46389721	23.792	0	0	0	0	0	0	0	0	0	0	0	0
477	butyronitrile	CCCC#N	-111.97	7717	http://goo.gl/mouej	W.E. Acree Jr. Data Collection 2011	0.188	0.9	0	0.36	0.686	2.548	nitrile	20111213	11.95307769	14.04995502	-0.436739422	0.289300907	3.592370126	5.935263953	0.75	0.853	69.10523207	0	1	1.79	4	1	5	4	0	12	0	0	1.1677	1.36352329	20.8509	0	0	0	0	0	0	0	0	0	0	0	0
722	butanethiol	SCCCC	-115.92	7721	http://goo.gl/mouej	W.E. Acree Jr. Data Collection 2011	0.382	0.43	0	0.21	0.8357	3.059	alkanethiol	20111213	11.89	31.9720712	-0.178841057	0.049882205	5.179324946	7.819128676	1	2.232	90.18843612	0	2	1.79	4	0	5	4	0	15	0	0	1.942	3.771364	28.2615	0	0	0	0	0	0	0	0	0	0	0	0
328	tetrahydrofuran	C1CCOC1	-108.11	7737	http://goo.gl/mouej	W.E. Acree Jr. Data Collection 2011	0.289	0.52	0	0.48	0.6223	2.636	ether	20111213	11.9	15.99491563	-0.380627853	0.116657104	5.016992854	5.821520938	1	0.526	72.10587455	0	0	1.79	4	0	3	5	0	13	0	0	0.5115	0.26163225	20.5527	0	1	0	1	0	0	0	1	0	0	0	0
2331	furane	c1ccoc1	-85.4	7738	http://dx.doi.org/10.1021/ci049943w	Jes?s Jover; Ram?n Bosque; and Joaquim Sales. 2004. Determination of Abraham Solute Parameters from Molecular Structure. J. Chem. Inf. Comput. Sci. 44 (3)	0.369	0.53	0	0.13	0.4503	-123	organic	20040417	11.85	15.99491564	-0.325173008	0.160017024	4.9344879	5.55988894	0	0.709	68.07411153	0	0	1.79	4	5	3	5	0	9	5	5	0.9338	0.87198244	18.5714	0	1	1	1	1	0	0	1	0	0	0	0
424	isobutyl acetate	O=C(OCC(C)C)C	-98.9	7747	http://goo.gl/mouej	W.E. Acree Jr. Data Collection 2011	0.052	0.57	0	0.47	1.0284	3.161	ester	20111213	11.89	15.99591765	-0.31559545	0.301600005	3.721746516	7.131568055	0.833333333	1.319	116.1585143	0	3	1.9	3	3	6	7	0	20	0	0	1.2129	1.47112641	31.1568	0	0	0	0	0	0	0	0	0	0	0	0
412	propyl formate	O=COCCC	-92.95	7782	http://goo.gl/mouej	W.E. Acree Jr. Data Collection 2011	0.132	0.63	0	0.38	0.7466	2.433	ester	20111213	11.89	15.99591665	-0.318312786	0.24817534	3.002403653	5.726840057	0.75	0.786	88.10527947	0	3	1.68	3	3	6	5	0	14	0	0	0.8148	0.66389904	22.613	0	0	0	0	0	0	0	0	0	0	0	0
239	1,5-dibromopentane	BrCCCCCBr	-37.83	7809	http://goo.gl/mouej	W.E. Acree Jr. Data Collection 2011	0.723	0.8	0	0.27	1.1631	4.848	bromoalkane	20111213	11.99885689	78.91943335	-0.196194781	0.085437058	6.414058567	8.284052912	1	3.49	229.940143	0	4	1.79	5	0	7	6	0	17	0	0	2.8994	8.40652036	40.7328	0	0	0	0	0	0	0	0	0	0	0	0
595	1-hexanol	CCCCCCO	-48.15	7812	http://goo.gl/mouej	W.E. Acree Jr. Data Collection 2011	0.21	0.42	0.37	0.48	1.0127	3.61	alkanols	20111213	11.99635526	15.9979425	-0.42171644	0.069681619	3.906198159	6.816523603	1	1.989	102.1749909	0	4	2.01	6	0	7	6	0	21	0	0	1.8831	3.54606561	31.3365	0	0	0	0	0	0	0	0	0	0	0	0
724	1-hexanethiol	SCCCCCC	-80.67	7815	http://goo.gl/mouej	W.E. Acree Jr. Data Collection 2011	0.361	0.42	0	0.21	1.1175	4.133	alkanethiol	20111213	11.89	31.9720713	-0.17885598	0.049517923	5.132921158	8.054913673	1	3.37	118.2416709	0	4	2.01	6	0	7	6	0	21	0	0	2.8544	8.14759936	37.4635	0	0	0	0	0	0	0	0	0	0	0	0
53	nonane	CCCCCCCCC	-53.38	7849	http://goo.gl/mouej	W.E. Acree Jr. Data Collection 2011	0	0	0	0	1.3767	4.182	alkane	20111213	11.89	12.11013444	-0.170505158	0.049842857	5.107464722	7.327660031	1	5.461	128.2554381	1	6	2.45	9	0	9	8	0	29	0	0	4.4774	20.04711076	43.2112	0	0	0	0	0	0	0	0	0	0	0	0
98	propene	CC=C	-185.09	7954	http://goo.gl/mouej	W.E. Acree Jr. Data Collection 2011	0.103	0.08	0	0.07	0.488	0.946	alkene	20111213	11.79	12.21000952	-0.308595293	0.111507076	4.466059776	5.222190813	0.333333333	1.786	42.07985221	0	0	1.79	3	2	3	2	0	9	0	0	1.3495	1.82115025	15.6493	0	0	0	0	0	0	0	0	0	0	0	0
100	2-methylprop-1-ene	CC(=C)C	-140.2	7957	http://goo.gl/mouej	W.E. Acree Jr. Data Collection 2011	0.12	0.08	0	0.08	0.6292	1.579	alkene	20111213	11.89	12.11003668	-0.175211978	0.048163253	5.170485502	6.438700976	0.5	1.848	56.10646962	0	0	1.9	3	2	3	3	0	12	0	0	1.7959	3.22525681	19.9313	0	0	0	0	0	0	0	0	0	0	0	0
2939	diphenylacetic acid	O=C(O)C(c1ccccc1)c2ccccc2	146.75	8030	http://precedings.nature.com/documents/4243/version/3	ONSChallenge Solubility Data	1.51	1.332	0.179	0.843	1.68	-123	organic solid	20120126	11.85	15.99592169	-0.330847218	0.270892781	4.671086587	10.57813218	0.071428571	3.116	212.2444015	0	3	2.78	NA	6	9	17	0	28	12	12	2.9639	8.78470321	62.0351	1	2	2	2	2	0	0	0	2	0	0	0
1441	salol	O=C(Oc1ccccc1)c2ccccc2O	42.4	8058	http://goo.gl/mouej	W.E. Acree Jr. Data Collection 2011	1.5	1.48	0.14	0.62	1.5982	8.174	aromatic ester	20111213	11.99620669	15.99870645	-0.3853313	0.300873257	4.890194199	8.921431585	0	3.547	214.217189	0	3	2.56	NA	16	10	17	0	26	12	12	2.9946	8.96762916	59.0572	0	2	2	2	2	0	0	0	2	0	0	0
3432	benzyl salicylate	O=C(OCc1ccccc1)c2ccccc2O	19	8060	http://dx.doi.org/10.1016/j.chroma.2012.02.043	T. Karunasekara. C.F. Poole. Determination of Descriptors for Fragrance Compounds by Gas Chromatography and Liquid-Liquid Partitioning Journal of Chromatography A (2012)	1.413	1.338	0.012	0.433	1.7391	8	fragrance	20120217	11.99619592	15.99870707	-0.385335751	0.296161091	4.810046133	8.841285762	0.071428571	3.691	228.2438064	0	4	2.67	NA	10	11	18	0	29	12	12	3.0015	9.00900225	63.8922	0	2	2	2	2	0	0	0	2	0	0	0
1534	2-methylbenzoic acid	O=C(O)c1ccccc1C	104.48	8070	http://goo.gl/mouej	W.E. Acree Jr. Data Collection 2011	0.73	0.84	0.42	0.44	1.0726	4.677	aromatic carboxylic acid	20111213	11.89	15.99591866	-0.327715438	0.290901402	4.199525935	8.525884993	0.125	2.074	136.1482231	0	1	2.12	NA	9	6	10	0	18	6	6	1.9206	3.68870436	37.8576	1	1	1	1	1	0	0	0	1	0	0	0
1830	isoquinoline	c1ccc2cnccc2c1	26.23	8098	http://goo.gl/mouej	W.E. Acree Jr. Data Collection 2011	1.211	1	0	0.54	1.0443	5.595	nitrogen-neterocyclic	20111213	11.85	14.00307859	-0.263398619	0.092454962	6.371955321	8.782392088	0	2.036	129.1589116	0	0	2.34	NA	10	6	11	0	17	11	10	1.5878	2.52110884	40.3513	0	2	2	1	1	0	0	0	2	0	0	0
2598	anthracene	c1ccc2cc3ccccc3cc2c1	216.17	8111	http://dx.doi.org/10.1021/ci049943w	Jes?s Jover; Ram?n Bosque; and Joaquim Sales. 2004. Determination of Abraham Solute Parameters from Molecular Structure. J. Chem. Inf. Comput. Sci. 44 (3)	2.29	1.34	0	0.28	1.2394	-123	organic	20040417	11.85	12.15017245	-0.207631663	0.092651529	7.03620216	9.52437264	0	4.554	178.2297101	0	0	3	0	14	8	16	0	24	16	14	3.6468	13.29915024	58.9584	0	3	3	1	1	0	0	0	3	0	0	0
1555	3-nitrobenzoic acid	O=[N+]([O-])c1cc(C(=O)O)ccc1	141.75	8183	http://goo.gl/mouej	W.E. Acree Jr. Data Collection 2011	0.99	1.13	0.73	0.53	1.1059	5.535	aromatic carboxylic acid	20111213	11.85	15.99792372	-0.327728498	0.290738268	3.696937454	8.198385678	0	1.529	167.119178	0	2	1.68	NA	12	7	12	0	17	6	6	1.3288	1.76570944	40.1411	1	1	1	1	1	0	0	0	1	0	0	0
1394	4-methylacetophenone	Cc1ccc(cc1)C(=O)C	11	8186	http://goo.gl/mouej	W.E. Acree Jr. Data Collection 2011	0.842	1	0	0.52	1.1548	5.081	aromatic ketone	20111213	11.89	15.99491689	-0.294032249	0.215455678	4.475136879	8.447819993	0.222222222	2.336	134.1754355	0	1	2.34	NA	8	7	10	0	20	6	6	2.0561	4.22754721	41.502	0	1	1	1	1	0	0	0	1	0	0	0
1703	1-nitroso-2-naphthol	O=Nc1c2c(ccc1O)cccc2	109.5	8262	http://goo.gl/mouej	W.E. Acree Jr. Data Collection 2011	1.434	1.41	0.06	0.58	1.2596	6.706	naphthol derivatives	20111213	11.85	15.99592068	-0.358101619	0.145195856	3.708199578	9.46379823	0	2.851	173.1684573	0	1	2.23	0	13	7	14	0	20	11	10	2.7174	7.38426276	49.7757	0	2	2	1	1	0	0	0	2	0	0	0
1704	2-nitroso-1-naphthol	O=Nc2ccc1ccccc1c2O	151.731	8273	http://goo.gl/mouej	W.E. Acree Jr. Data Collection 2011	1.434	1.26	0.44	0.58	1.2596	6.691	naphthol derivatives	20111213	11.99624945	15.99826134	-0.382207244	0.138219506	3.544301381	9.334260411	0	2.851	173.1684573	0	1	2.23	0	13	8	14	0	20	11	10	2.7174	7.38426276	49.7757	0	2	2	1	1	0	0	0	2	0	0	0
1407	benzil	c1ccc(cc1)C(=O)C(=O)c2ccccc2	94.86	8329	http://goo.gl/mouej	W.E. Acree Jr. Data Collection 2011	1.445	1.59	0	0.62	1.6374	7.611	aromatic ketone	20111213	11.85	15.99592169	-0.285046311	0.234095222	5.304390625	9.175531987	0	3.19	210.2285199	0	3	2.78	0	16	10	17	0	26	12	12	3.12	9.7344	62.0728	0	2	2	2	2	0	0	0	2	0	0	0
509	di-n-propylamine	N(CCC)CCC	-57.25	8562	http://goo.gl/mouej	W.E. Acree Jr. Data Collection 2011	0.124	0.3	0.08	0.69	1.0538	3.351	alkylamine	20111213	11.89	14.00307706	-0.316006497	0.056895672	5.035549104	6.689628342	1	1.386	101.1902299	0	4	2.01	3	0	7	6	1	22	0	0	1.5292	2.33845264	33.2378	0	0	0	0	0	0	0	0	0	0	0	0
625	1-nonanol	CCCCCCCCCO	-5.6	8574	http://goo.gl/mouej	W.E. Acree Jr. Data Collection 2011	0.193	0.42	0.37	0.48	1.4354	5.12	alkanols	20111213	11.99626881	15.99794329	-0.421720793	0.069720744	3.940738165	7.357073555	1	3.696	144.2548431	0	7	2.34	9	0	10	9	0	30	0	0	3.2517	10.57355289	45.1395	0	0	0	0	0	0	0	0	0	0	0	0
1368	1,3-dimethoxybenzene	COc1cccc(c1)OC	-52	8674	http://goo.gl/mouej	W.E. Acree Jr. Data Collection 2011	0.816	1.01	0	0.45	1.115	5.022	aromatic ether	20111213	11.9962919	15.99825971	-0.377402165	0.079262437	4.719676061	7.618457074	0.25	1.852	138.1641046	0	2	2.12	0	8	7	10	0	20	6	6	1.7972	3.22992784	38.9844	0	1	1	1	1	0	0	0	1	0	0	0
783	azulene	c1cccc2cccc2c1	99.5	8876	http://goo.gl/mouej	W.E. Acree Jr. Data Collection 2011	1.34	1.17	0	0.16	1.085	-123	PAH	20111213	11.85	12.1501118	-0.207649789	0.092557879	6.850571188	8.866760996	0	3.318	128.170885	0	0	2.56	0	10	6	11	0	18	10	10	2.7384	7.49883456	42.5082	0	2	2	1	1	0	0	1	0	1	0	0
96	norbornane	C1CC2CCC1C2	87.5	8878	http://goo.gl/mouej	W.E. Acree Jr. Data Collection 2011	0.37	0	0	0	0.878	-123	cycloalkane	20111213	11.9	12.10010405	-0.143812902	0.056400646	6.988	7.899361394	1	3.521	96.17044032	0	0	2.23	0	0	4	8	0	19	0	0	2.413	5.822569	30.3	0	3	0	1	0	0	0	2	1	0	0	0
4076	Adamantane	C1C2CC3CC1CC(C2)C3	270.61	8883	http://dx.doi.org/10.1016/j.tca.2014.08.024	Mikhail A. Varfolomeeva. Ilnaz T. Rakipova. William E. Acree Jr.. Michela Brumfieldb. Michael H. Abrahamc.Examination of Hydrogen Bonding Interactions between Dissolved Solutes and Alkylbenzene Solvents Based on Abraham Model Correlations Derived From Measured Enthalpies of Solvation. Thermochimica Acta. 2014	0.76	0.57	0	0.04	1.1918	4.934	organic	20140902	11.9	12.10017173	-0.143577568	0.056721226	8.051167325	8.792581862	1	4.766	136.234411	0	0	2.56	0	0	5	12	0	26	0	0	3.0012	9.00720144	42.196	0	4	0	1	0	0	0	0	4	0	0	0
83	cyclodecane	C1CCCCCCCCC1	10	8910	http://goo.gl/mouej	W.E. Acree Jr. Data Collection 2011	0.474	0.1	0	0	1.409	5.34	cycloalkane	20111213	11.9	12.10017173	-0.152797442	0.047374284	7.2699375	7.470109226	1	5.69	140.266174	1	0	2.56	0	0	6	10	0	30	0	0	4.562	20.811844	46.01	0	0	0	1	0	0	0	0	0	0	0	0
2193	3-phenyl-1-propene	C=CCc1ccccc1	-43.33	8950	http://goo.gl/mouej	W.E. Acree Jr. Data Collection 2011	0.717	0.6	0	0.22	1.096	-123	organic	20111213	11.85	12.15009716	-0.201139743	0.099309415	5.318792388	8.547746392	0.111111111	3.315	118.1760306	0	2	2.45	NA	6	7	9	0	19	6	6	2.8379	8.05367641	40.3453	0	1	1	1	1	0	0	0	1	0	0	0
1668	2,5-dinitrophenol	O=[N+]([O-])c1ccc(cc1O)[N+]([O-])=O	108	9120	http://goo.gl/mouej	W.E. Acree Jr. Data Collection 2011	1.26	1.45	0.11	0.54	1.1235	-123	phenol derivative	20111213	11.999	16.01706961	-0.358011291	0.19402484	3.640496682	7.834271421	0	2.258	184.1066094	0	2	1.35	0	13	8	13	0	17	6	6	1.3514	1.82628196	42.4015	0	1	1	1	1	0	0	0	1	0	0	0
277	1,1,2-trifluoro-1-bromo-2-chloroethane	BrC(F)(F)C(Cl)F	-50.969	9251	http://goo.gl/mouej	W.E. Acree Jr. Data Collection 2011	0.138	0.37	0.07	0.04	0.7409	2.227	haloalkane	20111213	11.99782584	78.9183372	-0.237486092	0.380804468	4.275853584	7.733003981	1	3.156	197.3810878	0	1	1.13	2	0	4	6	0	8	0	0	2.4003	5.76144009	24.5413	0	0	0	0	0	0	0	0	0	0	0	0
2119	fluroxene	FC(F)(F)COC=C	3.691	9461	http://goo.gl/mouej	W.E. Acree Jr. Data Collection 2011	0.183	0.3	0	0.27	0.741	1.6	organic	20111213	11.79	19.00040596	-0.344499647	0.412502048	2.85175	5.339477669	0.5	2.249	126.0772619	0	3	1.46	2	3	6	7	0	13	0	0	1.1421	1.30439241	22.1548	0	0	0	0	0	0	0	0	0	0	0	0
1540	3-fluorobenzoic acid	O=C(O)c1cc(F)ccc1	123.5	9574	http://goo.gl/mouej	W.E. Acree Jr. Data Collection 2011	0.6	0.89	0.64	0.27	0.9414	-123	aromatic carboxylic acid	20111213	11.85	18.99840489	-0.327723846	0.290743239	4.03654536	7.90109668	0	1.798	140.1120681	0	1	1.9	NA	9	6	10	0	15	6	6	1.6399	2.68927201	33.0328	1	1	1	1	1	0	0	0	1	0	0	0
174	1-fluorooctane	FCCCCCCCC	-40.409	9633	http://goo.gl/mouej	W.E. Acree Jr. Data Collection 2011	-0.02	0.35	0	0.1	1.2538	3.85	fluoroalkane	20111213	11.89	18.99840437	-0.250658126	0.08967786	3.188173077	7.164936791	1	4.464	132.2192832	0	6	2.23	8	0	9	8	0	26	0	0	3.7355	13.95396025	38.8464	0	0	0	0	0	0	0	0	0	0	0	0
95	pinane	CC2(C)C1CC2C(CC1)C	-52	9724	http://goo.gl/mouej	W.E. Acree Jr. Data Collection 2011	0.434	0.6	0	0	1.3	-123	cycloalkane	20111213	11.89	12.11015511	-0.161869444	0.059355605	6.391776033	9.721633427	1	5.143	138.2502925	1	0	2.56	NA	0	5	11	0	28	0	0	3.1228	9.75187984	43.8723	0	3	0	1	0	0	1	0	2	0	0	0
1753	3-formylpyridine	O=Cc1cccnc1	8	9943	http://goo.gl/mouej	W.E. Acree Jr. Data Collection 2011	0.817	1.16	0	0.76	0.8319	-123	pyridine derivative	20111213	11.85	15.99491665	-0.297362904	0.185067794	3.753403589	7.508267086	0	0.466	107.1102273	0	1	1.9	5	8	6	8	0	13	6	6	0.4388	0.19254544	30.4921	0	1	1	1	1	0	0	0	1	0	0	0
1564	3-(4-hydroxyphenyl)propanoic acid	O=C(O)CCc1ccc(O)cc1	129.93	9965	http://goo.gl/mouej	W.E. Acree Jr. Data Collection 2011	1.03	1.41	0.94	0.76	1.2722	-123	aromatic carboxylic acid	20111213	11.85	15.99692145	-0.360464299	0.25921876	3.805567911	8.622129392	0.222222222	1.212	166.1742454	0	3	2.12	NA	7	9	12	0	22	6	6	1.658	2.748964	43.6607	1	1	1	1	1	0	0	0	1	0	0	0
644	cycloheptanol	OC1CCCCCC1	2	9970	http://goo.gl/mouej	W.E. Acree Jr. Data Collection 2011	0.513	0.54	0.32	0.58	1.045	4.407	alkanols	20111213	11.9	15.99491639	-0.392490784	0.121891071	4.847746924	7.423785707	1	1.898	114.1857268	0	0	2.12	0	0	5	8	0	22	0	0	1.9565	3.82789225	33.8757	0	1	0	1	0	0	0	0	0	1	0	0
561	3-methylbutanoic acid	O=C(O)CC(C)C	-30.4	10001	http://goo.gl/mouej	W.E. Acree Jr. Data Collection 2011	0.178	0.6	0.61	0.46	0.8875	3.151	alkanoic acid	20111213	11.89	15.99591715	-0.331542246	0.25912642	3.721745253	7.218589985	0.8	1.25	102.1318969	0	2	1.79	4	3	5	6	0	17	0	0	1.145	1.311025	26.4202	1	0	0	0	0	0	0	0	0	0	0	0
735	trimethyl phosphate	O=P(OC)(OC)OC	-46	10101	http://goo.gl/mouej	W.E. Acree Jr. Data Collection 2011	0.113	1.36	0	0.93	0.9707	3.85	trialkyl phosphate	20111213	11.99654857	30.97376206	-0.319630572	0.453101271	2.689369635	4.918756635	1	-0.69	140.0750558	0	3	1.24	0	5	5	7	0	17	0	0	-0.3513	0.12341169	28.9055	0	0	0	0	0	0	0	0	0	0	0	0
107	2-methylbut-2-ene	C(=C(C)C)C	-133.93	10113	http://goo.gl/mouej	W.E. Acree Jr. Data Collection 2011	0.159	0.09	0	0.08	0.7701	2.229	alkene	20111213	11.89	12.11005553	-0.179453556	0.044545019	5.291101637	7.056753788	0.6	2.372	70.13308702	0	0	2.01	4	2	4	4	0	15	0	0	2.1982	4.83208324	25.6048	0	0	0	0	0	0	0	0	0	0	0	0
754	1,2,3-trimethylbenzene	c1(cccc(c1C)C)C	-25.1	10236	http://goo.gl/mouej	W.E. Acree Jr. Data Collection 2011	0.728	0.61	0	0.19	1.1391	4.565	alkylbenzene	20111213	11.89	12.11013444	-0.153439957	0.066826801	6.234108438	8.758384981	0.333333333	3.333	120.1919121	0	0	2.45	NA	6	5	9	0	21	6	6	3.2886	10.81488996	41.1816	0	1	1	1	1	0	0	0	1	0	0	0
1608	2,3,5,6-tetramethylphenol	Oc1c(c(cc(c1C)C)C)C	118.5	10244	http://goo.gl/mouej	W.E. Acree Jr. Data Collection 2011	0.88	0.81	0.38	0.44	1.3387	-123	phenol derivative	20111213	11.89	15.99491714	-0.359867084	0.083633533	5.537306059	8.841711616	0.4	2.942	150.2179344	0	0	2.45	NA	7	6	11	0	25	6	6	3.5074	12.30185476	47.9169	0	1	1	1	1	0	0	0	1	0	0	0
1605	3,4,5-trimethylphenol	Oc1cc(c(c(c1)C)C)C	106	10246	http://goo.gl/mouej	W.E. Acree Jr. Data Collection 2011	0.83	0.89	0.58	0.42	1.1978	-123	phenol derivative	20111213	11.89	15.99491689	-0.36040534	0.072932468	4.987152099	8.817199711	0.333333333	2.927	136.191317	0	0	2.34	NA	7	6	10	0	22	6	6	3.0212	9.12764944	42.8757	0	1	1	1	1	0	0	0	1	0	0	0
2128	2-methylfuran	Cc1ccco1	-88.5	10340	http://goo.gl/mouej	W.E. Acree Jr. Data Collection 2011	0.372	0.5	0	0.14	0.677	-123	organic	20111213	11.99396609	16.00053994	-0.374403706	0.108365242	5.210489911	6.412018981	0.2	0.945	82.10072893	0	0	1.9	5	5	4	6	0	12	5	5	1.0793	1.16488849	23.4124	0	1	1	1	1	0	0	1	0	0	0	0
1529	4-chloroacetanilide	Clc1ccc(NC(=O)C)cc1	178.67	10411	http://goo.gl/mouej	W.E. Acree Jr. Data Collection 2011	0.98	1.5	0.64	0.51	1.2357	-123	benzamide	20111213	11.85	34.96885313	-0.281054644	0.201021763	4.222355687	8.601519814	0.125	1.898	169.6084589	0	2	2.01	2	9	8	11	0	19	6	6	1.6148	2.60757904	43.945	0	1	1	1	1	0	0	0	1	0	0	0
1868	N-isobutylurethane	O=C(OCC)NCC(C)C	35.061	10422	http://goo.gl/mouej	W.E. Acree Jr. Data Collection 2011	0.202	0.88	0.24	0.66	1.2691	4.69	urethane	20111213	11.89	15.99591916	-0.303138813	0.337324962	4.109557102	7.467553214	0.857142857	1.382	145.1997756	0	5	1.9	3	4	8	9	0	25	0	0	1.5576	2.42611776	39.4782	0	0	0	0	0	0	0	0	0	0	0	0
2215	methyl ethyl ether	O(CC)C	-113	10441	http://dx.doi.org/10.1021/ci049943w	Jes?s Jover; Ram?n Bosque; and Joaquim Sales. 2004. Determination of Abraham Solute Parameters from Molecular Structure. J. Chem. Inf. Comput. Sci. 44 (3)	0.02	0.25	0	0.44	0.418	-123	organic	20040417	11.99654878	15.99794171	-0.411190604	0.063078026	4.004655635	4.968756228	1	0.443	60.09513865	0	1	1.68	2	0	4	3	0	12	0	0	0.3993	0.15944049	17.7605	0	0	0	0	0	0	0	0	0	0	0	0
218	chlorocyclohexane	ClC1CCCCC1	-44	10487	http://goo.gl/mouej	W.E. Acree Jr. Data Collection 2011	0.448	0.48	0	0.1	0.9678	3.832	chloroalk_ne	20111213	11.9	34.96885294	-0.169816723	0.124477046	5.958370366	8.519874242	1	2.64	118.6047013	0	0	2.01	0	0	5	7	0	18	0	0	2.7049	7.31648401	32.3257	0	1	0	1	0	0	0	0	1	0	0	0
415	isobutyl formate	O=COCC(C)C	-95.8	10492	http://goo.gl/mouej	W.E. Acree Jr. Data Collection 2011	0.095	0.6	0	0.4	0.8875	2.789	ester	20111213	11.89	15.99591715	-0.31803805	0.248188551	3.080997368	6.979141727	0.8	1.083	102.1318969	0	3	1.79	3	3	6	6	0	17	0	0	1.1341	1.28618281	27.0848	0	0	0	0	0	0	0	0	0	0	0	0
493	3-chloropropionitrile	ClCCC#N	-50.67	10498	http://goo.gl/mouej	W.E. Acree Jr. Data Collection 2011	0.387	1.22	0.02	0.4	0.6675	3.07	nitrile	20111213	11.95309145	34.96885286	-0.436266859	0.290666321	3.683734454	6.544005761	0.666666667	0.626	89.52361149	0	1	1.57	3	1	5	4	0	9	0	0	0.8254	0.68128516	21.0756	0	0	0	0	0	0	0	0	0	0	0	0
202	1-chlorohexane	ClCCCCCC	-94	10526	http://goo.gl/mouej	W.E. Acree Jr. Data Collection 2011	0.201	0.39	0	0.09	1.0764	3.708	chloroalk_ne	20111213	11.89	34.96885294	-0.173471912	0.050764396	5.0998396	7.205382091	1	3.463	120.6205828	0	4	2.01	6	0	7	6	0	20	0	0	3.0877	9.53389129	34.3875	0	0	0	0	0	0	0	0	0	0	0	0
141	cyclohepta-1,3,5-triene	C1=CC/C=CC=C1	-79.75	10534	http://goo.gl/mouej	W.E. Acree Jr. Data Collection 2011	0.764	0.46	0	0.2	0.8573	3.442	alkene	20111213	11.9	12.10010405	-0.163738246	0.036407244	7.086077747	7.310371657	0.142857143	2.768	92.13867731	0	0	2.23	0	6	4	7	0	15	0	0	1.8596	3.45811216	35.5568	0	1	0	1	0	0	0	0	0	1	0	0
601	3-methyl-2-pentanol	OC(C)C(C)CC	-55.759	10787	http://goo.gl/mouej	W.E. Acree Jr. Data Collection 2011	0.17	0.39	0.33	0.56	1.0127	3.476	alkanols	20111213	11.89	15.99491614	-0.392496781	0.055121363	4.738932644	7.877254092	1	1.608	102.1749909	0	2	2.01	5	0	5	6	0	21	0	0	1.6675	2.78055625	31.0245	0	0	0	0	0	0	0	0	0	0	0	0
801	1,5-dimethylnaphthalene	c1ccc(c2cccc(c12)C)C	81	10831	http://goo.gl/mouej	W.E. Acree Jr. Data Collection 2011	1.402	1.05	0	0.18	1.3672	6.545	alkylnaphthalene	20111213	11.89	12.11019763	-0.150948923	0.069274639	6.497296537	9.809886897	0.166666667	4.162	156.2241198	0	0	2.78	NA	10	6	13	0	24	11	10	3.7108	13.77003664	52.5906	0	2	2	1	1	0	0	0	2	0	0	0
803	1,7-dimethylnaphthalene	c12c(cccc1ccc(c2)C)C	-13.9	10849	http://goo.gl/mouej	W.E. Acree Jr. Data Collection 2011	1.362	0.99	0	0.22	1.3672	6.405	alkylnaphthalene	20111213	11.89	12.11019763	-0.150948974	0.069273766	6.174569995	9.808882814	0.166666667	4.162	156.2241198	0	0	2.78	NA	10	7	13	0	24	11	10	3.7108	13.77003664	52.5906	0	2	2	1	1	0	0	0	2	0	0	0
1677	3-phenylphenol	Oc2cc(c1ccccc1)ccc2	78	10903	http://goo.gl/mouej	W.E. Acree Jr. Data Collection 2011	1.56	1.41	0.59	0.45	1.3829	-123	phenol derivative	20111213	11.85	15.99491765	-0.360413345	0.179189318	4.988706235	9.517209934	0	3.556	170.2076432	0	1	2.67	0	13	8	14	0	23	12	12	3.081	9.492561	52.8883	0	2	2	2	2	0	0	0	2	0	0	0
1732	2,3-dimethylpyridine	n1cccc(c1C)C	-17	10940	http://goo.gl/mouej	W.E. Acree Jr. Data Collection 2011	0.657	0.77	0	0.62	0.9571	4.045	pyridine derivative	20111213	11.89	14.00307756	-0.260656876	0.076432037	5.915794192	7.969028305	0.285714286	1.311	107.1533213	0	0	2.12	6	6	5	8	0	17	6	6	1.4482	2.09728324	33.5338	0	1	1	1	1	0	0	0	1	0	0	0
591	pentan-3-ol	OC(CC)CC	-71.05	10947	http://goo.gl/mouej	W.E. Acree Jr. Data Collection 2011	0.218	0.36	0.33	0.56	0.8718	2.86	alkanols	20111213	11.89	15.99491589	-0.392504821	0.065108807	4.581744683	6.855005489	1	1.1	88.14837346	0	2	1.9	5	0	5	5	0	18	0	0	1.4157	2.00420649	26.4759	0	0	0	0	0	0	0	0	0	0	0	0
663	1,2-butanediol	CCC(CO)O	-7.839	10948	http://goo.gl/mouej	W.E. Acree Jr. Data Collection 2011	0.361	0.9	0.58	0.84	0.7896	3.527	alkanediol	20111213	11.99646145	15.99825808	-0.414773489	0.102031873	3.91343315	6.467316295	1	-0.39	90.12116098	0	2	1.68	4	0	5	5	0	16	0	0	0.0038	1.44E-05	23.496	0	0	0	0	0	0	0	0	0	0	0	0
1712	3-methylbenzyl alcohol	OCc1cccc(c1)C	17.521	10992	http://goo.gl/mouej	W.E. Acree Jr. Data Collection 2011	0.815	0.9	0.33	0.59	1.057	-123	aromatic alkanol	20111213	11.89	15.99491664	-0.391082264	0.069257473	4.352184456	8.050513282	0.25	1.648	122.1646996	0	1	2.23	NA	6	6	9	0	19	6	6	1.7117	2.92991689	37.9151	0	1	1	1	1	0	0	0	1	0	0	0
377	hexan-3-one	O=C(CC)CCC	-55.25	11025	http://goo.gl/mouej	W.E. Acree Jr. Data Collection 2011	0.136	0.66	0	0.51	0.9697	3.271	ketone	20111213	11.89	15.99491614	-0.299200174	0.132408465	4.272433478	6.859887182	0.833333333	1.26	100.1591094	0	3	2.01	6	2	6	6	0	19	0	0	1.546	2.390116	30.0496	0	0	0	0	0	0	0	0	0	0	0	0
2472	3-heptanol	OC(CC)CCCC	-70	11036	http://dx.doi.org/10.1021/ci049943w	Jes?s Jover; Ram?n Bosque; and Joaquim Sales. 2004. Determination of Abraham Solute Parameters from Molecular Structure. J. Chem. Inf. Comput. Sci. 44 (3)	0.178	0.36	0.33	0.56	0.8096	-123	organic	20040417	11.89	15.99491639	-0.392500501	0.054811382	4.817523258	7.326582091	1	2.238	116.2016083	0	4	2.12	7	0	7	7	0	24	0	0	2.3281	5.42004961	35.6779	0	0	0	0	0	0	0	0	0	0	0	0
1682	3-aminophenol	c1cc(cc(c1)O)N	124.25	11080	http://goo.gl/mouej	W.E. Acree Jr. Data Collection 2011	1.13	1.64	0.74	0.57	0.8749	5.304	phenol derivative	20111213	11.99355095	15.99491666	-0.360379887	0.073528755	4.730433478	7.457086996	0	0.799	109.1261088	0	0	1.9	0	8	5	8	0	15	6	6	0.816	0.665856	32.4525	0	1	1	1	1	0	0	0	1	0	0	0
138	1-methylcyclohexene	CC1=CCCCC1	-120.28	11086	http://goo.gl/mouej	W.E. Acree Jr. Data Collection 2011	0.391	0.18	0	0.1	0.943	3.483	alkene	20111213	11.9	12.10010405	-0.156712353	0.048291905	6.021119647	7.874324246	0.714285714	2.96	96.17044032	0	0	2.23	NA	2	5	7	0	19	0	0	2.739	7.502121	33.0046	0	1	0	1	0	0	0	0	1	0	0	0
376	hexan-2-one	O=C(C)CCCC	-56.12	11095	http://goo.gl/mouej	W.E. Acree Jr. Data Collection 2011	0.136	0.68	0	0.51	0.9697	3.286	ketone	20111213	11.89	15.99491614	-0.299497387	0.129623355	4.036652902	6.859892595	0.833333333	1.576	100.1591094	0	3	2.01	6	2	6	6	0	19	0	0	1.3353	1.78302609	30.0237	0	0	0	0	0	0	0	0	0	0	0	0
1876	butyl urea	O=C(N)NCCCC	96	11107	http://goo.gl/mouej	W.E. Acree Jr. Data Collection 2011	0.372	1.45	0.62	0.67	1.0284	-123	urea	20111213	11.89	15.99491689	-0.26212823	0.269297378	3.90844927	6.884393518	0.8	0.182	116.1617799	0	4	1.68	4	4	7	7	0	20	0	0	0.4925	0.24255625	31.9125	0	0	0	0	0	0	0	0	0	0	0	0
132	hexa-1,5-diene	C=CCCC=C	-140.9	11110	http://goo.gl/mouej	W.E. Acree Jr. Data Collection 2011	0.191	0.15	0	0.1	0.868	2.45	alkene	20111213	11.79	12.21003864	-0.306803057	0.113410186	5.065291462	6.953009198	0.333333333	3.022	82.14382292	0	3	2.12	6	2	6	5	0	16	0	0	2.3274	5.41679076	29.4964	0	0	0	0	0	0	0	0	0	0	0	0
2026	tetramethyltin	C[Sn](C)(C)C	-34.429	11171	http://goo.gl/mouej	W.E. Acree Jr. Data Collection 2011	0.324	0.11	0	0.1	1.0431	2.651	organometalic	20111213	NA	NA	NA	NA	NA	NA	1	2.112	178.8483409	0	0	1.79	0	0	3	4	0	17	0	0	1.6572	2.74631184	22.1964	0	0	0	0	0	0	0	0	0	0	0	0
1862	N-nitrosodiisopropylamine	O=NN(C(C)C)C(C)C	48	11265	http://goo.gl/mouej	W.E. Acree Jr. Data Collection 2011	0.3	0.95	0	0.67	1.1693	4.417	N-nitrosoamine	20111213	11.89	15.99491715	-0.157980684	0.107443637	3.485997196	8.154011177	1	1.491	130.1883973	0	3	1.79	3	3	5	8	0	23	0	0	1.5434	2.38208356	38.3829	0	0	0	0	0	0	0	0	0	0	0	0
2870	3-nitrophthalimide	[O-][N+](=O)c1cccc2c1C(=O)NC2=O	216.5	11286	http://precedings.nature.com/documents/4243/version/3	ONSChallenge Solubility Data	1.542	2.035	0.462	0.73	1.195	-123	organic solid	20120126	11.98862985	16.00628238	-0.349424636	0.313661113	3.903485289	9.32513437	0	0.884	192.1286763	0	1	1.68	NA	14	7	15	0	18	6	6	0.5509	0.30349081	45.6439	0	2	2	1	1	0	0	1	1	0	0	0
690	pent-1-ene-3-ol	OC(C=C)CC	-58.689	11525	http://goo.gl/mouej	W.E. Acree Jr. Data Collection 2011	0.293	0.43	0.35	0.54	0.8288	-123	alk_nol	20111213	11.89	15.99491589	-0.388455461	0.072570435	4.66611929	7.023754731	0.6	1	86.13249195	0	2	1.9	5	2	5	5	0	16	0	0	1.16	1.3456	26.3664	0	0	0	0	0	0	0	0	0	0	0	0
1420	methyl 4-bromobenzoate	COC(=O)c1ccc(cc1)Br	80.33	11584	http://goo.gl/mouej	W.E. Acree Jr. Data Collection 2011	1.005	1.07	0	0.39	1.2476	5.8	aromatic ester	20111213	11.99884416	78.91851805	-0.315172582	0.292983474	4.453991337	9.607352569	0.125	2.756	215.0438103	0	2	2.01	NA	9	8	11	0	18	6	6	2.4338	5.92338244	45.2083	0	1	1	1	1	0	0	0	1	0	0	0
2972	methyl p-aminobenzoate	O=C(OC)c1ccc(N)cc1	111.75	11585	http://precedings.nature.com/documents/4243/version/3	ONSChallenge Solubility Data	1.028	0	0	0	1.172	-123	organic solid	20120126	11.85	15.99591968	-0.315240799	0.292985876	4.390772573	8.373514692	0.125	1.141	151.162867	0	2	2.01	NA	10	8	11	0	20	6	6	0.9388	0.88134544	42.2859	0	1	1	1	1	0	0	0	1	0	0	0
1426	methyl 4-nitrobenzoate	O=[N+]([O-])c1ccc(C(=O)OC)cc1	95.67	11586	http://goo.gl/mouej	W.E. Acree Jr. Data Collection 2011	0.994	1.45	0	0.56	1.2468	6.097	aromatic ester	20111213	11.85	15.99792473	-0.315180072	0.293006333	3.655082817	8.362133879	0.125	1.85	181.1457954	0	3	1.79	NA	12	9	13	0	20	6	6	1.5798	2.49576804	44.9102	0	1	1	1	1	0	0	0	1	0	0	0
1538	4-ethylbenzoic acid	O=C(O)c1ccc(cc1)CC	112.75	11589	http://goo.gl/mouej	W.E. Acree Jr. Data Collection 2011	0.73	0.9	0.61	0.39	1.2139	5.355	aromatic carboxylic acid	20111213	11.89	15.99591916	-0.327725811	0.290641503	4.10128346	8.336356272	0.222222222	2.538	150.1748405	0	2	2.23	NA	9	8	11	0	21	6	6	2.3768	5.64917824	42.4586	1	1	1	1	1	0	0	0	1	0	0	0
1580	4-dimethylaminobenzoic acid	O=C(O)c1ccc(N(C)C)cc1	242.75	11595	http://goo.gl/mouej	W.E. Acree Jr. Data Collection 2011	1.08	1.26	0.54	0.63	1.3133	6.426	aromatic carboxylic acid	20111213	11.85	15.99592018	-0.327743683	0.2906515	4.11569728	8.797602679	0.222222222	1.846	165.1894844	0	2	2.12	NA	10	8	12	0	23	6	6	1.5966	2.54913156	47.245	1	1	1	1	1	0	0	0	1	0	0	0
1856	N-nitrosodipropylamine	O=NN(CCC)CCC	8.091	11632	http://goo.gl/mouej	W.E. Acree Jr. Data Collection 2011	0.318	1.01	0	0.63	1.1693	4.685	N-nitrosoamine	20111213	11.89	15.99491715	-0.163243695	0.058225005	3.328809497	7.525258495	1	1.287	130.1883973	0	5	1.79	3	3	7	8	0	23	0	0	1.8358	3.37016164	38.5949	0	0	0	0	0	0	0	0	0	0	0	0
2457	p-methylstyrene	C=Cc1ccc(cc1)C	-43.65	11661	http://dx.doi.org/10.1021/ci049943w	Jes?s Jover; Ram?n Bosque; and Joaquim Sales. 2004. Determination of Abraham Solute Parameters from Molecular Structure. J. Chem. Inf. Comput. Sci. 44 (3)	0.871	0.65	0	0.18	0.8811	-123	organic	20040417	11.89	12.11013444	-0.155189532	0.065192563	5.518384781	8.45556977	0.111111111	3.396	118.1760306	0	1	2.45	NA	8	7	9	0	19	6	6	2.8679	8.22485041	40.7855	0	1	1	1	1	0	0	0	1	0	0	0
1364	4-chloroanisole	Clc1ccc(OC)cc1	-18	11667	http://goo.gl/mouej	W.E. Acree Jr. Data Collection 2011	0.838	0.86	0	0.21	1.0384	-123	aromatic ether	20111213	11.85	34.96885304	-0.348676618	0.178450965	4.721715053	8.362753279	0.142857143	2.559	142.5830791	0	1	2.01	0	7	7	9	0	16	6	6	2.478	6.140484	37.326	0	1	1	1	1	0	0	0	1	0	0	0
440	methyl butanoate	O=C(OC)CCC	-88.6	11680	http://goo.gl/mouej	W.E. Acree Jr. Data Collection 2011	0.106	0.6	0	0.45	0.8875	2.893	ester	20111213	11.89	15.99591715	-0.318982376	0.261200095	3.878932467	6.466382512	0.8	1.063	102.1318969	0	3	1.79	4	3	6	6	0	17	0	0	1.1442	1.30919364	26.6407	0	0	0	0	0	0	0	0	0	0	0	0
445	methyl pentanoate	O=C(OC)CCCC	-91	11706	http://goo.gl/mouej	W.E. Acree Jr. Data Collection 2011	0.108	0.6	0	0.45	1.0284	3.392	ester	20111213	11.89	15.99591765	-0.318985739	0.261212874	3.957525714	6.780780297	0.833333333	1.632	116.1585143	0	4	1.9	5	3	7	7	0	20	0	0	1.6004	2.56128016	31.2417	0	0	0	0	0	0	0	0	0	0	0	0
738	methyl isocyanate	O=C=N/C	-62.5	11727	http://goo.gl/mouej	W.E. Acree Jr. Data Collection 2011	0.262	0.6	0	0.17	0.4629	1.62	isocyanate	20111213	11.99383278	15.99491565	-0.284160364	0.331700115	2.798122655	4.391273774	0.5	1.72	57.05140219	0	0	1.46	0	3	4	3	0	7	0	0	0.1137	0.01292769	13.3382	0	0	0	0	0	0	0	0	0	0	0	0
606	3,3-dimethyl-1-butanol	OCCC(C)(C)C	-60	11732	http://goo.gl/mouej	W.E. Acree Jr. Data Collection 2011	0.188	0.36	0.31	0.61	1.0127	3.332	alkanols	20111213	11.89	15.99491614	-0.395701239	0.062882776	4.110184936	8.393720311	1	1.965	102.1749909	0	2	2.01	4	0	5	6	0	21	0	0	1.4287	2.04118369	31.1582	0	0	0	0	0	0	0	0	0	0	0	0
613	2-methyl-2-hexanol	OC(C)(C)CCCC	-50.589	11739	http://goo.gl/mouej	W.E. Acree Jr. Data Collection 2011	0.163	0.3	0.31	0.63	1.1536	3.686	alkanols	20111213	11.89	15.99491639	-0.389826871	0.060072881	5.131847343	7.955318696	1	2.297	116.2016083	0	3	2.12	6	0	6	7	0	24	0	0	2.0094	4.03768836	35.7913	0	0	0	0	0	0	0	0	0	0	0	0
2212	methyl isobutyl ether	O(CC(C)C)C	-11.439	11749	http://dx.doi.org/10.1021/ci049943w	Jes?s Jover; Ram?n Bosque; and Joaquim Sales. 2004. Determination of Abraham Solute Parameters from Molecular Structure. J. Chem. Inf. Comput. Sci. 44 (3)	0	0.22	0	0.45	0.6138	-123	organic	20040417	11.99640057	15.99794223	-0.410683941	0.063192179	4.326312993	6.934128746	1	1.098	88.14837346	0	2	1.9	3	0	5	5	0	18	0	0	1.2423	1.54330929	26.7565	0	0	0	0	0	0	0	0	0	0	0	0
1630	3-iodophenol	Ic1cccc(O)c1	67.33	11769	http://goo.gl/mouej	W.E. Acree Jr. Data Collection 2011	1.37	1.2	0.7	0.18	1.0333	-123	phenol derivative	20111213	11.85	126.9044731	-0.360382933	0.149191383	5.269560297	11.77268056	0	2.684	220.0079971	0	0	1.9	0	7	5	8	0	13	6	6	2.1408	4.58302464	40.1602	0	1	1	1	1	0	0	0	1	0	0	0
1454	1,3-dicyanobenzene	N#Cc1cccc(C#N)c1	161.33	11773	http://goo.gl/mouej	W.E. Acree Jr. Data Collection 2011	0.894	1.6	0	0.58	1.0258	5.26	aromatic nitrile	20111213	11.85	14.00408217	-0.25724164	0.175418639	4.22940625	8.094057364	0	1.468	128.1310566	0	0	2.12	NA	10	7	10	0	14	6	6	1.5878	2.52110884	37.5334	0	1	1	1	1	0	0	0	1	0	0	0
1471	3,5-dichloroaniline	Clc1cc(N)cc(Cl)c1	52	11778	http://goo.gl/mouej	W.E. Acree Jr. Data Collection 2011	1.15	1.2	0.35	0.22	1.061	-123	aromatic amine	20111213	11.85	34.9698533	-0.302362147	0.188304797	5.896179766	8.995047166	0	2.449	162.0166975	0	0	1.79	0	7	5	9	0	14	6	6	2.4122	5.81870884	40.368	0	1	1	1	1	0	0	0	1	0	0	0
248	1-iodopentane	ICCCCC	-85.87	11830	http://goo.gl/mouej	W.E. Acree Jr. Data Collection 2011	0.621	0.4	0	0.14	1.0713	4.13	iodoalkane	20111213	11.89	126.904473	-0.170773662	0.04952202	5.299133189	10.37281456	1	3.432	198.0455008	0	3	1.9	5	0	6	5	0	17	0	0	3.3073	10.93823329	38.1171	0	0	0	0	0	0	0	0	0	0	0	0
310	butyl methyl ether	O(CCCC)C	-115.25	11833	http://goo.gl/mouej	W.E. Acree Jr. Data Collection 2011	0.045	0.25	0	0.44	0.8718	2.658	ether	20111213	11.99640057	15.99794223	-0.410930092	0.063149044	4.246408381	6.305383345	1	1.37	88.14837346	0	3	1.9	4	0	6	5	0	18	0	0	1.3792	1.90219264	26.8857	0	0	0	0	0	0	0	0	0	0	0	0
480	hexanenitrile	N#CCCCCC	-80.15	11846	http://goo.gl/mouej	W.E. Acree Jr. Data Collection 2011	0.166	0.9	0	0.36	0.9678	3.608	nitrile	20111213	11.89	14.00307706	-0.262631351	0.115226687	3.780700251	6.788653863	0.833333333	1.991	97.15846688	0	3	2.01	6	2	7	6	0	18	0	0	2.0801	4.32681601	30.0529	0	0	0	0	0	0	0	0	0	0	0	0
481	1-heptanenitrile	N#CCCCCCC	-63.5	11866	http://goo.gl/mouej	W.E. Acree Jr. Data Collection 2011	0.159	0.9	0	0.36	1.087	4.089	nitrile	20111213	11.89	14.00307756	-0.262635926	0.115233372	3.800348442	7.058144346	0.857142857	2.56	111.1850843	0	4	2.12	7	2	8	7	0	21	0	0	2.5363	6.43281769	34.6539	0	0	0	0	0	0	0	0	0	0	0	0
187	1,1,1,2-tetrachloroethane	ClCC(Cl)(Cl)Cl	-70.07	11911	http://goo.gl/mouej	W.E. Acree Jr. Data Collection 2011	0.54	0.63	0.1	0.08	0.88	3.641	chloroalk_ne	20111213	11.99870712	34.97200613	-0.167204837	0.313979114	6.083246398	10.71880957	1	2.811	167.8491036	0	1	1.24	2	0	4	5	0	8	0	0	2.4441	5.97362481	31.2668	0	0	0	0	0	0	0	0	0	0	0	0
849	1,2,4,5-tetrabromobenzene	Brc1c(Br)cc(Br)c(Br)c1	180.67	11974	http://goo.gl/mouej	W.E. Acree Jr. Data Collection 2011	1.83	1.19	0	0	1.4164	7.434	haloaromatic	20111213	11.85	78.92133746	-0.128446912	0.185473878	8.404125	12.09943722	0	5.214	393.6944088	1	0	1.68	0	6	6	10	0	12	6	6	4.8236	23.26711696	56.5492	0	1	1	1	1	0	0	0	1	0	0	0
416	pentyl formate	O=COCCCCC	-73.5	12012	http://goo.gl/mouej	W.E. Acree Jr. Data Collection 2011	0.101	0.63	0	0.38	1.0284	3.488	ester	20111213	11.89	15.99591765	-0.318309241	0.248181978	3.06134864	6.677992198	0.833333333	1.924	116.1585143	0	5	1.9	5	3	8	7	0	20	0	0	1.7272	2.98321984	31.815	0	0	0	0	0	0	0	0	0	0	0	0
2189	2-phenyltoluene	c2c(c1ccccc1C)cccc2	-0.07	12044	http://goo.gl/mouej	W.E. Acree Jr. Data Collection 2011	1.33	0.88	0	0.26	1.4651	-123	organic	20111213	11.85	12.15015697	-0.207645672	0.092611394	6.557214982	10.02832072	0.076923077	4.399	168.2348557	0	1	2.89	NA	12	8	14	0	25	12	12	3.8346	14.70415716	56.2354	0	2	2	2	2	0	0	0	2	0	0	0
2191	4-phenyltoluene	Cc1ccc(cc1)c2ccccc2	47.83	12047	http://goo.gl/mouej	W.E. Acree Jr. Data Collection 2011	1.36	0.98	0	0.26	1.4651	-123	organic	20111213	11.85	12.15015697	-0.187041967	0.115268921	5.965441767	9.556774009	0.076923077	4.399	168.2348557	0	1	2.89	NA	12	9	14	0	25	12	12	3.8346	14.70415716	56.2354	0	2	2	2	2	0	0	0	2	0	0	0
529	1-nitrohexane	[O-][N+](=O)CCCCCC	-10.159	12069	http://goo.gl/mouej	W.E. Acree Jr. Data Collection 2011	0.203	0.95	0	0.29	1.129	4.416	nitroalkane	20111213	11.89	15.99591866	-0.17078498	0.099512459	3.253339254	7.000142242	1	2.67	131.1731582	0	5	1.79	6	3	8	8	0	22	0	0	2.5324	6.41304976	35.6628	0	0	0	0	0	0	0	0	0	0	0	0
154	vinylacetylene	C#CC=C	-102.599	12197	http://goo.gl/mouej	W.E. Acree Jr. Data Collection 2011	0.327	0.26	0.18	0.01	0.5432	1.467	alkyne	20111213	11.79	12.21001914	-0.267875458	0.158173674	4.165996913	5.580231475	0	1.517	52.0747066	0	0	1.9	4	4	4	3	0	8	0	0	1.9904	3.96169216	18.7119	0	0	0	0	0	0	0	0	0	0	0	0
234	1-bromononane	BrCCCCCCCCC	-29	12219	http://goo.gl/mouej	W.E. Acree Jr. Data Collection 2011	0.336	0.4	0	0.12	1.5517	5.56	bromoalkane	20111213	11.89	78.91833723	-0.170785438	0.049681786	5.119800641	8.230187743	1	5.508	207.1510254	1	7	2.34	9	0	10	9	0	29	0	0	4.6008	21.16736064	51.174	0	0	0	0	0	0	0	0	0	0	0	0
1974	N-methyl-2-pyridone	O=C1/C=CC=C/N1C	31	12231	http://goo.gl/mouej	W.E. Acree Jr. Data Collection 2011	0.914	1.1	0	1.04	0.8749	4.334	drug	20111213	11.99355095	15.99491666	-0.275028991	0.230039246	4.557059529	7.870461635	0.166666667	1.518	109.1261088	0	0	1.9	5	7	5	8	0	15	6	6	1.1654	1.35815716	30.7304	0	1	1	1	1	0	0	0	1	0	0	0
1601	2,3,5-trimethylphenol	Oc1cc(cc(c1C)C)C	93.75	12244	http://goo.gl/mouej	W.E. Acree Jr. Data Collection 2011	0.86	0.76	0.51	0.43	1.1978	-123	phenol derivative	20111213	11.89	15.99491689	-0.360134982	0.07561347	5.222932421	8.561658805	0.333333333	2.716	136.191317	0	0	2.34	NA	7	6	10	0	22	6	6	3.0212	9.12764944	42.8757	0	1	1	1	1	0	0	0	1	0	0	0
2449	pentamethylbenzene	c1(c(cc(c(c1C)C)C)C)C	54.25	12259	http://dx.doi.org/10.1021/ci049943w	Jes?s Jover; Ram?n Bosque; and Joaquim Sales. 2004. Determination of Abraham Solute Parameters from Molecular Structure. J. Chem. Inf. Comput. Sci. 44 (3)	0.85	0.66	0	0.21	1.0769	-123	organic	20040417	11.89	12.11017617	-0.151813741	0.068419665	6.47453125	9.387145688	0.454545455	4.207	148.2451469	0	0	2.67	NA	6	6	11	0	27	6	6	4.261	18.156121	51.264	0	1	1	1	1	0	0	0	1	0	0	0
109	2-methylpent-1-ene	C=C(/C)CCC	-135.9	12446	http://goo.gl/mouej	W.E. Acree Jr. Data Collection 2011	0.09	0.08	0	0.08	0.911	2.591	alkene	20111213	11.89	12.11007471	-0.168797039	0.051647576	5.162960443	7.371133582	0.666666667	2.881	84.15970443	0	2	2.12	5	2	5	5	0	18	0	0	2.7083	7.33488889	29.1333	0	0	0	0	0	0	0	0	0	0	0	0
153	1-decyne	C(#C)CCCCCCCC	-44	12456	http://goo.gl/mouej	W.E. Acree Jr. Data Collection 2011	0.143	0.23	0.12	0.1	1.4317	4.537	alkyne	20111213	11.89	12.11015511	-0.17078543	0.049597486	4.391083177	7.374022464	0.8	4.895	138.2502925	0	6	2.56	10	2	10	9	0	28	0	0	5.1183	26.19699489	46.2738	0	0	0	0	0	0	0	0	0	0	0	0
1622	pentafluorophenol	Fc1c(F)c(F)c(F)c(O)c1F	33.93	12499	http://goo.gl/mouej	W.E. Acree Jr. Data Collection 2011	0.36	0.83	0.79	0.09	0.8636	3.568	phenol derivative	20111213	11.99752356	19.00290132	-0.355252978	0.223096944	3.800268693	6.566016838	0	2.421	184.0637772	0	0	1.46	0	7	6	12	0	13	6	6	2.5901	6.70861801	28.8341	0	1	1	1	1	0	0	0	1	0	0	0
694	cyclohex-2-ene-1-ol	OC1C=C/CCC1	-14.749	12643	http://goo.gl/mouej	W.E. Acree Jr. Data Collection 2011	0.559	0.87	0.37	0.52	0.8611	3.772	alk_nol	20111213	11.9	15.99491614	-0.388438645	0.135746136	4.750747176	7.221722393	0.666666667	1.079	98.14322785	0	0	2.01	0	2	5	7	0	17	0	0	1.1907	1.41776649	30.2377	0	1	0	1	0	0	0	0	1	0	0	0
4087	2-Methyl-8-hydroxyquinoline	CC1=NC2=C(C=CC=C2O)C=C1	72.9	12669	http://dx.doi.org/10.1080/01496395.2014.928768	Michael H. Abraham and William E. Acree Jr. (2014) Descriptors for the Prediction of Partition Coefficients of 8-Hydroxyquinoline and its Derivatives. Separation Science and Technology. 49:14. 2135-2141	1.4	1.04	0	0.63	1.2439	6.329	this work	20140908	11.85	15.99491765	-0.358218967	0.154435557	5.244994639	9.081890762	0.1	2.034	159.1849339	0	0	2.34	NA	11	7	13	0	21	11	10	2.0315	4.12699225	46.2649	0	2	2	1	1	0	0	0	2	0	0	0
812	2,3,6-trimethylnaphthalene	c12cc(ccc1cc(c(c2)C)C)C	82.281	12682	http://goo.gl/mouej	W.E. Acree Jr. Data Collection 2011	1.442	0.88	0	0.28	1.5081	6.854	alkylnaphthalene	20111213	11.89	12.11021952	-0.154889818	0.065572313	6.14922643	9.651702073	0.230769231	4.599	170.2507372	0	0	2.89	NA	10	8	14	0	27	11	10	4.197	17.614809	57.6318	0	2	2	1	1	0	0	0	2	0	0	0
1924	ametryn	S(c1nc(nc(n1)NC(C)C)NCC)C	88	12705	http://goo.gl/mouej	W.E. Acree Jr. Data Collection 2011	1.47	1.26	0.17	1.02	1.8016	8.607	pesticide	20111213	11.99846692	31.97267751	-0.257044145	0.207324541	5.296703441	10.22341311	0.666666667	1.784	227.3312169	0	5	1.79	3	8	9	15	0	32	6	6	2.743	7.524049	69.5679	0	1	1	1	1	0	0	0	1	0	0	0
1639	2,3,5-trichlorophenol	Clc1c(O)cc(Cl)cc1Cl	62	13030	http://goo.gl/mouej	W.E. Acree Jr. Data Collection 2011	1.07	0.94	0.68	0.16	1.142	-123	phenol derivative	20111213	11.99856245	34.97105747	-0.358253189	0.146137477	5.57218256	9.787904728	0	3.482	197.4464553	0	0	1.68	0	7	6	10	0	13	6	6	3.5558	12.64371364	42.1665	0	1	1	1	1	0	0	0	1	0	0	0
1645	2,3,5,6-tetrachlorophenol	Clc1c(O)c(Cl)c(Cl)cc1Cl	115	13047	http://goo.gl/mouej	W.E. Acree Jr. Data Collection 2011	1.11	0.86	0.46	0.22	1.265	-123	phenol derivative	20111213	11.99856245	34.97200704	-0.356196907	0.146387368	6.061180809	10.14717016	0	4.104	231.8914521	0	0	1.57	0	7	6	11	0	13	6	6	4.2202	17.81008804	46.9713	0	1	1	1	1	0	0	0	1	0	0	0
1863	N-nitrosodiisobutylamine	O=NN(CC(C)C)CC(C)C	37.441	13229	http://goo.gl/mouej	W.E. Acree Jr. Data Collection 2011	0.3	0.88	0	0.74	1.4511	5.427	N-nitrosoamine	20111213	11.89	15.99491765	-0.16250455	0.064449314	3.485996686	8.154016338	1	1.881	158.2416321	0	5	2.01	3	3	7	10	0	29	0	0	2.4744	6.12265536	47.5385	0	0	0	0	0	0	0	0	0	0	0	0
2261	3-vinyl pyridine	C=Cc1cccnc1	-20.059	13634	http://dx.doi.org/10.1021/ci049943w	Jes?s Jover; Ram?n Bosque; and Joaquim Sales. 2004. Determination of Abraham Solute Parameters from Molecular Structure. J. Chem. Inf. Comput. Sci. 44 (3)	0.832	0.93	0	0.58	0.7636	-123	organic	20040417	11.85	14.00307759	-0.263434054	0.164837703	5.437400585	8.150181974	0	1.496	105.1374398	0	1	2.12	6	8	6	8	0	15	6	6	1.2311	1.51560721	33.5874	0	1	1	1	1	0	0	0	1	0	0	0
2178	octahydroazocine	C1CCCNCCC1	29	13638	http://goo.gl/mouej	W.E. Acree Jr. Data Collection 2011	0.36	0.46	0.13	0.55	1.0861	3.84	organic	20111213	11.9	14.00307756	-0.315992371	0.047716584	6.736850179	7.167082541	1	1.615	113.2009658	0	0	2.12	7	0	5	8	1	23	0	0	1.6138	2.60435044	36.0366	0	0	0	1	0	0	0	0	0	0	0	0
1757	4-acetylpyridine	O=C(c1ccncc1)C	15.5	13644	http://goo.gl/mouej	W.E. Acree Jr. Data Collection 2011	0.771	1.13	0	0.84	0.9728	-123	pyridine derivative	20111213	11.89	15.99491689	-0.294052314	0.215538065	4.414996191	8.207254934	0.142857143	0.647	121.1368447	0	1	2.01	5	8	6	9	0	16	6	6	0.4193	0.17581249	34.3039	0	1	1	1	1	0	0	0	1	0	0	0
1787	tetramethylpyrazine	n1c(c(nc(c1C)C)C)C	85	13658	http://goo.gl/mouej	W.E. Acree Jr. Data Collection 2011	0.685	0.8	0	0.85	1.1978	4.725	pyrazine derivative	20111213	11.89	14.00408213	-0.255120179	0.136424205	6.061958272	8.107600286	0.5	0.778	136.1945826	0	0	2.12	4	6	6	10	0	22	6	6	0.6592	0.43454464	40.1102	0	1	1	1	1	0	0	0	1	0	0	0
1769	4-nitropyridine N-oxide	c1c[n+](ccc1[N+](=O)[O-])[O-]	161	13662	http://goo.gl/mouej	W.E. Acree Jr. Data Collection 2011	0.934	1.92	0.21	0.76	0.9082	5.271	pyridine N-oxide derivative	20111213	11.999	16.00138074	-0.267260299	0.129704944	3.593486219	7.448008151	0	1.227	140.0970637	0	1	1.46	5	10	7	10	0	14	6	6	0.3443	0.11854249	28.9645	0	1	1	1	1	0	0	0	1	0	0	0
1399	3-chloroacetophenone	O=C(c1cc(Cl)ccc1)C	17.761	14227	http://goo.gl/mouej	W.E. Acree Jr. Data Collection 2011	0.924	1.07	0	0.4	1.137	5.341	aromatic ketone	20111213	11.89	34.96885308	-0.294031176	0.215515834	4.558090171	8.779645541	0.125	2.521	154.593815	0	1	2.12	NA	8	6	10	0	17	6	6	2.2343	4.99209649	41.2656	0	1	1	1	1	0	0	0	1	0	0	0
2172	ethyl isonicotinate	O=C(OCC)c1ccncc1	23	14556	http://goo.gl/mouej	W.E. Acree Jr. Data Collection 2011	0.756	1.05	0	0.71	1.1724	-123	organic	20111213	11.85	15.99591968	-0.312128093	0.293344031	4.49305536	8.304626074	0.25	1.129	151.162867	0	3	2.01	5	9	8	11	0	20	6	6	0.8836	0.78074896	40.1766	0	1	1	1	1	0	0	0	1	0	0	0
505	nonylamine	NCCCCCCCCC	-1	15387	http://goo.gl/mouej	W.E. Acree Jr. Data Collection 2011	0.187	0.35	0.16	0.61	1.4765	5.1	alkylamine	20111213	11.89	14.00307857	-0.330007724	0.049678022	4.761081673	7.395872291	1	3.629	143.2700821	0	7	2.34	9	0	10	9	1	31	0	0	2.9621	8.77403641	46.797	0	0	0	0	0	0	0	0	0	0	0	0
2073	methyltriethoxysilane	O(CC)[Si](OCC)(OCC)C	57.001	15413	http://goo.gl/mouej	W.E. Acree Jr. Data Collection 2011	-0.23	0.249	0	0.751	1.5167	3.869	organosilicon	20111213	11.99835247	27.97768447	-0.335622866	0.345805258	4.66271875	7.052071801	1	1.953	178.3016844	0	6	1.79	2	0	7	10	0	29	0	0	2.5121	6.31064641	41.8881	0	0	0	0	0	0	0	0	0	0	0	0
1498	3-phenylpropanamine	c1ccccc1CCCN	-31.789	15427	http://goo.gl/mouej	W.E. Acree Jr. Data Collection 2011	0.808	0.86	0.1	0.73	1.2389	5.294	phenylalkaneamine	20111213	11.99345123	14.00910104	-0.363851432	0.027442637	4.838283355	8.580256409	0.333333333	1.66	135.2065561	0	3	2.34	NA	6	8	10	1	23	6	6	1.7133	2.93539689	43.887	0	1	1	1	1	0	0	0	1	0	0	0
78	propylcyclopentane	CCCC1CCCC1	-117.15	15438	http://goo.gl/mouej	W.E. Acree Jr. Data Collection 2011	0.225	0.1	0	0	1.1272	3.803	cycloalkane	20111213	11.9	12.10012615	-0.145410214	0.054922285	5.259996231	8.400644402	1	4.491	112.2129392	0	2	2.34	NA	0	6	8	0	24	0	0	3.4452	11.86940304	36.7556	0	1	0	1	0	0	0	1	0	0	0	0
370	cyclohexane carboxaldehyde	O=CC1CCCCC1	34.75	15443	http://goo.gl/mouej	W.E. Acree Jr. Data Collection 2011	0.379	0.72	0	0.45	1.002	3.794	aldehyde	20111213	11.9	15.99491639	-0.302555516	0.122845515	3.831185197	7.974199351	0.857142857	2.247	112.1698453	0	1	2.12	NA	2	6	8	0	20	0	0	1.9439	3.77874721	32.9205	0	1	0	1	0	0	0	0	1	0	0	0
764	tert-pentylbenzene	c1ccccc1C(CC)(C)C	-25.769	15461	http://goo.gl/mouej	W.E. Acree Jr. Data Collection 2011	0.62	0.49	0	0.16	1.4209	4.909	alkylbenzene	20111213	11.89	12.11017617	-0.145299548	0.079538228	5.916040191	10.17327947	0.454545455	4.408	148.2451469	0	2	2.67	NA	6	7	11	0	27	6	6	3.6866	13.59101956	49.3249	0	1	1	1	1	0	0	0	1	0	0	0
1151	3-chlorobiphenyl	Clc2cc(c1ccccc1)ccc2	17	15488	http://dx.doi.org/10.1021/es102210g	Van Noort et. al. Updated Abraham Solvation Parameters for Polychlorinated Biphenyls. ES&T 44, 7037 (2010)	1.45	1.18	0	0.165	1.4464	-123	polychlorinated biphenyl	20100825	11.85	34.9688532	-0.141822535	0.177942101	6.280701395	9.888572606	0	4.584	188.6532351	0	1	2.67	0	12	8	14	0	22	12	12	4.0128	16.10256384	55.999	0	2	2	2	2	0	0	0	2	0	0	0
809	1,3,7-trimethylnaphthalene	c12ccc(cc1c(cc(c2)C)C)C	12	15619	http://goo.gl/mouej	W.E. Acree Jr. Data Collection 2011	1.414	1.1	0	0.22	1.5081	7.043	alkylnaphthalene	20111213	11.89	12.11021952	-0.154885509	0.065576928	6.188620012	9.966072353	0.230769231	4.599	170.2507372	0	0	2.89	NA	10	8	14	0	27	11	10	4.197	17.614809	57.6318	0	2	2	1	1	0	0	0	2	0	0	0
483	1-nonanenitrile	N#CCCCCCCCC	-34.1	15846	http://goo.gl/mouej	W.E. Acree Jr. Data Collection 2011	0.159	0.9	0	0.36	1.3905	4.97	nitrile	20111213	11.89	14.00307857	-0.262644949	0.115247008	3.815084262	7.350102255	0.888888889	3.698	139.2383191	0	6	2.34	9	2	10	9	0	27	0	0	3.4487	11.89353169	43.8559	0	0	0	0	0	0	0	0	0	0	0	0
19	sulfur hexafluoride	FS(F)(F)(F)(F)F	-50.8	16425	http://goo.gl/mouej	W.E. Acree Jr. Data Collection 2011	-0.6	-0.2	0	0	0.4643	-0.12	gas	20111213	18.99662058	31.97300398	-0.095060841	0.454880072	4.219817604	4.992013725	0	2.25	146.0565043	0	0	0.69	0	0	3	6	0	7	0	0	1.1928	1.42277184	9.0078	0	0	0	0	0	0	0	0	0	0	0	0
151	2-octyne	C(#CCCCCC)C	-61.6	16791	http://goo.gl/mouej	W.E. Acree Jr. Data Collection 2011	0.225	0.3	0	0.1	1.15	3.85	alkyne	20111213	11.89	12.11011416	-0.175986235	0.067275784	4.833841005	7.041455624	0.75	3.787	110.1970577	0	3	2.34	8	2	8	7	0	22	0	0	3.6992	13.68408064	37.9716	0	0	0	0	0	0	0	0	0	0	0	0
1818	4-phenylpyrimidine	n1ccc(nc1)c2ccccc2	56	17868	http://goo.gl/mouej	W.E. Acree Jr. Data Collection 2011	1.25	1.39	0	0.62	1.242	6.344	pyrimidine derivative	20111213	11.85	14.00408419	-0.244381179	0.126494804	5.944138033	9.206246256	0	1.758	156.1842914	0	1	2.34	NA	12	8	13	0	20	12	12	1.9982	3.99280324	47.5185	0	2	2	2	2	0	0	0	2	0	0	0
2873	4-acetamidobenzoic acid	O=C(Nc1ccc(cc1)C(=O)O)C	258.75	18177	http://precedings.nature.com/documents/4243/version/3	ONSChallenge Solubility Data	1.433	1.437	0.776	0.937	1.329	-123	organic solid	20120126	11.89	15.99692294	-0.327849369	0.290375082	4.108379517	8.563728757	0.111111111	0.891	179.1730078	0	3	2.01	NA	12	9	13	0	22	6	6	0.5548	0.30780304	45.8986	1	1	1	1	1	0	0	0	1	0	0	0
711	methyl propyl sulfide	S(CCC)C	-113	18607	http://goo.gl/mouej	W.E. Acree Jr. Data Collection 2011	0.38	0.38	0	0.34	0.8357	3.14	dialkyl sulfide	20111213	11.9985373	31.97267698	-0.223702547	0.040720658	5.407060307	8.133503598	1	2.027	90.18843612	0	2	1.79	3	0	5	4	0	15	0	0	1.6677	2.78122329	28.4591	0	0	0	0	0	0	0	0	0	0	0	0
1740	4-tert-butylpyridine	n1ccc(cc1)C(C)(C)C	-41	18724	http://goo.gl/mouej	W.E. Acree Jr. Data Collection 2011	0.631	0.75	0	0.66	1.2389	4.772	pyridine derivative	20111213	11.89	14.00307857	-0.264026809	0.077834237	6.109333407	9.50330069	0.444444444	2.587	135.2065561	0	1	2.34	5	6	6	10	0	23	6	6	2.0798	4.32556804	42.567	0	1	1	1	1	0	0	0	1	0	0	0
620	2-octanol	OC(C)CCCCCC	-31.8	18920	http://goo.gl/mouej	W.E. Acree Jr. Data Collection 2011	0.158	0.36	0.33	0.36	1.2945	-123	alkanols	20111213	11.89	15.99491664	-0.392773319	0.052580338	4.562096147	7.288096436	1	3.018	130.2282257	0	5	2.23	8	0	8	8	0	27	0	0	2.7168	7.38100224	40.3557	0	0	0	0	0	0	0	0	0	0	0	0
1842	N-formylmorpholine	O=CN1CCOCC1	21.5	19231	http://goo.gl/mouej	W.E. Acree Jr. Data Collection 2011	0.561	1.38	0	0.99	0.8787	4.25	nitrogen-neterocyclic	20111213	11.99459138	15.99591818	-0.37841983	0.18958502	3.698247145	7.416386857	0.8	-0.784	115.1306593	0	1	1.68	2	3	6	8	0	17	0	0	-0.8114	0.65836996	29.2618	0	1	0	1	0	0	0	0	1	0	0	0
2168	camphoric acid	O=C(O)C1CCC(C(=O)O)(C)C1(C)C	187.7	20198	http://goo.gl/mouej	W.E. Acree Jr. Data Collection 2011	0.5	1.04	1.18	0.86	1.3817	-123	organic	20111213	11.89	15.9979247	-0.332192599	0.265758986	4.484067122	10.99190465	0.8	1.209	200.2320307	0	2	2.12	NA	3	7	14	0	30	0	0	1.4745	2.17415025	49.0095	2	1	0	1	0	0	0	1	0	0	0	0
1784	2,3-dimethylpyrazine	n1ccnc(c1C)C	-12	20843	http://goo.gl/mouej	W.E. Acree Jr. Data Collection 2011	0.657	0.8	0	0.74	0.916	3.826	pyrazine derivative	20111213	11.89	14.00408012	-0.258510591	0.13616077	5.82559514	7.636252401	0.333333333	0.148	108.1413478	0	0	1.9	4	6	5	8	0	16	6	6	0.094	0.008836	30.9272	0	1	1	1	1	0	0	0	1	0	0	0
1920	terbuthylazine	Clc1nc(nc(n1)NC(C)(C)C)NCC	178	20848	http://goo.gl/mouej	W.E. Acree Jr. Data Collection 2011	1.19	1.26	0.14	0.91	1.7605	8.089	pesticide	20111213	11.89	34.96885331	-0.256899881	0.260914222	5.245368325	9.152194584	0.666666667	2.081	229.7101287	0	4	1.79	3	8	9	15	0	31	6	6	2.7407	7.51143649	66.8516	0	1	1	1	1	0	0	0	1	0	0	0
3442	limonene	CC1=CCC(CC1)C(=C)C	-86.43	20939	http://dx.doi.org/10.1016/j.chroma.2012.02.043	T. Karunasekara. C.F. Poole. Determination of Descriptors for Fragrance Compounds by Gas Chromatography and Liquid-Liquid Partitioning Journal of Chromatography A (2012)	0.497	0.336	0	0.174	1.323	4.693	fragrance	20120217	11.89	12.11015511	-0.171237228	0.05133391	6.189564732	9.494068391	0.6	3.729	136.234411	0	1	2.56	NA	2	7	10	0	26	0	0	3.5027	12.26890729	46.4803	0	1	0	1	0	0	0	0	1	0	0	0
545	N-methylpentanamide	O=C(NC)CCCC	-26	21181	http://goo.gl/mouej	W.E. Acree Jr. Data Collection 2011	0.31	1.3	0.4	0.72	1.0695	4.594	alkaneamide	20111213	11.89	15.99491664	-0.281135723	0.199458324	4.267276639	7.09051153	0.833333333	1.101	115.1737533	0	4	1.9	5	3	7	7	0	21	0	0	0.9531	0.90839961	33.1915	0	0	0	0	0	0	0	0	0	0	0	0
87	trans-1,2-dimethylcyclohexane	C[C@@H]1CCCC[C@H]1C	-90	21800	http://goo.gl/mouej	W.E. Acree Jr. Data Collection 2011	0.227	0.2	0	0	1.1272	3.728	cycloalkane	20111213	11.89	12.11011416	-0.161991078	0.059143413	6.149298971	8.44548837	1	4.43	112.2129392	0	0	2.34	NA	0	5	8	0	24	0	0	3.2408	10.50278464	36.7032	0	1	0	1	0	0	0	0	1	0	0	0
289	1-fluoro-1,1-dichloropropane	ClC(Cl)(F)CC	-55.669	23055	http://goo.gl/mouej	W.E. Acree Jr. Data Collection 2011	0.084	0.4	0.01	0.05	0.7938	2.3	haloalkane	20111213	11.89	34.96985307	-0.192989167	0.307483155	4.839620832	8.319252298	1	2.69	130.9761898	0	1	1.46	3	0	4	5	0	11	0	0	2.3891	5.70779881	26.0581	0	0	0	0	0	0	0	0	0	0	0	0
1786	trimethylpyrazine	n1cc(nc(c1C)C)C	50.001	24972	http://goo.gl/mouej	W.E. Acree Jr. Data Collection 2011	0.659	0.74	0	0.81	1.0569	4.277	pyrazine derivative	20111213	11.89	14.00408112	-0.257561382	0.134376775	5.746818924	7.943763528	0.428571429	0.463	122.1679652	0	0	2.01	4	6	6	9	0	19	6	6	0.3766	0.14182756	35.5187	0	1	1	1	1	0	0	0	1	0	0	0
857	4-iodoethylbenzene	ICCc1ccccc1	-4.999	26516	http://goo.gl/mouej	W.E. Acree Jr. Data Collection 2011	1.19	0.8	0	0.12	1.2564	-123	haloaromatic	20111213	11.85	126.9044731	-0.202719066	0.097621049	6.647992168	10.85059739	0.25	3.381	232.061827	0	2	2.23	NA	6	7	9	0	18	6	6	3.4271	11.74501441	49.0101	0	1	1	1	1	0	0	0	1	0	0	0
551	N-methylbutanamide	O=C(NC)CCC	2.741	26765	http://goo.gl/mouej	W.E. Acree Jr. Data Collection 2011	0.31	1.3	0.4	0.72	0.9286	4.102	alkaneamide	20111213	11.89	15.99491639	-0.281132139	0.199444463	4.188683354	6.776134322	0.8	0.532	101.1471359	0	3	1.79	4	3	6	6	0	18	0	0	0.4969	0.24690961	28.5905	0	0	0	0	0	0	0	0	0	0	0	0
864	1-bromo-2,6-dichlorobenzene	Clc1cccc(Cl)c1Br	64	27488	http://goo.gl/mouej	W.E. Acree Jr. Data Collection 2011	1.23	1.01	0	0	1.136	-123	haloaromatic	20111213	11.99885125	78.91851804	-0.14530747	0.150691732	6.9079375	11.31605085	0	4.064	225.8976408	0	0	1.79	0	6	5	9	0	12	6	6	3.9072	15.26621184	43.2904	0	1	1	1	1	0	0	0	1	0	0	0
1798	2-acetylpyrazine	O=C(c1nccnc1)C	77	28682	http://goo.gl/mouej	W.E. Acree Jr. Data Collection 2011	0.837	1.31	0	0.73	0.9317	4.636	pyrazine derivative	20111213	11.89	15.99491715	-0.292297379	0.231726736	4.310777303	7.790380514	0.166666667	-0.516	122.1248712	0	1	1.79	4	8	6	9	0	15	6	6	-0.3028	0.09168784	31.775	0	1	1	1	1	0	0	0	1	0	0	0
2526	4-nitroacetanilide	O=C(Nc1cccc(c1)[N+]([O-])=O)C	153.5	28947	http://dx.doi.org/10.1021/ci049943w	Jes?s Jover; Ram?n Bosque; and Joaquim Sales. 2004. Determination of Abraham Solute Parameters from Molecular Structure. J. Chem. Inf. Comput. Sci. 44 (3)	1.13	2	0.66	0.47	1.1159	-123	organic	20040417	11.89	15.9969237	-0.281063483	0.251125099	3.725680501	8.658257735	0.125	1.168	180.1610344	0	3	1.79	2	12	8	13	0	21	6	6	0.8448	0.71368704	46.4649	0	1	1	1	1	0	0	0	1	0	0	0
1429	phenyl acetate	CC(=O)Oc1ccccc1	-30	28969	http://goo.gl/mouej	W.E. Acree Jr. Data Collection 2011	0.661	1.13	0	0.54	1.0726	4.414	aromatic ester	20111213	11.85	15.99591867	-0.278285647	0.263394314	3.882043179	7.766500828	0.125	1.807	136.1482231	0	2	2.12	2	9	7	10	0	18	6	6	1.5977	2.55264529	37.1904	0	1	1	1	1	0	0	0	1	0	0	0
1656	4-butoxyphenol	O(c1ccc(O)cc1)CCCC	65.25	28973	http://goo.gl/mouej	W.E. Acree Jr. Data Collection 2011	0.84	1.16	0.57	0.52	1.3974	-123	phenol derivative	20111213	11.89	15.99591966	-0.360486211	0.07625406	4.697268577	7.951603416	0.4	2.881	166.2173394	0	4	2.34	4	8	10	12	0	26	6	6	2.8749	8.26505001	48.0885	0	1	1	1	1	0	0	0	1	0	0	0
1612	4-ethylphenol	Oc1ccc(cc1)CC	44.62	28982	http://goo.gl/mouej	W.E. Acree Jr. Data Collection 2011	0.8	0.9	0.55	0.36	1.0569	4.737	phenol derivative	20111213	11.89	15.99491664	-0.360421647	0.072268731	4.712074092	8.188443831	0.25	2.517	122.1646996	0	1	2.23	NA	7	7	9	0	19	6	6	2.505	6.275025	37.3943	0	1	1	1	1	0	0	0	1	0	0	0
1785	2,5-dimethylpyrazine	n1c(cnc(c1)C)C	15	28992	http://goo.gl/mouej	W.E. Acree Jr. Data Collection 2011	0.686	0.74	0	0.74	0.916	3.851	pyrazine derivative	20111213	11.89	14.00408012	-0.25851113	0.134147367	5.588830792	7.165681844	0.333333333	0.148	108.1413478	0	0	1.9	3	6	6	8	0	16	6	6	0.094	0.008836	30.9272	0	1	1	1	1	0	0	0	1	0	0	0
143	myrcene	CC(=CCCC(=C)C=C)C	-46.739	28993	http://goo.gl/mouej	W.E. Acree Jr. Data Collection 2011	0.483	0.29	0	0.21	1.3886	-123	alkene	20111213	11.89	12.11015511	-0.173256959	0.049760196	5.574162987	8.526699784	0.4	4.17	136.234411	0	4	2.56	8	4	8	9	0	26	0	0	3.688	13.601344	48.379	0	0	0	0	0	0	0	0	0	0	0	0
546	N-methylformamide	O=CNC	-22	28994	http://goo.gl/mouej	W.E. Acree Jr. Data Collection 2011	0.405	1.36	0.4	0.55	0.5059	2.863	alkaneamide	20111213	11.99383278	15.99491565	-0.30508968	0.186464234	3.076372987	4.937727133	0.5	-0.526	59.0672837	0	1	1.46	0	3	4	3	0	9	0	0	-0.705	0.497025	15.2906	0	0	0	0	0	0	0	0	0	0	0	0
593	3-methylbutan-1-ol	OCCC(C)C	-117.07	29000	http://goo.gl/mouej	W.E. Acree Jr. Data Collection 2011	0.192	0.39	0.37	0.48	0.8718	3.011	alkanols	20111213	11.89	15.99491589	-0.395708335	0.05684296	3.952997457	7.138265702	1	1.359	88.14837346	0	2	1.9	4	0	5	5	0	18	0	0	1.2225	1.49450625	26.6831	0	0	0	0	0	0	0	0	0	0	0	0
397	2,4-pentanedione	CC(=O)CC(=O)C	-23	29001	http://goo.gl/mouej	W.E. Acree Jr. Data Collection 2011	0.412	0.78	0	0.63	0.8445	3.326	alkanedione	20111213	11.89	15.99591715	-0.299997194	0.196793542	3.9973125	6.706505988	0.6	0.231	100.1160154	0	2	1.79	5	1	5	6	0	15	0	0	-0.473	0.223729	26.09	0	0	0	0	0	0	0	0	0	0	0	0
449	ethyl hexanoate	O=C(OCC)CCCCC	-67	29005	http://goo.gl/mouej	W.E. Acree Jr. Data Collection 2011	0.043	0.58	0	0.45	1.3102	4.251	ester	20111213	11.89	15.99591866	-0.315935122	0.261473342	4.154009909	7.132818713	0.875	2.624	144.2117491	0	6	2.12	6	3	9	9	0	26	0	0	2.4054	5.78594916	40.5907	0	0	0	0	0	0	0	0	0	0	0	0
4032	Butyl acetate	CCCCOC(=O)C	-78	29012	http://dx.doi.org/10.1016/j.tca.2014.08.024	Mikhail A. Varfolomeeva. Ilnaz T. Rakipova. William E. Acree Jr.. Michela Brumfieldb. Michael H. Abrahamc.Examination of Hydrogen Bonding Interactions between Dissolved Solutes and Alkylbenzene Solvents Based on Abraham Model Correlations Derived From Measured Enthalpies of Solvation. Thermochimica Acta. 2014	0.071	0.6	0	0.45	1.0284	3.353	organic	20140902	11.89	15.99591765	-0.31586015	0.301592178	3.682449468	6.502824698	0.833333333	1.591	116.1585143	0	4	1.9	4	3	7	7	0	20	0	0	1.3498	1.82196004	31.286	0	0	0	0	0	0	0	0	0	0	0	0
334	1,4-dioxane	O1CCOCC1	11.87	29015	http://goo.gl/mouej	W.E. Acree Jr. Data Collection 2011	0.329	0.75	0	0.64	0.681	2.892	ether	20111213	11.99693552	15.99778367	-0.397369338	0.092187047	5.140097958	5.416276896	1	-0.38	88.10527947	0	0	1.68	2	0	4	6	0	14	0	0	-0.2618	0.06853924	22.087	0	1	0	1	0	0	0	0	1	0	0	0
428	isoamyl acetate	O=C(OCCC(C)C)C	-83.62	29016	http://goo.gl/mouej	W.E. Acree Jr. Data Collection 2011	0.051	0.57	0	0.47	1.1693	3.74	ester	20111213	11.89	15.99591816	-0.3158537	0.301597273	3.72174632	7.38678967	0.857142857	2.099	130.1851317	0	4	2.01	4	3	7	8	0	23	0	0	1.6016	2.56512256	35.8346	0	0	0	0	0	0	0	0	0	0	0	0
119	1-nonene	C=CCCCCCCC	-81.82	29025	http://goo.gl/mouej	W.E. Acree Jr. Data Collection 2011	0.09	0.08	0	0.07	1.3337	4.073	alkene	20111213	11.89	12.11013444	-0.170693302	0.049643059	5.110184738	7.369861401	0.777777778	5.095	126.2395566	1	6	2.45	9	2	9	8	0	27	0	0	4.0867	16.70111689	43.2553	0	0	0	0	0	0	0	0	0	0	0	0
482	1-octanenitrile	N#CCCCCCCC	-45.53	29026	http://goo.gl/mouej	W.E. Acree Jr. Data Collection 2011	0.162	0.9	0	0.36	1.2496	4.585	nitrile	20111213	11.89	14.00307807	-0.262640459	0.115240147	3.810172409	7.215371234	0.875	3.129	125.2117017	0	5	2.23	8	2	9	8	0	24	0	0	2.9925	8.95505625	39.2549	0	0	0	0	0	0	0	0	0	0	0	0
365	nonanal	CCCCCCCCC=O	-18	29029	http://goo.gl/mouej	W.E. Acree Jr. Data Collection 2011	0.15	0.65	0	0.45	1.3924	4.856	aldehyde	20111213	11.98860189	16.00592553	-0.389464493	0.206356512	3.443116264	7.346288549	0.888888889	4.001	142.2389616	0	7	2.34	9	1	10	9	0	28	0	0	3.2216	10.37870656	43.9512	0	0	0	0	0	0	0	0	0	0	0	0
259	chlorodibromomethane	BrC(Br)Cl	-21.33	29036	http://goo.gl/mouej	W.E. Acree Jr. Data Collection 2011	0.775	0.68	0.12	0.1	0.7219	3.304	haloalkane	20111213	11.99947318	78.91933718	-0.160896164	0.256285937	7.097223647	10.7972738	1	2.75	208.2786702	0	0	1.24	0	0	3	3	0	5	0	0	2.0248	4.09981504	26.9812	0	0	0	0	0	0	0	0	0	0	0	0
1422	methyl 2-methylbenzoate	O=C(OC)c1ccccc1C	33.831	30595	http://goo.gl/mouej	W.E. Acree Jr. Data Collection 2011	0.722	0.87	0	0.43	1.214	-123	aromatic ester	20111213	11.89	15.99591916	-0.315165911	0.29324317	4.513895752	8.840257389	0.222222222	2.395	150.1748405	0	2	2.23	NA	9	7	11	0	21	6	6	2.1716	4.71584656	42.6267	0	1	1	1	1	0	0	0	1	0	0	0
1935	secbumeton	O(c1nc(nc(n1)NC(C)CC)NCC)C	87	30881	http://goo.gl/mouej	W.E. Acree Jr. Data Collection 2011	1.09	1.13	0.22	1.13	1.8377	8.014	pesticide	20111213	11.99624937	15.99794622	-0.347562532	0.272842333	4.747273435	8.780795736	0.7	1.954	225.2911543	0	6	1.9	4	9	10	16	0	35	6	6	2.7085	7.33597225	67.6488	0	1	1	1	1	0	0	0	1	0	0	0
1156	2,4-dichlorobiphenyl	Clc2cc(Cl)ccc2c1ccccc1	76.191	33455	http://dx.doi.org/10.1021/es102210g	Van Noort et. al. Updated Abraham Solvation Parameters for Polychlorinated Biphenyls. ES&T 44, 7037 (2010)	1.62	1.19	0	0.11	1.4819	-123	polychlorinated biphenyl	20100825	11.85	34.96985373	-0.186368176	0.116273696	6.327939205	10.62207162	0	5.206	223.0982319	1	1	2.56	0	12	9	15	0	22	12	12	4.6772	21.87619984	60.8038	0	2	2	2	2	0	0	0	2	0	0	0
1214	2,3,5,6-tetrachlorobiphenyl	Clc2c(c1ccccc1)c(Cl)c(Cl)cc2Cl	110.311	33458	http://dx.doi.org/10.1021/es102210g	Van Noort et. al. Updated Abraham Solvation Parameters for Polychlorinated Biphenyls. ES&T 44, 7037 (2010)	1.92	1.33	0	0	1.6398	-123	polychlorinated biphenyl	20100825	11.99852384	34.97200787	-0.172224154	0.144560033	6.821258273	12.33356912	0	6.45	291.9882256	1	1	2.34	0	12	8	17	0	22	12	12	6.006	36.072036	70.4134	0	2	2	2	2	0	0	0	2	0	0	0
1934	terbumeton	O(c1nc(nc(n1)NC(C)(C)C)NCC)C	123.5	33617	http://goo.gl/mouej	W.E. Acree Jr. Data Collection 2011	1.07	1.1	0.22	1.02	1.8377	7.924	pesticide	20111213	11.99624937	15.99794622	-0.347562336	0.272842745	4.757168014	9.060791351	0.7	2.013	225.2911543	0	5	1.9	3	9	9	16	0	35	6	6	2.3898	5.71114404	67.7622	0	1	1	1	1	0	0	0	1	0	0	0
1168	2,2',6-trichlorobiphenyl	Clc2cccc(Cl)c2c1c(Cl)cccc1	86.821	34863	http://dx.doi.org/10.1021/es102210g	Van Noort et. al. Updated Abraham Solvation Parameters for Polychlorinated Biphenyls. ES&T 44, 7037 (2010)	1.82	1.09	0	0.055	1.4305	-123	polychlorinated biphenyl	20100825	11.85	34.97085425	-0.174053239	0.13266507	6.919708627	11.84456945	0	5.828	257.5432288	1	1	2.45	0	12	8	16	0	22	12	12	5.3416	28.53269056	65.6086	0	2	2	2	2	0	0	0	2	0	0	0
966	2,3',5-trichlorobiphenyl	Clc2ccc(Cl)cc2c1cc(Cl)ccc1	90.431	34867	http://dx.doi.org/10.1039/B415899G	Michael H. Abraham and Amal J. M. Al-Hussaini. Solvation parameters for the 209 PCBs: calculation of physicochemical properties. J. Environ. Monit. 2005 7 295-301	1.78	1.33	0	0.15	1.6914	7.81	polychlorinated biphenyl	20050211	11.85	34.97085425	-0.185428405	0.11749989	6.372375225	11.11107042	0	5.828	257.5432288	1	1	2.45	0	12	8	16	0	22	12	12	5.3416	28.53269056	65.6086	0	2	2	2	2	0	0	0	2	0	0	0
447	butyl pentanoate	O=C(OCCCC)CCCC	-92.8	55084	http://goo.gl/mouej	W.E. Acree Jr. Data Collection 2011	0.033	0.56	0	0.45	1.4511	4.794	ester	20111213	11.89	15.99591916	-0.3156555	0.261485726	4.232603662	7.055846382	0.888888889	2.982	158.2383665	0	7	2.23	5	3	10	10	0	29	0	0	2.9291	8.57962681	45.1149	0	0	0	0	0	0	0	0	0	0	0	0
418	hexyl formate	O=COCCCCCC	-62.8	55123	http://goo.gl/mouej	W.E. Acree Jr. Data Collection 2011	0.09	0.63	0	0.38	1.1693	3.97	ester	20111213	11.89	15.99591816	-0.318312738	0.248185472	3.071172661	6.99232982	0.857142857	2.493	130.1851317	0	6	2.01	6	3	9	8	0	23	0	0	2.1834	4.76723556	36.416	0	0	0	0	0	0	0	0	0	0	0	0
443	isopropyl butanoate	O=C(OC(C)C)CCC	-80.889	55130	http://goo.gl/mouej	W.E. Acree Jr. Data Collection 2011	0.009	0.53	0	0.47	1.1693	3.482	ester	20111213	11.89	15.99591816	-0.312883287	0.261714978	4.19330767	6.85692973	0.857142857	1.946	130.1851317	0	4	2.01	4	3	7	8	0	23	0	0	1.8705	3.49877025	35.8069	0	0	0	0	0	0	0	0	0	0	0	0
542	N-butylacetamide	O=C(NCCCC)C	4.121	55205	http://goo.gl/mouej	W.E. Acree Jr. Data Collection 2011	0.32	1.29	0.4	0.72	1.0395	4.582	alkaneamide	20111213	11.89	15.99491664	-0.281437089	0.247445257	3.99219947	6.926267147	0.833333333	1.06	115.1737533	0	4	1.9	4	3	7	7	0	21	0	0	0.7025	0.49350625	33.2358	0	0	0	0	0	0	0	0	0	0	0	0
287	1,1,2,2,3-pentafluoro-1,3-dichloropropane	FC(F)(Cl)C(F)(F)C(Cl)F	-97	56144	http://goo.gl/mouej	W.E. Acree Jr. Data Collection 2011	-0.282	0.4	0.06	0.1	0.8646	2.244	haloalkane	20111213	11.99768666	34.96985357	-0.239232026	0.415627949	4.00275	6.76453656	1	3.699	202.9380397	0	2	1.02	3	0	5	9	0	11	0	0	2.6881	7.22588161	26.4008	0	0	0	0	0	0	0	0	0	0	0	0
101	trans-2-butene	C/C=C/C	-105.25	56442	http://goo.gl/mouej	W.E. Acree Jr. Data Collection 2011	0.126	0.08	0	0.05	0.6292	1.664	alkene	20111213	11.89	12.11003668	-0.181285491	0.043200545	4.966579476	5.802081888	0.5	2.31	56.10646962	0	0	1.9	4	2	4	3	0	12	0	0	1.7518	3.06880324	21.3228	0	0	0	0	0	0	0	0	0	0	0	0
1200	2,2',4,6'-tetrachlorobiphenyl	Clc2cccc(Cl)c2c1c(Cl)cc(Cl)cc1	100.881	56791	http://dx.doi.org/10.1021/es102210g	Van Noort et. al. Updated Abraham Solvation Parameters for Polychlorinated Biphenyls. ES&T 44, 7037 (2010)	1.97	1.22	0	0	1.5529	-123	polychlorinated biphenyl	20100825	11.85	34.97185477	-0.172844347	0.133554851	6.389065725	11.96682091	0	6.45	291.9882256	1	1	2.34	0	12	9	17	0	22	12	12	6.006	36.072036	70.4134	0	2	2	2	2	0	0	0	2	0	0	0
3445	borneol	OC2CC1CCC2(C)C1(C)C	209.33	58234	http://dx.doi.org/10.1016/j.chroma.2012.02.043	T. Karunasekara. C.F. Poole. Determination of Descriptors for Fragrance Compounds by Gas Chromatography and Liquid-Liquid Partitioning Journal of Chromatography A (2012)	0.757	0.714	0.158	0.653	1.3591	5.091	fragrance	20120217	11.89	15.99491714	-0.391914177	0.070020414	5.512746188	10.63401317	1	2.734	154.2496975	0	0	2.45	NA	0	5	12	0	29	0	0	1.9753	3.90181009	45.3139	0	3	0	1	0	0	0	2	1	0	0	0
1388	valerophenone	O=C(c1ccccc1)CCCC	-9.2	59482	http://goo.gl/mouej	W.E. Acree Jr. Data Collection 2011	0.795	1.026	0	0.503	1.4366	5.858	aromatic ketone	20111213	11.89	15.99491739	-0.293728055	0.162625151	4.985991105	8.840788295	0.363636364	3.29	162.2286703	0	4	2.56	NA	8	9	12	0	26	6	6	3.1492	9.91746064	50.2897	0	1	1	1	1	0	0	0	1	0	0	0
550	N,N-diethylpropanamide	O=C(N(CC)CC)CC	-13.939	59577	http://goo.gl/mouej	W.E. Acree Jr. Data Collection 2011	0.304	1.27	0	0.8	1.2104	-123	alkaneamide	20111213	11.89	15.99491689	-0.280377773	0.202427484	4.660244286	8.385129608	0.857142857	0.951	129.2003707	0	4	2.01	3	3	6	8	0	24	0	0	0.9442	0.89151364	38.3822	0	0	0	0	0	0	0	0	0	0	0	0
1650	2-ethoxyphenol	O(c1ccccc1O)CC	27.5	60121	http://goo.gl/mouej	W.E. Acree Jr. Data Collection 2011	0.807	0.9	0.2	0.58	1.1156	-123	phenol derivative	20111213	11.89	15.99591866	-0.357833816	0.12449767	4.911817441	7.892257888	0.25	1.686	138.1641046	0	2	2.12	2	8	7	10	0	20	6	6	1.895	3.591025	38.9633	0	1	1	1	1	0	0	0	1	0	0	0
1402	3-(trifluoromethyl)acetophenone	FC(F)(F)c1cccc(C(=O)C)c1	23.211	61001	http://goo.gl/mouej	W.E. Acree Jr. Data Collection 2011	0.42	0.92	0	0.42	1.2079	4.736	aromatic ketone	20111213	11.85	19.0004081	-0.294049157	0.416316156	3.554546875	8.570882998	0.222222222	2.824	188.1468229	0	2	2.01	NA	8	7	13	0	20	6	6	2.5122	6.31114884	42.4345	0	1	1	1	1	0	0	0	1	0	0	0
1743	3-fluoropyridine	c1cc(cnc1)F	-4.299	61111	http://goo.gl/mouej	W.E. Acree Jr. Data Collection 2011	0.504	0.74	0	0.43	0.693	-123	pyridine derivative	20111213	11.99755926	19.00013256	-0.261095885	0.173253796	3.750397097	6.114537737	0	0.931	97.09054893	0	0	1.79	5	6	5	7	0	11	6	6	0.8849	0.78304801	24.1175	0	1	1	1	1	0	0	0	1	0	0	0
229	2-bromo-2-methylbutane	BrC(C)(C)CC	-60.539	61487	http://goo.gl/mouej	W.E. Acree Jr. Data Collection 2011	0.343	0.4	0	0.15	0.9881	3.4	bromoalkane	20111213	11.89	78.91833717	-0.160336528	0.061681497	5.899321049	10.12625172	1	2.786	151.0445557	0	1	1.9	4	0	4	5	0	17	0	0	2.4461	5.98340521	32.6238	0	0	0	0	0	0	0	0	0	0	0	0
536	isobutanamide	O=C(N)C(C)C	128.33	61707	http://goo.gl/mouej	W.E. Acree Jr. Data Collection 2011	0.4	1.27	0.57	0.66	0.788	-123	alkaneamide	20111213	11.89	15.99491614	-0.281123486	0.199579945	4.031496774	7.097981362	0.75	-0.262	87.12051851	0	1	1.68	3	3	4	5	0	15	0	0	0.2973	0.08838729	23.6673	0	0	0	0	0	0	0	0	0	0	0	0
470	methyl trimethylacetate	O=C(OC)C(C)(C)C	-50.659	62249	http://goo.gl/mouej	W.E. Acree Jr. Data Collection 2011	0.049	0.54	0	0.45	1.0284	2.932	ester	20111213	11.89	15.99591765	-0.318578232	0.266637481	4.350492561	8.358012773	0.833333333	0.988	116.1585143	0	2	1.9	3	3	5	7	0	20	0	0	1.5674	2.45674276	31.1152	0	0	0	0	0	0	0	0	0	0	0	0
1421	methyl 4-iodobenzoate	O=C(OC)c1ccc(I)cc1	114.93	62484	http://goo.gl/mouej	W.E. Acree Jr. Data Collection 2011	1.27	1.25	0	0.4	1.3308	6.685	aromatic ester	20111213	11.85	126.9044731	-0.315172083	0.29298655	4.525552808	11.89239348	0.125	3.026	262.0447553	0	2	2.01	NA	9	8	11	0	18	6	6	2.2636	5.12388496	49.9936	0	1	1	1	1	0	0	0	1	0	0	0
1518	4-methylbenzamide	Cc1ccc(cc1)C(=O)N	161.33	62485	http://goo.gl/mouej	W.E. Acree Jr. Data Collection 2011	0.99	1.5	0.49	0.65	1.1137	-123	benzamide	20111213	11.99347916	15.99491716	-0.29143124	0.251599443	4.391386692	8.364070331	0.125	1.346	135.1634621	0	1	2.12	NA	9	7	10	0	19	6	6	1.3184	1.73817856	39.6798	0	1	1	1	1	0	0	0	1	0	0	0
669	1,8-octanediol	OCCCCCCCCO	61.5	62628	http://goo.gl/mouej	W.E. Acree Jr. Data Collection 2011	0.38	0.95	0.75	0.92	1.353	-123	alkanediol	20111213	11.9962919	15.99825971	-0.421739373	0.069764683	3.937535405	7.259686981	1	1.362	146.2276306	0	7	2.12	8	0	10	9	0	28	0	0	1.5698	2.46427204	42.4668	0	0	0	0	0	0	0	0	0	0	0	0
513	dimethylisopropylamine	N(C(C)C)(C)C	-82.449	63631	http://goo.gl/mouej	W.E. Acree Jr. Data Collection 2011	0.107	0.18	0	0.72	0.9129	2.572	alkylamine	20111213	11.9935983	14.00909882	-0.343145302	0.023727965	5.580997233	7.47450818	1	0.946	87.16361249	0	1	1.9	3	0	4	5	1	19	0	0	1.0464	1.09495296	29.1543	0	0	0	0	0	0	0	0	0	0	0	0
1772	4-chloropyridine N-oxide	[O-][n+]1ccc(Cl)cc1	65.191	63889	http://goo.gl/mouej	W.E. Acree Jr. Data Collection 2011	0.814	1.09	0.49	0.9	0.8564	4.314	pyridine N-oxide derivative	20111213	11.98859287	34.968853	-0.228384945	0.131083343	4.189434855	8.199004886	0	1.957	129.5444882	0	0	1.68	5	7	6	8	0	12	6	6	1.1143	1.24166449	26.4446	0	1	1	1	1	0	0	0	1	0	0	0
1739	4-propylpyridine	CCCc1ccncc1	-61.099	63903	http://goo.gl/mouej	W.E. Acree Jr. Data Collection 2011	0.627	0.77	0	0.55	1.098	-123	pyridine derivative	20111213	11.85	14.00307809	-0.264022579	0.107500751	5.276869469	8.379343212	0.375	2.24	121.1799387	0	2	2.23	6	6	7	9	0	20	6	6	2.078	4.318084	38.1443	0	1	1	1	1	0	0	0	1	0	0	0
4080	5-Bromo-8-hydroxyquinoline	C1=CC2=C(C=CC(=C2N=C1)O)Br	124	64135	http://dx.doi.org/10.1080/01496395.2014.928768	Michael H. Abraham and William E. Acree Jr. (2014) Descriptors for the Prediction of Partition Coefficients of 8-Hydroxyquinoline and its Derivatives. Separation Science and Technology. 49:14. 2135-2141	1.67	1.3	0	0.48	1.278	6.941	this work	20140908	11.99884179	78.91851807	-0.358217607	0.117784401	5.360964614	10.6470949	0	2.517	224.0539037	0	0	2.12	NA	11	6	13	0	18	11	10	2.4973	6.23650729	49.2962	0	2	2	1	1	0	0	0	2	0	0	0
2970	methyl p-(dimethylamino)benzoate	O=C(OC)c1ccc(N(C)C)cc1	100	64155	http://precedings.nature.com/documents/4243/version/3	ONSChallenge Solubility Data	1.011	1.873	0	0.658	1.454	-123	organic solid	20120126	11.85	15.99592068	-0.315200923	0.292993184	4.430068524	8.836902383	0.3	2.167	179.2161018	0	3	2.23	NA	10	9	13	0	26	6	6	1.8476	3.41362576	52.0141	0	1	1	1	1	0	0	0	1	0	0	0
4106	5-Methyl-8-hydroxyquinoline	CC1=C2C=CC=NC2=C(C=C1)O	-300	64343	http://dx.doi.org/10.1080/01496395.2014.928768	Michael H. Abraham and William E. Acree Jr. (2014) Descriptors for the Prediction of Partition Coefficients of 8-Hydroxyquinoline and its Derivatives. Separation Science and Technology. 49:14. 2135-2141	1.4	1.18	0	0.58	1.2439	6.354	this work	20140908	11.99624946	15.99794409	-0.383341953	0.12327146	5.240635132	9.445383511	0.1	2.156	159.1849339	0	0	2.34	NA	11	6	13	0	21	11	10	2.2351	4.99567201	46.7146	0	2	2	1	1	0	0	0	2	0	0	0
1401	4-iodoacetophenone	O=C(c1ccc(I)cc1)C	84.8	65701	http://goo.gl/mouej	W.E. Acree Jr. Data Collection 2011	1.4	1.26	0	0.44	1.2721	-123	aromatic ketone	20111213	11.89	126.9044731	-0.294031129	0.215459034	4.604684871	11.90228396	0.125	2.967	246.0453504	0	1	2.12	NA	8	7	10	0	17	6	6	2.1481	4.61433361	48.8689	0	1	1	1	1	0	0	0	1	0	0	0
1896	3-methylbenzenesulfonamide	O=S(=O)(c1cccc(c1)C)N	139.921	67270	http://goo.gl/mouej	W.E. Acree Jr. Data Collection 2011	1.1	1.55	0.55	0.86	1.238	6.455	sulfonamide	20111213	11.999	31.97274484	-0.249616627	0.263162264	6.308366781	10.87925388	0.142857143	0.918	171.2182161	0	1	1.79	NA	10	6	11	0	20	6	6	1.0214	1.04325796	43.2571	0	1	1	1	1	0	0	0	1	0	0	0
1528	3,5-dimethylacetanilide	O=C(Nc1cc(cc(c1)C)C)C	124.021	67465	http://goo.gl/mouej	W.E. Acree Jr. Data Collection 2011	0.85	1.14	0.54	0.73	1.3955	-123	benzamide	20111213	11.89	15.99491765	-0.28105891	0.251107765	4.270386605	8.98575872	0.3	2.15	163.2166969	0	2	2.34	NA	9	7	12	0	25	6	6	1.9228	3.69715984	49.2226	0	1	1	1	1	0	0	0	1	0	0	0
1522	4-aminobenzamide	O=C(c1ccc(N)cc1)N	182.33	68568	http://goo.gl/mouej	W.E. Acree Jr. Data Collection 2011	1.34	1.94	0.8	0.94	1.0726	-123	benzamide	20111213	11.99351185	15.99491741	-0.302548891	0.251600107	4.386152069	8.343132295	0	0.092	136.1514886	0	1	1.9	NA	10	7	10	0	18	6	6	0.0856	0.00732736	39.339	0	1	1	1	1	0	0	0	1	0	0	0
2861	2,3-dimethyl-2,3-dinitrobutane	CC(C)(C(C)(C)[N+](=O)[O-])[N+](=O)[O-]	123.201	69982	http://precedings.nature.com/documents/4243/version/3	ONSChallenge Solubility Data	0.418	1.405	0	0.325	1.044	-123	organic solid	20120126	11.999	16.0016763	-0.187366856	0.145676157	4.051375	9.450505818	1	1.426	176.1707306	0	3	1.46	4	2	6	11	0	24	0	0	1.5662	2.45298244	41.3178	0	0	0	0	0	0	0	0	0	0	0	0
241	1,8-dibromooctane	BrCCCCCCCCBr	15.67	70682	http://goo.gl/mouej	W.E. Acree Jr. Data Collection 2011	0.684	0.8	0	0.26	1.5858	6.214	bromoalkane	20111213	11.99884416	78.91943344	-0.196199068	0.085479514	6.397649558	8.251412989	1	4.986	272.0199952	0	7	2.12	8	0	10	9	0	26	0	0	4.268	18.215824	54.5358	0	0	0	0	0	0	0	0	0	0	0	0
1804	2-methylpyrimidine	n1cccnc1C	-4	71089	http://goo.gl/mouej	W.E. Acree Jr. Data Collection 2011	0.6	0.85	0	0.75	0.7751	3.373	pyrimidine derivative	20111213	11.89	14.00407912	-0.242159089	0.188118362	5.426086529	6.842478387	0.2	0.044	94.11473042	0	0	1.79	3	6	5	7	0	13	6	6	0.0484	0.00234256	25.3201	0	1	1	1	1	0	0	0	1	0	0	0
331	2,5-dimethoxytetrahydrofuran	O(C)C1OC(OC)CC1	4.211	71430	http://goo.gl/mouej	W.E. Acree Jr. Data Collection 2011	0.207	0.91	0	0.89	1.0215	3.76	ether	20111213	11.9	15.99691917	-0.356105907	0.209511074	4.476953125	6.826913928	1	0.494	132.1579192	0	2	1.79	4	0	7	9	0	21	0	0	0.1315	0.01729225	32.3365	0	1	0	1	0	0	0	1	0	0	0	0
1688	2-methyl-4-nitrosophenol	O=Nc1ccc(O)c(c1)C	115.201	73479	http://goo.gl/mouej	W.E. Acree Jr. Data Collection 2011	0.905	0.74	0.52	0.58	1.0315	4.7	phenol derivative	20111213	11.89	15.99591916	-0.360151819	0.108061614	3.414887571	7.97551787	0.142857143	1.382	137.1362496	0	1	1.9	NA	9	7	10	0	17	6	6	2.2952	5.26794304	38.3667	0	1	1	1	1	0	0	0	1	0	0	0
400	2,4-octanedione	O=C(CC(=O)CCCC)C	3.521	75951	http://goo.gl/mouej	W.E. Acree Jr. Data Collection 2011	0.41	0.67	0.07	0.62	1.2672	4.753	alkanedione	20111213	11.89	15.99591866	-0.299854861	0.196828256	4.135845217	7.371711954	0.75	1.622	142.1958676	0	5	2.12	8	2	8	9	0	24	0	0	1.1063	1.22389969	39.9189	0	0	0	0	0	0	0	0	0	0	0	0
1895	N,N-dimethylbenzenesulfonamide	O=S(=O)(N(C)C)c1ccccc1	52.961	76154	http://goo.gl/mouej	W.E. Acree Jr. Data Collection 2011	1.1	1.58	0	0.82	1.3789	6.594	sulfonamide	20111213	11.85	31.97207158	-0.207235144	0.242875367	6.862133687	11.20268805	0.25	1.11	185.2448335	0	2	1.9	0	10	7	12	0	23	6	6	0.947	0.896809	48.0093	0	1	1	1	1	0	0	0	1	0	0	0
1539	4-butylbenzoic acid	O=C(O)c1ccc(cc1)CCCC	104.5	79969	http://goo.gl/mouej	W.E. Acree Jr. Data Collection 2011	0.73	0.9	0.63	0.42	1.4953	6.363	aromatic carboxylic acid	20111213	11.89	15.99592017	-0.327732323	0.290647415	4.116019076	8.807915422	0.363636364	3.676	178.2280753	0	4	2.45	NA	9	10	13	0	27	6	6	3.2892	10.81883664	51.6606	1	1	1	1	1	0	0	0	1	0	0	0
643	trans-1,2-cyclohexanediol	O[C@@H]1CCCC[C@H]1O	88.351	83850	http://goo.gl/mouej	W.E. Acree Jr. Data Collection 2011	0.6	0.87	0.55	0.9	0.9628	4.226	alkanols	20111213	11.99635523	15.99825889	-0.414337538	0.105009964	4.778940168	7.264606751	1	0.517	116.1585143	0	0	1.9	0	0	5	8	0	20	0	0	0.5334	0.28451556	30.6362	0	1	0	1	0	0	0	0	1	0	0	0
681	D-arabitol	OC[C@@H](O)C(O)[C@H](O)CO	102	84971	http://goo.gl/mouej	W.E. Acree Jr. Data Collection 2011	0.728	1.6	0.85	1.6	1.1066	5.75	polyalcohol	20111213	11.99640043	15.99998724	-0.417766102	0.111401161	4.088074157	7.560758311	1	-3.224	152.1459932	0	4	1.46	5	0	7	9	0	22	0	0	-2.4295	5.90247025	32.4411	0	0	0	0	0	0	0	0	0	0	0	0
4103	5-Iodo-8-hydroxyquinoline	C1=CC2=C(C=CC(=C2N=C1)O)I	-300	86756	http://dx.doi.org/10.1080/01496395.2014.928768	Michael H. Abraham and William E. Acree Jr. (2014) Descriptors for the Prediction of Partition Coefficients of 8-Hydroxyquinoline and its Derivatives. Separation Science and Technology. 49:14. 2135-2141	1.98	1.32	0	0.47	1.3612	7.55	this work	20140908	11.99890795	126.9045784	-0.358218039	0.105542347	5.504090181	12.93708998	0	2.787	271.0548487	0	0	2.12	NA	11	6	13	0	18	11	10	2.3271	5.41539441	54.0815	0	2	2	1	1	0	0	0	2	0	0	0
2978	N-(4-methoxybenzylidene)aniline	COC2=CC=C(C=NC1=CC=CC=C1)C=C2	62.77	89076	http://precedings.nature.com/documents/4243/version/3	ONSChallenge Solubility Data	1.048	0.991	0	0.4	1.721	-123	organic solid	20120126	11.85	15.99491866	-0.34870502	0.181310729	4.74206599	8.988090531	0.071428571	3.291	211.2596405	0	3	2.78	NA	15	12	17	0	29	12	12	3.4101	11.62878201	65.8436	0	2	2	2	2	0	0	0	2	0	0	0
270	1,1,2,2-tetrafluoro-3-chloro-3-bromopropane	BrC(Cl)C(F)(F)C(F)F	-47.399	92731	http://goo.gl/mouej	W.E. Acree Jr. Data Collection 2011	0.04	0.9	0.07	0.13	0.8995	3.02	haloalkane	20111213	11.99768668	78.91833723	-0.226126622	0.343874151	3.420259281	9.430752229	1	3.521	229.3981676	0	2	1.13	3	0	5	8	0	11	0	0	2.5065	6.28254225	28.4114	0	0	0	0	0	0	0	0	0	0	0	0
1845	1-methyl-3-nitro-1,2,4-triazole	[O-][N+](=O)c1ncn(n1)C	128.241	105291	http://goo.gl/mouej	W.E. Acree Jr. Data Collection 2011	1.328	1.98	0	0.77	0.8103	5.312	nitrogen-neterocyclic	20111213	11.99373131	15.99592021	-0.211041454	0.323267142	3.398956317	6.814282748	0.333333333	0.115	128.0895934	0	1	1.13	0	8	6	9	0	13	5	5	0.2113	0.04464769	31.0869	0	1	1	1	1	0	0	1	0	0	0	0
541	N-isopropylacetamide	O=C(NC(C)C)C	31.451	120621	http://goo.gl/mouej	W.E. Acree Jr. Data Collection 2011	0.32	1.25	0.4	0.72	0.9286	3.864	alkaneamide	20111213	11.89	15.99491639	-0.281418686	0.247636917	4.031496794	7.240630446	0.8	0.593	101.1471359	0	2	1.79	3	3	5	6	0	18	0	0	0.1001	0.01002001	28.5288	0	0	0	0	0	0	0	0	0	0	0	0
1773	4-bromopyridine N-oxide	[O-][n+]1ccc(Br)cc1	58.131	123207	http://goo.gl/mouej	W.E. Acree Jr. Data Collection 2011	0.978	1.12	0.49	0.83	0.909	4.745	pyridine N-oxide derivative	20111213	11.98859289	78.91833721	-0.228478244	0.130810024	4.2617478	9.356003217	0	2.133	173.9950786	0	0	1.68	5	7	6	8	0	12	6	6	1.1983	1.43592289	29.2626	0	1	1	1	1	0	0	0	1	0	0	0
324	1,2-dipropoxyethane	O(CCC)CCOCCC	-49.499	123860	http://goo.gl/mouej	W.E. Acree Jr. Data Collection 2011	0	0.64	0	0.78	1.3532	4.386	ether	20111213	11.89	15.99591866	-0.379304351	0.072258901	4.889069518	6.226785177	1	1.392	146.2276306	0	7	2.12	3	0	10	9	0	28	0	0	1.6646	2.77089316	42.6004	0	0	0	0	0	0	0	0	0	0	0	0
623	4-ethyl-3-hexanol	OC(CC)C(CC)CC	-17.559	123993	http://goo.gl/mouej	W.E. Acree Jr. Data Collection 2011	0.17	0.36	0.33	0.57	1.2945	4.18	alkanols	20111213	11.89	15.99491664	-0.392222414	0.057623092	5.210487532	8.820379497	1	2.535	130.2282257	0	4	2.23	6	0	6	8	0	27	0	0	2.6474	7.00872676	40.1497	0	0	0	0	0	0	0	0	0	0	0	0
1806	2-fluoropyrimidine	c1cnc(nc1)F	39.871	124968	http://goo.gl/mouej	W.E. Acree Jr. Data Collection 2011	0.47	0.72	0	0.57	0.6519	2.617	pyrimidine derivative	20111213	11.99760948	19.00013261	-0.211620208	0.333002912	3.499592152	5.898529896	0	-0.021	98.07857548	0	0	1.57	3	6	5	7	0	10	6	6	0.62	0.3844	23.5859	0	1	1	1	1	0	0	0	1	0	0	0
528	nitropentane	[O-][N+](=O)CCCCC	-12.749	191367	http://goo.gl/mouej	W.E. Acree Jr. Data Collection 2011	0.212	0.95	0	0.29	0.9873	3.938	nitroalkane	20111213	11.89	15.99591816	-0.170754351	0.09950471	3.23369103	6.68583295	1	2.101	117.1465408	0	4	1.68	5	3	7	7	0	19	0	0	2.0762	4.31060644	31.0618	0	0	0	0	0	0	0	0	0	0	0	0
552	N-methylisobutanamide	O=C(NC)C(C)C	32.401	192642	http://goo.gl/mouej	W.E. Acree Jr. Data Collection 2011	0.31	1.3	0.4	0.74	0.9286	3.95	alkaneamide	20111213	11.89	15.99491639	-0.280836814	0.202011581	4.345870806	7.411698198	0.8	0.256	101.1471359	0	2	1.79	3	3	5	6	0	18	0	0	0.5032	0.25321024	28.564	0	0	0	0	0	0	0	0	0	0	0	0
2898	5-fluoroisatin	Fc1cc2c(cc1)NC(=O)C2=O	226	206493	http://precedings.nature.com/documents/4243/version/3	ONSChallenge Solubility Data	1.061	1.418	0.249	0.733	1.038	-123	organic solid	20120126	11.98863012	18.99840525	-0.356086429	0.319335377	4.14908585	8.69988722	0	1.175	165.1215665	0	0	1.9	NA	11	7	13	0	16	6	6	0.876	0.767376	38.9106	0	2	2	1	1	0	0	1	1	0	0	0
1150	2-chlorobiphenyl	Clc2ccccc2c1ccccc1	34	218253	http://dx.doi.org/10.1021/es102210g	Van Noort et. al. Updated Abraham Solvation Parameters for Polychlorinated Biphenyls. ES&T 44, 7037 (2010)	1.49	1.03	0	0.165	1.3595	-123	polychlorinated biphenyl	20100825	11.85	34.9688532	-0.186368948	0.116210062	6.675181807	10.37757014	0	4.584	188.6532351	0	1	2.67	0	12	8	14	0	22	12	12	4.0128	16.10256384	55.999	0	2	2	2	2	0	0	0	2	0	0	0
2192	1-phenyl-1-propene	C(=C/c1ccccc1)C	-28.47	221082	http://goo.gl/mouej	W.E. Acree Jr. Data Collection 2011	0.913	0.72	0	0.18	1.096	-123	organic	20111213	11.89	12.11013444	-0.178338246	0.04542876	5.446663085	8.612755287	0.111111111	3.483	118.1760306	0	1	2.45	NA	8	7	9	0	19	6	6	2.784	7.750656	41.4178	0	1	1	1	1	0	0	0	1	0	0	0
4091	4-Chloro-8-hydroxyquinoline	C1=CC2=C(C=CN=C2C(=C1)O)Cl	-300	340393	http://dx.doi.org/10.1080/01496395.2014.928768	Michael H. Abraham and William E. Acree Jr. (2014) Descriptors for the Prediction of Partition Coefficients of 8-Hydroxyquinoline and its Derivatives. Separation Science and Technology. 49:14. 2135-2141	1.51	1.15	0	0.5	1.2254	6.41	this work	20140908	11.99853694	34.96937992	-0.358218494	0.130260912	5.288651589	9.794634154	0	2.341	179.6033133	0	0	2.12	NA	11	6	13	0	18	11	10	2.4133	5.82401689	46.4782	0	2	2	1	1	0	0	0	2	0	0	0
2231	alpha terpineol	OC([C@H]1C/C=C(/C)CC1)(C)C	-19.569	390927	http://dx.doi.org/10.1021/ci049943w	Jes?s Jover; Ram?n Bosque; and Joaquim Sales. 2004. Determination of Abraham Solute Parameters from Molecular Structure. J. Chem. Inf. Comput. Sci. 44 (3)	0.553	0.61	0.2	0.7	1.0377	-123	organic	20040417	11.89	15.99491714	-0.389543105	0.134137395	5.628321384	9.548569251	0.8	2.369	154.2496975	0	1	2.45	NA	2	7	11	0	29	0	0	2.4151	5.83270801	48.4605	0	1	0	1	0	0	0	0	1	0	0	0
367	(E)-but-2-enal	O=C/C=C/C	-76.2	394562	http://goo.gl/mouej	W.E. Acree Jr. Data Collection 2011	0.387	0.75	0	0.43	0.6449	2.532	aldehyde	20111213	11.89	15.99491564	-0.298055499	0.142224177	3.401685499	5.936273032	0.25	0.817	70.08999304	0	1	1.79	4	4	5	4	0	11	0	0	0.9174	0.84162276	22.1146	0	0	0	0	0	0	0	0	0	0	0	0
285	1,1,2,2-tetrafluoro-1-bromoethane	FC(F)C(Br)(F)F	-52.419	454215	http://goo.gl/mouej	W.E. Acree Jr. Data Collection 2011	-0.064	0.3	0.09	0.04	0.636	1.54	haloalkane	20111213	11.99782581	78.9183372	-0.202589635	0.410839307	3.2555	6.714018894	1	3.019	180.9265534	0	1	1.13	2	0	4	6	0	8	0	0	2.1024	4.42008576	19.6228	0	0	0	0	0	0	0	0	0	0	0	0
654	2-pentoxyethanol	OCCOCCCCC	-55.479	455353	http://goo.gl/mouej	W.E. Acree Jr. Data Collection 2011	0.19	0.5	0.3	0.82	1.2123	4.171	alkanols	20111213	11.89	15.99591816	-0.393456012	0.070779991	3.746422013	6.806371123	1	1.23	132.2010132	0	6	2.01	5	0	9	8	0	25	0	0	1.296	1.679616	37.779	0	0	0	0	0	0	0	0	0	0	0	0
3434	geranial	O=C/C=C(/CC/C=C(/C)C)C	-16.881	553578	http://dx.doi.org/10.1016/j.chroma.2012.02.043	T. Karunasekara. C.F. Poole. Determination of Descriptors for Fragrance Compounds by Gas Chromatography and Liquid-Liquid Partitioning Journal of Chromatography A (2012)	0.61	0.938	0	0.659	1.4473	5.463	fragrance	20120217	11.89	15.99491714	-0.298068492	0.142529369	3.724520218	8.438138516	0.5	2.701	152.233816	0	4	2.45	8	4	9	10	0	27	0	0	3.1904	10.17865216	50.1992	0	0	0	0	0	0	0	0	0	0	0	0
3025	trans-stilbene	c1ccc(cc1)/C=C/c2ccccc2	124.14	553649	http://precedings.nature.com/documents/4243/version/3	ONSChallenge Solubility Data	1.861	1.318	0	0.319	1.563	-123	organic solid	20120126	11.85	12.15017245	-0.190529808	0.111079983	6.597880859	9.103161225	0	4.656	180.2455916	0	2	3	0	14	10	15	0	26	12	12	3.8162	14.56338244	61.5128	0	2	2	2	2	0	0	0	2	0	0	0
1891	phenylthiourea	c1ccc(cc1)NC(=S)N	151.5	589165	http://goo.gl/mouej	W.E. Acree Jr. Data Collection 2011	1.25	1.69	0.48	0.79	1.1774	5.376	urea	20111213	11.99351189	31.97207146	-0.315440533	0.134733494	6.524353565	9.428274641	0	1.228	152.2181687	0	2	1.9	0	10	7	10	0	18	6	6	1.6395	2.68796025	45.8078	0	1	1	1	1	0	0	0	1	0	0	0
172	1,1,1,2,3,4,4,4-octafluorobutane	FC(C(F)(F)F)C(F)C(F)(F)F	-41.949	2056044	http://goo.gl/mouej	W.E. Acree Jr. Data Collection 2011	-0.79	0.2	0.13	0.05	0.8138	1.096	fluoroalkane	20111213	11.99760948	19.00570408	-0.234539592	0.442621913	2.890446445	5.415511074	1	4.064	202.0460509	0	3	1.02	4	0	6	11	0	14	0	0	3.0548	9.33180304	21.41	0	0	0	0	0	0	0	0	0	0	0	0
276	1,1,2-trifluoro-1-chloro-2-bromoethane	ClC(F)(F)C(Br)F	-51.199	2282428	http://goo.gl/mouej	W.E. Acree Jr. Data Collection 2011	0.138	0.36	0.07	0.04	0.7409	2.21	haloalkane	20111213	11.99782584	78.9183372	-0.242069186	0.394665488	4.25625	7.782269338	1	3.156	197.3810878	0	1	1.13	2	0	4	6	0	8	0	0	2.408	5.798464	24.5494	0	0	0	0	0	0	0	0	0	0	0	0
1815	methyl 2-pyrimidinecarboxylate	O=C(OC)c1ncccn1	64.341	2849146	http://goo.gl/mouej	W.E. Acree Jr. Data Collection 2011	0.73	1.68	0	0.93	0.9904	5.012	pyrimidine derivative	20111213	11.98855337	15.99591972	-0.312770273	0.330776747	4.189961795	7.566296536	0.166666667	-0.246	138.1242762	0	2	1.68	3	9	7	10	0	16	6	6	0.0083	6.89E-05	31.4098	0	1	1	1	1	0	0	0	1	0	0	0
2164	picramic acid	c1c(cc(c(c1N)O)[N+](=O)[O-])[N+](=O)[O-]	169	4103087	http://goo.gl/mouej	W.E. Acree Jr. Data Collection 2011	1.75	1.85	0.21	0.8	1.2233	7.466	organic	20111213	11.999	16.00205451	-0.356809339	0.160076295	3.751693179	8.257402955	0	1.87	199.1212534	0	2	1.24	0	14	7	14	0	19	6	6	0.6048	0.36578304	47.1019	0	1	1	1	1	0	0	0	1	0	0	0
215	cis-1,3-dichloropropene	Cl[C@H]=CCCl	-50	4444456	http://goo.gl/mouej	W.E. Acree Jr. Data Collection 2011	0.506	0.86	0	0.06	0.7331	3.137	chloroalk_ne	20111213	11.99863545	34.97015499	-0.212008914	0.111890406	5.252980487	7.118782713	0.333333333	2.099	110.9698459	0	1	1.57	3	2	5	4	0	9	0	0	1.5182	2.30493124	25.2766	0	0	0	0	0	0	0	0	0	0	0	0
102	cis-2-butene	C/C=CC	-138.9	4449912	http://goo.gl/mouej	W.E. Acree Jr. Data Collection 2011	0.142	0.08	0	0.05	0.6292	1.737	alkene	20111213	11.89	12.11003668	-0.181285491	0.043200545	4.966579476	5.802081888	0.5	2.31	56.10646962	0	0	1.9	4	2	4	3	0	12	0	0	1.7518	3.06880324	21.3228	0	0	0	0	0	0	0	0	0	0	0	0
2148	acetaldoxime	N(/O)=CC	45	4481813	http://goo.gl/mouej	W.E. Acree Jr. Data Collection 2011	0.39	0.5	0.35	0.54	0.5059	1.931	organic	20111213	11.89	15.99491564	-0.266970071	0.11433678	3.333872654	4.950319864	0.5	0.577	59.0672837	0	0	1.46	2	3	4	3	0	9	0	0	-0.4846	0.23483716	15.54	0	0	0	0	0	0	0	0	0	0	0	0
16	chlorine	[Cl]	-83.939	4514529	http://goo.gl/mouej	W.E. Acree Jr. Data Collection 2011	0.36	0.32	0.1	0	0.3534	1.193	gas	20111213	34.96885268	34.96885268	-0.192471858	-0.192471858	2.73	2.73	0	0.512	35.45293758	0	0	1.35	0	0	0	0	0	1	0	0	0	0	0	0	0	0	0	0	0	0	0	0	0	0	0
25	iodine	[I]	-84.809	4514549	http://goo.gl/mouej	W.E. Acree Jr. Data Collection 2011	1.398	0.67	0.28	0	0.625	3.681	element	20111213	126.904473	126.904473	-0.105752742	-0.105752742	6.177	6.177	0	1.05	126.904473	0	0	1.35	0	0	0	0	0	1	0	0	0	0	0	0	0	0	0	0	0	0	0	0	0	0	0
24	bromine	[Br]	-84.729	4514586	http://goo.gl/mouej	W.E. Acree Jr. Data Collection 2011	0.918	0.5	0.23	0	0.4586	2.326	element	20111213	78.9183371	78.9183371	-0.16300356	-0.16300356	3.887	3.887	0	0.85	79.90352797	0	0	1.35	0	0	0	0	0	1	0	0	0	0	0	0	0	0	0	0	0	0	0	0	0	0	0
116	cis-4-octene	C(=CCCC)CCC	-119	4516599	http://goo.gl/mouej	W.E. Acree Jr. Data Collection 2011	0.133	0.08	0	0.07	1.1928	3.607	alkene	20111213	11.89	12.11011416	-0.168912021	0.051561084	5.140065502	7.202985825	0.75	4.376	112.2129392	0	4	2.34	8	2	8	7	0	24	0	0	3.5766	12.79206756	39.7268	0	0	0	0	0	0	0	0	0	0	0	0
115	trans-2-octene	C(=C/CCCCC)C	-88.78	4516601	http://goo.gl/mouej	W.E. Acree Jr. Data Collection 2011	0.123	0.08	0	0.07	1.1928	3.6	alkene	20111213	11.89	12.11011416	-0.181126041	0.043400338	5.117889282	7.339208173	0.75	4.481	112.2129392	0	4	2.34	8	2	8	7	0	24	0	0	3.5766	12.79206756	39.7268	0	0	0	0	0	0	0	0	0	0	0	0
2867	3-nitro-1,2,4-triazol-5-one	[O-][N+](=O)C1=NC(=O)N=N1	138.401	8351654	http://precedings.nature.com/documents/4243/version/3	ONSChallenge Solubility Data	1.897	2.187	0	0.055	0.728	-123	organic solid	20120126	11.99484404	15.99692223	-0.241391057	0.389104862	3.395734916	6.517377735	0	0.043	128.0464994	0	1	0.91	0	9	6	9	3	9	0	0	1.137	1.292769	18.0332	0	1	0	1	0	0	0	1	0	0	0	0
1550	4-methoxybenzoic acid	COc1ccc(cc1)C(O)=O	184.42	10181338	http://goo.gl/mouej	W.E. Acree Jr. Data Collection 2011	0.899	1.25	0.62	0.52	1.1313	5.741	aromatic carboxylic acid	20111213	11.98863024	16.00614209	-0.348742609	0.361580696	4.057127255	8.034540665	0.125	1.552	152.147628	0	2	2.01	NA	10	8	11	0	19	6	6	1.418	2.010724	39.2796	1	1	1	1	1	0	0	0	1	0	0	0
1559	phenylacetic acid	O=C(O)Cc1ccccc1	77.17	10181341	http://goo.gl/mouej	W.E. Acree Jr. Data Collection 2011	0.73	1.08	0.66	0.57	1.0726	4.962	aromatic carboxylic acid	20111213	11.85	15.99591867	-0.331303687	0.263291722	3.882041704	8.348915631	0.125	1.449	136.1482231	0	2	2.12	NA	6	7	10	0	18	6	6	1.4692	2.15854864	37.3656	1	1	1	1	1	0	0	0	1	0	0	0
2276	2-fluoroacetic acid	FCC(O)=O	35.2	10205670	http://dx.doi.org/10.1021/ci049943w	Jes?s Jover; Ram?n Bosque; and Joaquim Sales. 2004. Determination of Abraham Solute Parameters from Molecular Structure. J. Chem. Inf. Comput. Sci. 44 (3)	0.23	1.08	0.81	0.34	0.418	-123	organic	20040417	11.98891026	18.99840419	-0.333795425	0.360953312	2.767369498	4.333423114	0.5	0.02	78.04250713	0	1	1.35	2	3	4	4	0	8	0	0	0.2515	0.06325225	12.804	1	0	0	0	0	0	0	0	0	0	0	0
2947	furoic acid	OC(=O)c1ccco1	132.33	10251740	http://precedings.nature.com/documents/4243/version/3	ONSChallenge Solubility Data	0.658	0.69	0.343	0.485	0.752	-123	organic solid	20120126	11.99396595	16.00096653	-0.355571745	0.314402246	3.76349475	6.803351027	0	0.337	112.0836573	0	1	1.68	5	8	5	8	0	12	5	5	0.8296	0.68823616	25.2073	1	1	1	1	1	0	0	1	0	0	0	0
656	hexafluoropropan-2-ol	FC(F)(F)C(F)(O)C(F)F	-3.489	10606755	http://goo.gl/mouej	W.E. Acree Jr. Data Collection 2011	-0.24	0.55	0.77	0.1	0.6962	1.392	alkanols	20111213	11.99768662	19.00381075	-0.350435874	0.454167918	2.86375	5.279005702	1	2.136	168.0379134	0	2	1.02	3	0	5	9	0	12	0	0	1.4974	2.24220676	18.0284	0	0	0	0	0	0	0	0	0	0	0	0
168	1,1,2,4,4-pentafluorobutane	FC(F)CC(F)C(F)F	-41.959	10675065	http://goo.gl/mouej	W.E. Acree Jr. Data Collection 2011	-0.492	0.48	0.23	0.14	0.7607	1.2	fluoroalkane	20111213	11.99760951	19.00289829	-0.240749397	0.293477396	2.953485872	5.573776255	1	2.888	148.0746635	0	3	1.35	4	0	6	8	0	14	0	0	1.8925	3.58155625	19.812	0	0	0	0	0	0	0	0	0	0	0	0
2138	methoxyethyl acrylate	C=CC(=O)OC(C)OC	174.681	10710415	http://goo.gl/mouej	W.E. Acree Jr. Data Collection 2011	0.249	0.8	0	0.8	1.0441	3.876	organic	20111213	11.9963552	15.99870214	-0.383604851	0.287671655	4.100711851	6.6622614	0.5	0.94	130.1420377	0	4	1.79	3	5	7	8	0	19	0	0	0.7481	0.55965361	32.8309	0	0	0	0	0	0	0	0	0	0	0	0
1890	triethylthiourea	CCNC(=S)N(CC)CC	76.881	10801842	http://goo.gl/mouej	W.E. Acree Jr. Data Collection 2011	0.87	0.97	0.13	1.07	1.415	6.09	urea	20111213	11.89	31.97207146	-0.273189246	0.107157536	5.522398221	10.67537891	0.857142857	1.957	160.2816947	0	5	1.9	2	4	7	9	0	26	0	0	1.5211	2.31374521	50.0676	0	0	0	0	0	0	0	0	0	0	0	0
142	norbornadiene	C/1C=2CCC1=CC=2	-6.389	11351244	http://goo.gl/mouej	W.E. Acree Jr. Data Collection 2011	0.495	0.32	0	0.11	0.7919	3.108	alkene	20111213	11.8	12.20005101	-0.263747161	0.136323673	7.161963594	8.091051153	0.428571429	1.648	92.13867731	0	0	2.23	0	4	4	8	0	15	0	0	1.913	3.659569	32	0	3	0	1	0	0	0	2	1	0	0	0
2402	dimethylbenzolsulfonamide	Cc1cccc(c1C)S(N)(=O)=O	-67.939	11422351	http://dx.doi.org/10.1021/ci049943w	Jes?s Jover; Ram?n Bosque; and Joaquim Sales. 2004. Determination of Abraham Solute Parameters from Molecular Structure. J. Chem. Inf. Comput. Sci. 44 (3)	1.1	1.5	0	0.86	1.1424	-123	organic	20040417	11.999	31.97483125	-0.290083372	0.322044152	6.62273815	11.50800402	0.25	1.144	185.2448335	0	1	1.9	NA	10	6	12	0	23	6	6	1.5076	2.27285776	48.2983	0	1	1	1	1	0	0	0	1	0	0	0
2553	cyanovinyl	C=[C]C#N	-70.799	13571291	http://dx.doi.org/10.1021/ci049943w	Jes?s Jover; Ram?n Bosque; and Joaquim Sales. 2004. Determination of Abraham Solute Parameters from Molecular Structure. J. Chem. Inf. Comput. Sci. 44 (3)	0.297	0.54	0.07	0.39	0.3593	-123	organic	20040417	11.95309148	14.04995439	-0.426043741	0.312460423	3.515802009	5.33800491	0	0.32	52.05479241	0	0	1.68	3	4	4	3	0	6	0	0	0.5083	0.25836889	11.1865	0	0	0	0	0	0	0	0	0	0	0	0
661	propylene glycol	CC(CO)O	-60	13835224	http://goo.gl/mouej	W.E. Acree Jr. Data Collection 2011	0.373	0.9	0.58	0.8	0.6487	2.918	alkanediol	20111213	11.99654872	15.99825767	-0.41515232	0.099584426	3.75624502	5.839593608	1	-0.748	76.09454358	0	1	1.57	3	0	4	4	0	13	0	0	-0.5199	0.27029601	18.9718	0	0	0	0	0	0	0	0	0	0	0	0
208	1,1-dichloroethene	C=C(Cl)Cl	-122.5	13835316	http://goo.gl/mouej	W.E. Acree Jr. Data Collection 2011	0.36	0.34	0	0.05	0.5922	2.11	chloroalk_ne	20111213	11.99870712	34.9701549	-0.148938369	0.201657857	5.768960312	7.830886645	0	1.933	96.94322846	0	0	1.46	2	2	3	3	0	6	0	0	1.688	2.849344	20.4606	0	0	0	0	0	0	0	0	0	0	0	0
1819	piperazine	C1CNCCN1	107.33	13835459	http://goo.gl/mouej	W.E. Acree Jr. Data Collection 2011	0.57	0.85	0.3	1.14	0.7632	3.438	piperazine	20111213	11.9946521	14.00826796	-0.34211679	0.03718647	6.101191348	6.352299545	1	-0.772	86.13575754	0	0	1.68	2	0	4	6	2	16	0	0	-0.7944	0.63107136	25.4488	0	1	0	1	0	0	0	0	1	0	0	0
2141	allyl glycidyl ether	C=CCOCC1CO1	-100	13836520	http://goo.gl/mouej	W.E. Acree Jr. Data Collection 2011	0.311	0.67	0	0.76	0.9198	3.341	organic	20111213	11.99683527	15.99778452	-0.390261075	0.125034256	4.590980384	6.248274711	0.666666667	0.272	114.1426328	0	4	1.9	3	2	7	8	0	18	0	0	0.3837	0.14722569	30.9199	0	1	0	1	0	1	0	0	0	0	0	0
824	hexafluorobenzene	Fc1c(F)c(F)c(F)c(F)c1F	4.73	13836549	http://goo.gl/mouej	W.E. Acree Jr. Data Collection 2011	0.088	0.56	0	0.01	0.8226	2.344	haloaromatic	20111213	11.99752357	19.00381132	-0.228130646	0.228372953	3.759400765	6.011650445	0	2.988	186.0548347	0	0	1.46	0	6	6	12	0	12	6	6	3.063	9.381969	27.3564	0	1	1	1	1	0	0	0	1	0	0	0
318	dimethoxymethane	COCOC	-104.95	13837190	http://goo.gl/mouej	W.E. Acree Jr. Data Collection 2011	0.099	0.46	0	0.52	0.6487	1.894	ether	20111213	11.99654872	15.99825767	-0.386460741	0.146431577	3.963585236	4.810510113	1	-0.033	76.09454358	0	2	1.57	0	0	5	4	0	13	0	0	-0.0981	0.00962361	18.8655	0	0	0	0	0	0	0	0	0	0	0	0
212	tetrachloroethene	Cl/C(Cl)=C(/Cl)Cl	-22.15	13837281	http://goo.gl/mouej	W.E. Acree Jr. Data Collection 2011	0.64	0.44	0	0	0.837	3.584	chloroalk_ne	20111213	11.99870712	34.97200613	-0.140288695	0.246189961	6.754583224	9.797237593	0	3.026	165.8332221	0	0	1.24	2	2	4	5	0	6	0	0	2.4288	5.89906944	30.9454	0	0	0	0	0	0	0	0	0	0	0	0
1431	diethyl phthalate	CCOC(=O)c1ccccc1C(=O)OCC	-27.62	13837303	http://goo.gl/mouej	W.E. Acree Jr. Data Collection 2011	0.729	1.26	0	0.89	1.7106	6.801	aromatic ester	20111213	11.89	15.99792672	-0.31305246	0.295095514	4.778570313	9.432354653	0.333333333	2.74	222.237621	0	6	2.34	NA	12	10	16	0	30	6	6	2.2384	5.01043456	58.609	0	1	1	1	1	0	0	0	1	0	0	0
4023	2-Chlorophenol	C1=CC=C(C(=C1)O)Cl	8.2	13837686	http://dx.doi.org/10.1016/j.tca.2014.08.024	Mikhail A. Varfolomeeva. Ilnaz T. Rakipova. William E. Acree Jr.. Michela Brumfieldb. Michael H. Abrahamc.Examination of Hydrogen Bonding Interactions between Dissolved Solutes and Alkylbenzene Solvents Based on Abraham Model Correlations Derived From Measured Enthalpies of Solvation. Thermochimica Acta. 2014	0.853	0.88	0.32	0.31	0.8976	4.178	organic	20140902	11.99856245	34.96937974	-0.358384721	0.146581116	5.083183594	8.439597394	0	2.238	128.5564617	0	0	1.9	0	7	5	8	0	13	6	6	2.227	4.959529	32.5569	0	1	1	1	1	0	0	0	1	0	0	0
1664	2-nitrophenol	O=N(=O)c1ccccc1O	44.76	13837787	http://goo.gl/mouej	W.E. Acree Jr. Data Collection 2011	1.015	1.05	0.05	0.37	0.9493	4.76	phenol derivative	20111213	11.99635515	15.99870337	-0.382983221	0.156175768	3.54940625	7.581634538	0	2.366	139.1090371	0	1	1.68	0	10	6	10	0	15	6	6	-0.6936	0.48108096	34.0726	0	1	1	1	1	0	0	0	1	0	0	0
221	tribromomethane	BrC(Br)Br	8.5	13838404	http://goo.gl/mouej	W.E. Acree Jr. Data Collection 2011	0.97	0.68	0.15	0.06	0.7745	3.784	bromoalkane	20111213	11.99981915	78.92040209	-0.134466679	0.243977868	8.253824498	11.9542737	1	3.088	252.7292606	0	0	1.24	0	0	3	3	0	5	0	0	2.2286	4.96665796	29.7897	0	0	0	0	0	0	0	0	0	0	0	0
1596	2,5-dimethylphenol	Cc1cc(O)c(C)cc1	75.12	13839128	http://goo.gl/mouej	W.E. Acree Jr. Data Collection 2011	0.84	0.83	0.5	0.38	1.0569	4.774	phenol derivative	20111213	11.85	15.99491665	-0.36014116	0.096810127	5.065745324	7.893342198	0.25	2.279	122.1646996	0	0	2.23	NA	7	6	9	0	19	6	6	2.535	6.426225	37.8345	0	1	1	1	1	0	0	0	1	0	0	0
1594	2,3-dimethylphenol	Cc1cccc(O)c1C	72.76	13839151	http://goo.gl/mouej	W.E. Acree Jr. Data Collection 2011	0.85	0.82	0.51	0.37	1.0569	-123	phenol derivative	20111213	11.89	15.99491664	-0.360141749	0.083278024	5.065745701	8.370464235	0.25	2.279	122.1646996	0	0	2.23	NA	7	5	9	0	19	6	6	2.535	6.426225	37.8345	0	1	1	1	1	0	0	0	1	0	0	0
1449	phenylacetonitrile	c1ccc(cc1)CC#N	-23.93	13839308	http://goo.gl/mouej	W.E. Acree Jr. Data Collection 2011	0.751	1.03	0	0.5	1.012	4.634	aromatic nitrile	20111213	11.9530278	14.04995756	-0.435319895	0.293050741	3.922711925	8.219380643	0.125	1.56	117.1481757	0	1	2.23	NA	6	7	9	0	16	6	6	1.7437	3.04048969	36.3449	0	1	1	1	1	0	0	0	1	0	0	0
667	1,6-hexanediol	OCCCCCCO	43.7	13839416	http://goo.gl/mouej	W.E. Acree Jr. Data Collection 2011	0.385	0.96	0.72	0.96	1.0714	4.6	alkanediol	20111213	11.99635523	15.99825889	-0.421736676	0.06973696	3.913470278	6.876327437	1	0.224	118.1743958	0	5	1.9	6	0	8	7	0	22	0	0	0.6574	0.43217476	33.2648	0	0	0	0	0	0	0	0	0	0	0	0
662	1,3-propanediol	C(CO)CO	-26.57	13839553	http://goo.gl/mouej	W.E. Acree Jr. Data Collection 2011	0.397	0.89	0.77	0.87	0.6487	2.863	alkanediol	20111213	11.99654872	15.99825767	-0.421541865	0.071721721	3.68868259	5.597505242	1	-0.85	76.09454358	0	2	1.57	3	0	5	4	0	13	0	0	-0.835	0.697225	19.419	0	0	0	0	0	0	0	0	0	0	0	0
702	2-diethylaminoethanol	CCN(CC)CCO	-70	13842001	http://goo.gl/mouej	W.E. Acree Jr. Data Collection 2011	0.41	0.59	0.25	0.95	1.1125	4.135	aminoalcohol	20111213	11.9963552	15.99794303	-0.419832159	0.081843386	4.06146098	8.027379344	1	0.2	117.1896348	0	4	1.9	2	0	6	7	1	23	0	0	0.4783	0.22877089	35.7764	0	0	0	0	0	0	0	0	0	0	0	0
1628	4-bromophenol	Oc1ccc(Br)cc1	64.72	13842573	http://goo.gl/mouej	W.E. Acree Jr. Data Collection 2011	1.08	1.17	0.67	0.2	0.9501	5.135	phenol derivative	20111213	11.85	78.91833721	-0.36041692	0.179348146	4.788747519	9.415190911	0	2.414	173.007052	0	0	1.9	0	7	6	8	0	13	6	6	2.311	5.340721	35.3749	0	1	1	1	1	0	0	0	1	0	0	0
1735	2,6-dimethylpyridine	Cc1cccc(C)n1	-6.37	13842613	http://goo.gl/mouej	W.E. Acree Jr. Data Collection 2011	0.607	0.7	0	0.63	0.9571	3.76	pyridine derivative	20111213	11.98851936	14.01424787	-0.320547703	0.100859338	5.757625	7.522788977	0.285714286	1.4	107.1533213	0	0	2.12	7	6	5	8	0	17	6	6	1.2446	1.54902916	33.0841	0	1	1	1	1	0	0	0	1	0	0	0
2895	4-phenylphenol	c1ccc(cc1)c2ccc(cc2)O	166.2	13846658	http://precedings.nature.com/documents/4243/version/3	ONSChallenge Solubility Data	1.37	1.701	0.538	0.52	1.383	-123	organic solid	20120126	11.99621897	15.99794409	-0.386794247	0.098433992	4.786234987	9.45841466	0	3.556	170.2076432	0	1	2.67	0	13	9	14	0	23	12	12	3.081	9.492561	52.8883	0	2	2	2	2	0	0	0	2	0	0	0
2226	dimethyl succinate	O=C(OC)CCC(=O)OC	19.12	13848341	http://dx.doi.org/10.1021/ci049943w	Jes?s Jover; Ram?n Bosque; and Joaquim Sales. 2004. Determination of Abraham Solute Parameters from Molecular Structure. J. Chem. Inf. Comput. Sci. 44 (3)	0.191	1.32	0	0.77	0.8878	-123	organic	20040417	11.99635518	15.99928409	-0.349596446	0.262760157	3.966765625	6.822698839	0.666666667	-0.068	146.1414426	0	5	1.68	4	3	8	9	0	20	0	0	0.092	0.008464	33.0752	0	0	0	0	0	0	0	0	0	0	0	0
3443	linalool	CC(=CCCC(C)(C=C)O)C	4.381	13849981	http://dx.doi.org/10.1016/j.chroma.2012.02.043	T. Karunasekara. C.F. Poole. Determination of Descriptors for Fragrance Compounds by Gas Chromatography and Liquid-Liquid Partitioning Journal of Chromatography A (2012)	0.391	0.482	0.244	0.745	1.4903	4.803	fragrance	20120217	11.89	15.99491714	-0.38549511	0.080786993	5.601379969	8.953694534	0.6	2.468	154.2496975	0	4	2.45	8	2	8	10	0	29	0	0	2.7354	7.48241316	50.2056	0	0	0	0	0	0	0	0	0	0	0	0
1756	3-acetylpyridine	CC(=O)c1cccnc1	12.75	13856009	http://goo.gl/mouej	W.E. Acree Jr. Data Collection 2011	0.795	1.17	0	0.9	0.9728	-123	pyridine derivative	20111213	11.85	15.9949169	-0.293994229	0.186691281	4.394152462	8.142490895	0.142857143	0.647	121.1368447	0	1	2.01	6	8	6	9	0	16	6	6	0.4193	0.17581249	34.3039	0	1	1	1	1	0	0	0	1	0	0	0
3430	benzyl benzoate	O=C(OCc1ccccc1)c2ccccc2	19.6	13856959	http://dx.doi.org/10.1016/j.chroma.2012.02.043	T. Karunasekara. C.F. Poole. Determination of Descriptors for Fragrance Compounds by Gas Chromatography and Liquid-Liquid Partitioning Journal of Chromatography A (2012)	1.264	1.316	0	0.582	1.6804	7.499	fragrance	20120217	11.85	15.99592169	-0.307081654	0.293580061	4.751236075	8.624792378	0.071428571	3.668	212.2444015	0	4	2.78	NA	9	11	17	0	28	12	12	3.2689	10.68570721	62.1981	0	2	2	2	2	0	0	0	2	0	0	0
829	1,3-dichlorobenzene	Clc1cccc(Cl)c1	-24.9	13857694	http://goo.gl/mouej	W.E. Acree Jr. Data Collection 2011	0.847	0.73	0	0.02	0.9612	4.41	haloaromatic	20111213	11.85	34.9698532	-0.131337651	0.18728279	6.1296875	8.730761092	0	3.266	147.0020536	0	0	1.9	0	6	5	8	0	12	6	6	3.1588	9.97801744	35.6676	0	1	1	1	1	0	0	0	1	0	0	0
1460	2-ethylaniline	CCc1ccccc1N	-45.83	13860641	http://goo.gl/mouej	W.E. Acree Jr. Data Collection 2011	0.962	0.85	0.23	0.45	1.098	-123	aromatic amine	20111213	11.99347921	14.00910048	-0.336592128	0.050012779	5.583836566	8.674631782	0.25	1.895	121.1799387	0	1	2.23	NA	7	6	9	0	20	6	6	2.0258	4.10386564	40.4006	0	1	1	1	1	0	0	0	1	0	0	0
1469	2,4-dichloroaniline	Clc1cc(Cl)c(N)cc1	61.83	13860817	http://goo.gl/mouej	W.E. Acree Jr. Data Collection 2011	1.14	1.15	0.3	0.22	1.061	-123	aromatic amine	20111213	11.85	34.9698533	-0.300833079	0.17941393	6.018426868	9.233383258	0	2.449	162.0166975	0	0	1.79	0	7	6	9	0	14	6	6	2.4122	5.81870884	40.368	0	1	1	1	1	0	0	0	1	0	0	0
531	trichloronitromethane	ClC(Cl)(Cl)[N+]([O-])=O	-66.6	13861343	http://goo.gl/mouej	W.E. Acree Jr. Data Collection 2011	0.461	0.82	0	0.1	0.7909	3.208	nitroalkane	20111213	11.99999892	34.97085327	-0.252628882	0.422120998	4.094524334	9.685001686	1	1.604	164.3750617	0	1	0.91	0	2	4	6	0	7	0	0	3.288	10.810944	27.6036	0	0	0	0	0	0	0	0	0	0	0	0
1660	2-hydroxybenzaldehyde	O=Cc1ccccc1O	-3.5	13863618	http://goo.gl/mouej	W.E. Acree Jr. Data Collection 2011	0.962	1.05	0.12	0.33	0.9317	4.57	phenol derivative	20111213	11.99632006	15.9982593	-0.385824038	0.152358108	3.853902996	7.885132167	0	1.741	122.1216057	0	1	2.01	NA	9	6	9	0	15	6	6	1.322	1.747684	34.3431	0	1	1	1	1	0	0	0	1	0	0	0
2108	2-furaldehyde	c1cc(oc1)C=O	-37.15	13863629	http://goo.gl/mouej	W.E. Acree Jr. Data Collection 2011	0.69	1.13	0	0.45	0.6929	3.318	organic	20111213	11.98873999	16.00602406	-0.375535071	0.253513102	3.490489213	6.534507881	0	0.418	96.08425235	0	1	1.79	5	7	5	7	0	11	5	5	0.9846	0.96943716	25.0399	0	1	1	1	1	0	0	1	0	0	0	0
466	ethyl acetoacetate	CCOC(=O)CC(=O)C	-43.5	13865426	http://goo.gl/mouej	W.E. Acree Jr. Data Collection 2011	0.208	0.8	0	0.86	1.0441	3.752	ester	20111213	11.89	15.99691917	-0.315850901	0.268546893	4.017806655	6.784570435	0.666666667	0.71	130.1420377	0	4	1.79	4	3	7	8	0	19	0	0	0.1409	0.01985281	32.056	0	0	0	0	0	0	0	0	0	0	0	0
823	pentafluorobenzene	Fc1cc(F)c(F)c(F)c1F	-47.65	13866746	http://goo.gl/mouej	W.E. Acree Jr. Data Collection 2011	0.154	0.68	0	0.02	0.8049	2.578	haloaromatic	20111213	11.99752357	19.00289969	-0.228410167	0.225445372	3.770128526	6.09559764	0	2.827	168.0643722	0	0	1.57	0	6	6	11	0	12	6	6	2.8575	8.16530625	27.14	0	1	1	1	1	0	0	0	1	0	0	0
1478	4-methoxyaniline	COc1ccc(cc1)N	57.8	13869414	http://goo.gl/mouej	W.E. Acree Jr. Data Collection 2011	1.05	1.24	0.16	0.67	1.016	5.207	aromatic amine	20111213	11.99351195	15.99491691	-0.348711175	0.075391959	4.694651855	7.479339718	0.142857143	1.12	123.1527262	0	1	2.01	0	8	7	9	0	18	6	6	1.067	1.138489	37.2216	0	1	1	1	1	0	0	0	1	0	0	0
1486	2,5-dimethylaniline	Cc1cc(N)c(C)cc1	14.5	13869434	http://goo.gl/mouej	W.E. Acree Jr. Data Collection 2011	0.962	0.93	0.2	0.48	1.098	-123	aromatic amine	20111213	11.85	14.00307809	-0.302244736	0.096188696	5.878733319	8.276523515	0.25	1.868	121.1799387	0	0	2.23	NA	7	6	9	0	20	6	6	2.0558	4.22631364	40.8408	0	1	1	1	1	0	0	0	1	0	0	0
1467	3-chloroaniline	Nc1cc(Cl)ccc1	-10.13	13869451	http://goo.gl/mouej	W.E. Acree Jr. Data Collection 2011	1.053	1.1	0.3	0.3	0.939	4.909	aromatic amine	20111213	11.85	34.96885299	-0.30241272	0.137940533	5.651681583	8.471881408	0	1.827	127.5717007	0	0	1.9	0	7	5	8	0	14	6	6	1.7478	3.05480484	35.5632	0	1	1	1	1	0	0	0	1	0	0	0
1625	4-chlorophenol	Oc1ccc(Cl)cc1	42.95	13875219	http://goo.gl/mouej	W.E. Acree Jr. Data Collection 2011	0.915	1.08	0.67	0.2	0.8975	4.775	phenol derivative	20111213	11.85	34.96885299	-0.36041688	0.179476456	4.71643435	8.258192929	0	2.238	128.5564617	0	0	1.9	0	7	6	8	0	13	6	6	2.227	4.959529	32.5569	0	1	1	1	1	0	0	0	1	0	0	0
840	3-chlorotoluene	Cc1cc(Cl)ccc1	-47.95	13875230	http://goo.gl/mouej	W.E. Acree Jr. Data Collection 2011	0.736	0.67	0	0.07	0.9797	-123	haloaromatic	20111213	11.85	34.96885299	-0.204000238	0.096328936	6.012651284	8.51375704	0.142857143	3.081	126.5836741	0	0	2.12	NA	6	5	8	0	15	6	6	2.9806	8.88397636	35.904	0	1	1	1	1	0	0	0	1	0	0	0
1624	3-chlorophenol	Oc1cc(Cl)ccc1	32.93	13875432	http://goo.gl/mouej	W.E. Acree Jr. Data Collection 2011	0.909	1.06	0.69	0.15	0.8975	4.773	phenol derivative	20111213	11.85	34.96885299	-0.360351238	0.18006942	4.838684138	8.317005255	0	2.238	128.5564617	0	0	1.9	0	7	5	8	0	13	6	6	2.227	4.959529	32.5569	0	1	1	1	1	0	0	0	1	0	0	0
1627	3-bromophenol	Oc1cc(Br)ccc1	31.33	13875441	http://goo.gl/mouej	W.E. Acree Jr. Data Collection 2011	1.06	1.13	0.7	0.16	0.9501	5.144	phenol derivative	20111213	11.85	78.91833721	-0.360362584	0.179840228	4.983309802	9.474003346	0	2.414	173.007052	0	0	1.9	0	7	5	8	0	13	6	6	2.311	5.340721	35.3749	0	1	1	1	1	0	0	0	1	0	0	0
2123	eugenol	Oc1ccc(cc1OC)CC=C	-9.37	13876103	http://goo.gl/mouej	W.E. Acree Jr. Data Collection 2011	0.946	0.99	0.22	0.51	1.3544	-123	organic	20111213	11.79	15.99591969	-0.357853848	0.115847046	4.862206927	8.862007802	0.2	2.556	164.2014579	0	3	2.34	NA	8	8	12	0	24	6	6	2.5541	6.52342681	48.5026	0	1	1	1	1	0	0	0	1	0	0	0
1444	ethyl phenylacetate	O=C(Cc1ccccc1)OCC	-29.2	13885245	http://goo.gl/mouej	W.E. Acree Jr. Data Collection 2011	0.66	1.01	0	0.57	1.354	-123	aromatic ester	20111213	11.89	15.99591966	-0.315687582	0.265889014	4.353603414	8.563538036	0.3	2.193	164.2014579	0	4	2.34	NA	6	9	12	0	24	6	6	2.069	4.280761	46.8827	0	1	1	1	1	0	0	0	1	0	0	0
340	3,6,9-trioxoundecane	O=C(CCC(=O)CCC(=O)CC)CC	29.201	14256731	http://goo.gl/mouej	W.E. Acree Jr. Data Collection 2011	0.04	0.87	0	1.2	1.4119	4.815	ether	20111213	11.89	15.99692294	-0.300167555	0.135366941	4.446353516	7.708196408	0.727272727	-0.039	198.2592432	0	8	2.34	11	2	11	13	0	32	0	0	0.7014	0.49196196	54.3374	0	0	0	0	0	0	0	0	0	0	0	0
2174	4,4'-bipyridine	c1cnccc1c2ccncc2	112	21105699	http://goo.gl/mouej	W.E. Acree Jr. Data Collection 2011	1.384	1.37	0	0.85	1.242	6.5	organic	20111213	11.85	14.00408419	-0.264970548	0.125018378	6.1046875	9.28819312	0	1.458	156.1842914	0	1	2.34	6	12	8	13	0	20	12	12	1.0472	1.09662784	46.8804	0	2	2	2	2	0	0	0	2	0	0	0
3428	anise alcohol	COc1ccc(CO)cc1	25	21105859	http://dx.doi.org/10.1016/j.chroma.2012.02.043	T. Karunasekara. C.F. Poole. Determination of Descriptors for Fragrance Compounds by Gas Chromatography and Liquid-Liquid Partitioning Journal of Chromatography A (2012)	0.899	0.967	0.537	0.778	1.1156	5.328	fragrance	20120217	11.85	15.99591867	-0.391103376	0.181140824	4.307939784	7.873543929	0.25	1.126	138.1641046	0	2	2.12	NA	7	8	10	0	20	6	6	1.2091	1.46192281	39.3371	0	1	1	1	1	0	0	0	1	0	0	0
1361	2-methylanisole	Cc1ccccc1OC	-34.1	21105959	http://goo.gl/mouej	W.E. Acree Jr. Data Collection 2011	0.725	0.75	0	0.3	1.0569	-123	aromatic ether	20111213	11.99629191	15.99794303	-0.377217873	0.078345608	4.808863	8.050517792	0.25	2.163	122.1646996	0	1	2.23	NA	7	6	9	0	19	6	6	2.2998	5.28908004	37.5624	0	1	1	1	1	0	0	0	1	0	0	0
1377	2-chlorobenzaldehyde	O=Cc1ccccc1Cl	10.6	21106014	http://goo.gl/mouej	W.E. Acree Jr. Data Collection 2011	0.954	1.13	0	0.29	0.9954	4.809	aromatic aldehyde	20111213	11.99855162	34.96937979	-0.297328077	0.151804169	4.039591161	8.907165094	0	2.34	140.5671976	0	1	2.01	NA	8	6	9	0	14	6	6	2.2538	5.07961444	37.4538	0	1	1	1	1	0	0	0	1	0	0	0
1675	4-chloro-3-methylphenol	Oc1ccc(Cl)c(C)c1	66.75	21106018	http://goo.gl/mouej	W.E. Acree Jr. Data Collection 2011	0.92	1.02	0.67	0.22	1.0384	5.29	phenol derivative	20111213	11.85	34.96885304	-0.360410283	0.180655004	4.873621517	8.88694493	0.142857143	2.464	142.5830791	0	0	2.01	NA	7	6	9	0	16	6	6	2.7132	7.36145424	37.5981	0	1	1	1	1	0	0	0	1	0	0	0
1510	1-chloro-4-nitrobenzene	O=[N+]([O-])c1ccc(Cl)cc1	83.78	21106020	http://goo.gl/mouej	W.E. Acree Jr. Data Collection 2011	0.98	1.18	0	0.24	1.013	5.22	aromatic nitro	20111213	11.85	34.9688531	-0.130817007	0.217676488	3.654706602	8.350007753	0	2.536	157.554629	0	1	1.68	0	9	7	10	0	14	6	6	2.3888	5.70636544	38.1875	0	1	1	1	1	0	0	0	1	0	0	0
1362	3-methylanisole	Cc1cc(OC)ccc1	-47	21106135	http://goo.gl/mouej	W.E. Acree Jr. Data Collection 2011	0.709	0.78	0	0.3	1.0569	-123	aromatic ether	20111213	11.85	15.99491665	-0.348668608	0.096707554	4.739183494	7.804025961	0.25	2.374	122.1646996	0	1	2.23	NA	7	6	9	0	19	6	6	2.2998	5.28908004	37.5624	0	1	1	1	1	0	0	0	1	0	0	0
156	trifluoromethane	FC(F)F	-157.55	21106179	http://goo.gl/mouej	W.E. Acree Jr. Data Collection 2011	-0.427	0.183	0.11	0.034	0.3026	-0.274	fluoroalkane	20111213	11.99827118	19.00124933	-0.195242202	0.400036119	1.825869145	2.362588439	1	1.663	70.01388631	0	0	1.24	0	0	3	3	0	5	0	0	1.0271	1.05493441	6.8598	0	0	0	0	0	0	0	0	0	0	0	0
1465	4-butylaniline	Nc1ccc(CCCC)cc1	-14	21106519	http://goo.gl/mouej	W.E. Acree Jr. Data Collection 2011	0.914	0.88	0.21	0.5	1.3798	5.771	aromatic amine	20111213	11.85	14.0030791	-0.30247832	0.136868295	5.21565721	8.737445284	0.4	3.244	149.2331735	0	3	2.45	NA	7	9	11	0	26	6	6	2.9382	8.63301924	49.6026	0	1	1	1	1	0	0	0	1	0	0	0
850	1,2,3,4-tetrachlorobenzene	Clc1ccc(Cl)c(Cl)c1Cl	47.25	21106540	http://goo.gl/mouej	W.E. Acree Jr. Data Collection 2011	1.18	0.92	0	0	1.206	-123	haloaromatic	20111213	11.99856245	34.97200683	-0.167305883	0.1652803	6.7409375	10.64808763	0	4.51	215.8920472	0	0	1.68	0	6	6	10	0	12	6	6	4.4876	20.13855376	45.2772	0	1	1	1	1	0	0	0	1	0	0	0
1397	4-nitroacetophenone	CC(=O)c1ccc(cc1)[N+](=O)[O-]	80.27	21106581	http://goo.gl/mouej	W.E. Acree Jr. Data Collection 2011	1.08	1.54	0	0.59	1.1881	6.059	aromatic ketone	20111213	11.999	16.00138123	-0.294038806	0.159608001	3.657557059	8.441257727	0.125	1.791	165.1463904	0	2	1.9	NA	11	8	12	0	19	6	6	1.4643	2.14417449	43.7855	0	1	1	1	1	0	0	0	1	0	0	0
821	1,3-difluorobenzene	Fc1cccc(F)c1	-64	21111806	http://goo.gl/mouej	W.E. Acree Jr. Data Collection 2011	0.374	0.58	0	0.06	0.7518	2.776	haloaromatic	20111213	11.85	18.99940495	-0.207161671	0.228521964	3.8268125	6.291506094	0	2.344	114.0929848	0	0	1.9	0	6	5	8	0	12	6	6	2.241	5.022081	26.4908	0	1	1	1	1	0	0	0	1	0	0	0
1379	2-bromobenzaldehyde	O=Cc1ccccc1Br	21.17	21111817	http://goo.gl/mouej	W.E. Acree Jr. Data Collection 2011	1.108	1.21	0	0.32	1.048	5.208	aromatic aldehyde	20111213	11.99884721	78.91851802	-0.297340455	0.151440928	4.184216437	10.06416147	0	2.516	185.0177879	0	1	2.01	NA	8	6	9	0	14	6	6	2.3378	5.46530884	40.2718	0	1	1	1	1	0	0	0	1	0	0	0
2404	methylthiophene	Cc1ccsc1	-69	21111820	http://dx.doi.org/10.1021/ci049943w	Jes?s Jover; Ram?n Bosque; and Joaquim Sales. 2004. Determination of Abraham Solute Parameters from Molecular Structure. J. Chem. Inf. Comput. Sci. 44 (3)	0.689	0.58	0	0.13	0.653	-123	organic	20040417	11.85	31.97207125	-0.182838065	0.118017967	6.079372437	8.528308559	0.2	1.64	98.167409	0	0	1.9	4	5	4	6	0	12	5	5	1.9782	3.91327524	30.0559	0	1	1	1	1	0	0	1	0	0	0	0
1724	4-methylthiophenol	Cc1ccc(S)cc1	43	21111822	http://goo.gl/mouej	W.E. Acree Jr. Data Collection 2011	0.95	0.8	0.12	0.17	1.0208	-123	aromatic thiol	20111213	11.85	31.97207135	-0.204139057	0.096041687	5.956090089	9.40706664	0.142857143	2.837	124.2047623	0	0	2.12	NA	6	6	8	0	16	6	6	2.6761	7.16151121	39.2071	0	1	1	1	1	0	0	0	1	0	0	0
1733	2,4-dimethylpyridine	Cc1ccnc(C)c1	-62	21132380	http://goo.gl/mouej	W.E. Acree Jr. Data Collection 2011	0.634	0.76	0	0.63	0.9571	4.006	pyridine derivative	20111213	11.85	14.00307759	-0.260907066	0.107477028	5.758611942	7.782112224	0.285714286	1.522	107.1533213	0	0	2.12	6	6	5	8	0	17	6	6	1.4482	2.09728324	33.5338	0	1	1	1	1	0	0	0	1	0	0	0
1900	2-methylthiophene	Cc1cccs1	-63.2	21168808	http://goo.gl/mouej	W.E. Acree Jr. Data Collection 2011	0.688	0.56	0	0.16	0.782	3.308	heterocyclic sulfur-containing	20111213	11.99807369	31.97319771	-0.21398821	0.098878765	6.568495754	9.12801271	0.2	1.31	98.167409	0	0	1.9	5	5	4	6	0	12	5	5	1.6375	2.68140625	29.8557	0	1	1	1	1	0	0	1	0	0	0	0
1373	3-methylbenzaldehyde	O=Cc1cc(C)ccc1	-13.939	21168826	http://goo.gl/mouej	W.E. Acree Jr. Data Collection 2011	0.84	0.97	0	0.42	1.014	-123	aromatic aldehyde	20111213	11.85	15.99491665	-0.297402249	0.14988112	3.873684836	7.989666997	0.125	2.155	120.1488181	0	1	2.23	NA	8	6	9	0	17	6	6	2.0756	4.30811536	37.6902	0	1	1	1	1	0	0	0	1	0	0	0
2846	2-(2,4,6-trichlorophenoxy)ethyl bromide	c1c(cc(c(c1Cl)OCCBr)Cl)Cl	93.161	24326358	http://precedings.nature.com/documents/4243/version/3	ONSChallenge Solubility Data	1.356	1.189	0	0.283	1.599	-123	organic solid	20120126	11.9985434	78.9183373	-0.340015093	0.126434934	6.422906166	10.24664248	0.25	4.906	304.3952773	0	3	1.79	2	7	9	13	0	19	6	6	4.6165	21.31207225	59.2624	0	1	1	1	1	0	0	0	1	0	0	0
299	1,1-difluoro-1-chloro-2-bromopropane	CC(C(F)(F)Cl)Br	-41.829	24590970	http://goo.gl/mouej	W.E. Acree Jr. Data Collection 2011	0.236	0.39	0	0.09	0.8641	2.84	haloalkane	20111213	11.99887922	78.918518	-0.180612189	0.366056818	4.593375	9.132293311	1	3.172	193.4172427	0	1	1.35	3	0	4	6	0	11	0	0	2.5727	6.61878529	28.9989	0	0	0	0	0	0	0	0	0	0	0	0
2979	N-[(4-bromo-3,5-difluoro)phenyl]maleimide	Fc1cc(cc(F)c1Br)N2C(=O)C=CC2=O	154.761	26325182	http://precedings.nature.com/documents/4243/version/3	ONSChallenge Solubility Data	1.431	1.972	0	0.77	1.384	-123	organic solid	20120126	11.98857608	78.91833733	-0.349565996	0.313067113	4.876906076	9.683800815	0	2.152	288.0449695	0	1	1.9	4	13	8	17	0	20	6	6	2.5478	6.49128484	56.2315	0	2	1	2	1	0	0	1	1	0	0	0
[truncated: 185 more columns]
