# Supplementary material for: Predicted Adsorption Affinity for Enteric Microbial Metabolites to Metal and Carbon Nanomaterials
Source: J Chem Inf Model. 2022 Jul 25;62(15):3589–603. doi: 10.1021/acs.jcim.2c00492 (PMC9364324; doi:10.1021/acs.jcim.2c00492)
Supplement: Supplementary file 3 — ci2c00492_si_003.zip [file ci2c00492_si_003.zip › TrainingValidationDataSets_Brinkmann2022/80Training_20Validation_split/ApplicabilityDomain_NoThresholds/CV80validate.csv]

key	name	smiles	mp	csid	link	source	E	S	A	B	V	L	type	sortdate	BCUTw.1l	BCUTw.1h	BCUTc.1l	BCUTc.1h	BCUTp.1l	BCUTp.1h	Fsp3	XLogP	MW	LipinskiFailures	nRotB	MLogP	nAtomLAC	nAtomP	nAtomLC	nB	nBase	nAtom	nAromBond	naAromAtom	ALogP	ALogp2	AMR	nAcid	nSmallRings	nAromRings	nRingBlocks	nAromBlocks	nRings3	nRings4	nRings5	nRings6	nRings7	nRings8	nRings9
1759	3-cyanopyridine	c1cc(cnc1)C#N	50.33	78	http://goo.gl/mouej	W.E. Acree Jr. Data Collection 2011	0.75	1.26	0	0.62	0.83	4.164	pyridine derivative	20111213	11.95305148	14.04998404	-0.42281693	0.320586838	4.045030305	7.513631071	0	0.493	104.1095848	0	0	1.9	5	8	6	8	0	12	6	6	0.5583	0.31169889	29.6388	0	1	1	1	1	0	0	0	1	0	0	0
2886	4-hydroxyphenylacetic acid	O=C(O)Cc1ccc(O)cc1	151	124	http://precedings.nature.com/documents/4243/version/3	ONSChallenge Solubility Data	1.172	0.761	0.313	0.823	1.131	-123	organic solid	20120126	11.85	15.99692069	-0.360461253	0.263296549	3.889392211	8.408940814	0.125	1.043	152.147628	0	2	2.01	NA	7	8	11	0	19	6	6	1.2018	1.44432324	39.0597	1	1	1	1	1	0	0	0	1	0	0	0
2166	ascorbic acid	O=C1C(O)=C(O)OC1C(O)CO	-34.689	230	http://goo.gl/mouej	W.E. Acree Jr. Data Collection 2011	1.4	1.62	1.12	1.47	1.1116	6.757	organic	20111213	11.99635512	16.00078345	-0.41770529	0.222152992	4.163859956	8.163882468	0.5	-0.066	176.124371	0	2	1.46	6	7	7	12	0	20	0	0	-1.63	2.6569	35.845	0	1	0	1	0	0	0	1	0	0	0	0
519	1,3-diaminopropane	NCCCN	-12	415	http://goo.gl/mouej	W.E. Acree Jr. Data Collection 2011	0.446	0.61	0.43	1.14	0.7309	2.852	alkylamine	20111213	11.99373199	14.00927692	-0.363753871	0.028120911	4.578350866	6.217007332	1	-0.984	74.12502164	0	2	1.57	3	0	5	4	2	15	0	0	-1.4142	1.99996164	22.734	0	0	0	0	0	0	0	0	0	0	0	0
358	propanal	CCC=O	-80.5	512	http://goo.gl/mouej	W.E. Acree Jr. Data Collection 2011	0.196	0.65	0	0.45	0.547	1.815	aldehyde	20111213	11.98884397	16.00592387	-0.38950815	0.206081841	3.127757033	5.27600348	0.666666667	0.587	58.07925714	0	1	1.68	3	1	4	3	0	10	0	0	0.4844	0.23464336	16.3452	0	0	0	0	0	0	0	0	0	0	0	0
1852	cytosine	c1cnc(=O)[nH]c1N	228.191	577	http://goo.gl/mouej	W.E. Acree Jr. Data Collection 2011	1.304	1.14	0.6	1.25	0.7927	4.723	nitrogen-neterocyclic	20111213	11.99365657	15.99491716	-0.323934658	0.324427207	4.145184539	7.572390626	0	0.257	111.1021619	0	0	1.46	3	8	5	8	0	13	6	6	0.0468	0.00219024	28.6417	0	1	1	1	1	0	0	0	1	0	0	0
2161	hydrogen peroxide	OO	-20.21	763	http://goo.gl/mouej	W.E. Acree Jr. Data Collection 2011	0.451	0.66	0.78	0.41	0.226	1.266	organic	20111213	15.88491462	16.10491462	-0.363699434	-0.143699434	1.7985	2.0185	0	-1.044	34.01469136	0	0	1.24	0	2	2	1	0	4	0	0	-0.9206	0.84750436	5.1292	0	0	0	0	0	0	0	0	0	0	0	0
573	malonic acid	C(C(=O)O)C(=O)O	136	844	http://goo.gl/mouej	W.E. Acree Jr. Data Collection 2011	0.38	1.46	0.99	0.59	0.6801	3.616	alkanedioic acid	20111213	11.99654859	15.99928149	-0.350704571	0.288354253	3.5054375	5.919504667	0.333333333	-0.299	104.0615904	0	2	1.35	3	3	5	6	0	11	0	0	-0.4448	0.19784704	18.9878	2	0	0	0	0	0	0	0	0	0	0	0
777	naphthalene	c1ccc2ccccc2c1	80.2	906	http://goo.gl/mouej	W.E. Acree Jr. Data Collection 2011	1.34	0.92	0	0.2	1.0854	5.161	PAH	20111213	11.85	12.1501118	-0.207640693	0.092566551	6.866225714	8.866760464	0	3.288	128.170885	0	0	2.56	0	10	6	11	0	18	11	10	2.7384	7.49883456	42.5082	0	2	2	1	1	0	0	0	2	0	0	0
1850	nicotine	n1cc(ccc1)C2N(C)CCC2	-79	917	http://goo.gl/mouej	W.E. Acree Jr. Data Collection 2011	0.865	0.88	0	1.09	1.371	5.88	nitrogen-neterocyclic	20111213	11.9	14.00408413	-0.29891686	0.108032951	6.259676699	9.730711091	0.5	1.13	162.2319359	0	1	2.34	8	6	7	13	1	26	6	6	1.2427	1.54430329	49.6542	0	2	1	2	1	0	0	1	1	0	0	0
2875	4-aminobenzoic acid	O=C(O)c1ccc(N)cc1	188.53	953	http://precedings.nature.com/documents/4243/version/3	ONSChallenge Solubility Data	1.308	1.104	0.485	0.792	1.031	-123	organic solid	20120126	11.85	15.99591917	-0.327755212	0.29064419	4.076400806	8.06455718	0	0.82	137.1362496	0	1	1.9	NA	10	7	10	0	17	6	6	0.6878	0.47306884	37.5168	1	1	1	1	1	0	0	0	1	0	0	0
1666	4-nitrophenol	c1cc(ccc1[N+](=O)[O-])O	113.26	955	http://goo.gl/mouej	W.E. Acree Jr. Data Collection 2011	1.07	1.72	0.82	0.26	0.9493	5.876	phenol derivative	20111213	11.99635515	15.99870337	-0.386782195	0.126685161	3.608283996	7.507197129	0	1.508	139.1090371	0	1	1.68	0	10	7	10	0	15	6	6	1.457	2.122849	35.0768	0	1	1	1	1	0	0	0	1	0	0	0
1646	pentachlorophenol	Clc1c(O)c(Cl)c(Cl)c(Cl)c1Cl	173.62	967	http://goo.gl/mouej	W.E. Acree Jr. Data Collection 2011	1.217	0.86	0.61	0.09	1.387	-123	phenol derivative	20111213	11.99856245	34.97297711	-0.356198855	0.16775094	6.183431423	11.19220472	0	4.726	266.336449	0	0	1.46	0	7	6	12	0	13	6	6	4.8846	23.85931716	51.7761	0	1	1	1	1	0	0	0	1	0	0	0
2523	pyrazole	c1c[nH]nc1	68	1019	http://dx.doi.org/10.1021/ci049943w	Jes?s Jover; Ram?n Bosque; and Joaquim Sales. 2004. Determination of Abraham Solute Parameters from Molecular Structure. J. Chem. Inf. Comput. Sci. 44 (3)	0.62	1	0.54	0.45	0.4503	-123	organic	20040417	11.85	14.00407716	-0.205340995	0.160795515	5.22048782	5.739010439	0	0.792	68.07737712	0	0	1.57	3	5	3	5	0	9	5	5	0.274	0.075076	19.7454	0	1	1	1	1	0	0	1	0	0	0	0
4016	Pyridine	C1=CC=NC=C1	-41.9	1020	http://dx.doi.org/10.1016/j.tca.2014.08.024	Mikhail A. Varfolomeeva. Ilnaz T. Rakipova. William E. Acree Jr.. Michela Brumfieldb. Michael H. Abrahamc.Examination of Hydrogen Bonding Interactions between Dissolved Solutes and Alkylbenzene Solvents Based on Abraham Model Correlations Derived From Measured Enthalpies of Solvation. Thermochimica Acta. 2014	0.631	0.84	0	0.52	0.6753	3.022	organic	20140902	11.85	14.00307658	-0.264028298	0.098889826	5.716358424	6.274022058	0	0.77	79.10008646	0	0	1.9	5	6	4	6	0	11	6	6	0.6794	0.46158436	23.9011	0	1	1	1	1	0	0	0	1	0	0	0
2165	riboflavin	O=C2/N=C1/N(c3cc(c(cc3/N=C/1C(=O)N2)C)C)CC(O)C(O)C(O)CO	280	1043	http://goo.gl/mouej	W.E. Acree Jr. Data Collection 2011	3.606	4.22	1.3	2.67	2.6285	17.309	organic	20111213	11.9961702	16.00081067	-0.417773734	0.327911765	4.213698971	11.67311981	0.411764706	0.576	376.3645677	0	5	2.23	NA	16	12	29	0	47	15	14	1.0706	1.14618436	93.3297	0	3	3	1	1	0	0	0	3	0	0	0
747	toluene	Cc1ccccc1	-93.97	1108	http://goo.gl/mouej	W.E. Acree Jr. Data Collection 2011	0.601	0.52	0	0.14	0.8573	3.325	alkylbenzene	20111213	11.85	12.15006846	-0.204700117	0.095484966	5.76818117	7.534834103	0.142857143	2.459	92.13867731	0	0	2.23	NA	6	5	7	0	15	6	6	2.3162	5.36478244	31.0992	0	1	1	1	1	0	0	0	1	0	0	0
1837	N-methylimidazole	Cn1ccnc1	-6	1348	http://goo.gl/mouej	W.E. Acree Jr. Data Collection 2011	0.589	0.95	0	0.8	0.6772	3.805	nitrogen-neterocyclic	20111213	11.98863802	14.01434831	-0.302982158	0.134741233	5.366865458	6.865599501	0.25	0.266	82.10399452	0	0	1.68	2	5	4	6	0	12	5	5	-0.0769	0.00591361	23.9095	0	1	1	1	1	0	0	1	0	0	0	0
1912	aldrin	ClC3=C(/Cl)C4(Cl)C2C(C1/C=CC2C1)C3(Cl)C4(Cl)Cl	191.621	2003	http://goo.gl/mouej	W.E. Acree Jr. Data Collection 2011	2.07	0.95	0	0.42	2.0134	8.58	pesticide	20111213	11.99852384	34.97395879	-0.166057477	0.260111188	8.473734375	15.54145168	0.666666667	4.156	364.9099823	0	0	2.12	0	2	7	21	0	26	0	0	4.2644	18.18510736	79.7564	0	6	0	1	0	0	0	4	2	0	0	0
2517	theophylline	Cn1c2c(c(=O)n(c1=O)C)[nH]cn2	271.86	2068	http://dx.doi.org/10.1021/ci049943w	Jes?s Jover; Ram?n Bosque; and Joaquim Sales. 2004. Determination of Abraham Solute Parameters from Molecular Structure. J. Chem. Inf. Comput. Sci. 44 (3)	1.5	1.6	0.54	1.34	1.0503	-123	organic	20040417	11.98851868	15.99592224	-0.283039711	0.28951352	4.92391942	8.927631817	0.285714286	1.677	180.1643	0	0	1.57	3	11	6	14	0	21	10	9	0.6163	0.37982569	44.5919	0	2	2	1	1	0	0	1	1	0	0	0
1981	amitriptyline	c3cc2c(/C(c1c(cccc1)CC2)=CCCN(C)C)cc3	196.33	2075	http://goo.gl/mouej	W.E. Acree Jr. Data Collection 2011	1.92	1.43	0	1.06	2.3996	11.238	drug	20111213	11.85	14.00308416	-0.308648913	0.088796916	5.744386719	11.99394631	0.3	4.926	277.4040585	0	3	3.55	NA	14	10	23	1	44	12	12	4.772	22.771984	92.3311	0	3	2	1	2	0	0	0	2	1	0	0
1975	antipyrine	O=C2C=C(/N(N2c1ccccc1)C)C	111.84	2121	http://goo.gl/mouej	W.E. Acree Jr. Data Collection 2011	1.3	1.83	0	1.37	1.4846	7.764	drug	20111213	11.89	15.9949184	-0.273589934	0.246217604	5.083666668	10.04132124	0.181818182	1.321	188.2261953	0	1	2.34	4	12	8	15	0	26	11	11	2.5057	6.27853249	55.1553	0	2	2	2	2	0	0	1	1	0	0	0
1515	benzamide	c1ccc(cc1)C(=O)N	128.1	2241	http://goo.gl/mouej	W.E. Acree Jr. Data Collection 2011	0.99	1.5	0.49	0.67	0.9728	5.767	benzamide	20111213	11.99351195	15.99491691	-0.291429427	0.251593863	4.352090073	8.206880401	0	0.909	121.1368447	0	1	2.01	NA	9	6	9	0	16	6	6	0.8322	0.69255684	34.6386	0	1	1	1	1	0	0	0	1	0	0	0
2270	beta propiolactone	O=C1OCC1	-33.7	2275	http://dx.doi.org/10.1021/ci049943w	Jes?s Jover; Ram?n Bosque; and Joaquim Sales. 2004. Determination of Abraham Solute Parameters from Molecular Structure. J. Chem. Inf. Comput. Sci. 44 (3)	0.351	1.3	0	0.53	0.4111	-123	organic	20040417	11.9	15.99591615	-0.315038674	0.30428943	3.262247352	5.250607554	0.666666667	-0.139	72.06278056	0	0	1.57	3	3	4	5	0	9	0	0	-0.0447	0.00199809	15.5531	0	1	0	1	0	0	1	0	0	0	0	0
3446	camphor	O=C1CC2CCC1(C)C2(C)C	177.4	2441	http://dx.doi.org/10.1016/j.chroma.2012.02.043	T. Karunasekara. C.F. Poole. Determination of Descriptors for Fragrance Compounds by Gas Chromatography and Liquid-Liquid Partitioning Journal of Chromatography A (2012)	0.506	0.829	0	0.671	1.3161	5.043	fragrance	20120217	11.89	15.99491714	-0.29856032	0.139391303	5.046246752	10.55976768	0.9	2.127	152.233816	0	0	2.45	NA	2	5	12	0	27	0	0	1.9358	3.74732164	44.492	0	3	0	1	0	0	0	2	1	0	0	0
633	hexadecan-1-ol	OCCCCCCCCCCCCCCCC	51.08	2581	http://goo.gl/mouej	W.E. Acree Jr. Data Collection 2011	0.151	0.42	0.37	0.48	2.4217	8.654	alkanols	20111213	11.89	15.99491865	-0.395748457	0.050123949	3.952956038	7.617089883	1	7.679	242.4411649	2	14	3.11	16	0	17	16	0	51	0	0	6.4451	41.53931401	77.3465	0	0	0	0	0	0	0	0	0	0	0	0
4083	5,7-Dichloro-8-hydroxyquinoline	C1=CC2=C(C(=C(C=C2Cl)Cl)O)N=C1	180	2621	http://dx.doi.org/10.1080/01496395.2014.928768	Michael H. Abraham and William E. Acree Jr. (2014) Descriptors for the Prediction of Partition Coefficients of 8-Hydroxyquinoline and its Derivatives. Separation Science and Technology. 49:14. 2135-2141	1.56	1.16	0.04	0.55	1.3478	7.03	this work	20140908	11.85	34.96985367	-0.356602372	0.146937993	5.777649882	10.03915062	0	2.963	214.0483101	0	0	2.01	NA	11	7	14	0	18	11	10	3.0777	9.47223729	51.283	0	2	2	1	1	0	0	0	2	0	0	0
2931	cimetidine	Cc1c([nH]cn1)CSCC/N=C(\NC)/NC#N	141.5	2654	http://precedings.nature.com/documents/4243/version/3	ONSChallenge Solubility Data	1.964	0.896	0.29	1.95	1.956	-123	organic solid	20120126	11.95300438	31.97207184	-0.399888758	0.368867751	3.908822541	10.00955012	0.5	0.859	252.3407153	0	7	1.79	4	6	12	17	3	33	5	5	0.3213	0.10323369	70.103	0	1	1	1	1	0	0	1	0	0	0	0
4082	5-Chloro-7-iodo-8-hydroxyquinoline	C1=CC2=C(C(=C(C=C2Cl)I)O)N=C1	178.5	2686	http://dx.doi.org/10.1080/01496395.2014.928768	Michael H. Abraham and William E. Acree Jr. (2014) Descriptors for the Prediction of Partition Coefficients of 8-Hydroxyquinoline and its Derivatives. Separation Science and Technology. 49:14. 2135-2141	2.07	1.22	0	0.59	1.4836	8.33	this work	20140908	11.85	126.9044731	-0.357289477	0.146869574	6.639398393	12.94284742	0	3.409	305.4998456	0	0	2.01	NA	11	7	14	0	18	11	10	2.9915	8.94907225	58.8863	0	2	2	1	1	0	0	0	2	0	0	0
2206	clomipramine	Clc1ccc3c(c1)N(c2ccccc2CC3)CCCN(C)C	189.5	2699	http://goo.gl/mouej	W.E. Acree Jr. Data Collection 2011	1.98	1.7	0	1.04	2.5239	12.11	organic	20111213	11.99330049	34.9688536	-0.345317709	0.074458772	5.713974294	11.83394843	0.368421053	4.652	314.8529634	0	4	3.22	3	13	10	24	1	45	12	12	5.0523	25.52573529	95.4104	0	3	2	1	2	0	0	0	2	1	0	0
220	dibromomethane	BrCBr	-52.62	2916	http://goo.gl/mouej	W.E. Acree Jr. Data Collection 2011	0.71	0.69	0.11	0.07	0.5995	2.886	bromoalkane	20111213	11.99981917	78.91943323	-0.166165378	0.159215159	6.695198061	8.843647734	1	2.195	173.8336733	0	0	1.35	0	0	3	2	0	5	0	0	1.4959	2.23771681	22.0715	0	0	0	0	0	0	0	0	0	0	0	0
843	DDT	Clc1ccc(cc1)C(c2ccc(Cl)cc2)C(Cl)(Cl)Cl	108.67	2928	http://goo.gl/mouej	W.E. Acree Jr. Data Collection 2011	1.805	1.76	0	0.16	2.218	10.02	haloaromatic	20111213	11.99851815	34.97297859	-0.14438922	0.30661923	6.197216797	13.36038224	0.142857143	6.648	354.4864572	1	3	2.45	NA	6	11	20	0	28	12	12	6.3311	40.08282721	85.3157	0	2	2	2	2	0	0	0	2	0	0	0
2198	felodipine	O=C(OCC)C1=C(N/C(=C(/C(=O)OC)C1c2cccc(Cl)c2Cl)C)C	145	3216	http://goo.gl/mouej	W.E. Acree Jr. Data Collection 2011	1.75	2.17	0.32	1.37	2.71	-123	organic	20111213	11.89	34.96985477	-0.315664766	0.292366864	5.054456292	13.45053798	0.333333333	5.08	384.2543185	1	6	2.67	NA	11	10	26	0	44	6	6	3.5496	12.59966016	99.1964	0	2	1	2	1	0	0	0	2	0	0	0
2950	haloperidol	c1cc(ccc1C(=O)CCCN2CCC(CC2)(c3ccc(cc3)Cl)O)F	149.87	3438	http://precedings.nature.com/documents/4243/version/3	ONSChallenge Solubility Data	1.923	1.928	0.221	1.74	2.798	-123	organic solid	20120126	11.99737552	34.96885381	-0.384864897	0.163069411	4.004616406	10.58268015	0.380952381	4.02	375.864945	0	6	3.22	NA	8	18	28	1	49	12	12	3.8877	15.11421129	102.5915	0	3	2	3	2	0	0	0	3	0	0	0
2196	lidocaine	O=C(Nc1c(cccc1C)C)CN(CC)CC	68.5	3548	http://goo.gl/mouej	W.E. Acree Jr. Data Collection 2011	1.1	1.47	0.06	1.24	2.0589	8.448	organic	20111213	11.89	15.99491916	-0.295250245	0.218490687	5.093037482	9.986539613	0.5	2.099	234.3378105	0	6	2.67	NA	9	10	17	1	39	6	6	2.8399	8.06503201	72.2978	0	1	1	1	1	0	0	0	1	0	0	0
326	isofluorane	FC(F)(F)C(Cl)OC(F)F	48.5	3631	http://goo.gl/mouej	W.E. Acree Jr. Data Collection 2011	-0.236	0.56	0	0.08	0.8009	1.969	ether	20111213	11.99768663	34.96885318	-0.287999604	0.434693258	2.820951689	6.742753764	1	2.603	184.4924478	0	3	1.02	2	0	6	9	0	12	0	0	2.5341	6.42166281	23.0359	0	0	0	0	0	0	0	0	0	0	0	0
2197	isradipine	O=C(OC)C3=C(NC(=C(C(=O)OC(C)C)C3c1cccc2nonc12)C)C	169	3652	http://goo.gl/mouej	W.E. Acree Jr. Data Collection 2011	1.67	2.46	0.32	1.62	2.71	-123	organic	20111213	11.89	15.99894615	-0.31555483	0.292533617	5.035213338	13.14225683	0.368421053	4.946	371.3878721	0	6	2.67	NA	11	10	29	0	48	10	9	2.1681	4.70065761	100.0818	0	3	2	2	1	0	0	1	2	0	0	0
2007	rofecoxib	O=C2OCC(=C2c1ccccc1)c3ccc(cc3)S(=O)(=O)C	157.321	4911	http://goo.gl/mouej	W.E. Acree Jr. Data Collection 2011	1.66	3.1	0	1.3	2.2374	-123	drug	20111213	11.99843866	31.97267789	-0.307041894	0.294592136	4.936354923	11.13193138	0.117647059	3.252	314.3573855	0	3	2.78	NA	20	12	24	0	36	12	12	2.8715	8.24551225	83.8311	0	3	2	3	2	0	0	1	2	0	0	0
1713	2-hydroxybenzyl alcohol	OCc1ccccc1O	85.67	4962	http://goo.gl/mouej	W.E. Acree Jr. Data Collection 2011	0.998	1.14	0.62	0.72	0.9747	4.978	aromatic alkanol	20111213	11.99632006	15.9982593	-0.391095982	0.103537357	4.332402064	7.971381908	0.142857143	1.234	124.1374872	0	1	2.01	NA	7	6	9	0	17	6	6	0.9581	0.91795561	34.568	0	1	1	1	1	0	0	0	1	0	0	0
578	sebacic acid	O=C(O)CCCCCCCCC(=O)O	132.82	5004	http://goo.gl/mouej	W.E. Acree Jr. Data Collection 2011	0.35	1.36	1.1	0.9	1.6664	7.378	alkanedioic acid	20111213	11.99624945	15.99928758	-0.351412088	0.278796839	3.719067871	7.481590787	0.8	2.282	202.2479122	0	9	2.12	10	3	12	13	0	32	0	0	2.3272	5.41585984	51.143	2	0	0	0	0	0	0	0	0	0	0	0
3014	stearic acid	O=C(O)CCCCCCCCCCCCCCCCC	69.43	5091	http://precedings.nature.com/documents/4243/version/3	ONSChallenge Solubility Data	0.213	1.285	0.415	1.087	2.719	-123	organic solid	20120126	11.89	15.9959237	-0.331591811	0.258917448	3.7217323	7.631984044	0.944444444	8.708	284.4779231	2	16	3.22	18	3	19	19	0	56	0	0	7.28	52.9984	86.2856	1	0	0	0	0	0	0	0	0	0	0	0
3017	sulfamethoxypyridazine	O=S(=O)(Nc1nnc(OC)cc1)c2ccc(N)cc2	182.5	5139	http://precedings.nature.com/documents/4243/version/3	ONSChallenge Solubility Data	2.07	2.628	0.693	1.312	1.922	-123	organic solid	20120126	11.85	31.97207196	-0.330917455	0.246298811	4.65378524	11.45417774	0.090909091	1.187	280.3044965	0	4	1.79	4	18	13	20	0	31	12	12	1.0149	1.03002201	72.3872	0	2	2	2	2	0	0	0	2	0	0	0
1939	thalidomide	c1ccc2c(c1)C(=O)N(C2=O)C3CCC(=O)NC3=O	270	5233	http://goo.gl/mouej	W.E. Acree Jr. Data Collection 2011	1.92	2.81	0.36	1.19	1.7479	-123	drug	20111213	11.98851305	16.00628471	-0.354473135	0.301023098	4.372856017	10.28576538	0.230769231	0.257	258.2300003	0	1	2.23	NA	11	10	21	0	29	6	6	0.2038	0.04153444	63.4039	0	3	2	2	1	0	0	1	2	0	0	0
1985	theobromine	Cn1cnc2c1c(=O)[nH]c(=O)n2C	354.75	5236	http://goo.gl/mouej	W.E. Acree Jr. Data Collection 2011	1.5	1.6	0.5	1.38	1.2223	7.078	drug	20111213	11.99351161	15.99592222	-0.273305474	0.287017969	4.648850149	9.24188743	0.285714286	0.85	180.1643	0	0	1.57	3	11	7	14	0	21	10	9	0.6163	0.37982569	44.5919	0	2	2	1	1	0	0	1	1	0	0	0
1945	dexamethasone	O=C(CO)[C@]3(O)[C@]2(C[C@H](O)[C@]4(F)[C@@]/1(C(=C/C(=O)C=C1)CC[C@H]4[C@@H]2C[C@H]3C)C)C	262.5	5541	http://goo.gl/mouej	W.E. Acree Jr. Data Collection 2011	2.04	3.51	0.71	1.92	2.9132	-123	drug	20111213	11.89	18.99840806	-0.390033588	0.190340687	4.615757003	12.81560596	0.727272727	1.138	392.4618994	0	2	3.22	NA	6	13	31	0	57	0	0	1.6418	2.69550724	102.7925	0	4	0	1	0	0	0	1	3	0	0	0
2954	hydrocortisone	O=C4C=C2/[C@]([C@H]1[C@@H](O)C[C@@]3([C@@](O)(C(=O)CO)CC[C@H]3[C@@H]1CC2)C)(C)CC4	217.46	5551	http://precedings.nature.com/documents/4243/version/3	ONSChallenge Solubility Data	2.108	2.755	0.385	2.112	2.798	-123	organic solid	20120126	11.9	15.99894107	-0.392771407	0.206874165	4.537215467	12.62741131	0.80952381	0.553	362.4607011	0	2	3.22	NA	4	13	29	0	56	0	0	1.2169	1.48084561	97.6243	0	4	0	1	0	0	0	1	3	0	0	0
3007	prednisolone	O=C1C=C/[C@]4(/C(=C/1)CC[C@@H]2[C@@H]4[C@@H](O)C[C@@]3([C@@](O)(C(=O)CO)CC[C@@H]23)C)C	237.5	5552	http://precedings.nature.com/documents/4243/version/3	ONSChallenge Solubility Data	2.299	2.887	0	1.933	2.755	-123	organic solid	20120126	11.89	15.99894108	-0.392759837	0.19001841	4.537875479	12.79886341	0.714285714	1.021	360.4448196	0	2	3.22	NA	6	13	29	0	54	0	0	1.1937	1.42491969	98.7927	0	4	0	1	0	0	0	1	3	0	0	0
1946	estriol	Oc1cc3c(cc1)[C@H]2CC[C@@]4([C@@H](O)[C@H](O)C[C@H]4[C@@H]2CC3)C	281.67	5553	http://goo.gl/mouej	W.E. Acree Jr. Data Collection 2011	1.97	1.74	1.06	1.63	2.2575	11.7	drug	20111213	11.89	15.99692823	-0.390588638	0.088110906	5.038479899	11.48045671	0.666666667	3.631	288.382039	0	0	3.11	NA	7	11	24	0	45	6	6	2.8458	8.09857764	80.979	0	4	1	1	1	0	0	1	3	0	0	0
1947	aldosterone	O=C(CO)[C@@H]4[C@@]3(C=O)C[C@H](O)[C@@H]2[C@@]1(/C(=CC(=O)CC1)CC[C@H]2[C@@H]3CC4)C	166.5	5633	http://goo.gl/mouej	W.E. Acree Jr. Data Collection 2011	2.01	3.47	0.4	1.9	2.689	-123	drug	20111213	11.89	15.99894108	-0.39272402	0.162322313	4.48771414	12.62478065	0.761904762	0.257	360.4448196	0	3	3.22	NA	4	13	29	0	54	0	0	1.118	1.249924	97.0165	0	4	0	1	0	0	0	1	3	0	0	0
686	sucrose	C([C@@H]1[C@H]([C@@H]([C@H]([C@H](O1)O[C@]2([C@H]([C@@H]([C@H](O2)CO)O)O)CO)O)O)O)O	186.75	5768	http://goo.gl/mouej	W.E. Acree Jr. Data Collection 2011	2.32	2.6	2.19	2.81	2.2279	13.07	polyalcohol	20111213	11.99621888	16.00537255	-0.417792804	0.224508153	4.333975347	9.706979543	1	-3.277	342.2969815	2	5	1.57	6	0	11	24	0	45	0	0	-4.3105	18.58041025	68.7741	0	2	0	2	0	0	0	1	1	0	0	0
2011	uridine	c1cn(c(=O)[nH]c1=O)[C@H]2[C@@H]([C@@H]([C@H](O2)CO)O)O	168	5807	http://goo.gl/mouej	W.E. Acree Jr. Data Collection 2011	1.767	1.19	0.54	2.26	1.5823	8.05	drug	20111213	11.99626868	16.00079345	-0.408495192	0.287776436	4.310701328	9.495544553	0.555555556	-1.421	244.2017481	0	2	1.57	5	8	10	18	0	29	6	6	-0.6721	0.45171841	52.2822	0	2	1	2	1	0	0	1	1	0	0	0
1882	phenylurea	O=C(Nc1ccccc1)N	147	5915	http://goo.gl/mouej	W.E. Acree Jr. Data Collection 2011	1.11	1.33	0.79	0.79	1.0726	6.332	urea	20111213	11.99351185	15.99491741	-0.280084257	0.295519006	4.108043082	8.315130949	0	0.398	136.1514886	0	2	1.9	0	10	7	10	0	18	6	6	0.7404	0.54819216	37.8169	0	1	1	1	1	0	0	0	1	0	0	0
362	hexanal	O=CCCCCC	-56	5949	http://goo.gl/mouej	W.E. Acree Jr. Data Collection 2011	0.146	0.65	0	0.45	0.97	3.37	aldehyde	20111213	11.89	15.99491614	-0.302860389	0.119737389	3.435200638	6.773408336	0.833333333	2.294	100.1591094	0	4	2.01	6	2	7	6	0	19	0	0	1.853	3.433609	30.1482	0	0	0	0	0	0	0	0	0	0	0	0
2403	dimethylsulfone	O=S(=O)(C)C	109.33	5978	http://dx.doi.org/10.1021/ci049943w	Jes?s Jover; Ram?n Bosque; and Joaquim Sales. 2004. Determination of Abraham Solute Parameters from Molecular Structure. J. Chem. Inf. Comput. Sci. 44 (3)	0.59	1.7	0	0.76	0.5423	-123	organic	20040417	11.99865746	31.972677	-0.229516353	0.213789543	5.8435	7.735841751	1	0.09	94.13401116	0	0	1.35	0	3	3	4	0	11	0	0	-0.2206	0.04866436	20.035	0	0	0	0	0	0	0	0	0	0	0	0
2013	ampicillin	O=C(O)[C@@H]2N3C(=O)[C@@H](NC(=O)[C@@H](c1ccccc1)N)[C@H]3SC2(C)C	204.25	6013	http://goo.gl/mouej	W.E. Acree Jr. Data Collection 2011	2.48	2.99	0.81	2.62	2.4969	13.86	drug	20111213	11.89	31.97207222	-0.330422402	0.278252812	4.781126306	12.10387389	0.4375	-1.732	349.406463	0	5	2.34	NA	6	13	26	1	43	6	6	0.477	0.227529	87.6542	1	3	1	2	1	0	1	1	1	0	0	0
1403	phenacyl bromide	O=C(c1ccccc1)CBr	49.83	6023	http://goo.gl/mouej	W.E. Acree Jr. Data Collection 2011	1.059	1.44	0	0.44	1.189	-123	aromatic ketone	20111213	11.99884416	78.91851804	-0.292189474	0.179357767	5.214089571	9.068883757	0.125	2.474	199.0444053	0	2	2.12	NA	8	7	10	0	17	6	6	2.4604	6.05356816	44.3477	0	1	1	1	1	0	0	0	1	0	0	0
1990	digitoxin	O=C1OC/C(=C/1)[C@@H]2CC[C@@]8(O)[C@]2(C)CC[C@H]7[C@H]8CC[C@H]6[C@]7(C)CC[C@H](O[C@@H]5O[C@@H]([C@@H](O[C@@H]4O[C@@H]([C@@H](O[C@@H]3O[C@H](C)[C@@H](O)[C@@H](O)C3)[C@@H](O)C4)C)[C@@H](O)C5)C)C6	199.641	6045	http://goo.gl/mouej	W.E. Acree Jr. Data Collection 2011	3.46	5.56	1.67	4.35	5.694	28.94	drug	20111213	11.9	16.00704914	-0.390561315	0.286505994	4.252938055	12.83716938	0.926829268	3.415	764.9406441	2	7	4.54	NA	5	29	61	0	118	0	0	3.1013	9.61806169	191.7892	0	8	0	5	0	0	0	2	6	0	0	0
1543	4-chlorobenzoic acid	O=C(O)c1ccc(Cl)cc1	241.75	6079	http://goo.gl/mouej	W.E. Acree Jr. Data Collection 2011	0.84	1.02	0.63	0.27	1.0541	4.947	aromatic carboxylic acid	20111213	11.85	34.96885309	-0.327722416	0.290646452	4.103463642	8.406106015	0	2.259	156.5666025	0	1	1.9	NA	9	7	10	0	15	6	6	2.0988	4.40496144	37.6212	1	1	1	1	1	0	0	0	1	0	0	0
219	bromomethane	BrC	-93.7	6083	http://goo.gl/mouej	W.E. Acree Jr. Data Collection 2011	0.4	0.43	0	0.1	0.4243	1.63	bromoalkane	20111213	11.99981918	78.91851792	-0.201366209	0.075408211	5.12435499	5.74514501	1	1.378	94.93808613	0	0	1.46	0	0	2	1	0	5	0	0	0.9911	0.98227921	14.2958	0	0	0	0	0	0	0	0	0	0	0	0
144	acetylene	C#C	-80.75	6086	http://goo.gl/mouej	W.E. Acree Jr. Data Collection 2011	0.19	0.47	0.12	0.05	0.3044	0.07	alkyne	20111213	11.69	12.31	-0.433050409	0.186949591	2.8285	3.4485	0	0.418	26.0373533	0	0	1.68	2	2	2	1	0	4	0	0	1.9754	3.90220516	8.566	0	0	0	0	0	0	0	0	0	0	0	0
496	methylamine	NC	-93.2	6089	http://goo.gl/mouej	W.E. Acree Jr. Data Collection 2011	0.25	0.35	0.16	0.58	0.3493	1.3	alkylamine	20111213	11.99397739	14.00909661	-0.367455385	0.015887445	3.458755759	3.751744241	1	-0.566	31.05714287	0	0	1.46	0	0	2	1	1	7	0	0	-0.6476	0.41938576	9.9188	0	0	0	0	0	0	0	0	0	0	0	0
145	propyne	C#CC	-102.7	6095	http://goo.gl/mouej	W.E. Acree Jr. Data Collection 2011	0.183	0.25	0.12	0.14	0.4453	1.025	alkyne	20111213	11.89	12.11001818	-0.178480849	0.066027639	3.767246909	4.452903446	0.333333333	1.017	40.06397071	0	0	1.79	3	2	3	2	0	7	0	0	1.9249	3.70524001	14.0668	0	0	0	0	0	0	0	0	0	0	0	0
75	cyclopropane	C1CC1	-127.37	6111	http://goo.gl/mouej	W.E. Acree Jr. Data Collection 2011	0.41	0.23	0	0	0.4227	1.314	cycloalkane	20111213	11.9	12.10002	-0.152797442	0.047222554	4.64	4.840019996	1	1.707	42.07985221	0	0	1.79	0	0	2	3	0	9	0	0	1.3686	1.87306596	13.803	0	1	0	1	0	1	0	0	0	0	0	0
291	1,1-difluoro-1-chloroethane	ClC(F)(F)C	-130.9	6148	http://goo.gl/mouej	W.E. Acree Jr. Data Collection 2011	-0.08	0.24	0.06	0.06	0.5482	1.081	haloalkane	20111213	11.89	34.96885289	-0.182851588	0.379297012	3.50075	5.656940156	1	2.195	100.4950381	0	0	1.35	2	0	3	4	0	8	0	0	1.6359	2.67616881	16.5477	0	0	0	0	0	0	0	0	0	0	0	0
188	pentachloroethane	ClC(Cl)C(Cl)(Cl)Cl	-28.93	6179	http://goo.gl/mouej	W.E. Acree Jr. Data Collection 2011	0.648	0.66	0.17	0.06	1.0024	4.267	chloroalk_ne	20111213	11.99870712	34.97297598	-0.139938308	0.334519644	7.06025	11.6964204	1	3.229	202.2941004	0	1	1.13	2	0	4	6	0	8	0	0	2.8878	8.33938884	36.3209	0	0	0	0	0	0	0	0	0	0	0	0
2377	chloropentafluoroethane	FC(F)(F)C(Cl)(F)F	-99.4	6190	http://dx.doi.org/10.1021/ci049943w	Jes?s Jover; Ram?n Bosque; and Joaquim Sales. 2004. Determination of Abraham Solute Parameters from Molecular Structure. J. Chem. Inf. Comput. Sci. 44 (3)	-0.36	-0.12	0	0	0.6013	-123	organic	20040417	11.99782577	34.96885308	-0.190694408	0.476578228	2.92075	5.512823156	1	3.197	154.4664255	0	1	1.02	2	0	4	7	0	8	0	0	2.3929	5.72597041	17.704	0	0	0	0	0	0	0	0	0	0	0	0
4041	2-Methylpropan-1-ol	CC(C)CO	-108	6312	http://dx.doi.org/10.1016/j.tca.2014.08.024	Mikhail A. Varfolomeeva. Ilnaz T. Rakipova. William E. Acree Jr.. Michela Brumfieldb. Michael H. Abrahamc.Examination of Hydrogen Bonding Interactions between Dissolved Solutes and Alkylbenzene Solvents Based on Abraham Model Correlations Derived From Measured Enthalpies of Solvation. Thermochimica Acta. 2014	0.217	0.39	0.37	0.48	0.7309	2.413	organic	20140902	11.99646149	15.99794197	-0.421345168	0.071853976	3.945673112	6.6197529	1	0.579	74.12175605	0	1	1.79	3	0	4	4	0	15	0	0	0.8338	0.69522244	22.0053	0	0	0	0	0	0	0	0	0	0	0	0
2271	alpha methylacrolein	O=CC(=C)C	-81	6314	http://dx.doi.org/10.1021/ci049943w	Jes?s Jover; Ram?n Bosque; and Joaquim Sales. 2004. Determination of Abraham Solute Parameters from Molecular Structure. J. Chem. Inf. Comput. Sci. 44 (3)	0.4	0.7	0	0.5	0.5159	-123	organic	20040417	11.89	15.99491564	-0.297775043	0.144872947	3.564872987	6.587045408	0.25	0.474	70.08999304	0	1	1.79	3	4	4	4	0	11	0	0	0.9615	0.92448225	20.7231	0	0	0	0	0	0	0	0	0	0	0	0
2852	2-ethylanthraquinone	O=C2c1c(cccc1)C(=O)c3c2ccc(c3)CC	109.17	6514	http://precedings.nature.com/documents/4243/version/3	ONSChallenge Solubility Data	1.837	1.737	0	0.705	1.811	-123	organic solid	20120126	11.89	15.99592269	-0.2886053	0.195422667	5.548853357	10.27567322	0.125	4.009	236.2658732	0	1	3	NA	16	10	20	0	30	12	12	3.7508	14.06850064	70.7932	0	3	3	1	1	0	0	0	3	0	0	0
2927	carbazole	c1ccc2c(c1)c3ccccc3[nH]2	244.9	6593	http://precedings.nature.com/documents/4243/version/3	ONSChallenge Solubility Data	2.253	1.578	0.487	0.549	1.315	-123	organic solid	20120126	11.98839569	14.01425074	-0.32192409	0.092239948	6.99253125	9.752080246	0	3.531	167.2070008	0	0	2.67	0	13	7	15	0	22	15	13	3.3233	11.04432289	53.4722	0	3	3	1	1	0	0	1	2	0	0	0
2627	2-methylnaphthalene	c12ccccc1ccc(c2)C	33.7	6788	http://dx.doi.org/10.1021/ci049943w	Jes?s Jover; Ram?n Bosque; and Joaquim Sales. 2004. Determination of Abraham Solute Parameters from Molecular Structure. J. Chem. Inf. Comput. Sci. 44 (3)	1.304	0.92	0	0.2	1.0113	-123	organic	20040417	11.89	12.11017617	-0.154889861	0.065520645	6.090123302	9.180137444	0.090909091	3.725	142.1975024	0	0	2.67	NA	10	7	12	0	21	11	10	3.2246	10.39804516	47.5494	0	2	2	1	1	0	0	0	2	0	0	0
1491	N,N-diethylaniline	N(c1ccccc1)(CC)CC	-38.2	6794	http://goo.gl/mouej	W.E. Acree Jr. Data Collection 2011	0.953	0.8	0	0.41	1.3798	5.287	aromatic amine	20111213	11.89	14.00307907	-0.275126755	0.087466912	5.668300635	9.219654636	0.4	3.077	149.2331735	0	3	2.45	2	7	7	11	0	26	6	6	2.6898	7.23502404	49.9826	0	1	1	1	1	0	0	0	1	0	0	0
1494	4-aminobiphenyl	c2c(c1ccc(N)cc1)cccc2	53.5	6835	http://goo.gl/mouej	W.E. Acree Jr. Data Collection 2011	1.565	1.48	0.26	0.48	1.424	7.698	aromatic amine	20111213	11.85	14.0030801	-0.30248446	0.092402857	5.604443302	9.535833005	0	3.145	169.2228823	0	1	2.67	0	13	9	14	0	24	12	12	2.6018	6.76936324	55.8946	0	2	2	2	2	0	0	0	2	0	0	0
1370	2-methoxynaphthalene	O(c2ccc1c(cccc1)c2)C	73.17	6852	http://goo.gl/mouej	W.E. Acree Jr. Data Collection 2011	1.39	1.13	0	0.35	1.285	-123	aromatic ether	20111213	11.99623308	15.99794382	-0.377456025	0.076224736	4.815617455	9.140575942	0.090909091	3.203	158.1969073	0	1	2.56	0	11	8	13	0	22	11	10	2.722	7.409284	48.9714	0	2	2	1	1	0	0	0	2	0	0	0
659	3-chloropropan-1,2-diol	ClCC(O)CO	-40	7018	http://goo.gl/mouej	W.E. Acree Jr. Data Collection 2011	0.536	0.83	0.65	0.74	0.7711	3.52	alkanediol	20111213	11.99654871	34.96885292	-0.417796854	0.09756665	3.993626782	6.811011063	1	-0.406	110.5395404	0	2	1.46	3	0	5	5	0	13	0	0	-0.2035	0.04141225	23.5671	0	0	0	0	0	0	0	0	0	0	0	0
1583	5-nitrosalicylic acid	O=C(O)c1cc(ccc1O)[N+]([O-])=O	230.75	7042	http://goo.gl/mouej	W.E. Acree Jr. Data Collection 2011	1.33	1.23	0.82	0.47	1.1646	6.305	aromatic carboxylic acid	20111213	11.999	16.01706918	-0.359639954	0.293321498	3.691969141	8.433633692	0	1.552	183.1185829	0	2	1.57	NA	13	7	13	0	18	6	6	1.0614	1.12656996	41.8352	1	1	1	1	1	0	0	0	1	0	0	0
2876	4-chloro-3-nitrobenzoic acid	O=[N+]([O-])c1cc(ccc1Cl)C(=O)O	182.53	7044	http://precedings.nature.com/documents/4243/version/3	ONSChallenge Solubility Data	1.407	1.584	0.799	0.492	1.228	-123	organic solid	20120126	11.99631997	34.96885324	-0.346696909	0.309721464	3.941435251	9.008606446	0	2.151	201.5641748	0	2	1.57	NA	12	7	13	0	17	6	6	1.9932	3.97284624	44.9459	1	1	1	1	1	0	0	0	1	0	0	0
2865	3-hydroxybenzoic acid	O=C(O)c1cc(O)ccc1	202.33	7142	http://precedings.nature.com/documents/4243/version/3	ONSChallenge Solubility Data	1.18	1.83	1.127	0.502	0.99	-123	organic solid	20120126	11.85	15.99691994	-0.360431409	0.29073297	4.071743715	8.03947153	0	1.231	138.1210106	0	1	1.9	NA	10	6	10	0	16	6	6	1.167	1.361889	34.5105	1	1	1	1	1	0	0	0	1	0	0	0
768	1,3-diisopropylbenzene	c1ccc(cc1C(C)C)C(C)C	-63.03	7170	http://goo.gl/mouej	W.E. Acree Jr. Data Collection 2011	0.605	0.46	0	0.2	1.5618	5.17	alkylbenzene	20111213	11.89	12.11019763	-0.151635906	0.071654363	6.228058449	9.388139657	0.5	4.832	162.2717643	0	2	2.78	NA	6	7	12	0	30	6	6	4.2184	17.79489856	54.4396	0	1	1	1	1	0	0	0	1	0	0	0
771	4-isopropyltoluene	c1cc(ccc1C(C)C)C	-68.18	7183	http://goo.gl/mouej	W.E. Acree Jr. Data Collection 2011	0.607	0.49	0	0.19	1.28	4.59	alkylbenzene	20111213	11.89	12.11015511	-0.155199322	0.065208904	5.91898241	8.915569609	0.4	3.864	134.2185295	0	1	2.56	NA	6	7	10	0	24	6	6	3.5104	12.32290816	45.29	0	1	1	1	1	0	0	0	1	0	0	0
1663	4-hydroxyacetophenone	O=C(c1ccc(O)cc1)C	108.17	7189	http://goo.gl/mouej	W.E. Acree Jr. Data Collection 2011	1.01	1.5	0.79	0.52	1.0726	5.78	phenol derivative	20111213	11.89	15.99591866	-0.360715522	0.215461305	4.450539935	8.349443541	0.125	1.493	136.1482231	0	1	2.12	NA	9	7	10	0	18	6	6	1.3025	1.69650625	38.1549	0	1	1	1	1	0	0	0	1	0	0	0
1536	4-methylbenzoic acid	Cc1ccc(cc1)C(=O)O	180.2	7190	http://goo.gl/mouej	W.E. Acree Jr. Data Collection 2011	0.73	0.93	0.62	0.42	1.0726	4.89	aromatic carboxylic acid	20111213	11.9962919	15.99825971	-0.346693992	0.309626847	4.081635543	8.05432266	0.125	2.074	136.1482231	0	1	2.12	NA	9	7	10	0	18	6	6	1.9206	3.68870436	37.8576	1	1	1	1	1	0	0	0	1	0	0	0
1585	terephthalic acid	c1cc(ccc1C(=O)O)C(=O)O	300	7208	http://goo.gl/mouej	W.E. Acree Jr. Data Collection 2011	1.1	1.21	1.03	0.56	1.147	6.2	aromatic carboxylic acid	20111213	11.99629186	15.99928583	-0.34673159	0.309702963	4.093023438	8.104861206	0	1.252	166.1311514	0	2	1.9	NA	12	8	12	0	18	6	6	1.0388	1.07910544	39.5748	2	1	1	1	1	0	0	0	1	0	0	0
1507	1,4-dinitrobenzene	O=[N+]([O-])c1ccc([N+]([O-])=O)cc1	173.67	7211	http://goo.gl/mouej	W.E. Acree Jr. Data Collection 2011	1.13	1.63	0	0.46	1.0648	5.796	aromatic nitro	20111213	11.85	15.99792473	-0.127714958	0.217802074	3.63025	7.644306922	0	1.806	168.1072045	0	2	1.46	0	12	8	12	0	16	6	6	1.6188	2.62051344	40.7074	0	1	1	1	1	0	0	0	1	0	0	0
1760	4-cyanopyridine	N#Cc1ccncc1	77.67	7225	http://goo.gl/mouej	W.E. Acree Jr. Data Collection 2011	0.75	1.21	0	0.59	0.83	4.033	pyridine derivative	20111213	11.85	14.00408016	-0.264067535	0.17634233	4.119746939	7.6241462	0	0.493	104.1095848	0	0	1.9	5	8	6	8	0	12	6	6	0.5583	0.31169889	29.6388	0	1	1	1	1	0	0	0	1	0	0	0
1763	2-vinylpyridine	n1ccccc1C=C	-50	7240	http://goo.gl/mouej	W.E. Acree Jr. Data Collection 2011	0.847	0.85	0	0.6	0.9141	4.18	pyridine derivative	20111213	11.79	14.00307762	-0.281854341	0.141593346	5.366772105	7.964880538	0	1.374	105.1374398	0	1	2.12	7	8	6	8	0	15	6	6	1.6596	2.75427216	33.2154	0	1	1	1	1	0	0	0	1	0	0	0
1758	2-cyanopyridine	N#Cc1ncccc1	28	7241	http://goo.gl/mouej	W.E. Acree Jr. Data Collection 2011	0.734	1.35	0	0.54	0.83	4.263	pyridine derivative	20111213	11.85	14.00408016	-0.254691923	0.235983341	4.057215794	7.38502481	0	0.582	104.1095848	0	0	1.9	6	8	6	8	0	12	6	6	0.9868	0.97377424	29.2668	0	1	1	1	1	0	0	0	1	0	0	0
1883	1-phenyl-3,3-dimethylurea	O=C(Nc1ccccc1)N(C)C	133.83	7279	http://goo.gl/mouej	W.E. Acree Jr. Data Collection 2011	1.05	1.59	0.41	0.9	1.3544	6.812	urea	20111213	11.99345112	15.99491792	-0.28064466	0.278564524	4.736791401	8.629507829	0.222222222	1.058	164.2047235	0	3	2.12	0	10	8	12	0	24	6	6	1.1522	1.32756484	47.6103	0	1	1	1	1	0	0	0	1	0	0	0
1870	N-phenylurethane	O=C(OCC)Nc1ccccc1	53	7310	http://goo.gl/mouej	W.E. Acree Jr. Data Collection 2011	0.937	1.34	0.36	0.55	1.3133	6.26	urethane	20111213	11.85	15.99592018	-0.302886281	0.341719751	4.269853413	8.416551947	0.222222222	1.87	165.1894844	0	4	2.12	2	10	9	12	0	23	6	6	1.9424	3.77291776	45.5118	0	1	1	1	1	0	0	0	1	0	0	0
409	diphenyl carbonate	c1ccc(cc1)OC(=O)Oc2ccccc2	80.33	7315	http://goo.gl/mouej	W.E. Acree Jr. Data Collection 2011	1.28	1.53	0	0.59	1.5982	7.843	carbonate	20111213	11.85	15.99692447	-0.255352207	0.416002148	4.27758811	7.961151023	0	3.544	214.217189	0	4	2.56	0	16	11	17	0	26	12	12	3.8175	14.57330625	58.5916	0	2	2	2	2	0	0	0	2	0	0	0
139	cyclopentadiene	C1C=CC=C1	-91.1	7330	http://goo.gl/mouej	W.E. Acree Jr. Data Collection 2011	0.417	0.35	0	0.12	0.6185	2.222	alkene	20111213	11.9	12.10006119	-0.153164539	0.056971118	6.292595739	6.570918927	0.2	2.074	66.10132401	0	0	2.01	0	4	3	5	0	11	0	0	1.3918	1.93710724	25.2382	0	1	0	1	0	0	0	1	0	0	0	0
1561	4-methoxyphenylacetic acid	O=C(O)Cc1ccc(OC)cc1	87	7406	http://goo.gl/mouej	W.E. Acree Jr. Data Collection 2011	0.88	1.21	0.56	0.73	1.2722	-123	aromatic carboxylic acid	20111213	11.85	15.99692145	-0.348743468	0.263301577	3.899216083	8.489384312	0.222222222	1.364	166.1742454	0	3	2.12	NA	7	9	12	0	22	6	6	1.4528	2.11062784	43.8288	1	1	1	1	1	0	0	0	1	0	0	0
2188	3-phenyl-1-propylchloride	ClCCCc1ccccc1	150.931	7420	http://goo.gl/mouej	W.E. Acree Jr. Data Collection 2011	0.794	0.9	0	0.24	1.262	-123	organic	20111213	11.85	34.96885307	-0.203329122	0.097018523	5.325143839	8.70664253	0.333333333	3.201	154.6369089	0	3	2.34	NA	6	8	10	0	21	6	6	3.2075	10.28805625	45.2805	0	1	1	1	1	0	0	0	1	0	0	0
762	1,4-diethylbenzene	c1cc(ccc1CC)CC	-42.94	7448	http://goo.gl/mouej	W.E. Acree Jr. Data Collection 2011	0.645	0.5	0	0.18	1.28	4.732	alkylbenzene	20111213	11.89	12.11015511	-0.156964492	0.065318248	5.499062742	8.366422458	0.4	3.824	134.2185295	0	2	2.56	NA	6	8	10	0	24	6	6	3.7148	13.79973904	45.3424	0	1	1	1	1	0	0	0	1	0	0	0
405	diethyl carbonate	O=C(OCC)OCC	-43	7478	http://goo.gl/mouej	W.E. Acree Jr. Data Collection 2011	0.06	0.58	0	0.53	0.9462	3.412	carbonate	20111213	11.89	15.99691842	-0.293624516	0.405698681	3.642620322	5.45098588	0.8	1.258	118.1313018	0	4	1.68	2	4	7	7	0	18	0	0	1.3619	1.85477161	28.5324	0	0	0	0	0	0	0	0	0	0	0	0
2924	caprolactam	O=C1NCCCCC1	69.43	7480	http://precedings.nature.com/documents/4243/version/3	ONSChallenge Solubility Data	0.369	0.83	0.252	0.782	0.961	-123	organic solid	20120126	11.9	15.99491664	-0.281119826	0.244489552	4.297497302	7.02993062	0.833333333	0.404	113.1578718	0	0	1.9	6	3	5	8	0	19	0	0	0.5416	0.29333056	31.4595	0	1	0	1	0	0	0	0	0	1	0	0
451	ethyl heptanoate	O=C(OCC)CCCCCC	-66.03	7509	http://goo.gl/mouej	W.E. Acree Jr. Data Collection 2011	0.027	0.58	0	0.45	1.4511	4.733	ester	20111213	11.89	15.99591916	-0.315938611	0.261476734	4.173658001	7.290002937	0.888888889	3.193	158.2383665	0	7	2.23	7	3	10	10	0	29	0	0	2.8616	8.18875456	45.1917	0	0	0	0	0	0	0	0	0	0	0	0
624	2-ethyl-4-methyl-1-pentanol	OCC(CC)CC(C)C	-45.759	7533	http://goo.gl/mouej	W.E. Acree Jr. Data Collection 2011	0.2	0.36	0.37	0.48	1.2945	4.426	alkanols	20111213	11.89	15.99491664	-0.395446005	0.055982543	4.424558583	8.506006604	1	2.794	130.2282257	0	4	2.23	6	0	6	8	0	27	0	0	2.4542	6.02309764	40.3569	0	0	0	0	0	0	0	0	0	0	0	0
223	1,2-dibromoethane	BrCCBr	9.97	7551	http://goo.gl/mouej	W.E. Acree Jr. Data Collection 2011	0.747	0.76	0.1	0.17	0.7404	3.382	bromoalkane	20111213	11.99890714	78.91943326	-0.192232111	0.098271552	6.545286915	8.545247939	1	2.416	187.8602908	0	1	1.46	2	0	4	3	0	8	0	0	1.8008	3.24288064	26.6226	0	0	0	0	0	0	0	0	0	0	0	0
224	1-bromopropane	BrCCC	-110	7552	http://goo.gl/mouej	W.E. Acree Jr. Data Collection 2011	0.366	0.4	0	0.12	0.7063	2.62	bromoalkane	20111213	11.89	78.91833714	-0.162917323	0.058427411	5.267950682	7.611252275	1	2.094	122.9913209	0	1	1.68	3	0	4	3	0	11	0	0	1.8636	3.47300496	23.568	0	0	0	0	0	0	0	0	0	0	0	0
99	1-butene	CCC=C	-185.22	7556	http://goo.gl/mouej	W.E. Acree Jr. Data Collection 2011	0.1	0.08	0	0.07	0.629	1.529	alkene	20111213	11.79	12.21001914	-0.307078384	0.113097695	4.799472424	5.92451672	0.5	2.25	56.10646962	0	1	1.9	4	2	4	3	0	12	0	0	1.8057	3.26055249	20.2503	0	0	0	0	0	0	0	0	0	0	0	0
366	propenal	C=CC=O	-87.17	7559	http://goo.gl/mouej	W.E. Acree Jr. Data Collection 2011	0.324	0.61	0	0.46	0.504	1.757	aldehyde	20111213	11.98884397	16.00592387	-0.382195266	0.22608806	3.213980507	5.307503849	0	0.293	56.06337563	0	1	1.68	3	4	4	3	0	8	0	0	0.5151	0.26532801	16.4411	0	0	0	0	0	0	0	0	0	0	0	0
498	propylamine	CCCN	-83	7564	http://goo.gl/mouej	W.E. Acree Jr. Data Collection 2011	0.225	0.35	0.16	0.61	0.6311	2.141	alkylamine	20111213	11.99373221	14.00909771	-0.363907447	0.026803029	4.441074218	5.672018058	1	0.215	59.11037768	0	1	1.68	3	0	4	3	1	13	0	0	0.2249	0.05058001	19.191	0	0	0	0	0	0	0	0	0	0	0	0
410	methyl formate	O=COC	-99.75	7577	http://goo.gl/mouej	W.E. Acree Jr. Data Collection 2011	0.192	0.68	0	0.38	0.4648	1.285	ester	20111213	11.99668798	15.99825726	-0.352092493	0.247900165	2.766622353	4.136502507	0.5	0.005	60.05204466	0	1	1.46	0	3	4	3	0	8	0	0	-0.0577	0.00332929	13.3408	0	0	0	0	0	0	0	0	0	0	0	0
2624	nitropropane	[O-][N+](=O)CCC	-108	7615	http://dx.doi.org/10.1021/ci049943w	Jes?s Jover; Ram?n Bosque; and Joaquim Sales. 2004. Determination of Abraham Solute Parameters from Molecular Structure. J. Chem. Inf. Comput. Sci. 44 (3)	0.242	0.95	0	0.31	0.555	-123	organic	20040417	11.89	15.99591716	-0.158596577	0.099249738	3.115800806	5.742367403	1	0.963	89.09330603	0	2	1.46	3	3	5	5	0	13	0	0	1.1638	1.35443044	21.8598	0	0	0	0	0	0	0	0	0	0	0	0
388	2,6-dimethylheptan-4-one	O=C(CC(C)C)CC(C)C	-41.75	7670	http://goo.gl/mouej	W.E. Acree Jr. Data Collection 2011	0.051	0.6	0	0.51	1.3924	4.244	ketone	20111213	11.89	15.99491689	-0.299179482	0.133214696	4.743994618	7.804072997	0.888888889	2.845	142.2389616	0	4	2.34	7	2	7	9	0	28	0	0	2.5058	6.27903364	43.7478	0	0	0	0	0	0	0	0	0	0	0	0
235	bromocyclohexane	BrC1CCCCC1	-56.75	7672	http://goo.gl/mouej	W.E. Acree Jr. Data Collection 2011	0.615	0.54	0	0.16	0.7839	4.395	bromoalkane	20111213	11.9	78.91833719	-0.13962013	0.111913145	6.942862161	9.673150911	1	2.978	163.0552916	0	0	2.01	0	0	5	7	0	18	0	0	2.8494	8.11908036	35.3092	0	1	0	1	0	0	0	0	1	0	0	0
1783	2-methylpyrazine	n1ccnc(c1)C	-29.5	7688	http://goo.gl/mouej	W.E. Acree Jr. Data Collection 2011	0.629	0.85	0	0.66	0.7751	3.333	pyrazine derivative	20111213	11.89	14.00407912	-0.260948512	0.134114683	5.509937633	7.00874879	0.2	-0.167	94.11473042	0	0	1.79	3	6	5	7	0	13	6	6	-0.1886	0.03556996	26.3357	0	1	1	1	1	0	0	0	1	0	0	0
477	butyronitrile	CCCC#N	-111.97	7717	http://goo.gl/mouej	W.E. Acree Jr. Data Collection 2011	0.188	0.9	0	0.36	0.686	2.548	nitrile	20111213	11.95307769	14.04995502	-0.436739422	0.289300907	3.592370126	5.935263953	0.75	0.853	69.10523207	0	1	1.79	4	1	5	4	0	12	0	0	1.1677	1.36352329	20.8509	0	0	0	0	0	0	0	0	0	0	0	0
649	2-methoxyethanol	OCCOC	-85.04	7728	http://goo.gl/mouej	W.E. Acree Jr. Data Collection 2011	0.269	0.5	0.3	0.84	0.6487	2.49	alkanols	20111213	11.99654872	15.99825767	-0.408770312	0.070502231	3.599058494	5.204007169	1	-0.689	76.09454358	0	2	1.57	2	0	5	4	0	13	0	0	-0.4889	0.23902321	19.3048	0	0	0	0	0	0	0	0	0	0	0	0
2331	furane	c1ccoc1	-85.4	7738	http://dx.doi.org/10.1021/ci049943w	Jes?s Jover; Ram?n Bosque; and Joaquim Sales. 2004. Determination of Abraham Solute Parameters from Molecular Structure. J. Chem. Inf. Comput. Sci. 44 (3)	0.369	0.53	0	0.13	0.4503	-123	organic	20040417	11.85	15.99491564	-0.325173008	0.160017024	4.9344879	5.55988894	0	0.709	68.07411153	0	0	1.79	4	5	3	5	0	9	5	5	0.9338	0.87198244	18.5714	0	1	1	1	1	0	0	1	0	0	0	0
230	1-bromopentane	BrCCCCC	-92.67	7766	http://goo.gl/mouej	W.E. Acree Jr. Data Collection 2011	0.356	0.4	0	0.12	0.9881	3.611	bromoalkane	20111213	11.89	78.91833717	-0.170764034	0.049610393	5.155095202	8.082817371	1	3.232	151.0445557	0	3	1.9	5	0	6	5	0	17	0	0	2.776	7.706176	32.77	0	0	0	0	0	0	0	0	0	0	0	0
361	pentanal	O=CCCCC	-91.5	7772	http://goo.gl/mouej	W.E. Acree Jr. Data Collection 2011	0.163	0.65	0	0.45	0.829	2.77	aldehyde	20111213	11.89	15.99491589	-0.302856507	0.119730971	3.395903986	6.459009258	0.8	1.725	86.13249195	0	3	1.9	5	2	6	5	0	16	0	0	1.3968	1.95105024	25.5472	0	0	0	0	0	0	0	0	0	0	0	0
412	propyl formate	O=COCCC	-92.95	7782	http://goo.gl/mouej	W.E. Acree Jr. Data Collection 2011	0.132	0.63	0	0.38	0.7466	2.433	ester	20111213	11.89	15.99591665	-0.318312786	0.24817534	3.002403653	5.726840057	0.75	0.786	88.10527947	0	3	1.68	3	3	6	5	0	14	0	0	0.8148	0.66389904	22.613	0	0	0	0	0	0	0	0	0	0	0	0
716	diethyl disulphide	S(SCC)CC	-101.75	7786	http://goo.gl/mouej	W.E. Acree Jr. Data Collection 2011	0.671	0.54	0	0.27	0.9972	4.036	dialkyl sulfide	20111213	11.89	31.9730714	-0.140754806	0.086406629	6.35512565	9.810880477	1	2.282	122.2545211	0	3	1.68	2	0	6	5	0	16	0	0	2.0834	4.34055556	36.4764	0	0	0	0	0	0	0	0	0	0	0	0
4060	Piperidine	C1CCNCC1	-9	7791	http://dx.doi.org/10.1016/j.tca.2014.08.024	Mikhail A. Varfolomeeva. Ilnaz T. Rakipova. William E. Acree Jr.. Michela Brumfieldb. Michael H. Abrahamc.Examination of Hydrogen Bonding Interactions between Dissolved Solutes and Alkylbenzene Solvents Based on Abraham Model Correlations Derived From Measured Enthalpies of Solvation. Thermochimica Acta. 2014	0.422	0.46	0.1	0.69	0.8043	3.304	organic	20140902	11.9	14.00307655	-0.315985105	0.054651922	6.192731273	6.593146611	1	0.688	85.14773098	0	0	1.9	5	0	4	6	1	17	0	0	0.7014	0.49196196	26.8346	0	1	0	1	0	0	0	0	1	0	0	0
4061	Octan-2-one	CCCCCCC(=O)C	-17.67	7802	http://dx.doi.org/10.1016/j.tca.2014.08.024	Mikhail A. Varfolomeeva. Ilnaz T. Rakipova. William E. Acree Jr.. Michela Brumfieldb. Michael H. Abrahamc.Examination of Hydrogen Bonding Interactions between Dissolved Solutes and Alkylbenzene Solvents Based on Abraham Model Correlations Derived From Measured Enthalpies of Solvation. Thermochimica Acta. 2014	0.108	0.68	0	0.51	1.2515	4.257	organic	20140902	11.89	15.99491664	-0.299506431	0.191105574	4.095597609	7.250976597	0.875	2.714	128.2123442	0	5	2.23	8	1	8	8	0	25	0	0	2.2477	5.05215529	39.2257	0	0	0	0	0	0	0	0	0	0	0	0
565	heptanoic acid	O=C(O)CCCCCC	-7.62	7803	http://goo.gl/mouej	W.E. Acree Jr. Data Collection 2011	0.149	0.64	0.62	0.44	1.1693	4.183	alkanoic acid	20111213	11.89	15.99591816	-0.331556232	0.258878942	3.70209622	7.112340616	0.857142857	2.449	130.1851317	0	5	2.01	7	3	8	8	0	23	0	0	2.2618	5.11573924	35.6746	1	0	0	0	0	0	0	0	0	0	0	0
239	1,5-dibromopentane	BrCCCCCBr	-37.83	7809	http://goo.gl/mouej	W.E. Acree Jr. Data Collection 2011	0.723	0.8	0	0.27	1.1631	4.848	bromoalkane	20111213	11.99885689	78.91943335	-0.196194781	0.085437058	6.414058567	8.284052912	1	3.49	229.940143	0	4	1.79	5	0	7	6	0	17	0	0	2.8994	8.40652036	40.7328	0	0	0	0	0	0	0	0	0	0	0	0
595	1-hexanol	CCCCCCO	-48.15	7812	http://goo.gl/mouej	W.E. Acree Jr. Data Collection 2011	0.21	0.42	0.37	0.48	1.0127	3.61	alkanols	20111213	11.99635526	15.9979425	-0.42171644	0.069681619	3.906198159	6.816523603	1	1.989	102.1749909	0	4	2.01	6	0	7	6	0	21	0	0	1.8831	3.54606561	31.3365	0	0	0	0	0	0	0	0	0	0	0	0
724	1-hexanethiol	SCCCCCC	-80.67	7815	http://goo.gl/mouej	W.E. Acree Jr. Data Collection 2011	0.361	0.42	0	0.21	1.1175	4.133	alkanethiol	20111213	11.89	31.9720713	-0.17885598	0.049517923	5.132921158	8.054913673	1	3.37	118.2416709	0	4	2.01	6	0	7	6	0	21	0	0	2.8544	8.14759936	37.4635	0	0	0	0	0	0	0	0	0	0	0	0
712	dipropyl sulphide	S(CCC)CCC	-102.5	7827	http://goo.gl/mouej	W.E. Acree Jr. Data Collection 2011	0.358	0.38	0	0.34	1.1175	4.01	dialkyl sulfide	20111213	11.89	31.9720713	-0.166103802	0.05471777	5.517557487	8.606075417	1	2.743	118.2416709	0	4	2.01	3	0	7	6	0	21	0	0	2.5402	6.45261604	37.7313	0	0	0	0	0	0	0	0	0	0	0	0
113	1-octene	C=CCCCCCC	-101.96	7833	http://goo.gl/mouej	W.E. Acree Jr. Data Collection 2011	0.094	0.08	0	0.07	1.1928	3.568	alkene	20111213	11.89	12.11011416	-0.170693239	0.049621359	5.10294136	7.254850208	0.75	4.526	112.2129392	0	5	2.34	8	2	8	7	0	24	0	0	3.6305	13.18053025	38.6543	0	0	0	0	0	0	0	0	0	0	0	0
430	octyl acetate	O=C(OCCCCCCCC)C	-38.5	7872	http://goo.gl/mouej	W.E. Acree Jr. Data Collection 2011	0.029	0.6	0	0.45	1.592	5.27	ester	20111213	11.89	15.99591966	-0.315873967	0.301611923	3.719289353	7.357246737	0.9	3.867	172.2649839	0	8	2.34	8	3	11	11	0	32	0	0	3.1746	10.07808516	49.69	0	0	0	0	0	0	0	0	0	0	0	0
432	dodecyl acetate	O=C(OCCCCCCCCCCCC)C	1.3	7913	http://goo.gl/mouej	W.E. Acree Jr. Data Collection 2011	0.038	0.6	0	0.45	2.1556	7.219	ester	20111213	11.89	15.99592168	-0.315887531	0.301632125	3.721590901	7.570988356	0.928571429	6.143	228.3714535	2	12	2.78	12	3	15	15	0	44	0	0	4.9994	24.99400036	68.094	0	0	0	0	0	0	0	0	0	0	0	0
631	tetradecan-1-ol	OCCCCCCCCCCCCCC	39.5	7917	http://goo.gl/mouej	W.E. Acree Jr. Data Collection 2011	0.163	0.42	0.37	0.48	2.1399	7.636	alkanols	20111213	11.89	15.99491815	-0.395743062	0.050059453	3.952841447	7.590839606	1	6.541	214.3879301	2	12	2.89	14	0	15	14	0	45	0	0	5.5327	30.61076929	68.1445	0	0	0	0	0	0	0	0	0	0	0	0
2245	2-methylbutanoic acid	O=C(O)C(C)CC	-63.469	8012	http://dx.doi.org/10.1021/ci049943w	Jes?s Jover; Ram?n Bosque; and Joaquim Sales. 2004. Determination of Abraham Solute Parameters from Molecular Structure. J. Chem. Inf. Comput. Sci. 44 (3)	0.188	0.57	0.6	0.49	0.6725	-123	organic	20040417	11.89	15.99591715	-0.331341917	0.261715013	3.878932569	7.409503647	0.8	1.035	102.1318969	0	2	1.79	4	3	5	6	0	17	0	0	1.3557	1.83792249	26.4461	1	0	0	0	0	0	0	0	0	0	0	0
3432	benzyl salicylate	O=C(OCc1ccccc1)c2ccccc2O	19	8060	http://dx.doi.org/10.1016/j.chroma.2012.02.043	T. Karunasekara. C.F. Poole. Determination of Descriptors for Fragrance Compounds by Gas Chromatography and Liquid-Liquid Partitioning Journal of Chromatography A (2012)	1.413	1.338	0.012	0.433	1.7391	8	fragrance	20120217	11.99619592	15.99870707	-0.385335751	0.296161091	4.810046133	8.841285762	0.071428571	3.691	228.2438064	0	4	2.67	NA	10	11	18	0	29	12	12	3.0015	9.00900225	63.8922	0	2	2	2	2	0	0	0	2	0	0	0
2598	anthracene	c1ccc2cc3ccccc3cc2c1	216.17	8111	http://dx.doi.org/10.1021/ci049943w	Jes?s Jover; Ram?n Bosque; and Joaquim Sales. 2004. Determination of Abraham Solute Parameters from Molecular Structure. J. Chem. Inf. Comput. Sci. 44 (3)	2.29	1.34	0	0.28	1.2394	-123	organic	20040417	11.85	12.15017245	-0.207631663	0.092651529	7.03620216	9.52437264	0	4.554	178.2297101	0	0	3	0	14	8	16	0	24	16	14	3.6468	13.29915024	58.9584	0	3	3	1	1	0	0	0	3	0	0	0
1634	2,4-dichlorophenol	Clc1cc(Cl)c(O)cc1	43.75	8140	http://goo.gl/mouej	W.E. Acree Jr. Data Collection 2011	0.96	0.82	0.54	0.17	1.0199	4.896	phenol derivative	20111213	11.85	34.96985331	-0.358385433	0.179801441	5.205433437	8.923637927	0	2.86	163.0014585	0	0	1.79	0	7	6	9	0	13	6	6	2.8914	8.36019396	37.3617	0	1	1	1	1	0	0	0	1	0	0	0
1417	butyl benzoate	O=C(OCCCC)c1ccccc1	-18.8	8374	http://goo.gl/mouej	W.E. Acree Jr. Data Collection 2011	0.688	0.845	0	0.401	1.495	6.21	aromatic ester	20111213	11.85	15.99592018	-0.311839968	0.29325346	4.631789783	8.506300058	0.363636364	3.308	178.2280753	0	5	2.45	NA	9	10	13	0	27	6	6	3.0141	9.08479881	51.4587	0	1	1	1	1	0	0	0	1	0	0	0
592	2-methylbutan-1-ol	OCC(C)CC	-68.069	8398	http://goo.gl/mouej	W.E. Acree Jr. Data Collection 2011	0.219	0.39	0.37	0.48	0.8718	3.011	alkanols	20111213	11.89	15.99491589	-0.395447634	0.052439572	4.110184673	7.24850365	1	1.148	88.14837346	0	2	1.9	4	0	5	5	0	18	0	0	1.29	1.6641	26.6063	0	0	0	0	0	0	0	0	0	0	0	0
781	acenaphthylene	c1cc2cccc3c2c(c1)C=C3	91.75	8807	http://goo.gl/mouej	W.E. Acree Jr. Data Collection 2011	1.54	1.122	0	0.21	1.216	-123	PAH	20111213	11.9	12.10021925	-0.136749327	0.066794706	7.36334375	10.0422587	0	3.9	152.1923568	0	0	2.78	0	12	6	14	0	20	11	10	2.8946	8.37870916	51.905	0	3	3	1	1	0	0	1	2	0	0	0
2120	2,3-benzofuran	o2c1ccccc1cc2	120.011	8868	http://goo.gl/mouej	W.E. Acree Jr. Data Collection 2011	0.888	0.83	0	0.15	0.905	-123	organic	20111213	11.99384299	16.00054075	-0.370758159	0.101104554	5.930693312	8.130132838	0	2.065	118.1329366	0	0	2.23	NA	9	5	10	0	15	10	9	2.1336	4.55224896	34.8991	0	2	2	1	1	0	0	1	1	0	0	0
1803	pyrimidine	c1cncnc1	21.33	8903	http://goo.gl/mouej	W.E. Acree Jr. Data Collection 2011	0.606	0.93	0	0.67	0.6342	2.837	pyrimidine derivative	20111213	11.85	14.00407816	-0.245279095	0.155171866	5.548625	6.02389539	0	-0.271	80.08811302	0	0	1.68	3	6	4	6	0	10	6	6	0.0513	0.00263169	22.7543	0	1	1	1	1	0	0	0	1	0	0	0
1782	pyrazine	c1cnccn1	54.33	8904	http://goo.gl/mouej	W.E. Acree Jr. Data Collection 2011	0.629	0.82	0	0.64	0.6342	2.875	pyrazine derivative	20111213	11.98863802	14.01434831	-0.322133298	0.10668782	5.528274104	5.84791562	0	-0.482	80.08811302	0	0	1.68	2	6	4	6	0	10	6	6	-0.4712	0.22202944	21.7442	0	1	1	1	1	0	0	0	1	0	0	0
83	cyclodecane	C1CCCCCCCCC1	10	8910	http://goo.gl/mouej	W.E. Acree Jr. Data Collection 2011	0.474	0.1	0	0	1.409	5.34	cycloalkane	20111213	11.9	12.10017173	-0.152797442	0.047374284	7.2699375	7.470109226	1	5.69	140.266174	1	0	2.56	0	0	6	10	0	30	0	0	4.562	20.811844	46.01	0	0	0	1	0	0	0	0	0	0	0	0
1936	ephedrine	O[C@H](c1ccccc1)[C@@H](NC)C	34.67	8935	http://goo.gl/mouej	W.E. Acree Jr. Data Collection 2011	0.916	0.74	0.21	1.21	1.4385	6.15	drug	20111213	11.89	15.99491765	-0.386268021	0.111160547	5.412826095	9.108952178	0.4	1.388	165.2325784	0	3	2.34	NA	6	8	12	1	27	6	6	1.2345	1.52399025	49.6867	0	1	1	1	1	0	0	0	1	0	0	0
2193	3-phenyl-1-propene	C=CCc1ccccc1	-43.33	8950	http://goo.gl/mouej	W.E. Acree Jr. Data Collection 2011	0.717	0.6	0	0.22	1.096	-123	organic	20111213	11.85	12.15009716	-0.201139743	0.099309415	5.318792388	8.547746392	0.111111111	3.315	118.1760306	0	2	2.45	NA	6	7	9	0	19	6	6	2.8379	8.05367641	40.3453	0	1	1	1	1	0	0	0	1	0	0	0
275	1,1,1-trifluoro-2,2-dichloroethane	ClC(Cl)C(F)(F)F	-107	9016	http://goo.gl/mouej	W.E. Acree Jr. Data Collection 2011	-0.086	0.34	0.21	0	0.6883	1.746	haloalkane	20111213	11.99782583	34.96985323	-0.186584854	0.449297579	3.450237568	7.645002168	1	2.818	152.9304974	0	1	1.13	2	0	4	6	0	8	0	0	2.2977	5.27942529	21.8165	0	0	0	0	0	0	0	0	0	0	0	0
283	1,1-difluoro-1,2,2-trichloroethane	ClC(Cl)C(Cl)(F)F	-54.779	9253	http://goo.gl/mouej	W.E. Acree Jr. Data Collection 2011	0.116	0.38	0.09	0.02	0.793	2.5	haloalkane	20111213	11.99782585	34.97085332	-0.197890793	0.409466625	4.4756483	8.668502546	1	2.955	169.3850317	0	1	1.13	2	0	4	6	0	8	0	0	2.4944	6.22203136	26.6513	0	0	0	0	0	0	0	0	0	0	0	0
1540	3-fluorobenzoic acid	O=C(O)c1cc(F)ccc1	123.5	9574	http://goo.gl/mouej	W.E. Acree Jr. Data Collection 2011	0.6	0.89	0.64	0.27	0.9414	-123	aromatic carboxylic acid	20111213	11.85	18.99840489	-0.327723846	0.290743239	4.03654536	7.90109668	0	1.798	140.1120681	0	1	1.9	NA	9	6	10	0	15	6	6	1.6399	2.68927201	33.0328	1	1	1	1	1	0	0	0	1	0	0	0
1405	9-fluorenone	c1ccc2c(c1)-c3ccccc3C2=O	83.75	9824	http://goo.gl/mouej	W.E. Acree Jr. Data Collection 2011	1.6	1.49	0	0.35	1.3722	7.474	aromatic ketone	20111213	11.98851338	16.00592664	-0.36632262	0.272803268	5.275684861	9.916333641	0	3.494	180.2024976	0	0	2.78	0	14	7	16	0	22	12	12	2.9226	8.54159076	55.7117	0	3	3	1	1	0	0	1	2	0	0	0
1761	2-aminopyridine	c1ccnc(c1)N	57.75	10008	http://goo.gl/mouej	W.E. Acree Jr. Data Collection 2011	0.98	1.1	0.32	0.63	0.7751	-123	pyridine derivative	20111213	11.99359816	14.00927838	-0.315771604	0.132101874	5.233582958	7.006734748	0	0.681	94.11473042	0	0	1.79	5	7	5	7	0	13	6	6	0.4719	0.22268961	28.915	0	1	1	1	1	0	0	0	1	0	0	0
228	2-bromo-2-methylpropane	BrC(C)(C)C	-17.4	10053	http://goo.gl/mouej	W.E. Acree Jr. Data Collection 2011	0.305	0.29	0	0.07	0.8472	2.609	bromoalkane	20111213	11.89	78.91833716	-0.136801646	0.11993442	6.6788775	9.501794581	1	2.428	137.0179383	0	0	1.79	3	0	3	4	0	14	0	0	1.9224	3.69562176	28.0996	0	0	0	0	0	0	0	0	0	0	0	0
197	2-chloro-2-methylpropane	ClC(C)(C)C	-25.75	10054	http://goo.gl/mouej	W.E. Acree Jr. Data Collection 2011	0.142	0.3	0	0.03	0.7946	2.273	chloroalk_ne	20111213	11.89	34.96885285	-0.167033454	0.132514126	5.873737027	8.345901042	1	2.09	92.56734795	0	0	1.79	3	0	3	4	0	14	0	0	1.7779	3.16092841	25.1161	0	0	0	0	0	0	0	0	0	0	0	0
754	1,2,3-trimethylbenzene	c1(cccc(c1C)C)C	-25.1	10236	http://goo.gl/mouej	W.E. Acree Jr. Data Collection 2011	0.728	0.61	0	0.19	1.1391	4.565	alkylbenzene	20111213	11.89	12.11013444	-0.153439957	0.066826801	6.234108438	8.758384981	0.333333333	3.333	120.1919121	0	0	2.45	NA	6	5	9	0	21	6	6	3.2886	10.81488996	41.1816	0	1	1	1	1	0	0	0	1	0	0	0
1608	2,3,5,6-tetramethylphenol	Oc1c(c(cc(c1C)C)C)C	118.5	10244	http://goo.gl/mouej	W.E. Acree Jr. Data Collection 2011	0.88	0.81	0.38	0.44	1.3387	-123	phenol derivative	20111213	11.89	15.99491714	-0.359867084	0.083633533	5.537306059	8.841711616	0.4	2.942	150.2179344	0	0	2.45	NA	7	6	11	0	25	6	6	3.5074	12.30185476	47.9169	0	1	1	1	1	0	0	0	1	0	0	0
1629	2-iodophenol	Ic1ccccc1O	40.83	10328	http://goo.gl/mouej	W.E. Acree Jr. Data Collection 2011	1.36	1	0.4	0.35	1.0333	4.964	phenol derivative	20111213	11.99635525	126.9044731	-0.385084005	0.110813807	5.941451786	11.88162705	0	2.684	220.0079971	0	0	1.9	0	7	5	8	0	13	6	6	2.1408	4.58302464	40.1602	0	1	1	1	1	0	0	0	1	0	0	0
1868	N-isobutylurethane	O=C(OCC)NCC(C)C	35.061	10422	http://goo.gl/mouej	W.E. Acree Jr. Data Collection 2011	0.202	0.88	0.24	0.66	1.2691	4.69	urethane	20111213	11.89	15.99591916	-0.303138813	0.337324962	4.109557102	7.467553214	0.857142857	1.382	145.1997756	0	5	1.9	3	4	8	9	0	25	0	0	1.5576	2.42611776	39.4782	0	0	0	0	0	0	0	0	0	0	0	0
1631	4-iodophenol	c1cc(ccc1O)I	93.12	10432	http://goo.gl/mouej	W.E. Acree Jr. Data Collection 2011	1.38	1.22	0.68	0.2	1.0333	5.492	phenol derivative	20111213	11.99891356	126.9045784	-0.360417336	0.098420715	4.931873056	11.71034318	0	2.684	220.0079971	0	0	1.9	0	7	6	8	0	13	6	6	2.1408	4.58302464	40.1602	0	1	1	1	1	0	0	0	1	0	0	0
52	2,2,4-trimethylpentane	CC(C)CC(C)(C)C	-107.08	10445	http://goo.gl/mouej	W.E. Acree Jr. Data Collection 2011	0	0	0	0	1.236	3.106	alkane	20111213	11.89	12.11011416	-0.159339712	0.061922972	5.9119375	8.904306431	1	4.807	114.2288207	0	2	2.34	5	0	5	7	0	26	0	0	3.3624	11.30573376	38.3795	0	0	0	0	0	0	0	0	0	0	0	0
2037	hexamethylcyclotrisiloxane	O1[Si](O[Si](O[Si]1(C)C)(C)C)(C)C	63.17	10452	http://goo.gl/mouej	W.E. Acree Jr. Data Collection 2011	-0.246	0.014	0	0.499	1.7586	3.632	organosilicon	20111213	11.9983672	27.979236	-0.332348675	0.231582339	4.609443117	6.434537924	1	3.42	222.461718	0	0	1.46	0	0	5	12	0	30	0	0	4.7079	22.16432241	39.0375	0	1	0	1	0	0	0	0	1	0	0	0
247	1-iodobutane	ICCCC	-103	10497	http://goo.gl/mouej	W.E. Acree Jr. Data Collection 2011	0.628	0.4	0	0.14	0.9304	3.628	iodoalkane	20111213	11.89	126.904473	-0.170437862	0.049864799	5.480557403	10.21562671	1	2.863	184.0188834	0	2	1.79	4	0	5	4	0	14	0	0	2.8511	8.12877121	33.5161	0	0	0	0	0	0	0	0	0	0	0	0
141	cyclohepta-1,3,5-triene	C1=CC/C=CC=C1	-79.75	10534	http://goo.gl/mouej	W.E. Acree Jr. Data Collection 2011	0.764	0.46	0	0.2	0.8573	3.442	alkene	20111213	11.9	12.10010405	-0.163738246	0.036407244	7.086077747	7.310371657	0.142857143	2.768	92.13867731	0	0	2.23	0	6	4	7	0	15	0	0	1.8596	3.45811216	35.5568	0	1	0	1	0	0	0	0	0	1	0	0
433	methyl propanoate	O=C(OC)CC	-87.88	10653	http://goo.gl/mouej	W.E. Acree Jr. Data Collection 2011	0.128	0.6	0	0.45	0.7466	2.431	ester	20111213	11.89	15.99591665	-0.318986625	0.260936153	3.721745615	5.849778862	0.75	0.494	88.10527947	0	2	1.68	3	3	5	5	0	14	0	0	0.688	0.473344	22.0397	0	0	0	0	0	0	0	0	0	0	0	0
2038	octamethylcyclotetrasiloxane	O1[Si](O[Si](O[Si](O[Si]1(C)C)(C)C)(C)C)(C)C	17.67	10696	http://goo.gl/mouej	W.E. Acree Jr. Data Collection 2011	-0.471	-0.093	0	0.51	2.3448	4.52	organosilicon	20111213	11.99834123	27.9801597	-0.332348675	0.231643425	4.795741324	6.805823061	1	4.56	296.615624	0	0	1.46	0	0	7	16	0	40	0	0	6.2772	39.40323984	52.05	0	0	0	1	0	0	0	0	0	0	0	0
3452	terpinen-4-ol	CC1=CCC(CC1)(C(C)C)O	52.511	10756	http://dx.doi.org/10.1016/j.chroma.2012.02.043	T. Karunasekara. C.F. Poole. Determination of Descriptors for Fragrance Compounds by Gas Chromatography and Liquid-Liquid Partitioning Journal of Chromatography A (2012)	0.553	0.584	0.147	0.651	1.4247	5.226	fragrance	20120217	11.99624949	15.99794356	-0.413622083	0.096454602	6.042906135	9.787052468	0.8	1.947	154.2496975	0	1	2.45	NA	2	7	11	0	29	0	0	2.5501	6.50301001	48.3069	0	1	0	1	0	0	0	0	1	0	0	0
375	3-methylbutan-2-one	O=C(C)C(C)C	-92.37	10777	http://goo.gl/mouej	W.E. Acree Jr. Data Collection 2011	0.134	0.65	0	0.51	0.829	2.692	ketone	20111213	11.89	15.99491589	-0.29920633	0.132155909	4.115247014	7.181543707	0.8	0.731	86.13249195	0	1	1.9	4	2	4	5	0	16	0	0	0.8854	0.78393316	25.3962	0	0	0	0	0	0	0	0	0	0	0	0
601	3-methyl-2-pentanol	OC(C)C(C)CC	-55.759	10787	http://goo.gl/mouej	W.E. Acree Jr. Data Collection 2011	0.17	0.39	0.33	0.56	1.0127	3.476	alkanols	20111213	11.89	15.99491614	-0.392496781	0.055121363	4.738932644	7.877254092	1	1.608	102.1749909	0	2	2.01	5	0	5	6	0	21	0	0	1.6675	2.78055625	31.0245	0	0	0	0	0	0	0	0	0	0	0	0
2243	diisopropyl ketone	O=C(C(C)C)C(C)C	-69	10797	http://dx.doi.org/10.1021/ci049943w	Jes?s Jover; Ram?n Bosque; and Joaquim Sales. 2004. Determination of Abraham Solute Parameters from Molecular Structure. J. Chem. Inf. Comput. Sci. 44 (3)	0.072	0.6	0	0.51	0.8096	-123	organic	20040417	11.89	15.99491639	-0.298617594	0.13774251	4.743995418	7.809320895	0.857142857	1.277	114.1857268	0	2	2.12	5	2	5	7	0	22	0	0	2.0148	4.05941904	34.5976	0	0	0	0	0	0	0	0	0	0	0	0
805	2,3-dimethylnapthalene	c12ccccc1cc(c(c2)C)C	105	10908	http://goo.gl/mouej	W.E. Acree Jr. Data Collection 2011	1.402	0.85	0	0.28	1.3672	6.31	alkylnaphthalene	20111213	11.89	12.11019763	-0.153257817	0.067067938	6.405098638	9.338330606	0.166666667	4.162	156.2241198	0	0	2.78	NA	10	7	13	0	24	11	10	3.7108	13.77003664	52.5906	0	2	2	1	1	0	0	0	2	0	0	0
395	2-methylcyclohexanone	O=C1CCCCC1C	-14	10939	http://goo.gl/mouej	W.E. Acree Jr. Data Collection 2011	0.372	0.83	0	0.56	1.002	4.05	ketone	20111213	11.89	15.99491639	-0.298894242	0.135505115	4.514247057	7.978138047	0.857142857	1.213	112.1698453	0	0	2.12	NA	2	5	8	0	20	0	0	1.6369	2.67944161	32.8219	0	1	0	1	0	0	0	0	1	0	0	0
1546	4-bromobenzoic acid	O=C(O)c1ccc(Br)cc1	253.88	10980	http://goo.gl/mouej	W.E. Acree Jr. Data Collection 2011	1	1.01	0.63	0.26	1.1067	5.399	aromatic carboxylic acid	20111213	11.85	78.91833724	-0.327722015	0.290645801	4.139620261	9.563098469	0	2.435	201.0171929	0	1	1.9	NA	9	7	10	0	15	6	6	2.1828	4.76461584	40.4392	1	1	1	1	1	0	0	0	1	0	0	0
600	2-methyl-2-pentanol	OC(C)(C)CCC	-102.67	11056	http://goo.gl/mouej	W.E. Acree Jr. Data Collection 2011	0.169	0.3	0.31	0.64	1.0127	3.24	alkanols	20111213	11.89	15.99491614	-0.389824147	0.060080217	5.053301609	7.79812944	1	1.728	102.1749909	0	2	2.01	5	0	5	6	0	21	0	0	1.5532	2.41243024	31.1903	0	0	0	0	0	0	0	0	0	0	0	0
1638	3,5-dichlorophenol	Clc1cc(O)cc(Cl)c1	67.33	11083	http://goo.gl/mouej	W.E. Acree Jr. Data Collection 2011	1.02	1	0.91	0	1.0199	-123	phenol derivative	20111213	11.85	34.96985331	-0.360286421	0.188976274	5.083183729	8.8444273	0	2.86	163.0014585	0	0	1.79	0	7	5	9	0	13	6	6	2.8914	8.36019396	37.3617	0	1	1	1	1	0	0	0	1	0	0	0
376	hexan-2-one	O=C(C)CCCC	-56.12	11095	http://goo.gl/mouej	W.E. Acree Jr. Data Collection 2011	0.136	0.68	0	0.51	0.9697	3.286	ketone	20111213	11.89	15.99491614	-0.299497387	0.129623355	4.036652902	6.859892595	0.833333333	1.576	100.1591094	0	3	2.01	6	2	6	6	0	19	0	0	1.3353	1.78302609	30.0237	0	0	0	0	0	0	0	0	0	0	0	0
1876	butyl urea	O=C(N)NCCCC	96	11107	http://goo.gl/mouej	W.E. Acree Jr. Data Collection 2011	0.372	1.45	0.62	0.67	1.0284	-123	urea	20111213	11.89	15.99491689	-0.26212823	0.269297378	3.90844927	6.884393518	0.8	0.182	116.1617799	0	4	1.68	4	4	7	7	0	20	0	0	0.4925	0.24255625	31.9125	0	0	0	0	0	0	0	0	0	0	0	0
140	1,3-cyclohexadiene	C1=CC=C/CC/1	-89	11117	http://goo.gl/mouej	W.E. Acree Jr. Data Collection 2011	0.515	0.3	0	0.07	0.759	2.917	alkene	20111213	11.9	12.1000824	-0.160791091	0.046115658	6.616961078	6.85961347	0.333333333	2.454	80.12794141	0	0	2.12	0	4	4	6	0	14	0	0	1.848	3.415104	29.8392	0	1	0	1	0	0	0	0	1	0	0	0
2870	3-nitrophthalimide	[O-][N+](=O)c1cccc2c1C(=O)NC2=O	216.5	11286	http://precedings.nature.com/documents/4243/version/3	ONSChallenge Solubility Data	1.542	2.035	0.462	0.73	1.195	-123	organic solid	20120126	11.98862985	16.00628238	-0.349424636	0.313661113	3.903485289	9.32513437	0	0.884	192.1286763	0	1	1.68	NA	14	7	15	0	18	6	6	0.5509	0.30349081	45.6439	0	2	2	1	1	0	0	1	1	0	0	0
1702	4-chloro-1-naphthol	Clc2ccc(O)c1ccccc12	91.491	11294	http://goo.gl/mouej	W.E. Acree Jr. Data Collection 2011	1.63	1.24	0.68	0.27	1.2665	-123	naphthol derivatives	20111213	11.85	34.96885317	-0.35979891	0.199109435	5.372026686	10.01219645	0	3.504	178.6152868	0	0	2.34	0	11	6	13	0	19	11	10	3.1354	9.83073316	49.0071	0	2	2	1	1	0	0	0	2	0	0	0
1521	N,N-dimethylbenzamide	O=C(N(C)C)c1ccccc1	44	11422	http://goo.gl/mouej	W.E. Acree Jr. Data Collection 2011	0.95	1.4	0	0.98	1.2546	5.924	benzamide	20111213	11.85	15.9949174	-0.274734639	0.233165833	4.980838053	8.852764636	0.222222222	1.569	149.1900795	0	2	2.23	NA	9	7	11	0	22	6	6	1.244	1.547536	44.432	0	1	1	1	1	0	0	0	1	0	0	0
1520	N-ethylbenzamide	O=C(NCC)c1ccccc1	80.561	11465	http://goo.gl/mouej	W.E. Acree Jr. Data Collection 2011	0.95	1.49	0.39	0.72	1.2546	6.268	benzamide	20111213	11.85	15.9949174	-0.274968132	0.230994291	4.823649409	8.696651588	0.222222222	1.85	149.1900795	0	3	2.23	NA	9	8	11	0	22	6	6	1.3869	1.92349161	44.2833	0	1	1	1	1	0	0	0	1	0	0	0
2972	methyl p-aminobenzoate	O=C(OC)c1ccc(N)cc1	111.75	11585	http://precedings.nature.com/documents/4243/version/3	ONSChallenge Solubility Data	1.028	0	0	0	1.172	-123	organic solid	20120126	11.85	15.99591968	-0.315240799	0.292985876	4.390772573	8.373514692	0.125	1.141	151.162867	0	2	2.01	NA	10	8	11	0	20	6	6	0.9388	0.88134544	42.2859	0	1	1	1	1	0	0	0	1	0	0	0
1426	methyl 4-nitrobenzoate	O=[N+]([O-])c1ccc(C(=O)OC)cc1	95.67	11586	http://goo.gl/mouej	W.E. Acree Jr. Data Collection 2011	0.994	1.45	0	0.56	1.2468	6.097	aromatic ester	20111213	11.85	15.99792473	-0.315180072	0.293006333	3.655082817	8.362133879	0.125	1.85	181.1457954	0	3	1.79	NA	12	9	13	0	20	6	6	1.5798	2.49576804	44.9102	0	1	1	1	1	0	0	0	1	0	0	0
1548	4-iodobenzoic acid	O=C(O)c1ccc(I)cc1	271	11588	http://goo.gl/mouej	W.E. Acree Jr. Data Collection 2011	1.31	1.27	0.63	0.3	1.1899	6.351	aromatic carboxylic acid	20111213	11.85	126.9044731	-0.327721663	0.290644867	4.211183141	11.85309635	0	2.705	248.0181379	0	1	1.9	NA	9	7	10	0	15	6	6	2.0126	4.05055876	45.2245	1	1	1	1	1	0	0	0	1	0	0	0
1538	4-ethylbenzoic acid	O=C(O)c1ccc(cc1)CC	112.75	11589	http://goo.gl/mouej	W.E. Acree Jr. Data Collection 2011	0.73	0.9	0.61	0.39	1.2139	5.355	aromatic carboxylic acid	20111213	11.89	15.99591916	-0.327725811	0.290641503	4.10128346	8.336356272	0.222222222	2.538	150.1748405	0	2	2.23	NA	9	8	11	0	21	6	6	2.3768	5.64917824	42.4586	1	1	1	1	1	0	0	0	1	0	0	0
1580	4-dimethylaminobenzoic acid	O=C(O)c1ccc(N(C)C)cc1	242.75	11595	http://goo.gl/mouej	W.E. Acree Jr. Data Collection 2011	1.08	1.26	0.54	0.63	1.3133	6.426	aromatic carboxylic acid	20111213	11.85	15.99592018	-0.327743683	0.2906515	4.11569728	8.797602679	0.222222222	1.846	165.1894844	0	2	2.12	NA	10	8	12	0	23	6	6	1.5966	2.54913156	47.245	1	1	1	1	1	0	0	0	1	0	0	0
1364	4-chloroanisole	Clc1ccc(OC)cc1	-18	11667	http://goo.gl/mouej	W.E. Acree Jr. Data Collection 2011	0.838	0.86	0	0.21	1.0384	-123	aromatic ether	20111213	11.85	34.96885304	-0.348676618	0.178450965	4.721715053	8.362753279	0.142857143	2.559	142.5830791	0	1	2.01	0	7	7	9	0	16	6	6	2.478	6.140484	37.326	0	1	1	1	1	0	0	0	1	0	0	0
1455	1,4-dicyanobenzene	c1cc(ccc1C#N)C#N	225.38	11672	http://goo.gl/mouej	W.E. Acree Jr. Data Collection 2011	0.874	1.98	0	0.42	1.0258	5.634	aromatic nitrile	20111213	11.95302754	14.04998537	-0.423214033	0.319366419	4.134038473	7.861018403	0	1.468	128.1310566	0	0	2.12	NA	10	8	10	0	14	6	6	1.5878	2.52110884	37.5334	0	1	1	1	1	0	0	0	1	0	0	0
1867	N-propylurethane	O=C(OCC)NCCC	22.051	11699	http://goo.gl/mouej	W.E. Acree Jr. Data Collection 2011	0.225	0.87	0.24	0.63	1.1282	4.23	urethane	20111213	11.89	15.99591866	-0.303135307	0.337313338	4.030963563	6.650928672	0.833333333	1.085	131.1731582	0	5	1.79	3	4	8	8	0	22	0	0	1.2383	1.53338689	35.0064	0	0	0	0	0	0	0	0	0	0	0	0
856	1,4-diiodobenzene	Ic1ccc(I)cc1	130.83	11708	http://goo.gl/mouej	W.E. Acree Jr. Data Collection 2011	1.8	1.15	0	0.06	1.2328	-123	haloaromatic	20111213	11.85	126.9054731	-0.17044904	0.13569217	9.669875	12.33290059	0	4.158	329.9051244	0	0	1.9	0	6	6	8	0	12	6	6	2.9864	8.91858496	50.8742	0	1	1	1	1	0	0	0	1	0	0	0
715	dimethyl disulphide	S(SC)C	-85	11731	http://goo.gl/mouej	W.E. Acree Jr. Data Collection 2011	0.696	0.6	0	0.22	0.7174	3.052	dialkyl sulfide	20111213	11.99865748	31.97342416	-0.171358814	0.066177074	7.427616445	8.875294257	1	1.566	94.2012863	0	1	1.46	0	0	4	3	0	10	0	0	1.3858	1.92044164	26.9804	0	0	0	0	0	0	0	0	0	0	0	0
2152	ethyl nitrate	CCO[N+](=O)[O-]	-94.6	11756	http://goo.gl/mouej	W.E. Acree Jr. Data Collection 2011	0.222	0.85	0	0.1	0.6233	2.4	organic	20111213	11.999	16.00137833	-0.204263528	0.211425643	2.722301127	4.942506361	1	0.876	91.06609355	0	2	1.24	2	4	5	5	0	11	0	0	0.486	0.236196	18.9547	0	0	0	0	0	0	0	0	0	0	0	0
1454	1,3-dicyanobenzene	N#Cc1cccc(C#N)c1	161.33	11773	http://goo.gl/mouej	W.E. Acree Jr. Data Collection 2011	0.894	1.6	0	0.58	1.0258	5.26	aromatic nitrile	20111213	11.85	14.00408217	-0.25724164	0.175418639	4.22940625	8.094057364	0	1.468	128.1310566	0	0	2.12	NA	10	7	10	0	14	6	6	1.5878	2.52110884	37.5334	0	1	1	1	1	0	0	0	1	0	0	0
848	1,3,5-tribromobenzene	Brc1cc(Br)cc(Br)c1	123.45	11776	http://goo.gl/mouej	W.E. Acree Jr. Data Collection 2011	1.45	1.02	0	0	1.2414	6.307	haloaromatic	20111213	11.85	78.92033737	-0.137312697	0.172306802	7.8204375	10.93198292	0	4.416	314.7988216	0	0	1.79	0	6	5	9	0	12	6	6	4.0752	16.60725504	48.9264	0	1	1	1	1	0	0	0	1	0	0	0
1747	4-chloropyridine	Clc1ccncc1	-43.5	11785	http://goo.gl/mouej	W.E. Acree Jr. Data Collection 2011	0.74	0.85	0	0.4	0.7977	-123	pyridine derivative	20111213	11.85	34.96885295	-0.263900822	0.185632983	5.844485925	8.13679541	0	1.392	113.5450833	0	0	1.79	5	6	5	7	0	11	6	6	1.3438	1.80579844	28.7059	0	1	1	1	1	0	0	0	1	0	0	0
647	3-chloro-1-propanol	ClCCCO	-20	11809	http://goo.gl/mouej	W.E. Acree Jr. Data Collection 2011	0.407	0.71	0.4	0.5	0.7124	2.651	alkanols	20111213	11.99654877	34.96885286	-0.421574813	0.071213917	3.875476329	6.571881316	1	0.624	94.54013547	0	2	1.57	3	0	5	4	0	12	0	0	0.3696	0.13660416	22.47	0	0	0	0	0	0	0	0	0	0	0	0
309	diisobutyl ether	O(CC(C)C)CC(C)C	-77.739	11841	http://goo.gl/mouej	W.E. Acree Jr. Data Collection 2011	0	0.19	0	0.45	1.2945	3.485	ether	20111213	11.89	15.99491664	-0.380121809	0.069877798	5.551589245	7.255798304	1	2.176	130.2282257	0	4	2.23	3	0	7	8	0	27	0	0	2.4341	5.92484281	40.5005	0	0	0	0	0	0	0	0	0	0	0	0
316	ethyl butyl ether	O(CC)CCCC	-113.5	11849	http://goo.gl/mouej	W.E. Acree Jr. Data Collection 2011	0.013	0.25	0	0.45	1.017	2.989	ether	20111213	11.89	15.99491614	-0.380914996	0.051544201	4.694196041	6.46257375	1	1.793	102.1749909	0	4	2.01	4	0	7	6	0	21	0	0	1.728	2.985984	31.6337	0	0	0	0	0	0	0	0	0	0	0	0
237	1,6-dibromohexane	BrCCCCCCBr	-0.77	11862	http://goo.gl/mouej	W.E. Acree Jr. Data Collection 2011	0.711	0.8	0	0.26	1.304	5.328	bromoalkane	20111213	11.99885125	78.91943338	-0.196196312	0.08545064	6.404682464	8.265399693	1	3.848	243.9667604	0	5	1.9	6	0	8	7	0	20	0	0	3.3556	11.26005136	45.3338	0	0	0	0	0	0	0	0	0	0	0	0
61	tridecane	C(CCCCCCCC)CCCC	-5.08	11882	http://goo.gl/mouej	W.E. Acree Jr. Data Collection 2011	0	0	0	0	1.9401	6.2	alkane	20111213	11.89	12.11021952	-0.170505185	0.049934926	5.116742619	7.563559586	1	7.737	184.3619078	1	10	2.89	13	0	13	12	0	41	0	0	6.3022	39.71772484	61.6152	0	0	0	0	0	0	0	0	0	0	0	0
487	1-tridecanenitrile	N#CCCCCCCCCCCCC	9.7	11884	http://goo.gl/mouej	W.E. Acree Jr. Data Collection 2011	0.15	0.9	0	0.36	1.9547	6.924	nitrile	20111213	11.89	14.00308059	-0.262662501	0.115275343	3.819688331	7.569189875	0.923076923	5.974	195.3447887	1	10	2.78	13	2	14	13	0	39	0	0	5.2735	27.80980225	62.2599	0	0	0	0	0	0	0	0	0	0	0	0
637	eicosan-1-ol	OCCCCCCCCCCCCCCCCCCCC	65.05	11898	http://goo.gl/mouej	W.E. Acree Jr. Data Collection 2011	0.14	0.42	0.37	0.48	2.9853	10.667	alkanols	20111213	11.89	15.99491966	-0.395759068	0.0502621	3.952990944	7.638469046	1	9.955	298.5476345	2	18	3.55	20	0	21	20	0	63	0	0	8.2699	68.39124601	95.7505	0	0	0	0	0	0	0	0	0	0	0	0
66	docosane	C(CCCCCCCCCCCCCCCCCC)CCC	43.8	11899	http://goo.gl/mouej	W.E. Acree Jr. Data Collection 2011	0	0	0	0	3.208	10.74	alkane	20111213	11.89	12.11043746	-0.170505242	0.0501732	5.117357648	7.642766789	1	12.858	310.6014644	2	19	3.88	22	0	22	21	0	68	0	0	10.408	108.326464	103.0242	0	0	0	0	0	0	0	0	0	0	0	0
187	1,1,1,2-tetrachloroethane	ClCC(Cl)(Cl)Cl	-70.07	11911	http://goo.gl/mouej	W.E. Acree Jr. Data Collection 2011	0.54	0.63	0.1	0.08	0.88	3.641	chloroalk_ne	20111213	11.99870712	34.97200613	-0.167204837	0.313979114	6.083246398	10.71880957	1	2.811	167.8491036	0	1	1.24	2	0	4	5	0	8	0	0	2.4441	5.97362481	31.2668	0	0	0	0	0	0	0	0	0	0	0	0
3020	tetraphenylmethane	c1c(cccc1)C(c2ccccc2)(c3ccccc3)c4ccccc4	282.5	11917	http://precedings.nature.com/documents/4243/version/3	ONSChallenge Solubility Data	2.353	1.526	0	1.335	2.681	-123	organic solid	20120126	11.85	12.15035837	-0.193353355	0.108410585	6.991347656	15.23675425	0.04	7.818	320.4272125	1	4	4.21	0	6	9	28	0	45	24	24	6.327	40.030929	105.0089	0	4	4	4	4	0	0	0	4	0	0	0
2191	4-phenyltoluene	Cc1ccc(cc1)c2ccccc2	47.83	12047	http://goo.gl/mouej	W.E. Acree Jr. Data Collection 2011	1.36	0.98	0	0.26	1.4651	-123	organic	20111213	11.85	12.15015697	-0.187041967	0.115268921	5.965441767	9.556774009	0.076923077	4.399	168.2348557	0	1	2.89	NA	12	9	14	0	25	12	12	3.8346	14.70415716	56.2354	0	2	2	2	2	0	0	0	2	0	0	0
1450	3-phenylpropionitrile	N#CCCc1ccccc1	-1.67	12061	http://goo.gl/mouej	W.E. Acree Jr. Data Collection 2011	0.771	1.35	0	0.51	1.153	-123	aromatic nitrile	20111213	11.85	14.00307859	-0.2626325	0.115677906	3.900145351	8.508575951	0.222222222	1.729	131.1747931	0	2	2.34	NA	6	8	10	0	19	6	6	2.1999	4.83956001	40.9459	0	1	1	1	1	0	0	0	1	0	0	0
154	vinylacetylene	C#CC=C	-102.599	12197	http://goo.gl/mouej	W.E. Acree Jr. Data Collection 2011	0.327	0.26	0.18	0.01	0.5432	1.467	alkyne	20111213	11.79	12.21001914	-0.267875458	0.158173674	4.165996913	5.580231475	0	1.517	52.0747066	0	0	1.9	4	4	4	3	0	8	0	0	1.9904	3.96169216	18.7119	0	0	0	0	0	0	0	0	0	0	0	0
234	1-bromononane	BrCCCCCCCCC	-29	12219	http://goo.gl/mouej	W.E. Acree Jr. Data Collection 2011	0.336	0.4	0	0.12	1.5517	5.56	bromoalkane	20111213	11.89	78.91833723	-0.170785438	0.049681786	5.119800641	8.230187743	1	5.508	207.1510254	1	7	2.34	9	0	10	9	0	29	0	0	4.6008	21.16736064	51.174	0	0	0	0	0	0	0	0	0	0	0	0
732	diphenyl sulfoxide	O=S(c1ccccc1)c2ccccc2	70.73	13090	http://goo.gl/mouej	W.E. Acree Jr. Data Collection 2011	1.5	1.64	0	0.96	1.5465	7.972	sulfoxide	20111213	11.85	31.97207166	-0.248631182	0.155668476	6.882949219	11.37685406	0	2.188	202.2737282	0	2	2.56	0	14	9	15	0	24	12	12	2.8366	8.04629956	60.1138	0	2	2	2	2	0	0	0	2	0	0	0
1863	N-nitrosodiisobutylamine	O=NN(CC(C)C)CC(C)C	37.441	13229	http://goo.gl/mouej	W.E. Acree Jr. Data Collection 2011	0.3	0.88	0	0.74	1.4511	5.427	N-nitrosoamine	20111213	11.89	15.99491765	-0.16250455	0.064449314	3.485996686	8.154016338	1	1.881	158.2416321	0	5	2.01	3	3	7	10	0	29	0	0	2.4744	6.12265536	47.5385	0	0	0	0	0	0	0	0	0	0	0	0
1923	simetryn	S(c1nc(nc(n1)NCC)NCC)C	164.741	13303	http://goo.gl/mouej	W.E. Acree Jr. Data Collection 2011	1.5	1.29	0.23	0.99	1.6607	8.231	pesticide	20111213	11.99847423	31.97267746	-0.257691625	0.207185413	5.285886719	10.14481863	0.625	1.324	213.3045995	0	5	1.68	2	8	9	14	0	29	6	6	2.3655	5.59559025	65.1497	0	1	1	1	1	0	0	0	1	0	0	0
1911	heptachloro epoxide	ClC1=C(/Cl)C2(Cl)C(Cl)(Cl)C1(Cl)C4C2C3OC3C4Cl	160	13328	http://goo.gl/mouej	W.E. Acree Jr. Data Collection 2011	2.215	1.2	0	0.61	1.9557	8.51	pesticide	20111213	11.99853173	34.97494504	-0.366465887	0.229664258	7.079585521	15.57451096	0.8	3.032	389.3170307	0	0	1.68	0	2	7	21	0	23	0	0	3.3886	11.48260996	75.081	0	5	0	1	0	1	0	3	1	0	0	0
1750	4-bromopyridine	Brc1ccncc1	0.5	13630	http://goo.gl/mouej	W.E. Acree Jr. Data Collection 2011	0.9	0.93	0	0.38	0.8503	-123	pyridine derivative	20111213	11.85	78.91833719	-0.263922636	0.171189141	6.105493913	9.286610155	0	1.568	157.9956737	0	0	1.79	5	6	5	7	0	11	6	6	1.4278	2.03861284	31.5239	0	1	1	1	1	0	0	0	1	0	0	0
1787	tetramethylpyrazine	n1c(c(nc(c1C)C)C)C	85	13658	http://goo.gl/mouej	W.E. Acree Jr. Data Collection 2011	0.685	0.8	0	0.85	1.1978	4.725	pyrazine derivative	20111213	11.89	14.00408213	-0.255120179	0.136424205	6.061958272	8.107600286	0.5	0.778	136.1945826	0	0	2.12	4	6	6	10	0	22	6	6	0.6592	0.43454464	40.1102	0	1	1	1	1	0	0	0	1	0	0	0
731	methyl phenyl sulfoxide	O=S(c1ccccc1)C	30.5	13860	http://goo.gl/mouej	W.E. Acree Jr. Data Collection 2011	1.104	1.75	0	0.88	1.0795	6.545	sulfoxide	20111213	11.99848353	31.97267719	-0.254142071	0.144608192	6.563833534	10.41862837	0.142857143	0.735	140.2041672	0	1	2.01	0	8	6	9	0	17	6	6	1.26	1.5876	40.3362	0	1	1	1	1	0	0	0	1	0	0	0
727	1-nonanethiol	CCCCCCCCCS	-20.05	14349	http://goo.gl/mouej	W.E. Acree Jr. Data Collection 2011	0.347	0.35	0	0.24	1.5402	5.79	alkanethiol	20111213	11.99846693	31.97267723	-0.232986407	0.044756399	5.128915573	8.131037589	1	5.077	160.3215231	1	7	2.34	9	0	10	9	0	30	0	0	4.223	17.833729	51.2665	0	0	0	0	0	0	0	0	0	0	0	0
1932	atraton	O(c1nc(nc(n1)NC(C)C)NCC)C	160.581	14620	http://goo.gl/mouej	W.E. Acree Jr. Data Collection 2011	1.12	1.13	0.2	1.16	1.6968	7.67	pesticide	20111213	11.99626866	15.99794595	-0.34756109	0.272838779	4.737378957	8.623607454	0.666666667	1.596	211.2645368	0	5	1.79	3	9	9	15	0	32	6	6	2.1848	4.77335104	63.1246	0	1	1	1	1	0	0	0	1	0	0	0
312	methyl tert-butyl ether	O(C(C)(C)C)C	-108.9	14672	http://goo.gl/mouej	W.E. Acree Jr. Data Collection 2011	0.024	0.22	0	0.55	0.8718	2.372	ether	20111213	11.99640057	15.99794223	-0.405624791	0.064406266	4.644246824	7.483752677	1	1.32	88.14837346	0	1	1.9	3	0	4	5	0	18	0	0	0.9818	0.96393124	26.8163	0	0	0	0	0	0	0	0	0	0	0	0
1615	4-butylphenol	Oc1ccc(cc1)CCCC	22	14678	http://goo.gl/mouej	W.E. Acree Jr. Data Collection 2011	0.796	0.88	0.55	0.37	1.339	-123	phenol derivative	20111213	11.89	15.99491714	-0.36042772	0.072082097	4.741545383	8.660007015	0.4	3.655	150.2179344	0	3	2.45	NA	7	9	11	0	25	6	6	3.4174	11.67862276	46.5963	0	1	1	1	1	0	0	0	1	0	0	0
725	1-heptanethiol	SCCCCCCC	-43	14680	http://goo.gl/mouej	W.E. Acree Jr. Data Collection 2011	0.357	0.35	0	0.24	1.2584	4.635	alkanethiol	20111213	11.89	31.97207135	-0.178863359	0.049539299	5.125184721	8.094212719	1	3.939	132.2682883	0	5	2.12	7	0	8	7	0	24	0	0	3.3106	10.96007236	42.0645	0	0	0	0	0	0	0	0	0	0	0	0
2071	ethoxytrimethylsilane	O(CC)[Si](C)(C)C	-83	14998	http://goo.gl/mouej	W.E. Acree Jr. Data Collection 2011	-0.086	0.069	0	0.52	1.1175	2.589	organosilicon	20111213	11.99838739	27.97768417	-0.380966239	0.133744987	4.624664585	6.740269029	1	2.059	118.2496397	0	2	1.79	2	0	5	6	0	21	0	0	2.1227	4.50585529	29.1539	0	0	0	0	0	0	0	0	0	0	0	0
505	nonylamine	NCCCCCCCCC	-1	15387	http://goo.gl/mouej	W.E. Acree Jr. Data Collection 2011	0.187	0.35	0.16	0.61	1.4765	5.1	alkylamine	20111213	11.89	14.00307857	-0.330007724	0.049678022	4.761081673	7.395872291	1	3.629	143.2700821	0	7	2.34	9	0	10	9	1	31	0	0	2.9621	8.77403641	46.797	0	0	0	0	0	0	0	0	0	0	0	0
78	propylcyclopentane	CCCC1CCCC1	-117.15	15438	http://goo.gl/mouej	W.E. Acree Jr. Data Collection 2011	0.225	0.1	0	0	1.1272	3.803	cycloalkane	20111213	11.9	12.10012615	-0.145410214	0.054922285	5.259996231	8.400644402	1	4.491	112.2129392	0	2	2.34	NA	0	6	8	0	24	0	0	3.4452	11.86940304	36.7556	0	1	0	1	0	0	0	1	0	0	0	0
764	tert-pentylbenzene	c1ccccc1C(CC)(C)C	-25.769	15461	http://goo.gl/mouej	W.E. Acree Jr. Data Collection 2011	0.62	0.49	0	0.16	1.4209	4.909	alkylbenzene	20111213	11.89	12.11017617	-0.145299548	0.079538228	5.916040191	10.17327947	0.454545455	4.408	148.2451469	0	2	2.67	NA	6	7	11	0	27	6	6	3.6866	13.59101956	49.3249	0	1	1	1	1	0	0	0	1	0	0	0
1527	2,6-dimethylacetanilide	O=C(Nc1c(cccc1C)C)C	182	15753	http://goo.gl/mouej	W.E. Acree Jr. Data Collection 2011	0.85	1.56	0.37	0.95	1.3955	-123	benzamide	20111213	11.89	15.99491765	-0.281058535	0.251120635	4.348980375	9.614506205	0.3	1.728	163.2166969	0	2	2.34	NA	9	7	12	0	25	6	6	1.9228	3.69715984	49.2226	0	1	1	1	1	0	0	0	1	0	0	0
2125	L-menthol	O[C@H]1[C@H](C(C)C)CC[C@@H](C)C1	43	15803	http://goo.gl/mouej	W.E. Acree Jr. Data Collection 2011	0.4	0.48	0.32	0.61	1.4677	-123	organic	20111213	11.9	15.99491714	-0.392198259	0.125086535	5.452305862	9.461194107	1	3.211	156.265579	0	1	2.45	NA	0	7	11	0	31	0	0	2.7794	7.72506436	47.4447	0	1	0	1	0	0	0	0	1	0	0	0
940	octachloronaphthalene	Clc2c1c(Cl)c(Cl)c(Cl)c(Cl)c1c(Cl)c(Cl)c2Cl	197.5	15827	http://goo.gl/mouej	W.E. Acree Jr. Data Collection 2011	2.29	1.54	0	0	2.0646	12.877	polychlorinated naphthalene	20111213	11.99853173	34.97593471	-0.167536683	0.166355398	7.708100043	13.26776724	0	8.264	403.7308596	1	0	1.68	0	10	8	19	0	18	11	10	8.0536	64.86047296	80.9466	0	2	2	1	1	0	0	0	2	0	0	0
3447	carvone	O=C1C(=C/C[C@H](/C(=C)C)C1)C	89	15855	http://dx.doi.org/10.1016/j.chroma.2012.02.043	T. Karunasekara. C.F. Poole. Determination of Descriptors for Fragrance Compounds by Gas Chromatography and Liquid-Liquid Partitioning Journal of Chromatography A (2012)	0.638	0.929	0	0.61	1.3387	5.402	fragrance	20120217	11.89	15.99491714	-0.294079071	0.158645571	4.941589581	9.574568583	0.5	1.756	150.2179344	0	1	2.45	NA	4	7	11	0	25	0	0	2.3613	5.57573769	47.1735	0	1	0	1	0	0	0	0	1	0	0	0
1602	2,3,6-trimethylphenol	Cc1ccc(c(c1C)O)C	58	16119	http://goo.gl/mouej	W.E. Acree Jr. Data Collection 2011	0.87	0.81	0.37	0.47	1.1978	-123	phenol derivative	20111213	11.89	15.99491689	-0.359873766	0.082049396	5.380119289	8.679261866	0.333333333	2.505	136.191317	0	0	2.34	NA	7	6	10	0	22	6	6	3.0212	9.12764944	42.8757	0	1	1	1	1	0	0	0	1	0	0	0
987	2,2',4,4'-tetrachlorobiphenyl	Clc2cc(Cl)ccc2c1c(Cl)cc(Cl)cc1	97.231	16182	http://dx.doi.org/10.1039/B415899G	Michael H. Abraham and Amal J. M. Al-Hussaini. Solvation parameters for the 209 PCBs: calculation of physicochemical properties. J. Environ. Monit. 2005 7 295-301	1.88	1.48	0	0.15	1.8138	8.227	polychlorinated biphenyl	20050211	11.85	34.97185477	-0.173669716	0.132356621	6.365152344	11.2439494	0	6.45	291.9882256	1	1	2.34	0	12	10	17	0	22	12	12	6.006	36.072036	70.4134	0	2	2	2	2	0	0	0	2	0	0	0
151	2-octyne	C(#CCCCCC)C	-61.6	16791	http://goo.gl/mouej	W.E. Acree Jr. Data Collection 2011	0.225	0.3	0	0.1	1.15	3.85	alkyne	20111213	11.89	12.11011416	-0.175986235	0.067275784	4.833841005	7.041455624	0.75	3.787	110.1970577	0	3	2.34	8	2	8	7	0	22	0	0	3.6992	13.68408064	37.9716	0	0	0	0	0	0	0	0	0	0	0	0
2068	phenyltrimethoxysilane	O(C)[Si](OC)(OC)c1ccccc1	-25	17131	http://goo.gl/mouej	W.E. Acree Jr. Data Collection 2011	0.487	0.804	0	0.687	1.5609	5.221	organosilicon	20111213	11.85	27.97692735	-0.334878261	0.342625348	4.516921875	8.109578609	0.333333333	2.137	198.2913932	0	4	2.01	0	6	7	13	0	27	6	6	3.0423	9.25558929	47.4217	0	1	1	1	1	0	0	0	1	0	0	0
670	1,9-nonanediol	OCCCCCCCCCO	46.4	18685	http://goo.gl/mouej	W.E. Acree Jr. Data Collection 2011	0.375	0.95	0.75	0.92	1.494	-123	alkanediol	20111213	11.99626879	15.99826012	-0.421740711	0.069778915	3.941545842	7.386481357	1	1.931	160.254248	0	8	2.23	9	0	11	10	0	31	0	0	2.026	4.104676	47.0678	0	0	0	0	0	0	0	0	0	0	0	0
618	2,2-dimethyl-3-pentanol	OC(CC)C(C)(C)C	-1.67	18717	http://goo.gl/mouej	W.E. Acree Jr. Data Collection 2011	0.227	0.3	0.3	0.55	1.1536	3.856	alkanols	20111213	11.89	15.99491639	-0.391967063	0.077693631	5.210491028	8.825257019	1	1.792	116.2016083	0	2	2.12	5	0	5	7	0	24	0	0	2.0087	4.03487569	35.346	0	0	0	0	0	0	0	0	0	0	0	0
1740	4-tert-butylpyridine	n1ccc(cc1)C(C)(C)C	-41	18724	http://goo.gl/mouej	W.E. Acree Jr. Data Collection 2011	0.631	0.75	0	0.66	1.2389	4.772	pyridine derivative	20111213	11.89	14.00307857	-0.264026809	0.077834237	6.109333407	9.50330069	0.444444444	2.587	135.2065561	0	1	2.34	5	6	6	10	0	23	6	6	2.0798	4.32556804	42.567	0	1	1	1	1	0	0	0	1	0	0	0
1765	2-(N,N-dimethylamino)pyridine	n1ccccc1N(C)C	182	20570	http://goo.gl/mouej	W.E. Acree Jr. Data Collection 2011	0.982	0.92	0	0.62	1.0569	4.876	pyridine derivative	20111213	11.9935119	14.00927983	-0.305785578	0.108117096	5.819076687	8.257381538	0.285714286	1.707	122.1679652	0	1	2.01	5	7	6	9	0	19	6	6	1.3807	1.90633249	38.6432	0	1	1	1	1	0	0	0	1	0	0	0
1784	2,3-dimethylpyrazine	n1ccnc(c1C)C	-12	20843	http://goo.gl/mouej	W.E. Acree Jr. Data Collection 2011	0.657	0.8	0	0.74	0.916	3.826	pyrazine derivative	20111213	11.89	14.00408012	-0.258510591	0.13616077	5.82559514	7.636252401	0.333333333	0.148	108.1413478	0	0	1.9	4	6	5	8	0	16	6	6	0.094	0.008836	30.9272	0	1	1	1	1	0	0	0	1	0	0	0
500	sec-butylamine	NC(C)CC	-104.33	23255	http://goo.gl/mouej	W.E. Acree Jr. Data Collection 2011	0.17	0.32	0.16	0.63	0.772	2.41	alkylamine	20111213	11.89	14.00307606	-0.327771441	0.058209895	5.075093597	6.845753912	1	0.675	73.13699509	0	1	1.79	4	0	4	4	1	16	0	0	0.6024	0.36288576	23.6092	0	0	0	0	0	0	0	0	0	0	0	0
1790	2-methyl-3-isobutylpyrazine	n1ccnc(c1C)CC(C)C	49.441	24535	http://goo.gl/mouej	W.E. Acree Jr. Data Collection 2011	0.65	0.82	0	0.81	1.3387	5.435	pyrazine derivative	20111213	11.89	14.00408313	-0.258366867	0.063666321	5.926103696	8.886882663	0.555555556	1.478	150.2212	0	2	2.23	6	6	7	11	0	25	6	6	1.4689	2.15766721	44.7037	0	1	1	1	1	0	0	0	1	0	0	0
349	dibenzo-18-crown-6	O1c3c(OCCOCCOc2ccccc2OCCOCC1)cccc3	162.5	24722	http://goo.gl/mouej	W.E. Acree Jr. Data Collection 2011	1.69	2.73	0	1.78	2.695	13.384	ether	20111213	11.85	15.99994488	-0.37693046	0.203016803	6.32171875	8.680857295	0.4	2.636	360.4017256	0	0	3	2	8	14	28	0	50	12	12	2.9698	8.81971204	96.1178	0	2	2	1	2	0	0	0	2	0	0	0
2526	4-nitroacetanilide	O=C(Nc1cccc(c1)[N+]([O-])=O)C	153.5	28947	http://dx.doi.org/10.1021/ci049943w	Jes?s Jover; Ram?n Bosque; and Joaquim Sales. 2004. Determination of Abraham Solute Parameters from Molecular Structure. J. Chem. Inf. Comput. Sci. 44 (3)	1.13	2	0.66	0.47	1.1159	-123	organic	20040417	11.89	15.9969237	-0.281063483	0.251125099	3.725680501	8.658257735	0.125	1.168	180.1610344	0	3	1.79	2	12	8	13	0	21	6	6	0.8448	0.71368704	46.4649	0	1	1	1	1	0	0	0	1	0	0	0
383	heptan-4-one	O=C(CCC)CCC	-33	28986	http://goo.gl/mouej	W.E. Acree Jr. Data Collection 2011	0.113	0.64	0	0.51	1.1106	3.705	ketone	20111213	11.89	15.99491639	-0.299193378	0.132675696	4.429620118	7.019142124	0.857142857	1.829	114.1857268	0	4	2.12	7	2	7	7	0	22	0	0	2.0022	4.00880484	34.6506	0	0	0	0	0	0	0	0	0	0	0	0
546	N-methylformamide	O=CNC	-22	28994	http://goo.gl/mouej	W.E. Acree Jr. Data Collection 2011	0.405	1.36	0.4	0.55	0.5059	2.863	alkaneamide	20111213	11.99383278	15.99491565	-0.30508968	0.186464234	3.076372987	4.937727133	0.5	-0.526	59.0672837	0	1	1.46	0	3	4	3	0	9	0	0	-0.705	0.497025	15.2906	0	0	0	0	0	0	0	0	0	0	0	0
428	isoamyl acetate	O=C(OCCC(C)C)C	-83.62	29016	http://goo.gl/mouej	W.E. Acree Jr. Data Collection 2011	0.051	0.57	0	0.47	1.1693	3.74	ester	20111213	11.89	15.99591816	-0.3158537	0.301597273	3.72174632	7.38678967	0.857142857	2.099	130.1851317	0	4	2.01	4	3	7	8	0	23	0	0	1.6016	2.56512256	35.8346	0	0	0	0	0	0	0	0	0	0	0	0
119	1-nonene	C=CCCCCCCC	-81.82	29025	http://goo.gl/mouej	W.E. Acree Jr. Data Collection 2011	0.09	0.08	0	0.07	1.3337	4.073	alkene	20111213	11.89	12.11013444	-0.170693302	0.049643059	5.110184738	7.369861401	0.777777778	5.095	126.2395566	1	6	2.45	9	2	9	8	0	27	0	0	4.0867	16.70111689	43.2553	0	0	0	0	0	0	0	0	0	0	0	0
1927	dimethametryn	S(c1nc(nc(n1)NC(C)C(C)C)NCC)C	65	29282	http://goo.gl/mouej	W.E. Acree Jr. Data Collection 2011	1.41	1.2	0.11	1	2.0834	9.381	pesticide	20111213	11.99845615	31.97267762	-0.257010794	0.207354048	5.306527647	10.30200872	0.727272727	2.439	255.3844517	0	6	2.01	4	8	10	17	0	38	6	6	3.586	12.859396	78.5639	0	1	1	1	1	0	0	0	1	0	0	0
266	1,2-difluoro-1,2-dichloroethane	ClC(F)C(Cl)F	-101.2	30713	http://goo.gl/mouej	W.E. Acree Jr. Data Collection 2011	0.012	0.65	0.18	0.08	0.6706	2.21	haloalkane	20111213	11.99782586	34.96985311	-0.241890391	0.273764568	4.008753191	6.671781192	1	2.302	134.9400349	0	1	1.24	2	0	4	5	0	8	0	0	1.8034	3.25225156	20.9268	0	0	0	0	0	0	0	0	0	0	0	0
939	1,2,3,4,5,6,8-heptachloronaphthalene	Clc2c1c(Cl)c(Cl)cc(Cl)c1c(Cl)c(Cl)c2Cl	164.631	33198	http://goo.gl/mouej	W.E. Acree Jr. Data Collection 2011	2.17	1.48	0	0	1.9422	11.414	polychlorinated naphthalene	20111213	11.99853173	34.97494467	-0.16753242	0.166271887	7.222530881	13.02226162	0	7.642	369.2858628	1	0	1.79	0	10	8	18	0	18	11	10	7.3892	54.60027664	76.1418	0	2	2	1	1	0	0	0	2	0	0	0
1156	2,4-dichlorobiphenyl	Clc2cc(Cl)ccc2c1ccccc1	76.191	33455	http://dx.doi.org/10.1021/es102210g	Van Noort et. al. Updated Abraham Solvation Parameters for Polychlorinated Biphenyls. ES&T 44, 7037 (2010)	1.62	1.19	0	0.11	1.4819	-123	polychlorinated biphenyl	20100825	11.85	34.96985373	-0.186368176	0.116273696	6.327939205	10.62207162	0	5.206	223.0982319	1	1	2.56	0	12	9	15	0	22	12	12	4.6772	21.87619984	60.8038	0	2	2	2	2	0	0	0	2	0	0	0
1120	2,2',3,4,4',5,5'-heptachlorobiphenyl	Clc1c(cc(Cl)c(Cl)c1Cl)c2cc(Cl)c(Cl)cc2Cl	154.301	33985	http://dx.doi.org/10.1039/B415899G	Michael H. Abraham and Amal J. M. Al-Hussaini. Solvation parameters for the 209 PCBs: calculation of physicochemical properties. J. Environ. Monit. 2005 7 295-301	2.29	1.87	0	0.09	2.181	10.415	polychlorinated biphenyl	20050211	11.99852384	34.97494528	-0.176454728	0.130684375	6.885695537	12.45582564	0	8.316	395.3232161	1	1	2.01	0	12	10	20	0	22	12	12	7.9992	63.98720064	84.8278	0	2	2	2	2	0	0	0	2	0	0	0
1110	2,2',3,3',4,4',5-heptachlorobiphenyl	Clc1c(cc(Cl)c(Cl)c1Cl)c2ccc(Cl)c(Cl)c2Cl	153.641	33986	http://dx.doi.org/10.1039/B415899G	Michael H. Abraham and Amal J. M. Al-Hussaini. Solvation parameters for the 209 PCBs: calculation of physicochemical properties. J. Environ. Monit. 2005 7 295-301	2.33	1.87	0	0.09	2.181	10.577	polychlorinated biphenyl	20050211	11.99852384	34.97494528	-0.170727714	0.150960101	6.885701284	12.45582664	0	8.316	395.3232161	1	1	2.01	0	12	10	20	0	22	12	12	7.9992	63.98720064	84.8278	0	2	2	2	2	0	0	0	2	0	0	0
1077	2,2',3,4,4',5-hexachlorobiphenyl	Clc1c(cc(Cl)c(Cl)c1Cl)c2ccc(Cl)cc2Cl	143.211	34191	http://dx.doi.org/10.1039/B415899G	Michael H. Abraham and Amal J. M. Al-Hussaini. Solvation parameters for the 209 PCBs: calculation of physicochemical properties. J. Environ. Monit. 2005 7 295-301	2.18	1.74	0	0.11	2.0586	9.712	polychlorinated biphenyl	20050211	11.99852384	34.97395879	-0.17647368	0.130401359	6.396706641	12.2113241	0	7.694	360.8782192	1	1	2.12	0	12	10	19	0	22	12	12	7.3348	53.79929104	80.023	0	2	2	2	2	0	0	0	2	0	0	0
1134	2,2',3,3',4,4',5,5'-octachlorobiphenyl	Clc1c(cc(Cl)c(Cl)c1Cl)c2cc(Cl)c(Cl)c(Cl)c2Cl	177.931	34192	http://dx.doi.org/10.1039/B415899G	Michael H. Abraham and Amal J. M. Al-Hussaini. Solvation parameters for the 209 PCBs: calculation of physicochemical properties. J. Environ. Monit. 2005 7 295-301	2.48	2	0	0.06	2.3034	11.186	polychlorinated biphenyl	20050211	11.99852384	34.97593541	-0.1707134	0.151168802	7.272992187	12.70133282	0	8.938	429.7682129	1	1	1.9	0	12	10	21	0	22	12	12	8.6636	75.05796496	89.6326	0	2	2	2	2	0	0	0	2	0	0	0
1167	2,2',5-trichlorobiphenyl	Clc2ccc(Cl)cc2c1c(Cl)cccc1	86.651	34664	http://dx.doi.org/10.1021/es102210g	Van Noort et. al. Updated Abraham Solvation Parameters for Polychlorinated Biphenyls. ES&T 44, 7037 (2010)	1.78	1.19	0	0.055	1.5174	-123	polychlorinated biphenyl	20100825	11.85	34.97085425	-0.174847313	0.131496204	6.464075298	11.35557261	0	5.828	257.5432288	1	1	2.45	0	12	8	16	0	22	12	12	5.3416	28.53269056	65.6086	0	2	2	2	2	0	0	0	2	0	0	0
1076	2,2',3,3',6,6'-hexachlorobiphenyl	Clc2c(c1c(Cl)ccc(Cl)c1Cl)c(Cl)ccc2Cl	147.331	34859	http://dx.doi.org/10.1039/B415899G	Michael H. Abraham and Amal J. M. Al-Hussaini. Solvation parameters for the 209 PCBs: calculation of physicochemical properties. J. Environ. Monit. 2005 7 295-301	2.14	1.74	0	0.11	2.0586	9.117	polychlorinated biphenyl	20050211	11.99852384	34.97395879	-0.17296374	0.143001012	7.041034534	13.06807354	0	7.694	360.8782192	1	1	2.12	0	12	8	19	0	22	12	12	7.3348	53.79929104	80.023	0	2	2	2	2	0	0	0	2	0	0	0
967	2,3',6-trichlorobiphenyl	Clc2cccc(Cl)c2c1cc(Cl)ccc1	85.411	34864	http://dx.doi.org/10.1039/B415899G	Michael H. Abraham and Amal J. M. Al-Hussaini. Solvation parameters for the 209 PCBs: calculation of physicochemical properties. J. Environ. Monit. 2005 7 295-301	1.76	1.35	0	0.17	1.6914	7.608	polychlorinated biphenyl	20050211	11.85	34.97085425	-0.184573004	0.118614785	6.40295216	11.60006889	0	5.828	257.5432288	1	1	2.45	0	12	8	16	0	22	12	12	5.3416	28.53269056	65.6086	0	2	2	2	2	0	0	0	2	0	0	0
966	2,3',5-trichlorobiphenyl	Clc2ccc(Cl)cc2c1cc(Cl)ccc1	90.431	34867	http://dx.doi.org/10.1039/B415899G	Michael H. Abraham and Amal J. M. Al-Hussaini. Solvation parameters for the 209 PCBs: calculation of physicochemical properties. J. Environ. Monit. 2005 7 295-301	1.78	1.33	0	0.15	1.6914	7.81	polychlorinated biphenyl	20050211	11.85	34.97085425	-0.185428405	0.11749989	6.372375225	11.11107042	0	5.828	257.5432288	1	1	2.45	0	12	8	16	0	22	12	12	5.3416	28.53269056	65.6086	0	2	2	2	2	0	0	0	2	0	0	0
1012	2,3',5,5'-tetrachlorobiphenyl	Clc2ccc(Cl)cc2c1cc(Cl)cc(Cl)c1	97.631	35582	http://dx.doi.org/10.1039/B415899G	Michael H. Abraham and Amal J. M. Al-Hussaini. Solvation parameters for the 209 PCBs: calculation of physicochemical properties. J. Environ. Monit. 2005 7 295-301	1.93	1.46	0	0.13	1.8138	8.422	polychlorinated biphenyl	20050211	11.85	34.97185477	-0.17098636	0.129785043	6.464066798	11.35557365	0	6.45	291.9882256	1	1	2.34	0	12	8	17	0	22	12	12	6.006	36.072036	70.4134	0	2	2	2	2	0	0	0	2	0	0	0
1345	2,2',3,3',4,4',5,6'-octachlorobiphenyl	Clc1c(cc(Cl)c(Cl)c1Cl)c2c(Cl)cc(Cl)c(Cl)c2Cl	185.511	35912	http://dx.doi.org/10.1021/es102210g	Van Noort et. al. Updated Abraham Solvation Parameters for Polychlorinated Biphenyls. ES&T 44, 7037 (2010)	2.57	1.74	0	0	2.0425	-123	polychlorinated biphenyl	20100825	11.99852384	34.97593541	-0.170785162	0.152752274	7.130193539	13.18932423	0	8.938	429.7682129	1	1	1.9	0	12	10	21	0	22	12	12	8.6636	75.05796496	89.6326	0	2	2	2	2	0	0	0	2	0	0	0
1032	2,2',3,5,5'-pentachlorobiphenyl	Clc2c(c1cc(Cl)ccc1Cl)cc(Cl)cc2Cl	122.651	36974	http://dx.doi.org/10.1039/B415899G	Michael H. Abraham and Amal J. M. Al-Hussaini. Solvation parameters for the 209 PCBs: calculation of physicochemical properties. J. Environ. Monit. 2005 7 295-301	2.05	1.61	0	0.13	1.9362	8.804	polychlorinated biphenyl	20050211	11.99852384	34.97297816	-0.1726501	0.144454514	6.525198045	12.08907303	0	7.072	326.4332224	1	1	2.23	0	12	8	18	0	22	12	12	6.6704	44.49423616	75.2182	0	2	2	2	2	0	0	0	2	0	0	0
1119	2,2',3,3',5,6,6'-heptachlorobiphenyl	Clc2c(c1c(Cl)ccc(Cl)c1Cl)c(Cl)c(Cl)cc2Cl	168.461	36977	http://dx.doi.org/10.1039/B415899G	Michael H. Abraham and Amal J. M. Al-Hussaini. Solvation parameters for the 209 PCBs: calculation of physicochemical properties. J. Environ. Monit. 2005 7 295-301	2.32	1.87	0	0.09	2.181	9.609	polychlorinated biphenyl	20050211	11.99852384	34.97494528	-0.17263667	0.144735541	7.075316641	13.55607209	0	8.316	395.3232161	1	1	2.01	0	12	8	20	0	22	12	12	7.9992	63.98720064	84.8278	0	2	2	2	2	0	0	0	2	0	0	0
1123	2,2',3,4,4',5',6-heptachlorobiphenyl	Clc1c(c(Cl)c(Cl)c(Cl)c1)c2cc(Cl)c(Cl)cc2Cl	83	36981	http://dx.doi.org/10.1039/B415899G	Michael H. Abraham and Amal J. M. Al-Hussaini. Solvation parameters for the 209 PCBs: calculation of physicochemical properties. J. Environ. Monit. 2005 7 295-301	2.3	1.87	0	0.09	2.181	9.849	polychlorinated biphenyl	20050211	11.99852384	34.97494528	-0.176444037	0.130166617	6.900976054	12.94482131	0	8.316	395.3232161	1	1	2.01	0	12	10	20	0	22	12	12	7.9992	63.98720064	84.8278	0	2	2	2	2	0	0	0	2	0	0	0
2117	desflurane	FC(F)(F)C(F)OC(F)F	-50.309	38403	http://goo.gl/mouej	W.E. Acree Jr. Data Collection 2011	-0.54	0.27	0.07	0.17	0.6962	0.74	organic	20111213	11.99768662	19.00381075	-0.279637807	0.44519995	2.563386038	4.695759105	1	2.466	168.0379134	0	3	1.02	2	0	6	9	0	12	0	0	2.2362	5.00059044	18.1174	0	0	0	0	0	0	0	0	0	0	0	0
1820	N-methylpiperazine	N1CCN(C)CC1	-6	48024	http://goo.gl/mouej	W.E. Acree Jr. Data Collection 2011	0.467	0.65	0.19	1.15	0.9041	3.493	piperazine	20111213	11.99459138	14.00826871	-0.342082093	0.037448951	5.651932072	7.408383509	1	-0.533	100.1623749	0	0	1.79	2	0	5	7	2	19	0	0	-0.2585	0.06682225	30.7435	0	1	0	1	0	0	0	0	1	0	0	0
314	methyl tert-amyl ether	O(C(C)(C)CC)C	-77.869	55188	http://goo.gl/mouej	W.E. Acree Jr. Data Collection 2011	0.05	0.21	0	0.6	1.0127	2.916	ether	20111213	11.99635526	15.9979425	-0.40537146	0.064826327	4.80260285	8.112503016	1	1.678	102.1749909	0	2	2.01	4	0	5	6	0	21	0	0	1.5055	2.26653025	31.3405	0	0	0	0	0	0	0	0	0	0	0	0
542	N-butylacetamide	O=C(NCCCC)C	4.121	55205	http://goo.gl/mouej	W.E. Acree Jr. Data Collection 2011	0.32	1.29	0.4	0.72	1.0395	4.582	alkaneamide	20111213	11.89	15.99491664	-0.281437089	0.247445257	3.99219947	6.926267147	0.833333333	1.06	115.1737533	0	4	1.9	4	3	7	7	0	21	0	0	0.7025	0.49350625	33.2358	0	0	0	0	0	0	0	0	0	0	0	0
639	iso-stearyl alcohol	OCCCCCCCCCCCCCCCC(C)C	41.651	56559	http://goo.gl/mouej	W.E. Acree Jr. Data Collection 2011	0.14	0.39	0.37	0.48	2.7035	9.5	alkanols	20111213	11.89	15.99491916	-0.395753794	0.056004594	3.952994094	7.650845778	1	8.756	270.4943997	2	15	3.33	17	0	18	18	0	57	0	0	7.1531	51.16683961	86.4961	0	0	0	0	0	0	0	0	0	0	0	0
1034	2,2',3,5,6'-pentachlorobiphenyl	Clc2c(c1c(Cl)cccc1Cl)cc(Cl)cc2Cl	128.531	56780	http://dx.doi.org/10.1039/B415899G	Michael H. Abraham and Amal J. M. Al-Hussaini. Solvation parameters for the 209 PCBs: calculation of physicochemical properties. J. Environ. Monit. 2005 7 295-301	2.02	1.61	0	0.13	1.9362	8.608	polychlorinated biphenyl	20050211	11.99852384	34.97297816	-0.172650126	0.144462348	6.769697566	12.3345745	0	7.072	326.4332224	1	1	2.23	0	12	8	18	0	22	12	12	6.6704	44.49423616	75.2182	0	2	2	2	2	0	0	0	2	0	0	0
693	pent-3-yne-1-ol	C(#CCCO)C	-53.309	59674	http://goo.gl/mouej	W.E. Acree Jr. Data Collection 2011	0.436	0.78	0.37	0.6	0.7858	3.277	alk_nol	20111213	11.89	15.99491589	-0.394759442	0.0674172	3.809903066	6.04738307	0.6	0.526	84.11661044	0	1	1.9	5	2	6	5	0	14	0	0	1.1049	1.22080401	26.0969	0	0	0	0	0	0	0	0	0	0	0	0
166	1,1,2,2,3,3,4,4-octafluorobutane	FC(F)(C(F)(F)C(F)F)C(F)F	-48.979	61149	http://goo.gl/mouej	W.E. Acree Jr. Data Collection 2011	-0.79	0.08	0.15	0.15	0.8138	1.456	fluoroalkane	20111213	11.99760948	19.00570408	-0.22593683	0.375737211	2.90768571	5.347262156	1	3.79	202.0460509	0	3	1.02	4	0	6	11	0	14	0	0	2.1908	4.79960464	20.4258	0	0	0	0	0	0	0	0	0	0	0	0
1685	4-(trifluoromethyl)phenol	FC(F)(F)c1ccc(O)cc1	46	61191	http://goo.gl/mouej	W.E. Acree Jr. Data Collection 2011	0.42	0.57	0.84	0.17	0.9691	-123	phenol derivative	20111213	11.85	19.00040724	-0.360430536	0.416671622	3.441296875	7.464627258	0.142857143	2.541	162.1094696	0	1	1.79	NA	7	7	11	0	16	6	6	2.5049	6.27452401	33.7258	0	1	1	1	1	0	0	0	1	0	0	0
743	o-toluene isocyanate	O=C=Nc1ccccc1C	32.891	62408	http://goo.gl/mouej	W.E. Acree Jr. Data Collection 2011	0.78	0.95	0	0.3	1.0707	4.744	isocyanate	20111213	11.89	15.99491714	-0.26047214	0.337377625	3.351387817	8.381138774	0.125	3.512	133.1475806	0	1	2.12	NA	9	7	10	0	17	6	6	2.1765	4.73715225	38.157	0	1	1	1	1	0	0	0	1	0	0	0
1752	4-methoxypyridine	O(c1ccncc1)C	4	62489	http://goo.gl/mouej	W.E. Acree Jr. Data Collection 2011	0.68	0.93	0	0.53	0.8749	4.279	pyridine derivative	20111213	11.9963552	15.99794303	-0.377372742	0.078433127	4.629497272	7.259256904	0.166666667	0.685	109.1261088	0	1	1.9	5	7	6	8	0	15	6	6	0.663	0.439569	30.3643	0	1	1	1	1	0	0	0	1	0	0	0
513	dimethylisopropylamine	N(C(C)C)(C)C	-82.449	63631	http://goo.gl/mouej	W.E. Acree Jr. Data Collection 2011	0.107	0.18	0	0.72	0.9129	2.572	alkylamine	20111213	11.9935983	14.00909882	-0.343145302	0.023727965	5.580997233	7.47450818	1	0.946	87.16361249	0	1	1.9	3	0	4	5	1	19	0	0	1.0464	1.09495296	29.1543	0	0	0	0	0	0	0	0	0	0	0	0
4080	5-Bromo-8-hydroxyquinoline	C1=CC2=C(C=CC(=C2N=C1)O)Br	124	64135	http://dx.doi.org/10.1080/01496395.2014.928768	Michael H. Abraham and William E. Acree Jr. (2014) Descriptors for the Prediction of Partition Coefficients of 8-Hydroxyquinoline and its Derivatives. Separation Science and Technology. 49:14. 2135-2141	1.67	1.3	0	0.48	1.278	6.941	this work	20140908	11.99884179	78.91851807	-0.358217607	0.117784401	5.360964614	10.6470949	0	2.517	224.0539037	0	0	2.12	NA	11	6	13	0	18	11	10	2.4973	6.23650729	49.2962	0	2	2	1	1	0	0	0	2	0	0	0
1401	4-iodoacetophenone	O=C(c1ccc(I)cc1)C	84.8	65701	http://goo.gl/mouej	W.E. Acree Jr. Data Collection 2011	1.4	1.26	0	0.44	1.2721	-123	aromatic ketone	20111213	11.89	126.9044731	-0.294031129	0.215459034	4.604684871	11.90228396	0.125	2.967	246.0453504	0	1	2.12	NA	8	7	10	0	17	6	6	2.1481	4.61433361	48.8689	0	1	1	1	1	0	0	0	1	0	0	0
1792	2-chloropyrazine	Clc1nccnc1	33.421	66021	http://goo.gl/mouej	W.E. Acree Jr. Data Collection 2011	0.727	0.94	0	0.45	0.7566	3.627	pyrazine derivative	20111213	11.85	34.96885295	-0.258867077	0.284356994	5.63605367	7.721618221	0	0.229	114.5331098	0	0	1.57	2	6	5	7	0	10	6	6	0.4024	0.16192576	27.6103	0	1	1	1	1	0	0	0	1	0	0	0
658	1,1,1,3,3,3-hexafluoro-2-methylpropan-2-ol	FC(F)(F)C(O)(C)C(F)(F)F	-0.759	66567	http://goo.gl/mouej	W.E. Acree Jr. Data Collection 2011	-0.19	0.25	0.54	0.18	0.8371	2.034	alkanols	20111213	11.99760948	19.0038116	-0.373674241	0.445808847	3.183512073	6.582004315	1	2.805	182.0645309	0	2	1.13	3	0	5	10	0	15	0	0	1.8905	3.57399025	23.4693	0	0	0	0	0	0	0	0	0	0	0	0
1896	3-methylbenzenesulfonamide	O=S(=O)(c1cccc(c1)C)N	139.921	67270	http://goo.gl/mouej	W.E. Acree Jr. Data Collection 2011	1.1	1.55	0.55	0.86	1.238	6.455	sulfonamide	20111213	11.999	31.97274484	-0.249616627	0.263162264	6.308366781	10.87925388	0.142857143	0.918	171.2182161	0	1	1.79	NA	10	6	11	0	20	6	6	1.0214	1.04325796	43.2571	0	1	1	1	1	0	0	0	1	0	0	0
1451	4-phenylbutyronitrile	N#CCCCc1ccccc1	-3.069	67460	http://goo.gl/mouej	W.E. Acree Jr. Data Collection 2011	0.759	1.38	0	0.51	1.294	-123	aromatic nitrile	20111213	11.85	14.0030791	-0.262648575	0.115352238	3.86007089	8.64224676	0.3	2.298	145.2014105	0	3	2.45	NA	6	9	11	0	22	6	6	2.6561	7.05486721	45.5469	0	1	1	1	1	0	0	0	1	0	0	0
2969	methyl diphenylphosphine oxide	O=P(c1ccccc1)(c2ccccc2)C	113	67594	http://precedings.nature.com/documents/4243/version/3	ONSChallenge Solubility Data	1.262	2.562	0	0.836	1.728	-123	organic solid	20120126	11.99841946	30.97440004	-0.305569734	0.195497153	4.825431323	9.194669996	0.076923077	3.644	216.215963	0	2	2.67	0	14	9	16	0	28	12	12	2.5009	6.25450081	63.6188	0	2	2	2	2	0	0	0	2	0	0	0
2061	1,3-dichloro-1,1,3,3-tetramethyldisiloxane	Cl[Si](O[Si](Cl)(C)C)(C)C	-37.5	67991	http://goo.gl/mouej	W.E. Acree Jr. Data Collection 2011	-0.066	-0.012	0	0	1.4671	4.168	organosilicon	20111213	11.9984169	34.96985371	-0.339909795	0.227178252	5.0225	7.709146247	1	3.22	203.2142822	0	2	1.35	0	0	5	8	0	21	0	0	4.2639	18.18084321	36.6785	0	0	0	0	0	0	0	0	0	0	0	0
808	1,2,4-trimethylnaphthalene	c2(c1ccccc1c(c(c2)C)C)C	55.5	68437	http://goo.gl/mouej	W.E. Acree Jr. Data Collection 2011	1.497	1.19	0	0.19	1.5081	7.322	alkylnaphthalene	20111213	11.89	12.11021952	-0.150814777	0.069429704	6.567525993	10.12326383	0.230769231	4.599	170.2507372	0	0	2.89	NA	10	7	14	0	27	11	10	4.197	17.614809	57.6318	0	2	2	1	1	0	0	0	2	0	0	0
1607	2,3,4,6-tetramethylphenol	Oc1c(c(c(cc1C)C)C)C	80.5	69177	http://goo.gl/mouej	W.E. Acree Jr. Data Collection 2011	0.86	0.8	0.38	0.44	1.3387	-123	phenol derivative	20111213	11.89	15.99491714	-0.359876288	0.083740882	5.458712804	9.033230752	0.4	2.942	150.2179344	0	0	2.45	NA	7	6	11	0	25	6	6	3.5074	12.30185476	47.9169	0	1	1	1	1	0	0	0	1	0	0	0
2861	2,3-dimethyl-2,3-dinitrobutane	CC(C)(C(C)(C)[N+](=O)[O-])[N+](=O)[O-]	123.201	69982	http://precedings.nature.com/documents/4243/version/3	ONSChallenge Solubility Data	0.418	1.405	0	0.325	1.044	-123	organic solid	20120126	11.999	16.0016763	-0.187366856	0.145676157	4.051375	9.450505818	1	1.426	176.1707306	0	3	1.46	4	2	6	11	0	24	0	0	1.5662	2.45298244	41.3178	0	0	0	0	0	0	0	0	0	0	0	0
2920	boc-glycine	O=C(OC(C)(C)C)NCC(=O)O	88.33	70660	http://precedings.nature.com/documents/4243/version/3	ONSChallenge Solubility Data	0.402	1.083	0.324	1.047	1.343	-123	organic solid	20120126	11.99631998	15.99928671	-0.349972165	0.338338762	3.670453787	8.097302617	0.714285714	0.563	175.182704	0	5	1.68	3	4	8	11	0	25	0	0	0.6178	0.38167684	41.0248	1	0	0	0	0	0	0	0	0	0	0	0
279	1,1,2-trifluoro-1,2-dibromoethane	BrC(F)(F)C(Br)F	-44.959	71312	http://goo.gl/mouej	W.E. Acree Jr. Data Collection 2011	0.362	0.54	0.07	0.04	0.7935	2.866	haloalkane	20111213	11.99782584	78.91933726	-0.242683532	0.377172171	4.83475	8.360478699	1	3.494	241.8316781	0	1	1.13	2	0	4	6	0	8	0	0	2.6118	6.82149924	27.3579	0	0	0	0	0	0	0	0	0	0	0	0
1877	methylacetyl urea	O=C(NC(=O)N)CC	152.371	71787	http://goo.gl/mouej	W.E. Acree Jr. Data Collection 2011	0.53	1.37	0.44	0.9	0.9032	4.36	urea	20111213	11.89	15.99591866	-0.280190793	0.275893325	3.909399399	6.576535856	0.5	-0.465	116.1186859	0	3	1.46	3	6	6	7	0	16	0	0	-0.3852	0.14837904	27.3354	0	0	0	0	0	0	0	0	0	0	0	0
401	2,4-nonanedione	O=C(CC(=O)CCCCC)C	-18	72551	http://goo.gl/mouej	W.E. Acree Jr. Data Collection 2011	0.41	0.66	0.08	0.62	1.4081	5.29	alkanedione	20111213	11.89	15.99591916	-0.299854908	0.196836333	4.145669295	7.528895719	0.777777778	2.191	156.222485	0	6	2.23	9	2	9	10	0	27	0	0	1.5625	2.44140625	44.5199	0	0	0	0	0	0	0	0	0	0	0	0
1721	3-phenoxy-1-propanol	O(c1ccccc1)CCCO	22.161	72556	http://goo.gl/mouej	W.E. Acree Jr. Data Collection 2011	0.85	0.95	0.31	0.78	1.2565	-123	aromatic alkanol	20111213	11.99626879	15.99826012	-0.421534253	0.076060631	3.887104591	7.843601934	0.333333333	1.586	152.190722	0	4	2.23	3	7	9	11	0	23	6	6	1.3366	1.78649956	43.6789	0	1	1	1	1	0	0	0	1	0	0	0
402	3,5-octanedione	O=C(CC)CC(=O)CCC	7.731	72793	http://goo.gl/mouej	W.E. Acree Jr. Data Collection 2011	0.41	0.67	0.09	0.62	1.2672	4.807	alkanedione	20111213	11.89	15.99591866	-0.299693849	0.140909319	4.430564814	7.492450401	0.75	1.306	142.1958676	0	5	2.12	8	2	8	9	0	24	0	0	1.317	1.734489	39.9448	0	0	0	0	0	0	0	0	0	0	0	0
293	1,1,1-trifluoro-2,2-dichloropropane	ClC(Cl)(C)C(F)(F)F	-31.379	73583	http://goo.gl/mouej	W.E. Acree Jr. Data Collection 2011	-0.086	0.15	0	0.06	0.8292	2.055	haloalkane	20111213	11.99768669	34.96985332	-0.186196957	0.452076642	3.76532664	8.902502097	1	3.213	166.9571148	0	1	1.24	3	0	4	7	0	11	0	0	2.2368	5.00327424	26.8383	0	0	0	0	0	0	0	0	0	0	0	0
1969	daunorubicinol	O=C2c1c(O)c5c(c(O)c1C(=O)c3cccc(OC)c23)C[C@](O)(C[C@@H]5O[C@@H]4O[C@H]([C@@H](O)[C@@H](N)C4)C)C(O)C	201.741	75662	http://goo.gl/mouej	W.E. Acree Jr. Data Collection 2011	3.47	3.87	0.26	3.21	3.6697	19.68	drug	20111213	11.89	16.0039877	-0.390409407	0.200310257	5.148187624	11.55373958	0.481481481	0.909	529.5367851	2	4	3.22	NA	19	15	42	1	69	12	12	0.6201	0.38452401	133.2415	0	5	3	2	1	0	0	0	5	0	0	0
1354	2,3,3',4,4',5,5',6-octachlorobiphenyl	Clc1c(c(Cl)c(Cl)c(Cl)c1Cl)c2cc(Cl)c(Cl)c(Cl)c2	183.471	82822	http://dx.doi.org/10.1021/es102210g	Van Noort et. al. Updated Abraham Solvation Parameters for Polychlorinated Biphenyls. ES&T 44, 7037 (2010)	2.48	1.89	0	0	2.1294	-123	polychlorinated biphenyl	20100825	11.85	34.97585686	-0.168976299	0.13394348	7.160729175	13.18932141	0	8.938	429.7682129	1	1	1.9	0	12	10	21	0	22	12	12	8.6636	75.05796496	89.6326	0	2	2	2	2	0	0	0	2	0	0	0
643	trans-1,2-cyclohexanediol	O[C@@H]1CCCC[C@H]1O	88.351	83850	http://goo.gl/mouej	W.E. Acree Jr. Data Collection 2011	0.6	0.87	0.55	0.9	0.9628	4.226	alkanols	20111213	11.99635523	15.99825889	-0.414337538	0.105009964	4.778940168	7.264606751	1	0.517	116.1585143	0	0	1.9	0	0	5	8	0	20	0	0	0.5334	0.28451556	30.6362	0	1	0	1	0	0	0	0	1	0	0	0
2854	2-methyl-3,5-dinitrobenzoic acid	O=[N+]([O-])c1cc(cc(C(=O)O)c1C)[N+]([O-])=O	205	89258	http://precedings.nature.com/documents/4243/version/3	ONSChallenge Solubility Data	1.618	2.255	0.808	0.662	1.421	-123	organic solid	20120126	11.999	16.01714986	-0.327731898	0.291091593	3.792699476	9.128405325	0.125	1.647	226.1433677	0	3	1.46	NA	15	7	16	0	22	6	6	1.7094	2.92204836	52.507	1	1	1	1	1	0	0	0	1	0	0	0
1940	N-methylthalidomide	C1CC(=O)N(C)C(=O)C1N2C(=O)C3=CC=CC=C3C2=O	224.791	91432	http://goo.gl/mouej	W.E. Acree Jr. Data Collection 2011	1.982	2.43	0	1.28	1.8888	-123	drug	20111213	11.98849566	16.00628518	-0.348823633	0.316713713	4.687229643	10.4495992	0.285714286	0.399	272.2566177	0	1	2.34	NA	11	10	22	0	32	6	6	0.4097	0.16785409	68.3006	0	3	2	2	1	0	0	1	2	0	0	0
1959	testosterone pentanoate	O=C4C=C2/[C@]([C@H]1CC[C@@]3([C@@H](OC(=O)CCCC)CC[C@H]3[C@@H]1CC2)C)(C)CC4	136.461	92468	http://goo.gl/mouej	W.E. Acree Jr. Data Collection 2011	1.45	2.28	0	1.35	3.1029	-123	drug	20111213	11.9	15.99693278	-0.312033223	0.261507117	4.709450071	12.48270864	0.833333333	5.766	372.5417434	1	5	3.77	NA	4	16	30	0	63	0	0	5.2917	28.00208889	107.4849	0	4	0	1	0	0	0	1	3	0	0	0
917	1,2,3,5,7-pentachloronaphthalene	Clc2c1cc(Cl)cc(Cl)c1cc(Cl)c2Cl	137.851	96948	http://goo.gl/mouej	W.E. Acree Jr. Data Collection 2011	1.93	1.36	0	0	1.6974	8.984	polychlorinated naphthalene	20111213	11.99853173	34.97297772	-0.167845564	0.164353582	6.672411834	11.55527322	0	6.398	300.3958691	1	0	2.01	0	10	8	16	0	18	11	10	6.0604	36.72844816	66.5322	0	2	2	1	1	0	0	0	2	0	0	0
199	3-chloro-3-methylpentane	ClC(C)(CC)CC	-64.309	120464	http://goo.gl/mouej	W.E. Acree Jr. Data Collection 2011	0.207	0.39	0	0.13	1.0764	3.52	chloroalk_ne	20111213	11.89	34.96885294	-0.166479434	0.068295116	5.766713739	9.598002271	1	2.806	120.6205828	0	2	2.01	5	0	5	6	0	20	0	0	2.8253	7.98232009	34.1645	0	0	0	0	0	0	0	0	0	0	0	0
1812	2-methoxypyrimidine	O(c1ncccn1)C	35.611	120489	http://goo.gl/mouej	W.E. Acree Jr. Data Collection 2011	0.7	1.08	0	0.67	0.8338	3.91	pyrimidine derivative	20111213	11.99640043	15.99794329	-0.347680449	0.267064281	4.482161663	6.675635043	0.2	0.372	110.1141353	0	1	1.68	3	7	6	8	0	14	6	6	0.5559	0.30902481	29.1315	0	1	1	1	1	0	0	0	1	0	0	0
544	N-methyl-2,2-dimethylpropanamide	O=C(NC)C(C)(C)C	62.841	122446	http://goo.gl/mouej	W.E. Acree Jr. Data Collection 2011	0.31	1.3	0.4	0.78	1.0695	4.652	alkaneamide	20111213	11.89	15.99491664	-0.280039759	0.205166619	4.660245171	8.667416491	0.833333333	0.457	115.1737533	0	2	1.9	3	3	5	7	0	21	0	0	0.9201	0.84658401	33.065	0	0	0	0	0	0	0	0	0	0	0	0
623	4-ethyl-3-hexanol	OC(CC)C(CC)CC	-17.559	123993	http://goo.gl/mouej	W.E. Acree Jr. Data Collection 2011	0.17	0.36	0.33	0.57	1.2945	4.18	alkanols	20111213	11.89	15.99491664	-0.392222414	0.057623092	5.210487532	8.820379497	1	2.535	130.2282257	0	4	2.23	6	0	6	8	0	27	0	0	2.6474	7.00872676	40.1497	0	0	0	0	0	0	0	0	0	0	0	0
4098	5-Fluoro-8-hydroxyquinoline	C1=CC2=C(C=CC(=C2N=C1)O)F	-300	188870	http://dx.doi.org/10.1080/01496395.2014.928768	Michael H. Abraham and William E. Acree Jr. (2014) Descriptors for the Prediction of Partition Coefficients of 8-Hydroxyquinoline and its Derivatives. Separation Science and Technology. 49:14. 2135-2141	1.26	0.98	0.03	0.54	1.1207	5.605	this work	20140908	11.99745919	19.00013349	-0.358217917	0.165249123	4.47840869	8.771169199	0	1.88	163.1487789	0	0	2.12	NA	11	6	13	0	18	11	10	1.9544	3.81967936	41.8898	0	2	2	1	1	0	0	0	2	0	0	0
1961	cortisone	O=C(CO)[C@@]3(O)CC[C@H]2[C@@H]4CCC1=CC(=O)CC[C@]1(C)[C@H]4C(=O)C[C@@]23C	223.17	193441	http://goo.gl/mouej	W.E. Acree Jr. Data Collection 2011	1.96	3.5	0.36	1.87	2.7546	-123	drug	20111213	11.89	15.99894108	-0.388414448	0.189977654	4.534894955	12.5902858	0.761904762	0.14	360.4448196	0	2	3.22	NA	4	13	29	0	54	0	0	1.0342	1.06956964	96.6997	0	4	0	1	0	0	0	1	3	0	0	0
1964	cortisone-21-hexanoate	C1CC(=O)C=C2CC[C@]3([C@@]4(CC[C@@](C(=O)COC(CCCCC)=O)(O)[C@@]4(C)CC(=O)[C@@]3([C@@]12C)[H])[H])[H]	194.841	196288	http://goo.gl/mouej	W.E. Acree Jr. Data Collection 2011	1.74	3.86	0.21	2.13	3.6157	-123	drug	20111213	11.89	15.99995547	-0.381261277	0.261673117	4.456666993	12.62702855	0.777777778	2.411	458.5880474	0	8	3.77	NA	4	19	36	0	71	0	0	3.4488	11.89422144	124.2811	0	4	0	1	0	0	0	1	3	0	0	0
3441	lilial	O=CC(Cc1ccc(cc1)C(C)(C)C)C	42.741	199342	http://dx.doi.org/10.1016/j.chroma.2012.02.043	T. Karunasekara. C.F. Poole. Determination of Descriptors for Fragrance Compounds by Gas Chromatography and Liquid-Liquid Partitioning Journal of Chromatography A (2012)	0.775	0.995	0	0.594	1.8593	6.654	fragrance	20120217	11.89	15.99491815	-0.30257978	0.122966308	3.893580161	9.706330736	0.5	4.142	204.3085226	0	4	2.89	NA	6	10	15	0	35	6	6	3.8357	14.71259449	64.2816	0	1	1	1	1	0	0	0	1	0	0	0
2977	N-(4-Dimethylaminobenzylidene)aniline	CN(C)c1ccc(cc1)C=Nc2ccccc2	177.691	204209	http://precedings.nature.com/documents/4243/version/3	ONSChallenge Solubility Data	1.173	1.539	0	0.883	1.903	-123	organic solid	20120126	11.85	14.00408924	-0.28078944	0.171732359	5.989321777	9.144126445	0.133333333	3.585	224.3014969	0	3	2.89	NA	15	12	18	0	33	12	12	3.5887	12.87876769	73.809	0	2	2	2	2	0	0	0	2	0	0	0
2632	1,2-dimethylcyclohexane	C[C@H]1CCCC[C@@H]1C	-88	221117	http://dx.doi.org/10.1021/ci049943w	Jes?s Jover; Ram?n Bosque; and Joaquim Sales. 2004. Determination of Abraham Solute Parameters from Molecular Structure. J. Chem. Inf. Comput. Sci. 44 (3)	0.281	0.1	0	0	0.7832	-123	organic	20040417	11.89	12.11011416	-0.161991078	0.059143413	6.149298971	8.44548837	1	4.43	112.2129392	0	0	2.34	NA	0	5	8	0	24	0	0	3.2408	10.50278464	36.7032	0	1	0	1	0	0	0	0	1	0	0	0
1774	4-ethoxypyridine N-oxide	[O-][n+]1ccc(OCC)cc1	67.511	221226	http://goo.gl/mouej	W.E. Acree Jr. Data Collection 2011	0.724	1.19	0.72	1.05	1.0745	5.135	pyridine N-oxide derivative	20111213	11.98851919	15.99591922	-0.345984927	0.13159851	4.155534538	7.656633047	0.285714286	1.673	139.1521311	0	2	1.9	5	8	8	10	0	19	6	6	0.7823	0.61199329	32.851	0	1	1	1	1	0	0	0	1	0	0	0
4092	4-Methyl-8-hydroxyquinoline	CC1=C2C=CC=C(C2=NC=C1)O	-300	306115	http://dx.doi.org/10.1080/01496395.2014.928768	Michael H. Abraham and William E. Acree Jr. (2014) Descriptors for the Prediction of Partition Coefficients of 8-Hydroxyquinoline and its Derivatives. Separation Science and Technology. 49:14. 2135-2141	1.4	1.11	0	0.61	1.2439	6.395	this work	20140908	11.99624946	15.99794409	-0.383342533	0.123263019	5.240635188	9.445383476	0.1	2.156	159.1849339	0	0	2.34	NA	11	6	13	0	21	11	10	2.2351	4.99567201	46.7146	0	2	2	1	1	0	0	0	2	0	0	0
4091	4-Chloro-8-hydroxyquinoline	C1=CC2=C(C=CN=C2C(=C1)O)Cl	-300	340393	http://dx.doi.org/10.1080/01496395.2014.928768	Michael H. Abraham and William E. Acree Jr. (2014) Descriptors for the Prediction of Partition Coefficients of 8-Hydroxyquinoline and its Derivatives. Separation Science and Technology. 49:14. 2135-2141	1.51	1.15	0	0.5	1.2254	6.41	this work	20140908	11.99853694	34.96937992	-0.358218494	0.130260912	5.288651589	9.794634154	0	2.341	179.6033133	0	0	2.12	NA	11	6	13	0	18	11	10	2.4133	5.82401689	46.4782	0	2	2	1	1	0	0	0	2	0	0	0
2400	methylmorpholine	O1C(C)CNCC1	-43.879	363458	http://dx.doi.org/10.1021/ci049943w	Jes?s Jover; Ram?n Bosque; and Joaquim Sales. 2004. Determination of Abraham Solute Parameters from Molecular Structure. J. Chem. Inf. Comput. Sci. 44 (3)	0.333	0.74	0	0.9	0.6265	-123	organic	20040417	11.99687755	15.99741781	-0.397005118	0.082046196	5.404993158	6.940509029	1	-0.116	101.1471359	0	0	1.79	3	0	5	7	1	18	0	0	-0.1506	0.02268036	28.1861	0	1	0	1	0	0	0	0	1	0	0	0
878	1,2,3-trichloronaphthalene	Clc2c1ccccc1cc(Cl)c2Cl	109.941	457140	http://goo.gl/mouej	W.E. Acree Jr. Data Collection 2011	1.69	1.24	0	0.01	1.4526	7.665	polychlorinated naphthalene	20111213	11.99853173	34.97105783	-0.167513628	0.164127008	6.947467786	10.97757693	0	5.154	231.5058755	1	0	2.23	0	10	7	14	0	18	11	10	4.7316	22.38803856	56.9226	0	2	2	1	1	0	0	0	2	0	0	0
2971	methyl p-acetoxybenzoate	O=C(Oc1ccc(cc1)C(=O)OC)C	104.621	502855	http://precedings.nature.com/documents/4243/version/3	ONSChallenge Solubility Data	0.755	-0.881	0	0.788	1.429	-123	organic solid	20120126	11.89	15.9979247	-0.315215308	0.306168542	3.912791343	8.398275989	0.2	1.743	194.1843862	0	4	2.12	NA	12	10	14	0	24	6	6	1.4531	2.11149961	48.7179	0	1	1	1	1	0	0	0	1	0	0	0
2933	crotonic acid	O=C(O)/C=C/C	72	552744	http://precedings.nature.com/documents/4243/version/3	ONSChallenge Solubility Data	0.419	0.639	0.181	0.481	0.704	-123	organic solid	20120126	11.89	15.99591665	-0.32817396	0.283013063	3.648932951	6.18350964	0.25	0.736	86.08939797	0	1	1.68	4	5	5	5	0	12	0	0	0.87	0.7569	23.04	1	0	0	0	0	0	0	0	0	0	0	0
2936	dimethyl fumarate	O=C(OC)C=CC(=O)OC	103.5	553171	http://precedings.nature.com/documents/4243/version/3	ONSChallenge Solubility Data	0.292	1.511	0	0.456	1.06	-123	organic solid	20120126	11.99635518	15.99928409	-0.34645703	0.286909702	4.051140625	6.854200258	0.333333333	0.226	144.1255611	0	4	1.68	4	8	8	9	0	18	0	0	0.4902	0.24029604	34.2954	0	0	0	0	0	0	0	0	0	0	0	0
137	cyclooctene	C1CCC/C=CCC1	-14.67	553642	http://goo.gl/mouej	W.E. Acree Jr. Data Collection 2011	0.46	0.24	0	0.1	1.0842	4.119	alkene	20111213	11.9	12.10012615	-0.151205462	0.04894232	7.058954527	7.268524994	0.75	4.036	110.1970577	0	0	2.34	0	2	5	8	0	22	0	0	3.205	10.272025	37.9246	0	0	0	1	0	0	0	0	0	0	0	0
3025	trans-stilbene	c1ccc(cc1)/C=C/c2ccccc2	124.14	553649	http://precedings.nature.com/documents/4243/version/3	ONSChallenge Solubility Data	1.861	1.318	0	0.319	1.563	-123	organic solid	20120126	11.85	12.15017245	-0.190529808	0.111079983	6.597880859	9.103161225	0	4.656	180.2455916	0	2	3	0	14	10	15	0	26	12	12	3.8162	14.56338244	61.5128	0	2	2	2	2	0	0	0	2	0	0	0
112	(E)-Hept-2-ene	C(=C/CCCC)C	-109.25	555074	http://goo.gl/mouej	W.E. Acree Jr. Data Collection 2011	0.119	0.08	0	0.07	1.0519	3.18	alkene	20111213	11.89	12.11009426	-0.181125901	0.043377598	5.108787686	7.182011159	0.714285714	3.912	98.18632183	0	3	2.23	7	2	7	6	0	21	0	0	3.1204	9.73689616	35.1258	0	0	0	0	0	0	0	0	0	0	0	0
3435	neral	O=CC=C(/CC/C=C(/C)C)C	-16.881	558878	http://dx.doi.org/10.1016/j.chroma.2012.02.043	T. Karunasekara. C.F. Poole. Determination of Descriptors for Fragrance Compounds by Gas Chromatography and Liquid-Liquid Partitioning Journal of Chromatography A (2012)	0.589	0.901	0	0.65	1.4473	5.391	fragrance	20120217	11.89	15.99491714	-0.298068492	0.142529369	3.724520218	8.438138516	0.5	2.701	152.233816	0	4	2.45	8	4	9	10	0	27	0	0	3.1904	10.17865216	50.1992	0	0	0	0	0	0	0	0	0	0	0	0
2154	sparteine	C1CCN2C[C@@H]3C[C@H]([C@H]2C1)CN4[C@H]3CCCC4	185.311	559096	http://goo.gl/mouej	W.E. Acree Jr. Data Collection 2011	1.2	0.91	0	1.46	1.9872	8.41	organic	20111213	11.99434388	14.00827627	-0.329252661	0.030524837	7.397054688	10.45602181	1	2.12	234.3809045	0	0	2.89	13	0	9	20	2	43	0	0	2.3636	5.58660496	71.8214	0	4	0	1	0	0	0	0	4	0	0	0
1892	allylthiourea	S=C(N)NCC=C	74.33	1266393	http://goo.gl/mouej	W.E. Acree Jr. Data Collection 2011	0.94	0.76	0.45	0.95	0.9493	-123	urea	20111213	11.79	31.97207131	-0.29981205	0.121044014	5.206109516	8.988503311	0.25	0.277	116.185961	0	3	1.57	3	4	6	6	0	15	0	0	0.6797	0.46199209	35.1929	0	0	0	0	0	0	0	0	0	0	0	0
4111	5-Propoxymethyl-8-hydroxyquinoline	CCCOCC1=C2C=CC=NC2=C(C=C1)O	-300	1460285	http://dx.doi.org/10.1080/01496395.2014.928768	Michael H. Abraham and William E. Acree Jr. (2014) Descriptors for the Prediction of Partition Coefficients of 8-Hydroxyquinoline and its Derivatives. Separation Science and Technology. 49:14. 2135-2141	1.44	1.05	0	0.99	1.7253	8.05	this work	20140908	11.99620668	15.99826257	-0.383416432	0.123350988	5.010522038	9.838088883	0.307692308	2.208	217.264191	0	4	2.56	NA	11	10	17	0	31	11	10	2.4254	5.88256516	62.5127	0	2	2	1	1	0	0	0	2	0	0	0
1978	scopolamine	O=C(OC1C[C@@H]2N([C@H](C1)[C@H]3O[C@@H]23)C)[C@@H](c4ccccc4)CO	149.201	2271976	http://goo.gl/mouej	W.E. Acree Jr. Data Collection 2011	1.686	1.32	0.09	2.17	2.2321	10.11	drug	20111213	11.99617024	15.99929544	-0.419830008	0.271623895	4.743349133	9.800994609	0.588235294	0.786	303.353589	0	5	2.78	NA	6	12	25	1	43	6	6	0.8239	0.67881121	79.7213	0	5	1	2	1	1	0	1	2	1	0	0
276	1,1,2-trifluoro-1-chloro-2-bromoethane	ClC(F)(F)C(Br)F	-51.199	2282428	http://goo.gl/mouej	W.E. Acree Jr. Data Collection 2011	0.138	0.36	0.07	0.04	0.7409	2.21	haloalkane	20111213	11.99782584	78.9183372	-0.242069186	0.394665488	4.25625	7.782269338	1	3.156	197.3810878	0	1	1.13	2	0	4	6	0	8	0	0	2.408	5.798464	24.5494	0	0	0	0	0	0	0	0	0	0	0	0
817	1,4,6,7-tetramethylnaphthalene	c12c(ccc(c1cc(c(c2)C)C)C)C	64	2283071	http://goo.gl/mouej	W.E. Acree Jr. Data Collection 2011	1.536	1.27	0	0.18	1.649	7.925	alkylnaphthalene	20111213	11.89	12.11024183	-0.150940402	0.069333403	6.52725	10.28145153	0.285714286	5.036	184.2773546	1	0	3	NA	10	7	15	0	30	11	10	4.6832	21.93236224	62.673	0	2	2	1	1	0	0	0	2	0	0	0
1929	aziprotryn	[N-]=[N+]=N/c1nc(nc(SC)n1)NC(C)C	185.251	2297441	http://goo.gl/mouej	W.E. Acree Jr. Data Collection 2011	1.61	1.12	0.11	0.87	1.6334	7.902	pesticide	20111213	11.89	31.97207174	-0.253951727	0.27590984	3.703956897	10.09525645	0.571428571	1.763	225.275507	0	4	1.35	3	10	9	15	0	26	6	6	1.4113	1.99176769	58.7566	0	1	1	1	1	0	0	0	1	0	0	0
1778	4-carboethoxypyridine N-oxide	[O-][n+]1ccc(C(=O)OCC)cc1	70.731	2937774	http://goo.gl/mouej	W.E. Acree Jr. Data Collection 2011	0.755	1.25	0.36	1.12	1.2311	5.8	pyridine N-oxide derivative	20111213	11.98848872	15.99692227	-0.312301316	0.293052197	4.200011425	8.368318884	0.25	1.694	167.1622719	0	3	1.9	5	10	9	12	0	21	6	6	0.6541	0.42784681	37.9153	0	1	1	1	1	0	0	0	1	0	0	0
1869	N-isopentylurethane	O=C(OCC)NCCC(C)C	37.641	4366810	http://goo.gl/mouej	W.E. Acree Jr. Data Collection 2011	0.195	0.88	0.24	0.66	1.41	5.17	urethane	20111213	11.89	15.99591967	-0.303142471	0.337318996	4.109556848	7.557984433	0.875	2.162	159.2263931	0	6	2.01	4	4	9	10	0	28	0	0	1.9463	3.78808369	44.156	0	0	0	0	0	0	0	0	0	0	0	0
2113	rutin	C[C@H]1[C@@H]([C@H]([C@H]([C@@H](O1)OC[C@@H]2[C@H]([C@@H]([C@H]([C@@H](O2)Oc3c(=O)c4c(cc(cc4oc3c5ccc(c(c5)O)O)O)O)O)O)O)O)O)O	125	4444362	http://goo.gl/mouej	W.E. Acree Jr. Data Collection 2011	5.677	4.72	1.72	3.18	3.9651	25.831	organic	20111213	11.99612236	16.01031266	-0.410574687	0.223869057	4.958157689	10.90803187	0.444444444	0.877	610.5185707	2	6	2.67	6	22	18	47	0	73	17	16	-0.2709	0.07338681	137.1228	0	5	3	4	2	0	0	0	5	0	0	0
3019	tenoxicam	O=C2c1sccc1S(=O)(=O)N(C/2=C(/O)Nc3ncccc3)C	211	4471584	http://precedings.nature.com/documents/4243/version/3	ONSChallenge Solubility Data	3.067	3.197	0.11	1.611	2.175	-123	organic solid	20120126	11.99337061	31.97307314	-0.348985678	0.248849408	6.454712646	12.85373766	0.076923077	2.315	337.3768143	0	2	1.9	7	21	11	24	0	33	11	11	1.367	1.868689	84.8018	0	3	3	2	2	0	0	1	2	0	0	0
2148	acetaldoxime	N(/O)=CC	45	4481813	http://goo.gl/mouej	W.E. Acree Jr. Data Collection 2011	0.39	0.5	0.35	0.54	0.5059	1.931	organic	20111213	11.89	15.99491564	-0.266970071	0.11433678	3.333872654	4.950319864	0.5	0.577	59.0672837	0	0	1.46	2	3	4	3	0	9	0	0	-0.4846	0.23483716	15.54	0	0	0	0	0	0	0	0	0	0	0	0
2638	2-ethyl-2-hexenal	O=C/C(=C/CCC)CC	-52.589	4510484	http://dx.doi.org/10.1021/ci049943w	Jes?s Jover; Ram?n Bosque; and Joaquim Sales. 2004. Determination of Abraham Solute Parameters from Molecular Structure. J. Chem. Inf. Comput. Sci. 44 (3)	0.4	0.7	0	0.5	0.9075	-123	organic	20040417	11.89	15.99491664	-0.29776892	0.145426258	3.99713725	8.306068372	0.625	2.495	126.1964627	0	4	2.23	7	4	7	8	0	23	0	0	2.7324	7.46600976	40.1996	0	0	0	0	0	0	0	0	0	0	0	0
114	cis-2-octene	C(=CCCCCC)C	-100	4512361	http://goo.gl/mouej	W.E. Acree Jr. Data Collection 2011	0.135	0.08	0	0.07	1.1928	3.683	alkene	20111213	11.89	12.11011416	-0.181126041	0.043400338	5.117889282	7.339208173	0.75	4.481	112.2129392	0	4	2.34	8	2	8	7	0	24	0	0	3.5766	12.79206756	39.7268	0	0	0	0	0	0	0	0	0	0	0	0
1941	N-propylthalidomide	C1CC(=O)N(CCC)C(=O)C1N2C(=O)C3=CC=CC=C3C2=O	195.751	8101973	http://goo.gl/mouej	W.E. Acree Jr. Data Collection 2011	1.894	2.45	0	1.28	2.1706	-123	drug	20111213	11.98846494	16.00628612	-0.348825669	0.316724403	4.923007756	10.68523602	0.375	1.18	300.3098525	0	3	2.56	NA	11	11	24	0	38	6	6	1.2822	1.64403684	77.5728	0	3	2	2	1	0	0	1	2	0	0	0
176	2,2,3,3-tetrafluorobutane	CC(F)(F)C(C)(F)F	-39.519	9095782	http://goo.gl/mouej	W.E. Acree Jr. Data Collection 2011	-0.392	0.12	0	0.16	0.743	1.184	fluoroalkane	20111213	11.99760952	19.00203364	-0.22238538	0.330407459	3.41519319	5.488792227	1	2.818	130.084201	0	1	1.46	4	0	4	7	0	14	0	0	1.0858	1.17896164	21.1334	0	0	0	0	0	0	0	0	0	0	0	0
1559	phenylacetic acid	O=C(O)Cc1ccccc1	77.17	10181341	http://goo.gl/mouej	W.E. Acree Jr. Data Collection 2011	0.73	1.08	0.66	0.57	1.0726	4.962	aromatic carboxylic acid	20111213	11.85	15.99591867	-0.331303687	0.263291722	3.882041704	8.348915631	0.125	1.449	136.1482231	0	2	2.12	NA	6	7	10	0	18	6	6	1.4692	2.15854864	37.3656	1	1	1	1	1	0	0	0	1	0	0	0
579	fumaric acid	C(=C/C(=O)O)C(=O)O	140.771	10197150	http://goo.gl/mouej	W.E. Acree Jr. Data Collection 2011	0.71	0.94	0.87	0.59	0.778	3.916	alkenedioic acid	20111213	11.99646135	15.99928236	-0.347371851	0.302788787	3.69746875	6.382633347	0	-0.416	116.0723263	0	2	1.46	4	8	6	7	0	12	0	0	-0.0118	0.00013924	24.7572	2	0	0	0	0	0	0	0	0	0	0	0
1846	1-ethyl-3-nitro-1,2,4-triazole	O=[N+]([O-])c1ncn(CC)n1	110.421	10437239	http://goo.gl/mouej	W.E. Acree Jr. Data Collection 2011	1.305	2.16	0	0.81	0.9512	6.014	nitrogen-neterocyclic	20111213	11.98863726	15.99592073	-0.200779208	0.366924763	3.438252977	7.434758172	0.5	0.538	142.1162108	0	2	1.24	2	8	7	10	0	16	5	5	0.5601	0.31371201	35.8349	0	1	1	1	1	0	0	1	0	0	0	0
1847	1-isopentyl-3-nitro-1,2,4-triazole	CC(C)CCn1cnc(n1)[N+]([O-])=O	108.921	10437836	http://goo.gl/mouej	W.E. Acree Jr. Data Collection 2011	1.284	1.83	0	0.81	1.3739	7.156	nitrogen-neterocyclic	20111213	11.999	16.01687338	-0.250629588	0.323298428	3.455608107	8.063516149	0.714285714	1.973	184.196063	0	4	1.57	4	8	9	13	0	25	5	5	1.7918	3.21054724	49.5087	0	1	1	1	1	0	0	1	0	0	0	0
3027	UCExp216-3A	CC(C)(C)NC(=O)C(c1ccc2OCOc2c1)N(Cc3ccc(C)o3)C(=O)CNC(=O)OC(C)(C)C	181.821	10481872	http://precedings.nature.com/documents/4243/version/3	ONSChallenge Solubility Data	1.849	3.5	0.168	2.748	3.812	-123	organic solid	20120126	11.89	16.00097115	-0.318062575	0.338374168	4.571141477	12.38028726	0.5	2.674	501.5730038	1	13	3.22	NA	8	14	38	0	71	11	11	3.1364	9.83700496	131.2921	0	3	2	2	2	0	0	2	1	0	0	0
2138	methoxyethyl acrylate	C=CC(=O)OC(C)OC	174.681	10710415	http://goo.gl/mouej	W.E. Acree Jr. Data Collection 2011	0.249	0.8	0	0.8	1.0441	3.876	organic	20111213	11.9963552	15.99870214	-0.383604851	0.287671655	4.100711851	6.6622614	0.5	0.94	130.1420377	0	4	1.79	3	5	7	8	0	19	0	0	0.7481	0.55965361	32.8309	0	0	0	0	0	0	0	0	0	0	0	0
2078	isocyanopropyltriethoxysilane	CCO[Si](OCC)(OCC)C([N+]#[C-])CC	87.331	10801109	http://goo.gl/mouej	W.E. Acree Jr. Data Collection 2011	-0.049	0.671	0	0.843	2.0119	5.945	organosilicon	20111213	11.89	27.97692748	-0.476304766	0.357182928	4.241286726	8.66075674	0.9	2.006	231.3644175	0	8	2.01	3	1	7	14	0	36	0	0	1.8025	3.24900625	49.7364	0	0	0	0	0	0	0	0	0	0	0	0
2402	dimethylbenzolsulfonamide	Cc1cccc(c1C)S(N)(=O)=O	-67.939	11422351	http://dx.doi.org/10.1021/ci049943w	Jes?s Jover; Ram?n Bosque; and Joaquim Sales. 2004. Determination of Abraham Solute Parameters from Molecular Structure. J. Chem. Inf. Comput. Sci. 44 (3)	1.1	1.5	0	0.86	1.1424	-123	organic	20040417	11.999	31.97483125	-0.290083372	0.322044152	6.62273815	11.50800402	0.25	1.144	185.2448335	0	1	1.9	NA	10	6	12	0	23	6	6	1.5076	2.27285776	48.2983	0	1	1	1	1	0	0	0	1	0	0	0
2975	minoxidil	NC1=CC(=N/C(=N)N1O)N2CCCCC2	154.621	11439687	http://precedings.nature.com/documents/4243/version/3	ONSChallenge Solubility Data	2.325	2.326	0	1.118	1.588	-123	organic solid	20120126	11.99444567	15.99491943	-0.300187524	0.227098681	5.264734448	9.935199989	0.555555556	2.061	209.2486553	0	1	1.79	5	10	9	16	0	30	6	6	1.3632	1.85831424	59.3467	0	2	1	2	1	0	0	0	2	0	0	0
2085	trimethyltrivinylcyclotrisiloxane	C[Si]1(O[Si](O[Si](C)(C)O1)(C=C)C=C)C=C	50.421	11671339	http://goo.gl/mouej	W.E. Acree Jr. Data Collection 2011	-0.077	0.27	0	0.485	2.0523	4.648	organosilicon	20111213	11.79	27.97892898	-0.327796097	0.229923038	4.9145625	8.221882417	0.333333333	4.494	258.4939257	0	3	1.79	2	2	7	15	0	33	0	0	4.9605	24.60656025	50.1141	0	1	0	1	0	0	0	0	1	0	0	0
302	1,1,1,3,3-pentafluoro-3-bromopropane	FC(F)(F)CC(Br)(F)F	-38.459	13299573	http://goo.gl/mouej	W.E. Acree Jr. Data Collection 2011	-0.162	0.5	0	0.08	0.7948	2.106	haloalkane	20111213	11.99768666	78.91833723	-0.207482373	0.396471983	3.158	7.365030779	1	3.893	212.9436333	0	2	1.13	3	0	5	8	0	11	0	0	1.5847	2.51127409	23.4241	0	0	0	0	0	0	0	0	0	0	0	0
2553	cyanovinyl	C=[C]C#N	-70.799	13571291	http://dx.doi.org/10.1021/ci049943w	Jes?s Jover; Ram?n Bosque; and Joaquim Sales. 2004. Determination of Abraham Solute Parameters from Molecular Structure. J. Chem. Inf. Comput. Sci. 44 (3)	0.297	0.54	0.07	0.39	0.3593	-123	organic	20040417	11.95309148	14.04995439	-0.426043741	0.312460423	3.515802009	5.33800491	0	0.32	52.05479241	0	0	1.68	3	4	4	3	0	6	0	0	0.5083	0.25836889	11.1865	0	0	0	0	0	0	0	0	0	0	0	0
1395	4-methoxyacetophenone	COc1ccc(cc1)C(C)=O	38.17	13835344	http://goo.gl/mouej	W.E. Acree Jr. Data Collection 2011	0.92	1.58	0	0.53	1.2135	5.935	aromatic ketone	20111213	11.98860182	16.00602536	-0.376325314	0.241863181	4.453515566	8.428038672	0.222222222	1.814	150.1748405	0	2	2.23	NA	9	8	11	0	21	6	6	1.5535	2.41336225	42.924	0	1	1	1	1	0	0	0	1	0	0	0
1819	piperazine	C1CNCCN1	107.33	13835459	http://goo.gl/mouej	W.E. Acree Jr. Data Collection 2011	0.57	0.85	0.3	1.14	0.7632	3.438	piperazine	20111213	11.9946521	14.00826796	-0.34211679	0.03718647	6.101191348	6.352299545	1	-0.772	86.13575754	0	0	1.68	2	0	4	6	2	16	0	0	-0.7944	0.63107136	25.4488	0	1	0	1	0	0	0	0	1	0	0	0
319	1,1-diethoxyethane	CC(OCC)OCC	-100	13835836	http://goo.gl/mouej	W.E. Acree Jr. Data Collection 2011	-0.02	0.56	0	0.62	1.0714	3.103	ether	20111213	11.89	15.99591765	-0.35392999	0.15482437	4.739466963	6.696756337	1	1.273	118.1743958	0	4	1.9	2	0	7	7	0	22	0	0	0.7775	0.60450625	33.2038	0	0	0	0	0	0	0	0	0	0	0	0
695	2-amino-2-methyl-1-propanol	CC(C)(N)CO	27.17	13835861	http://goo.gl/mouej	W.E. Acree Jr. Data Collection 2011	0.386	0.68	0.52	0.97	0.8307	-123	aminoalcohol	20111213	11.9964614	15.9979425	-0.41907494	0.086350395	4.219206638	7.709752469	1	-0.398	89.13640001	0	1	1.68	3	0	4	5	1	17	0	0	-0.6045	0.36542025	25.2669	0	0	0	0	0	0	0	0	0	0	0	0
2139	allylamine	C=CCN	-88.07	13835977	http://goo.gl/mouej	W.E. Acree Jr. Data Collection 2011	0.35	0.49	0.16	0.58	0.5881	2.268	organic	20111213	11.99373221	14.00909771	-0.359273849	0.043956252	4.526165568	5.766850602	0.333333333	0.049	57.09449617	0	1	1.68	3	2	4	3	1	11	0	0	-0.0308	0.00094864	19.0815	0	0	0	0	0	0	0	0	0	0	0	0
653	2-butoxyethanol	CCCCOCCO	-76.27	13836399	http://goo.gl/mouej	W.E. Acree Jr. Data Collection 2011	0.201	0.53	0.26	0.83	1.0714	3.656	alkanols	20111213	11.99635523	15.99825889	-0.418328239	0.092086979	3.728175974	6.491981062	1	0.661	118.1743958	0	5	1.9	4	0	8	7	0	22	0	0	0.8398	0.70526404	33.178	0	0	0	0	0	0	0	0	0	0	0	0
214	allyl chloride	C=CCCl	-134.62	13836674	http://goo.gl/mouej	W.E. Acree Jr. Data Collection 2011	0.327	0.56	0	0.05	0.6106	2.109	chloroalk_ne	20111213	11.99863545	34.96937956	-0.212309378	0.11027649	5.007432987	6.630492994	0.333333333	1.39	76.52484904	0	1	1.68	3	2	4	3	0	9	0	0	1.4634	2.14153956	20.475	0	0	0	0	0	0	0	0	0	0	0	0
211	trichloroethene	ClC=C(/Cl)Cl	-84.9	13837280	http://goo.gl/mouej	W.E. Acree Jr. Data Collection 2011	0.52	0.37	0.08	0.03	0.7146	2.997	chloroalk_ne	20111213	11.99870712	34.97105679	-0.144798557	0.223458232	5.768995285	8.807758636	0	2.642	131.3882253	0	0	1.35	2	2	4	4	0	6	0	0	1.7428	3.03735184	25.2622	0	0	0	0	0	0	0	0	0	0	0	0
212	tetrachloroethene	Cl/C(Cl)=C(/Cl)Cl	-22.15	13837281	http://goo.gl/mouej	W.E. Acree Jr. Data Collection 2011	0.64	0.44	0	0	0.837	3.584	chloroalk_ne	20111213	11.99870712	34.97200613	-0.140288695	0.246189961	6.754583224	9.797237593	0	3.026	165.8332221	0	0	1.24	2	2	4	5	0	6	0	0	2.4288	5.89906944	30.9454	0	0	0	0	0	0	0	0	0	0	0	0
1431	diethyl phthalate	CCOC(=O)c1ccccc1C(=O)OCC	-27.62	13837303	http://goo.gl/mouej	W.E. Acree Jr. Data Collection 2011	0.729	1.26	0	0.89	1.7106	6.801	aromatic ester	20111213	11.89	15.99792672	-0.31305246	0.295095514	4.778570313	9.432354653	0.333333333	2.74	222.237621	0	6	2.34	NA	12	10	16	0	30	6	6	2.2384	5.01043456	58.609	0	1	1	1	1	0	0	0	1	0	0	0
520	1,4-diaminobutane	C(CCN)CN	27.38	13837702	http://goo.gl/mouej	W.E. Acree Jr. Data Collection 2011	0.431	0.62	0.42	1.14	0.8718	3.367	alkylamine	20111213	11.99365683	14.00927765	-0.363887619	0.027129485	4.66801492	6.574260105	1	-0.626	88.15163905	0	3	1.68	4	0	6	5	2	18	0	0	-0.8342	0.69588964	27.3778	0	0	0	0	0	0	0	0	0	0	0	0
2140	allyl ether	C=CCOCC=C	-6	13837797	http://goo.gl/mouej	W.E. Acree Jr. Data Collection 2011	0.228	0.38	0	0.45	0.9267	2.43	organic	20111213	11.79	15.99491615	-0.372614483	0.127481866	4.891886869	6.281026285	0.333333333	1.25	98.14322785	0	4	2.01	3	2	7	6	0	17	0	0	1.2841	1.64891281	31.3379	0	0	0	0	0	0	0	0	0	0	0	0
1593	4-methylphenol	Cc1ccc(O)cc1	32.9	13839082	http://goo.gl/mouej	W.E. Acree Jr. Data Collection 2011	0.82	0.87	0.57	0.31	0.916	4.312	phenol derivative	20111213	11.85	15.99491639	-0.360418075	0.096582429	4.672777805	7.596764201	0.142857143	2.053	108.1380822	0	0	2.12	NA	7	6	8	0	16	6	6	2.0488	4.19758144	32.7933	0	1	1	1	1	0	0	0	1	0	0	0
462	cellosolve acetate	CC(=O)OCCOCC	-61.67	13839109	http://goo.gl/mouej	W.E. Acree Jr. Data Collection 2011	0.099	0.79	0	0.79	1.0871	3.747	ester	20111213	11.89	15.99691917	-0.378588808	0.258428908	3.652909417	6.070473439	0.833333333	0.474	132.1579192	0	5	1.79	2	3	8	8	0	21	0	0	0.239	0.057121	33.2043	0	0	0	0	0	0	0	0	0	0	0	0
1595	2,4-dimethylphenol	Cc1ccc(O)c(C)c1	24.5	13839123	http://goo.gl/mouej	W.E. Acree Jr. Data Collection 2011	0.843	0.79	0.52	0.4	1.0569	4.77	phenol derivative	20111213	11.85	15.99491665	-0.360150338	0.098181496	4.987151937	8.050522395	0.25	2.279	122.1646996	0	0	2.23	NA	7	6	9	0	19	6	6	2.535	6.426225	37.8345	0	1	1	1	1	0	0	0	1	0	0	0
1596	2,5-dimethylphenol	Cc1cc(O)c(C)cc1	75.12	13839128	http://goo.gl/mouej	W.E. Acree Jr. Data Collection 2011	0.84	0.83	0.5	0.38	1.0569	4.774	phenol derivative	20111213	11.85	15.99491665	-0.36014116	0.096810127	5.065745324	7.893342198	0.25	2.279	122.1646996	0	0	2.23	NA	7	6	9	0	19	6	6	2.535	6.426225	37.8345	0	1	1	1	1	0	0	0	1	0	0	0
1726	2-methylpyridine	Cc1ccccn1	-68.9	13839199	http://goo.gl/mouej	W.E. Acree Jr. Data Collection 2011	0.598	0.75	0	0.58	0.8162	3.422	pyridine derivative	20111213	11.98855375	14.0142473	-0.323242924	0.100113697	5.601430541	7.193892564	0.166666667	1.085	93.12670386	0	0	2.01	6	6	5	7	0	14	6	6	0.962	0.925444	28.4926	0	1	1	1	1	0	0	0	1	0	0	0
702	2-diethylaminoethanol	CCN(CC)CCO	-70	13842001	http://goo.gl/mouej	W.E. Acree Jr. Data Collection 2011	0.41	0.59	0.25	0.95	1.1125	4.135	aminoalcohol	20111213	11.9963552	15.99794303	-0.419832159	0.081843386	4.06146098	8.027379344	1	0.2	117.1896348	0	4	1.9	2	0	6	7	1	23	0	0	0.4783	0.22877089	35.7764	0	0	0	0	0	0	0	0	0	0	0	0
1628	4-bromophenol	Oc1ccc(Br)cc1	64.72	13842573	http://goo.gl/mouej	W.E. Acree Jr. Data Collection 2011	1.08	1.17	0.67	0.2	0.9501	5.135	phenol derivative	20111213	11.85	78.91833721	-0.36041692	0.179348146	4.788747519	9.415190911	0	2.414	173.007052	0	0	1.9	0	7	6	8	0	13	6	6	2.311	5.340721	35.3749	0	1	1	1	1	0	0	0	1	0	0	0
2895	4-phenylphenol	c1ccc(cc1)c2ccc(cc2)O	166.2	13846658	http://precedings.nature.com/documents/4243/version/3	ONSChallenge Solubility Data	1.37	1.701	0.538	0.52	1.383	-123	organic solid	20120126	11.99621897	15.99794409	-0.386794247	0.098433992	4.786234987	9.45841466	0	3.556	170.2076432	0	1	2.67	0	13	9	14	0	23	12	12	3.081	9.492561	52.8883	0	2	2	2	2	0	0	0	2	0	0	0
2226	dimethyl succinate	O=C(OC)CCC(=O)OC	19.12	13848341	http://dx.doi.org/10.1021/ci049943w	Jes?s Jover; Ram?n Bosque; and Joaquim Sales. 2004. Determination of Abraham Solute Parameters from Molecular Structure. J. Chem. Inf. Comput. Sci. 44 (3)	0.191	1.32	0	0.77	0.8878	-123	organic	20040417	11.99635518	15.99928409	-0.349596446	0.262760157	3.966765625	6.822698839	0.666666667	-0.068	146.1414426	0	5	1.68	4	3	8	9	0	20	0	0	0.092	0.008464	33.0752	0	0	0	0	0	0	0	0	0	0	0	0
2145	coumarin	c1ccc2c(c1)ccc(=O)o2	70.5	13848793	http://goo.gl/mouej	W.E. Acree Jr. Data Collection 2011	1.23	1.68	0	0.52	1.0619	6.019	organic	20111213	11.9967563	15.9977858	-0.29947222	0.291027611	4.208231101	8.743132927	0	2.65	146.1430774	0	0	2.23	NA	11	7	12	0	17	11	10	2.1694	4.70629636	39.916	0	2	2	1	1	0	0	0	2	0	0	0
2942	ethyl 4-aminobenzoate	O=C(OCC)c1ccc(N)cc1	89.86	13854242	http://precedings.nature.com/documents/4243/version/3	ONSChallenge Solubility Data	1.021	1.41	0.336	0.605	1.313	-123	organic solid	20120126	11.85	15.99592018	-0.312208607	0.293242714	4.547960984	8.528627744	0.222222222	1.564	165.1894844	0	3	2.12	NA	10	9	12	0	23	6	6	1.2876	1.65791376	47.0339	0	1	1	1	1	0	0	0	1	0	0	0
3429	benzyl alcohol	c1ccc(cc1)CO	-15.05	13860335	http://dx.doi.org/10.1016/j.chroma.2012.02.043	T. Karunasekara. C.F. Poole. Determination of Descriptors for Fragrance Compounds by Gas Chromatography and Liquid-Liquid Partitioning Journal of Chromatography A (2012)	0.803	0.871	0.41	0.558	0.916	4.248	fragrance	20120217	11.99632008	15.99794276	-0.41603483	0.093697036	4.267453384	7.736131265	0.142857143	1.211	108.1380822	0	1	2.12	NA	6	6	8	0	16	6	6	1.2255	1.50185025	32.8739	0	1	1	1	1	0	0	0	1	0	0	0
1382	4-hydroxy-3-methoxybenzaldehyde	Oc1ccc(cc1OC)C=O	81.75	13860434	http://goo.gl/mouej	W.E. Acree Jr. Data Collection 2011	1.028	1.28	0.33	0.68	1.1313	5.73	aromatic aldehyde	20111213	11.98863024	16.00614209	-0.380557258	0.233024156	3.857190442	7.983527845	0.125	0.959	152.147628	0	2	2.01	NA	10	7	11	0	19	6	6	1.3056	1.70459136	40.8063	0	1	1	1	1	0	0	0	1	0	0	0
464	allyl acetate	CC(=O)OCC=C	6	13862665	http://goo.gl/mouej	W.E. Acree Jr. Data Collection 2011	0.199	0.72	0	0.49	0.8445	2.723	ester	20111213	11.79	15.99591718	-0.311710199	0.258644387	3.664246612	6.161137257	0.4	0.856	100.1160154	0	3	1.79	3	3	6	6	0	15	0	0	0.6379	0.40691641	26.5755	0	0	0	0	0	0	0	0	0	0	0	0
1374	4-methylbenzaldehyde	O=Cc1ccc(C)cc1	-6	13865424	http://goo.gl/mouej	W.E. Acree Jr. Data Collection 2011	0.862	0.87	0	0.47	1.014	-123	aromatic aldehyde	20111213	11.85	15.99491665	-0.297402403	0.149871487	3.834387973	7.845571499	0.125	2.155	120.1488181	0	1	2.23	NA	8	7	9	0	17	6	6	2.0756	4.30811536	37.6902	0	1	1	1	1	0	0	0	1	0	0	0
2173	2,2'-bipyridine	c1ccnc(c1)c2ccccn2	71	13867714	http://goo.gl/mouej	W.E. Acree Jr. Data Collection 2011	1.384	1.07	0	0.8	1.242	6.388	organic	20111213	11.98843741	14.01435235	-0.310416739	0.145307843	6.449304688	8.912631307	0	1.636	156.1842914	0	1	2.34	10	12	8	13	0	20	12	12	1.9042	3.62597764	46.1364	0	2	2	2	2	0	0	0	2	0	0	0
847	1,4-dibromobenzene	Brc1ccc(Br)cc1	87.6	13868640	http://goo.gl/mouej	W.E. Acree Jr. Data Collection 2011	1.15	0.86	0	0.04	1.066	5.324	haloaromatic	20111213	11.85	78.91933728	-0.150500545	0.163446561	7.23675	9.764536097	0	3.618	235.9032343	0	0	1.9	0	6	6	8	0	12	6	6	3.3268	11.06759824	41.3036	0	1	1	1	1	0	0	0	1	0	0	0
861	1-chloro-4-iodobenzene	Ic1ccc(Cl)cc1	55.33	13868660	http://goo.gl/mouej	W.E. Acree Jr. Data Collection 2011	1.31	0.91	0	0.01	1.097	-123	haloaromatic	20111213	11.85	126.9044731	-0.170005287	0.135959354	6.223872682	11.90000079	0	3.712	238.453589	0	0	1.9	0	6	6	8	0	12	6	6	3.0726	9.44087076	43.2709	0	1	1	1	1	0	0	0	1	0	0	0
1485	2,4-dimethylaniline	Cc1ccc(N)c(C)c1	0.67	13869462	http://goo.gl/mouej	W.E. Acree Jr. Data Collection 2011	0.95	0.95	0.2	0.5	1.098	4.983	aromatic amine	20111213	11.85	14.00307809	-0.302252148	0.097586135	5.800145631	8.360263516	0.25	1.868	121.1799387	0	0	2.23	NA	7	6	9	0	20	6	6	2.0558	4.22631364	40.8408	0	1	1	1	1	0	0	0	1	0	0	0
4027	4-Picoline	CC1=CC=NC=C1	3.33	13874733	http://dx.doi.org/10.1016/j.tca.2014.08.024	Mikhail A. Varfolomeeva. Ilnaz T. Rakipova. William E. Acree Jr.. Michela Brumfieldb. Michael H. Abrahamc.Examination of Hydrogen Bonding Interactions between Dissolved Solutes and Alkylbenzene Solvents Based on Abraham Model Correlations Derived From Measured Enthalpies of Solvation. Thermochimica Acta. 2014	0.63	0.82	0	0.54	0.8162	3.64	organic	20140902	11.85	14.00307708	-0.264013815	0.105818363	5.726486828	7.447811699	0.166666667	1.207	93.12670386	0	0	2.01	5	6	5	7	0	14	6	6	1.1656	1.35862336	28.9423	0	1	1	1	1	0	0	0	1	0	0	0
465	methyl acetoacetate	CC(=O)CC(=O)OC	-80	13874867	http://goo.gl/mouej	W.E. Acree Jr. Data Collection 2011	0.246	0.7	0	0.89	0.9032	3.128	ester	20111213	11.9964005	15.99870153	-0.349486586	0.268272994	3.919166022	6.627381236	0.6	0.287	116.1154203	0	3	1.68	4	3	6	7	0	16	0	0	-0.2079	0.04322241	27.308	0	0	0	0	0	0	0	0	0	0	0	0
846	1,3-dibromobenzene	Brc1cccc(Br)c1	-7	13875356	http://goo.gl/mouej	W.E. Acree Jr. Data Collection 2011	1.17	0.88	0	0.04	1.066	-123	haloaromatic	20111213	11.85	78.91933728	-0.137956388	0.171292307	7.4313125	10.16258689	0	3.618	235.9032343	0	0	1.9	0	6	5	8	0	12	6	6	3.3268	11.06759824	41.3036	0	1	1	1	1	0	0	0	1	0	0	0
2123	eugenol	Oc1ccc(cc1OC)CC=C	-9.37	13876103	http://goo.gl/mouej	W.E. Acree Jr. Data Collection 2011	0.946	0.99	0.22	0.51	1.3544	-123	organic	20111213	11.79	15.99591969	-0.357853848	0.115847046	4.862206927	8.862007802	0.2	2.556	164.2014579	0	3	2.34	NA	8	8	12	0	24	6	6	2.5541	6.52342681	48.5026	0	1	1	1	1	0	0	0	1	0	0	0
2091	1,9-divinyldecamethylpentasiloxane	C[Si](C)(O[Si](C)(C)O[Si](C)(C)O[Si](C)(C)O[Si](C)(C)C=C)C=C	31.191	14021447	http://goo.gl/mouej	W.E. Acree Jr. Data Collection 2011	-0.519	-0.017	0	1.011	3.4583	6.372	organosilicon	20111213	11.79	27.98093259	-0.352890286	0.182831805	4.987614422	7.715499029	0.714285714	7.388	408.8607132	1	10	2.01	2	2	13	22	0	59	0	0	8.3736	70.11717696	82.2212	0	0	0	0	0	0	0	0	0	0	0	0
1949	hydrocortisone-21-propanoate	C1CC(=O)C=C2CC[C@]3([C@@]4(CC[C@@](C(=O)COC(CC)=O)(O)[C@@]4(C)C[C@@H](O)[C@@]3([C@@]12C)[H])[H])[H]	206.451	19232037	http://goo.gl/mouej	W.E. Acree Jr. Data Collection 2011	1.88	2.9	0.46	2.16	3.236	-123	drug	20111213	11.89	15.99995091	-0.392624824	0.261378687	4.182172194	12.64705796	0.791666667	1.117	418.5240767	0	5	3.44	NA	4	16	33	0	64	0	0	2.2629	5.12071641	111.4027	0	4	0	1	0	0	0	1	3	0	0	0
1857	N-nitrosomethylbutylamine	CCCCNCN=O	4.401	19956441	http://goo.gl/mouej	W.E. Acree Jr. Data Collection 2011	0.34	1.07	0	0.6	1.0284	4.159	N-nitrosoamine	20111213	11.999	16.01681627	-0.316493896	0.131405197	2.908430262	6.76466242	1	0.931	116.1617799	0	5	1.68	4	1	8	7	1	20	0	0	0.9928	0.98565184	28.5467	0	0	0	0	0	0	0	0	0	0	0	0
3030	Ugi product 176C (UC)	O=C(Cc1ccccc1)N(Cc2ccco2)C(c4cc5ccccc5c3ccccc34)C(=O)NCCCC	185	21105594	http://precedings.nature.com/documents/4243/version/3	ONSChallenge Solubility Data	3.678	3.53	0.151	2.74	3.989	-123	organic solid	20120126	11.89	15.99694269	-0.3206506	0.222524294	5.191632703	13.09106675	0.212121212	6.417	504.6200099	2	12	4.54	NA	14	14	42	0	70	27	25	6.2884	39.54397456	149.9948	0	5	5	3	3	0	0	1	4	0	0	0
2174	4,4'-bipyridine	c1cnccc1c2ccncc2	112	21105699	http://goo.gl/mouej	W.E. Acree Jr. Data Collection 2011	1.384	1.37	0	0.85	1.242	6.5	organic	20111213	11.85	14.00408419	-0.264970548	0.125018378	6.1046875	9.28819312	0	1.458	156.1842914	0	1	2.34	6	12	8	13	0	20	12	12	1.0472	1.09662784	46.8804	0	2	2	2	2	0	0	0	2	0	0	0
1362	3-methylanisole	Cc1cc(OC)ccc1	-47	21106135	http://goo.gl/mouej	W.E. Acree Jr. Data Collection 2011	0.709	0.78	0	0.3	1.0569	-123	aromatic ether	20111213	11.85	15.99491665	-0.348668608	0.096707554	4.739183494	7.804025961	0.25	2.374	122.1646996	0	1	2.23	NA	7	6	9	0	19	6	6	2.2998	5.28908004	37.5624	0	1	1	1	1	0	0	0	1	0	0	0
836	1,2,4,5-tetrachlorobenzene	c1c(c(cc(c1Cl)Cl)Cl)Cl	139.42	21106163	http://goo.gl/mouej	W.E. Acree Jr. Data Collection 2011	1.16	0.86	0	0	1.206	5.926	haloaromatic	20111213	11.99856245	34.97200683	-0.172313644	0.143954339	6.737677234	9.915801355	0	4.51	215.8920472	0	0	1.68	0	6	6	10	0	12	6	6	4.4876	20.13855376	45.2772	0	1	1	1	1	0	0	0	1	0	0	0
2110	paraldehyde	CC1OC(C)OC(C)O1	12.3	21106173	http://goo.gl/mouej	W.E. Acree Jr. Data Collection 2011	0.136	0.68	0	0.68	1.022	-123	organic	20111213	11.99683525	15.99830089	-0.343626861	0.181394574	5.268375	6.684223104	1	1.221	132.1579192	0	0	1.79	2	0	5	9	0	21	0	0	0.0882	0.00777924	32.0859	0	1	0	1	0	0	0	0	1	0	0	0
1902	phenothiazine	c1ccc2c(c1)Nc3ccccc3S2	185.3	21106365	http://goo.gl/mouej	W.E. Acree Jr. Data Collection 2011	1.89	1.56	0.31	0.3	1.4789	8.389	heterocyclic sulfur-containing	20111213	11.99854833	31.9725723	-0.256801551	0.088406947	7.248929688	11.24005618	0	3.786	199.2730857	0	0	2.56	0	13	8	16	0	23	12	12	3.6685	13.45789225	61.1703	0	3	3	1	1	0	0	0	3	0	0	0
821	1,3-difluorobenzene	Fc1cccc(F)c1	-64	21111806	http://goo.gl/mouej	W.E. Acree Jr. Data Collection 2011	0.374	0.58	0	0.06	0.7518	2.776	haloaromatic	20111213	11.85	18.99940495	-0.207161671	0.228521964	3.8268125	6.291506094	0	2.344	114.0929848	0	0	1.9	0	6	5	8	0	12	6	6	2.241	5.022081	26.4908	0	1	1	1	1	0	0	0	1	0	0	0
1733	2,4-dimethylpyridine	Cc1ccnc(C)c1	-62	21132380	http://goo.gl/mouej	W.E. Acree Jr. Data Collection 2011	0.634	0.76	0	0.63	0.9571	4.006	pyridine derivative	20111213	11.85	14.00307759	-0.260907066	0.107477028	5.758611942	7.782112224	0.285714286	1.522	107.1533213	0	0	2.12	6	6	5	8	0	17	6	6	1.4482	2.09728324	33.5338	0	1	1	1	1	0	0	0	1	0	0	0
1463	4-propylaniline	Nc1ccc(CCC)cc1	-14.699	21159695	http://goo.gl/mouej	W.E. Acree Jr. Data Collection 2011	0.922	0.9	0.23	0.48	1.2389	5.514	aromatic amine	20111213	11.85	14.00307859	-0.302474555	0.136856972	5.304320368	8.580257391	0.333333333	2.675	135.2065561	0	2	2.34	NA	7	8	10	0	23	6	6	2.482	6.160324	45.0016	0	1	1	1	1	0	0	0	1	0	0	0
1900	2-methylthiophene	Cc1cccs1	-63.2	21168808	http://goo.gl/mouej	W.E. Acree Jr. Data Collection 2011	0.688	0.56	0	0.16	0.782	3.308	heterocyclic sulfur-containing	20111213	11.99807369	31.97319771	-0.21398821	0.098878765	6.568495754	9.12801271	0.2	1.31	98.167409	0	0	1.9	5	5	4	6	0	12	5	5	1.6375	2.68140625	29.8557	0	1	1	1	1	0	0	1	0	0	0	0
1393	3-methylacetophenone	O=C(C)c1cccc(C)c1	-9	21168813	http://goo.gl/mouej	W.E. Acree Jr. Data Collection 2011	0.806	1	0	0.49	1.1548	5.167	aromatic ketone	20111213	11.85	15.9949169	-0.294030902	0.159632985	4.5144337	8.635426533	0.222222222	2.336	134.1754355	0	1	2.34	NA	8	6	10	0	20	6	6	2.0561	4.22754721	41.502	0	1	1	1	1	0	0	0	1	0	0	0
2092	1,11-divinyldodecamethylhexasiloxane	C[Si](C)(O[Si](C)(C)O[Si](C)(C)O[Si](C)(C)O[Si](C)(C)O[Si](C)(C)C=C)C=C	50.071	26325080	http://goo.gl/mouej	W.E. Acree Jr. Data Collection 2011	-0.643	-0.037	0	1.219	4.0447	7.128	organosilicon	20111213	11.79	27.98193506	-0.352890286	0.18429481	4.987245678	7.714157597	0.75	8.528	483.0146192	2	12	2.01	2	2	15	26	0	69	0	0	9.9429	98.86126041	95.2337	0	0	0	0	0	0	0	0	0	0	0	0
2093	1,13-divinyltetradecylmethylheptasiloxane	C[Si](C)(O[Si](C)(C)O[Si](C)(C)O[Si](C)(C)O[Si](C)(C)O[Si](C)(C)O[Si](C)(C)C=C)C=C	59.541	26325081	http://goo.gl/mouej	W.E. Acree Jr. Data Collection 2011	-0.787	-0.051	0	1.448	4.6309	7.84	organosilicon	20111213	11.79	27.98293795	-0.352890286	0.18567334	4.987137038	7.713827689	0.777777778	9.668	557.1685252	3	14	2.01	2	2	17	30	0	79	0	0	11.5122	132.5307488	108.2462	0	0	0	0	0	0	0	0	0	0	0	0
2095	1,17-divinyloctadecylmethylnonasiloxane	C=C[Si](C)(C)O[Si](C)(C)O[Si](C)(C)O[Si](C)(C)O[Si](C)(C)O[Si](C)(C)O[Si](C)(C)O[Si](C)(C)O[Si](C)(C)C=C	179.231	26325083	http://goo.gl/mouej	W.E. Acree Jr. Data Collection 2011	-1.027	-0.088	0	1.869	5.8033	9.417	organosilicon	20111213	11.79	27.98494497	-0.352890286	0.18839038	4.98706897	7.713736987	0.818181818	11.948	705.4763372	3	18	2.01	2	2	21	38	0	99	0	0	14.6508	214.6459406	134.2712	0	0	0	0	0	0	0	0	0	0	0	0
336	2,4,4-trimethyl-1,3,5-trioxane	CC1OCOC(O1)(C)C	41.721	26325086	http://goo.gl/mouej	W.E. Acree Jr. Data Collection 2011	0.136	0.72	0	0.69	1.0215	3.404	ether	20111213	11.89	15.99691917	-0.326623233	0.221411458	5.269361812	7.618823497	1	1.178	132.1579192	0	0	1.79	3	0	5	9	0	21	0	0	-0.1507	0.02271049	32.2654	0	1	0	1	0	0	0	0	1	0	0	0
675	3-bromo-1,2-dodecanediol	CCCCCCCCCC(C(CO)O)Br	59.911	26325087	http://goo.gl/mouej	W.E. Acree Jr. Data Collection 2011	0.71	1.35	0.81	0.89	2.0918	9	alkanediol	20111213	11.99883701	78.91851811	-0.393260313	0.119270121	4.459129732	10.47830668	1	4.57	281.2296874	0	10	2.45	12	0	13	14	0	40	0	0	4.0356	16.28606736	67.7	0	0	0	0	0	0	0	0	0	0	0	0
[truncated: 185 more columns]
