# Supplementary material for: Predicted Adsorption Affinity for Enteric Microbial Metabolites to Metal and Carbon Nanomaterials
Source: J Chem Inf Model. 2022 Jul 25;62(15):3589–603. doi: 10.1021/acs.jcim.2c00492 (PMC9364324; doi:10.1021/acs.jcim.2c00492)
Supplement: Supplementary file 3 — ci2c00492_si_003.zip [file ci2c00492_si_003.zip › TrainingValidationDataSets_Brinkmann2022/80Training_20Validation_split/ApplicabilityDomain_H/CV80validate_H.csv]

key	name	smiles	mp	csid	link	source	E	S	A	B	V	L	type	sortdate	BCUTw.1l	BCUTw.1h	BCUTc.1l	BCUTc.1h	BCUTp.1l	BCUTp.1h	Fsp3	XLogP	MW	LipinskiFailures	nRotB	MLogP	nAtomLAC	nAtomP	nAtomLC	nB	nBase	nAtom	nAromBond	naAromAtom	ALogP	ALogp2	AMR	nAcid	nSmallRings	nAromRings	nRingBlocks	nAromBlocks	nRings3	nRings4	nRings5	nRings6	nRings7	nRings8	nRings9
1578	3,4-dihydroxybenzoic acid	O=C(O)c1cc(O)c(O)cc1	201	71	http://goo.gl/mouej	W.E. Acree Jr. Data Collection 2011	1.14	1.29	1.22	0.7	1.0491	5.868	aromatic carboxylic acid	20111213	11.85	15.99792171	-0.358745906	0.290740866	4.086445782	8.099941211	0	0.986	154.1204155	0	1	1.79	NA	11	7	11	0	17	6	6	0.8996	0.80928016	36.2046	1	1	1	1	1	0	0	0	1	0	0	0
1759	3-cyanopyridine	c1cc(cnc1)C#N	50.33	78	http://goo.gl/mouej	W.E. Acree Jr. Data Collection 2011	0.75	1.26	0	0.62	0.83	4.164	pyridine derivative	20111213	11.95305148	14.04998404	-0.42281693	0.320586838	4.045030305	7.513631071	0	0.493	104.1095848	0	0	1.9	5	8	6	8	0	12	6	6	0.5583	0.31169889	29.6388	0	1	1	1	1	0	0	0	1	0	0	0
357	acetaldehyde	CC=O	-125.09	172	http://goo.gl/mouej	W.E. Acree Jr. Data Collection 2011	0.208	0.67	0	0.45	0.4061	1.23	aldehyde	20111213	11.98891055	16.00592359	-0.39017071	0.203633715	2.804045547	4.018512495	0.5	0.334	44.05263974	0	0	1.57	2	1	3	2	0	7	0	0	-0.1825	0.03330625	11.7183	0	0	0	0	0	0	0	0	0	0	0	0
359	butanal	O=CCCC	-97.75	256	http://goo.gl/mouej	W.E. Acree Jr. Data Collection 2011	0.187	0.65	0	0.45	0.688	2.27	aldehyde	20111213	11.89	15.99491564	-0.302852812	0.119716108	3.317310447	5.904771637	0.75	1.156	72.10587455	0	2	1.79	4	2	5	4	0	13	0	0	0.9406	0.88472836	20.9462	0	0	0	0	0	0	0	0	0	0	0	0
566	octanoic acid	CCCCCCCC(=O)O	16.46	370	http://goo.gl/mouej	W.E. Acree Jr. Data Collection 2011	0.15	0.65	0.62	0.45	1.3102	4.68	alkanoic acid	20111213	11.9962919	15.99825971	-0.351372895	0.278713531	3.711920383	7.269536194	0.875	3.018	144.2117491	0	6	2.12	8	3	9	9	0	26	0	0	2.718	7.387524	40.2756	1	0	0	0	0	0	0	0	0	0	0	0
576	pimelic acid	O=C(O)CCCCCC(=O)O	105.33	376	http://goo.gl/mouej	W.E. Acree Jr. Data Collection 2011	0.35	1.26	1.1	0.84	1.2437	5.277	alkanedioic acid	20111213	11.99632002	15.99928496	-0.351406651	0.278782688	3.707292969	7.211400643	0.714285714	0.575	160.16806	0	6	1.79	7	3	9	10	0	23	0	0	0.9586	0.91891396	37.34	2	0	0	0	0	0	0	0	0	0	0	0
2492	dibenzofurane	o2c1ccccc1c3c2cccc3	83.17	551	http://dx.doi.org/10.1021/ci049943w	Jes?s Jover; Ram?n Bosque; and Joaquim Sales. 2004. Determination of Abraham Solute Parameters from Molecular Structure. J. Chem. Inf. Comput. Sci. 44 (3)	1.407	1.02	0	0.17	1.1023	-123	organic	20040417	11.85	15.99491765	-0.308664547	0.135647732	6.83765625	9.455355103	0	3.421	168.1917617	0	0	2.67	0	13	7	15	0	21	15	13	3.3334	11.11155556	51.2268	0	3	3	1	1	0	0	1	2	0	0	0
4002	Ethanol	CCO	-114.13	682	http://dx.doi.org/10.1016/j.tca.2014.08.024	Mikhail A. Varfolomeeva. Ilnaz T. Rakipova. William E. Acree Jr.. Michela Brumfieldb. Michael H. Abrahamc.Examination of Hydrogen Bonding Interactions between Dissolved Solutes and Alkylbenzene Solvents Based on Abraham Model Correlations Derived From Measured Enthalpies of Solvation. Thermochimica Acta. 2014	0.246	0.42	0.37	0.48	0.4491	1.485	organic	20140902	11.99668808	15.99794144	-0.422125211	0.066940864	3.312473146	4.351780764	1	-0.076	46.06852124	0	0	1.57	2	0	3	2	0	9	0	0	-0.0092	8.46E-05	13.0093	0	0	0	0	0	0	0	0	0	0	0	0
20	HCN	C#N	-13.4	748	http://goo.gl/mouej	W.E. Acree Jr. Data Collection 2011	0.213	0.89	0.4	0.06	0.2366	1.01	gas	20111213	11.95312088	14.04995312	-0.443253347	0.276520882	2.334503079	2.983996921	0	-0.357	27.02537986	0	0	1.46	0	1	2	1	0	3	0	0	0.6046	0.36554116	6.1825	0	0	0	0	0	0	0	0	0	0	0	0
1836	imidazole	c1cnc[nH]1	90.17	773	http://goo.gl/mouej	W.E. Acree Jr. Data Collection 2011	0.71	0.85	0.42	0.78	0.5363	4.018	nitrogen-neterocyclic	20111213	11.98869083	14.01434764	-0.323614562	0.073403956	5.290482396	5.730769079	0	-0.038	68.07737712	0	0	1.57	2	5	3	5	0	9	5	5	-0.2828	0.07997584	19.0128	0	1	1	1	1	0	0	1	0	0	0	0
1850	nicotine	n1cc(ccc1)C2N(C)CCC2	-79	917	http://goo.gl/mouej	W.E. Acree Jr. Data Collection 2011	0.865	0.88	0	1.09	1.371	5.88	nitrogen-neterocyclic	20111213	11.9	14.00408413	-0.29891686	0.108032951	6.259676699	9.730711091	0.5	1.13	162.2319359	0	1	2.34	8	6	7	13	1	26	6	6	1.2427	1.54430329	49.6542	0	2	1	2	1	0	0	1	1	0	0	0
12	nitrous oxide	N#[N+][O-]	-90.81	923	http://goo.gl/mouej	W.E. Acree Jr. Data Collection 2011	0.068	0.35	0	0.1	0.281	0.164	gas	20111213	13.99687403	16.00097154	-0.109873054	0.111748562	2.277632991	2.865368229	0	-0.095	44.01281134	0	0	1.13	0	3	3	2	0	3	0	0	-0.3919	0.15358561	1.945	0	0	0	0	0	0	0	0	0	0	0	0
1490	N,N-dimethylaniline	N(c1ccccc1)(C)C	2.38	924	http://goo.gl/mouej	W.E. Acree Jr. Data Collection 2011	0.957	0.81	0	0.41	1.098	4.701	aromatic amine	20111213	11.99347921	14.00910048	-0.319608492	0.030653599	5.902703129	8.59088073	0.25	2.231	121.1799387	0	1	2.23	0	7	6	9	0	20	6	6	1.9922	3.96886084	40.4866	0	1	1	1	1	0	0	0	1	0	0	0
2875	4-aminobenzoic acid	O=C(O)c1ccc(N)cc1	188.53	953	http://precedings.nature.com/documents/4243/version/3	ONSChallenge Solubility Data	1.308	1.104	0.485	0.792	1.031	-123	organic solid	20120126	11.85	15.99591917	-0.327755212	0.29064419	4.076400806	8.06455718	0	0.82	137.1362496	0	1	1.9	NA	10	7	10	0	17	6	6	0.6878	0.47306884	37.5168	1	1	1	1	1	0	0	0	1	0	0	0
1875	urea	C(=O)(N)N	133.85	1143	http://goo.gl/mouej	W.E. Acree Jr. Data Collection 2011	0.501	1.49	0.83	0.84	0.4648	3.32	urea	20111213	11.99397673	15.9949159	-0.280823846	0.288680749	3.318997245	4.816115768	0	-1.686	60.05531025	0	0	1.24	0	4	3	3	0	8	0	0	-1.0421	1.08597241	13.1426	0	0	0	0	0	0	0	0	0	0	0	0
2010	xanthine	c1[nH]c2c(n1)nc(nc2O)O	257.211	1151	http://goo.gl/mouej	W.E. Acree Jr. Data Collection 2011	1.39	1.47	0.9	1.09	0.9405	5.917	drug	20111213	11.99640026	15.99826176	-0.349069612	0.288796718	4.546562642	8.163697571	0	0.825	152.1110652	0	0	1.35	3	11	6	12	0	15	10	9	0.2877	0.08277129	33.7906	0	2	2	1	1	0	0	1	1	0	0	0
2901	acetaminophen	O=C(Nc1ccc(O)cc1)C	169.15	1906	http://precedings.nature.com/documents/4243/version/3	ONSChallenge Solubility Data	1.317	1.061	0.756	0.897	1.172	-123	organic solid	20120126	11.89	15.99591967	-0.360718817	0.251102879	4.199143125	8.415819146	0.125	0.87	151.162867	0	2	2.01	2	10	8	11	0	20	6	6	0.683	0.466489	40.8343	0	1	1	1	1	0	0	0	1	0	0	0
220	dibromomethane	BrCBr	-52.62	2916	http://goo.gl/mouej	W.E. Acree Jr. Data Collection 2011	0.71	0.69	0.11	0.07	0.5995	2.886	bromoalkane	20111213	11.99981917	78.91943323	-0.166165378	0.159215159	6.695198061	8.843647734	1	2.195	173.8336733	0	0	1.35	0	0	3	2	0	5	0	0	1.4959	2.23771681	22.0715	0	0	0	0	0	0	0	0	0	0	0	0
2862	2,5-dihydroxybenzoic acid	O=C(O)c1cc(O)ccc1O	202.9	3350	http://precedings.nature.com/documents/4243/version/3	ONSChallenge Solubility Data	1.477	2.434	1.081	0.741	1.049	-123	organic solid	20120126	11.99632002	15.99928496	-0.38533653	0.293314887	4.130555205	8.250007002	0	1.254	154.1204155	0	1	1.79	NA	11	6	11	0	17	6	6	0.8996	0.80928016	36.2046	1	1	1	1	1	0	0	0	1	0	0	0
568	2-methylpropenoic acid	CC(=C)C(=O)O	16	3951	http://goo.gl/mouej	W.E. Acree Jr. Data Collection 2011	0.354	0.6	0.62	0.41	0.7036	2.87	alkanoic acid	20111213	11.99646145	15.99825808	-0.34709025	0.304821806	3.812120629	6.824253213	0.25	0.393	86.08939797	0	1	1.68	3	5	4	5	0	12	0	0	0.9141	0.83557881	21.6485	1	0	0	0	0	0	0	0	0	0	0	0
325	methoxyflurane	ClC(Cl)C(F)(F)OC	-35.25	3973	http://goo.gl/mouej	W.E. Acree Jr. Data Collection 2011	0.109	0.67	0.07	0.14	0.87	2.864	ether	20111213	11.99654869	34.9698533	-0.351485946	0.396641259	4.050375	8.240127626	1	1.911	164.9660572	0	2	1.24	2	0	5	7	0	12	0	0	2.143	4.592449	27.975	0	0	0	0	0	0	0	0	0	0	0	0
1933	prometon	O(c1nc(nc(n1)NC(C)C)NC(C)C)C	91.5	4759	http://goo.gl/mouej	W.E. Acree Jr. Data Collection 2011	1.07	1.1	0.22	1.12	1.8377	8.08	pesticide	20111213	11.99624937	15.99794622	-0.347562339	0.272842705	4.757168314	8.703209482	0.7	2.056	225.2911543	0	5	1.9	3	9	9	16	0	35	6	6	2.5623	6.56538129	67.5428	0	1	1	1	1	0	0	0	1	0	0	0
1715	2-phenylethanol	c1ccc(cc1)CCO	-27	5830	http://goo.gl/mouej	W.E. Acree Jr. Data Collection 2011	0.811	0.86	0.31	0.65	1.0569	4.628	aromatic alkanol	20111213	11.99629191	15.99794303	-0.421193052	0.073520336	4.10661516	8.247255633	0.25	1.369	122.1646996	0	2	2.23	NA	6	7	9	0	19	6	6	1.5467	2.39228089	37.6285	0	1	1	1	1	0	0	0	1	0	0	0
1882	phenylurea	O=C(Nc1ccccc1)N	147	5915	http://goo.gl/mouej	W.E. Acree Jr. Data Collection 2011	1.11	1.33	0.79	0.79	1.0726	6.332	urea	20111213	11.99351185	15.99491741	-0.280084257	0.295519006	4.108043082	8.315130949	0	0.398	136.1514886	0	2	1.9	0	10	7	10	0	18	6	6	0.7404	0.54819216	37.8169	0	1	1	1	1	0	0	0	1	0	0	0
362	hexanal	O=CCCCCC	-56	5949	http://goo.gl/mouej	W.E. Acree Jr. Data Collection 2011	0.146	0.65	0	0.45	0.97	3.37	aldehyde	20111213	11.89	15.99491614	-0.302860389	0.119737389	3.435200638	6.773408336	0.833333333	2.294	100.1591094	0	4	2.01	6	2	7	6	0	19	0	0	1.853	3.433609	30.1482	0	0	0	0	0	0	0	0	0	0	0	0
179	trichloromethane	ClC(Cl)Cl	-63.2	5977	http://goo.gl/mouej	W.E. Acree Jr. Data Collection 2011	0.43	0.49	0.15	0.02	0.6167	2.48	chloroalk_ne	20111213	11.99947313	34.97105666	-0.149915946	0.286561375	5.938437168	8.48476227	1	2.074	119.3774894	0	0	1.24	0	0	3	3	0	5	0	0	1.6172	2.61533584	21.3642	0	0	0	0	0	0	0	0	0	0	0	0
1403	phenacyl bromide	O=C(c1ccccc1)CBr	49.83	6023	http://goo.gl/mouej	W.E. Acree Jr. Data Collection 2011	1.059	1.44	0	0.44	1.189	-123	aromatic ketone	20111213	11.99884416	78.91851804	-0.292189474	0.179357767	5.214089571	9.068883757	0.125	2.474	199.0444053	0	2	2.12	NA	8	7	10	0	17	6	6	2.4604	6.05356816	44.3477	0	1	1	1	1	0	0	0	1	0	0	0
184	1,1,1-trichloroethane	ClC(Cl)(Cl)C	-31.14	6042	http://goo.gl/mouej	W.E. Acree Jr. Data Collection 2011	0.37	0.41	0	0.09	0.7576	2.733	chloroalk_ne	20111213	11.89	34.97085294	-0.117773013	0.304646414	6.57125	9.7416193	1	2.469	133.4041068	0	0	1.35	2	0	3	4	0	8	0	0	2.0293	4.11805849	26.2173	0	0	0	0	0	0	0	0	0	0	0	0
4079	2-Methyl-5,7-dichloro-8-hydroxyquinoline	CC1=NC2=C(C=C1)C(=CC(=C2O)Cl)Cl	114.5	6062	http://dx.doi.org/10.1080/01496395.2014.928768	Michael H. Abraham and William E. Acree Jr. (2014) Descriptors for the Prediction of Partition Coefficients of 8-Hydroxyquinoline and its Derivatives. Separation Science and Technology. 49:14. 2135-2141	1.56	1.1	0	0.54	1.4887	7.42	this work	20140908	11.99853173	34.97015579	-0.356604792	0.131049696	5.856239864	10.19633432	0.1	3.278	228.0749275	0	0	2.12	NA	11	7	15	0	21	11	10	3.3603	11.29161609	55.8745	0	2	2	1	1	0	0	0	2	0	0	0
145	propyne	C#CC	-102.7	6095	http://goo.gl/mouej	W.E. Acree Jr. Data Collection 2011	0.183	0.25	0.12	0.14	0.4453	1.025	alkyne	20111213	11.89	12.11001818	-0.178480849	0.066027639	3.767246909	4.452903446	0.333333333	1.017	40.06397071	0	0	1.79	3	2	3	2	0	7	0	0	1.9249	3.70524001	14.0668	0	0	0	0	0	0	0	0	0	0	0	0
75	cyclopropane	C1CC1	-127.37	6111	http://goo.gl/mouej	W.E. Acree Jr. Data Collection 2011	0.41	0.23	0	0	0.4227	1.314	cycloalkane	20111213	11.9	12.10002	-0.152797442	0.047222554	4.64	4.840019996	1	1.707	42.07985221	0	0	1.79	0	0	2	3	0	9	0	0	1.3686	1.87306596	13.803	0	1	0	1	0	1	0	0	0	0	0	0
225	2-bromopropane	BrC(C)C	-89	6118	http://goo.gl/mouej	W.E. Acree Jr. Data Collection 2011	0.332	0.35	0	0.14	0.7063	2.39	bromoalkane	20111213	11.89	78.91833714	-0.140177419	0.113426398	6.049066759	8.245524264	1	2.033	122.9913209	0	0	1.68	3	0	3	3	0	11	0	0	1.7174	2.94946276	23.462	0	0	0	0	0	0	0	0	0	0	0	0
31	2-methylpropane	CC(C)C	-148.95	6120	http://goo.gl/mouej	W.E. Acree Jr. Data Collection 2011	0	0	0	0	0.6722	1.409	alkane	20111213	11.89	12.11003668	-0.166165952	0.054292795	5.11729559	6.394051595	1	2.555	58.12235113	0	0	1.9	3	0	3	3	0	14	0	0	1.992	3.968064	20.1538	0	0	0	0	0	0	0	0	0	0	0	0
246	2-iodopropane	IC(C)C	-90	6122	http://goo.gl/mouej	W.E. Acree Jr. Data Collection 2011	0.622	0.35	0	0.17	0.7895	2.9	iodoalkane	20111213	11.89	126.904473	-0.138201537	0.089601439	7.195878933	10.5336303	1	2.233	169.992266	0	0	1.68	3	0	3	3	0	11	0	0	2.2487	5.05665169	28.8091	0	0	0	0	0	0	0	0	0	0	0	0
182	1,1-dichloroethane	ClC(Cl)C	-96.95	6125	http://goo.gl/mouej	W.E. Acree Jr. Data Collection 2011	0.32	0.49	0.1	0.1	0.6352	2.316	chloroalk_ne	20111213	11.89	34.96985285	-0.146537378	0.208802559	5.59325	7.787667667	1	1.816	98.95910997	0	0	1.46	2	0	3	3	0	8	0	0	1.2509	1.56475081	21.2806	0	0	0	0	0	0	0	0	0	0	0	0
160	1,1-difluoroethane	FC(F)C	-117	6128	http://goo.gl/mouej	W.E. Acree Jr. Data Collection 2011	-0.25	0.47	0.04	0.07	0.4258	0.57	fluoroalkane	20111213	11.89	18.9994038	-0.211224441	0.278816616	2.52275	3.852041758	1	1.542	66.05004125	0	0	1.46	2	0	3	3	0	8	0	0	0.6551	0.42915601	11.4436	0	0	0	0	0	0	0	0	0	0	0	0
267	difluorochloromethane	ClC(F)F	-151.7	6132	http://goo.gl/mouej	W.E. Acree Jr. Data Collection 2011	0	0.25	0.2	0	0.4073	0.69	haloalkane	20111213	11.99827128	34.96885285	-0.206951349	0.359897701	2.864937642	4.39395858	1	1.8	86.46842067	0	0	1.24	0	0	3	3	0	5	0	0	1.2238	1.49768644	11.6946	0	0	0	0	0	0	0	0	0	0	0	0
2236	tert-butyl alcohol	CC(C)(C)O	25.35	6146	http://dx.doi.org/10.1021/ci049943w	Jes?s Jover; Ram?n Bosque; and Joaquim Sales. 2004. Determination of Abraham Solute Parameters from Molecular Structure. J. Chem. Inf. Comput. Sci. 44 (3)	0.18	0.3	0.31	0.6	0.5159	-123	organic	20040417	11.99646149	15.99794197	-0.415690965	0.082652418	4.576436188	6.860312569	1	0.801	74.12175605	0	0	1.79	3	0	3	4	0	15	0	0	0.5733	0.32867289	22.0651	0	0	0	0	0	0	0	0	0	0	0	0
2471	2,2-dimethyl-1-propanol	OCC(C)(C)C	52.17	6164	http://dx.doi.org/10.1021/ci049943w	Jes?s Jover; Ram?n Bosque; and Joaquim Sales. 2004. Determination of Abraham Solute Parameters from Molecular Structure. J. Chem. Inf. Comput. Sci. 44 (3)	0.22	0.36	0.37	0.53	0.6138	-123	organic	20040417	11.89	15.99491589	-0.395185904	0.075816688	4.267372386	7.883272297	1	0.974	88.14837346	0	1	1.9	3	0	4	5	0	18	0	0	1.1075	1.22655625	26.4036	0	0	0	0	0	0	0	0	0	0	0	0
295	1,2-difluorotetrachloroethane	ClC(Cl)(F)C(Cl)(Cl)F	26	6187	http://goo.gl/mouej	W.E. Acree Jr. Data Collection 2011	0.227	0.33	0	0.02	0.9154	3.03	haloalkane	20111213	11.99782584	34.97185353	-0.204981567	0.403673419	5.477270527	9.604260304	1	3.608	203.8300285	0	1	1.02	2	0	4	7	0	8	0	0	2.983	8.898289	32.2084	0	0	0	0	0	0	0	0	0	0	0	0
2377	chloropentafluoroethane	FC(F)(F)C(Cl)(F)F	-99.4	6190	http://dx.doi.org/10.1021/ci049943w	Jes?s Jover; Ram?n Bosque; and Joaquim Sales. 2004. Determination of Abraham Solute Parameters from Molecular Structure. J. Chem. Inf. Comput. Sci. 44 (3)	-0.36	-0.12	0	0	0.6013	-123	organic	20040417	11.99782577	34.96885308	-0.190694408	0.476578228	2.92075	5.512823156	1	3.197	154.4664255	0	1	1.02	2	0	4	7	0	8	0	0	2.3929	5.72597041	17.704	0	0	0	0	0	0	0	0	0	0	0	0
127	2-methylbuta-1,3-diene	CC(=C)C=C	-145.97	6309	http://goo.gl/mouej	W.E. Acree Jr. Data Collection 2011	0.313	0.23	0	0.1	0.7271	2.101	alkene	20111213	11.79	12.21002884	-0.293085342	0.128161241	5.216910898	7.225503793	0.2	2.348	68.11720551	0	1	2.01	4	4	4	4	0	13	0	0	1.8614	3.46480996	24.5764	0	0	0	0	0	0	0	0	0	0	0	0
478	2-methylpropionitrile	N#CC(C)C	-71.88	6311	http://goo.gl/mouej	W.E. Acree Jr. Data Collection 2011	0.142	0.87	0	0.4	0.686	2.465	nitrile	20111213	11.89	14.00307606	-0.262335958	0.12163694	3.819997573	6.572924343	0.75	0.577	69.10523207	0	0	1.79	3	2	4	4	0	12	0	0	1.174	1.378276	20.8244	0	0	0	0	0	0	0	0	0	0	0	0
4041	2-Methylpropan-1-ol	CC(C)CO	-108	6312	http://dx.doi.org/10.1016/j.tca.2014.08.024	Mikhail A. Varfolomeeva. Ilnaz T. Rakipova. William E. Acree Jr.. Michela Brumfieldb. Michael H. Abrahamc.Examination of Hydrogen Bonding Interactions between Dissolved Solutes and Alkylbenzene Solvents Based on Abraham Model Correlations Derived From Measured Enthalpies of Solvation. Thermochimica Acta. 2014	0.217	0.39	0.37	0.48	0.7309	2.413	organic	20140902	11.99646149	15.99794197	-0.421345168	0.071853976	3.945673112	6.6197529	1	0.579	74.12175605	0	1	1.79	3	0	4	4	0	15	0	0	0.8338	0.69522244	22.0053	0	0	0	0	0	0	0	0	0	0	0	0
372	butanone	CCC(=O)C	-86.65	6321	http://goo.gl/mouej	W.E. Acree Jr. Data Collection 2011	0.166	0.7	0	0.51	0.6879	2.287	ketone	20111213	11.89	15.99491564	-0.299501627	0.190864822	3.800872342	5.916761187	0.75	0.438	72.10587455	0	1	1.79	4	1	4	4	0	13	0	0	0.4229	0.17884441	20.8217	0	0	0	0	0	0	0	0	0	0	0	0
538	N-methylacetamide	O=C(NC)C	27.33	6334	http://goo.gl/mouej	W.E. Acree Jr. Data Collection 2011	0.35	1.28	0.4	0.71	0.6468	2.974	alkaneamide	20111213	11.89	15.99491589	-0.281442527	0.247215161	3.717122177	5.609100853	0.666666667	-0.29	73.0939011	0	1	1.57	2	3	4	4	0	12	0	0	-0.6262	0.39212644	19.3626	0	0	0	0	0	0	0	0	0	0	0	0
1833	3-methylindole	Cc1c[nH]c2c1cccc2	96.17	6480	http://goo.gl/mouej	W.E. Acree Jr. Data Collection 2011	1.2	1.06	0.44	0.22	1.087	6.114	nitrogen-neterocyclic	20111213	11.85	14.00307859	-0.264129013	0.146063396	6.210836449	9.068633491	0.111111111	2.356	131.1747931	0	0	2.34	NA	9	6	11	0	19	10	9	2.6097	6.81053409	42.1857	0	2	2	1	1	0	0	1	1	0	0	0
1530	phthalimide	O=C2c1ccccc1C(=O)N2	236	6550	http://goo.gl/mouej	W.E. Acree Jr. Data Collection 2011	1.183	2.05	0.4	0.42	1.0208	6.193	benzamide	20111213	11.99447287	15.99591969	-0.275406511	0.260825424	4.60896875	8.723635711	0	0.992	147.131104	0	0	2.01	NA	11	6	12	0	16	6	6	0.6565	0.43099225	38.3192	0	2	2	1	1	0	0	1	1	0	0	0
1588	1-naphthoic acid	c1ccc2c(c1)cccc2C(=O)O	161.33	6586	http://goo.gl/mouej	W.E. Acree Jr. Data Collection 2011	1.46	1.2	0.65	0.46	1.3007	-123	aromatic carboxylic acid	20111213	11.99623307	15.99826093	-0.34666702	0.310234424	4.370135042	9.692633612	0	2.903	172.1804308	0	1	2.45	NA	13	7	14	0	21	11	10	2.3428	5.48871184	49.2666	1	2	2	1	1	0	0	0	2	0	0	0
2927	carbazole	c1ccc2c(c1)c3ccccc3[nH]2	244.9	6593	http://precedings.nature.com/documents/4243/version/3	ONSChallenge Solubility Data	2.253	1.578	0.487	0.549	1.315	-123	organic solid	20120126	11.98839569	14.01425074	-0.32192409	0.092239948	6.99253125	9.752080246	0	3.531	167.2070008	0	0	2.67	0	13	7	15	0	22	15	13	3.3233	11.04432289	53.4722	0	3	3	1	1	0	0	1	2	0	0	0
1487	2,6-dimethylaniline	Nc1c(cccc1C)C	10.55	6630	http://goo.gl/mouej	W.E. Acree Jr. Data Collection 2011	0.972	0.9	0.05	0.49	1.098	-123	aromatic amine	20111213	11.89	14.00307807	-0.302035378	0.0746196	6.035921844	8.590887707	0.25	1.657	121.1799387	0	0	2.23	NA	7	5	9	0	20	6	6	2.0558	4.22631364	40.8408	0	1	1	1	1	0	0	0	1	0	0	0
2654	n-methylbenzenesulfonamide	O=S(=O)(c1ccccc1C)N	156.15	6658	http://dx.doi.org/10.1021/ci049943w	Jes?s Jover; Ram?n Bosque; and Joaquim Sales. 2004. Determination of Abraham Solute Parameters from Molecular Structure. J. Chem. Inf. Comput. Sci. 44 (3)	1.1	1.5	0.3	0.82	1.0445	-123	organic	20040417	11.999	31.97274484	-0.249597101	0.263398493	6.848454411	11.19362862	0.142857143	0.707	171.2182161	0	1	1.79	NA	10	6	11	0	20	6	6	1.0214	1.04325796	43.2571	0	1	1	1	1	0	0	0	1	0	0	0
1582	5-bromosalicylic acid	Brc1cc(C(=O)O)c(O)cc1	168	6706	http://goo.gl/mouej	W.E. Acree Jr. Data Collection 2011	1.497	1.07	0.62	0.43	1.1654	6.346	aromatic carboxylic acid	20111213	11.85	78.91833725	-0.359635408	0.293286651	4.295712939	9.841730417	0	2.458	217.0165978	0	1	1.79	NA	10	6	11	0	16	6	6	1.9154	3.66875716	42.1333	1	1	1	1	1	0	0	0	1	0	0	0
865	1-bromonaphthalene	Brc2cccc1ccccc12	-1.27	6735	http://goo.gl/mouej	W.E. Acree Jr. Data Collection 2011	1.59	1.13	0	0.13	1.26	-123	haloaromatic	20111213	11.85	78.91833725	-0.121369915	0.184193283	7.093518044	10.73867702	0	4.086	207.0664722	0	0	2.45	0	10	6	12	0	18	11	10	3.4868	12.15777424	50.131	0	2	2	1	1	0	0	0	2	0	0	0
796	1-methylnaphthalene	c1cccc2cccc(c12)C	-10.1	6736	http://goo.gl/mouej	W.E. Acree Jr. Data Collection 2011	1.337	0.94	0	0.22	1.2263	5.802	alkylnaphthalene	20111213	11.89	12.11017617	-0.150953213	0.069245376	6.418717935	9.494508638	0.090909091	3.725	142.1975024	0	0	2.67	NA	10	6	12	0	21	11	10	3.2246	10.39804516	47.5494	0	2	2	1	1	0	0	0	2	0	0	0
1453	1,2-dicyanobenzene	N#Cc1ccccc1C#N	140	6775	http://goo.gl/mouej	W.E. Acree Jr. Data Collection 2011	0.874	1.96	0	0.41	1.0258	5.595	aromatic nitrile	20111213	11.95302754	14.04998537	-0.422871302	0.320441727	4.272135462	8.399884237	0	1.468	128.1310566	0	0	2.12	NA	10	6	10	0	14	6	6	1.5878	2.52110884	37.5334	0	1	1	1	1	0	0	0	1	0	0	0
1491	N,N-diethylaniline	N(c1ccccc1)(CC)CC	-38.2	6794	http://goo.gl/mouej	W.E. Acree Jr. Data Collection 2011	0.953	0.8	0	0.41	1.3798	5.287	aromatic amine	20111213	11.89	14.00307907	-0.275126755	0.087466912	5.668300635	9.219654636	0.4	3.077	149.2331735	0	3	2.45	2	7	7	11	0	26	6	6	2.6898	7.23502404	49.9826	0	1	1	1	1	0	0	0	1	0	0	0
92	bicyclohexyl	C1CC(CCC1)C2CCCCC2	4	6827	http://goo.gl/mouej	W.E. Acree Jr. Data Collection 2011	0.531	0.33	0	0.07	1.5822	5.922	cycloalkane	20111213	11.9	12.10021925	-0.143946263	0.056612951	6.956296875	9.788479559	1	6.366	166.3035273	1	1	2.78	0	0	8	13	0	34	0	0	4.694	22.033636	53.305	0	2	0	2	0	0	0	0	2	0	0	0
1494	4-aminobiphenyl	c2c(c1ccc(N)cc1)cccc2	53.5	6835	http://goo.gl/mouej	W.E. Acree Jr. Data Collection 2011	1.565	1.48	0.26	0.48	1.424	7.698	aromatic amine	20111213	11.85	14.0030801	-0.30248446	0.092402857	5.604443302	9.535833005	0	3.145	169.2228823	0	1	2.67	0	13	9	14	0	24	12	12	2.6018	6.76936324	55.8946	0	2	2	2	2	0	0	0	2	0	0	0
2171	2-acetylnaphthalene	O=C(c2ccc1c(cccc1)c2)C	54.5	6855	http://goo.gl/mouej	W.E. Acree Jr. Data Collection 2011	1.5	1.4	0	0.55	1.3829	-123	organic	20111213	11.89	15.99491765	-0.294042765	0.215495901	4.599738078	9.377574628	0.083333333	3.165	170.2076432	0	1	2.67	NA	12	8	14	0	23	11	10	2.4783	6.14197089	52.911	0	2	2	1	1	0	0	0	2	0	0	0
1848	benzotriazole	Cc1[nH]c2ccccc2n1	98.33	6950	http://goo.gl/mouej	W.E. Acree Jr. Data Collection 2011	1.473	1.46	0.67	0.48	0.8642	5.669	nitrogen-neterocyclic	20111213	11.98848879	14.014351	-0.298244808	0.143420291	5.790556788	8.51751684	0.125	1.553	132.1628196	0	0	2.12	2	9	6	11	0	18	10	9	1.6477	2.71491529	39.8835	0	2	2	1	1	0	0	1	1	0	0	0
1637	3,4-dichlorophenol	Clc1ccc(O)cc1Cl	67	6988	http://goo.gl/mouej	W.E. Acree Jr. Data Collection 2011	1.02	1.24	0.93	0	1.0199	-123	phenol derivative	20111213	11.99856245	34.97015535	-0.360352092	0.144284666	4.960934176	9.299243489	0	2.86	163.0014585	0	0	1.79	0	7	6	9	0	13	6	6	2.8914	8.36019396	37.3617	0	1	1	1	1	0	0	0	1	0	0	0
1641	2,4,5-trichlorophenol	Clc1cc(O)c(Cl)cc1Cl	67.7	7001	http://goo.gl/mouej	W.E. Acree Jr. Data Collection 2011	1.07	0.92	0.73	0.1	1.142	-123	phenol derivative	20111213	11.99856245	34.97105747	-0.357835172	0.143994199	5.449933017	9.729127403	0	3.482	197.4464553	0	0	1.68	0	7	6	10	0	13	6	6	3.5558	12.64371364	42.1665	0	1	1	1	1	0	0	0	1	0	0	0
194	1,2,3-trichloropropane	ClCC(Cl)CCl	-14.57	7013	http://goo.gl/mouej	W.E. Acree Jr. Data Collection 2011	0.547	0.65	0.03	0.31	0.8985	3.582	chloroalk_ne	20111213	11.99863545	34.97105692	-0.213589753	0.114917286	5.658611558	9.039002805	1	2.379	147.4307242	0	2	1.46	3	0	5	5	0	11	0	0	2.2057	4.86511249	29.6691	0	0	0	0	0	0	0	0	0	0	0	0
1583	5-nitrosalicylic acid	O=C(O)c1cc(ccc1O)[N+]([O-])=O	230.75	7042	http://goo.gl/mouej	W.E. Acree Jr. Data Collection 2011	1.33	1.23	0.82	0.47	1.1646	6.305	aromatic carboxylic acid	20111213	11.999	16.01706918	-0.359639954	0.293321498	3.691969141	8.433633692	0	1.552	183.1185829	0	2	1.57	NA	13	7	13	0	18	6	6	1.0614	1.12656996	41.8352	1	1	1	1	1	0	0	0	1	0	0	0
2866	3-methylbenzoic acid	O=C(O)c1cc(ccc1)C	109.92	7140	http://precedings.nature.com/documents/4243/version/3	ONSChallenge Solubility Data	0.936	0.914	0.535	0.415	1.073	-123	organic solid	20120126	11.89	15.99591866	-0.327722391	0.290647354	4.120932224	8.211510018	0.125	2.074	136.1482231	0	1	2.12	NA	9	6	10	0	18	6	6	1.9206	3.68870436	37.8576	1	1	1	1	1	0	0	0	1	0	0	0
2865	3-hydroxybenzoic acid	O=C(O)c1cc(O)ccc1	202.33	7142	http://precedings.nature.com/documents/4243/version/3	ONSChallenge Solubility Data	1.18	1.83	1.127	0.502	0.99	-123	organic solid	20120126	11.85	15.99691994	-0.360431409	0.29073297	4.071743715	8.03947153	0	1.231	138.1210106	0	1	1.9	NA	10	6	10	0	16	6	6	1.167	1.361889	34.5105	1	1	1	1	1	0	0	0	1	0	0	0
1423	methyl 3-methylbenzoate	O=C(OC)c1cc(ccc1)C	30.951	7157	http://goo.gl/mouej	W.E. Acree Jr. Data Collection 2011	0.754	0.88	0	0.47	1.214	-123	aromatic ester	20111213	11.89	15.99591916	-0.31517285	0.292989142	4.435303496	8.525882799	0.222222222	2.395	150.1748405	0	2	2.23	NA	9	7	11	0	21	6	6	2.1716	4.71584656	42.6267	0	1	1	1	1	0	0	0	1	0	0	0
1506	1,3-dinitrobenzene	c1cc(cc(c1)[N+](=O)[O-])[N+](=O)[O-]	89.25	7172	http://goo.gl/mouej	W.E. Acree Jr. Data Collection 2011	1.15	1.6	0	0.47	1.0648	5.903	aromatic nitro	20111213	11.999	16.0016763	-0.1783205	0.129935518	3.66790625	7.750643414	0	1.806	168.1072045	0	2	1.46	0	12	7	12	0	16	6	6	1.6188	2.62051344	40.7074	0	1	1	1	1	0	0	0	1	0	0	0
1424	methyl 4-methylbenzoate	O=C(OC)c1ccc(cc1)C	34.73	7175	http://goo.gl/mouej	W.E. Acree Jr. Data Collection 2011	0.73	0.88	0	0.47	1.214	-123	aromatic ester	20111213	11.89	15.99591916	-0.315172944	0.292980169	4.396007153	8.36869574	0.222222222	2.395	150.1748405	0	2	2.23	NA	9	8	11	0	21	6	6	2.1716	4.71584656	42.6267	0	1	1	1	1	0	0	0	1	0	0	0
1496	benzylamine	c1ccc(cc1)CN	-12.5	7223	http://goo.gl/mouej	W.E. Acree Jr. Data Collection 2011	0.829	0.77	0.15	0.72	0.9571	4.385	phenylalkaneamine	20111213	11.993512	14.00909993	-0.358228541	0.050751506	5.079787018	8.045880605	0.142857143	1.144	107.1533213	0	1	2.12	NA	6	6	8	1	17	6	6	0.9359	0.87590881	34.5314	0	1	1	1	1	0	0	0	1	0	0	0
1489	N-methylaniline	CNc1ccccc1	-57	7234	http://goo.gl/mouej	W.E. Acree Jr. Data Collection 2011	0.948	0.9	0.17	0.43	0.9571	4.478	aromatic amine	20111213	11.85	14.00307759	-0.291515156	0.138258793	5.280089347	7.987560263	0.142857143	1.668	107.1533213	0	1	2.12	0	7	6	8	0	17	6	6	1.6387	2.68533769	36.2518	0	1	1	1	1	0	0	0	1	0	0	0
409	diphenyl carbonate	c1ccc(cc1)OC(=O)Oc2ccccc2	80.33	7315	http://goo.gl/mouej	W.E. Acree Jr. Data Collection 2011	1.28	1.53	0	0.59	1.5982	7.843	carbonate	20111213	11.85	15.99692447	-0.255352207	0.416002148	4.27758811	7.961151023	0	3.544	214.217189	0	4	2.56	0	16	11	17	0	26	12	12	3.8175	14.57330625	58.5916	0	2	2	2	2	0	0	0	2	0	0	0
2185	2-phenylethylbromide	BrCCc1ccccc1	-60.85	7383	http://goo.gl/mouej	W.E. Acree Jr. Data Collection 2011	0.974	0.94	0	0.3	1.173	-123	organic	20111213	11.85	78.91833722	-0.202702402	0.097667974	6.56221878	8.924565014	0.25	3.181	185.0608819	0	2	2.23	NA	6	7	9	0	18	6	6	2.8958	8.38565764	43.663	0	1	1	1	1	0	0	0	1	0	0	0
2160	phenylacetamide	O=C(N)Cc1ccccc1	157	7397	http://goo.gl/mouej	W.E. Acree Jr. Data Collection 2011	0.95	1.27	0.44	0.89	1.114	-123	organic	20111213	11.85	15.99491715	-0.281053191	0.201437558	4.191793025	8.502378892	0.125	0.721	135.1634621	0	2	2.12	NA	6	7	10	0	19	6	6	0.867	0.751689	39.1878	0	1	1	1	1	0	0	0	1	0	0	0
762	1,4-diethylbenzene	c1cc(ccc1CC)CC	-42.94	7448	http://goo.gl/mouej	W.E. Acree Jr. Data Collection 2011	0.645	0.5	0	0.18	1.28	4.732	alkylbenzene	20111213	11.89	12.11015511	-0.156964492	0.065318248	5.499062742	8.366422458	0.4	3.824	134.2185295	0	2	2.56	NA	6	8	10	0	24	6	6	3.7148	13.79973904	45.3424	0	1	1	1	1	0	0	0	1	0	0	0
434	ethyl propanoate	O=C(OCC)CC	-73.3	7463	http://goo.gl/mouej	W.E. Acree Jr. Data Collection 2011	0.087	0.58	0	0.45	0.8875	2.807	ester	20111213	11.89	15.99591715	-0.315932493	0.261193084	3.878933304	6.006100851	0.8	0.917	102.1318969	0	3	1.79	3	3	6	6	0	17	0	0	1.0368	1.07495424	26.7877	0	0	0	0	0	0	0	0	0	0	0	0
1865	methylurethane	O=C(OCC)NC	30.461	7466	http://goo.gl/mouej	W.E. Acree Jr. Data Collection 2011	0.263	0.82	0.24	0.61	0.8464	3.3	urethane	20111213	11.99365683	15.99591769	-0.303138332	0.337052965	3.795183255	5.748400495	0.75	0.304	103.1199234	0	3	1.57	2	4	6	6	0	16	0	0	0.3658	0.13380964	25.7342	0	0	0	0	0	0	0	0	0	0	0	0
2924	caprolactam	O=C1NCCCCC1	69.43	7480	http://precedings.nature.com/documents/4243/version/3	ONSChallenge Solubility Data	0.369	0.83	0.252	0.782	0.961	-123	organic solid	20120126	11.9	15.99491664	-0.281119826	0.244489552	4.297497302	7.02993062	0.833333333	0.404	113.1578718	0	0	1.9	6	3	5	8	0	19	0	0	0.5416	0.29333056	31.4595	0	1	0	1	0	0	0	0	0	1	0	0
373	2-pentanone	O=C(C)CCC	-77.72	7607	http://goo.gl/mouej	W.E. Acree Jr. Data Collection 2011	0.143	0.68	0	0.51	0.829	2.755	ketone	20111213	11.89	15.99491589	-0.299493669	0.129608514	3.958059476	6.545506862	0.8	1.007	86.13249195	0	2	1.9	5	2	5	5	0	16	0	0	0.8791	0.77281681	25.4227	0	0	0	0	0	0	0	0	0	0	0	0
45	2,4-dimethylpentane	CC(C)CC(C)C	-120.63	7619	http://goo.gl/mouej	W.E. Acree Jr. Data Collection 2011	0	0	0	0	1.0949	2.809	alkane	20111213	11.89	12.11009426	-0.164615304	0.056093615	5.749051432	7.648782394	1	4.201	100.2022033	0	2	2.23	5	0	5	6	0	23	0	0	3.1562	9.96159844	33.9044	0	0	0	0	0	0	0	0	0	0	0	0
422	isopropyl acetate	O=C(OC(C)C)C	-73.2	7627	http://goo.gl/mouej	W.E. Acree Jr. Data Collection 2011	0.055	0.57	0	0.47	0.8875	2.546	ester	20111213	11.89	15.99591715	-0.313091186	0.301801421	3.72174662	6.621130125	0.8	1.124	102.1318969	0	2	1.79	3	3	5	6	0	17	0	0	0.7474	0.55860676	26.579	0	0	0	0	0	0	0	0	0	0	0	0
833	1,3,5-trichlorobenzene	Clc1cc(Cl)cc(Cl)c1	64.18	7662	http://goo.gl/mouej	W.E. Acree Jr. Data Collection 2011	0.98	0.73	0	0	1.0836	5.045	haloaromatic	20111213	11.85	34.97085347	-0.131268781	0.188584443	6.3741875	9.206966537	0	3.888	181.4470504	0	0	1.79	0	6	5	9	0	12	6	6	3.8232	14.61685824	40.4724	0	1	1	1	1	0	0	0	1	0	0	0
2249	4-methyl-2-pentyl acetate	O=C(OC(C)CC(C)C)C	-64	7671	http://dx.doi.org/10.1021/ci049943w	Jes?s Jover; Ram?n Bosque; and Joaquim Sales. 2004. Determination of Abraham Solute Parameters from Molecular Structure. J. Chem. Inf. Comput. Sci. 44 (3)	0	0.54	0	0.47	0.9662	-123	organic	20040417	11.89	15.99591866	-0.312808236	0.301824299	3.878933572	7.878642698	0.875	2.559	144.2117491	0	4	2.12	5	3	7	9	0	26	0	0	1.9791	3.91683681	40.2528	0	0	0	0	0	0	0	0	0	0	0	0
394	cyclohexanone	C1CCC(=O)CC1	-29.37	7679	http://goo.gl/mouej	W.E. Acree Jr. Data Collection 2011	0.403	0.86	0	0.56	0.861	3.792	ketone	20111213	11.9	15.99491614	-0.2991889	0.132689471	4.199872579	6.718013688	0.833333333	0.92	98.14322785	0	0	2.01	0	1	5	7	0	17	0	0	1.1744	1.37921536	28.2474	0	1	0	1	0	0	0	0	1	0	0	0
1748	2-bromopyridine	Brc1ncccc1	-2.279	7685	http://goo.gl/mouej	W.E. Acree Jr. Data Collection 2011	0.921	1.21	0	0.36	0.8503	4.386	pyridine derivative	20111213	11.85	78.91833719	-0.241780063	0.229524904	6.465738654	9.03888344	0	1.657	157.9956737	0	0	1.79	5	6	5	7	0	11	6	6	1.662	2.762244	32.3661	0	1	1	1	1	0	0	0	1	0	0	0
1826	2-methylpiperidine	N1C(C)CCCC1	-4	7686	http://goo.gl/mouej	W.E. Acree Jr. Data Collection 2011	0.369	0.37	0.06	0.74	0.9452	3.23	piperidine	20111213	11.9945437	14.00805669	-0.343000532	0.025794774	5.756619844	7.643757178	1	1.148	99.17434839	0	0	2.01	6	0	5	7	1	20	0	0	1.0789	1.16402521	31.2528	0	1	0	1	0	0	0	0	1	0	0	0
1745	2-chloropyridine	Clc1ncccc1	-46.25	7689	http://goo.gl/mouej	W.E. Acree Jr. Data Collection 2011	0.738	1.04	0	0.37	0.7977	3.875	pyridine derivative	20111213	11.85	34.96885295	-0.237558215	0.245833811	5.719431178	7.892726146	0	1.481	113.5450833	0	0	1.79	5	6	5	7	0	11	6	6	1.553	2.411809	29.7672	0	1	1	1	1	0	0	0	1	0	0	0
560	pentanoic acid	O=C(O)CCCC	-33.94	7701	http://goo.gl/mouej	W.E. Acree Jr. Data Collection 2011	0.205	0.63	0.62	0.45	0.8875	3.227	alkanoic acid	20111213	11.89	15.99591715	-0.331549471	0.258872096	3.643151404	6.582638777	0.8	1.311	102.1318969	0	3	1.79	5	3	6	6	0	17	0	0	1.3494	1.82088036	26.4726	1	0	0	0	0	0	0	0	0	0	0	0
477	butyronitrile	CCCC#N	-111.97	7717	http://goo.gl/mouej	W.E. Acree Jr. Data Collection 2011	0.188	0.9	0	0.36	0.686	2.548	nitrile	20111213	11.95307769	14.04995502	-0.436739422	0.289300907	3.592370126	5.935263953	0.75	0.853	69.10523207	0	1	1.79	4	1	5	4	0	12	0	0	1.1677	1.36352329	20.8509	0	0	0	0	0	0	0	0	0	0	0	0
722	butanethiol	SCCCC	-115.92	7721	http://goo.gl/mouej	W.E. Acree Jr. Data Collection 2011	0.382	0.43	0	0.21	0.8357	3.059	alkanethiol	20111213	11.89	31.9720712	-0.178841057	0.049882205	5.179324946	7.819128676	1	2.232	90.18843612	0	2	1.79	4	0	5	4	0	15	0	0	1.942	3.771364	28.2615	0	0	0	0	0	0	0	0	0	0	0	0
1898	thiophene	c1ccsc1	-38.28	7739	http://goo.gl/mouej	W.E. Acree Jr. Data Collection 2011	0.687	0.57	0	0.15	0.6411	2.819	heterocyclic sulfur-containing	20111213	11.85	31.9720712	-0.190505405	0.111061439	6.843233656	7.866548814	0	1.459	84.1407916	0	0	1.79	4	5	3	5	0	9	5	5	1.492	2.226064	25.0147	0	1	1	1	1	0	0	1	0	0	0	0
424	isobutyl acetate	O=C(OCC(C)C)C	-98.9	7747	http://goo.gl/mouej	W.E. Acree Jr. Data Collection 2011	0.052	0.57	0	0.47	1.0284	3.161	ester	20111213	11.89	15.99591765	-0.31559545	0.301600005	3.721746516	7.131568055	0.833333333	1.319	116.1585143	0	3	1.9	3	3	6	7	0	20	0	0	1.2129	1.47112641	31.1568	0	0	0	0	0	0	0	0	0	0	0	0
230	1-bromopentane	BrCCCCC	-92.67	7766	http://goo.gl/mouej	W.E. Acree Jr. Data Collection 2011	0.356	0.4	0	0.12	0.9881	3.611	bromoalkane	20111213	11.89	78.91833717	-0.170764034	0.049610393	5.155095202	8.082817371	1	3.232	151.0445557	0	3	1.9	5	0	6	5	0	17	0	0	2.776	7.706176	32.77	0	0	0	0	0	0	0	0	0	0	0	0
724	1-hexanethiol	SCCCCCC	-80.67	7815	http://goo.gl/mouej	W.E. Acree Jr. Data Collection 2011	0.361	0.42	0	0.21	1.1175	4.133	alkanethiol	20111213	11.89	31.9720713	-0.17885598	0.049517923	5.132921158	8.054913673	1	3.37	118.2416709	0	4	2.01	6	0	7	6	0	21	0	0	2.8544	8.14759936	37.4635	0	0	0	0	0	0	0	0	0	0	0	0
98	propene	CC=C	-185.09	7954	http://goo.gl/mouej	W.E. Acree Jr. Data Collection 2011	0.103	0.08	0	0.07	0.488	0.946	alkene	20111213	11.79	12.21000952	-0.308595293	0.111507076	4.466059776	5.222190813	0.333333333	1.786	42.07985221	0	0	1.79	3	2	3	2	0	9	0	0	1.3495	1.82115025	15.6493	0	0	0	0	0	0	0	0	0	0	0	0
100	2-methylprop-1-ene	CC(=C)C	-140.2	7957	http://goo.gl/mouej	W.E. Acree Jr. Data Collection 2011	0.12	0.08	0	0.08	0.6292	1.579	alkene	20111213	11.89	12.11003668	-0.175211978	0.048163253	5.170485502	6.438700976	0.5	1.848	56.10646962	0	0	1.9	3	2	3	3	0	12	0	0	1.7959	3.22525681	19.9313	0	0	0	0	0	0	0	0	0	0	0	0
1441	salol	O=C(Oc1ccccc1)c2ccccc2O	42.4	8058	http://goo.gl/mouej	W.E. Acree Jr. Data Collection 2011	1.5	1.48	0.14	0.62	1.5982	8.174	aromatic ester	20111213	11.99620669	15.99870645	-0.3853313	0.300873257	4.890194199	8.921431585	0	3.547	214.217189	0	3	2.56	NA	16	10	17	0	26	12	12	2.9946	8.96762916	59.0572	0	2	2	2	2	0	0	0	2	0	0	0
2952	hexachlorobenzene	c1(c(c(c(c(c1Cl)Cl)Cl)Cl)Cl)Cl	230.16	8067	http://precedings.nature.com/documents/4243/version/3	ONSChallenge Solubility Data	1.505	0.788	0	0.197	1.58	-123	organic solid	20120126	11.99856245	34.97395722	-0.167001377	0.167216696	7.471727102	11.38377401	0	5.754	284.7820408	1	0	1.46	0	6	6	12	0	12	6	6	5.8164	33.83050896	54.8868	0	1	1	1	1	0	0	0	1	0	0	0
1534	2-methylbenzoic acid	O=C(O)c1ccccc1C	104.48	8070	http://goo.gl/mouej	W.E. Acree Jr. Data Collection 2011	0.73	0.84	0.42	0.44	1.0726	4.677	aromatic carboxylic acid	20111213	11.89	15.99591866	-0.327715438	0.290901402	4.199525935	8.525884993	0.125	2.074	136.1482231	0	1	2.12	NA	9	6	10	0	18	6	6	1.9206	3.68870436	37.8576	1	1	1	1	1	0	0	0	1	0	0	0
93	tetralin	c1ccc2c(c1)CCCC2	-34.42	8097	http://goo.gl/mouej	W.E. Acree Jr. Data Collection 2011	0.891	0.65	0	0.17	1.1714	5.203	cycloalkane	20111213	11.9	12.10017173	-0.136149425	0.064701075	6.9134375	8.936746114	0.4	3.484	132.202648	0	0	2.56	0	6	6	11	0	22	6	6	3.3432	11.17698624	43.5402	0	2	1	1	1	0	0	0	2	0	0	0
1830	isoquinoline	c1ccc2cnccc2c1	26.23	8098	http://goo.gl/mouej	W.E. Acree Jr. Data Collection 2011	1.211	1	0	0.54	1.0443	5.595	nitrogen-neterocyclic	20111213	11.85	14.00307859	-0.263398619	0.092454962	6.371955321	8.782392088	0	2.036	129.1589116	0	0	2.34	NA	10	6	11	0	17	11	10	1.5878	2.52110884	40.3513	0	2	2	1	1	0	0	0	2	0	0	0
1394	4-methylacetophenone	Cc1ccc(cc1)C(=O)C	11	8186	http://goo.gl/mouej	W.E. Acree Jr. Data Collection 2011	0.842	1	0	0.52	1.1548	5.081	aromatic ketone	20111213	11.89	15.99491689	-0.294032249	0.215455678	4.475136879	8.447819993	0.222222222	2.336	134.1754355	0	1	2.34	NA	8	7	10	0	20	6	6	2.0561	4.22754721	41.502	0	1	1	1	1	0	0	0	1	0	0	0
1492	1-naphthylamine	c1cccc2cccc(N)c12	48.73	8319	http://goo.gl/mouej	W.E. Acree Jr. Data Collection 2011	1.67	1.27	0.19	0.51	1.1852	6.49	aromatic amine	20111213	11.85	14.0030791	-0.301971388	0.141770097	6.062774749	9.477151353	0	2.471	143.185529	0	0	2.45	0	11	6	12	0	20	11	10	1.9918	3.96726724	47.2086	0	2	2	1	1	0	0	0	2	0	0	0
1407	benzil	c1ccc(cc1)C(=O)C(=O)c2ccccc2	94.86	8329	http://goo.gl/mouej	W.E. Acree Jr. Data Collection 2011	1.445	1.59	0	0.62	1.6374	7.611	aromatic ketone	20111213	11.85	15.99592169	-0.285046311	0.234095222	5.304390625	9.175531987	0	3.19	210.2285199	0	3	2.78	0	16	10	17	0	26	12	12	3.12	9.7344	62.0728	0	2	2	2	2	0	0	0	2	0	0	0
134	cyclopentene	C1CC=CC1	-135.03	8544	http://goo.gl/mouej	W.E. Acree Jr. Data Collection 2011	0.335	0.2	0	0.07	0.6605	2.402	alkene	20111213	11.9	12.10006119	-0.140500559	0.059890055	6.2215	6.435549711	0.6	2.329	68.11720551	0	0	2.01	0	2	3	5	0	13	0	0	1.8364	3.37236496	24.1216	0	1	0	1	0	0	0	1	0	0	0	0
509	di-n-propylamine	N(CCC)CCC	-57.25	8562	http://goo.gl/mouej	W.E. Acree Jr. Data Collection 2011	0.124	0.3	0.08	0.69	1.0538	3.351	alkylamine	20111213	11.89	14.00307706	-0.316006497	0.056895672	5.035549104	6.689628342	1	1.386	101.1902299	0	4	2.01	3	0	7	6	1	22	0	0	1.5292	2.33845264	33.2378	0	0	0	0	0	0	0	0	0	0	0	0
429	hexyl acetate	O=C(OCCCCCC)C	-80.3	8568	http://goo.gl/mouej	W.E. Acree Jr. Data Collection 2011	0.056	0.6	0	0.45	1.3102	4.29	ester	20111213	11.89	15.99591866	-0.315867036	0.301601995	3.711921678	7.072428257	0.875	2.729	144.2117491	0	6	2.12	6	3	9	9	0	26	0	0	2.2622	5.11754884	40.488	0	0	0	0	0	0	0	0	0	0	0	0
625	1-nonanol	CCCCCCCCCO	-5.6	8574	http://goo.gl/mouej	W.E. Acree Jr. Data Collection 2011	0.193	0.42	0.37	0.48	1.4354	5.12	alkanols	20111213	11.99626881	15.99794329	-0.421720793	0.069720744	3.940738165	7.357073555	1	3.696	144.2548431	0	7	2.34	9	0	10	9	0	30	0	0	3.2517	10.57355289	45.1395	0	0	0	0	0	0	0	0	0	0	0	0
2477	3-methoxyphenol	Oc1cccc(OC)c1	-18	8657	http://dx.doi.org/10.1021/ci049943w	Jes?s Jover; Ram?n Bosque; and Joaquim Sales. 2004. Determination of Abraham Solute Parameters from Molecular Structure. J. Chem. Inf. Comput. Sci. 44 (3)	0.879	1.17	0.59	0.39	0.8027	-123	organic	20040417	11.85	15.99591817	-0.360407468	0.191143962	4.689972662	7.460262151	0.142857143	1.531	124.1374872	0	1	2.01	0	8	6	9	0	17	6	6	1.5462	2.39073444	34.2153	0	1	1	1	1	0	0	0	1	0	0	0
1368	1,3-dimethoxybenzene	COc1cccc(c1)OC	-52	8674	http://goo.gl/mouej	W.E. Acree Jr. Data Collection 2011	0.816	1.01	0	0.45	1.115	5.022	aromatic ether	20111213	11.9962919	15.99825971	-0.377402165	0.079262437	4.719676061	7.618457074	0.25	1.852	138.1641046	0	2	2.12	0	8	7	10	0	20	6	6	1.7972	3.22992784	38.9844	0	1	1	1	1	0	0	0	1	0	0	0
781	acenaphthylene	c1cc2cccc3c2c(c1)C=C3	91.75	8807	http://goo.gl/mouej	W.E. Acree Jr. Data Collection 2011	1.54	1.122	0	0.21	1.216	-123	PAH	20111213	11.9	12.10021925	-0.136749327	0.066794706	7.36334375	10.0422587	0	3.9	152.1923568	0	0	2.78	0	12	6	14	0	20	11	10	2.8946	8.37870916	51.905	0	3	3	1	1	0	0	1	2	0	0	0
4076	Adamantane	C1C2CC3CC1CC(C2)C3	270.61	8883	http://dx.doi.org/10.1016/j.tca.2014.08.024	Mikhail A. Varfolomeeva. Ilnaz T. Rakipova. William E. Acree Jr.. Michela Brumfieldb. Michael H. Abrahamc.Examination of Hydrogen Bonding Interactions between Dissolved Solutes and Alkylbenzene Solvents Based on Abraham Model Correlations Derived From Measured Enthalpies of Solvation. Thermochimica Acta. 2014	0.76	0.57	0	0.04	1.1918	4.934	organic	20140902	11.9	12.10017173	-0.143577568	0.056721226	8.051167325	8.792581862	1	4.766	136.234411	0	0	2.56	0	0	5	12	0	26	0	0	3.0012	9.00720144	42.196	0	4	0	1	0	0	0	0	4	0	0	0
2193	3-phenyl-1-propene	C=CCc1ccccc1	-43.33	8950	http://goo.gl/mouej	W.E. Acree Jr. Data Collection 2011	0.717	0.6	0	0.22	1.096	-123	organic	20111213	11.85	12.15009716	-0.201139743	0.099309415	5.318792388	8.547746392	0.111111111	3.315	118.1760306	0	2	2.45	NA	6	7	9	0	19	6	6	2.8379	8.05367641	40.3453	0	1	1	1	1	0	0	0	1	0	0	0
1620	4-fluorophenol	Fc1ccc(O)cc1	46.1	9350	http://goo.gl/mouej	W.E. Acree Jr. Data Collection 2011	0.67	0.97	0.63	0.23	0.7928	-123	phenol derivative	20111213	11.85	18.99840442	-0.360417757	0.216780687	3.868590051	6.702518805	0	1.777	112.1019273	0	0	1.9	0	7	6	8	0	13	6	6	1.7681	3.12617761	27.9685	0	1	1	1	1	0	0	0	1	0	0	0
1581	(4-fluorophenyl)acetic acid	Fc1ccc(cc1)CC(=O)O	84.5	9454	http://goo.gl/mouej	W.E. Acree Jr. Data Collection 2011	0.6	0.98	0.6	0.58	1.09	-123	aromatic carboxylic acid	20111213	11.99629189	18.99840504	-0.350990465	0.282998912	3.880608867	8.316380961	0.125	1.61	154.1386855	0	2	2.01	NA	6	8	11	0	18	6	6	1.6747	2.80462009	37.582	1	1	1	1	1	0	0	0	1	0	0	0
1405	9-fluorenone	c1ccc2c(c1)-c3ccccc3C2=O	83.75	9824	http://goo.gl/mouej	W.E. Acree Jr. Data Collection 2011	1.6	1.49	0	0.35	1.3722	7.474	aromatic ketone	20111213	11.98851338	16.00592664	-0.36632262	0.272803268	5.275684861	9.916333641	0	3.494	180.2024976	0	0	2.78	0	14	7	16	0	22	12	12	2.9226	8.54159076	55.7117	0	3	3	1	1	0	0	1	2	0	0	0
387	nonan-5-one	O=C(CCCC)CCCC	-34.6	9976	http://goo.gl/mouej	W.E. Acree Jr. Data Collection 2011	0.103	0.66	0	0.51	1.3924	4.698	ketone	20111213	11.89	15.99491689	-0.299200727	0.132706539	4.586806109	7.411074871	0.888888889	2.967	142.2389616	0	6	2.34	9	2	9	9	0	28	0	0	2.9146	8.49489316	43.8526	0	0	0	0	0	0	0	0	0	0	0	0
561	3-methylbutanoic acid	O=C(O)CC(C)C	-30.4	10001	http://goo.gl/mouej	W.E. Acree Jr. Data Collection 2011	0.178	0.6	0.61	0.46	0.8875	3.151	alkanoic acid	20111213	11.89	15.99591715	-0.331542246	0.25912642	3.721745253	7.218589985	0.8	1.25	102.1318969	0	2	1.79	4	3	5	6	0	17	0	0	1.145	1.311025	26.4202	1	0	0	0	0	0	0	0	0	0	0	0
107	2-methylbut-2-ene	C(=C(C)C)C	-133.93	10113	http://goo.gl/mouej	W.E. Acree Jr. Data Collection 2011	0.159	0.09	0	0.08	0.7701	2.229	alkene	20111213	11.89	12.11005553	-0.179453556	0.044545019	5.291101637	7.056753788	0.6	2.372	70.13308702	0	0	2.01	4	2	4	4	0	15	0	0	2.1982	4.83208324	25.6048	0	0	0	0	0	0	0	0	0	0	0	0
2636	1-methyl-2-isopropylbenzene	c1cccc(c1C(C)C)C	-71.75	10253	http://dx.doi.org/10.1021/ci049943w	Jes?s Jover; Ram?n Bosque; and Joaquim Sales. 2004. Determination of Abraham Solute Parameters from Molecular Structure. J. Chem. Inf. Comput. Sci. 44 (3)	0.669	0.53	0	0.19	0.979	-123	organic	20040417	11.89	12.11015511	-0.153298891	0.066976225	6.23253125	9.387130972	0.4	3.864	134.2185295	0	1	2.56	NA	6	6	10	0	24	6	6	3.5104	12.32290816	45.29	0	1	1	1	1	0	0	0	1	0	0	0
1673	2-methyl-4,6-dinitrophenol	[O-][N+](=O)c1cc([N+]([O-])=O)cc(c1O)C	86.6	10343	http://goo.gl/mouej	W.E. Acree Jr. Data Collection 2011	1.2	1.59	0.04	0.52	1.2644	6.58	phenol derivative	20111213	11.89	15.99892849	-0.357831462	0.158735783	3.762161642	8.344274859	0.142857143	2.484	198.1332269	0	2	1.46	NA	13	7	14	0	20	6	6	1.8376	3.37677376	47.4427	0	1	1	1	1	0	0	0	1	0	0	0
761	isobutylbenzene	c1ccccc1CC(C)C	-51	10410	http://goo.gl/mouej	W.E. Acree Jr. Data Collection 2011	0.58	0.47	0	0.15	1.28	-123	alkylbenzene	20111213	11.89	12.11015511	-0.162990457	0.058037285	5.910000238	8.75838232	0.4	4	134.2185295	0	2	2.56	NA	6	7	10	0	24	6	6	3.4804	12.11318416	44.8498	0	1	1	1	1	0	0	0	1	0	0	0
1868	N-isobutylurethane	O=C(OCC)NCC(C)C	35.061	10422	http://goo.gl/mouej	W.E. Acree Jr. Data Collection 2011	0.202	0.88	0.24	0.66	1.2691	4.69	urethane	20111213	11.89	15.99591916	-0.303138813	0.337324962	4.109557102	7.467553214	0.857142857	1.382	145.1997756	0	5	1.9	3	4	8	9	0	25	0	0	1.5576	2.42611776	39.4782	0	0	0	0	0	0	0	0	0	0	0	0
1631	4-iodophenol	c1cc(ccc1O)I	93.12	10432	http://goo.gl/mouej	W.E. Acree Jr. Data Collection 2011	1.38	1.22	0.68	0.2	1.0333	5.492	phenol derivative	20111213	11.99891356	126.9045784	-0.360417336	0.098420715	4.931873056	11.71034318	0	2.684	220.0079971	0	0	1.9	0	7	6	8	0	13	6	6	2.1408	4.58302464	40.1602	0	1	1	1	1	0	0	0	1	0	0	0
2215	methyl ethyl ether	O(CC)C	-113	10441	http://dx.doi.org/10.1021/ci049943w	Jes?s Jover; Ram?n Bosque; and Joaquim Sales. 2004. Determination of Abraham Solute Parameters from Molecular Structure. J. Chem. Inf. Comput. Sci. 44 (3)	0.02	0.25	0	0.44	0.418	-123	organic	20040417	11.99654878	15.99794171	-0.411190604	0.063078026	4.004655635	4.968756228	1	0.443	60.09513865	0	1	1.68	2	0	4	3	0	12	0	0	0.3993	0.15944049	17.7605	0	0	0	0	0	0	0	0	0	0	0	0
415	isobutyl formate	O=COCC(C)C	-95.8	10492	http://goo.gl/mouej	W.E. Acree Jr. Data Collection 2011	0.095	0.6	0	0.4	0.8875	2.789	ester	20111213	11.89	15.99591715	-0.31803805	0.248188551	3.080997368	6.979141727	0.8	1.083	102.1318969	0	3	1.79	3	3	6	6	0	17	0	0	1.1341	1.28618281	27.0848	0	0	0	0	0	0	0	0	0	0	0	0
493	3-chloropropionitrile	ClCCC#N	-50.67	10498	http://goo.gl/mouej	W.E. Acree Jr. Data Collection 2011	0.387	1.22	0.02	0.4	0.6675	3.07	nitrile	20111213	11.95309145	34.96885286	-0.436266859	0.290666321	3.683734454	6.544005761	0.666666667	0.626	89.52361149	0	1	1.57	3	1	5	4	0	9	0	0	0.8254	0.68128516	21.0756	0	0	0	0	0	0	0	0	0	0	0	0
202	1-chlorohexane	ClCCCCCC	-94	10526	http://goo.gl/mouej	W.E. Acree Jr. Data Collection 2011	0.201	0.39	0	0.09	1.0764	3.708	chloroalk_ne	20111213	11.89	34.96885294	-0.173471912	0.050764396	5.0998396	7.205382091	1	3.463	120.6205828	0	4	2.01	6	0	7	6	0	20	0	0	3.0877	9.53389129	34.3875	0	0	0	0	0	0	0	0	0	0	0	0
601	3-methyl-2-pentanol	OC(C)C(C)CC	-55.759	10787	http://goo.gl/mouej	W.E. Acree Jr. Data Collection 2011	0.17	0.39	0.33	0.56	1.0127	3.476	alkanols	20111213	11.89	15.99491614	-0.392496781	0.055121363	4.738932644	7.877254092	1	1.608	102.1749909	0	2	2.01	5	0	5	6	0	21	0	0	1.6675	2.78055625	31.0245	0	0	0	0	0	0	0	0	0	0	0	0
801	1,5-dimethylnaphthalene	c1ccc(c2cccc(c12)C)C	81	10831	http://goo.gl/mouej	W.E. Acree Jr. Data Collection 2011	1.402	1.05	0	0.18	1.3672	6.545	alkylnaphthalene	20111213	11.89	12.11019763	-0.150948923	0.069274639	6.497296537	9.809886897	0.166666667	4.162	156.2241198	0	0	2.78	NA	10	6	13	0	24	11	10	3.7108	13.77003664	52.5906	0	2	2	1	1	0	0	0	2	0	0	0
591	pentan-3-ol	OC(CC)CC	-71.05	10947	http://goo.gl/mouej	W.E. Acree Jr. Data Collection 2011	0.218	0.36	0.33	0.56	0.8718	2.86	alkanols	20111213	11.89	15.99491589	-0.392504821	0.065108807	4.581744683	6.855005489	1	1.1	88.14837346	0	2	1.9	5	0	5	5	0	18	0	0	1.4157	2.00420649	26.4759	0	0	0	0	0	0	0	0	0	0	0	0
663	1,2-butanediol	CCC(CO)O	-7.839	10948	http://goo.gl/mouej	W.E. Acree Jr. Data Collection 2011	0.361	0.9	0.58	0.84	0.7896	3.527	alkanediol	20111213	11.99646145	15.99825808	-0.414773489	0.102031873	3.91343315	6.467316295	1	-0.39	90.12116098	0	2	1.68	4	0	5	5	0	16	0	0	0.0038	1.44E-05	23.496	0	0	0	0	0	0	0	0	0	0	0	0
377	hexan-3-one	O=C(CC)CCC	-55.25	11025	http://goo.gl/mouej	W.E. Acree Jr. Data Collection 2011	0.136	0.66	0	0.51	0.9697	3.271	ketone	20111213	11.89	15.99491614	-0.299200174	0.132408465	4.272433478	6.859887182	0.833333333	1.26	100.1591094	0	3	2.01	6	2	6	6	0	19	0	0	1.546	2.390116	30.0496	0	0	0	0	0	0	0	0	0	0	0	0
2472	3-heptanol	OC(CC)CCCC	-70	11036	http://dx.doi.org/10.1021/ci049943w	Jes?s Jover; Ram?n Bosque; and Joaquim Sales. 2004. Determination of Abraham Solute Parameters from Molecular Structure. J. Chem. Inf. Comput. Sci. 44 (3)	0.178	0.36	0.33	0.56	0.8096	-123	organic	20040417	11.89	15.99491639	-0.392500501	0.054811382	4.817523258	7.326582091	1	2.238	116.2016083	0	4	2.12	7	0	7	7	0	24	0	0	2.3281	5.42004961	35.6779	0	0	0	0	0	0	0	0	0	0	0	0
138	1-methylcyclohexene	CC1=CCCCC1	-120.28	11086	http://goo.gl/mouej	W.E. Acree Jr. Data Collection 2011	0.391	0.18	0	0.1	0.943	3.483	alkene	20111213	11.9	12.10010405	-0.156712353	0.048291905	6.021119647	7.874324246	0.714285714	2.96	96.17044032	0	0	2.23	NA	2	5	7	0	19	0	0	2.739	7.502121	33.0046	0	1	0	1	0	0	0	0	1	0	0	0
108	1-hexene	CCCCC=C	-139.97	11109	http://goo.gl/mouej	W.E. Acree Jr. Data Collection 2011	0.078	0.08	0	0.07	0.911	2.572	alkene	20111213	11.79	12.21003864	-0.306948088	0.113259644	5.043588996	6.867641906	0.666666667	3.388	84.15970443	0	3	2.12	6	2	6	5	0	18	0	0	2.7181	7.38806761	29.4523	0	0	0	0	0	0	0	0	0	0	0	0
690	pent-1-ene-3-ol	OC(C=C)CC	-58.689	11525	http://goo.gl/mouej	W.E. Acree Jr. Data Collection 2011	0.293	0.43	0.35	0.54	0.8288	-123	alk_nol	20111213	11.89	15.99491589	-0.388455461	0.072570435	4.66611929	7.023754731	0.6	1	86.13249195	0	2	1.9	5	2	5	5	0	16	0	0	1.16	1.3456	26.3664	0	0	0	0	0	0	0	0	0	0	0	0
611	2-methyl-3-hexanol	CCCC(C(C)C)O	-50.659	11543	http://goo.gl/mouej	W.E. Acree Jr. Data Collection 2011	0.2	0.33	0.33	0.62	1.1536	3.839	alkanols	20111213	11.99632008	15.99794276	-0.417715868	0.082455112	5.048900726	7.802543736	1	1.966	116.2016083	0	3	2.12	6	0	6	7	0	24	0	0	2.1912	4.80135744	35.5487	0	0	0	0	0	0	0	0	0	0	0	0
1420	methyl 4-bromobenzoate	COC(=O)c1ccc(cc1)Br	80.33	11584	http://goo.gl/mouej	W.E. Acree Jr. Data Collection 2011	1.005	1.07	0	0.39	1.2476	5.8	aromatic ester	20111213	11.99884416	78.91851805	-0.315172582	0.292983474	4.453991337	9.607352569	0.125	2.756	215.0438103	0	2	2.01	NA	9	8	11	0	18	6	6	2.4338	5.92338244	45.2083	0	1	1	1	1	0	0	0	1	0	0	0
1548	4-iodobenzoic acid	O=C(O)c1ccc(I)cc1	271	11588	http://goo.gl/mouej	W.E. Acree Jr. Data Collection 2011	1.31	1.27	0.63	0.3	1.1899	6.351	aromatic carboxylic acid	20111213	11.85	126.9044731	-0.327721663	0.290644867	4.211183141	11.85309635	0	2.705	248.0181379	0	1	1.9	NA	9	7	10	0	15	6	6	2.0126	4.05055876	45.2245	1	1	1	1	1	0	0	0	1	0	0	0
1611	3-ethylphenol	Oc1cc(ccc1)CC	-4	11604	http://goo.gl/mouej	W.E. Acree Jr. Data Collection 2011	0.831	0.84	0.52	0.37	1.0569	4.741	phenol derivative	20111213	11.89	15.99491664	-0.36041235	0.072508622	4.829964364	8.247256129	0.25	2.517	122.1646996	0	1	2.23	NA	7	6	9	0	19	6	6	2.505	6.275025	37.3943	0	1	1	1	1	0	0	0	1	0	0	0
440	methyl butanoate	O=C(OC)CCC	-88.6	11680	http://goo.gl/mouej	W.E. Acree Jr. Data Collection 2011	0.106	0.6	0	0.45	0.8875	2.893	ester	20111213	11.89	15.99591715	-0.318982376	0.261200095	3.878932467	6.466382512	0.8	1.063	102.1318969	0	3	1.79	4	3	6	6	0	17	0	0	1.1442	1.30919364	26.6407	0	0	0	0	0	0	0	0	0	0	0	0
856	1,4-diiodobenzene	Ic1ccc(I)cc1	130.83	11708	http://goo.gl/mouej	W.E. Acree Jr. Data Collection 2011	1.8	1.15	0	0.06	1.2328	-123	haloaromatic	20111213	11.85	126.9054731	-0.17044904	0.13569217	9.669875	12.33290059	0	4.158	329.9051244	0	0	1.9	0	6	6	8	0	12	6	6	2.9864	8.91858496	50.8742	0	1	1	1	1	0	0	0	1	0	0	0
613	2-methyl-2-hexanol	OC(C)(C)CCCC	-50.589	11739	http://goo.gl/mouej	W.E. Acree Jr. Data Collection 2011	0.163	0.3	0.31	0.63	1.1536	3.686	alkanols	20111213	11.89	15.99491639	-0.389826871	0.060072881	5.131847343	7.955318696	1	2.297	116.2016083	0	3	2.12	6	0	6	7	0	24	0	0	2.0094	4.03768836	35.7913	0	0	0	0	0	0	0	0	0	0	0	0
2212	methyl isobutyl ether	O(CC(C)C)C	-11.439	11749	http://dx.doi.org/10.1021/ci049943w	Jes?s Jover; Ram?n Bosque; and Joaquim Sales. 2004. Determination of Abraham Solute Parameters from Molecular Structure. J. Chem. Inf. Comput. Sci. 44 (3)	0	0.22	0	0.45	0.6138	-123	organic	20040417	11.99640057	15.99794223	-0.410683941	0.063192179	4.326312993	6.934128746	1	1.098	88.14837346	0	2	1.9	3	0	5	5	0	18	0	0	1.2423	1.54330929	26.7565	0	0	0	0	0	0	0	0	0	0	0	0
848	1,3,5-tribromobenzene	Brc1cc(Br)cc(Br)c1	123.45	11776	http://goo.gl/mouej	W.E. Acree Jr. Data Collection 2011	1.45	1.02	0	0	1.2414	6.307	haloaromatic	20111213	11.85	78.92033737	-0.137312697	0.172306802	7.8204375	10.93198292	0	4.416	314.7988216	0	0	1.79	0	6	5	9	0	12	6	6	4.0752	16.60725504	48.9264	0	1	1	1	1	0	0	0	1	0	0	0
1471	3,5-dichloroaniline	Clc1cc(N)cc(Cl)c1	52	11778	http://goo.gl/mouej	W.E. Acree Jr. Data Collection 2011	1.15	1.2	0.35	0.22	1.061	-123	aromatic amine	20111213	11.85	34.9698533	-0.302362147	0.188304797	5.896179766	8.995047166	0	2.449	162.0166975	0	0	1.79	0	7	5	9	0	14	6	6	2.4122	5.81870884	40.368	0	1	1	1	1	0	0	0	1	0	0	0
310	butyl methyl ether	O(CCCC)C	-115.25	11833	http://goo.gl/mouej	W.E. Acree Jr. Data Collection 2011	0.045	0.25	0	0.44	0.8718	2.658	ether	20111213	11.99640057	15.99794223	-0.410930092	0.063149044	4.246408381	6.305383345	1	1.37	88.14837346	0	3	1.9	4	0	6	5	0	18	0	0	1.3792	1.90219264	26.8857	0	0	0	0	0	0	0	0	0	0	0	0
203	1-chloroheptane	ClCCCCCCC	-69.75	11865	http://goo.gl/mouej	W.E. Acree Jr. Data Collection 2011	0.194	0.4	0	0.09	1.2173	4.208	chloroalk_ne	20111213	11.89	34.96885299	-0.17347963	0.050794802	5.108641049	7.345099279	1	4.032	134.6472002	0	5	2.12	7	0	8	7	0	23	0	0	3.5439	12.55922721	38.9885	0	0	0	0	0	0	0	0	0	0	0	0
668	1,7-heptanediol	OCCCCCCCO	20.25	11875	http://goo.gl/mouej	W.E. Acree Jr. Data Collection 2011	0.381	0.95	0.75	0.92	1.212	-123	alkanediol	20111213	11.99632006	15.9982593	-0.421738028	0.069750698	3.929514103	7.130896397	1	0.793	132.2010132	0	6	2.01	7	0	9	8	0	25	0	0	1.1136	1.24010496	37.8658	0	0	0	0	0	0	0	0	0	0	0	0
187	1,1,1,2-tetrachloroethane	ClCC(Cl)(Cl)Cl	-70.07	11911	http://goo.gl/mouej	W.E. Acree Jr. Data Collection 2011	0.54	0.63	0.1	0.08	0.88	3.641	chloroalk_ne	20111213	11.99870712	34.97200613	-0.167204837	0.313979114	6.083246398	10.71880957	1	2.811	167.8491036	0	1	1.24	2	0	4	5	0	8	0	0	2.4441	5.97362481	31.2668	0	0	0	0	0	0	0	0	0	0	0	0
2036	tetraethylsilane	CC[Si](CC)(CC)CC	-82.25	11919	http://goo.gl/mouej	W.E. Acree Jr. Data Collection 2011	0.126	-0.12	0	0	1.4815	4.348	organosilicon	20111213	11.89	27.97692703	-0.166664272	0.054050504	5.372721465	9.09300293	1	3.544	144.330087	0	4	2.23	2	0	5	8	0	29	0	0	3.3232	11.04365824	41.7788	0	0	0	0	0	0	0	0	0	0	0	0
849	1,2,4,5-tetrabromobenzene	Brc1c(Br)cc(Br)c(Br)c1	180.67	11974	http://goo.gl/mouej	W.E. Acree Jr. Data Collection 2011	1.83	1.19	0	0	1.4164	7.434	haloaromatic	20111213	11.85	78.92133746	-0.128446912	0.185473878	8.404125	12.09943722	0	5.214	393.6944088	1	0	1.68	0	6	6	10	0	12	6	6	4.8236	23.26711696	56.5492	0	1	1	1	1	0	0	0	1	0	0	0
2190	3-phenyltoluene	c2c(c1cccc(c1)C)cccc2	4.83	12045	http://goo.gl/mouej	W.E. Acree Jr. Data Collection 2011	1.37	0.95	0	0.26	1.4651	-123	organic	20111213	11.85	12.15015697	-0.207649742	0.092606667	6.162702019	9.713949394	0.076923077	4.399	168.2348557	0	1	2.89	NA	12	8	14	0	25	12	12	3.8346	14.70415716	56.2354	0	2	2	2	2	0	0	0	2	0	0	0
154	vinylacetylene	C#CC=C	-102.599	12197	http://goo.gl/mouej	W.E. Acree Jr. Data Collection 2011	0.327	0.26	0.18	0.01	0.5432	1.467	alkyne	20111213	11.79	12.21001914	-0.267875458	0.158173674	4.165996913	5.580231475	0	1.517	52.0747066	0	0	1.9	4	4	4	3	0	8	0	0	1.9904	3.96169216	18.7119	0	0	0	0	0	0	0	0	0	0	0	0
110	4-methylpent-1-ene	C=CCC(C)C	-153.53	12201	http://goo.gl/mouej	W.E. Acree Jr. Data Collection 2011	0.07	0.08	0	0.04	0.911	2.418	alkene	20111213	11.89	12.11007471	-0.163256885	0.057635812	5.158494318	7.418812202	0.666666667	3.327	84.15970443	0	2	2.12	5	2	5	5	0	18	0	0	2.5137	6.31868769	29.3999	0	0	0	0	0	0	0	0	0	0	0	0
1974	N-methyl-2-pyridone	O=C1/C=CC=C/N1C	31	12231	http://goo.gl/mouej	W.E. Acree Jr. Data Collection 2011	0.914	1.1	0	1.04	0.8749	4.334	drug	20111213	11.99355095	15.99491666	-0.275028991	0.230039246	4.557059529	7.870461635	0.166666667	1.518	109.1261088	0	0	1.9	5	7	5	8	0	15	6	6	1.1654	1.35815716	30.7304	0	1	1	1	1	0	0	0	1	0	0	0
543	N-tert-butylacetamide	O=C(NC(C)(C)C)C	97	12445	http://goo.gl/mouej	W.E. Acree Jr. Data Collection 2011	0.32	1.25	0.4	0.76	1.0695	4.539	alkaneamide	20111213	11.89	15.99491664	-0.281410158	0.247821282	4.188684261	8.49812835	0.833333333	1.01	115.1737533	0	2	1.9	3	3	5	7	0	21	0	0	0.3051	0.09308601	33.1664	0	0	0	0	0	0	0	0	0	0	0	0
1658	4-cyanophenol	N#Cc1ccc(O)cc1	111.75	12478	http://goo.gl/mouej	W.E. Acree Jr. Data Collection 2011	0.94	1.63	0.8	0.29	0.9298	5.42	phenol derivative	20111213	11.85	15.9949169	-0.360424667	0.169094614	4.155292393	7.771701233	0	1.339	119.1209632	0	0	2.01	NA	9	7	9	0	14	6	6	1.4415	2.07792225	33.4898	0	1	1	1	1	0	0	0	1	0	0	0
2344	4-methylimidazole	Cc1cnc[nH]1	53.5	12640	http://dx.doi.org/10.1021/ci049943w	Jes?s Jover; Ram?n Bosque; and Joaquim Sales. 2004. Determination of Abraham Solute Parameters from Molecular Structure. J. Chem. Inf. Comput. Sci. 44 (3)	1.2	1.06	0.44	0.22	0.5482	-123	organic	20040417	11.98863802	14.01434831	-0.319572382	0.080388853	5.436862477	6.872207191	0.25	0.198	82.10399452	0	0	1.68	3	5	4	6	0	12	5	5	-0.1373	0.01885129	23.8538	0	1	1	1	1	0	0	1	0	0	0	0
4087	2-Methyl-8-hydroxyquinoline	CC1=NC2=C(C=CC=C2O)C=C1	72.9	12669	http://dx.doi.org/10.1080/01496395.2014.928768	Michael H. Abraham and William E. Acree Jr. (2014) Descriptors for the Prediction of Partition Coefficients of 8-Hydroxyquinoline and its Derivatives. Separation Science and Technology. 49:14. 2135-2141	1.4	1.04	0	0.63	1.2439	6.329	this work	20140908	11.85	15.99491765	-0.358218967	0.154435557	5.244994639	9.081890762	0.1	2.034	159.1849339	0	0	2.34	NA	11	7	13	0	21	11	10	2.0315	4.12699225	46.2649	0	2	2	1	1	0	0	0	2	0	0	0
120	1-decene	CCCCCCCCC=C	-66.09	12809	http://goo.gl/mouej	W.E. Acree Jr. Data Collection 2011	0.093	0.08	0	0.07	1.4746	4.554	alkene	20111213	11.79	12.21007879	-0.306948039	0.113311142	5.119156399	7.448485494	0.8	5.664	140.266174	1	7	2.56	10	2	10	9	0	30	0	0	4.5429	20.63794041	47.8563	0	0	0	0	0	0	0	0	0	0	0	0
1863	N-nitrosodiisobutylamine	O=NN(CC(C)C)CC(C)C	37.441	13229	http://goo.gl/mouej	W.E. Acree Jr. Data Collection 2011	0.3	0.88	0	0.74	1.4511	5.427	N-nitrosoamine	20111213	11.89	15.99491765	-0.16250455	0.064449314	3.485996686	8.154016338	1	1.881	158.2416321	0	5	2.01	3	3	7	10	0	29	0	0	2.4744	6.12265536	47.5385	0	0	0	0	0	0	0	0	0	0	0	0
2261	3-vinyl pyridine	C=Cc1cccnc1	-20.059	13634	http://dx.doi.org/10.1021/ci049943w	Jes?s Jover; Ram?n Bosque; and Joaquim Sales. 2004. Determination of Abraham Solute Parameters from Molecular Structure. J. Chem. Inf. Comput. Sci. 44 (3)	0.832	0.93	0	0.58	0.7636	-123	organic	20040417	11.85	14.00307759	-0.263434054	0.164837703	5.437400585	8.150181974	0	1.496	105.1374398	0	1	2.12	6	8	6	8	0	15	6	6	1.2311	1.51560721	33.5874	0	1	1	1	1	0	0	0	1	0	0	0
1757	4-acetylpyridine	O=C(c1ccncc1)C	15.5	13644	http://goo.gl/mouej	W.E. Acree Jr. Data Collection 2011	0.771	1.13	0	0.84	0.9728	-123	pyridine derivative	20111213	11.89	15.99491689	-0.294052314	0.215538065	4.414996191	8.207254934	0.142857143	0.647	121.1368447	0	1	2.01	5	8	6	9	0	16	6	6	0.4193	0.17581249	34.3039	0	1	1	1	1	0	0	0	1	0	0	0
1787	tetramethylpyrazine	n1c(c(nc(c1C)C)C)C	85	13658	http://goo.gl/mouej	W.E. Acree Jr. Data Collection 2011	0.685	0.8	0	0.85	1.1978	4.725	pyrazine derivative	20111213	11.89	14.00408213	-0.255120179	0.136424205	6.061958272	8.107600286	0.5	0.778	136.1945826	0	0	2.12	4	6	6	10	0	22	6	6	0.6592	0.43454464	40.1102	0	1	1	1	1	0	0	0	1	0	0	0
1769	4-nitropyridine N-oxide	c1c[n+](ccc1[N+](=O)[O-])[O-]	161	13662	http://goo.gl/mouej	W.E. Acree Jr. Data Collection 2011	0.934	1.92	0.21	0.76	0.9082	5.271	pyridine N-oxide derivative	20111213	11.999	16.00138074	-0.267260299	0.129704944	3.593486219	7.448008151	0	1.227	140.0970637	0	1	1.46	5	10	7	10	0	14	6	6	0.3443	0.11854249	28.9645	0	1	1	1	1	0	0	0	1	0	0	0
1932	atraton	O(c1nc(nc(n1)NC(C)C)NCC)C	160.581	14620	http://goo.gl/mouej	W.E. Acree Jr. Data Collection 2011	1.12	1.13	0.2	1.16	1.6968	7.67	pesticide	20111213	11.99626866	15.99794595	-0.34756109	0.272838779	4.737378957	8.623607454	0.666666667	1.596	211.2645368	0	5	1.79	3	9	9	15	0	32	6	6	2.1848	4.77335104	63.1246	0	1	1	1	1	0	0	0	1	0	0	0
288	1-fluoro-1,1-dichloroethane	ClC(Cl)(F)C	-103.5	14829	http://goo.gl/mouej	W.E. Acree Jr. Data Collection 2011	0.084	0.43	0.01	0.05	0.6529	1.92	haloalkane	20111213	11.89	34.96985298	-0.193294537	0.341477887	4.525246991	7.696813953	1	2.332	116.9495724	0	0	1.35	2	0	3	4	0	8	0	0	1.8326	3.35842276	21.3825	0	0	0	0	0	0	0	0	0	0	0	0
2103	4-tert-butylstyrene	C(/c1ccc(cc1)C(C)(C)C)=C	-38	14866	http://goo.gl/mouej	W.E. Acree Jr. Data Collection 2011	0.83	0.6	0	0.3	1.519	-123	organic	20111213	11.79	12.21009945	-0.29070567	0.130991134	5.551425333	9.669170698	0.333333333	4.776	160.2558828	0	2	2.78	NA	8	8	12	0	28	6	6	3.7821	14.30428041	54.4102	0	1	1	1	1	0	0	0	1	0	0	0
871	1,5-dichloronaphthalene	Clc1cccc2c1cccc2Cl	107	14994	http://goo.gl/mouej	W.E. Acree Jr. Data Collection 2011	1.57	1.06	0	0.09	1.3302	6.78	polychlorinated naphthalene	20111213	11.99853173	34.97015559	-0.17681142	0.127605828	6.659894069	10.33376346	0	4.532	197.0608786	0	0	2.34	0	10	6	13	0	18	11	10	4.0672	16.54211584	52.1178	0	2	2	1	1	0	0	0	2	0	0	0
78	propylcyclopentane	CCCC1CCCC1	-117.15	15438	http://goo.gl/mouej	W.E. Acree Jr. Data Collection 2011	0.225	0.1	0	0	1.1272	3.803	cycloalkane	20111213	11.9	12.10012615	-0.145410214	0.054922285	5.259996231	8.400644402	1	4.491	112.2129392	0	2	2.34	NA	0	6	8	0	24	0	0	3.4452	11.86940304	36.7556	0	1	0	1	0	0	0	1	0	0	0	0
370	cyclohexane carboxaldehyde	O=CC1CCCCC1	34.75	15443	http://goo.gl/mouej	W.E. Acree Jr. Data Collection 2011	0.379	0.72	0	0.45	1.002	3.794	aldehyde	20111213	11.9	15.99491639	-0.302555516	0.122845515	3.831185197	7.974199351	0.857142857	2.247	112.1698453	0	1	2.12	NA	2	6	8	0	20	0	0	1.9439	3.77874721	32.9205	0	1	0	1	0	0	0	0	1	0	0	0
874	1,8-dichloronaphthalene	Clc1cccc2cccc(Cl)c12	89	15477	http://goo.gl/mouej	W.E. Acree Jr. Data Collection 2011	1.57	1.12	0	0.11	1.3302	7.152	polychlorinated naphthalene	20111213	11.85	34.96985355	-0.14319306	0.1603747	6.78528125	10.84424538	0	4.532	197.0608786	0	0	2.34	0	10	6	13	0	18	11	10	4.0672	16.54211584	52.1178	0	2	2	1	1	0	0	0	2	0	0	0
1440	butyl 2-hydroxybenzoate	O=C(OCCCC)c1ccccc1O	-5.9	15495	http://goo.gl/mouej	W.E. Acree Jr. Data Collection 2011	0.784	0.85	0.15	0.35	1.554	6.541	aromatic ester	20111213	11.99623306	15.99870522	-0.385331638	0.295834593	4.690600005	8.721835415	0.363636364	3.331	194.2274802	0	5	2.34	NA	10	10	14	0	28	6	6	2.7467	7.54436089	53.1528	0	1	1	1	1	0	0	0	1	0	0	0
809	1,3,7-trimethylnaphthalene	c12ccc(cc1c(cc(c2)C)C)C	12	15619	http://goo.gl/mouej	W.E. Acree Jr. Data Collection 2011	1.414	1.1	0	0.22	1.5081	7.043	alkylnaphthalene	20111213	11.89	12.11021952	-0.154885509	0.065576928	6.188620012	9.966072353	0.230769231	4.599	170.2507372	0	0	2.89	NA	10	8	14	0	27	11	10	4.197	17.614809	57.6318	0	2	2	1	1	0	0	0	2	0	0	0
2425	4-methyloctane	CC(CCC)CCCC	-113.15	15802	http://dx.doi.org/10.1021/ci049943w	Jes?s Jover; Ram?n Bosque; and Joaquim Sales. 2004. Determination of Abraham Solute Parameters from Molecular Structure. J. Chem. Inf. Comput. Sci. 44 (3)	0	0	0	0	0.9467	-123	organic	20040417	11.89	12.11013444	-0.170501807	0.049848059	5.176804986	8.427943308	1	5.4	128.2554381	1	5	2.45	8	0	8	8	0	29	0	0	4.273	18.258529	43.1588	0	0	0	0	0	0	0	0	0	0	0	0
19	sulfur hexafluoride	FS(F)(F)(F)(F)F	-50.8	16425	http://goo.gl/mouej	W.E. Acree Jr. Data Collection 2011	-0.6	-0.2	0	0	0.4643	-0.12	gas	20111213	18.99662058	31.97300398	-0.095060841	0.454880072	4.219817604	4.992013725	0	2.25	146.0565043	0	0	0.69	0	0	3	6	0	7	0	0	1.1928	1.42277184	9.0078	0	0	0	0	0	0	0	0	0	0	0	0
2068	phenyltrimethoxysilane	O(C)[Si](OC)(OC)c1ccccc1	-25	17131	http://goo.gl/mouej	W.E. Acree Jr. Data Collection 2011	0.487	0.804	0	0.687	1.5609	5.221	organosilicon	20111213	11.85	27.97692735	-0.334878261	0.342625348	4.516921875	8.109578609	0.333333333	2.137	198.2913932	0	4	2.01	0	6	7	13	0	27	6	6	3.0423	9.25558929	47.4217	0	1	1	1	1	0	0	0	1	0	0	0
2047	1,1,3,3-tetramethyldisiloxane	C[SiH](C)O[SiH](C)C	-78	17619	http://goo.gl/mouej	W.E. Acree Jr. Data Collection 2011	-0.192	-0.01	0	0.202	1.2223	2.648	organosilicon	20111213	11.9984169	27.97838144	-0.38615688	0.125660819	4.022256729	5.268909154	1	2.196	134.3242886	0	2	1.57	0	0	5	6	0	21	0	0	0.2551	0.06507601	24.4059	0	0	0	0	0	0	0	0	0	0	0	0
670	1,9-nonanediol	OCCCCCCCCCO	46.4	18685	http://goo.gl/mouej	W.E. Acree Jr. Data Collection 2011	0.375	0.95	0.75	0.92	1.494	-123	alkanediol	20111213	11.99626879	15.99826012	-0.421740711	0.069778915	3.941545842	7.386481357	1	1.931	160.254248	0	8	2.23	9	0	11	10	0	31	0	0	2.026	4.104676	47.0678	0	0	0	0	0	0	0	0	0	0	0	0
620	2-octanol	OC(C)CCCCCC	-31.8	18920	http://goo.gl/mouej	W.E. Acree Jr. Data Collection 2011	0.158	0.36	0.33	0.36	1.2945	-123	alkanols	20111213	11.89	15.99491664	-0.392773319	0.052580338	4.562096147	7.288096436	1	3.018	130.2282257	0	5	2.23	8	0	8	8	0	27	0	0	2.7168	7.38100224	40.3557	0	0	0	0	0	0	0	0	0	0	0	0
1842	N-formylmorpholine	O=CN1CCOCC1	21.5	19231	http://goo.gl/mouej	W.E. Acree Jr. Data Collection 2011	0.561	1.38	0	0.99	0.8787	4.25	nitrogen-neterocyclic	20111213	11.99459138	15.99591818	-0.37841983	0.18958502	3.698247145	7.416386857	0.8	-0.784	115.1306593	0	1	1.68	2	3	6	8	0	17	0	0	-0.8114	0.65836996	29.2618	0	1	0	1	0	0	0	0	1	0	0	0
1644	2,3,4,5-tetrachlorophenol	Clc1c(O)cc(Cl)c(Cl)c1Cl	116.5	19766	http://goo.gl/mouej	W.E. Acree Jr. Data Collection 2011	1.17	0.88	0.7	0.13	1.265	-123	phenol derivative	20111213	11.99856245	34.97200704	-0.357775117	0.167546663	5.694432914	10.76538564	0	4.104	231.8914521	0	0	1.57	0	7	6	11	0	13	6	6	4.2202	17.81008804	46.9713	0	1	1	1	1	0	0	0	1	0	0	0
1784	2,3-dimethylpyrazine	n1ccnc(c1C)C	-12	20843	http://goo.gl/mouej	W.E. Acree Jr. Data Collection 2011	0.657	0.8	0	0.74	0.916	3.826	pyrazine derivative	20111213	11.89	14.00408012	-0.258510591	0.13616077	5.82559514	7.636252401	0.333333333	0.148	108.1413478	0	0	1.9	4	6	5	8	0	16	6	6	0.094	0.008836	30.9272	0	1	1	1	1	0	0	0	1	0	0	0
87	trans-1,2-dimethylcyclohexane	C[C@@H]1CCCC[C@H]1C	-90	21800	http://goo.gl/mouej	W.E. Acree Jr. Data Collection 2011	0.227	0.2	0	0	1.1272	3.728	cycloalkane	20111213	11.89	12.11011416	-0.161991078	0.059143413	6.149298971	8.44548837	1	4.43	112.2129392	0	0	2.34	NA	0	5	8	0	24	0	0	3.2408	10.50278464	36.7032	0	1	0	1	0	0	0	0	1	0	0	0
289	1-fluoro-1,1-dichloropropane	ClC(Cl)(F)CC	-55.669	23055	http://goo.gl/mouej	W.E. Acree Jr. Data Collection 2011	0.084	0.4	0.01	0.05	0.7938	2.3	haloalkane	20111213	11.89	34.96985307	-0.192989167	0.307483155	4.839620832	8.319252298	1	2.69	130.9761898	0	1	1.46	3	0	4	5	0	11	0	0	2.3891	5.70779881	26.0581	0	0	0	0	0	0	0	0	0	0	0	0
1786	trimethylpyrazine	n1cc(nc(c1C)C)C	50.001	24972	http://goo.gl/mouej	W.E. Acree Jr. Data Collection 2011	0.659	0.74	0	0.81	1.0569	4.277	pyrazine derivative	20111213	11.89	14.00408112	-0.257561382	0.134376775	5.746818924	7.943763528	0.428571429	0.463	122.1679652	0	0	2.01	4	6	6	9	0	19	6	6	0.3766	0.14182756	35.5187	0	1	1	1	1	0	0	0	1	0	0	0
1789	2,3-diethylpyrazine	n1ccnc(c1CC)CC	50.881	25552	http://goo.gl/mouej	W.E. Acree Jr. Data Collection 2011	0.651	0.82	0	0.79	1.1978	4.959	pyrazine derivative	20111213	11.89	14.00408213	-0.258222011	0.07752393	5.551054743	8.573508999	0.5	0.654	136.1945826	0	2	2.12	6	6	6	10	0	22	6	6	1.4278	2.03861284	40.181	0	1	1	1	1	0	0	0	1	0	0	0
945	2,3-dichlorobiphenyl	Clc2c(c1ccccc1)cccc2Cl	82.301	26010	http://dx.doi.org/10.1039/B415899G	Michael H. Abraham and Amal J. M. Al-Hussaini. Solvation parameters for the 209 PCBs: calculation of physicochemical properties. J. Environ. Monit. 2005 7 295-301	1.63	1.2	0	0.18	1.569	7.168	polychlorinated biphenyl	20050211	11.99852384	34.97015577	-0.172550461	0.142749884	6.729549844	10.86657734	0	5.206	223.0982319	1	1	2.56	0	12	8	15	0	22	12	12	4.6772	21.87619984	60.8038	0	2	2	2	2	0	0	0	2	0	0	0
551	N-methylbutanamide	O=C(NC)CCC	2.741	26765	http://goo.gl/mouej	W.E. Acree Jr. Data Collection 2011	0.31	1.3	0.4	0.72	0.9286	4.102	alkaneamide	20111213	11.89	15.99491639	-0.281132139	0.199444463	4.188683354	6.776134322	0.8	0.532	101.1471359	0	3	1.79	4	3	6	6	0	18	0	0	0.4969	0.24690961	28.5905	0	0	0	0	0	0	0	0	0	0	0	0
397	2,4-pentanedione	CC(=O)CC(=O)C	-23	29001	http://goo.gl/mouej	W.E. Acree Jr. Data Collection 2011	0.412	0.78	0	0.63	0.8445	3.326	alkanedione	20111213	11.89	15.99591715	-0.299997194	0.196793542	3.9973125	6.706505988	0.6	0.231	100.1160154	0	2	1.79	5	1	5	6	0	15	0	0	-0.473	0.223729	26.09	0	0	0	0	0	0	0	0	0	0	0	0
334	1,4-dioxane	O1CCOCC1	11.87	29015	http://goo.gl/mouej	W.E. Acree Jr. Data Collection 2011	0.329	0.75	0	0.64	0.681	2.892	ether	20111213	11.99693552	15.99778367	-0.397369338	0.092187047	5.140097958	5.416276896	1	-0.38	88.10527947	0	0	1.68	2	0	4	6	0	14	0	0	-0.2618	0.06853924	22.087	0	1	0	1	0	0	0	0	1	0	0	0
1935	secbumeton	O(c1nc(nc(n1)NC(C)CC)NCC)C	87	30881	http://goo.gl/mouej	W.E. Acree Jr. Data Collection 2011	1.09	1.13	0.22	1.13	1.8377	8.014	pesticide	20111213	11.99624937	15.99794622	-0.347562532	0.272842333	4.747273435	8.780795736	0.7	1.954	225.2911543	0	6	1.9	4	9	10	16	0	35	6	6	2.7085	7.33597225	67.6488	0	1	1	1	1	0	0	0	1	0	0	0
1156	2,4-dichlorobiphenyl	Clc2cc(Cl)ccc2c1ccccc1	76.191	33455	http://dx.doi.org/10.1021/es102210g	Van Noort et. al. Updated Abraham Solvation Parameters for Polychlorinated Biphenyls. ES&T 44, 7037 (2010)	1.62	1.19	0	0.11	1.4819	-123	polychlorinated biphenyl	20100825	11.85	34.96985373	-0.186368176	0.116273696	6.327939205	10.62207162	0	5.206	223.0982319	1	1	2.56	0	12	9	15	0	22	12	12	4.6772	21.87619984	60.8038	0	2	2	2	2	0	0	0	2	0	0	0
1214	2,3,5,6-tetrachlorobiphenyl	Clc2c(c1ccccc1)c(Cl)c(Cl)cc2Cl	110.311	33458	http://dx.doi.org/10.1021/es102210g	Van Noort et. al. Updated Abraham Solvation Parameters for Polychlorinated Biphenyls. ES&T 44, 7037 (2010)	1.92	1.33	0	0	1.6398	-123	polychlorinated biphenyl	20100825	11.99852384	34.97200787	-0.172224154	0.144560033	6.821258273	12.33356912	0	6.45	291.9882256	1	1	2.34	0	12	8	17	0	22	12	12	6.006	36.072036	70.4134	0	2	2	2	2	0	0	0	2	0	0	0
967	2,3',6-trichlorobiphenyl	Clc2cccc(Cl)c2c1cc(Cl)ccc1	85.411	34864	http://dx.doi.org/10.1039/B415899G	Michael H. Abraham and Amal J. M. Al-Hussaini. Solvation parameters for the 209 PCBs: calculation of physicochemical properties. J. Environ. Monit. 2005 7 295-301	1.76	1.35	0	0.17	1.6914	7.608	polychlorinated biphenyl	20050211	11.85	34.97085425	-0.184573004	0.118614785	6.40295216	11.60006889	0	5.828	257.5432288	1	1	2.45	0	12	8	16	0	22	12	12	5.3416	28.53269056	65.6086	0	2	2	2	2	0	0	0	2	0	0	0
966	2,3',5-trichlorobiphenyl	Clc2ccc(Cl)cc2c1cc(Cl)ccc1	90.431	34867	http://dx.doi.org/10.1039/B415899G	Michael H. Abraham and Amal J. M. Al-Hussaini. Solvation parameters for the 209 PCBs: calculation of physicochemical properties. J. Environ. Monit. 2005 7 295-301	1.78	1.33	0	0.15	1.6914	7.81	polychlorinated biphenyl	20050211	11.85	34.97085425	-0.185428405	0.11749989	6.372375225	11.11107042	0	5.828	257.5432288	1	1	2.45	0	12	8	16	0	22	12	12	5.3416	28.53269056	65.6086	0	2	2	2	2	0	0	0	2	0	0	0
447	butyl pentanoate	O=C(OCCCC)CCCC	-92.8	55084	http://goo.gl/mouej	W.E. Acree Jr. Data Collection 2011	0.033	0.56	0	0.45	1.4511	4.794	ester	20111213	11.89	15.99591916	-0.3156555	0.261485726	4.232603662	7.055846382	0.888888889	2.982	158.2383665	0	7	2.23	5	3	10	10	0	29	0	0	2.9291	8.57962681	45.1149	0	0	0	0	0	0	0	0	0	0	0	0
553	2,2,2-trichloroacetamide	ClC(Cl)(Cl)C(=O)N	142	55091	http://goo.gl/mouej	W.E. Acree Jr. Data Collection 2011	0.71	0.63	0.47	0.56	0.8731	3.829	alkaneamide	20111213	11.9938327	34.97085324	-0.28883678	0.340233552	4.869746996	10.44350166	0.5	0.302	162.4022742	0	1	1.13	2	3	4	6	0	9	0	0	0.8462	0.71605444	29.9805	0	0	0	0	0	0	0	0	0	0	0	0
1718	5-phenyl-1-pentanol	OCCCCCc1ccccc1	11.061	55443	http://goo.gl/mouej	W.E. Acree Jr. Data Collection 2011	0.804	0.9	0.33	0.72	1.48	-123	aromatic alkanol	20111213	11.85	15.9949174	-0.395734475	0.097011091	3.973033497	8.712584884	0.454545455	2.865	164.2445519	0	5	2.56	NA	6	10	12	0	28	6	6	2.9153	8.49897409	51.4315	0	1	1	1	1	0	0	0	1	0	0	0
101	trans-2-butene	C/C=C/C	-105.25	56442	http://goo.gl/mouej	W.E. Acree Jr. Data Collection 2011	0.126	0.08	0	0.05	0.6292	1.664	alkene	20111213	11.89	12.11003668	-0.181285491	0.043200545	4.966579476	5.802081888	0.5	2.31	56.10646962	0	0	1.9	4	2	4	3	0	12	0	0	1.7518	3.06880324	21.3228	0	0	0	0	0	0	0	0	0	0	0	0
1532	4-hydroxybenzamide	O=C(c1ccc(O)cc1)N	161.17	58563	http://goo.gl/mouej	W.E. Acree Jr. Data Collection 2011	1.18	1.7	0.55	0.75	1.0315	-123	benzamide	20111213	11.9935119	15.99591919	-0.360437546	0.251603318	4.366790542	8.265693663	0	0.503	137.1362496	0	1	1.9	NA	10	7	10	0	17	6	6	0.5648	0.31899904	36.3327	0	1	1	1	1	0	0	0	1	0	0	0
1606	2,3,4,5-tetramethylphenol	Oc1cc(c(c(c1C)C)C)C	85.3	61411	http://goo.gl/mouej	W.E. Acree Jr. Data Collection 2011	0.86	0.88	0.55	0.43	1.3387	-123	phenol derivative	20111213	11.89	15.99491714	-0.360137503	0.075694813	5.301526141	9.190400947	0.4	3.153	150.2179344	0	0	2.45	NA	7	6	11	0	25	6	6	3.5074	12.30185476	47.9169	0	1	1	1	1	0	0	0	1	0	0	0
1600	2,3,4-trimethylphenol	Oc1ccc(c(c1C)C)C	81	61538	http://goo.gl/mouej	W.E. Acree Jr. Data Collection 2011	0.86	0.86	0.52	0.42	1.1978	-123	phenol derivative	20111213	11.89	15.99491689	-0.360144145	0.075391211	5.14433922	8.87601186	0.333333333	2.716	136.191317	0	0	2.34	NA	7	6	10	0	22	6	6	3.0212	9.12764944	42.8757	0	1	1	1	1	0	0	0	1	0	0	0
536	isobutanamide	O=C(N)C(C)C	128.33	61707	http://goo.gl/mouej	W.E. Acree Jr. Data Collection 2011	0.4	1.27	0.57	0.66	0.788	-123	alkaneamide	20111213	11.89	15.99491614	-0.281123486	0.199579945	4.031496774	7.097981362	0.75	-0.262	87.12051851	0	1	1.68	3	3	4	5	0	15	0	0	0.2973	0.08838729	23.6673	0	0	0	0	0	0	0	0	0	0	0	0
622	3-ethyl-3-hexanol	OC(CC)(CC)CCC	-16.129	62230	http://goo.gl/mouej	W.E. Acree Jr. Data Collection 2011	0.2	0.3	0.31	0.6	1.2945	4.29	alkanols	20111213	11.89	15.99491664	-0.389288827	0.065109571	5.334824126	9.055628697	1	2.444	130.2282257	0	4	2.23	6	0	6	8	0	27	0	0	2.6006	6.76312036	40.2387	0	0	0	0	0	0	0	0	0	0	0	0
1421	methyl 4-iodobenzoate	O=C(OC)c1ccc(I)cc1	114.93	62484	http://goo.gl/mouej	W.E. Acree Jr. Data Collection 2011	1.27	1.25	0	0.4	1.3308	6.685	aromatic ester	20111213	11.85	126.9044731	-0.315172083	0.29298655	4.525552808	11.89239348	0.125	3.026	262.0447553	0	2	2.01	NA	9	8	11	0	18	6	6	2.2636	5.12388496	49.9936	0	1	1	1	1	0	0	0	1	0	0	0
1518	4-methylbenzamide	Cc1ccc(cc1)C(=O)N	161.33	62485	http://goo.gl/mouej	W.E. Acree Jr. Data Collection 2011	0.99	1.5	0.49	0.65	1.1137	-123	benzamide	20111213	11.99347916	15.99491716	-0.29143124	0.251599443	4.391386692	8.364070331	0.125	1.346	135.1634621	0	1	2.12	NA	9	7	10	0	19	6	6	1.3184	1.73817856	39.6798	0	1	1	1	1	0	0	0	1	0	0	0
513	dimethylisopropylamine	N(C(C)C)(C)C	-82.449	63631	http://goo.gl/mouej	W.E. Acree Jr. Data Collection 2011	0.107	0.18	0	0.72	0.9129	2.572	alkylamine	20111213	11.9935983	14.00909882	-0.343145302	0.023727965	5.580997233	7.47450818	1	0.946	87.16361249	0	1	1.9	3	0	4	5	1	19	0	0	1.0464	1.09495296	29.1543	0	0	0	0	0	0	0	0	0	0	0	0
1768	4-phenylpyridine N-oxide	[O-][n+]2ccc(c1ccccc1)cc2	79.091	63968	http://goo.gl/mouej	W.E. Acree Jr. Data Collection 2011	1.494	1.55	0.49	1.03	1.3418	7.293	pyridine N-oxide derivative	20111213	11.98841554	15.99491793	-0.228768573	0.130047253	4.264445493	9.400296082	0	3.275	171.1956698	0	1	2.45	NA	13	9	14	0	22	12	12	1.9683	3.87420489	46.776	0	2	2	2	2	0	0	0	2	0	0	0
2850	2-chloro-5-nitrobenzaldehyde	O=Cc1cc(ccc1Cl)[N+]([O-])=O	75	65763	http://precedings.nature.com/documents/4243/version/3	ONSChallenge Solubility Data	1.378	1.44	0	0.367	1.17	-123	organic solid	20120126	11.999	34.96885319	-0.297337782	0.193783308	3.723204628	9.053263314	0	2.232	185.5647699	0	2	1.68	NA	11	7	12	0	16	6	6	2.1482	4.61476324	44.7785	0	1	1	1	1	0	0	0	1	0	0	0
1792	2-chloropyrazine	Clc1nccnc1	33.421	66021	http://goo.gl/mouej	W.E. Acree Jr. Data Collection 2011	0.727	0.94	0	0.45	0.7566	3.627	pyrazine derivative	20111213	11.85	34.96885295	-0.258867077	0.284356994	5.63605367	7.721618221	0	0.229	114.5331098	0	0	1.57	2	6	5	7	0	10	6	6	0.4024	0.16192576	27.6103	0	1	1	1	1	0	0	0	1	0	0	0
658	1,1,1,3,3,3-hexafluoro-2-methylpropan-2-ol	FC(F)(F)C(O)(C)C(F)(F)F	-0.759	66567	http://goo.gl/mouej	W.E. Acree Jr. Data Collection 2011	-0.19	0.25	0.54	0.18	0.8371	2.034	alkanols	20111213	11.99760948	19.0038116	-0.373674241	0.445808847	3.183512073	6.582004315	1	2.805	182.0645309	0	2	1.13	3	0	5	10	0	15	0	0	1.8905	3.57399025	23.4693	0	0	0	0	0	0	0	0	0	0	0	0
1896	3-methylbenzenesulfonamide	O=S(=O)(c1cccc(c1)C)N	139.921	67270	http://goo.gl/mouej	W.E. Acree Jr. Data Collection 2011	1.1	1.55	0.55	0.86	1.238	6.455	sulfonamide	20111213	11.999	31.97274484	-0.249616627	0.263162264	6.308366781	10.87925388	0.142857143	0.918	171.2182161	0	1	1.79	NA	10	6	11	0	20	6	6	1.0214	1.04325796	43.2571	0	1	1	1	1	0	0	0	1	0	0	0
1811	5-bromopyrimidine	c1c(cncn1)Br	72	70714	http://goo.gl/mouej	W.E. Acree Jr. Data Collection 2011	0.88	1.06	0	0.54	0.8092	4.026	pyrimidine derivative	20111213	11.99886529	78.91851799	-0.243598707	0.139851998	5.965491769	9.028500039	0	0.527	158.9837002	0	0	1.57	3	6	5	7	0	10	6	6	0.7997	0.63952009	30.3771	0	1	1	1	1	0	0	0	1	0	0	0
331	2,5-dimethoxytetrahydrofuran	O(C)C1OC(OC)CC1	4.211	71430	http://goo.gl/mouej	W.E. Acree Jr. Data Collection 2011	0.207	0.91	0	0.89	1.0215	3.76	ether	20111213	11.9	15.99691917	-0.356105907	0.209511074	4.476953125	6.826913928	1	0.494	132.1579192	0	2	1.79	4	0	7	9	0	21	0	0	0.1315	0.01729225	32.3365	0	1	0	1	0	0	0	1	0	0	0	0
1797	ethyl 2-pyrazinecarboxylate	O=C(OCC)c1nccnc1	55.341	73390	http://goo.gl/mouej	W.E. Acree Jr. Data Collection 2011	0.73	1.59	0	0.78	1.1313	5.45	pyrazine derivative	20111213	11.85	15.99592018	-0.310911029	0.313407309	4.388837004	7.88921176	0.285714286	-0.034	152.1508936	0	3	1.79	3	9	8	11	0	19	6	6	0.1615	0.02608225	37.6477	0	1	1	1	1	0	0	0	1	0	0	0
1655	3-butoxyphenol	O(c1cccc(O)c1)CCCC	46.691	79280	http://goo.gl/mouej	W.E. Acree Jr. Data Collection 2011	0.81	1.17	0.54	0.47	1.3974	-123	phenol derivative	20111213	11.89	15.99591966	-0.360397716	0.078579786	4.800355362	8.010415556	0.4	2.881	166.2173394	0	4	2.34	4	8	9	12	0	26	6	6	2.8749	8.26505001	48.0885	0	1	1	1	1	0	0	0	1	0	0	0
1539	4-butylbenzoic acid	O=C(O)c1ccc(cc1)CCCC	104.5	79969	http://goo.gl/mouej	W.E. Acree Jr. Data Collection 2011	0.73	0.9	0.63	0.42	1.4953	6.363	aromatic carboxylic acid	20111213	11.89	15.99592017	-0.327732323	0.290647415	4.116019076	8.807915422	0.363636364	3.676	178.2280753	0	4	2.45	NA	9	10	13	0	27	6	6	3.2892	10.81883664	51.6606	1	1	1	1	1	0	0	0	1	0	0	0
643	trans-1,2-cyclohexanediol	O[C@@H]1CCCC[C@H]1O	88.351	83850	http://goo.gl/mouej	W.E. Acree Jr. Data Collection 2011	0.6	0.87	0.55	0.9	0.9628	4.226	alkanols	20111213	11.99635523	15.99825889	-0.414337538	0.105009964	4.778940168	7.264606751	1	0.517	116.1585143	0	0	1.9	0	0	5	8	0	20	0	0	0.5334	0.28451556	30.6362	0	1	0	1	0	0	0	0	1	0	0	0
681	D-arabitol	OC[C@@H](O)C(O)[C@H](O)CO	102	84971	http://goo.gl/mouej	W.E. Acree Jr. Data Collection 2011	0.728	1.6	0.85	1.6	1.1066	5.75	polyalcohol	20111213	11.99640043	15.99998724	-0.417766102	0.111401161	4.088074157	7.560758311	1	-3.224	152.1459932	0	4	1.46	5	0	7	9	0	22	0	0	-2.4295	5.90247025	32.4411	0	0	0	0	0	0	0	0	0	0	0	0
1992	5-methyl-5-ethylbarbituric acid	O=C1NC(=O)NC(=O)C1(CC)C	183.381	86394	http://goo.gl/mouej	W.E. Acree Jr. Data Collection 2011	1.03	1.15	0.58	0.58	1.233	5.948	drug	20111213	11.89	15.99692295	-0.27990756	0.285268672	4.309353239	9.896266511	0.571428571	-0.136	170.16618	0	1	1.68	4	8	7	12	0	22	0	0	0.2885	0.08323225	39.6513	0	1	0	1	0	0	0	0	1	0	0	0
2978	N-(4-methoxybenzylidene)aniline	COC2=CC=C(C=NC1=CC=CC=C1)C=C2	62.77	89076	http://precedings.nature.com/documents/4243/version/3	ONSChallenge Solubility Data	1.048	0.991	0	0.4	1.721	-123	organic solid	20120126	11.85	15.99491866	-0.34870502	0.181310729	4.74206599	8.988090531	0.071428571	3.291	211.2596405	0	3	2.78	NA	15	12	17	0	29	12	12	3.4101	11.62878201	65.8436	0	2	2	2	2	0	0	0	2	0	0	0
1845	1-methyl-3-nitro-1,2,4-triazole	[O-][N+](=O)c1ncn(n1)C	128.241	105291	http://goo.gl/mouej	W.E. Acree Jr. Data Collection 2011	1.328	1.98	0	0.77	0.8103	5.312	nitrogen-neterocyclic	20111213	11.99373131	15.99592021	-0.211041454	0.323267142	3.398956317	6.814282748	0.333333333	0.115	128.0895934	0	1	1.13	0	8	6	9	0	13	5	5	0.2113	0.04464769	31.0869	0	1	1	1	1	0	0	1	0	0	0	0
541	N-isopropylacetamide	O=C(NC(C)C)C	31.451	120621	http://goo.gl/mouej	W.E. Acree Jr. Data Collection 2011	0.32	1.25	0.4	0.72	0.9286	3.864	alkaneamide	20111213	11.89	15.99491639	-0.281418686	0.247636917	4.031496794	7.240630446	0.8	0.593	101.1471359	0	2	1.79	3	3	5	6	0	18	0	0	0.1001	0.01002001	28.5288	0	0	0	0	0	0	0	0	0	0	0	0
1773	4-bromopyridine N-oxide	[O-][n+]1ccc(Br)cc1	58.131	123207	http://goo.gl/mouej	W.E. Acree Jr. Data Collection 2011	0.978	1.12	0.49	0.83	0.909	4.745	pyridine N-oxide derivative	20111213	11.98859289	78.91833721	-0.228478244	0.130810024	4.2617478	9.356003217	0	2.133	173.9950786	0	0	1.68	5	7	6	8	0	12	6	6	1.1983	1.43592289	29.2626	0	1	1	1	1	0	0	0	1	0	0	0
528	nitropentane	[O-][N+](=O)CCCCC	-12.749	191367	http://goo.gl/mouej	W.E. Acree Jr. Data Collection 2011	0.212	0.95	0	0.29	0.9873	3.938	nitroalkane	20111213	11.89	15.99591816	-0.170754351	0.09950471	3.23369103	6.68583295	1	2.101	117.1465408	0	4	1.68	5	3	7	7	0	19	0	0	2.0762	4.31060644	31.0618	0	0	0	0	0	0	0	0	0	0	0	0
552	N-methylisobutanamide	O=C(NC)C(C)C	32.401	192642	http://goo.gl/mouej	W.E. Acree Jr. Data Collection 2011	0.31	1.3	0.4	0.74	0.9286	3.95	alkaneamide	20111213	11.89	15.99491639	-0.280836814	0.202011581	4.345870806	7.411698198	0.8	0.256	101.1471359	0	2	1.79	3	3	5	6	0	18	0	0	0.5032	0.25321024	28.564	0	0	0	0	0	0	0	0	0	0	0	0
2207	phenylpropionamide	O=C(N)C(c1ccccc1)C	-102.699	194092	http://goo.gl/mouej	W.E. Acree Jr. Data Collection 2011	0.84	1.65	0.52	0.8	1.255	-123	organic	20111213	11.89	15.9949174	-0.280261067	0.204585757	4.506167541	9.11138839	0.222222222	0.935	149.1900795	0	2	2.23	NA	6	7	11	0	22	6	6	1.3295	1.76757025	43.7623	0	1	1	1	1	0	0	0	1	0	0	0
367	(E)-but-2-enal	O=C/C=C/C	-76.2	394562	http://goo.gl/mouej	W.E. Acree Jr. Data Collection 2011	0.387	0.75	0	0.43	0.6449	2.532	aldehyde	20111213	11.89	15.99491564	-0.298055499	0.142224177	3.401685499	5.936273032	0.25	0.817	70.08999304	0	1	1.79	4	4	5	4	0	11	0	0	0.9174	0.84162276	22.1146	0	0	0	0	0	0	0	0	0	0	0	0
285	1,1,2,2-tetrafluoro-1-bromoethane	FC(F)C(Br)(F)F	-52.419	454215	http://goo.gl/mouej	W.E. Acree Jr. Data Collection 2011	-0.064	0.3	0.09	0.04	0.636	1.54	haloalkane	20111213	11.99782581	78.9183372	-0.202589635	0.410839307	3.2555	6.714018894	1	3.019	180.9265534	0	1	1.13	2	0	4	6	0	8	0	0	2.1024	4.42008576	19.6228	0	0	0	0	0	0	0	0	0	0	0	0
137	cyclooctene	C1CCC/C=CCC1	-14.67	553642	http://goo.gl/mouej	W.E. Acree Jr. Data Collection 2011	0.46	0.24	0	0.1	1.0842	4.119	alkene	20111213	11.9	12.10012615	-0.151205462	0.04894232	7.058954527	7.268524994	0.75	4.036	110.1970577	0	0	2.34	0	2	5	8	0	22	0	0	3.205	10.272025	37.9246	0	0	0	1	0	0	0	0	0	0	0	0
3025	trans-stilbene	c1ccc(cc1)/C=C/c2ccccc2	124.14	553649	http://precedings.nature.com/documents/4243/version/3	ONSChallenge Solubility Data	1.861	1.318	0	0.319	1.563	-123	organic solid	20120126	11.85	12.15017245	-0.190529808	0.111079983	6.597880859	9.103161225	0	4.656	180.2455916	0	2	3	0	14	10	15	0	26	12	12	3.8162	14.56338244	61.5128	0	2	2	2	2	0	0	0	2	0	0	0
4105	5-Methoxymethyl-8-hydroxyquinoline	COCC1=C2C=CC=NC2=C(C=C1)O	-300	601315	http://dx.doi.org/10.1080/01496395.2014.928768	Michael H. Abraham and William E. Acree Jr. (2014) Descriptors for the Prediction of Partition Coefficients of 8-Hydroxyquinoline and its Derivatives. Separation Science and Technology. 49:14. 2135-2141	1.44	1.4	0	0.9	1.4435	7.33	this work	20140908	11.99623305	15.99826175	-0.38346752	0.123325323	4.661119148	9.72019665	0.181818182	1.427	189.2109562	0	2	2.34	NA	11	8	15	0	25	11	10	1.5529	2.41149841	53.2405	0	2	2	1	1	0	0	0	2	0	0	0
1892	allylthiourea	S=C(N)NCC=C	74.33	1266393	http://goo.gl/mouej	W.E. Acree Jr. Data Collection 2011	0.94	0.76	0.45	0.95	0.9493	-123	urea	20111213	11.79	31.97207131	-0.29981205	0.121044014	5.206109516	8.988503311	0.25	0.277	116.185961	0	3	1.57	3	4	6	6	0	15	0	0	0.6797	0.46199209	35.1929	0	0	0	0	0	0	0	0	0	0	0	0
4111	5-Propoxymethyl-8-hydroxyquinoline	CCCOCC1=C2C=CC=NC2=C(C=C1)O	-300	1460285	http://dx.doi.org/10.1080/01496395.2014.928768	Michael H. Abraham and William E. Acree Jr. (2014) Descriptors for the Prediction of Partition Coefficients of 8-Hydroxyquinoline and its Derivatives. Separation Science and Technology. 49:14. 2135-2141	1.44	1.05	0	0.99	1.7253	8.05	this work	20140908	11.99620668	15.99826257	-0.383416432	0.123350988	5.010522038	9.838088883	0.307692308	2.208	217.264191	0	4	2.56	NA	11	10	17	0	31	11	10	2.4254	5.88256516	62.5127	0	2	2	1	1	0	0	0	2	0	0	0
276	1,1,2-trifluoro-1-chloro-2-bromoethane	ClC(F)(F)C(Br)F	-51.199	2282428	http://goo.gl/mouej	W.E. Acree Jr. Data Collection 2011	0.138	0.36	0.07	0.04	0.7409	2.21	haloalkane	20111213	11.99782584	78.9183372	-0.242069186	0.394665488	4.25625	7.782269338	1	3.156	197.3810878	0	1	1.13	2	0	4	6	0	8	0	0	2.408	5.798464	24.5494	0	0	0	0	0	0	0	0	0	0	0	0
817	1,4,6,7-tetramethylnaphthalene	c12c(ccc(c1cc(c(c2)C)C)C)C	64	2283071	http://goo.gl/mouej	W.E. Acree Jr. Data Collection 2011	1.536	1.27	0	0.18	1.649	7.925	alkylnaphthalene	20111213	11.89	12.11024183	-0.150940402	0.069333403	6.52725	10.28145153	0.285714286	5.036	184.2773546	1	0	3	NA	10	7	15	0	30	11	10	4.6832	21.93236224	62.673	0	2	2	1	1	0	0	0	2	0	0	0
1815	methyl 2-pyrimidinecarboxylate	O=C(OC)c1ncccn1	64.341	2849146	http://goo.gl/mouej	W.E. Acree Jr. Data Collection 2011	0.73	1.68	0	0.93	0.9904	5.012	pyrimidine derivative	20111213	11.98855337	15.99591972	-0.312770273	0.330776747	4.189961795	7.566296536	0.166666667	-0.246	138.1242762	0	2	1.68	3	9	7	10	0	16	6	6	0.0083	6.89E-05	31.4098	0	1	1	1	1	0	0	0	1	0	0	0
2164	picramic acid	c1c(cc(c(c1N)O)[N+](=O)[O-])[N+](=O)[O-]	169	4103087	http://goo.gl/mouej	W.E. Acree Jr. Data Collection 2011	1.75	1.85	0.21	0.8	1.2233	7.466	organic	20111213	11.999	16.00205451	-0.356809339	0.160076295	3.751693179	8.257402955	0	1.87	199.1212534	0	2	1.24	0	14	7	14	0	19	6	6	0.6048	0.36578304	47.1019	0	1	1	1	1	0	0	0	1	0	0	0
104	cis-pent-2-ene	C(=CCC)C	-151.2	4483638	http://goo.gl/mouej	W.E. Acree Jr. Data Collection 2011	0.141	0.08	0	0.07	0.7701	2.217	alkene	20111213	11.89	12.11005553	-0.181130783	0.043329537	5.054174008	6.416011099	0.6	2.774	70.13308702	0	1	2.01	5	2	5	4	0	15	0	0	2.208	4.875264	25.9238	0	0	0	0	0	0	0	0	0	0	0	0
105	trans-pent-2-ene	C(=C/CC)C	-141.52	4483639	http://goo.gl/mouej	W.E. Acree Jr. Data Collection 2011	0.126	0.08	0	0.07	0.7701	2.187	alkene	20111213	11.89	12.11005553	-0.181130783	0.043329537	5.054174008	6.416011099	0.6	2.774	70.13308702	0	1	2.01	5	2	5	4	0	15	0	0	2.208	4.875264	25.9238	0	0	0	0	0	0	0	0	0	0	0	0
16	chlorine	[Cl]	-83.939	4514529	http://goo.gl/mouej	W.E. Acree Jr. Data Collection 2011	0.36	0.32	0.1	0	0.3534	1.193	gas	20111213	34.96885268	34.96885268	-0.192471858	-0.192471858	2.73	2.73	0	0.512	35.45293758	0	0	1.35	0	0	0	0	0	1	0	0	0	0	0	0	0	0	0	0	0	0	0	0	0	0	0
24	bromine	[Br]	-84.729	4514586	http://goo.gl/mouej	W.E. Acree Jr. Data Collection 2011	0.918	0.5	0.23	0	0.4586	2.326	element	20111213	78.9183371	78.9183371	-0.16300356	-0.16300356	3.887	3.887	0	0.85	79.90352797	0	0	1.35	0	0	0	0	0	1	0	0	0	0	0	0	0	0	0	0	0	0	0	0	0	0	0
116	cis-4-octene	C(=CCCC)CCC	-119	4516599	http://goo.gl/mouej	W.E. Acree Jr. Data Collection 2011	0.133	0.08	0	0.07	1.1928	3.607	alkene	20111213	11.89	12.11011416	-0.168912021	0.051561084	5.140065502	7.202985825	0.75	4.376	112.2129392	0	4	2.34	8	2	8	7	0	24	0	0	3.5766	12.79206756	39.7268	0	0	0	0	0	0	0	0	0	0	0	0
115	trans-2-octene	C(=C/CCCCC)C	-88.78	4516601	http://goo.gl/mouej	W.E. Acree Jr. Data Collection 2011	0.123	0.08	0	0.07	1.1928	3.6	alkene	20111213	11.89	12.11011416	-0.181126041	0.043400338	5.117889282	7.339208173	0.75	4.481	112.2129392	0	4	2.34	8	2	8	7	0	24	0	0	3.5766	12.79206756	39.7268	0	0	0	0	0	0	0	0	0	0	0	0
88	cis-1,4-dimethylcyclohexane	C[C@@H]1CC[C@H](C)CC1	-87	10179173	http://goo.gl/mouej	W.E. Acree Jr. Data Collection 2011	0.204	0.2	0	0	1.1272	3.736	cycloalkane	20111213	11.9	12.10012615	-0.146761353	0.053463736	5.91796875	7.988846165	1	4.43	112.2129392	0	0	2.34	NA	0	6	8	0	24	0	0	3.2408	10.50278464	36.7032	0	1	0	1	0	0	0	0	1	0	0	0
1559	phenylacetic acid	O=C(O)Cc1ccccc1	77.17	10181341	http://goo.gl/mouej	W.E. Acree Jr. Data Collection 2011	0.73	1.08	0.66	0.57	1.0726	4.962	aromatic carboxylic acid	20111213	11.85	15.99591867	-0.331303687	0.263291722	3.882041704	8.348915631	0.125	1.449	136.1482231	0	2	2.12	NA	6	7	10	0	18	6	6	1.4692	2.15854864	37.3656	1	1	1	1	1	0	0	0	1	0	0	0
579	fumaric acid	C(=C/C(=O)O)C(=O)O	140.771	10197150	http://goo.gl/mouej	W.E. Acree Jr. Data Collection 2011	0.71	0.94	0.87	0.59	0.778	3.916	alkenedioic acid	20111213	11.99646135	15.99928236	-0.347371851	0.302788787	3.69746875	6.382633347	0	-0.416	116.0723263	0	2	1.46	4	8	6	7	0	12	0	0	-0.0118	0.00013924	24.7572	2	0	0	0	0	0	0	0	0	0	0	0
2276	2-fluoroacetic acid	FCC(O)=O	35.2	10205670	http://dx.doi.org/10.1021/ci049943w	Jes?s Jover; Ram?n Bosque; and Joaquim Sales. 2004. Determination of Abraham Solute Parameters from Molecular Structure. J. Chem. Inf. Comput. Sci. 44 (3)	0.23	1.08	0.81	0.34	0.418	-123	organic	20040417	11.98891026	18.99840419	-0.333795425	0.360953312	2.767369498	4.333423114	0.5	0.02	78.04250713	0	1	1.35	2	3	4	4	0	8	0	0	0.2515	0.06325225	12.804	1	0	0	0	0	0	0	0	0	0	0	0
89	trans-1,4-dimethylcyclohexane	C[C@H]1CC[C@H](C)CC1	-37	10265264	http://goo.gl/mouej	W.E. Acree Jr. Data Collection 2011	0.191	0.17	0	0	1.1272	3.639	cycloalkane	20111213	11.9	12.10012615	-0.146761353	0.053463736	5.91796875	7.988846165	1	4.43	112.2129392	0	0	2.34	NA	0	6	8	0	24	0	0	3.2408	10.50278464	36.7032	0	1	0	1	0	0	0	0	1	0	0	0
1687	2-amino-4-nitrosophenol	Nc1cc(N=O)ccc1O	143.281	10437210	http://goo.gl/mouej	W.E. Acree Jr. Data Collection 2011	1.24	1.09	0.44	0.97	0.9904	5.342	phenol derivative	20111213	11.99635512	15.99826053	-0.384338711	0.115503566	3.404418739	7.801887248	0	0.768	138.1242762	0	1	1.68	0	10	7	10	0	16	6	6	1.0624	1.12869376	38.0259	0	1	1	1	1	0	0	0	1	0	0	0
1795	2-propoxypyrazine	CCCOc1cnccn1	31.911	10437215	http://goo.gl/mouej	W.E. Acree Jr. Data Collection 2011	0.695	0.82	0	0.57	1.1156	4.675	pyrazine derivative	20111213	11.9885191	15.99491742	-0.327641437	0.234476334	4.979126072	7.338403775	0.428571429	0.942	138.1673702	0	3	1.9	3	7	8	10	0	20	6	6	0.924	0.853776	37.7931	0	1	1	1	1	0	0	0	1	0	0	0
1834	N-trifluoroacetylindole	FC(F)(F)C(=O)n2ccc1ccccc12	96.671	10586285	http://goo.gl/mouej	W.E. Acree Jr. Data Collection 2011	1.08	1.03	0	0.34	1.297	-123	nitrogen-neterocyclic	20111213	11.98843737	19.00040914	-0.269547218	0.466635621	3.431210938	9.418475803	0.1	2.245	213.1563213	0	2	2.01	NA	11	8	16	0	21	10	9	3.2017	10.25088289	47.7206	0	2	2	1	1	0	0	1	1	0	0	0
1849	2-hydroxybenzotriazole	On1nc2ccccc2n1	184.511	10628694	http://goo.gl/mouej	W.E. Acree Jr. Data Collection 2011	1.626	1.47	0.82	0.71	0.9229	6.125	nitrogen-neterocyclic	20111213	11.999	15.99491772	-0.272950013	0.125067117	4.383809051	8.060262194	0	2.14	135.1236337	0	0	1.68	0	10	6	11	0	15	10	9	1.033	1.067089	36.1448	0	2	2	1	1	0	0	1	1	0	0	0
168	1,1,2,4,4-pentafluorobutane	FC(F)CC(F)C(F)F	-41.959	10675065	http://goo.gl/mouej	W.E. Acree Jr. Data Collection 2011	-0.492	0.48	0.23	0.14	0.7607	1.2	fluoroalkane	20111213	11.99760951	19.00289829	-0.240749397	0.293477396	2.953485872	5.573776255	1	2.888	148.0746635	0	3	1.35	4	0	6	8	0	14	0	0	1.8925	3.58155625	19.812	0	0	0	0	0	0	0	0	0	0	0	0
2138	methoxyethyl acrylate	C=CC(=O)OC(C)OC	174.681	10710415	http://goo.gl/mouej	W.E. Acree Jr. Data Collection 2011	0.249	0.8	0	0.8	1.0441	3.876	organic	20111213	11.9963552	15.99870214	-0.383604851	0.287671655	4.100711851	6.6622614	0.5	0.94	130.1420377	0	4	1.79	3	5	7	8	0	19	0	0	0.7481	0.55965361	32.8309	0	0	0	0	0	0	0	0	0	0	0	0
570	trichloroacetic acid	ClC(Cl)(Cl)C(O)=O	57	10772050	http://goo.gl/mouej	W.E. Acree Jr. Data Collection 2011	0.524	1.21	1.01	0.26	0.832	4.102	alkanoic acid	20111213	11.98891027	34.97085326	-0.327343263	0.397561317	4.543867191	10.13375164	0.5	1.03	163.3870351	0	1	1.13	2	3	4	6	0	8	0	0	1.4484	2.09786256	28.1583	1	0	0	0	0	0	0	0	0	0	0	0
1890	triethylthiourea	CCNC(=S)N(CC)CC	76.881	10801842	http://goo.gl/mouej	W.E. Acree Jr. Data Collection 2011	0.87	0.97	0.13	1.07	1.415	6.09	urea	20111213	11.89	31.97207146	-0.273189246	0.107157536	5.522398221	10.67537891	0.857142857	1.957	160.2816947	0	5	1.9	2	4	7	9	0	26	0	0	1.5211	2.31374521	50.0676	0	0	0	0	0	0	0	0	0	0	0	0
1525	3-methylacetanilide	Cc1cccc(NC(C)=O)c1	65.25	11332993	http://goo.gl/mouej	W.E. Acree Jr. Data Collection 2011	0.87	1.1	0.57	0.73	1.2546	-123	benzamide	20111213	11.85	15.9949174	-0.281053578	0.200954697	4.231089898	8.671383206	0.222222222	1.713	149.1900795	0	2	2.23	NA	9	7	11	0	22	6	6	1.4366	2.06381956	44.1814	0	1	1	1	1	0	0	0	1	0	0	0
142	norbornadiene	C/1C=2CCC1=CC=2	-6.389	11351244	http://goo.gl/mouej	W.E. Acree Jr. Data Collection 2011	0.495	0.32	0	0.11	0.7919	3.108	alkene	20111213	11.8	12.20005101	-0.263747161	0.136323673	7.161963594	8.091051153	0.428571429	1.648	92.13867731	0	0	2.23	0	4	4	8	0	15	0	0	1.913	3.659569	32	0	3	0	1	0	0	0	2	1	0	0	0
302	1,1,1,3,3-pentafluoro-3-bromopropane	FC(F)(F)CC(Br)(F)F	-38.459	13299573	http://goo.gl/mouej	W.E. Acree Jr. Data Collection 2011	-0.162	0.5	0	0.08	0.7948	2.106	haloalkane	20111213	11.99768666	78.91833723	-0.207482373	0.396471983	3.158	7.365030779	1	3.893	212.9436333	0	2	1.13	3	0	5	8	0	11	0	0	1.5847	2.51127409	23.4241	0	0	0	0	0	0	0	0	0	0	0	0
208	1,1-dichloroethene	C=C(Cl)Cl	-122.5	13835316	http://goo.gl/mouej	W.E. Acree Jr. Data Collection 2011	0.36	0.34	0	0.05	0.5922	2.11	chloroalk_ne	20111213	11.99870712	34.9701549	-0.148938369	0.201657857	5.768960312	7.830886645	0	1.933	96.94322846	0	0	1.46	2	2	3	3	0	6	0	0	1.688	2.849344	20.4606	0	0	0	0	0	0	0	0	0	0	0	0
1395	4-methoxyacetophenone	COc1ccc(cc1)C(C)=O	38.17	13835344	http://goo.gl/mouej	W.E. Acree Jr. Data Collection 2011	0.92	1.58	0	0.53	1.2135	5.935	aromatic ketone	20111213	11.98860182	16.00602536	-0.376325314	0.241863181	4.453515566	8.428038672	0.222222222	1.814	150.1748405	0	2	2.23	NA	9	8	11	0	21	6	6	1.5535	2.41336225	42.924	0	1	1	1	1	0	0	0	1	0	0	0
1819	piperazine	C1CNCCN1	107.33	13835459	http://goo.gl/mouej	W.E. Acree Jr. Data Collection 2011	0.57	0.85	0.3	1.14	0.7632	3.438	piperazine	20111213	11.9946521	14.00826796	-0.34211679	0.03718647	6.101191348	6.352299545	1	-0.772	86.13575754	0	0	1.68	2	0	4	6	2	16	0	0	-0.7944	0.63107136	25.4488	0	1	0	1	0	0	0	0	1	0	0	0
2141	allyl glycidyl ether	C=CCOCC1CO1	-100	13836520	http://goo.gl/mouej	W.E. Acree Jr. Data Collection 2011	0.311	0.67	0	0.76	0.9198	3.341	organic	20111213	11.99683527	15.99778452	-0.390261075	0.125034256	4.590980384	6.248274711	0.666666667	0.272	114.1426328	0	4	1.9	3	2	7	8	0	18	0	0	0.3837	0.14722569	30.9199	0	1	0	1	0	1	0	0	0	0	0	0
824	hexafluorobenzene	Fc1c(F)c(F)c(F)c(F)c1F	4.73	13836549	http://goo.gl/mouej	W.E. Acree Jr. Data Collection 2011	0.088	0.56	0	0.01	0.8226	2.344	haloaromatic	20111213	11.99752357	19.00381132	-0.228130646	0.228372953	3.759400765	6.011650445	0	2.988	186.0548347	0	0	1.46	0	6	6	12	0	12	6	6	3.063	9.381969	27.3564	0	1	1	1	1	0	0	0	1	0	0	0
318	dimethoxymethane	COCOC	-104.95	13837190	http://goo.gl/mouej	W.E. Acree Jr. Data Collection 2011	0.099	0.46	0	0.52	0.6487	1.894	ether	20111213	11.99654872	15.99825767	-0.386460741	0.146431577	3.963585236	4.810510113	1	-0.033	76.09454358	0	2	1.57	0	0	5	4	0	13	0	0	-0.0981	0.00962361	18.8655	0	0	0	0	0	0	0	0	0	0	0	0
1698	catechol	c1ccc(c(c1)O)O	105.2	13837760	http://goo.gl/mouej	W.E. Acree Jr. Data Collection 2011	0.97	1.1	0.88	0.47	0.8338	4.45	benzenediol	20111213	11.99635523	15.99825889	-0.382762893	0.126760992	4.706253324	6.954731134	0	1.371	110.1108698	0	0	1.9	0	8	5	8	0	14	6	6	1.2952	1.67754304	29.4462	0	1	1	1	1	0	0	0	1	0	0	0
828	1,2-dichlorobenzene	c1ccc(c(c1)Cl)Cl	-17.23	13837988	http://goo.gl/mouej	W.E. Acree Jr. Data Collection 2011	0.872	0.78	0	0.04	0.9612	4.518	haloaromatic	20111213	11.99856245	34.97015525	-0.172640255	0.1421626	6.370669192	9.181927508	0	3.266	147.0020536	0	0	1.9	0	6	5	8	0	12	6	6	3.1588	9.97801744	35.6676	0	1	1	1	1	0	0	0	1	0	0	0
1599	3,5-dimethylphenol	Cc1cc(O)cc(C)c1	63.6	13839110	http://goo.gl/mouej	W.E. Acree Jr. Data Collection 2011	0.82	0.84	0.57	0.36	1.0569	4.856	phenol derivative	20111213	11.85	15.99491665	-0.360402329	0.098211859	4.908558392	7.985731778	0.25	2.49	122.1646996	0	0	2.23	NA	7	5	9	0	19	6	6	2.535	6.426225	37.8345	0	1	1	1	1	0	0	0	1	0	0	0
1594	2,3-dimethylphenol	Cc1cccc(O)c1C	72.76	13839151	http://goo.gl/mouej	W.E. Acree Jr. Data Collection 2011	0.85	0.82	0.51	0.37	1.0569	-123	phenol derivative	20111213	11.89	15.99491664	-0.360141749	0.083278024	5.065745701	8.370464235	0.25	2.279	122.1646996	0	0	2.23	NA	7	5	9	0	19	6	6	2.535	6.426225	37.8345	0	1	1	1	1	0	0	0	1	0	0	0
667	1,6-hexanediol	OCCCCCCO	43.7	13839416	http://goo.gl/mouej	W.E. Acree Jr. Data Collection 2011	0.385	0.96	0.72	0.96	1.0714	4.6	alkanediol	20111213	11.99635523	15.99825889	-0.421736676	0.06973696	3.913470278	6.876327437	1	0.224	118.1743958	0	5	1.9	6	0	8	7	0	22	0	0	0.6574	0.43217476	33.2648	0	0	0	0	0	0	0	0	0	0	0	0
662	1,3-propanediol	C(CO)CO	-26.57	13839553	http://goo.gl/mouej	W.E. Acree Jr. Data Collection 2011	0.397	0.89	0.77	0.87	0.6487	2.863	alkanediol	20111213	11.99654872	15.99825767	-0.421541865	0.071721721	3.68868259	5.597505242	1	-0.85	76.09454358	0	2	1.57	3	0	5	4	0	13	0	0	-0.835	0.697225	19.419	0	0	0	0	0	0	0	0	0	0	0	0
702	2-diethylaminoethanol	CCN(CC)CCO	-70	13842001	http://goo.gl/mouej	W.E. Acree Jr. Data Collection 2011	0.41	0.59	0.25	0.95	1.1125	4.135	aminoalcohol	20111213	11.9963552	15.99794303	-0.419832159	0.081843386	4.06146098	8.027379344	1	0.2	117.1896348	0	4	1.9	2	0	6	7	1	23	0	0	0.4783	0.22877089	35.7764	0	0	0	0	0	0	0	0	0	0	0	0
2895	4-phenylphenol	c1ccc(cc1)c2ccc(cc2)O	166.2	13846658	http://precedings.nature.com/documents/4243/version/3	ONSChallenge Solubility Data	1.37	1.701	0.538	0.52	1.383	-123	organic solid	20120126	11.99621897	15.99794409	-0.386794247	0.098433992	4.786234987	9.45841466	0	3.556	170.2076432	0	1	2.67	0	13	9	14	0	23	12	12	3.081	9.492561	52.8883	0	2	2	2	2	0	0	0	2	0	0	0
2145	coumarin	c1ccc2c(c1)ccc(=O)o2	70.5	13848793	http://goo.gl/mouej	W.E. Acree Jr. Data Collection 2011	1.23	1.68	0	0.52	1.0619	6.019	organic	20111213	11.9967563	15.9977858	-0.29947222	0.291027611	4.208231101	8.743132927	0	2.65	146.1430774	0	0	2.23	NA	11	7	12	0	17	11	10	2.1694	4.70629636	39.916	0	2	2	1	1	0	0	0	2	0	0	0
3429	benzyl alcohol	c1ccc(cc1)CO	-15.05	13860335	http://dx.doi.org/10.1016/j.chroma.2012.02.043	T. Karunasekara. C.F. Poole. Determination of Descriptors for Fragrance Compounds by Gas Chromatography and Liquid-Liquid Partitioning Journal of Chromatography A (2012)	0.803	0.871	0.41	0.558	0.916	4.248	fragrance	20120217	11.99632008	15.99794276	-0.41603483	0.093697036	4.267453384	7.736131265	0.142857143	1.211	108.1380822	0	1	2.12	NA	6	6	8	0	16	6	6	1.2255	1.50185025	32.8739	0	1	1	1	1	0	0	0	1	0	0	0
1469	2,4-dichloroaniline	Clc1cc(Cl)c(N)cc1	61.83	13860817	http://goo.gl/mouej	W.E. Acree Jr. Data Collection 2011	1.14	1.15	0.3	0.22	1.061	-123	aromatic amine	20111213	11.85	34.9698533	-0.300833079	0.17941393	6.018426868	9.233383258	0	2.449	162.0166975	0	0	1.79	0	7	6	9	0	14	6	6	2.4122	5.81870884	40.368	0	1	1	1	1	0	0	0	1	0	0	0
2108	2-furaldehyde	c1cc(oc1)C=O	-37.15	13863629	http://goo.gl/mouej	W.E. Acree Jr. Data Collection 2011	0.69	1.13	0	0.45	0.6929	3.318	organic	20111213	11.98873999	16.00602406	-0.375535071	0.253513102	3.490489213	6.534507881	0	0.418	96.08425235	0	1	1.79	5	7	5	7	0	11	5	5	0.9846	0.96943716	25.0399	0	1	1	1	1	0	0	1	0	0	0	0
466	ethyl acetoacetate	CCOC(=O)CC(=O)C	-43.5	13865426	http://goo.gl/mouej	W.E. Acree Jr. Data Collection 2011	0.208	0.8	0	0.86	1.0441	3.752	ester	20111213	11.89	15.99691917	-0.315850901	0.268546893	4.017806655	6.784570435	0.666666667	0.71	130.1420377	0	4	1.79	4	3	7	8	0	19	0	0	0.1409	0.01985281	32.056	0	0	0	0	0	0	0	0	0	0	0	0
1363	4-methylanisole	Cc1ccc(OC)cc1	-41	13865438	http://goo.gl/mouej	W.E. Acree Jr. Data Collection 2011	0.699	0.77	0	0.3	1.0569	-123	aromatic ether	20111213	11.85	15.99491665	-0.348677759	0.096643141	4.69988664	7.680473202	0.25	2.374	122.1646996	0	1	2.23	NA	7	7	9	0	19	6	6	2.2998	5.28908004	37.5624	0	1	1	1	1	0	0	0	1	0	0	0
4026	1,4-Dichlorobenzene	C1=CC(=CC=C1Cl)Cl	53.45	13866817	http://dx.doi.org/10.1016/j.tca.2014.08.024	Mikhail A. Varfolomeeva. Ilnaz T. Rakipova. William E. Acree Jr.. Michela Brumfieldb. Michael H. Abrahamc.Examination of Hydrogen Bonding Interactions between Dissolved Solutes and Alkylbenzene Solvents Based on Abraham Model Correlations Derived From Measured Enthalpies of Solvation. Thermochimica Acta. 2014	0.825	0.75	0	0.02	0.9612	4.435	organic	20140902	11.99856245	34.97015525	-0.178569988	0.120973701	6.003300497	8.449052825	0	3.266	147.0020536	0	0	1.9	0	6	6	8	0	12	6	6	3.1588	9.97801744	35.6676	0	1	1	1	1	0	0	0	1	0	0	0
847	1,4-dibromobenzene	Brc1ccc(Br)cc1	87.6	13868640	http://goo.gl/mouej	W.E. Acree Jr. Data Collection 2011	1.15	0.86	0	0.04	1.066	5.324	haloaromatic	20111213	11.85	78.91933728	-0.150500545	0.163446561	7.23675	9.764536097	0	3.618	235.9032343	0	0	1.9	0	6	6	8	0	12	6	6	3.3268	11.06759824	41.3036	0	1	1	1	1	0	0	0	1	0	0	0
1478	4-methoxyaniline	COc1ccc(cc1)N	57.8	13869414	http://goo.gl/mouej	W.E. Acree Jr. Data Collection 2011	1.05	1.24	0.16	0.67	1.016	5.207	aromatic amine	20111213	11.99351195	15.99491691	-0.348711175	0.075391959	4.694651855	7.479339718	0.142857143	1.12	123.1527262	0	1	2.01	0	8	7	9	0	18	6	6	1.067	1.138489	37.2216	0	1	1	1	1	0	0	0	1	0	0	0
1486	2,5-dimethylaniline	Cc1cc(N)c(C)cc1	14.5	13869434	http://goo.gl/mouej	W.E. Acree Jr. Data Collection 2011	0.962	0.93	0.2	0.48	1.098	-123	aromatic amine	20111213	11.85	14.00307809	-0.302244736	0.096188696	5.878733319	8.276523515	0.25	1.868	121.1799387	0	0	2.23	NA	7	6	9	0	20	6	6	2.0558	4.22631364	40.8408	0	1	1	1	1	0	0	0	1	0	0	0
845	1,2-dibromobenzene	Brc1ccccc1Br	6.37	13875212	http://goo.gl/mouej	W.E. Acree Jr. Data Collection 2011	1.19	0.96	0	0.04	1.066	-123	haloaromatic	20111213	11.99885125	78.91943338	-0.152127142	0.126745821	7.40975	10.9170439	0	3.618	235.9032343	0	0	1.9	0	6	5	8	0	12	6	6	3.3268	11.06759824	41.3036	0	1	1	1	1	0	0	0	1	0	0	0
826	4-fluorotoluene	Cc1ccc(F)cc1	-56	13875283	http://goo.gl/mouej	W.E. Acree Jr. Data Collection 2011	0.488	0.55	0	0.14	0.675	3.366	haloaromatic	20111213	11.85	18.99840423	-0.206296543	0.123175856	3.91777859	7.522913375	0.142857143	2.62	110.1291398	0	0	2.12	NA	6	6	8	0	15	6	6	2.5217	6.35897089	31.3156	0	1	1	1	1	0	0	0	1	0	0	0
340	3,6,9-trioxoundecane	O=C(CCC(=O)CCC(=O)CC)CC	29.201	14256731	http://goo.gl/mouej	W.E. Acree Jr. Data Collection 2011	0.04	0.87	0	1.2	1.4119	4.815	ether	20111213	11.89	15.99692294	-0.300167555	0.135366941	4.446353516	7.708196408	0.727272727	-0.039	198.2592432	0	8	2.34	11	2	11	13	0	32	0	0	0.7014	0.49196196	54.3374	0	0	0	0	0	0	0	0	0	0	0	0
4029	Ethyl salicylate	CCOC(=O)C1=CC=CC=C1O	1	21105897	http://dx.doi.org/10.1016/j.tca.2014.08.024	Mikhail A. Varfolomeeva. Ilnaz T. Rakipova. William E. Acree Jr.. Michela Brumfieldb. Michael H. Abrahamc.Examination of Hydrogen Bonding Interactions between Dissolved Solutes and Alkylbenzene Solvents Based on Abraham Model Correlations Derived From Measured Enthalpies of Solvation. Thermochimica Acta. 2014	0.802	0.91	0.03	0.43	1.2722	5.509	organic	20140902	11.99626878	15.99870399	-0.385328586	0.2958193	4.572709793	8.603943758	0.222222222	2.404	166.1742454	0	3	2.12	NA	10	8	12	0	22	6	6	1.7668	3.12158224	44.0276	0	1	1	1	1	0	0	0	1	0	0	0
1377	2-chlorobenzaldehyde	O=Cc1ccccc1Cl	10.6	21106014	http://goo.gl/mouej	W.E. Acree Jr. Data Collection 2011	0.954	1.13	0	0.29	0.9954	4.809	aromatic aldehyde	20111213	11.99855162	34.96937979	-0.297328077	0.151804169	4.039591161	8.907165094	0	2.34	140.5671976	0	1	2.01	NA	8	6	9	0	14	6	6	2.2538	5.07961444	37.4538	0	1	1	1	1	0	0	0	1	0	0	0
200	1,4-dichlorobutane	ClCCCCCl	-37.58	21106032	http://goo.gl/mouej	W.E. Acree Jr. Data Collection 2011	0.413	0.95	0	0.17	0.917	3.501	chloroalk_ne	20111213	11.99859942	34.97015508	-0.218639339	0.094372331	5.203246545	7.223772486	1	2.456	127.0123448	0	3	1.68	4	0	6	5	0	14	0	0	2.1542	4.64057764	30.1648	0	0	0	0	0	0	0	0	0	0	0	0
1617	4-tert-pentylphenol	Oc1ccc(cc1)C(C)(C)CC	93	21106091	http://goo.gl/mouej	W.E. Acree Jr. Data Collection 2011	0.81	0.89	0.56	0.41	1.479	-123	phenol derivative	20111213	11.89	15.99491739	-0.360430622	0.072126692	4.810316058	10.19884956	0.454545455	4.002	164.2445519	0	2	2.56	NA	7	8	12	0	28	6	6	3.4192	11.69092864	51.019	0	1	1	1	1	0	0	0	1	0	0	0
1504	4-nitroanisole	COc1ccc(cc1)[N+]([O-])=O	51.33	21106148	http://goo.gl/mouej	W.E. Acree Jr. Data Collection 2011	0.98	1.44	0	0.36	1.0902	5.45	aromatic nitro	20111213	11.999	16.01693149	-0.348681763	0.193889487	3.607504328	7.585802819	0.142857143	1.829	153.1356545	0	2	1.79	0	10	8	11	0	18	6	6	1.708	2.917264	39.8459	0	1	1	1	1	0	0	0	1	0	0	0
156	trifluoromethane	FC(F)F	-157.55	21106179	http://goo.gl/mouej	W.E. Acree Jr. Data Collection 2011	-0.427	0.183	0.11	0.034	0.3026	-0.274	fluoroalkane	20111213	11.99827118	19.00124933	-0.195242202	0.400036119	1.825869145	2.362588439	1	1.663	70.01388631	0	0	1.24	0	0	3	3	0	5	0	0	1.0271	1.05493441	6.8598	0	0	0	0	0	0	0	0	0	0	0	0
1372	2-methylbenzaldehyde	O=Cc1ccccc1C	-35	21106524	http://goo.gl/mouej	W.E. Acree Jr. Data Collection 2011	0.87	0.96	0	0.4	1.014	-123	aromatic aldehyde	20111213	11.89	15.99491664	-0.297392203	0.150022439	3.952278556	8.278645551	0.125	2.155	120.1488181	0	1	2.23	NA	8	6	9	0	17	6	6	2.0756	4.30811536	37.6902	0	1	1	1	1	0	0	0	1	0	0	0
850	1,2,3,4-tetrachlorobenzene	Clc1ccc(Cl)c(Cl)c1Cl	47.25	21106540	http://goo.gl/mouej	W.E. Acree Jr. Data Collection 2011	1.18	0.92	0	0	1.206	-123	haloaromatic	20111213	11.99856245	34.97200683	-0.167305883	0.1652803	6.7409375	10.64808763	0	4.51	215.8920472	0	0	1.68	0	6	6	10	0	12	6	6	4.4876	20.13855376	45.2772	0	1	1	1	1	0	0	0	1	0	0	0
1375	2-methoxybenzaldehyde	COc1ccccc1C=O	37.5	21111781	http://goo.gl/mouej	W.E. Acree Jr. Data Collection 2011	0.956	1.12	0	0.59	1.0726	5.3	aromatic aldehyde	20111213	11.98863032	16.00602503	-0.380122007	0.235187765	3.911727487	8.199511453	0.125	1.633	136.1482231	0	2	2.12	NA	9	6	10	0	18	6	6	1.573	2.474329	39.1122	0	1	1	1	1	0	0	0	1	0	0	0
2404	methylthiophene	Cc1ccsc1	-69	21111820	http://dx.doi.org/10.1021/ci049943w	Jes?s Jover; Ram?n Bosque; and Joaquim Sales. 2004. Determination of Abraham Solute Parameters from Molecular Structure. J. Chem. Inf. Comput. Sci. 44 (3)	0.689	0.58	0	0.13	0.653	-123	organic	20040417	11.85	31.97207125	-0.182838065	0.118017967	6.079372437	8.528308559	0.2	1.64	98.167409	0	0	1.9	4	5	4	6	0	12	5	5	1.9782	3.91327524	30.0559	0	1	1	1	1	0	0	1	0	0	0	0
1900	2-methylthiophene	Cc1cccs1	-63.2	21168808	http://goo.gl/mouej	W.E. Acree Jr. Data Collection 2011	0.688	0.56	0	0.16	0.782	3.308	heterocyclic sulfur-containing	20111213	11.99807369	31.97319771	-0.21398821	0.098878765	6.568495754	9.12801271	0.2	1.31	98.167409	0	0	1.9	5	5	4	6	0	12	5	5	1.6375	2.68140625	29.8557	0	1	1	1	1	0	0	1	0	0	0	0
468	ethyl trichloroacetate	ClC(Cl)(Cl)C(=O)OCC	-3.959	21169510	http://goo.gl/mouej	W.E. Acree Jr. Data Collection 2011	0.365	0.65	0	0.37	1.1138	4.136	ester	20111213	11.89	34.97085352	-0.311338079	0.353186233	4.972537252	10.60531461	0.75	1.774	191.4402699	0	3	1.35	2	3	6	8	0	14	0	0	2.0482	4.19512324	37.6754	0	0	0	0	0	0	0	0	0	0	0	0
251	allyl iodide	C=CCI	-99.1	21171407	http://goo.gl/mouej	W.E. Acree Jr. Data Collection 2011	0.8	0.58	0	0.2	0.7465	3.28	iodoalkane	20111213	11.99893024	126.9045783	-0.151817731	0.088751683	5.880498889	10.07749077	0.333333333	1.928	167.9763845	0	1	1.68	3	2	4	3	0	9	0	0	2.1392	4.57617664	28.8056	0	0	0	0	0	0	0	0	0	0	0	0
[truncated: 185 more columns]
