# Supplementary material for: Predicted Adsorption Affinity for Enteric Microbial Metabolites to Metal and Carbon Nanomaterials
Source: J Chem Inf Model. 2022 Jul 25;62(15):3589–603. doi: 10.1021/acs.jcim.2c00492 (PMC9364324; doi:10.1021/acs.jcim.2c00492)
Supplement: Supplementary file 3 — ci2c00492_si_003.zip [file ci2c00492_si_003.zip › TrainingValidationDataSets_Brinkmann2022/80Training_20Validation_split/ApplicabilityDomain_H/CV80train_H.csv]

key	name	smiles	mp	csid	link	source	E	S	A	B	V	L	type	sortdate	BCUTw.1l	BCUTw.1h	BCUTc.1l	BCUTc.1h	BCUTp.1l	BCUTp.1h	Fsp3	XLogP	MW	LipinskiFailures	nRotB	MLogP	nAtomLAC	nAtomP	nAtomLC	nB	nBase	nAtom	nAromBond	naAromAtom	ALogP	ALogp2	AMR	nAcid	nSmallRings	nAromRings	nRingBlocks	nAromBlocks	nRings3	nRings4	nRings5	nRings6	nRings7	nRings8	nRings9
1575	2,3-dihydroxybenzoic acid	c1cc(c(c(c1)O)O)C(=O)O	204.67	18	http://goo.gl/mouej	W.E. Acree Jr. Data Collection 2011	1.14	1.31	0.9	0.62	1.0491	5.738	aromatic carboxylic acid	20111213	11.99632002	15.99928496	-0.358477416	0.31223492	4.130555592	8.250007387	0	1.415	154.1204155	0	1	1.79	NA	11	6	11	0	17	6	6	0.8996	0.80928016	36.2046	1	1	1	1	1	0	0	0	1	0	0	0
1635	2,5-dichlorophenol	Clc1ccc(Cl)c(O)c1	57.67	65	http://goo.gl/mouej	W.E. Acree Jr. Data Collection 2011	0.96	0.88	0.56	0.18	1.0199	-123	phenol derivative	20111213	11.85	34.96985331	-0.358319449	0.190393253	5.327682797	8.679148616	0	2.86	163.0014585	0	0	1.79	0	7	6	9	0	13	6	6	2.8914	8.36019396	37.3617	0	1	1	1	1	0	0	0	1	0	0	0
1659	4-formylphenol	O=Cc1ccc(O)cc1	117.33	123	http://goo.gl/mouej	W.E. Acree Jr. Data Collection 2011	1.01	1.54	0.85	0.37	0.932	-123	phenol derivative	20060101	11.85	15.99591817	-0.360712958	0.149892313	3.809793398	7.741899408	0	1.312	122.1216057	0	1	2.01	NA	9	7	9	0	15	6	6	1.322	1.747684	34.3431	0	1	1	1	1	0	0	0	1	0	0	0
2886	4-hydroxyphenylacetic acid	O=C(O)Cc1ccc(O)cc1	151	124	http://precedings.nature.com/documents/4243/version/3	ONSChallenge Solubility Data	1.172	0.761	0.313	0.823	1.131	-123	organic solid	20120126	11.85	15.99692069	-0.360461253	0.263296549	3.889392211	8.408940814	0.125	1.043	152.147628	0	2	2.01	NA	7	8	11	0	19	6	6	1.2018	1.44432324	39.0597	1	1	1	1	1	0	0	0	1	0	0	0
1574	4-hydroxybenzoic acid	c1cc(ccc1C(=O)O)O	215.25	132	http://goo.gl/mouej	W.E. Acree Jr. Data Collection 2011	0.93	0.9	0.81	0.56	0.9904	4.867	aromatic carboxylic acid	20111213	11.99632004	15.99870276	-0.38679807	0.290640751	4.057040501	7.955944503	0	1.231	138.1210106	0	1	1.9	NA	10	7	10	0	16	6	6	1.167	1.361889	34.5105	1	1	1	1	1	0	0	0	1	0	0	0
556	acetic acid	CC(=O)O	16.78	171	http://goo.gl/mouej	W.E. Acree Jr. Data Collection 2011	0.265	0.64	0.62	0.44	0.4648	1.816	alkanoic acid	20111213	11.99668798	15.99825726	-0.351666803	0.275648439	3.092996179	4.357880902	0.5	-0.08	60.05204466	0	0	1.46	2	3	3	3	0	8	0	0	-0.2299	0.05285401	12.6437	1	0	0	0	0	0	0	0	0	0	0	0
532	acetamide	O=C(N)C	80.25	173	http://goo.gl/mouej	W.E. Acree Jr. Data Collection 2011	0.46	1.3	0.55	0.69	0.506	2.99	alkaneamide	20111213	11.89	15.99491564	-0.281728467	0.245172015	3.402747504	4.992518787	0.5	-0.808	59.0672837	0	0	1.46	2	3	3	3	0	9	0	0	-0.8321	0.69239041	14.4659	0	0	0	0	0	0	0	0	0	0	0	0
371	propanone	CC(=O)C	-94.6	175	http://goo.gl/mouej	W.E. Acree Jr. Data Collection 2011	0.179	0.7	0.04	0.49	0.547	1.696	ketone	20111213	11.89	15.99491539	-0.29979485	0.18866563	3.486497794	5.155392082	0.666666667	0.185	58.07925714	0	0	1.68	3	1	3	3	0	10	0	0	-0.244	0.059536	16.1948	0	0	0	0	0	0	0	0	0	0	0	0
1977	adenine	c1[nH]c2c(ncnc2n1)N	233.141	185	http://goo.gl/mouej	W.E. Acree Jr. Data Collection 2011	1.68	1.59	0.9	0.93	0.9229	6.068	drug	20111213	11.99359774	14.01018494	-0.312891794	0.176257204	5.683212914	8.414633022	0	-0.337	135.1268993	0	0	1.46	3	10	5	11	0	15	10	9	-0.4451	0.19811401	35.1888	0	2	2	1	1	0	0	1	1	0	0	0
2904	adipic acid	C(CCC(=O)O)CC(=O)O	152.8	191	http://precedings.nature.com/documents/4243/version/3	ONSChallenge Solubility Data	0.515	1.042	0.704	0.927	1.103	-123	organic solid	20120126	11.99635518	15.99928409	-0.35140481	0.2787782	3.693835938	6.99708042	0.666666667	0.006	146.1414426	0	5	1.68	6	3	8	9	0	20	0	0	0.5024	0.25240576	32.739	2	0	0	0	0	0	0	0	0	0	0	0
1371	benzaldehyde	c1ccc(cc1)C=O	-26	235	http://goo.gl/mouej	W.E. Acree Jr. Data Collection 2011	0.82	1	0	0.39	0.873	4.008	aromatic aldehyde	20111213	11.98866242	16.00592497	-0.38055001	0.232908951	3.772901109	7.649881438	0	1.718	106.1222007	0	1	2.12	NA	8	6	8	0	14	6	6	1.5894	2.52619236	32.649	0	1	1	1	1	0	0	0	1	0	0	0
746	benzene	c1ccccc1	5.51	236	http://goo.gl/mouej	W.E. Acree Jr. Data Collection 2011	0.61	0.52	0	0.14	0.7164	2.786	alkylbenzene	20111213	11.85	12.1500544	-0.211758152	0.08829625	6.093375	6.393429402	0	2.022	78.1120599	0	0	2.12	0	6	4	6	0	12	6	6	1.83	3.3489	26.058	0	1	1	1	1	0	0	0	1	0	0	0
1533	benzoic acid	c1ccc(cc1)C(=O)O	122.38	238	http://goo.gl/mouej	W.E. Acree Jr. Data Collection 2011	0.73	0.9	0.59	0.4	0.9317	4.657	aromatic carboxylic acid	20111213	11.99632006	15.9982593	-0.346692097	0.309622429	4.042338877	7.897130945	0	1.637	122.1216057	0	1	2.01	NA	9	6	9	0	15	6	6	1.4344	2.05750336	32.8164	1	1	1	1	1	0	0	0	1	0	0	0
585	1-butanol	CCCCO	-89.52	258	http://goo.gl/mouej	W.E. Acree Jr. Data Collection 2011	0.224	0.42	0.37	0.48	0.7309	2.601	alkanols	20111213	11.99646149	15.99794197	-0.421714133	0.069647739	3.787719458	5.991011473	1	0.851	74.12175605	0	2	1.79	4	0	5	4	0	15	0	0	0.9707	0.94225849	22.1345	0	0	0	0	0	0	0	0	0	0	0	0
558	butanoic acid	CCCC(=O)O	-6.32	259	http://goo.gl/mouej	W.E. Acree Jr. Data Collection 2011	0.21	0.64	0.61	0.45	0.7466	2.75	alkanoic acid	20111213	11.99646145	15.99825808	-0.351365017	0.278687302	3.564558108	6.152008013	0.75	0.742	88.10527947	0	2	1.68	4	3	5	5	0	14	0	0	0.8932	0.79780624	21.8716	1	0	0	0	0	0	0	0	0	0	0	0
15	carbon dioxide	C(=O)=O	-56.5	274	http://goo.gl/mouej	W.E. Acree Jr. Data Collection 2011	0	0.28	0.05	0.1	0.2809	0.058	gas	20111213	11.98899108	16.00602276	-0.291304937	0.52437323	1.947572614	2.426431694	0	2.435	44.00954575	0	0	1.35	0	2	3	2	0	3	0	0	-0.1468	0.02155024	6.3844	0	0	0	0	0	0	0	0	0	0	0	0
555	formic acid	C(=O)O	8.23	278	http://goo.gl/mouej	W.E. Acree Jr. Data Collection 2011	0.343	0.75	0.76	0.33	0.3239	1.545	alkanoic acid	20111213	11.99697321	15.99825685	-0.354296388	0.265709659	2.452246575	3.118640843	0	-0.316	46.02542726	0	0	1.35	0	3	3	2	0	5	0	0	-0.3087	0.09529569	8.5717	1	0	0	0	0	0	0	0	0	0	0	0
580	citric acid	C(C(=O)O)C(CC(=O)O)(C(=O)O)O	153.25	305	http://goo.gl/mouej	W.E. Acree Jr. Data Collection 2011	0.81	2.2	0.5	1.27	1.2359	6.753	polycarboxylic acid	20111213	11.9963551	16.00163985	-0.399304786	0.292125523	3.932453125	8.908668809	0.5	-2.247	192.1237759	0	5	1.35	5	3	7	12	0	21	0	0	-1.395	1.946025	35.6239	3	0	0	0	0	0	0	0	0	0	0	0
3013	salicylic acid	O=C(O)c1ccccc1O	158.75	331	http://precedings.nature.com/documents/4243/version/3	ONSChallenge Solubility Data	1.183	1.109	0.643	0.369	0.99	-123	organic solid	20120126	11.99632004	15.99870276	-0.385328319	0.2932209	4.101150239	8.132381474	0	1.66	138.1210106	0	1	1.9	NA	10	6	10	0	16	6	6	1.167	1.361889	34.5105	1	1	1	1	1	0	0	0	1	0	0	0
48	octane	CCCCCCCC	-56.89	349	http://goo.gl/mouej	W.E. Acree Jr. Data Collection 2011	0	0	0	0	1.2358	3.677	alkane	20111213	11.89	12.11011416	-0.170505151	0.049820989	5.097566341	7.171461662	1	4.892	114.2288207	0	5	2.34	8	0	8	7	0	26	0	0	4.0212	16.17004944	38.6102	0	0	0	0	0	0	0	0	0	0	0	0
1587	gallic acid	O=C(O)c1cc(O)c(O)c(O)c1	206.781	361	http://goo.gl/mouej	W.E. Acree Jr. Data Collection 2011	1.29	1.69	1.63	0.86	1.1078	6.911	aromatic carboxylic acid	20111213	11.85	15.99892348	-0.358670503	0.290837196	4.115851178	8.221616624	0	1.009	170.1198204	0	1	1.68	NA	12	7	12	0	18	6	6	0.6322	0.39967684	37.8987	1	1	1	1	1	0	0	0	1	0	0	0
526	2-nitropropane	CC(C)[N+](=O)[O-]	-92.43	387	http://goo.gl/mouej	W.E. Acree Jr. Data Collection 2011	0.216	0.92	0	0.33	0.7055	2.55	nitroalkane	20111213	11.999	16.0011501	-0.188832452	0.104767401	3.272988801	6.332003142	1	1.131	89.09330603	0	1	1.46	3	2	4	5	0	13	0	0	1.0176	1.03550976	21.7538	0	0	0	0	0	0	0	0	0	0	0	0
1683	4-aminophenol	c1cc(ccc1N)O	188.38	392	http://goo.gl/mouej	W.E. Acree Jr. Data Collection 2011	1.15	1.47	0.66	0.73	0.8749	5.2	phenol derivative	20111213	11.9963552	15.99794303	-0.386786374	0.098441234	4.656792638	7.392197708	0	0.799	109.1261088	0	0	1.9	0	8	6	8	0	15	6	6	0.816	0.665856	32.4525	0	1	1	1	1	0	0	0	1	0	0	0
2864	3-chlorobenzoic acid	O=C(O)c1cc(Cl)ccc1	157	434	http://precedings.nature.com/documents/4243/version/3	ONSChallenge Solubility Data	1.064	0.945	0.691	0.34	1.054	-123	organic solid	20120126	11.85	34.96885309	-0.327721724	0.290710796	4.164588614	8.61282393	0	2.259	156.5666025	0	1	1.9	NA	9	6	10	0	15	6	6	2.0988	4.40496144	37.6212	1	1	1	1	1	0	0	0	1	0	0	0
364	octanal	CCCCCCCC=O	-12.33	441	http://goo.gl/mouej	W.E. Acree Jr. Data Collection 2011	0.137	0.65	0	0.45	1.252	4.361	aldehyde	20111213	11.9886304	16.00592525	-0.38946365	0.206349563	3.438127293	7.207755198	0.875	3.432	128.2123442	0	6	2.23	8	1	9	8	0	25	0	0	2.7654	7.64743716	39.3502	0	0	0	0	0	0	0	0	0	0	0	0
4036	2-Methoxyphenol	COC1=CC=CC=C1O	29.5	447	http://dx.doi.org/10.1016/j.tca.2014.08.024	Mikhail A. Varfolomeeva. Ilnaz T. Rakipova. William E. Acree Jr.. Michela Brumfieldb. Michael H. Abrahamc.Examination of Hydrogen Bonding Interactions between Dissolved Solutes and Alkylbenzene Solvents Based on Abraham Model Correlations Derived From Measured Enthalpies of Solvation. Thermochimica Acta. 2014	0.837	0.91	0.22	0.52	0.9747	4.449	organic	20140902	11.99632006	15.9982593	-0.382738082	0.127036683	4.71939639	7.577884541	0.142857143	1.263	124.1374872	0	1	2.01	0	8	6	9	0	17	6	6	1.5462	2.39073444	34.2153	0	1	1	1	1	0	0	0	1	0	0	0
358	propanal	CCC=O	-80.5	512	http://goo.gl/mouej	W.E. Acree Jr. Data Collection 2011	0.196	0.65	0	0.45	0.547	1.815	aldehyde	20111213	11.98884397	16.00592387	-0.38950815	0.206081841	3.127757033	5.27600348	0.666666667	0.587	58.07925714	0	1	1.68	3	1	4	3	0	10	0	0	0.4844	0.23464336	16.3452	0	0	0	0	0	0	0	0	0	0	0	0
2890	4-nitrobenzaldehyde	c1cc(C=O)ccc1[N+](=O)[O-]	106.25	526	http://precedings.nature.com/documents/4243/version/3	ONSChallenge Solubility Data	1.228	1.736	0	0.531	1.047	-123	organic solid	20120126	11.999	16.00138074	-0.297410112	0.149836696	3.637530049	7.800514542	0	1.61	151.119773	0	2	1.79	NA	11	8	11	0	16	6	6	1.4838	2.20166244	39.9737	0	1	1	1	1	0	0	0	1	0	0	0
2101	lactic acid	CC(C(=O)O)O	31.72	592	http://goo.gl/mouej	W.E. Acree Jr. Data Collection 2011	0.35	0.86	0.72	0.72	0.6644	2.874	organic	20111213	11.99654865	15.9987003	-0.404865086	0.287534495	3.524994293	6.000296936	0.666666667	-0.591	90.078067	0	1	1.46	3	3	4	5	0	12	0	0	-0.311	0.096721	18.9143	1	0	0	0	0	0	0	0	0	0	0	0
4045	Dimethyl sulfoxide	CS(=O)C	18.28	659	http://dx.doi.org/10.1016/j.tca.2014.08.024	Mikhail A. Varfolomeeva. Ilnaz T. Rakipova. William E. Acree Jr.. Michela Brumfieldb. Michael H. Abrahamc.Examination of Hydrogen Bonding Interactions between Dissolved Solutes and Alkylbenzene Solvents Based on Abraham Model Correlations Derived From Measured Enthalpies of Solvation. Thermochimica Acta. 2014	0.522	1.74	0	0.88	0.6126	3.459	organic	20140902	11.99865747	31.97267694	-0.259591814	0.123372882	5.614497794	7.283392082	1	-0.718	78.13460624	0	0	1.46	0	1	3	3	0	10	0	0	-0.3166	0.10023556	20.5586	0	0	0	0	0	0	0	0	0	0	0	0
533	formamide	O=CN	2.18	693	http://goo.gl/mouej	W.E. Acree Jr. Data Collection 2011	0.468	1.31	0.64	0.57	0.365	2.447	alkaneamide	20111213	11.99397717	15.9949154	-0.300009682	0.209016507	2.761998046	3.787255581	0	-1.044	45.04066629	0	0	1.35	0	3	3	2	0	6	0	0	-0.9109	0.82973881	10.3939	0	0	0	0	0	0	0	0	0	0	0	0
206	lindane	ClC1C(Cl)C(Cl)C(Cl)C(Cl)C1Cl	112.75	707	http://goo.gl/mouej	W.E. Acree Jr. Data Collection 2011	1.45	0.91	0	0.68	1.5798	7.467	chloroalk_ne	20111213	11.99856245	34.97395722	-0.204267739	0.146525427	7.544077258	11.69407498	1	3.834	290.8296854	0	0	1.46	0	0	6	12	0	18	0	0	4.1634	17.33389956	54.081	0	1	0	1	0	0	0	0	1	0	0	0
4057	Indole	C1=CC=C2C(=C1)C=CN2	52.17	776	http://dx.doi.org/10.1016/j.tca.2014.08.024	Mikhail A. Varfolomeeva. Ilnaz T. Rakipova. William E. Acree Jr.. Michela Brumfieldb. Michael H. Abrahamc.Examination of Hydrogen Bonding Interactions between Dissolved Solutes and Alkylbenzene Solvents Based on Abraham Model Correlations Derived From Measured Enthalpies of Solvation. Thermochimica Acta. 2014	1.2	1.26	0.44	0.18	0.9464	5.31	organic	20140902	11.98848894	14.01424844	-0.327828712	0.0902445	6.621605031	8.43990313	0	2.175	117.1481757	0	0	2.23	NA	9	5	10	0	16	10	9	2.1235	4.50925225	37.1445	0	2	2	1	1	0	0	1	1	0	0	0
2960	itaconic acid	O=C(O)C(=C)CC(=O)O	171	789	http://precedings.nature.com/documents/4243/version/3	ONSChallenge Solubility Data	0.617	1.795	1.376	0.645	0.919	-123	organic solid	20120126	11.99640046	15.99928323	-0.351005284	0.286876093	3.816457906	7.651129984	0.2	-0.406	130.0989437	0	3	1.57	4	5	6	8	0	15	0	0	0.0671	0.00450241	27.9149	2	0	0	0	0	0	0	0	0	0	0	0
573	malonic acid	C(C(=O)O)C(=O)O	136	844	http://goo.gl/mouej	W.E. Acree Jr. Data Collection 2011	0.38	1.46	0.99	0.59	0.6801	3.616	alkanedioic acid	20111213	11.99654859	15.99928149	-0.350704571	0.288354253	3.5054375	5.919504667	0.333333333	-0.299	104.0615904	0	2	1.35	3	3	5	6	0	11	0	0	-0.4448	0.19784704	18.9878	2	0	0	0	0	0	0	0	0	0	0	0
2902	acetanilide	O=C(Nc1ccccc1)C	114.37	880	http://precedings.nature.com/documents/4243/version/3	ONSChallenge Solubility Data	1.055	1.54	0.417	0.624	1.114	-123	organic solid	20120126	11.89	15.99491714	-0.281052033	0.251094089	4.191793285	8.357006001	0.125	1.276	135.1634621	0	2	2.12	2	9	7	10	0	19	6	6	0.9504	0.90326016	39.1402	0	1	1	1	1	0	0	0	1	0	0	0
777	naphthalene	c1ccc2ccccc2c1	80.2	906	http://goo.gl/mouej	W.E. Acree Jr. Data Collection 2011	1.34	0.92	0	0.2	1.0854	5.161	PAH	20111213	11.85	12.1501118	-0.207640693	0.092566551	6.866225714	8.866760464	0	3.288	128.170885	0	0	2.56	0	10	6	11	0	18	11	10	2.7384	7.49883456	42.5082	0	2	2	1	1	0	0	0	2	0	0	0
2987	nicotinic acid	O=C(O)c1cccnc1	236.97	913	http://precedings.nature.com/documents/4243/version/3	ONSChallenge Solubility Data	0.932	0.981	0.931	1.008	0.891	-123	organic solid	20120126	11.85	15.99591867	-0.327688773	0.292170338	4.000650973	7.752531407	0	0.385	123.1096322	0	1	1.79	5	9	6	9	0	14	6	6	0.2838	0.08054244	30.6595	1	1	1	1	1	0	0	0	1	0	0	0
4078	Octan-1-ol	CCCCCCCCO	-15.5	932	http://dx.doi.org/10.1016/j.tca.2014.08.024	Mikhail A. Varfolomeeva. Ilnaz T. Rakipova. William E. Acree Jr.. Michela Brumfieldb. Michael H. Abrahamc.Examination of Hydrogen Bonding Interactions between Dissolved Solutes and Alkylbenzene Solvents Based on Abraham Model Correlations Derived From Measured Enthalpies of Solvation. Thermochimica Acta. 2014	0.199	0.42	0.37	0.48	1.2945	4.619	organic	20140902	11.99629191	15.99794303	-0.42171935	0.069707482	3.935804408	7.229298344	1	3.127	130.2282257	0	6	2.23	8	0	9	8	0	27	0	0	2.7955	7.81482025	40.5385	0	0	0	0	0	0	0	0	0	0	0	0
1666	4-nitrophenol	c1cc(ccc1[N+](=O)[O-])O	113.26	955	http://goo.gl/mouej	W.E. Acree Jr. Data Collection 2011	1.07	1.72	0.82	0.26	0.9493	5.876	phenol derivative	20111213	11.99635515	15.99870337	-0.386782195	0.126685161	3.608283996	7.507197129	0	1.508	139.1090371	0	1	1.68	0	10	7	10	0	15	6	6	1.457	2.122849	35.0768	0	1	1	1	1	0	0	0	1	0	0	0
1646	pentachlorophenol	Clc1c(O)c(Cl)c(Cl)c(Cl)c1Cl	173.62	967	http://goo.gl/mouej	W.E. Acree Jr. Data Collection 2011	1.217	0.86	0.61	0.09	1.387	-123	phenol derivative	20111213	11.99856245	34.97297711	-0.356198855	0.16775094	6.183431423	11.19220472	0	4.726	266.336449	0	0	1.46	0	7	6	12	0	13	6	6	4.8846	23.85931716	51.7761	0	1	1	1	1	0	0	0	1	0	0	0
2996	phenanthrene	c3cc2ccc1ccccc1c2cc3	99.35	970	http://precedings.nature.com/documents/4243/version/3	ONSChallenge Solubility Data	2.122	1.521	0	0.808	1.454	-123	organic solid	20120126	11.85	12.15017245	-0.211157296	0.089049174	6.973887816	10.1779522	0	4.554	178.2297101	0	0	3	0	14	8	16	0	24	16	14	3.6468	13.29915024	58.9584	0	3	3	1	1	0	0	0	3	0	0	0
1590	phenol	c1ccc(cc1)O	41.18	971	http://goo.gl/mouej	W.E. Acree Jr. Data Collection 2011	0.805	0.89	0.6	0.3	0.7751	3.766	phenol derivative	20111213	11.99635526	15.9979425	-0.386787842	0.098326105	4.588491923	6.719586285	0	1.616	94.11146483	0	0	2.01	0	7	5	7	0	13	6	6	1.5626	2.44171876	27.7521	0	1	1	1	1	0	0	0	1	0	0	0
3003	phthalic acid	c1ccc(c(c1)C(=O)O)C(=O)O	223.33	992	http://precedings.nature.com/documents/4243/version/3	ONSChallenge Solubility Data	1.299	1.057	0.208	0.838	1.147	-123	organic solid	20120126	11.99629186	15.99928583	-0.346691323	0.310479947	4.2480625	8.725009269	0	1.252	166.1311514	0	2	1.9	NA	12	6	12	0	18	6	6	1.0388	1.07910544	39.5748	2	1	1	1	1	0	0	0	1	0	0	0
4015	Propan-1-ol	CCCO	-126.53	1004	http://dx.doi.org/10.1016/j.tca.2014.08.024	Mikhail A. Varfolomeeva. Ilnaz T. Rakipova. William E. Acree Jr.. Michela Brumfieldb. Michael H. Abrahamc.Examination of Hydrogen Bonding Interactions between Dissolved Solutes and Alkylbenzene Solvents Based on Abraham Model Correlations Derived From Measured Enthalpies of Solvation. Thermochimica Acta. 2014	0.236	0.42	0.37	0.48	0.59	2.031	organic	20140902	11.99654878	15.99794171	-0.421734983	0.06940086	3.629588158	5.362254858	1	0.282	60.09513865	0	1	1.68	3	0	4	3	0	12	0	0	0.5145	0.26471025	17.5335	0	0	0	0	0	0	0	0	0	0	0	0
557	propanoic acid	CCC(=O)O	-20.92	1005	http://goo.gl/mouej	W.E. Acree Jr. Data Collection 2011	0.233	0.65	0.61	0.44	0.6057	2.276	alkanoic acid	20111213	11.99654872	15.99825767	-0.351378287	0.27842878	3.407370873	5.523254355	0.666666667	0.173	74.07866207	0	1	1.57	3	3	4	4	0	11	0	0	0.437	0.190969	17.2706	1	0	0	0	0	0	0	0	0	0	0	0
1976	purine	c1c2c(nc[nH]2)ncn1	216.5	1015	http://goo.gl/mouej	W.E. Acree Jr. Data Collection 2011	1.32	1.25	0.78	0.88	0.8231	5.128	drug	20111213	11.98859235	14.01460965	-0.305616806	0.174560354	6.011235787	7.869635694	0	-0.248	120.1122553	0	0	1.57	3	9	5	10	0	13	10	9	-0.2376	0.05645376	30.1749	0	2	2	1	1	0	0	1	1	0	0	0
2523	pyrazole	c1c[nH]nc1	68	1019	http://dx.doi.org/10.1021/ci049943w	Jes?s Jover; Ram?n Bosque; and Joaquim Sales. 2004. Determination of Abraham Solute Parameters from Molecular Structure. J. Chem. Inf. Comput. Sci. 44 (3)	0.62	1	0.54	0.45	0.4503	-123	organic	20040417	11.85	14.00407716	-0.205340995	0.160795515	5.22048782	5.739010439	0	0.792	68.07737712	0	0	1.57	3	5	3	5	0	9	5	5	0.274	0.075076	19.7454	0	1	1	1	1	0	0	1	0	0	0	0
4016	Pyridine	C1=CC=NC=C1	-41.9	1020	http://dx.doi.org/10.1016/j.tca.2014.08.024	Mikhail A. Varfolomeeva. Ilnaz T. Rakipova. William E. Acree Jr.. Michela Brumfieldb. Michael H. Abrahamc.Examination of Hydrogen Bonding Interactions between Dissolved Solutes and Alkylbenzene Solvents Based on Abraham Model Correlations Derived From Measured Enthalpies of Solvation. Thermochimica Acta. 2014	0.631	0.84	0	0.52	0.6753	3.022	organic	20140902	11.85	14.00307658	-0.264028298	0.098889826	5.716358424	6.274022058	0	0.77	79.10008646	0	0	1.9	5	6	4	6	0	11	6	6	0.6794	0.46158436	23.9011	0	1	1	1	1	0	0	0	1	0	0	0
706	dimethyl sulfide	S(C)C	-94.33	1039	http://goo.gl/mouej	W.E. Acree Jr. Data Collection 2011	0.404	0.43	0	0.27	0.5539	2.037	dialkyl sulfide	20111213	11.99865748	31.97267688	-0.226407578	0.039712968	6.204683033	6.53156517	1	1.311	62.13520131	0	0	1.57	0	0	3	2	0	9	0	0	0.7952	0.63234304	19.1869	0	0	0	0	0	0	0	0	0	0	0	0
3015	succinic acid	OC(CCC(O)=O)=O	187.08	1078	http://precedings.nature.com/documents/4243/version/3	ONSChallenge Solubility Data	0.522	1.51	0.984	0.8	0.821	-123	organic solid	20120126	11.98878757	16.00627866	-0.339720911	0.33303054	3.589512337	6.351132705	0.5	-0.71	118.0882078	0	3	1.46	4	3	6	7	0	14	0	0	-0.41	0.1681	23.537	2	0	0	0	0	0	0	0	0	0	0	0
18	sulfur dioxide	O=S=O	-72.5	1087	http://goo.gl/mouej	W.E. Acree Jr. Data Collection 2011	0.37	0.66	0.28	0.1	0.3465	0.778	gas	20111213	15.99183837	31.97483078	-0.261316445	0.454543702	4.075572614	4.554431694	0	-0.543	64.06489485	0	0	1.13	0	3	3	2	0	3	0	0	-0.0466	0.00217156	2.8858	0	0	0	0	0	0	0	0	0	0	0	0
1899	tetrahydrothiophene	S1CCCC1	-96.03	1095	http://goo.gl/mouej	W.E. Acree Jr. Data Collection 2011	0.623	0.66	0	0.26	0.7271	3.061	heterocyclic sulfur-containing	20111213	11.99862047	31.97257184	-0.210430052	0.042607315	7.0645	7.964375804	1	1.687	88.17255461	0	0	1.79	4	0	3	5	0	13	0	0	1.2562	1.57803844	26.7271	0	1	0	1	0	0	0	1	0	0	0	0
747	toluene	Cc1ccccc1	-93.97	1108	http://goo.gl/mouej	W.E. Acree Jr. Data Collection 2011	0.601	0.52	0	0.14	0.8573	3.325	alkylbenzene	20111213	11.85	12.15006846	-0.204700117	0.095484966	5.76818117	7.534834103	0.142857143	2.459	92.13867731	0	0	2.23	NA	6	5	7	0	15	6	6	2.3162	5.36478244	31.0992	0	1	1	1	1	0	0	0	1	0	0	0
514	trimethylamine	N(C)(C)C	-117.04	1114	http://goo.gl/mouej	W.E. Acree Jr. Data Collection 2011	0.14	0.2	0	0.67	0.6311	1.62	alkylamine	20111213	11.99373221	14.00909771	-0.348090482	0.022595393	4.948117995	6.034755403	1	0.063	59.11037768	0	0	1.68	0	0	3	3	1	13	0	0	0.3201	0.10246401	19.9881	0	0	0	0	0	0	0	0	0	0	0	0
1979	uracil	c1c[nH]c(=O)[nH]c1=O	334	1141	http://goo.gl/mouej	W.E. Acree Jr. Data Collection 2011	0.81	0.85	0.43	1.02	0.7516	3.626	drug	20111213	11.98878731	16.00602503	-0.35068805	0.308011655	4.114800446	6.619410708	0	-0.179	112.0869229	0	0	1.46	3	8	5	8	0	12	6	6	0.7667	0.58782889	25.6859	0	1	1	1	1	0	0	0	1	0	0	0
2177	1,10-phenanthroline	c1cc2ccc3cccnc3c2nc1	117.33	1278	http://goo.gl/mouej	W.E. Acree Jr. Data Collection 2011	1.97	1.45	0	0.9	1.3722	7.777	organic	20111213	11.85	14.0040862	-0.254404918	0.14679084	6.712958556	9.67770694	0	2.228	180.2057632	0	0	2.56	NA	14	8	16	0	22	16	14	2.2026	4.85144676	53.9006	0	3	3	1	1	0	0	0	3	0	0	0
1837	N-methylimidazole	Cn1ccnc1	-6	1348	http://goo.gl/mouej	W.E. Acree Jr. Data Collection 2011	0.589	0.95	0	0.8	0.6772	3.805	nitrogen-neterocyclic	20111213	11.98863802	14.01434831	-0.302982158	0.134741233	5.366865458	6.865599501	0.25	0.266	82.10399452	0	0	1.68	2	5	4	6	0	12	5	5	-0.0769	0.00591361	23.9095	0	1	1	1	1	0	0	1	0	0	0	0
1576	2,4-dihydroxybenzoic acid	c1cc(c(cc1O)O)C(=O)O	225.5	1446	http://goo.gl/mouej	W.E. Acree Jr. Data Collection 2011	1.14	1.16	1.06	0.56	1.0491	5.573	aromatic carboxylic acid	20111213	11.99632002	15.99928496	-0.360983964	0.312145094	4.115852154	8.191194883	0	1.254	154.1204155	0	1	1.79	NA	11	7	11	0	17	6	6	0.8996	0.80928016	36.2046	1	1	1	1	1	0	0	0	1	0	0	0
1667	2,4-dinitrophenol	c1cc(c(cc1[N+](=O)[O-])[N+](=O)[O-])O	109.45	1448	http://goo.gl/mouej	W.E. Acree Jr. Data Collection 2011	1.2	1.49	0.09	0.56	1.1235	5.981	phenol derivative	20111213	11.99635505	15.99999298	-0.382978878	0.158474024	3.683567988	7.984889817	0	2.258	184.1066094	0	2	1.35	0	13	7	13	0	17	6	6	1.3514	1.82628196	42.4015	0	1	1	1	1	0	0	0	1	0	0	0
2012	amitrole	c1[nH]c(nn1)N	156.33	1577	http://goo.gl/mouej	W.E. Acree Jr. Data Collection 2011	1.063	1.48	0.94	0.7	0.595	4.327	drug	20111213	11.99383202	14.00980206	-0.300703546	0.202145105	4.900695903	6.345679771	0	0.724	84.08004764	0	0	1.24	0	6	4	6	0	10	5	5	-1.011	1.022121	23.4027	0	1	1	1	1	0	0	1	0	0	0	0
355	3-methoxypropylamine	O(CCCN)C	-50.489	1609	http://goo.gl/mouej	W.E. Acree Jr. Data Collection 2011	0.264	0.74	0.16	0.86	0.8307	3.056	alkoxyalkylamine	20111213	11.9964614	15.9979425	-0.410890973	0.063164066	4.235745135	6.221632736	1	-0.398	89.13640001	0	3	1.68	3	0	6	5	1	17	0	0	-0.7161	0.51279921	25.8277	0	0	0	0	0	0	0	0	0	0	0	0
1762	4-aminopyridine	n1ccc(N)cc1	158.75	1664	http://goo.gl/mouej	W.E. Acree Jr. Data Collection 2011	0.98	0.92	0.43	0.67	0.7751	4.079	pyridine derivative	20111213	11.98859278	14.01434898	-0.327155525	0.091977909	5.365494005	7.250006565	0	-0.047	94.11473042	0	0	1.79	5	7	5	7	0	13	6	6	-0.0672	0.00451584	28.6015	0	1	1	1	1	0	0	0	1	0	0	0
4088	8-Hydroxyquinoline	C1=CC2=C(C(=C1)O)N=CC=C2	75.17	1847	http://dx.doi.org/10.1080/01496395.2014.928768	Michael H. Abraham and William E. Acree Jr. (2014) Descriptors for the Prediction of Partition Coefficients of 8-Hydroxyquinoline and its Derivatives. Separation Science and Technology. 49:14. 2135-2141	1.4	1.03	0	0.6	1.103	5.772	this work	20140908	11.85	15.9949174	-0.358216528	0.128515302	5.166401631	8.833905607	0	1.719	145.1583165	0	0	2.23	NA	11	6	12	0	18	11	10	1.7489	3.05865121	41.6734	0	2	2	1	1	0	0	0	2	0	0	0
2517	theophylline	Cn1c2c(c(=O)n(c1=O)C)[nH]cn2	271.86	2068	http://dx.doi.org/10.1021/ci049943w	Jes?s Jover; Ram?n Bosque; and Joaquim Sales. 2004. Determination of Abraham Solute Parameters from Molecular Structure. J. Chem. Inf. Comput. Sci. 44 (3)	1.5	1.6	0.54	1.34	1.0503	-123	organic	20040417	11.98851868	15.99592224	-0.283039711	0.28951352	4.92391942	8.927631817	0.285714286	1.677	180.1643	0	0	1.57	3	11	6	14	0	21	10	9	0.6163	0.37982569	44.5919	0	2	2	1	1	0	0	1	1	0	0	0
1975	antipyrine	O=C2C=C(/N(N2c1ccccc1)C)C	111.84	2121	http://goo.gl/mouej	W.E. Acree Jr. Data Collection 2011	1.3	1.83	0	1.37	1.4846	7.764	drug	20111213	11.89	15.9949184	-0.273589934	0.246217604	5.083666668	10.04132124	0.181818182	1.321	188.2261953	0	1	2.34	4	12	8	15	0	26	11	11	2.5057	6.27853249	55.1553	0	2	2	2	2	0	0	1	1	0	0	0
1568	acetylsalicylic acid	CC(=O)Oc1ccccc1C(=O)O	137.23	2157	http://goo.gl/mouej	W.E. Acree Jr. Data Collection 2011	0.781	1.69	0.71	0.67	1.2879	6.279	aromatic carboxylic acid	20111213	11.99626876	15.99928671	-0.346567765	0.312202123	3.985397015	8.644205453	0.111111111	1.422	180.1577688	0	3	2.01	NA	12	7	13	0	21	6	6	1.2021	1.44504441	43.9488	1	1	1	1	1	0	0	0	1	0	0	0
1918	atrazine	Clc1nc(nc(n1)NC(C)C)NCC	173.5	2169	http://goo.gl/mouej	W.E. Acree Jr. Data Collection 2011	1.22	1.29	0.17	1.01	1.6196	7.783	pesticide	20111213	11.89	34.96885327	-0.257020755	0.26091004	5.235481914	8.837796681	0.625	1.664	215.6835113	0	4	1.68	3	8	9	14	0	28	6	6	2.5357	6.42977449	62.214	0	1	1	1	1	0	0	0	1	0	0	0
2144	azobenzene	N(=N/c1ccccc1)c2ccccc2	68.2	2185	http://goo.gl/mouej	W.E. Acree Jr. Data Collection 2011	1.33	1.23	0	0.4	1.4808	7.18	organic	20111213	11.85	14.0040862	-0.150955542	0.187431988	6.509099609	8.397933056	0	4.14	182.2216447	0	2	2.56	0	14	10	15	0	24	12	12	4.1994	17.63496036	60.377	0	2	2	2	2	0	0	0	2	0	0	0
1993	5,5-diethylbarbituric acid	CCC1(C(=O)NC(=O)NC1=O)CC	190	2206	http://goo.gl/mouej	W.E. Acree Jr. Data Collection 2011	1.03	1	0.58	1.12	1.3739	6.368	drug	20111213	11.89	15.9969237	-0.279896599	0.285267562	4.348650274	10.52100371	0.625	0.433	184.1927974	0	2	1.79	5	8	7	13	0	25	0	0	0.7447	0.55457809	44.2523	0	1	0	1	0	0	0	0	1	0	0	0
1515	benzamide	c1ccc(cc1)C(=O)N	128.1	2241	http://goo.gl/mouej	W.E. Acree Jr. Data Collection 2011	0.99	1.5	0.49	0.67	0.9728	5.767	benzamide	20111213	11.99351195	15.99491691	-0.291429427	0.251593863	4.352090073	8.206880401	0	0.909	121.1368447	0	1	2.01	NA	9	6	9	0	16	6	6	0.8322	0.69255684	34.6386	0	1	1	1	1	0	0	0	1	0	0	0
2270	beta propiolactone	O=C1OCC1	-33.7	2275	http://dx.doi.org/10.1021/ci049943w	Jes?s Jover; Ram?n Bosque; and Joaquim Sales. 2004. Determination of Abraham Solute Parameters from Molecular Structure. J. Chem. Inf. Comput. Sci. 44 (3)	0.351	1.3	0	0.53	0.4111	-123	organic	20040417	11.9	15.99591615	-0.315038674	0.30428943	3.262247352	5.250607554	0.666666667	-0.139	72.06278056	0	0	1.57	3	3	4	5	0	9	0	0	-0.0447	0.00199809	15.5531	0	1	0	1	0	0	1	0	0	0	0	0
4085	5,7-Dibromo-8-hydroxyquinoline	C1=CC2=C(C(=C(C=C2Br)Br)O)N=C1	198.5	2359	http://dx.doi.org/10.1080/01496395.2014.928768	Michael H. Abraham and William E. Acree Jr. (2014) Descriptors for the Prediction of Partition Coefficients of 8-Hydroxyquinoline and its Derivatives. Separation Science and Technology. 49:14. 2135-2141	1.91	1.3	0	0.54	1.453	8.01	this work	20140908	11.85	78.91933743	-0.35684776	0.146887833	6.139213527	11.42125781	0	3.315	302.9494909	0	0	2.01	NA	11	7	14	0	18	11	10	3.2457	10.53456849	56.919	0	2	2	1	1	0	0	0	2	0	0	0
1986	caffeine	Cn1cnc2c1c(=O)n(c(=O)n2C)C	237.5	2424	http://goo.gl/mouej	W.E. Acree Jr. Data Collection 2011	1.5	1.82	0.08	1.25	1.3632	7.838	drug	20111213	11.99347887	15.99592273	-0.273072981	0.289510704	4.963224266	9.556260609	0.375	1.552	194.1909174	0	0	1.68	3	11	7	15	0	24	10	9	0.8222	0.67601284	49.4886	0	2	2	1	1	0	0	1	1	0	0	0
3446	camphor	O=C1CC2CCC1(C)C2(C)C	177.4	2441	http://dx.doi.org/10.1016/j.chroma.2012.02.043	T. Karunasekara. C.F. Poole. Determination of Descriptors for Fragrance Compounds by Gas Chromatography and Liquid-Liquid Partitioning Journal of Chromatography A (2012)	0.506	0.829	0	0.671	1.3161	5.043	fragrance	20120217	11.89	15.99491714	-0.29856032	0.139391303	5.046246752	10.55976768	0.9	2.127	152.233816	0	0	2.45	NA	2	5	12	0	27	0	0	1.9358	3.74732164	44.492	0	3	0	1	0	0	0	2	1	0	0	0
2150	chloral hydrate	ClC(Cl)(Cl)C(O)O	133.221	2606	http://goo.gl/mouej	W.E. Acree Jr. Data Collection 2011	0.814	0.96	0.59	0.56	0.875	4.369	organic	20111213	11.99668792	34.97085326	-0.383230924	0.316703489	5.021856412	10.20800169	1	0.802	165.4029166	0	1	1.13	2	0	4	6	0	10	0	0	0.8998	0.80964004	29.2457	0	0	0	0	0	0	0	0	0	0	0	0
4083	5,7-Dichloro-8-hydroxyquinoline	C1=CC2=C(C(=C(C=C2Cl)Cl)O)N=C1	180	2621	http://dx.doi.org/10.1080/01496395.2014.928768	Michael H. Abraham and William E. Acree Jr. (2014) Descriptors for the Prediction of Partition Coefficients of 8-Hydroxyquinoline and its Derivatives. Separation Science and Technology. 49:14. 2135-2141	1.56	1.16	0.04	0.55	1.3478	7.03	this work	20140908	11.85	34.96985367	-0.356602372	0.146937993	5.777649882	10.03915062	0	2.963	214.0483101	0	0	2.01	NA	11	7	14	0	18	11	10	3.0777	9.47223729	51.283	0	2	2	1	1	0	0	0	2	0	0	0
2121	1,8-cineole	O2C1(CCC(CC1)C2(C)C)C	1.25	2656	http://goo.gl/mouej	W.E. Acree Jr. Data Collection 2011	0.383	0.33	0	0.76	1.425	4.688	organic	20111213	11.89	15.99491714	-0.368356063	0.137006991	6.627114189	9.398757983	1	2.595	154.2496975	0	0	2.45	NA	0	5	12	0	29	0	0	2.1479	4.61347441	45.8581	0	3	0	1	0	0	0	0	3	0	0	0
4082	5-Chloro-7-iodo-8-hydroxyquinoline	C1=CC2=C(C(=C(C=C2Cl)I)O)N=C1	178.5	2686	http://dx.doi.org/10.1080/01496395.2014.928768	Michael H. Abraham and William E. Acree Jr. (2014) Descriptors for the Prediction of Partition Coefficients of 8-Hydroxyquinoline and its Derivatives. Separation Science and Technology. 49:14. 2135-2141	2.07	1.22	0	0.59	1.4836	8.33	this work	20140908	11.85	126.9044731	-0.357289477	0.146869574	6.639398393	12.94284742	0	3.409	305.4998456	0	0	2.01	NA	11	7	14	0	18	11	10	2.9915	8.94907225	58.8863	0	2	2	1	1	0	0	0	2	0	0	0
4081	5-Chloro-8-hydroxyquinoline	C1=CC2=C(C=CC(=C2N=C1)O)Cl	126.5	2715	http://dx.doi.org/10.1080/01496395.2014.928768	Michael H. Abraham and William E. Acree Jr. (2014) Descriptors for the Prediction of Partition Coefficients of 8-Hydroxyquinoline and its Derivatives. Separation Science and Technology. 49:14. 2135-2141	1.51	1.22	0	0.48	1.2254	6.477	this work	20140908	11.99853694	34.96937992	-0.358217484	0.129078632	5.288651506	9.794634198	0	2.341	179.6033133	0	0	2.12	NA	11	6	13	0	18	11	10	2.4133	5.82401689	46.4782	0	2	2	1	1	0	0	0	2	0	0	0
1903	dibenzothiophene	c1ccc2c(c1)c3ccccc3s2	98	2915	http://goo.gl/mouej	W.E. Acree Jr. Data Collection 2011	1.959	1.2	0	0.2	1.3791	7.588	heterocyclic sulfur-containing	20111213	11.99797261	31.97319807	-0.193422003	0.125811952	7.381359375	11.36124422	0	4.135	184.2584418	0	0	2.67	0	13	7	15	0	21	15	13	3.8916	15.14455056	57.6701	0	3	3	1	1	0	0	1	2	0	0	0
1452	2,6-dichlorobenzonitrile	N#Cc1c(Cl)cccc1Cl	144.12	2923	http://goo.gl/mouej	W.E. Acree Jr. Data Collection 2011	1.095	1.22	0	0.27	1.1159	5.573	aromatic nitrile	20111213	11.99855162	34.97015543	-0.25614004	0.156628544	4.629590659	9.63638695	0	2.989	172.0115519	0	0	1.9	NA	8	6	10	0	13	6	6	3.0377	9.22762129	41.4053	0	1	1	1	1	0	0	0	1	0	0	0
1406	benzophenone	O=C(c1ccccc1)c2ccccc2	48.28	2991	http://goo.gl/mouej	W.E. Acree Jr. Data Collection 2011	1.45	1.5	0	0.5	1.4808	6.852	aromatic ketone	20111213	11.85	15.9949179	-0.287700499	0.192910933	5.385180961	9.254928938	0	3.576	182.2183791	0	2	2.78	0	14	9	15	0	24	12	12	3.2342	10.46004964	56.6335	0	2	2	2	2	0	0	0	2	0	0	0
2940	diuron	Clc1ccc(NC(=O)N(C)C)cc1Cl	158.38	3008	http://precedings.nature.com/documents/4243/version/3	ONSChallenge Solubility Data	1.512	1.532	0.534	0.76	1.599	-123	organic solid	20120126	11.99853694	34.9701558	-0.261072806	0.278580186	4.828478685	9.77781573	0.222222222	2.302	233.0947171	0	3	1.9	0	10	9	14	0	24	6	6	2.481	6.155361	57.2199	0	1	1	1	1	0	0	0	1	0	0	0
305	diethyl ether	CCOCC	-116.08	3168	http://goo.gl/mouej	W.E. Acree Jr. Data Collection 2011	0.041	0.25	0	0.45	0.7309	2.015	ether	20111213	11.89	15.99491564	-0.381188045	0.119459794	4.559545342	5.29994391	1	0.866	74.12175605	0	2	1.79	2	0	5	4	0	15	0	0	0.7481	0.55965361	22.5085	0	0	0	0	0	0	0	0	0	0	0	0
278	1,1,1-trifluoro-2-chloro-2-bromoethane	C(C(F)(F)F)(Cl)Br	-118	3441	http://goo.gl/mouej	W.E. Acree Jr. Data Collection 2011	0.102	0.39	0.13	0.05	0.7409	1.982	haloalkane	20090101	11.99890714	78.918518	-0.168223464	0.425978436	3.7445	8.807696411	1	3.156	197.3810878	0	1	1.13	2	0	4	6	0	8	0	0	2.5092	6.29608464	24.6331	0	0	0	0	0	0	0	0	0	0	0	0
2956	ibuprofen	O=C(O)C(c1ccc(cc1)CC(C)C)C	75.87	3544	http://precedings.nature.com/documents/4243/version/3	ONSChallenge Solubility Data	0.885	0.696	0.225	0.797	1.777	-123	organic solid	20120126	11.89	15.99592117	-0.331111383	0.266166407	4.235712079	9.270891006	0.461538462	3.641	206.2813101	0	4	2.67	NA	6	10	15	0	33	6	6	3.5821	12.83144041	60.7319	1	1	1	1	1	0	0	0	1	0	0	0
326	isofluorane	FC(F)(F)C(Cl)OC(F)F	48.5	3631	http://goo.gl/mouej	W.E. Acree Jr. Data Collection 2011	-0.236	0.56	0	0.08	0.8009	1.969	ether	20111213	11.99768663	34.96885318	-0.287999604	0.434693258	2.820951689	6.742753764	1	2.603	184.4924478	0	3	1.02	2	0	6	9	0	12	0	0	2.5341	6.42166281	23.0359	0	0	0	0	0	0	0	0	0	0	0	0
584	2-propanol	CC(C)O	-89.25	3644	http://goo.gl/mouej	W.E. Acree Jr. Data Collection 2011	0.212	0.36	0.33	0.56	0.59	1.764	alkanols	20111213	11.99654878	15.99794171	-0.418896895	0.07486602	3.945672571	5.604827833	1	0.384	60.09513865	0	0	1.68	3	0	3	3	0	12	0	0	0.3683	0.13564489	17.4275	0	0	0	0	0	0	0	0	0	0	0	0
2515	methylpyridine	O=C(OCC)C2(c1ccccc1)CCN(C)CC2	228.75	3918	http://dx.doi.org/10.1021/ci049943w	Jes?s Jover; Ram?n Bosque; and Joaquim Sales. 2004. Determination of Abraham Solute Parameters from Molecular Structure. J. Chem. Inf. Comput. Sci. 44 (3)	0.952	1.3	0	1.25	1.5986	-123	organic	20040417	11.9	15.99592319	-0.315359575	0.272261173	5.067380956	11.95452069	0.533333333	2.63	247.3333073	0	4	2.78	NA	6	9	19	1	39	6	6	2.4455	5.98047025	72.4823	0	2	1	2	1	0	0	0	2	0	0	0
2023	nalidixic acid	O=C2c1c(nc(cc1)C)N(/C=C/2C(=O)O)CC	229.4	4268	http://goo.gl/mouej	W.E. Acree Jr. Data Collection 2011	1.63	1.83	0.01	1.16	1.6999	-123	drug	20111213	11.89	15.99692672	-0.327643603	0.295539807	4.46415237	10.05874915	0.25	3.263	232.235741	0	2	2.23	8	14	9	18	0	29	11	10	1.3598	1.84905604	61.3741	1	2	2	1	1	0	0	0	2	0	0	0
1411	p-benzoquinone	C1=CC(=O)C=CC1=O	114.42	4489	http://goo.gl/mouej	W.E. Acree Jr. Data Collection 2011	0.75	0.55	0	0.81	0.7908	3.492	aromatic ketone	20111213	11.98869857	16.00602438	-0.369885244	0.259055816	4.371499979	6.95290239	0	-0.228	108.0949883	0	0	1.9	0	8	6	8	0	12	0	0	0.408	0.166464	31.3292	0	1	0	1	0	0	0	0	1	0	0	0
2995	phenacetin	O=C(Nc1ccc(OCC)cc1)C	135.43	4590	http://precedings.nature.com/documents/4243/version/3	ONSChallenge Solubility Data	1.031	1.117	0.393	0.933	1.454	-123	organic solid	20120126	11.89	15.99592067	-0.346118384	0.251118917	4.213879212	8.533712299	0.3	1.614	179.2161018	0	4	2.23	2	10	10	13	0	26	6	6	1.2828	1.64557584	50.3514	0	1	1	1	1	0	0	0	1	0	0	0
1566	4-phenylbutanoic acid	O=C(O)CCCc1ccccc1	50.75	4611	http://goo.gl/mouej	W.E. Acree Jr. Data Collection 2011	0.76	1.29	0.61	0.57	1.3544	6.204	aromatic carboxylic acid	20111213	11.85	15.99591968	-0.331565609	0.258902997	3.761818621	8.669137761	0.3	2.187	164.2014579	0	4	2.34	NA	6	9	12	0	24	6	6	2.3816	5.67201856	46.5676	1	1	1	1	1	0	0	0	1	0	0	0
1919	propazine	Clc1nc(nc(n1)NC(C)C)NC(C)C	213	4768	http://goo.gl/mouej	W.E. Acree Jr. Data Collection 2011	1.19	1.26	0.13	1.05	1.7605	8.263	pesticide	20111213	11.89	34.96885331	-0.2548658	0.26091446	5.86663966	8.917399983	0.666666667	2.124	229.7101287	0	4	1.79	3	8	9	15	0	31	6	6	2.9132	8.48673424	66.6322	0	1	1	1	1	0	0	0	1	0	0	0
1694	resorcinol	c1cc(cc(c1)O)O	110.75	4878	http://goo.gl/mouej	W.E. Acree Jr. Data Collection 2011	0.98	1.11	1.09	0.52	0.8338	4.618	benzenediol	20111213	11.99635523	15.99825889	-0.386584923	0.100771898	4.647300417	6.837259052	0	1.21	110.1108698	0	0	1.9	0	8	5	8	0	14	6	6	1.2952	1.67754304	29.4462	0	1	1	1	1	0	0	0	1	0	0	0
1713	2-hydroxybenzyl alcohol	OCc1ccccc1O	85.67	4962	http://goo.gl/mouej	W.E. Acree Jr. Data Collection 2011	0.998	1.14	0.62	0.72	0.9747	4.978	aromatic alkanol	20111213	11.99632006	15.9982593	-0.391095982	0.103537357	4.332402064	7.971381908	0.142857143	1.234	124.1374872	0	1	2.01	NA	7	6	9	0	17	6	6	0.9581	0.91795561	34.568	0	1	1	1	1	0	0	0	1	0	0	0
2112	salicylamide	O=C(c1ccccc1O)N	141	4963	http://goo.gl/mouej	W.E. Acree Jr. Data Collection 2011	1.16	1.58	0.61	0.51	1.0315	5.818	organic	20111213	11.9935119	15.99591919	-0.35965634	0.25406118	4.41090121	8.442130706	0	1.361	137.1362496	0	1	1.9	NA	10	6	10	0	17	6	6	0.5648	0.31899904	36.3327	0	1	1	1	1	0	0	0	1	0	0	0
1917	simazine	Clc1nc(nc(n1)NCC)NCC	227	5027	http://goo.gl/mouej	W.E. Acree Jr. Data Collection 2011	1.25	1.32	0.18	0.98	1.4787	7.322	pesticide	20111213	11.89	34.96885322	-0.257671421	0.260905934	5.225504182	8.524455378	0.571428571	1.204	201.6568939	0	4	1.57	2	8	9	13	0	25	6	6	2.1582	4.65782724	57.7958	0	1	1	1	1	0	0	0	1	0	0	0
1985	theobromine	Cn1cnc2c1c(=O)[nH]c(=O)n2C	354.75	5236	http://goo.gl/mouej	W.E. Acree Jr. Data Collection 2011	1.5	1.6	0.5	1.38	1.2223	7.078	drug	20111213	11.99351161	15.99592222	-0.273305474	0.287017969	4.648850149	9.24188743	0.285714286	0.85	180.1643	0	0	1.57	3	11	7	14	0	21	10	9	0.6163	0.37982569	44.5919	0	2	2	1	1	0	0	1	1	0	0	0
554	ethyl carbamate	O=C(OCC)N	48.75	5439	http://goo.gl/mouej	W.E. Acree Jr. Data Collection 2011	0.29	1.38	0.33	0.46	0.7055	3.234	alkaneamide	20111213	11.99373199	15.99591718	-0.303299241	0.354682147	3.480808925	5.321789542	0.666666667	-0.214	89.09330603	0	2	1.46	2	4	5	5	0	13	0	0	0.1599	0.02556801	20.8375	0	0	0	0	0	0	0	0	0	0	0	0
2911	benzimidazole	c1ccc2c(c1)[nH]cn2	171	5593	http://precedings.nature.com/documents/4243/version/3	ONSChallenge Solubility Data	1.448	0.971	0.657	0.676	0.905	-123	organic solid	20120126	11.98851919	14.01435033	-0.301227679	0.141400304	6.288112782	8.203144871	0	1.317	118.1362022	0	0	2.01	0	9	5	10	0	15	10	9	1.3455	1.81037025	34.9685	0	2	2	1	1	0	0	1	1	0	0	0
1681	2-aminophenol	c1ccc(c(c1)N)O	174.75	5596	http://goo.gl/mouej	W.E. Acree Jr. Data Collection 2011	1.11	1.31	0.61	0.6	0.8749	4.975	phenol derivative	20111213	11.9963552	15.99794303	-0.384345453	0.115098231	4.861636314	7.568634141	0	1.228	109.1261088	0	0	1.9	0	8	5	8	0	15	6	6	0.816	0.665856	32.4525	0	1	1	1	1	0	0	0	1	0	0	0
1861	N-nitrosodiethylamine	O=NN(CC)CC	6.731	5708	http://goo.gl/mouej	W.E. Acree Jr. Data Collection 2011	0.345	1.09	0	0.59	0.8875	3.585	N-nitrosoamine	20111213	11.89	15.99491664	-0.163515267	0.100731789	3.17162251	6.896505736	1	0.571	102.1351625	0	3	1.57	2	3	5	6	0	17	0	0	0.7884	0.62157456	29.5465	0	0	0	0	0	0	0	0	0	0	0	0
180	tetrachloromethane	ClC(Cl)(Cl)Cl	-22.99	5730	http://goo.gl/mouej	W.E. Acree Jr. Data Collection 2011	0.46	0.38	0	0	0.7391	2.823	chloroalk_ne	20111213	11.99947308	34.97200596	-0.118298807	0.399312894	6.917584922	10.43944042	1	2.864	153.8224862	0	0	1.13	0	0	3	4	0	5	0	0	3.5846	12.84935716	26.849	0	0	0	0	0	0	0	0	0	0	0	0
2891	4-nitrobenzoic acid	O=[N+]([O-])c1ccc(C(=O)O)cc1	240.4	5882	http://precedings.nature.com/documents/4243/version/3	ONSChallenge Solubility Data	1.254	1.547	0.778	0.413	1.106	-123	organic solid	20120126	11.85	15.99792372	-0.327729271	0.290665151	3.645257882	8.047761497	0	1.529	167.119178	0	2	1.68	NA	12	8	12	0	17	6	6	1.3288	1.76570944	40.1411	1	1	1	1	1	0	0	0	1	0	0	0
4037	Aniline	C1=CC=C(C=C1)N	-6.07	5889	http://dx.doi.org/10.1016/j.tca.2014.08.024	Mikhail A. Varfolomeeva. Ilnaz T. Rakipova. William E. Acree Jr.. Michela Brumfieldb. Michael H. Abrahamc.Examination of Hydrogen Bonding Interactions between Dissolved Solutes and Alkylbenzene Solvents Based on Abraham Model Correlations Derived From Measured Enthalpies of Solvation. Thermochimica Acta. 2014	0.955	0.96	0.26	0.41	0.816	3.934	organic	20140902	11.99355101	14.00909937	-0.337083278	0.047020037	5.400922254	7.339644432	0	1.205	93.12670386	0	0	2.01	0	7	5	7	0	14	6	6	1.0834	1.17375556	30.7584	0	1	1	1	1	0	0	0	1	0	0	0
1853	N-nitrosodimethylamine	O=NN(C)C	10.041	5894	http://goo.gl/mouej	W.E. Acree Jr. Data Collection 2011	0.393	1.19	0	0.56	0.6057	2.763	N-nitrosoamine	20111213	11.99383247	15.99491615	-0.22104896	0.06370927	2.857247904	5.65266862	1	-0.275	74.08192766	0	1	1.35	0	3	4	4	0	11	0	0	0.0908	0.00824464	20.0505	0	0	0	0	0	0	0	0	0	0	0	0
1991	barbituric acid	O=C1NC(=O)NC(=O)C1	248	5976	http://goo.gl/mouej	W.E. Acree Jr. Data Collection 2011	1.09	1.19	0.46	1.16	0.8103	4.586	drug	20111213	11.9	15.99692068	-0.280530709	0.285349335	4.11284136	6.784829286	0.25	-1.629	128.0863278	0	0	1.35	3	8	5	9	0	13	0	0	-1.0471	1.09641841	25.9748	0	1	0	1	0	0	0	0	1	0	0	0
2403	dimethylsulfone	O=S(=O)(C)C	109.33	5978	http://dx.doi.org/10.1021/ci049943w	Jes?s Jover; Ram?n Bosque; and Joaquim Sales. 2004. Determination of Abraham Solute Parameters from Molecular Structure. J. Chem. Inf. Comput. Sci. 44 (3)	0.59	1.7	0	0.76	0.5423	-123	organic	20040417	11.99865746	31.972677	-0.229516353	0.213789543	5.8435	7.735841751	1	0.09	94.13401116	0	0	1.35	0	3	3	4	0	11	0	0	-0.2206	0.04866436	20.035	0	0	0	0	0	0	0	0	0	0	0	0
189	hexachloroethane	ClC(Cl)(Cl)C(Cl)(Cl)Cl	187	5979	http://goo.gl/mouej	W.E. Acree Jr. Data Collection 2011	0.68	0.68	0	0	1.1248	4.718	chloroalk_ne	20111213	11.99870712	34.97395617	-0.136371354	0.357137434	8.035983758	12.67446586	1	3.882	236.7390973	0	1	1.02	2	0	4	7	0	8	0	0	3.3764	11.40007696	41.878	0	0	0	0	0	0	0	0	0	0	0	0
4038	N,N-Dimethylformamide	CN(C)C=O	-60.76	5993	http://dx.doi.org/10.1016/j.tca.2014.08.024	Mikhail A. Varfolomeeva. Ilnaz T. Rakipova. William E. Acree Jr.. Michela Brumfieldb. Michael H. Abrahamc.Examination of Hydrogen Bonding Interactions between Dissolved Solutes and Alkylbenzene Solvents Based on Abraham Model Correlations Derived From Measured Enthalpies of Solvation. Thermochimica Acta. 2014	0.367	1.31	0	0.74	0.6468	3.173	organic	20140902	11.98884366	16.00592442	-0.364305845	0.268615038	3.362987019	6.172503082	0.666666667	-0.384	73.0939011	0	1	1.57	0	3	4	4	0	12	0	0	-0.4991	0.24910081	20.1873	0	0	0	0	0	0	0	0	0	0	0	0
1897	4-methylbenzenesulfonamide	O=S(=O)(c1ccc(cc1)C)N	138.5	6033	http://goo.gl/mouej	W.E. Acree Jr. Data Collection 2011	1.1	1.55	0.55	0.87	1.238	6.469	sulfonamide	20111213	11.999	31.97274484	-0.249617163	0.26315374	6.038275094	10.72206655	0.142857143	0.918	171.2182161	0	1	1.79	NA	10	7	11	0	20	6	6	1.0214	1.04325796	43.2571	0	1	1	1	1	0	0	0	1	0	0	0
1689	4-hydroxypropiophenone	O=C(c1ccc(O)cc1)CC	150	6035	http://goo.gl/mouej	W.E. Acree Jr. Data Collection 2011	1	1.47	0.81	0.5	1.2135	6.307	phenol derivative	20111213	11.89	15.99591916	-0.360717951	0.162365163	4.741741806	8.663818614	0.222222222	1.746	150.1748405	0	2	2.23	NA	9	8	11	0	21	6	6	1.9694	3.87853636	42.7818	0	1	1	1	1	0	0	0	1	0	0	0
589	1-pentanol	OCCCCC	-78.47	6040	http://goo.gl/mouej	W.E. Acree Jr. Data Collection 2011	0.219	0.42	0.37	0.48	0.8718	3.106	alkanols	20111213	11.89	15.99491589	-0.39571801	0.049840342	3.874403573	6.502135288	1	1.42	88.14837346	0	3	1.9	5	0	6	5	0	18	0	0	1.4269	2.03604361	26.7355	0	0	0	0	0	0	0	0	0	0	0	0
1543	4-chlorobenzoic acid	O=C(O)c1ccc(Cl)cc1	241.75	6079	http://goo.gl/mouej	W.E. Acree Jr. Data Collection 2011	0.84	1.02	0.63	0.27	1.0541	4.947	aromatic carboxylic acid	20111213	11.85	34.96885309	-0.327722416	0.290646452	4.103463642	8.406106015	0	2.259	156.5666025	0	1	1.9	NA	9	7	10	0	15	6	6	2.0988	4.40496144	37.6212	1	1	1	1	1	0	0	0	1	0	0	0
219	bromomethane	BrC	-93.7	6083	http://goo.gl/mouej	W.E. Acree Jr. Data Collection 2011	0.4	0.43	0	0.1	0.4243	1.63	bromoalkane	20111213	11.99981918	78.91851792	-0.201366209	0.075408211	5.12435499	5.74514501	1	1.378	94.93808613	0	0	1.46	0	0	2	1	0	5	0	0	0.9911	0.98227921	14.2958	0	0	0	0	0	0	0	0	0	0	0	0
28	ethane	CC	-183.01	6084	http://goo.gl/mouej	W.E. Acree Jr. Data Collection 2011	0	0	0	0	0.3904	0.492	alkane	20111213	11.89	12.11	-0.17775782	0.04224218	3.7595	3.9795	1	1.478	30.06911632	0	0	1.68	2	0	2	1	0	8	0	0	1.284	1.648656	11.0042	0	0	0	0	0	0	0	0	0	0	0	0
97	ethene	C=C	-169.14	6085	http://goo.gl/mouej	W.E. Acree Jr. Data Collection 2011	0.107	0.1	0	0.07	0.347	0.289	alkene	20111213	11.79	12.21	-0.315819183	0.104180817	3.691	4.111	0	1.262	28.05323481	0	0	1.68	2	2	2	1	0	6	0	0	0.9472	0.89718784	9.9758	0	0	0	0	0	0	0	0	0	0	0	0
144	acetylene	C#C	-80.75	6086	http://goo.gl/mouej	W.E. Acree Jr. Data Collection 2011	0.19	0.47	0.12	0.05	0.3044	0.07	alkyne	20111213	11.69	12.31	-0.433050409	0.186949591	2.8285	3.4485	0	0.418	26.0373533	0	0	1.68	2	2	2	1	0	4	0	0	1.9754	3.90220516	8.566	0	0	0	0	0	0	0	0	0	0	0	0
177	chloromethane	CCl	-97.35	6087	http://goo.gl/mouej	W.E. Acree Jr. Data Collection 2011	0.25	0.43	0	0.08	0.3719	1.163	chloroalk_ne	20111213	11.99947321	34.96937947	-0.223427551	0.084080526	3.96735499	4.58814501	1	1.04	50.48749574	0	0	1.46	0	0	2	1	0	5	0	0	0.8466	0.71673156	11.3123	0	0	0	0	0	0	0	0	0	0	0	0
243	iodomethane	CI	-65.85	6088	http://goo.gl/mouej	W.E. Acree Jr. Data Collection 2011	0.676	0.43	0	0.12	0.5077	2.106	iodoalkane	20111213	11.9998947	126.9045783	-0.167104543	0.065747635	7.41435499	8.03514501	1	1.578	141.9390312	0	0	1.46	0	0	2	1	0	5	0	0	1.5224	2.31770176	19.6429	0	0	0	0	0	0	0	0	0	0	0	0
222	bromoethane	BrCC	-118.92	6092	http://goo.gl/mouej	W.E. Acree Jr. Data Collection 2011	0.37	0.4	0	0.12	0.5654	2.12	bromoalkane	20111213	11.89	78.91833713	-0.143560331	0.106868124	5.418262169	6.990236345	1	1.736	108.9647035	0	0	1.57	2	0	3	2	0	8	0	0	1.3399	1.79533201	19.0438	0	0	0	0	0	0	0	0	0	0	0	0
257	chlorobromomethane	BrCCl	-87.97	6093	http://goo.gl/mouej	W.E. Acree Jr. Data Collection 2011	0.541	0.8	0.01	0.06	0.5469	2.445	haloalkane	20111213	11.9994732	78.91833714	-0.190963138	0.170159154	5.538351244	7.686647925	1	1.857	129.383083	0	0	1.35	0	0	3	2	0	5	0	0	1.2844	1.64968336	19.2549	0	0	0	0	0	0	0	0	0	0	0	0
29	propane	CCC	-187.75	6094	http://goo.gl/mouej	W.E. Acree Jr. Data Collection 2011	0	0	0	0	0.5313	1.05	alkane	20111213	11.89	12.11001818	-0.171994663	0.048131794	4.47952521	5.145691073	1	2.047	44.09573372	0	0	1.79	3	0	3	2	0	11	0	0	1.7402	3.02829604	15.6052	0	0	0	0	0	0	0	0	0	0	0	0
181	chloroethane	ClCC	-138.85	6097	http://goo.gl/mouej	W.E. Acree Jr. Data Collection 2011	0.227	0.4	0	0.1	0.5128	1.678	chloroalk_ne	20111213	11.89	34.96885277	-0.173736656	0.119355622	4.616245438	5.837720511	1	1.398	64.51411314	0	0	1.57	2	0	3	2	0	8	0	0	1.1954	1.42898116	16.0603	0	0	0	0	0	0	0	0	0	0	0	0
207	chloroethene	ClC=C	-153.7	6098	http://goo.gl/mouej	W.E. Acree Jr. Data Collection 2011	0.258	0.38	0	0.05	0.4698	1.404	chloroalk_ne	20111213	11.79	34.96885277	-0.243254314	0.191077425	4.784986839	5.900186369	0	1.549	62.49823163	0	0	1.57	2	2	3	2	0	6	0	0	1.002	1.004004	14.7774	0	0	0	0	0	0	0	0	0	0	0	0
244	iodoethane	ICC	-109.53	6100	http://goo.gl/mouej	W.E. Acree Jr. Data Collection 2011	0.64	0.4	0	0.15	0.6486	2.573	iodoalkane	20111213	11.89	126.904473	-0.143162107	0.083082551	6.566527794	9.276972482	1	1.936	155.9656486	0	0	1.57	2	0	3	2	0	8	0	0	1.8712	3.50138944	24.3909	0	0	0	0	0	0	0	0	0	0	0	0
497	ethylamine	NCC	-81.1	6101	http://goo.gl/mouej	W.E. Acree Jr. Data Collection 2011	0.236	0.35	0.16	0.61	0.4902	1.677	alkylamine	20111213	11.89	14.00307506	-0.330243518	0.080818298	4.137245926	4.980865969	1	-0.143	45.08376028	0	0	1.57	2	0	3	2	1	10	0	0	-0.2988	0.08928144	14.6668	0	0	0	0	0	0	0	0	0	0	0	0
475	acetonitrile	CC#N	-46.48	6102	http://goo.gl/mouej	W.E. Acree Jr. Data Collection 2011	0.237	0.9	0.07	0.32	0.4042	1.739	nitrile	20111213	11.95310586	14.04995375	-0.437787238	0.28664228	3.087472881	4.117300161	0.5	0.031	41.05199726	0	0	1.57	2	1	3	2	0	6	0	0	0.0446	0.00198916	11.623	0	0	0	0	0	0	0	0	0	0	0	0
720	ethanethiol	CCS	-147.93	6103	http://goo.gl/mouej	W.E. Acree Jr. Data Collection 2011	0.392	0.42	0	0.2	0.5539	2.079	alkanethiol	20111213	11.99865748	31.97267688	-0.233762459	0.042277725	5.372747543	6.887776659	1	1.305	62.13520131	0	0	1.57	2	0	3	2	0	9	0	0	0.9621	0.92563641	19.1363	0	0	0	0	0	0	0	0	0	0	0	0
4006	Dichloromethane	C(Cl)Cl	-95.53	6104	http://dx.doi.org/10.1016/j.tca.2014.08.024	Mikhail A. Varfolomeeva. Ilnaz T. Rakipova. William E. Acree Jr.. Michela Brumfieldb. Michael H. Abrahamc.Examination of Hydrogen Bonding Interactions between Dissolved Solutes and Alkylbenzene Solvents Based on Abraham Model Correlations Derived From Measured Enthalpies of Solvation. Thermochimica Acta. 2014	0.39	0.57	0.1	0.05	0.4943	2.019	organic	20140902	11.99947317	34.97015482	-0.185134112	0.185354652	4.957664623	6.531726307	1	1.519	84.93249256	0	0	1.35	0	0	3	2	0	5	0	0	1.0729	1.15111441	16.4383	0	0	0	0	0	0	0	0	0	0	0	0
157	difluoromethane	FCF	-136	6105	http://goo.gl/mouej	W.E. Acree Jr. Data Collection 2011	-0.32	0.49	0.06	0.05	0.2849	0.04	fluoroalkane	20111213	11.99827132	19.00060107	-0.239393235	0.2548736	1.87323762	2.451736381	1	1.245	52.02342384	0	0	1.35	0	0	3	2	0	5	0	0	0.4771	0.22762441	6.6013	0	0	0	0	0	0	0	0	0	0	0	0
250	diiodomethane	ICI	5.78	6106	http://goo.gl/mouej	W.E. Acree Jr. Data Collection 2011	1.2	0.69	0.05	0.17	0.766	3.857	iodoalkane	20111213	11.99989469	126.905528	-0.137610148	0.115067843	10.13207934	13.42168297	1	2.595	267.8355634	0	0	1.35	0	0	3	2	0	5	0	0	2.2999	5.28954001	32.3923	0	0	0	0	0	0	0	0	0	0	0	0
719	carbon disulfide	C(=S)=S	-111.83	6108	http://goo.gl/mouej	W.E. Acree Jr. Data Collection 2011	0.876	0.26	0	0.03	0.4905	2.37	dialkyl sulfide	20111213	11.99779211	31.97467148	-0.198253481	0.24016258	6.622190707	8.426779059	0	1.777	76.14290588	0	0	1.35	0	2	3	2	0	3	0	0	1.6514	2.72712196	22.3662	0	0	0	0	0	0	0	0	0	0	0	0
258	dichlorobromomethane	BrC(Cl)Cl	-56.33	6119	http://goo.gl/mouej	W.E. Acree Jr. Data Collection 2011	0.593	0.69	0.1	0.04	0.6693	2.891	haloalkane	20111213	11.99947315	78.91833716	-0.15526478	0.271658081	6.517893129	9.640880363	1	2.412	163.8280798	0	0	1.24	0	0	3	3	0	5	0	0	1.821	3.316041	24.1727	0	0	0	0	0	0	0	0	0	0	0	0
191	2-chloropropane	ClC(C)C	-117.3	6121	http://goo.gl/mouej	W.E. Acree Jr. Data Collection 2011	0.177	0.35	0	0.12	0.6537	1.97	chloroalk_ne	20111213	11.89	34.96885281	-0.170381196	0.125963805	5.244991236	7.09049708	1	1.695	78.54073055	0	0	1.68	3	0	3	3	0	11	0	0	1.5729	2.47401441	20.4785	0	0	0	0	0	0	0	0	0	0	0	0
262	fluorodichloromethane	ClC(Cl)F	-135	6130	http://goo.gl/mouej	W.E. Acree Jr. Data Collection 2011	0.11	0.4	0.15	0.05	0.512	1.614	haloalkane	20111213	11.99827138	34.96985289	-0.220307348	0.32102411	3.89173681	6.437762847	1	1.937	102.922955	0	0	1.24	0	0	3	3	0	5	0	0	1.4205	2.01782025	16.5294	0	0	0	0	0	0	0	0	0	0	0	0
4040	Nitromethane	C[N+](=O)[O-]	-28.83	6135	http://dx.doi.org/10.1016/j.tca.2014.08.024	Mikhail A. Varfolomeeva. Ilnaz T. Rakipova. William E. Acree Jr.. Michela Brumfieldb. Michael H. Abrahamc.Examination of Hydrogen Bonding Interactions between Dissolved Solutes and Alkylbenzene Solvents Based on Abraham Model Correlations Derived From Measured Enthalpies of Solvation. Thermochimica Acta. 2014	0.313	0.95	0.06	0.31	0.4237	1.892	organic	20140902	11.99999903	16.00114937	-0.190467816	0.088565376	2.644239355	3.81716712	1	0.348	61.04007122	0	0	1.24	0	2	3	3	0	7	0	0	0.2913	0.08485569	12.5876	0	0	0	0	0	0	0	0	0	0	0	0
291	1,1-difluoro-1-chloroethane	ClC(F)(F)C	-130.9	6148	http://goo.gl/mouej	W.E. Acree Jr. Data Collection 2011	-0.08	0.24	0.06	0.06	0.5482	1.081	haloalkane	20111213	11.89	34.96885289	-0.182851588	0.379297012	3.50075	5.656940156	1	2.195	100.4950381	0	0	1.35	2	0	3	4	0	8	0	0	1.6359	2.67616881	16.5477	0	0	0	0	0	0	0	0	0	0	0	0
254	trichlorofluoromethane	ClC(Cl)(Cl)F	-110.8	6149	http://goo.gl/mouej	W.E. Acree Jr. Data Collection 2011	0.207	0.24	0	0.07	0.6344	1.95	haloalkane	20111213	11.99827133	34.970853	-0.188947734	0.436957316	4.871057753	8.392440792	1	2.727	137.3679519	0	0	1.13	0	0	3	4	0	5	0	0	3.2978	10.87548484	22.214	0	0	0	0	0	0	0	0	0	0	0	0
255	dichlorodifluoromethane	ClC(Cl)(F)F	-158	6151	http://goo.gl/mouej	W.E. Acree Jr. Data Collection 2011	0.027	0.12	0	0.04	0.5297	1.124	haloalkane	20111213	11.99827124	34.96985302	-0.178399912	0.480468485	3.845969496	6.346849968	1	2.59	120.9134175	0	0	1.13	0	0	3	4	0	5	0	0	3.011	9.066121	17.579	0	0	0	0	0	0	0	0	0	0	0	0
2035	tetramethylsilane	C[Si](C)(C)C	-99.5	6156	http://goo.gl/mouej	W.E. Acree Jr. Data Collection 2011	-0.057	0.08	0	0	0.9179	1.812	organosilicon	20111213	11.99841691	27.97768403	-0.166606562	0.053475317	4.685051819	6.584394946	1	2.112	88.22361739	0	0	1.79	0	0	3	4	0	17	0	0	1.928	3.717184	22.7868	0	0	0	0	0	0	0	0	0	0	0	0
38	2,2-dimethylbutane	CC(C)(C)CC	-99.75	6163	http://goo.gl/mouej	W.E. Acree Jr. Data Collection 2011	0	0	0	0	0.954	2.352	alkane	20111213	11.89	12.11007471	-0.168103185	0.052408594	5.433710171	8.270752582	1	3.73	86.17558593	0	1	2.12	4	0	4	5	0	20	0	0	2.6544	7.04583936	29.2299	0	0	0	0	0	0	0	0	0	0	0	0
594	2-methyl-2-butanol	OC(C)(C)CC	-9.7	6165	http://goo.gl/mouej	W.E. Acree Jr. Data Collection 2011	0.194	0.3	0.31	0.63	0.8718	2.721	alkanols	20111213	11.89	15.99491589	-0.38983118	0.066667149	4.896118928	7.483753228	1	1.159	88.14837346	0	1	1.9	4	0	4	5	0	18	0	0	1.097	1.203409	26.5893	0	0	0	0	0	0	0	0	0	0	0	0
381	3,3-dimethylbutan-2-one	O=C(C)C(C)(C)C	-52.5	6176	http://goo.gl/mouej	W.E. Acree Jr. Data Collection 2011	0.106	0.62	0	0.51	0.9697	2.928	ketone	20111213	11.89	15.99491614	-0.298910505	0.134945433	4.429621806	8.437044518	0.833333333	0.932	100.1591094	0	1	2.01	4	2	4	6	0	19	0	0	1.3023	1.69598529	29.8972	0	0	0	0	0	0	0	0	0	0	0	0
188	pentachloroethane	ClC(Cl)C(Cl)(Cl)Cl	-28.93	6179	http://goo.gl/mouej	W.E. Acree Jr. Data Collection 2011	0.648	0.66	0.17	0.06	1.0024	4.267	chloroalk_ne	20111213	11.99870712	34.97297598	-0.139938308	0.334519644	7.06025	11.6964204	1	3.229	202.2941004	0	1	1.13	2	0	4	6	0	8	0	0	2.8878	8.33938884	36.3209	0	0	0	0	0	0	0	0	0	0	0	0
2620	tetrachlorodifluoroethane	ClC(Cl)(Cl)C(Cl)(F)F	40.6	6186	http://dx.doi.org/10.1021/ci049943w	Jes?s Jover; Ram?n Bosque; and Joaquim Sales. 2004. Determination of Abraham Solute Parameters from Molecular Structure. J. Chem. Inf. Comput. Sci. 44 (3)	0.23	0.31	0	0.01	0.9154	-123	organic	20040417	11.99782584	34.97185353	-0.194489964	0.432045325	4.965138781	10.62450191	1	3.608	203.8300285	0	1	1.02	2	0	4	7	0	8	0	0	2.983	8.898289	32.2084	0	0	0	0	0	0	0	0	0	0	0	0
252	1,1,2-trifluorotrichloroethane	ClC(F)(F)C(Cl)(Cl)F	-35	6188	http://goo.gl/mouej	W.E. Acree Jr. Data Collection 2011	0.01	0.13	0	0	0.8107	2.21	haloalkane	20111213	11.99782582	34.97085351	-0.20385887	0.422221337	4.456	8.580852567	1	3.471	187.3754942	0	1	1.02	2	0	4	7	0	8	0	0	2.7863	7.76346769	27.3736	0	0	0	0	0	0	0	0	0	0	0	0
2029	tetraethyllead	CC[Pb](CC)(CC)CC	3.821	6265	http://goo.gl/mouej	W.E. Acree Jr. Data Collection 2011	0.864	0.05	0	0.05	1.6476	5.46	organometalic	20111213	NA	NA	NA	NA	NA	NA	1	3.544	323.4616099	0	4	2.23	2	0	5	8	0	29	0	0	3.4464	11.87767296	40.4636	0	0	0	0	0	0	0	0	0	0	0	0
736	triethyl phosphate	O=P(OCC)(OCC)OCC	-56.2	6287	http://goo.gl/mouej	W.E. Acree Jr. Data Collection 2011	0	1	0	1.06	1.3934	4.75	trialkyl phosphate	20111213	11.89	30.97376221	-0.28466717	0.453874737	3.16093186	5.861885601	1	0.579	182.154908	0	6	1.57	2	5	7	10	0	26	0	0	0.6951	0.48316401	43.1495	0	0	0	0	0	0	0	0	0	0	0	0
2142	isophorone	O=C1C=C(/CC(C)(C)C1)C	-8.03	6296	http://goo.gl/mouej	W.E. Acree Jr. Data Collection 2011	0.511	0.89	0	0.56	1.2408	4.813	organic	20111213	11.89	15.99491689	-0.294356945	0.155945761	4.758809201	9.554005275	0.666666667	1.982	138.2071986	0	0	2.34	NA	4	5	10	0	24	0	0	2.0556	4.22549136	42.7215	0	1	0	1	0	0	0	0	1	0	0	0
227	1-bromo-2-methylpropane	BrCC(C)C	-118	6307	http://goo.gl/mouej	W.E. Acree Jr. Data Collection 2011	0.337	0.37	0	0.12	0.8472	2.96	bromoalkane	20111213	11.89	78.91833716	-0.157474039	0.06465625	5.899175056	8.240005141	1	2.391	137.0179383	0	1	1.79	3	0	4	4	0	14	0	0	2.1829	4.76505241	28.0398	0	0	0	0	0	0	0	0	0	0	0	0
33	2-methylbutane	CC(C)CC	-159.92	6308	http://goo.gl/mouej	W.E. Acree Jr. Data Collection 2011	0	0	0	0	0.8131	2.013	alkane	20111213	11.89	12.11005553	-0.169263061	0.051102999	5.117444731	7.013253609	1	3.124	72.14896853	0	1	2.01	4	0	4	4	0	17	0	0	2.4482	5.99368324	24.7548	0	0	0	0	0	0	0	0	0	0	0	0
360	2-methylpropanal	CC(C)C=O	-65.22	6313	http://goo.gl/mouej	W.E. Acree Jr. Data Collection 2011	0.144	0.62	0	0.45	0.688	2.12	aldehyde	20111213	11.98878797	16.00592415	-0.388848368	0.208525657	3.448105827	6.533502649	0.75	0.88	72.10587455	0	1	1.79	3	1	4	4	0	13	0	0	0.9469	0.89661961	20.9197	0	0	0	0	0	0	0	0	0	0	0	0
2271	alpha methylacrolein	O=CC(=C)C	-81	6314	http://dx.doi.org/10.1021/ci049943w	Jes?s Jover; Ram?n Bosque; and Joaquim Sales. 2004. Determination of Abraham Solute Parameters from Molecular Structure. J. Chem. Inf. Comput. Sci. 44 (3)	0.4	0.7	0	0.5	0.5159	-123	organic	20040417	11.89	15.99491564	-0.297775043	0.144872947	3.564872987	6.587045408	0.25	0.474	70.08999304	0	1	1.79	3	4	4	4	0	11	0	0	0.9615	0.92448225	20.7231	0	0	0	0	0	0	0	0	0	0	0	0
196	2-chlorobutane	ClC(C)CC	-135.57	6315	http://goo.gl/mouej	W.E. Acree Jr. Data Collection 2011	0.189	0.35	0	0.12	0.7946	2.54	chloroalk_ne	20111213	11.89	34.96885285	-0.170103213	0.062470391	5.293220057	7.711752527	1	2.053	92.56734795	0	1	1.79	4	0	4	4	0	14	0	0	2.0966	4.39573156	25.0027	0	0	0	0	0	0	0	0	0	0	0	0
4042	1,2-Dichloropropane	CC(CCl)Cl	-100	6316	http://dx.doi.org/10.1016/j.tca.2014.08.024	Mikhail A. Varfolomeeva. Ilnaz T. Rakipova. William E. Acree Jr.. Michela Brumfieldb. Michael H. Abrahamc.Examination of Hydrogen Bonding Interactions between Dissolved Solutes and Alkylbenzene Solvents Based on Abraham Model Correlations Derived From Measured Enthalpies of Solvation. Thermochimica Acta. 2014	0.369	0.63	0	0.17	0.7761	2.836	organic	20140902	11.99863545	34.97015499	-0.210488351	0.11847178	5.419619345	8.066190924	1	2.037	112.9857274	0	1	1.57	3	0	4	4	0	11	0	0	1.8893	3.56945449	25.0738	0	0	0	0	0	0	0	0	0	0	0	0
587	2-butanol	OC(C)CC	-114.9	6320	http://goo.gl/mouej	W.E. Acree Jr. Data Collection 2011	0.217	0.36	0.33	0.56	0.7309	2.338	alkanols	20111213	11.89	15.99491564	-0.392771905	0.064903442	4.2673713	6.226257358	1	0.742	74.12175605	0	1	1.79	4	0	4	4	0	15	0	0	0.892	0.795664	21.9517	0	0	0	0	0	0	0	0	0	0	0	0
396	methyl vinyl ketone	CC(=O)C=C	-7	6322	http://goo.gl/mouej	W.E. Acree Jr. Data Collection 2011	0.291	0.76	0	0.48	0.6449	2.33	ketone	20111213	11.79	15.99491565	-0.294690885	0.153208592	3.885247385	5.989681956	0.25	0.474	70.08999304	0	1	1.79	4	4	4	4	0	11	0	0	0.4536	0.20575296	20.9176	0	0	0	0	0	0	0	0	0	0	0	0
185	1,1,2-trichloroethane	C(C(Cl)Cl)Cl	-36.2	6326	http://goo.gl/mouej	W.E. Acree Jr. Data Collection 2011	0.5	0.68	0.13	0.13	0.7576	3.29	chloroalk_ne	20111213	11.99870712	34.97105679	-0.209781664	0.178202124	5.588727947	8.759502165	1	2.158	133.4041068	0	1	1.35	2	0	4	4	0	8	0	0	1.9555	3.82398025	25.7097	0	0	0	0	0	0	0	0	0	0	0	0
534	propionamide	O=C(N)CC	79.65	6330	http://goo.gl/mouej	W.E. Acree Jr. Data Collection 2011	0.44	1.3	0.55	0.66	0.6468	3.51	alkaneamide	20111213	11.89	15.99491589	-0.28142621	0.196747984	3.717122086	5.845180362	0.666666667	-0.555	73.0939011	0	1	1.57	3	3	4	4	0	12	0	0	-0.1652	0.02729104	19.0928	0	0	0	0	0	0	0	0	0	0	0	0
571	acrylic acid	C=CC(=O)O	13	6333	http://goo.gl/mouej	W.E. Acree Jr. Data Collection 2011	0.357	0.58	0.6	0.43	0.5627	2.282	alkanoic acid	20111213	11.99654872	15.99825767	-0.347371751	0.301953077	3.491745845	5.554755103	0	0.212	72.06278056	0	1	1.57	3	5	4	4	0	9	0	0	0.4677	0.21874329	17.3665	1	0	0	0	0	0	0	0	0	0	0	0
4044	Methyl acetate	CC(=O)OC	-98	6335	http://dx.doi.org/10.1016/j.tca.2014.08.024	Mikhail A. Varfolomeeva. Ilnaz T. Rakipova. William E. Acree Jr.. Michela Brumfieldb. Michael H. Abrahamc.Examination of Hydrogen Bonding Interactions between Dissolved Solutes and Alkylbenzene Solvents Based on Abraham Model Correlations Derived From Measured Enthalpies of Solvation. Thermochimica Acta. 2014	0.142	0.64	0	0.45	0.6057	1.911	organic	20140902	11.99654872	15.99825767	-0.34978203	0.25807073	3.407371546	4.972760266	0.666666667	0.241	74.07866207	0	1	1.57	2	3	4	4	0	11	0	0	0.0211	0.00044521	17.4128	0	0	0	0	0	0	0	0	0	0	0	0
524	nitroethane	CC[N+](=O)[O-]	-89.25	6338	http://goo.gl/mouej	W.E. Acree Jr. Data Collection 2011	0.27	0.95	0.02	0.33	0.5646	2.414	nitroalkane	20111213	11.999	16.00114974	-0.189645431	0.096732017	2.958614082	5.074504374	1	0.605	75.06668862	0	1	1.35	2	2	4	4	0	10	0	0	0.6401	0.40972801	17.3356	0	0	0	0	0	0	0	0	0	0	0	0
2391	tetrabromoethane	BrC(Br)C(Br)Br	0	6339	http://dx.doi.org/10.1021/ci049943w	Jes?s Jover; Ram?n Bosque; and Joaquim Sales. 2004. Determination of Abraham Solute Parameters from Molecular Structure. J. Chem. Inf. Comput. Sci. 44 (3)	1.19	0.94	0	0	1.0474	-123	organic	20040417	11.99890714	78.92138648	-0.154690448	0.198969794	8.882918171	13.21163423	1	3.928	345.6514652	0	1	1.24	2	0	4	5	0	8	0	0	3.2452	10.53132304	42.0302	0	0	0	0	0	0	0	0	0	0	0	0
559	2-methylpropanoic acid	O=C(O)C(C)C	-46.25	6341	http://goo.gl/mouej	W.E. Acree Jr. Data Collection 2011	0.2	0.6	0.61	0.45	0.7466	2.693	alkanoic acid	20111213	11.89	15.99591665	-0.331346325	0.261450781	3.7217454	6.789018206	0.75	0.466	88.10527947	0	1	1.68	3	3	4	5	0	14	0	0	0.8995	0.80910025	21.8451	1	0	0	0	0	0	0	0	0	0	0	0
186	1,1,2,2-tetrachloroethane	ClC(Cl)C(Cl)Cl	-43.45	6342	http://goo.gl/mouej	W.E. Acree Jr. Data Collection 2011	0.6	0.76	0.16	0.12	0.88	3.803	chloroalk_ne	20111213	11.99870712	34.97200613	-0.173516399	0.23259262	6.567985974	9.741581728	1	2.576	167.8491036	0	1	1.24	2	0	4	5	0	8	0	0	2.3992	5.75616064	30.7638	0	0	0	0	0	0	0	0	0	0	0	0
3450	alpha-pinene	CC1=CCC2CC1C2(C)C	-59.58	6402	http://dx.doi.org/10.1016/j.chroma.2012.02.043	T. Karunasekara. C.F. Poole. Determination of Descriptors for Fragrance Compounds by Gas Chromatography and Liquid-Liquid Partitioning Journal of Chromatography A (2012)	0.441	0.19	0	0.225	1.2574	4.348	fragrance	20120217	11.89	12.11015511	-0.153423378	0.069300431	6.577301475	9.816076602	0.8	4.177	136.234411	0	0	2.56	NA	2	5	11	0	26	0	0	2.8728	8.25297984	44.7223	0	3	0	1	0	0	1	0	2	0	0	0
1871	methyl methacrylate	O=C(OC)C(=C)C	-47.89	6406	http://goo.gl/mouej	W.E. Acree Jr. Data Collection 2011	0.245	0.51	0	0.44	0.8445	2.88	methacrylate	20111213	11.89	15.99591715	-0.315428388	0.288044269	4.126494235	7.146783956	0.4	0.714	100.1160154	0	2	1.79	3	5	5	6	0	15	0	0	1.1651	1.35745801	26.4176	0	0	0	0	0	0	0	0	0	0	0	0
1408	1-chloroanthraquinone	O=C2c1ccccc1C(=O)c3c2cccc3Cl	161.5	6453	http://goo.gl/mouej	W.E. Acree Jr. Data Collection 2011	1.9	1.79	0	0.57	1.6512	9.171	aromatic ketone	20111213	11.99851815	34.96938015	-0.288569331	0.196799433	5.612173669	10.78210436	0	3.73	242.6576353	0	0	2.67	0	16	8	19	0	24	12	12	3.4728	12.06033984	65.9558	0	3	3	1	1	0	0	0	3	0	0	0
2900	acenaphthene	c1cc2cccc3c2c(c1)CC3	94.28	6478	http://precedings.nature.com/documents/4243/version/3	ONSChallenge Solubility Data	1.781	0.983	0	0.246	1.259	-123	organic solid	20120126	11.9	12.10021925	-0.131409189	0.069428152	7.32115625	9.929758718	0.166666667	3.612	154.2082383	0	0	2.78	0	10	6	14	0	22	11	10	3.3392	11.15025664	50.7884	0	3	2	1	1	0	0	1	2	0	0	0
1707	naphthalene-1,5-diol	Oc1cccc2c1cccc2O	150.001	6492	http://goo.gl/mouej	W.E. Acree Jr. Data Collection 2011	1.8	1.62	0.93	0.63	1.2028	7.453	naphthol derivatives	20111213	11.99624948	15.99826052	-0.38579515	0.105897147	5.274673538	9.219636194	0	2.476	160.1696949	0	0	2.34	0	12	6	13	0	20	11	10	2.2036	4.85585296	45.8964	0	2	2	1	1	0	0	0	2	0	0	0
1514	1-nitronaphthalene	[O-][N+](=O)c2cccc1ccccc12	59.83	6588	http://goo.gl/mouej	W.E. Acree Jr. Data Collection 2011	1.6	1.59	0	0.29	1.26	7.056	aromatic nitro	20111213	11.85	15.99592068	-0.127694342	0.23523871	3.921377896	9.498701252	0	3.18	173.1684573	0	1	2.23	0	13	7	14	0	20	11	10	2.6328	6.93163584	49.8329	0	2	2	1	1	0	0	0	2	0	0	0
786	fluorene	c1ccc-2c(c1)Cc3c2cccc3	114.9	6592	http://goo.gl/mouej	W.E. Acree Jr. Data Collection 2011	1.588	1.06	0	0.25	1.3565	6.922	PAH	20111213	11.85	12.15015697	-0.196923981	0.10407193	7.03440625	9.835831894	0.076923077	3.906	166.2189742	0	0	2.89	0	12	7	15	0	23	12	12	3.493	12.201049	54.8734	0	3	2	1	2	0	0	1	2	0	0	0
2135	1-naphthalene acetamide	O=C(N)Cc2cccc1ccccc12	180.5	6600	http://goo.gl/mouej	W.E. Acree Jr. Data Collection 2011	1.72	1.72	0.45	0.95	1.4827	-123	organic	20111213	11.85	15.99491816	-0.281065079	0.201485423	4.355690855	10.06757654	0.083333333	1.987	185.2222872	0	2	2.56	NA	10	8	15	0	25	11	10	1.7754	3.15204516	55.638	0	2	2	1	1	0	0	0	2	0	0	0
2897	4,7-dichloroquinoline	Clc1cc2nccc(Cl)c2cc1	89	6604	http://precedings.nature.com/documents/4243/version/3	ONSChallenge Solubility Data	1.638	1.11	0	0.715	1.289	-123	organic solid	20120126	11.85	34.96985356	-0.255475453	0.179229856	6.233413778	9.921510154	0	3.369	198.0489052	0	0	2.12	NA	10	7	13	0	17	11	10	3.3451	11.18969401	49.5889	0	2	2	1	1	0	0	0	2	0	0	0
2133	2-N-phenylcarboxamidophenol	O=C(c1ccccc1O)Nc2ccccc2	136.75	6610	http://goo.gl/mouej	W.E. Acree Jr. Data Collection 2011	1.77	1.74	0.48	0.65	1.6393	-123	organic	20111213	11.85	15.9959222	-0.359669891	0.237894128	5.199934853	9.231183907	0	3.016	213.232428	0	3	2.56	NA	16	10	17	0	27	12	12	2.3473	5.50981729	61.007	0	2	2	2	2	0	0	0	2	0	0	0
2146	phthalide	O=C1OCc2ccccc12	74.5	6621	http://goo.gl/mouej	W.E. Acree Jr. Data Collection 2011	0.95	1.84	0	0.45	0.964	5.39	organic	20111213	11.85	15.99591867	-0.307027838	0.29391894	4.259965434	8.447440598	0.125	1.646	134.1323416	0	0	2.12	NA	9	6	11	0	16	6	6	1.4389	2.07043321	36.1401	0	2	1	1	1	0	0	1	1	0	0	0
1636	2,6-dichlorophenol	Clc1cccc(Cl)c1O	67.07	6633	http://goo.gl/mouej	W.E. Acree Jr. Data Collection 2011	0.9	0.9	0.38	0.24	1.0199	-123	phenol derivative	20111213	11.99635525	34.96985331	-0.380369769	0.145929434	5.568281541	8.924639849	0	2.86	163.0014585	0	0	1.79	0	7	5	9	0	13	6	6	2.8914	8.36019396	37.3617	0	1	1	1	1	0	0	0	1	0	0	0
217	hexachlorobutadiene	Cl/C(Cl)=C(Cl)C(Cl)=C(/Cl)Cl	-21	6635	http://goo.gl/mouej	W.E. Acree Jr. Data Collection 2011	1.019	0.42	0	0.16	1.3206	5.296	chloroalk_ne	20111213	11.99859942	34.9739567	-0.14322653	0.232119087	7.273367415	11.8670067	0	4.452	260.7605691	0	1	1.24	4	4	6	9	0	10	0	0	3.634	13.205956	50.6964	0	0	0	0	0	0	0	0	0	0	0	0
2450	hexamethylbenzene	c1(c(c(c(c(c1C)C)C)C)C)C	164.88	6642	http://dx.doi.org/10.1021/ci049943w	Jes?s Jover; Ram?n Bosque; and Joaquim Sales. 2004. Determination of Abraham Solute Parameters from Molecular Structure. J. Chem. Inf. Comput. Sci. 44 (3)	0.95	0.72	0	0.28	1.1748	-123	organic	20040417	11.89	12.11019763	-0.151682587	0.068570113	6.785002961	9.55084706	0.5	4.644	162.2717643	0	0	2.78	NA	6	6	12	0	30	6	6	4.7472	22.53590784	56.3052	0	1	1	1	1	0	0	0	1	0	0	0
684	xylitol	O[C@H](CO)[C@H](O)[C@@H](O)CO	99	6646	http://goo.gl/mouej	W.E. Acree Jr. Data Collection 2011	1.04	1.77	0.54	1.43	1.1066	6.087	polyalcohol	20111213	11.99640043	15.99998724	-0.417766102	0.111401161	4.088074157	7.560758311	1	-3.224	152.1459932	0	4	1.46	5	0	7	9	0	22	0	0	-2.4295	5.90247025	32.4411	0	0	0	0	0	0	0	0	0	0	0	0
2252	2-ethylbutiric acid	O=C(O)C(CC)CC	-23.4	6649	http://dx.doi.org/10.1021/ci049943w	Jes?s Jover; Ram?n Bosque; and Joaquim Sales. 2004. Determination of Abraham Solute Parameters from Molecular Structure. J. Chem. Inf. Comput. Sci. 44 (3)	0.18	0.57	0.6	0.5	0.7704	-123	organic	20040417	11.89	15.99591765	-0.331337929	0.261981515	4.036119636	8.038253674	0.833333333	1.604	116.1585143	0	3	1.9	5	3	5	7	0	20	0	0	1.8119	3.28298161	31.0471	1	0	0	0	0	0	0	0	0	0	0	0
1692	3-(trifluoromethyl)-4-nitrophenol	O=[N+]([O-])c1c(cc(O)cc1)C(F)(F)F	76	6665	http://goo.gl/mouej	W.E. Acree Jr. Data Collection 2011	0.69	1.44	1.25	0.13	1.1433	-123	phenol derivative	20111213	11.99749678	19.00125507	-0.360423635	0.438954573	3.601976801	8.084566979	0.142857143	2.433	207.1070419	0	2	1.46	NA	10	7	14	0	18	6	6	2.3993	5.75664049	41.0505	0	1	1	1	1	0	0	0	1	0	0	0
1544	2-bromobenzoic acid	O=C(O)c1ccccc1Br	148.25	6674	http://goo.gl/mouej	W.E. Acree Jr. Data Collection 2011	1	1	0.64	0.53	1.107	5.454	aromatic carboxylic acid	20111213	11.99884721	78.91851804	-0.327679976	0.292282785	4.431463843	10.18768445	0	2.435	201.0171929	0	1	1.9	NA	9	6	10	0	15	6	6	2.1828	4.76461584	40.4392	1	1	1	1	1	0	0	0	1	0	0	0
1547	2-iodobenzoic acid	O=C(O)c1ccccc1I	162.38	6675	http://goo.gl/mouej	W.E. Acree Jr. Data Collection 2011	1.31	1.27	0.74	0.46	1.1899	6.364	aromatic carboxylic acid	20111213	11.99891116	126.9045784	-0.327695437	0.291676434	4.717714182	12.47768266	0	2.705	248.0181379	0	1	1.9	NA	9	6	10	0	15	6	6	2.0126	4.05055876	45.2245	1	1	1	1	1	0	0	0	1	0	0	0
866	1-chloronaphthalene	c1ccc2c(c1)cccc2Cl	-13	6737	http://goo.gl/mouej	W.E. Acree Jr. Data Collection 2011	1.417	1	0	0.14	1.2078	5.856	polychlorinated naphthalene	20111213	11.99853173	34.96937986	-0.176818979	0.127507325	6.537703224	9.843758821	0	3.91	162.6158818	0	0	2.45	0	10	6	12	0	18	11	10	3.4028	11.57904784	47.313	0	2	2	1	1	0	0	0	2	0	0	0
1700	1-naphthol	Oc2cccc1ccccc12	95.5	6739	http://goo.gl/mouej	W.E. Acree Jr. Data Collection 2011	1.52	1.1	0.66	0.34	1.1441	6.284	naphthol derivatives	20111213	11.85	15.99491715	-0.3597982	0.199570562	5.249776869	9.121535189	0	2.882	144.1702899	0	0	2.45	0	11	6	12	0	19	11	10	2.471	6.105841	44.2023	0	2	2	1	1	0	0	0	2	0	0	0
2859	2-phenylbutyric acid	O=C(O)C(c1ccccc1)CC	47.5	6745	http://precedings.nature.com/documents/4243/version/3	ONSChallenge Solubility Data	0.884	0.984	0.04	0.594	1.354	-123	organic solid	20120126	11.89	15.99591966	-0.331094073	0.266418297	4.353603259	9.30821876	0.3	2.232	164.2014579	0	3	2.34	NA	6	7	12	0	24	6	6	2.3879	5.70206641	46.5411	1	1	1	1	1	0	0	0	1	0	0	0
2134	xanthone	O=C1c3c(Oc2c1cccc2)cccc3	175.5	6753	http://goo.gl/mouej	W.E. Acree Jr. Data Collection 2011	1.641	1.8	0	0.5	1.4309	-123	organic	20111213	11.85	15.99592119	-0.308483766	0.198089367	5.371431539	9.344633847	0	4.212	196.2019025	0	0	2.67	0	15	8	17	0	23	16	14	3.2192	10.36324864	56.6661	0	3	3	1	1	0	0	0	3	0	0	0
741	toluene-2,6-diisocyanate	O=C=Nc1cccc(N=C=O)c1C	17.1	6773	http://goo.gl/mouej	W.E. Acree Jr. Data Collection 2011	1.09	1.36	0	0.45	1.2841	6.05	isocyanate	20111213	11.89	15.99592118	-0.261425973	0.33841566	3.397546875	9.014742956	0.111111111	4.776	174.1564839	0	2	2.01	NA	12	9	13	0	19	6	6	2.0368	4.14855424	45.2148	0	1	1	1	1	0	0	0	1	0	0	0
2642	2,6-dimethoxyphenol	O(c1cccc(OC)c1O)C	55.17	6774	http://dx.doi.org/10.1021/ci049943w	Jes?s Jover; Ram?n Bosque; and Joaquim Sales. 2004. Determination of Abraham Solute Parameters from Molecular Structure. J. Chem. Inf. Comput. Sci. 44 (3)	0.84	1.41	0.13	0.71	0.9593	-123	organic	20040417	11.99629188	15.99870337	-0.37493232	0.132798132	4.778901427	7.853748737	0.25	1.178	154.1635095	0	2	2.01	0	9	7	11	0	21	6	6	1.5298	2.34028804	40.6785	0	1	1	1	1	0	0	0	1	0	0	0
1828	quinoline	n1cccc2ccccc12	-14.89	6780	http://goo.gl/mouej	W.E. Acree Jr. Data Collection 2011	1.268	0.97	0	0.54	1.0443	5.457	nitrogen-neterocyclic	20111213	11.85	14.00307859	-0.255669451	0.189533722	6.565449149	8.787248041	0	2.125	129.1589116	0	0	2.34	NA	10	6	11	0	17	11	10	2.0163	4.06546569	39.9793	0	2	2	1	1	0	0	0	2	0	0	0
1503	2-nitroanisole	[O-][N+](=O)c1ccccc1OC	9.97	6781	http://goo.gl/mouej	W.E. Acree Jr. Data Collection 2011	0.968	1.34	0	0.38	1.0902	-123	aromatic nitro	20111213	11.99632	15.99870399	-0.375253365	0.156420657	3.730986824	7.998024768	0.142857143	1.829	153.1356545	0	2	1.79	0	10	6	11	0	18	6	6	1.708	2.917264	39.8459	0	1	1	1	1	0	0	0	1	0	0	0
2627	2-methylnaphthalene	c12ccccc1ccc(c2)C	33.7	6788	http://dx.doi.org/10.1021/ci049943w	Jes?s Jover; Ram?n Bosque; and Joaquim Sales. 2004. Determination of Abraham Solute Parameters from Molecular Structure. J. Chem. Inf. Comput. Sci. 44 (3)	1.304	0.92	0	0.2	1.0113	-123	organic	20040417	11.89	12.11017617	-0.154889861	0.065520645	6.090123302	9.180137444	0.090909091	3.725	142.1975024	0	0	2.67	NA	10	7	12	0	21	11	10	3.2246	10.39804516	47.5494	0	2	2	1	1	0	0	0	2	0	0	0
867	2-chloronaphthalene	Clc2ccc1c(cccc1)c2	61	6789	http://goo.gl/mouej	W.E. Acree Jr. Data Collection 2011	1.45	1	0	0.14	1.2078	5.834	polychlorinated naphthalene	20111213	11.85	34.96885312	-0.136640164	0.180518288	6.213977942	9.354762219	0	3.91	162.6158818	0	0	2.45	0	10	7	12	0	18	11	10	3.4028	11.57904784	47.313	0	2	2	1	1	0	0	0	2	0	0	0
1493	2-napthylamine	c12ccccc1ccc(N)c2	112.25	6790	http://goo.gl/mouej	W.E. Acree Jr. Data Collection 2011	1.67	1.3	0.18	0.51	1.1852	6.54	aromatic amine	20111213	11.85	14.0030791	-0.302460747	0.123880442	5.734979217	9.159492344	0	2.471	143.185529	0	0	2.45	0	11	7	12	0	20	11	10	1.9918	3.96726724	47.2086	0	2	2	1	1	0	0	0	2	0	0	0
1679	2-chloro-4-phenylphenol	Clc2cc(c1ccccc1)ccc2O	77	6807	http://goo.gl/mouej	W.E. Acree Jr. Data Collection 2011	1.65	1.31	0.32	0.39	1.5053	-123	phenol derivative	20111213	11.99621897	34.96885326	-0.383584122	0.121974083	5.27613882	9.947385184	0	4.178	204.6526401	0	1	2.56	0	13	9	15	0	23	12	12	3.7454	14.02802116	57.6931	0	2	2	2	2	0	0	0	2	0	0	0
2918	biphenyl	c1cc(ccc1)c2ccccc2	69.64	6828	http://precedings.nature.com/documents/4243/version/3	ONSChallenge Solubility Data	1.127	0.858	0	0.189	1.324	-123	organic solid	20120126	11.85	12.1501417	-0.187042024	0.115252951	6.636898438	9.413782975	0	3.962	154.2082383	0	1	2.78	0	12	8	13	0	22	12	12	3.3484	11.21178256	51.1942	0	2	2	2	2	0	0	0	2	0	0	0
2170	2,5-diphenyloxazole	n1cc(oc1c2ccccc2)c3ccccc3	73	6838	http://goo.gl/mouej	W.E. Acree Jr. Data Collection 2011	1.64	1.33	0	0.4	1.7108	-123	organic	20111213	11.85	15.99491891	-0.288573831	0.179937631	6.596548551	9.168356159	0	3.758	221.2544949	0	2	2.89	NA	17	11	19	0	28	17	17	3.4622	11.98682884	66.3945	0	3	3	3	3	0	0	1	2	0	0	0
3037	xanthene	O2c1ccccc1Cc3c2cccc3	100.8	6840	http://precedings.nature.com/documents/4243/version/3	ONSChallenge Solubility Data	1.508	1.111	0	0.426	1.415	-123	organic solid	20120126	11.85	15.9949179	-0.30934697	0.117577777	6.875429688	9.184412233	0.076923077	3.236	182.2183791	0	0	2.78	0	13	8	16	0	24	12	12	3.5348	12.49481104	55.978	0	3	2	1	2	0	0	0	3	0	0	0
1901	thianthrene	S1c3c(Sc2c1cccc2)cccc3	159.3	6842	http://goo.gl/mouej	W.E. Acree Jr. Data Collection 2011	2.24	1.39	0	0.36	1.5426	8.541	heterocyclic sulfur-containing	20111213	11.85	31.9730722	-0.164642344	0.144351991	7.728054688	12.19419636	0	4.39	216.3245268	0	0	2.56	0	6	8	16	0	22	12	12	4.2368	17.95047424	65.3682	0	3	3	1	1	0	0	0	3	0	0	0
1370	2-methoxynaphthalene	O(c2ccc1c(cccc1)c2)C	73.17	6852	http://goo.gl/mouej	W.E. Acree Jr. Data Collection 2011	1.39	1.13	0	0.35	1.285	-123	aromatic ether	20111213	11.99623308	15.99794382	-0.377456025	0.076224736	4.815617455	9.140575942	0.090909091	3.203	158.1969073	0	1	2.56	0	11	8	13	0	22	11	10	2.722	7.409284	48.9714	0	2	2	1	1	0	0	0	2	0	0	0
1386	propiophenone	CCC(=O)c1ccccc1	18.4	6881	http://goo.gl/mouej	W.E. Acree Jr. Data Collection 2011	0.804	1.026	0	0.51	1.1548	-123	aromatic ketone	20111213	11.85	15.9949169	-0.293731446	0.162404391	4.750213836	8.623762489	0.222222222	2.152	134.1754355	0	2	2.34	NA	8	7	10	0	20	6	6	2.2368	5.00327424	41.0877	0	1	1	1	1	0	0	0	1	0	0	0
4049	Methyl benzoate	COC(=O)C1=CC=CC=C1	-12.75	6883	http://dx.doi.org/10.1016/j.tca.2014.08.024	Mikhail A. Varfolomeeva. Ilnaz T. Rakipova. William E. Acree Jr.. Michela Brumfieldb. Michael H. Abrahamc.Examination of Hydrogen Bonding Interactions between Dissolved Solutes and Alkylbenzene Solvents Based on Abraham Model Correlations Derived From Measured Enthalpies of Solvation. Thermochimica Acta. 2014	0.733	0.85	0	0.46	1.0726	4.704	organic	20140902	11.85	15.99591867	-0.315169914	0.292981286	4.356710941	8.233862407	0.125	1.958	136.1482231	0	2	2.12	NA	9	7	10	0	18	6	6	1.6854	2.84057316	37.5855	0	1	1	1	1	0	0	0	1	0	0	0
1415	ethyl benzoate	O=C(OCC)c1ccccc1	-34	6897	http://goo.gl/mouej	W.E. Acree Jr. Data Collection 2011	0.689	0.85	0	0.46	1.2135	5.075	aromatic ester	20111213	11.85	15.99591917	-0.312116073	0.293238108	4.513899329	8.389461307	0.222222222	2.381	150.1748405	0	3	2.23	NA	9	8	11	0	21	6	6	2.0342	4.13796964	42.3335	0	1	1	1	1	0	0	0	1	0	0	0
1410	benzoylacetone	O=C(c1ccccc1)CC(=O)C	57.5	6898	http://goo.gl/mouej	W.E. Acree Jr. Data Collection 2011	0.766	0.99	0.01	0.58	1.311	5.647	aromatic ketone	20111213	11.89	15.99591966	-0.299173162	0.197173614	4.235643291	8.802444061	0.2	1.945	162.1855764	0	3	2.34	NA	8	8	12	0	22	6	6	1.3409	1.79801281	46.356	0	1	1	1	1	0	0	0	1	0	0	0
3008	propylparaben	O=C(OCCC)c1ccc(O)cc1	96.6	6907	http://precedings.nature.com/documents/4243/version/3	ONSChallenge Solubility Data	0.902	1.452	0.59	0.452	1.413	-123	organic solid	20120126	11.85	15.9969222	-0.360452778	0.293257002	4.607188431	8.527242505	0.3	2.333	180.2008628	0	4	2.23	NA	10	10	13	0	25	6	6	2.2905	5.24639025	48.5518	0	1	1	1	1	0	0	0	1	0	0	0
2922	butylparaben	O=C(OCCCC)c1ccc(O)cc1	69.06	6916	http://precedings.nature.com/documents/4243/version/3	ONSChallenge Solubility Data	0.897	1.071	0.176	0.595	1.554	-123	organic solid	20120126	11.85	15.99692296	-0.360455691	0.293260294	4.646481817	8.566164169	0.363636364	2.902	194.2274802	0	5	2.34	NA	10	11	14	0	28	6	6	2.7467	7.54436089	53.1528	0	1	1	1	1	0	0	0	1	0	0	0
749	1,2-dimethylbenzene	Cc1ccccc1C	-25.07	6967	http://goo.gl/mouej	W.E. Acree Jr. Data Collection 2011	0.663	0.56	0	0.16	0.9982	3.939	alkylbenzene	20111213	11.89	12.11011416	-0.153572681	0.066679311	6.076517438	8.135706971	0.25	2.896	106.1652947	0	0	2.34	NA	6	5	8	0	18	6	6	2.8024	7.85344576	36.1404	0	1	1	1	1	0	0	0	1	0	0	0
1626	2-bromophenol	Oc1ccccc1Br	5.3	6974	http://goo.gl/mouej	W.E. Acree Jr. Data Collection 2011	1.037	0.85	0.35	0.3	0.9501	4.802	phenol derivative	20111213	11.99885125	78.91851801	-0.358730749	0.134325743	5.372434161	9.596595626	0	2.414	173.007052	0	0	1.9	0	7	5	8	0	13	6	6	2.311	5.340721	35.3749	0	1	1	1	1	0	0	0	1	0	0	0
755	1,2,4-trimethylbenzene	c1c(ccc(c1C)C)C	-43.9	6977	http://goo.gl/mouej	W.E. Acree Jr. Data Collection 2011	0.677	0.56	0	0.19	1.1391	4.441	alkylbenzene	20111213	11.89	12.11013444	-0.155065686	0.065313142	5.997829407	8.444013695	0.333333333	3.333	120.1919121	0	0	2.45	NA	6	6	9	0	21	6	6	3.2886	10.81488996	41.1816	0	1	1	1	1	0	0	0	1	0	0	0
758	1,2,4,5-tetramethylbenzene	c1c(c(cc(c1C)C)C)C	79.43	6999	http://goo.gl/mouej	W.E. Acree Jr. Data Collection 2011	0.739	0.6	0	0.19	1.28	5.029	alkylbenzene	20111213	11.89	12.11015511	-0.153431754	0.066858297	6.312699899	8.607294594	0.4	3.77	134.2185295	0	0	2.56	NA	6	6	10	0	24	6	6	3.7748	14.24911504	46.2228	0	1	1	1	1	0	0	0	1	0	0	0
1874	allyl methacrylate	O=C(OCC=C)C(=C)C	-65	7003	http://goo.gl/mouej	W.E. Acree Jr. Data Collection 2011	0.29	0.57	0	0.54	1.0833	3.741	methacrylate	20111213	11.89	15.99591816	-0.307951809	0.288610877	4.38336968	7.403015795	0.285714286	1.329	126.1533687	0	4	2.01	3	5	7	8	0	19	0	0	1.7819	3.17516761	35.5803	0	0	0	0	0	0	0	0	0	0	0	0
374	3-pentanone	O=C(CC)CC	-39.25	7016	http://goo.gl/mouej	W.E. Acree Jr. Data Collection 2011	0.154	0.66	0	0.51	0.829	2.811	ketone	20111213	11.89	15.99491589	-0.299207371	0.132157162	4.115246586	6.38851633	0.8	0.691	86.13249195	0	2	1.9	5	2	5	5	0	16	0	0	1.0898	1.18766404	25.4486	0	0	0	0	0	0	0	0	0	0	0	0
659	3-chloropropan-1,2-diol	ClCC(O)CO	-40	7018	http://goo.gl/mouej	W.E. Acree Jr. Data Collection 2011	0.536	0.83	0.65	0.74	0.7711	3.52	alkanediol	20111213	11.99654871	34.96885292	-0.417796854	0.09756665	3.993626782	6.811011063	1	-0.406	110.5395404	0	2	1.46	3	0	5	5	0	13	0	0	-0.2035	0.04141225	23.5671	0	0	0	0	0	0	0	0	0	0	0	0
1879	1,3-dimethylurea	O=C(NC)NC	105	7021	http://goo.gl/mouej	W.E. Acree Jr. Data Collection 2011	0.44	0.95	0.45	0.84	0.7466	3.519	urea	20111213	11.99373187	15.99491641	-0.29046845	0.271490337	3.94774633	6.05351056	0.666666667	-0.65	88.10854506	0	2	1.46	0	4	5	5	0	14	0	0	-0.6303	0.39727809	22.936	0	0	0	0	0	0	0	0	0	0	0	0
77	methylcyclopentane	CC1CCCC1	-142.5	7024	http://goo.gl/mouej	W.E. Acree Jr. Data Collection 2011	0.225	0.1	0	0	0.8454	2.907	cycloalkane	20111213	11.9	12.1000824	-0.146886308	0.053303653	5.65899546	7.464026889	1	3.353	84.15970443	0	0	2.12	NA	0	4	6	0	18	0	0	2.5328	6.41507584	27.5536	0	1	0	1	0	0	0	1	0	0	0	0
640	cyclopentanol	C1CCC(C1)O	-18.54	7026	http://goo.gl/mouej	W.E. Acree Jr. Data Collection 2011	0.427	0.54	0.32	0.56	0.763	3.241	alkanols	20111213	11.99640057	15.99794223	-0.418077265	0.080255521	4.479452839	6.667060696	1	0.76	86.13249195	0	0	1.9	0	0	4	6	0	16	0	0	1.0441	1.09014481	24.6737	0	1	0	1	0	0	0	1	0	0	0	0
329	2-methyltetrahydrofuran	O1C(C)CCC1	-136	7028	http://goo.gl/mouej	W.E. Acree Jr. Data Collection 2011	0.241	0.48	0	0.53	0.7632	2.82	ether	20111213	11.99687761	15.99741729	-0.400029819	0.070027864	5.265493364	6.661509119	1	0.986	86.13249195	0	0	1.9	5	0	4	6	0	16	0	0	0.889	0.790321	24.9709	0	1	0	1	0	0	0	1	0	0	0	0
2106	gamma-butyrolactone	O=C1OCCC1	-43.3	7029	http://goo.gl/mouej	W.E. Acree Jr. Data Collection 2011	0.387	1.38	0	0.59	0.638	3.326	organic	20111213	11.9	15.99591665	-0.315623721	0.299453719	3.624997436	5.976121223	0.75	0.219	86.08939797	0	0	1.68	4	3	4	6	0	12	0	0	0.2765	0.07645225	20.3077	0	1	0	1	0	0	0	1	0	0	0	0
406	ethylene carbonate	C1COC(=O)O1	39.5	7030	http://goo.gl/mouej	W.E. Acree Jr. Data Collection 2011	0.381	1.25	0	0.58	0.5558	2.67	carbonate	20111213	11.99702073	15.99829894	-0.315095669	0.405865462	3.231496989	5.120801625	0.666666667	0.202	88.06218549	0	0	1.46	2	4	4	6	0	10	0	0	0.4829	0.23319241	17.0674	0	1	0	1	0	0	0	1	0	0	0	0
2876	4-chloro-3-nitrobenzoic acid	O=[N+]([O-])c1cc(ccc1Cl)C(=O)O	182.53	7044	http://precedings.nature.com/documents/4243/version/3	ONSChallenge Solubility Data	1.407	1.584	0.799	0.492	1.228	-123	organic solid	20120126	11.99631997	34.96885324	-0.346696909	0.309721464	3.941435251	9.008606446	0	2.151	201.5641748	0	2	1.57	NA	12	7	13	0	17	6	6	1.9932	3.97284624	44.9459	1	1	1	1	1	0	0	0	1	0	0	0
564	2-methylpentanoic acid	O=C(O)C(C)CCC	-85	7064	http://goo.gl/mouej	W.E. Acree Jr. Data Collection 2011	0.178	0.59	0.61	0.45	1.0284	3.658	alkanoic acid	20111213	11.89	15.99591765	-0.331345136	0.26172778	3.957525981	7.723879929	0.833333333	1.604	116.1585143	0	3	1.9	5	3	6	7	0	20	0	0	1.8119	3.28298161	31.0471	1	0	0	0	0	0	0	0	0	0	0	0
457	ethyl isobutanoate	O=C(OCC)C(C)C	-88.1	7065	http://goo.gl/mouej	W.E. Acree Jr. Data Collection 2011	0.034	0.55	0	0.47	1.0284	3.072	ester	20111213	11.89	15.99591765	-0.315728775	0.264047998	4.193307406	7.259440999	0.833333333	1.21	116.1585143	0	3	1.9	3	3	6	7	0	20	0	0	1.4993	2.24790049	31.3622	0	0	0	0	0	0	0	0	0	0	0	0
458	isobutyl isobutanoate	O=C(OCC(C)C)C(C)C	-80.57	7073	http://goo.gl/mouej	W.E. Acree Jr. Data Collection 2011	0	0.5	0	0.47	1.3102	3.885	ester	20111213	11.89	15.99591866	-0.315188016	0.26407278	4.350495003	7.416326936	0.875	1.865	144.2117491	0	4	2.12	3	3	7	9	0	26	0	0	2.3423	5.48636929	40.3582	0	0	0	0	0	0	0	0	0	0	0	0
2241	isobutyl mathacrylate	O=C(OCC(C)C)C(=C)C	-34.959	7074	http://dx.doi.org/10.1021/ci049943w	Jes?s Jover; Ram?n Bosque; and Joaquim Sales. 2004. Determination of Abraham Solute Parameters from Molecular Structure. J. Chem. Inf. Comput. Sci. 44 (3)	0.143	0.46	0	0.51	0.9662	-123	organic	20040417	11.89	15.99591866	-0.311833853	0.288325347	4.440869905	7.460394068	0.625	1.792	142.1958676	0	4	2.12	3	5	7	9	0	24	0	0	2.3569	5.55497761	40.1616	0	0	0	0	0	0	0	0	0	0	0	0
1872	butyl methacrylate	O=C(OCCCC)C(=C)C	-66.67	7076	http://goo.gl/mouej	W.E. Acree Jr. Data Collection 2011	0.149	0.57	0	0.45	1.268	-123	methacrylate	20111213	11.89	15.99591866	-0.312098552	0.288316395	4.401572522	7.42117898	0.625	2.064	142.1958676	0	5	2.12	4	5	8	9	0	24	0	0	2.4938	6.21903844	40.2908	0	0	0	0	0	0	0	0	0	0	0	0
2495	2-ethylbutyraldehyde	O=CC(CC)CC	-82.689	7081	http://dx.doi.org/10.1021/ci049943w	Jes?s Jover; Ram?n Bosque; and Joaquim Sales. 2004. Determination of Abraham Solute Parameters from Molecular Structure. J. Chem. Inf. Comput. Sci. 44 (3)	0.143	0.62	0	0.45	0.7117	-123	organic	20040417	11.89	15.99491614	-0.302551813	0.122791094	3.788872316	7.791003619	0.833333333	2.018	100.1591094	0	3	2.01	5	2	5	6	0	19	0	0	1.8593	3.45699649	30.1217	0	0	0	0	0	0	0	0	0	0	0	0
760	tert-butylbenzene	c1ccccc1C(C)(C)C	-58.33	7088	http://goo.gl/mouej	W.E. Acree Jr. Data Collection 2011	0.619	0.49	0	0.18	1.28	4.413	alkylbenzene	20111213	11.89	12.11015511	-0.146476341	0.077884161	6.63629473	9.544958388	0.4	3.839	134.2185295	0	1	2.56	NA	6	6	10	0	24	6	6	3.2304	10.43548416	44.7239	0	1	1	1	1	0	0	0	1	0	0	0
825	trifluoromethylbenzene	c1ccc(cc1)C(F)(F)F	-28.37	7090	http://goo.gl/mouej	W.E. Acree Jr. Data Collection 2011	0.225	0.48	0	0.11	0.91	2.894	haloaromatic	20111213	11.99749682	19.00125172	-0.186178425	0.436741902	3.421504849	7.364383353	0.142857143	2.947	146.1100647	0	1	1.9	NA	6	6	10	0	15	6	6	2.7723	7.68564729	32.0317	0	1	1	1	1	0	0	0	1	0	0	0
1893	benzenesulfonamide	O=S(=O)(N)c1ccccc1	151.67	7092	http://goo.gl/mouej	W.E. Acree Jr. Data Collection 2011	1.13	1.55	0.55	0.8	1.097	5.977	sulfonamide	20111213	11.85	31.97207148	-0.224902309	0.238366284	6.70909375	10.57524186	0	0.481	157.1915987	0	1	1.68	0	10	6	10	0	17	6	6	0.5352	0.28643904	38.2159	0	1	1	1	1	0	0	0	1	0	0	0
1684	3-(trifluoromethyl)phenol	FC(F)(F)c1cc(O)ccc1	-1.9	7098	http://goo.gl/mouej	W.E. Acree Jr. Data Collection 2011	0.425	0.51	0.85	0.15	0.9691	-123	phenol derivative	20111213	11.85	19.00040724	-0.360416694	0.416756018	3.456	7.516429241	0.142857143	2.541	162.1094696	0	1	1.79	NA	7	6	11	0	16	6	6	2.5049	6.27452401	33.7258	0	1	1	1	1	0	0	0	1	0	0	0
753	isopropylbenzene	CC(C)c1ccccc1	-96	7128	http://goo.gl/mouej	W.E. Acree Jr. Data Collection 2011	0.602	0.49	0	0.16	1.139	4.084	alkylbenzene	20111213	11.85	12.15009716	-0.201710392	0.098690713	6.07534375	8.776026304	0.333333333	3.427	120.1919121	0	1	2.45	NA	6	6	9	0	21	6	6	3.0242	9.14578564	40.2488	0	1	1	1	1	0	0	0	1	0	0	0
2102	alpha-methylstyrene	CC(=C)c1ccccc1	-23.07	7129	http://goo.gl/mouej	W.E. Acree Jr. Data Collection 2011	0.851	0.64	0	0.19	1.096	4.292	organic	20111213	11.85	12.15009716	-0.189348988	0.112404742	6.119829819	8.955621608	0.111111111	3.351	118.1760306	0	1	2.45	NA	8	6	9	0	19	6	6	2.8281	7.99814961	40.0263	0	1	1	1	1	0	0	0	1	0	0	0
1714	1-phenylethanol	CC(c1ccccc1)O	16.67	7131	http://goo.gl/mouej	W.E. Acree Jr. Data Collection 2011	0.823	0.819	0.351	0.648	1.0569	4.428	aromatic alkanol	20111213	11.99629191	15.99794303	-0.412824389	0.101527172	4.897683495	8.364880599	0.25	1.737	122.1646996	0	1	2.23	NA	6	6	9	0	19	6	6	1.603	2.569609	37.2921	0	1	1	1	1	0	0	0	1	0	0	0
1385	acetophenone	CC(=O)c1ccccc1	19.73	7132	http://goo.gl/mouej	W.E. Acree Jr. Data Collection 2011	0.818	1.01	0	0.48	1.0139	4.501	aromatic ketone	20111213	11.85	15.99491665	-0.294027609	0.15961117	4.435840236	8.312158351	0.125	1.899	120.1488181	0	1	2.23	NA	8	6	9	0	17	6	6	1.5699	2.46458601	36.4608	0	1	1	1	1	0	0	0	1	0	0	0
1499	nitrobenzene	c1ccc(cc1)[N+](=O)[O-]	5.67	7138	http://goo.gl/mouej	W.E. Acree Jr. Data Collection 2011	0.871	1.11	0	0.28	0.8906	4.557	aromatic nitro	20111213	11.999	16.00115119	-0.178328265	0.126539623	3.593582075	7.448382661	0	1.914	123.1096322	0	1	1.79	0	9	6	9	0	14	6	6	1.7244	2.97355536	33.3827	0	1	1	1	1	0	0	0	1	0	0	0
1480	3-nitroaniline	O=[N+]([O-])c1cccc(N)c1	113.38	7145	http://goo.gl/mouej	W.E. Acree Jr. Data Collection 2011	1.2	1.71	0.4	0.35	0.9904	5.88	aromatic amine	20111213	11.85	15.99591968	-0.302413499	0.223058439	3.661706347	7.778886041	0	1.097	138.1242762	0	1	1.68	0	10	6	10	0	16	6	6	0.9778	0.95609284	38.0831	0	1	1	1	1	0	0	0	1	0	0	0
1579	3,5-dihydroxybenzoic acid	O=C(O)c1cc(O)cc(O)c1	199.171	7146	http://goo.gl/mouej	W.E. Acree Jr. Data Collection 2011	1.14	1.33	1.56	0.72	1.0491	6.065	aromatic carboxylic acid	20111213	11.85	15.99792171	-0.36128482	0.290827817	4.101148836	8.160638183	0	0.825	154.1204155	0	1	1.79	NA	11	6	11	0	17	6	6	0.8996	0.80928016	36.2046	1	1	1	1	1	0	0	0	1	0	0	0
2508	methyl-3,4,5-trihydroxybenzoate	O=C(OC)c1cc(O)c(O)c(O)c1	231.25	7150	http://dx.doi.org/10.1021/ci049943w	Jes?s Jover; Ram?n Bosque; and Joaquim Sales. 2004. Determination of Abraham Solute Parameters from Molecular Structure. J. Chem. Inf. Comput. Sci. 44 (3)	1.29	1.5	1.35	0.9	1.0767	-123	organic	20040417	11.85	15.99892474	-0.358670503	0.293178734	4.430220902	8.530804642	0.125	1.33	184.1464378	0	2	1.79	NA	12	8	13	0	21	6	6	0.8832	0.78004224	42.6678	0	1	1	1	1	0	0	0	1	0	0	0
1674	2,6-dibromo-4-nitrophenol	Brc1cc(cc(Br)c1O)[N+]([O-])=O	147.011	7151	http://goo.gl/mouej	W.E. Acree Jr. Data Collection 2011	1.56	1.76	0.71	0.15	1.2993	-123	phenol derivative	20111213	11.999	78.91933741	-0.357213664	0.194001657	3.979947086	10.67213434	0	3.104	296.9002116	0	1	1.46	0	10	7	12	0	15	6	6	2.9538	8.72493444	50.3224	0	1	1	1	1	0	0	0	1	0	0	0
1557	3,5-dinitrobenzoic acid	O=[N+]([O-])c1cc(cc([N+]([O-])=O)c1)C(=O)O	205.67	7155	http://goo.gl/mouej	W.E. Acree Jr. Data Collection 2011	1.25	1.63	0.7	0.59	1.2801	6.984	aromatic carboxylic acid	20111213	11.99631989	16.00079059	-0.346697888	0.309802238	3.771265625	8.499637927	0	1.421	212.1167503	0	3	1.35	NA	15	7	15	0	19	6	6	1.2232	1.49621824	47.4658	1	1	1	1	1	0	0	0	1	0	0	0
768	1,3-diisopropylbenzene	c1ccc(cc1C(C)C)C(C)C	-63.03	7170	http://goo.gl/mouej	W.E. Acree Jr. Data Collection 2011	0.605	0.46	0	0.2	1.5618	5.17	alkylbenzene	20111213	11.89	12.11019763	-0.151635906	0.071654363	6.228058449	9.388139657	0.5	4.832	162.2717643	0	2	2.78	NA	6	7	12	0	30	6	6	4.2184	17.79489856	54.4396	0	1	1	1	1	0	0	0	1	0	0	0
1435	methyl 4-hydroxybenzoate	COC(=O)c1ccc(cc1)O	129.43	7176	http://goo.gl/mouej	W.E. Acree Jr. Data Collection 2011	0.9	1.37	0.69	0.45	1.1313	5.716	aromatic ester	20111213	11.99629188	15.99870337	-0.386797686	0.292982528	4.371411423	8.27031898	0.125	1.552	152.147628	0	2	2.01	NA	10	8	11	0	19	6	6	1.418	2.010724	39.2796	0	1	1	1	1	0	0	0	1	0	0	0
771	4-isopropyltoluene	c1cc(ccc1C(C)C)C	-68.18	7183	http://goo.gl/mouej	W.E. Acree Jr. Data Collection 2011	0.607	0.49	0	0.19	1.28	4.59	alkylbenzene	20111213	11.89	12.11015511	-0.155199322	0.065208904	5.91898241	8.915569609	0.4	3.864	134.2185295	0	1	2.56	NA	6	7	10	0	24	6	6	3.5104	12.32290816	45.29	0	1	1	1	1	0	0	0	1	0	0	0
1663	4-hydroxyacetophenone	O=C(c1ccc(O)cc1)C	108.17	7189	http://goo.gl/mouej	W.E. Acree Jr. Data Collection 2011	1.01	1.5	0.79	0.52	1.0726	5.78	phenol derivative	20111213	11.89	15.99591866	-0.360715522	0.215461305	4.450539935	8.349443541	0.125	1.493	136.1482231	0	1	2.12	NA	9	7	10	0	18	6	6	1.3025	1.69650625	38.1549	0	1	1	1	1	0	0	0	1	0	0	0
1536	4-methylbenzoic acid	Cc1ccc(cc1)C(=O)O	180.2	7190	http://goo.gl/mouej	W.E. Acree Jr. Data Collection 2011	0.73	0.93	0.62	0.42	1.0726	4.89	aromatic carboxylic acid	20111213	11.9962919	15.99825971	-0.346693992	0.309626847	4.081635543	8.05432266	0.125	2.074	136.1482231	0	1	2.12	NA	9	7	10	0	18	6	6	1.9206	3.68870436	37.8576	1	1	1	1	1	0	0	0	1	0	0	0
2881	4-dimethylaminobenzaldehyde	CN(C1=CC=C(C=O)C=C1)C	74.5	7199	http://precedings.nature.com/documents/4243/version/3	ONSChallenge Solubility Data	1.243	1.736	0	0.861	1.255	-123	organic solid	20120126	11.99345119	15.99491741	-0.319847896	0.14976591	3.868449959	8.766695089	0.222222222	1.927	149.1900795	0	2	2.23	NA	9	8	11	0	22	6	6	1.7516	3.06810256	47.0776	0	1	1	1	1	0	0	0	1	0	0	0
2892	4-nitrobenzyl chloride	ClCc1ccc([N+]([O-])=O)cc1	71.75	7202	http://precedings.nature.com/documents/4243/version/3	ONSChallenge Solubility Data	1.066	1.015	0	0.382	1.154	-123	organic solid	20120126	11.85	34.96885314	-0.191581738	0.126625375	3.663440696	8.652238349	0.142857143	2.377	171.5812464	0	2	1.79	NA	9	8	11	0	17	6	6	2.3245	5.40330025	43.2496	0	1	1	1	1	0	0	0	1	0	0	0
1585	terephthalic acid	c1cc(ccc1C(=O)O)C(=O)O	300	7208	http://goo.gl/mouej	W.E. Acree Jr. Data Collection 2011	1.1	1.21	1.03	0.56	1.147	6.2	aromatic carboxylic acid	20111213	11.99629186	15.99928583	-0.34673159	0.309702963	4.093023438	8.104861206	0	1.252	166.1311514	0	2	1.9	NA	12	8	12	0	18	6	6	1.0388	1.07910544	39.5748	2	1	1	1	1	0	0	0	1	0	0	0
1507	1,4-dinitrobenzene	O=[N+]([O-])c1ccc([N+]([O-])=O)cc1	173.67	7211	http://goo.gl/mouej	W.E. Acree Jr. Data Collection 2011	1.13	1.63	0	0.46	1.0648	5.796	aromatic nitro	20111213	11.85	15.99792473	-0.127714958	0.217802074	3.63025	7.644306922	0	1.806	168.1072045	0	2	1.46	0	12	8	12	0	16	6	6	1.6188	2.62051344	40.7074	0	1	1	1	1	0	0	0	1	0	0	0
748	ethylbenzene	CCc1ccccc1	-94.95	7219	http://goo.gl/mouej	W.E. Acree Jr. Data Collection 2011	0.613	0.51	0	0.15	0.9982	3.778	alkylbenzene	20111213	11.85	12.15008271	-0.203198289	0.097083738	5.447589124	8.15291271	0.25	2.923	106.1652947	0	1	2.34	NA	6	6	8	0	18	6	6	2.7724	7.68620176	35.7002	0	1	1	1	1	0	0	0	1	0	0	0
2338	styrene	C=Cc1ccccc1	-31	7220	http://dx.doi.org/10.1021/ci049943w	Jes?s Jover; Ram?n Bosque; and Joaquim Sales. 2004. Determination of Abraham Solute Parameters from Molecular Structure. J. Chem. Inf. Comput. Sci. 44 (3)	0.849	0.65	0	0.16	0.7832	-123	organic	20040417	11.85	12.15008271	-0.190795161	0.110676443	5.479089174	8.319830065	0	2.959	104.1494132	0	1	2.34	NA	8	6	8	0	16	6	6	2.3817	5.67249489	35.7443	0	1	1	1	1	0	0	0	1	0	0	0
1764	4-vinylpyridine	C=Cc1ccncc1	-40.269	7221	http://goo.gl/mouej	W.E. Acree Jr. Data Collection 2011	0.826	0.94	0	0.58	0.9141	4.23	pyridine derivative	20111213	11.85	14.00307759	-0.263997979	0.120500655	5.458243859	8.234902461	0	1.707	105.1374398	0	1	2.12	5	8	6	8	0	15	6	6	1.2311	1.51560721	33.5874	0	1	1	1	1	0	0	0	1	0	0	0
4009	Benzonitrile	C1=CC=C(C=C1)C#N	-12.93	7224	http://dx.doi.org/10.1016/j.tca.2014.08.024	Mikhail A. Varfolomeeva. Ilnaz T. Rakipova. William E. Acree Jr.. Michela Brumfieldb. Michael H. Abrahamc.Examination of Hydrogen Bonding Interactions between Dissolved Solutes and Alkylbenzene Solvents Based on Abraham Model Correlations Derived From Measured Enthalpies of Solvation. Thermochimica Acta. 2014	0.742	1.11	0	0.33	0.871	4.039	organic	20140902	11.95303954	14.04995692	-0.423213235	0.319347792	4.087913741	7.68038143	0	1.745	103.1215583	0	0	2.12	NA	8	6	8	0	13	6	6	1.7089	2.92033921	31.7957	0	1	1	1	1	0	0	0	1	0	0	0
1760	4-cyanopyridine	N#Cc1ccncc1	77.67	7225	http://goo.gl/mouej	W.E. Acree Jr. Data Collection 2011	0.75	1.21	0	0.59	0.83	4.033	pyridine derivative	20111213	11.85	14.00408016	-0.264067535	0.17634233	4.119746939	7.6241462	0	0.493	104.1095848	0	0	1.9	5	8	6	8	0	12	6	6	0.5583	0.31169889	29.6388	0	1	1	1	1	0	0	0	1	0	0	0
2099	cyclohexanone oxime	ON=C1CCCCC1	89.5	7236	http://goo.gl/mouej	W.E. Acree Jr. Data Collection 2011	0.58	0.9	0.33	0.61	0.9609	4.32	organic	20111213	11.9	15.99491664	-0.266743297	0.120795989	4.010934969	7.641665813	0.833333333	1.163	113.1578718	0	0	1.9	0	3	6	8	0	19	0	0	0.8723	0.76090729	32.0691	0	1	0	1	0	0	0	0	1	0	0	0
1359	anisole	COc1ccccc1	-37.12	7238	http://goo.gl/mouej	W.E. Acree Jr. Data Collection 2011	0.708	0.75	0	0.29	0.916	3.89	aromatic ether	20111213	11.85	15.99491639	-0.348675805	0.180988688	4.660590003	7.380905988	0.142857143	1.937	108.1380822	0	1	2.12	0	7	6	8	0	16	6	6	1.8136	3.28914496	32.5212	0	1	1	1	1	0	0	0	1	0	0	0
1722	phenyl methyl sulfide	S(c1ccccc1)C	-15	7239	http://goo.gl/mouej	W.E. Acree Jr. Data Collection 2011	1.063	0.68	0	0.32	1.0208	4.663	aromatic sulfide	20111213	11.99848353	31.97267713	-0.195581671	0.053061485	6.697772754	9.878628259	0.142857143	2.764	124.2047623	0	1	2.12	0	6	6	8	0	16	6	6	2.3718	5.62543524	38.9645	0	1	1	1	1	0	0	0	1	0	0	0
1763	2-vinylpyridine	n1ccccc1C=C	-50	7240	http://goo.gl/mouej	W.E. Acree Jr. Data Collection 2011	0.847	0.85	0	0.6	0.9141	4.18	pyridine derivative	20111213	11.79	14.00307762	-0.281854341	0.141593346	5.366772105	7.964880538	0	1.374	105.1374398	0	1	2.12	7	8	6	8	0	15	6	6	1.6596	2.75427216	33.2154	0	1	1	1	1	0	0	0	1	0	0	0
1758	2-cyanopyridine	N#Cc1ncccc1	28	7241	http://goo.gl/mouej	W.E. Acree Jr. Data Collection 2011	0.734	1.35	0	0.54	0.83	4.263	pyridine derivative	20111213	11.85	14.00408016	-0.254691923	0.235983341	4.057215794	7.38502481	0	0.582	104.1095848	0	0	1.9	6	8	6	8	0	12	6	6	0.9868	0.97377424	29.2668	0	1	1	1	1	0	0	0	1	0	0	0
1729	2-ethylpyridine	n1ccccc1CC	-63.05	7242	http://goo.gl/mouej	W.E. Acree Jr. Data Collection 2011	0.613	0.71	0	0.59	0.9571	3.844	pyridine derivative	20111213	11.89	14.00307756	-0.26065012	0.076058457	5.356163054	7.79613102	0.285714286	1.338	107.1533213	0	1	2.12	7	6	6	8	0	17	6	6	1.6289	2.65331521	33.1195	0	1	1	1	1	0	0	0	1	0	0	0
2456	m-methylstyrene	C=Cc1cc(ccc1)C	-84.77	7248	http://dx.doi.org/10.1021/ci049943w	Jes?s Jover; Ram?n Bosque; and Joaquim Sales. 2004. Determination of Abraham Solute Parameters from Molecular Structure. J. Chem. Inf. Comput. Sci. 44 (3)	0.866	0.65	0	0.18	0.8811	-123	organic	20040417	11.89	12.11013444	-0.154908689	0.065449263	5.557681954	8.612756867	0.111111111	3.396	118.1760306	0	1	2.45	NA	8	6	9	0	19	6	6	2.8679	8.22485041	40.7855	0	1	1	1	1	0	0	0	1	0	0	0
1443	methyl phenylacetate	O=C(OC)Cc1ccccc1	-11.669	7278	http://goo.gl/mouej	W.E. Acree Jr. Data Collection 2011	0.703	1.13	0	0.38	1.2135	-123	aromatic ester	20111213	11.85	15.99591917	-0.318740698	0.265631942	4.196415125	8.504672089	0.222222222	1.77	150.1748405	0	3	2.23	NA	6	8	11	0	21	6	6	1.7202	2.95908804	42.1347	0	1	1	1	1	0	0	0	1	0	0	0
1883	1-phenyl-3,3-dimethylurea	O=C(Nc1ccccc1)N(C)C	133.83	7279	http://goo.gl/mouej	W.E. Acree Jr. Data Collection 2011	1.05	1.59	0.41	0.9	1.3544	6.812	urea	20111213	11.99345112	15.99491792	-0.28064466	0.278564524	4.736791401	8.629507829	0.222222222	1.058	164.2047235	0	3	2.12	0	10	8	12	0	24	6	6	1.1522	1.32756484	47.6103	0	1	1	1	1	0	0	0	1	0	0	0
772	diphenylmethane	c1c(cccc1)Cc2ccccc2	41.17	7299	http://goo.gl/mouej	W.E. Acree Jr. Data Collection 2011	1.22	1.04	0	0.33	1.4651	6.313	alkylbenzene	20111213	11.85	12.15015697	-0.20085213	0.09968898	6.596824219	9.09475576	0.076923077	3.988	168.2348557	0	2	2.89	0	6	9	14	0	25	12	12	3.8046	14.47498116	55.7952	0	2	2	2	2	0	0	0	2	0	0	0
1367	diphenyl ether	O(c1ccccc1)c2ccccc2	27.45	7302	http://goo.gl/mouej	W.E. Acree Jr. Data Collection 2011	1.216	1.08	0	0.2	1.3829	6.287	aromatic ether	20111213	11.85	15.99491765	-0.309929511	0.186170728	6.498449219	8.313554251	0	3.503	170.2076432	0	2	2.67	0	13	9	14	0	23	12	12	3.3902	11.49345604	52.2988	0	2	2	2	2	0	0	0	2	0	0	0
1870	N-phenylurethane	O=C(OCC)Nc1ccccc1	53	7310	http://goo.gl/mouej	W.E. Acree Jr. Data Collection 2011	0.937	1.34	0.36	0.55	1.3133	6.26	urethane	20111213	11.85	15.99592018	-0.302886281	0.341719751	4.269853413	8.416551947	0.222222222	1.87	165.1894844	0	4	2.12	2	10	9	12	0	23	6	6	1.9424	3.77291776	45.5118	0	1	1	1	1	0	0	0	1	0	0	0
139	cyclopentadiene	C1C=CC=C1	-91.1	7330	http://goo.gl/mouej	W.E. Acree Jr. Data Collection 2011	0.417	0.35	0	0.12	0.6185	2.222	alkene	20111213	11.9	12.10006119	-0.153164539	0.056971118	6.292595739	6.570918927	0.2	2.074	66.10132401	0	0	2.01	0	4	3	5	0	11	0	0	1.3918	1.93710724	25.2382	0	1	0	1	0	0	0	1	0	0	0	0
752	propylbenzene	c1ccccc1CCC	-99.62	7385	http://goo.gl/mouej	W.E. Acree Jr. Data Collection 2011	0.604	0.5	0	0.15	1.139	4.23	alkylbenzene	20111213	11.89	12.11013444	-0.168641169	0.051888939	5.278810036	8.444005777	0.333333333	3.492	120.1919121	0	2	2.45	NA	6	7	9	0	21	6	6	3.2286	10.42385796	40.3012	0	1	1	1	1	0	0	0	1	0	0	0
739	phenyl isocyanate	O=C=N/c1ccccc1	-33	7389	http://goo.gl/mouej	W.E. Acree Jr. Data Collection 2011	0.787	0.95	0	0.3	0.9298	4.26	isocyanate	20111213	11.85	15.9949169	-0.260468794	0.337369227	3.272794189	7.781109085	0	3.286	119.1209632	0	1	2.01	0	9	7	9	0	14	6	6	1.6903	2.85711409	33.1158	0	1	1	1	1	0	0	0	1	0	0	0
1360	ethyl phenyl ether	O(c1ccccc1)CC	-29.83	7391	http://goo.gl/mouej	W.E. Acree Jr. Data Collection 2011	0.681	0.7	0	0.32	1.0569	4.242	aromatic ether	20111213	11.89	15.99491664	-0.345726209	0.124255373	4.882114107	7.657007406	0.25	2.36	122.1646996	0	2	2.23	2	7	7	9	0	19	6	6	2.1624	4.67597376	37.2692	0	1	1	1	1	0	0	0	1	0	0	0
1561	4-methoxyphenylacetic acid	O=C(O)Cc1ccc(OC)cc1	87	7406	http://goo.gl/mouej	W.E. Acree Jr. Data Collection 2011	0.88	1.21	0.56	0.73	1.2722	-123	aromatic carboxylic acid	20111213	11.85	15.99692145	-0.348743468	0.263301577	3.899216083	8.489384312	0.222222222	1.364	166.1742454	0	3	2.12	NA	7	9	12	0	22	6	6	1.4528	2.11062784	43.8288	1	1	1	1	1	0	0	0	1	0	0	0
757	butylbenzene	c1ccccc1CCCC	-87.96	7419	http://goo.gl/mouej	W.E. Acree Jr. Data Collection 2011	0.6	0.51	0	0.15	1.28	4.73	alkylbenzene	20111213	11.89	12.11015511	-0.170546908	0.049833586	5.198159737	8.601194033	0.4	4.061	134.2185295	0	3	2.56	NA	6	8	10	0	24	6	6	3.6848	13.57775104	44.9022	0	1	1	1	1	0	0	0	1	0	0	0
2188	3-phenyl-1-propylchloride	ClCCCc1ccccc1	150.931	7420	http://goo.gl/mouej	W.E. Acree Jr. Data Collection 2011	0.794	0.9	0	0.24	1.262	-123	organic	20111213	11.85	34.96885307	-0.203329122	0.097018523	5.325143839	8.70664253	0.333333333	3.201	154.6369089	0	3	2.34	NA	6	8	10	0	21	6	6	3.2075	10.28805625	45.2805	0	1	1	1	1	0	0	0	1	0	0	0
621	2-ethyl-1-hexanol	OCC(CC)CCCC	-73	7434	http://goo.gl/mouej	W.E. Acree Jr. Data Collection 2011	0.209	0.39	0.37	0.48	1.2945	4.433	alkanols	20111213	11.89	15.99491664	-0.395446149	0.050143136	4.385261341	8.348817907	1	2.855	130.2282257	0	5	2.23	7	0	7	8	0	27	0	0	2.6586	7.06815396	40.4093	0	0	0	0	0	0	0	0	0	0	0	0
1686	4-nitrosophenol	O=Nc1ccc(O)cc1	115.181	7443	http://goo.gl/mouej	W.E. Acree Jr. Data Collection 2011	0.9	0.73	0.55	0.58	0.8906	4.256	phenol derivative	20111213	11.85	15.99591867	-0.360419687	0.203800141	3.336293876	7.284443664	0	1.156	123.1096322	0	1	1.79	0	9	7	9	0	14	6	6	1.809	3.272481	33.3255	0	1	1	1	1	0	0	0	1	0	0	0
598	2-methyl-1-pentanol	OCC(C)CCC	-70.799	7459	http://goo.gl/mouej	W.E. Acree Jr. Data Collection 2011	0.211	0.39	0.31	0.56	1.0127	3.471	alkanols	20111213	11.89	15.99491614	-0.39545032	0.050197151	4.188778051	7.562880238	1	1.717	102.1749909	0	3	2.01	5	0	6	6	0	21	0	0	1.7462	3.04921444	31.2073	0	0	0	0	0	0	0	0	0	0	0	0
2254	sec-butyl acetate	O=C(OC(C)CC)C	-98.97	7472	http://dx.doi.org/10.1021/ci049943w	Jes?s Jover; Ram?n Bosque; and Joaquim Sales. 2004. Determination of Abraham Solute Parameters from Molecular Structure. J. Chem. Inf. Comput. Sci. 44 (3)	0.044	0.57	0	0.47	0.7704	-123	organic	20040417	11.89	15.99591765	-0.312821028	0.301814154	3.800340138	7.249879972	0.833333333	1.482	116.1585143	0	3	1.9	4	3	6	7	0	20	0	0	1.2711	1.61569521	31.1032	0	0	0	0	0	0	0	0	0	0	0	0
441	ethyl butanoate	CCCC(=O)OCC	-94.25	7475	http://goo.gl/mouej	W.E. Acree Jr. Data Collection 2011	0.068	0.58	0	0.45	1.0284	3.271	ester	20111213	11.89	15.99591765	-0.315928884	0.261460029	4.036120259	6.623571333	0.833333333	1.486	116.1585143	0	4	1.9	4	3	7	7	0	20	0	0	1.493	2.229049	31.3887	0	0	0	0	0	0	0	0	0	0	0	0
405	diethyl carbonate	O=C(OCC)OCC	-43	7478	http://goo.gl/mouej	W.E. Acree Jr. Data Collection 2011	0.06	0.58	0	0.53	0.9462	3.412	carbonate	20111213	11.89	15.99691842	-0.293624516	0.405698681	3.642620322	5.45098588	0.8	1.258	118.1313018	0	4	1.68	2	4	7	7	0	18	0	0	1.3619	1.85477161	28.5324	0	0	0	0	0	0	0	0	0	0	0	0
442	propyl butanoate	O=C(OCCC)CCC	-95.2	7482	http://goo.gl/mouej	W.E. Acree Jr. Data Collection 2011	0.05	0.56	0	0.45	1.1693	3.783	ester	20111213	11.89	15.99591816	-0.315658505	0.26146937	4.114713782	6.702168907	0.857142857	1.844	130.1851317	0	5	2.01	4	3	8	8	0	23	0	0	2.0167	4.06707889	35.9129	0	0	0	0	0	0	0	0	0	0	0	0
3448	citronellal	O=CCC(CC/C=C(/C)C)C	-26.931	7506	http://dx.doi.org/10.1016/j.chroma.2012.02.043	T. Karunasekara. C.F. Poole. Determination of Descriptors for Fragrance Compounds by Gas Chromatography and Liquid-Liquid Partitioning Journal of Chromatography A (2012)	0.287	0.68	0	0.758	1.4903	5.071	fragrance	20120217	11.89	15.99491714	-0.302865186	0.120032131	3.637145215	8.394291687	0.7	3.591	154.2496975	0	5	2.45	8	2	9	10	0	29	0	0	3.019	9.114361	49.2974	0	0	0	0	0	0	0	0	0	0	0	0
451	ethyl heptanoate	O=C(OCC)CCCCCC	-66.03	7509	http://goo.gl/mouej	W.E. Acree Jr. Data Collection 2011	0.027	0.58	0	0.45	1.4511	4.733	ester	20111213	11.89	15.99591916	-0.315938611	0.261476734	4.173658001	7.290002937	0.888888889	3.193	158.2383665	0	7	2.23	7	3	10	10	0	29	0	0	2.8616	8.18875456	45.1917	0	0	0	0	0	0	0	0	0	0	0	0
2462	3-heptanone	O=C(CC)CCCC	-38.5	7514	http://dx.doi.org/10.1021/ci049943w	Jes?s Jover; Ram?n Bosque; and Joaquim Sales. 2004. Determination of Abraham Solute Parameters from Molecular Structure. J. Chem. Inf. Comput. Sci. 44 (3)	0.106	0.66	0	0.51	0.8096	-123	organic	20040417	11.89	15.99491639	-0.299203865	0.132423336	4.351026739	7.174261588	0.857142857	1.829	114.1857268	0	4	2.12	7	2	7	7	0	22	0	0	2.0022	4.00880484	34.6506	0	0	0	0	0	0	0	0	0	0	0	0
435	propyl propanoate	O=C(OCCC)CC	-75.95	7515	http://goo.gl/mouej	W.E. Acree Jr. Data Collection 2011	0.07	0.56	0	0.45	1.0284	3.338	ester	20111213	11.89	15.99591765	-0.315662777	0.261205411	3.957526932	6.149609059	0.833333333	1.275	116.1585143	0	4	1.9	3	3	7	7	0	20	0	0	1.5605	2.43516025	31.3119	0	0	0	0	0	0	0	0	0	0	0	0
858	1-chloro-4-bromobenzene	Clc1ccc(Br)cc1	66.67	7518	http://goo.gl/mouej	W.E. Acree Jr. Data Collection 2011	0.995	0.83	0	0	1.0138	4.917	haloaromatic	20111213	11.85	78.91833721	-0.140936738	0.178084533	6.080746515	9.600879683	0	3.442	191.4526439	0	0	1.9	0	6	6	8	0	12	6	6	3.2428	10.51575184	38.4856	0	1	1	1	1	0	0	0	1	0	0	0
4051	p-Xylene	CC1=CC=C(C=C1)C	12.75	7521	http://dx.doi.org/10.1016/j.tca.2014.08.024	Mikhail A. Varfolomeeva. Ilnaz T. Rakipova. William E. Acree Jr.. Michela Brumfieldb. Michael H. Abrahamc.Examination of Hydrogen Bonding Interactions between Dissolved Solutes and Alkylbenzene Solvents Based on Abraham Model Correlations Derived From Measured Enthalpies of Solvation. Thermochimica Acta. 2014	0.613	0.52	0	0.16	0.9982	3.839	organic	20140902	11.89	12.11011416	-0.155199534	0.065166982	5.839993535	7.664895632	0.25	2.896	106.1652947	0	0	2.34	NA	6	6	8	0	18	6	6	2.8024	7.85344576	36.1404	0	1	1	1	1	0	0	0	1	0	0	0
1823	2,5-dimethylpiperazine	N1CC(NCC1C)C	116.17	7528	http://goo.gl/mouej	W.E. Acree Jr. Data Collection 2011	0.53	0.84	0.3	1.14	1.045	4.288	piperazine	20111213	11.89	14.00408012	-0.31184457	0.099341164	5.786934227	7.723640929	1	0.148	114.1889923	0	0	1.9	3	0	6	8	2	22	0	0	-0.0394	0.00155236	34.2852	0	1	0	1	0	0	0	0	1	0	0	0
1821	N,N'-dimethylpiperazine	N1(C)CCN(C)CC1	-1	7530	http://goo.gl/mouej	W.E. Acree Jr. Data Collection 2011	0.354	0.69	0	1.16	1.045	3.845	piperazine	20111213	11.99454361	14.00826947	-0.332056622	0.040775828	5.72953125	7.594316063	1	-0.294	114.1889923	0	0	1.9	2	0	6	8	2	22	0	0	0.2774	0.07695076	36.0382	0	1	0	1	0	0	0	0	1	0	0	0
624	2-ethyl-4-methyl-1-pentanol	OCC(CC)CC(C)C	-45.759	7533	http://goo.gl/mouej	W.E. Acree Jr. Data Collection 2011	0.2	0.36	0.37	0.48	1.2945	4.426	alkanols	20111213	11.89	15.99491664	-0.395446005	0.055982543	4.424558583	8.506006604	1	2.794	130.2282257	0	4	2.23	6	0	6	8	0	27	0	0	2.4542	6.02309764	40.3569	0	0	0	0	0	0	0	0	0	0	0	0
2467	5-methyl-3-heptanone	O=C(CC)CC(C)CC	-49.939	7534	http://dx.doi.org/10.1021/ci049943w	Jes?s Jover; Ram?n Bosque; and Joaquim Sales. 2004. Determination of Abraham Solute Parameters from Molecular Structure. J. Chem. Inf. Comput. Sci. 44 (3)	0.11	0.63	0	0.51	0.9075	-123	organic	20040417	11.89	15.99491664	-0.299196907	0.132692365	4.508213926	8.194069031	0.875	2.337	128.2123442	0	4	2.23	7	2	7	8	0	25	0	0	2.254	5.080516	39.1992	0	0	0	0	0	0	0	0	0	0	0	0
448	methyl hexanoate	O=C(OC)CCCCC	-71	7536	http://goo.gl/mouej	W.E. Acree Jr. Data Collection 2011	0.08	0.6	0	0.45	1.1693	3.874	ester	20111213	11.89	15.99591816	-0.318989242	0.261216361	3.996822186	7.054206395	0.857142857	2.201	130.1851317	0	5	2.01	6	3	8	8	0	23	0	0	2.0566	4.22960356	35.8427	0	0	0	0	0	0	0	0	0	0	0	0
450	methyl heptanoate	O=C(OC)CCCCCC	-56	7538	http://goo.gl/mouej	W.E. Acree Jr. Data Collection 2011	0.079	0.6	0	0.45	1.3102	4.356	ester	20111213	11.89	15.99591866	-0.318992724	0.26121973	4.016470282	7.211437969	0.875	2.77	144.2117491	0	6	2.12	7	3	9	9	0	26	0	0	2.5128	6.31416384	40.4437	0	0	0	0	0	0	0	0	0	0	0	0
352	1,2-epoxybutane	O1C(CC)C1	-117.38	7546	http://goo.gl/mouej	W.E. Acree Jr. Data Collection 2011	0.222	0.56	0.03	0.35	0.6223	2.226	ether	20111213	11.99693555	15.99741702	-0.393849745	0.095293193	4.484810223	5.839277067	1	0.628	72.10587455	0	1	1.79	4	0	4	5	0	13	0	0	0.7703	0.59336209	19.9859	0	1	0	1	0	1	0	0	0	0	0	0
223	1,2-dibromoethane	BrCCBr	9.97	7551	http://goo.gl/mouej	W.E. Acree Jr. Data Collection 2011	0.747	0.76	0.1	0.17	0.7404	3.382	bromoalkane	20111213	11.99890714	78.91943326	-0.192232111	0.098271552	6.545286915	8.545247939	1	2.416	187.8602908	0	1	1.46	2	0	4	3	0	8	0	0	1.8008	3.24288064	26.6226	0	0	0	0	0	0	0	0	0	0	0	0
224	1-bromopropane	BrCCC	-110	7552	http://goo.gl/mouej	W.E. Acree Jr. Data Collection 2011	0.366	0.4	0	0.12	0.7063	2.62	bromoalkane	20111213	11.89	78.91833714	-0.162917323	0.058427411	5.267950682	7.611252275	1	2.094	122.9913209	0	1	1.68	3	0	4	3	0	11	0	0	1.8636	3.47300496	23.568	0	0	0	0	0	0	0	0	0	0	0	0
242	allyl bromide	C=CCBr	-119.1	7553	http://goo.gl/mouej	W.E. Acree Jr. Data Collection 2011	0.497	0.55	0	0.11	0.6633	2.51	bromoalkane	20111213	11.99887922	78.91851795	-0.189300758	0.10078917	5.307997824	7.787491505	0.333333333	1.728	120.9754394	0	1	1.68	3	2	4	3	0	9	0	0	1.6079	2.58534241	23.4585	0	0	0	0	0	0	0	0	0	0	0	0
99	1-butene	CCC=C	-185.22	7556	http://goo.gl/mouej	W.E. Acree Jr. Data Collection 2011	0.1	0.08	0	0.07	0.629	1.529	alkene	20111213	11.79	12.21001914	-0.307078384	0.113097695	4.799472424	5.92451672	0.5	2.25	56.10646962	0	1	1.9	4	2	4	3	0	12	0	0	1.8057	3.26055249	20.2503	0	0	0	0	0	0	0	0	0	0	0	0
126	buta-1,3-diene	C=CC=C	-110.95	7557	http://goo.gl/mouej	W.E. Acree Jr. Data Collection 2011	0.32	0.23	0	0.1	0.5862	1.543	alkene	20111213	11.79	12.21001914	-0.294572411	0.126467089	4.887221717	5.997297399	0	1.956	54.09058811	0	1	1.9	4	4	4	3	0	10	0	0	1.415	2.002225	20.2944	0	0	0	0	0	0	0	0	0	0	0	0
146	1-butyne	C#CCC	-125.7	7558	http://goo.gl/mouej	W.E. Acree Jr. Data Collection 2011	0.178	0.25	0.12	0.1	0.5862	1.52	alkyne	20111213	11.89	12.11003668	-0.138262146	0.089855066	4.081621805	5.5123542	0.5	1.481	54.09058811	0	0	1.9	4	2	4	3	0	10	0	0	2.3811	5.66963721	18.6678	0	0	0	0	0	0	0	0	0	0	0	0
366	propenal	C=CC=O	-87.17	7559	http://goo.gl/mouej	W.E. Acree Jr. Data Collection 2011	0.324	0.61	0	0.46	0.504	1.757	aldehyde	20111213	11.98884397	16.00592387	-0.382195266	0.22608806	3.213980507	5.307503849	0	0.293	56.06337563	0	1	1.68	3	4	4	3	0	8	0	0	0.5151	0.26532801	16.4411	0	0	0	0	0	0	0	0	0	0	0	0
721	propanethiol	SCCC	-113.1	7560	http://goo.gl/mouej	W.E. Acree Jr. Data Collection 2011	0.385	0.42	0	0.21	0.6948	2.598	alkanethiol	20111213	11.89	31.97207115	-0.178843381	0.054507215	5.241162961	7.504752463	1	1.663	76.16181871	0	1	1.68	3	0	4	3	0	12	0	0	1.4858	2.20760164	23.6605	0	0	0	0	0	0	0	0	0	0	0	0
498	propylamine	CCCN	-83	7564	http://goo.gl/mouej	W.E. Acree Jr. Data Collection 2011	0.225	0.35	0.16	0.61	0.6311	2.141	alkylamine	20111213	11.99373221	14.00909771	-0.363907447	0.026803029	4.441074218	5.672018058	1	0.215	59.11037768	0	1	1.68	3	0	4	3	1	13	0	0	0.2249	0.05058001	19.191	0	0	0	0	0	0	0	0	0	0	0	0
476	propionitrile	CCC#N	-92.56	7566	http://goo.gl/mouej	W.E. Acree Jr. Data Collection 2011	0.162	0.9	0.02	0.36	0.5451	2.082	nitrile	20111213	11.95309148	14.04995439	-0.436813316	0.28908276	3.426573586	5.306504204	0.666666667	0.284	55.07861467	0	0	1.68	3	1	4	3	0	9	0	0	0.7115	0.50623225	16.2499	0	0	0	0	0	0	0	0	0	0	0	0
2528	chloroacetonitrile	ClCC#N	-51.629	7568	http://dx.doi.org/10.1021/ci049943w	Jes?s Jover; Ram?n Bosque; and Joaquim Sales. 2004. Determination of Abraham Solute Parameters from Molecular Structure. J. Chem. Inf. Comput. Sci. 44 (3)	0.372	0.89	0.38	0.26	0.4053	-123	organic	20040417	11.95310583	34.96885282	-0.429943488	0.307193053	3.610654175	6.005002524	0.5	0.268	75.49699409	0	0	1.46	2	1	4	3	0	6	0	0	0.7906	0.62504836	16.5264	0	0	0	0	0	0	0	0	0	0	0	0
410	methyl formate	O=COC	-99.75	7577	http://goo.gl/mouej	W.E. Acree Jr. Data Collection 2011	0.192	0.68	0	0.38	0.4648	1.285	ester	20111213	11.99668798	15.99825726	-0.352092493	0.247900165	2.766622353	4.136502507	0.5	0.005	60.05204466	0	1	1.46	0	3	4	3	0	8	0	0	-0.0577	0.00332929	13.3408	0	0	0	0	0	0	0	0	0	0	0	0
3439	hydroxycitronellal	O=CCC(CCCC(O)(C)C)C	20.581	7600	http://dx.doi.org/10.1016/j.chroma.2012.02.043	T. Karunasekara. C.F. Poole. Determination of Descriptors for Fragrance Compounds by Gas Chromatography and Liquid-Liquid Partitioning Journal of Chromatography A (2012)	0.262	1.006	0.379	1.1	1.592	6.039	fragrance	20120217	11.89	15.99591966	-0.39018767	0.120049946	3.635359484	8.38003148	0.9	2.483	172.2649839	0	6	2.34	8	2	9	11	0	32	0	0	1.9178	3.67795684	50.2819	0	0	0	0	0	0	0	0	0	0	0	0
2624	nitropropane	[O-][N+](=O)CCC	-108	7615	http://dx.doi.org/10.1021/ci049943w	Jes?s Jover; Ram?n Bosque; and Joaquim Sales. 2004. Determination of Abraham Solute Parameters from Molecular Structure. J. Chem. Inf. Comput. Sci. 44 (3)	0.242	0.95	0	0.31	0.555	-123	organic	20040417	11.89	15.99591716	-0.158596577	0.099249738	3.115800806	5.742367403	1	0.963	89.09330603	0	2	1.46	3	3	5	5	0	13	0	0	1.1638	1.35443044	21.8598	0	0	0	0	0	0	0	0	0	0	0	0
2258	vinyl acetate	CC(=O)OC=C	-96.55	7616	http://dx.doi.org/10.1021/ci049943w	Jes?s Jover; Ram?n Bosque; and Joaquim Sales. 2004. Determination of Abraham Solute Parameters from Molecular Structure. J. Chem. Inf. Comput. Sci. 44 (3)	0.223	0.64	0	0.43	0.5746	-123	organic	20040417	11.79	15.99591668	-0.286714364	0.262809545	3.606746746	5.540275113	0.25	0.694	86.08939797	0	2	1.68	2	5	5	5	0	12	0	0	0.1053	0.01108809	21.105	0	0	0	0	0	0	0	0	0	0	0	0
378	4-methylpentan-2-one	O=C(C)CC(C)C	-83	7621	http://goo.gl/mouej	W.E. Acree Jr. Data Collection 2011	0.111	0.65	0	0.51	0.9697	3.089	ketone	20111213	11.89	15.99491614	-0.299486852	0.129879029	4.115246814	7.414944872	0.833333333	1.515	100.1591094	0	2	2.01	5	2	5	6	0	19	0	0	1.1309	1.27893481	29.9713	0	0	0	0	0	0	0	0	0	0	0	0
604	4-methyl-2-pentanol	OC(C)CC(C)C	-90	7622	http://goo.gl/mouej	W.E. Acree Jr. Data Collection 2011	0.167	0.33	0.33	0.55	1.0127	3.263	alkanols	20111213	11.89	15.99491614	-0.392757916	0.057259873	4.581745776	7.452001372	1	1.819	102.1749909	0	2	2.01	5	0	5	6	0	21	0	0	1.6	2.56	31.1013	0	0	0	0	0	0	0	0	0	0	0	0
510	diisopropylamine	N(C(C)C)C(C)C	-61	7624	http://goo.gl/mouej	W.E. Acree Jr. Data Collection 2011	0.053	0.21	0.07	0.74	1.0538	2.893	alkylamine	20111213	11.89	14.00307706	-0.311581547	0.089254586	5.665017868	7.481361321	1	1.59	101.1902299	0	2	2.01	3	0	5	6	1	22	0	0	1.2368	1.52967424	33.0258	0	0	0	0	0	0	0	0	0	0	0	0
307	diisopropyl ether	O(C(C)C)C(C)C	-86.4	7626	http://goo.gl/mouej	W.E. Acree Jr. Data Collection 2011	-0.063	0.17	0	0.57	1.0127	2.501	ether	20111213	11.89	15.99491614	-0.375319647	0.1261689	5.353938456	6.863208452	1	1.786	102.1749909	0	2	2.01	3	0	5	6	0	21	0	0	1.5031	2.25930961	31.3449	0	0	0	0	0	0	0	0	0	0	0	0
2107	acetic anhydride	CC(=O)OC(=O)C	-73	7630	http://goo.gl/mouej	W.E. Acree Jr. Data Collection 2011	0.174	0.8	0.08	0.73	0.7623	2.735	organic	20111213	11.89	15.99691767	-0.266638495	0.308016521	3.6038125	5.532518774	0.5	0.691	102.0888029	0	2	1.57	2	5	5	6	0	13	0	0	-0.1948	0.03794704	22.082	0	0	0	0	0	0	0	0	0	0	0	0
407	propylene carbonate	CC1COC(=O)O1	-50.93	7636	http://goo.gl/mouej	W.E. Acree Jr. Data Collection 2011	0.319	1.37	0	0.6	0.6967	3.088	carbonate	20111213	11.99693548	15.99829959	-0.311755746	0.406135466	3.388684466	6.359077895	0.75	0.662	102.0888029	0	0	1.57	3	4	5	7	0	13	0	0	0.8604	0.74028816	21.4856	0	1	0	1	0	0	0	1	0	0	0	0
750	1,3-dimethylbenzene	Cc1cccc(c1)C	-47.6	7641	http://goo.gl/mouej	W.E. Acree Jr. Data Collection 2011	0.623	0.52	0	0.16	0.9982	3.839	alkylbenzene	20111213	11.89	12.11011416	-0.155074301	0.065281332	5.918855801	7.821811793	0.25	2.896	106.1652947	0	0	2.34	NA	6	5	8	0	18	6	6	2.8024	7.85344576	36.1404	0	1	1	1	1	0	0	0	1	0	0	0
460	ethyl 3-methylbutanoate	O=C(OCC)CC(C)C	-99.1	7657	http://goo.gl/mouej	W.E. Acree Jr. Data Collection 2011	0.025	0.55	0	0.47	1.1693	3.579	ester	20111213	11.89	15.99591816	-0.315924404	0.261724132	4.193307192	7.453904712	0.857142857	1.994	130.1851317	0	4	2.01	4	3	7	8	0	23	0	0	1.7448	3.04432704	35.9373	0	0	0	0	0	0	0	0	0	0	0	0
4053	Mesitylene	CC1=CC(=CC(=C1)C)C	-44.92	7659	http://dx.doi.org/10.1016/j.tca.2014.08.024	Mikhail A. Varfolomeeva. Ilnaz T. Rakipova. William E. Acree Jr.. Michela Brumfieldb. Michael H. Abrahamc.Examination of Hydrogen Bonding Interactions between Dissolved Solutes and Alkylbenzene Solvents Based on Abraham Model Correlations Derived From Measured Enthalpies of Solvation. Thermochimica Acta. 2014	0.649	0.52	0	0.19	1.1391	4.344	organic	20140902	11.89	12.11013444	-0.154940595	0.065427332	6.0764172	8.135950041	0.333333333	3.333	120.1919121	0	0	2.45	NA	6	5	9	0	21	6	6	3.2886	10.81488996	41.1816	0	1	1	1	1	0	0	0	1	0	0	0
388	2,6-dimethylheptan-4-one	O=C(CC(C)C)CC(C)C	-41.75	7670	http://goo.gl/mouej	W.E. Acree Jr. Data Collection 2011	0.051	0.6	0	0.51	1.3924	4.244	ketone	20111213	11.89	15.99491689	-0.299179482	0.133214696	4.743994618	7.804072997	0.888888889	2.845	142.2389616	0	4	2.34	7	2	7	9	0	28	0	0	2.5058	6.27903364	43.7478	0	0	0	0	0	0	0	0	0	0	0	0
235	bromocyclohexane	BrC1CCCCC1	-56.75	7672	http://goo.gl/mouej	W.E. Acree Jr. Data Collection 2011	0.615	0.54	0	0.16	0.7839	4.395	bromoalkane	20111213	11.9	78.91833719	-0.13962013	0.111913145	6.942862161	9.673150911	1	2.978	163.0552916	0	0	2.01	0	0	5	7	0	18	0	0	2.8494	8.11908036	35.3092	0	1	0	1	0	0	0	0	1	0	0	0
844	bromobenzene	c1ccc(cc1)Br	-30.9	7673	http://goo.gl/mouej	W.E. Acree Jr. Data Collection 2011	0.882	0.73	0	0.09	0.8914	4.041	haloaromatic	20111213	11.99885125	78.91851799	-0.157621365	0.110147266	6.632490581	9.361596846	0	2.82	157.0076471	0	0	2.01	0	6	5	7	0	12	6	6	2.5784	6.64814656	33.6808	0	1	1	1	1	0	0	0	1	0	0	0
84	methylcyclohexane	CC1CCCCC1	-126.65	7674	http://goo.gl/mouej	W.E. Acree Jr. Data Collection 2011	0.244	0.06	0	0	0.9863	3.319	cycloalkane	20111213	11.9	12.10010405	-0.146886345	0.053323926	5.840369999	7.826778	1	3.922	98.18632183	0	0	2.23	NA	0	5	7	0	21	0	0	2.989	8.934121	32.1546	0	1	0	1	0	0	0	0	1	0	0	0
827	chlorobenzene	c1ccc(cc1)Cl	-45.33	7676	http://goo.gl/mouej	W.E. Acree Jr. Data Collection 2011	0.718	0.65	0	0.07	0.8388	3.657	haloaromatic	20111213	11.99856245	34.96937969	-0.178589064	0.120826541	5.88096345	8.204598467	0	2.644	112.5570567	0	0	2.01	0	6	5	7	0	12	6	6	2.4944	6.22203136	30.8628	0	1	1	1	1	0	0	0	1	0	0	0
517	cyclohexylamine	NC1CCCCC1	-17.68	7677	http://goo.gl/mouej	W.E. Acree Jr. Data Collection 2011	0.326	0.56	0.19	0.58	0.9452	3.796	alkylamine	20111213	11.9	14.00307706	-0.327500571	0.085506198	5.479371059	7.661526913	1	1.262	99.17434839	0	0	2.01	0	0	5	7	1	20	0	0	1.2107	1.46579449	30.9322	0	1	0	1	0	0	0	0	1	0	0	0
641	cyclohexanol	C1CCC(CC1)O	23.47	7678	http://goo.gl/mouej	W.E. Acree Jr. Data Collection 2011	0.46	0.54	0.32	0.57	0.904	3.758	alkanols	20111213	11.99635526	15.9979425	-0.418078765	0.08026707	4.661252165	7.029388671	1	1.329	100.1591094	0	0	2.01	0	0	5	7	0	19	0	0	1.5003	2.25090009	29.2747	0	1	0	1	0	0	0	0	1	0	0	0
1723	thiophenol	c1ccc(cc1)S	-23.3	7681	http://goo.gl/mouej	W.E. Acree Jr. Data Collection 2011	1	0.8	0.12	0.17	0.8799	4.11	aromatic thiol	20111213	11.99849575	31.97267708	-0.201334856	0.063536276	6.619178277	9.255570961	0	2.4	110.1781449	0	0	2.01	0	6	5	7	0	13	6	6	2.1899	4.79566201	34.1659	0	1	1	1	1	0	0	0	1	0	0	0
1841	N-methylmorpholine	CN1CCOCC1	-65	7684	http://goo.gl/mouej	W.E. Acree Jr. Data Collection 2011	0.333	0.74	0	0.9	0.863	3.27	nitrogen-neterocyclic	20111213	11.99459144	15.9949164	-0.378055414	0.061260682	5.495043866	7.268950898	1	-0.337	101.1471359	0	0	1.79	2	0	5	7	1	18	0	0	0.0078	6.08E-05	29.0626	0	1	0	1	0	0	0	0	1	0	0	0
1783	2-methylpyrazine	n1ccnc(c1)C	-29.5	7688	http://goo.gl/mouej	W.E. Acree Jr. Data Collection 2011	0.629	0.85	0	0.66	0.7751	3.333	pyrazine derivative	20111213	11.89	14.00407912	-0.260948512	0.134114683	5.509937633	7.00874879	0.2	-0.167	94.11473042	0	0	1.79	3	6	5	7	0	13	6	6	-0.1886	0.03556996	26.3357	0	1	1	1	1	0	0	0	1	0	0	0
444	butyl butanoate	O=C(OCCCC)CCC	-91.79	7694	http://goo.gl/mouej	W.E. Acree Jr. Data Collection 2011	0.044	0.56	0	0.45	1.3102	4.275	ester	20111213	11.89	15.99591866	-0.315652179	0.261472884	4.154010431	6.741478624	0.875	2.413	144.2117491	0	6	2.12	4	3	9	9	0	26	0	0	2.4729	6.11523441	40.5139	0	0	0	0	0	0	0	0	0	0	0	0
522	3-dimethylamino-1-propylamine	NCCCN(C)C	-65	7703	http://goo.gl/mouej	W.E. Acree Jr. Data Collection 2011	0.3	0.53	0.16	1.3	1.0127	3.587	alkylamine	20111213	11.99359816	14.00927838	-0.345322542	0.023295535	4.745057955	7.118399811	1	-0.355	102.1782565	0	3	1.79	3	0	6	6	2	21	0	0	-0.4465	0.19936225	32.8033	0	0	0	0	0	0	0	0	0	0	0	0
652	2-isopropoxyethanol	OCCOC(C)C	-60	7705	http://goo.gl/mouej	W.E. Acree Jr. Data Collection 2011	0.212	0.5	0.3	0.83	0.9305	3.214	alkanols	20111213	11.89	15.99591715	-0.39344136	0.126026615	3.756246727	6.608250705	1	0.194	104.1477784	0	3	1.79	3	0	6	6	0	19	0	0	0.2374	0.05635876	28.471	0	0	0	0	0	0	0	0	0	0	0	0
421	propyl acetate	O=C(OCCC)C	-93.6	7706	http://goo.gl/mouej	W.E. Acree Jr. Data Collection 2011	0.092	0.6	0	0.45	0.8875	2.819	ester	20111213	11.89	15.99591715	-0.315866438	0.301587185	3.643152771	5.992391274	0.8	1.022	102.1318969	0	3	1.79	3	3	6	6	0	17	0	0	0.8936	0.79852096	26.685	0	0	0	0	0	0	0	0	0	0	0	0
240	1,3-dibromopropane	BrCCCBr	-34.05	7710	http://goo.gl/mouej	W.E. Acree Jr. Data Collection 2011	0.723	0.8	0	0.27	0.8813	3.872	bromoalkane	20111213	11.99887922	78.91943329	-0.195917196	0.086442863	6.47030665	8.395987271	1	2.774	201.8869082	0	2	1.57	3	0	5	4	0	11	0	0	1.8632	3.47151424	31.488	0	0	0	0	0	0	0	0	0	0	0	0
226	1-bromobutane	BrCCCC	-112.13	7711	http://goo.gl/mouej	W.E. Acree Jr. Data Collection 2011	0.36	0.4	0	0.12	0.8472	3.105	bromoalkane	20111213	11.89	78.91833716	-0.170160083	0.050239801	5.192727213	7.92562838	1	2.663	137.0179383	0	2	1.79	4	0	5	4	0	14	0	0	2.3198	5.38147204	28.169	0	0	0	0	0	0	0	0	0	0	0	0
103	1-pentene	CCCC=C	-164.33	7713	http://goo.gl/mouej	W.E. Acree Jr. Data Collection 2011	0.093	0.08	0	0.07	0.7701	2.047	alkene	20111213	11.79	12.21002884	-0.306952295	0.113242718	4.962581409	6.553256873	0.6	2.819	70.13308702	0	2	2.01	5	2	5	4	0	15	0	0	2.2619	5.11619161	24.8513	0	0	0	0	0	0	0	0	0	0	0	0
4055	1-Chlorobutane	CCCCCl	-123.03	7714	http://dx.doi.org/10.1016/j.tca.2014.08.024	Mikhail A. Varfolomeeva. Ilnaz T. Rakipova. William E. Acree Jr.. Michela Brumfieldb. Michael H. Abrahamc.Examination of Hydrogen Bonding Interactions between Dissolved Solutes and Alkylbenzene Solvents Based on Abraham Model Correlations Derived From Measured Enthalpies of Solvation. Thermochimica Acta. 2014	0.21	0.4	0	0.1	0.7946	2.722	organic	20140902	11.99859942	34.9693796	-0.2186442	0.094279977	5.057086072	6.775823103	1	2.325	92.56734795	0	2	1.79	4	0	5	4	0	14	0	0	2.1753	4.73193009	25.1855	0	0	0	0	0	0	0	0	0	0	0	0
499	butylamine	NCCCC	-49.25	7716	http://goo.gl/mouej	W.E. Acree Jr. Data Collection 2011	0.224	0.35	0.16	0.61	0.772	2.618	alkylamine	20111213	11.89	14.00307606	-0.32999046	0.050185396	4.608807875	6.300758315	1	0.784	73.13699509	0	2	1.79	4	0	5	4	1	16	0	0	0.6811	0.46389721	23.792	0	0	0	0	0	0	0	0	0	0	0	0
353	2-methoxyethylamine	O(CCN)C	-82	7727	http://goo.gl/mouej	W.E. Acree Jr. Data Collection 2011	0.266	0.6	0.16	0.84	0.6898	2.435	alkoxyalkylamine	20111213	11.99654865	15.99794224	-0.409725062	0.06352118	4.144815455	5.513961775	1	-0.756	75.10978261	0	2	1.57	2	0	5	4	1	14	0	0	-0.7785	0.60606225	20.9623	0	0	0	0	0	0	0	0	0	0	0	0
649	2-methoxyethanol	OCCOC	-85.04	7728	http://goo.gl/mouej	W.E. Acree Jr. Data Collection 2011	0.269	0.5	0.3	0.84	0.6487	2.49	alkanols	20111213	11.99654872	15.99825767	-0.408770312	0.070502231	3.599058494	5.204007169	1	-0.689	76.09454358	0	2	1.57	2	0	5	4	0	13	0	0	-0.4889	0.23902321	19.3048	0	0	0	0	0	0	0	0	0	0	0	0
508	diethylamine	N(CC)CC	-50	7730	http://goo.gl/mouej	W.E. Acree Jr. Data Collection 2011	0.154	0.3	0.08	0.69	0.772	2.395	alkylamine	20111213	11.89	14.00307606	-0.316501121	0.08261124	4.874227991	6.023521171	1	0.67	73.13699509	0	2	1.79	2	0	5	4	1	16	0	0	0.4818	0.23213124	24.1894	0	0	0	0	0	0	0	0	0	0	0	0
342	ethyl vinyl ether	O(C=C)CC	-115.27	7732	http://goo.gl/mouej	W.E. Acree Jr. Data Collection 2011	0.158	0.36	0	0.27	0.6879	1.91	ether	20111213	11.89	15.99491564	-0.353927529	0.123617252	4.60254173	5.383643211	0.5	1.247	72.10587455	0	2	1.79	2	3	5	4	0	13	0	0	0.4835	0.23377225	21.4527	0	0	0	0	0	0	0	0	0	0	0	0
341	divinyl ether	O(C=C)C=C	-101	7733	http://goo.gl/mouej	W.E. Acree Jr. Data Collection 2011	0.259	0.39	0	0.13	0.6449	1.76	ether	20111213	11.79	15.99491565	-0.326367141	0.199059874	4.595129281	5.548024448	0	1.277	70.08999304	0	2	1.79	2	5	5	4	0	11	0	0	0.2189	0.04791721	20.3969	0	0	0	0	0	0	0	0	0	0	0	0
411	ethyl formate	O=COCC	-80.4	7734	http://goo.gl/mouej	W.E. Acree Jr. Data Collection 2011	0.146	0.66	0	0.38	0.6057	1.845	ester	20111213	11.89	15.99591615	-0.318586849	0.248165809	2.923809976	5.063196174	0.666666667	0.428	74.07866207	0	2	1.57	2	3	5	4	0	11	0	0	0.2911	0.08473921	18.0888	0	0	0	0	0	0	0	0	0	0	0	0
1831	pyrrole	c1cc[nH]c1	-23.2	7736	http://goo.gl/mouej	W.E. Acree Jr. Data Collection 2011	0.613	0.91	0.22	0.25	0.5774	2.792	nitrogen-neterocyclic	20111213	11.85	14.00307608	-0.270989203	0.116868536	5.628470212	5.936567142	0	0.819	67.08935056	0	0	1.79	4	5	3	5	0	10	5	5	0.9237	0.85322169	20.8168	0	1	1	1	1	0	0	1	0	0	0	0
328	tetrahydrofuran	C1CCOC1	-108.11	7737	http://goo.gl/mouej	W.E. Acree Jr. Data Collection 2011	0.289	0.52	0	0.48	0.6223	2.636	ether	20111213	11.9	15.99491563	-0.380627853	0.116657104	5.016992854	5.821520938	1	0.526	72.10587455	0	0	1.79	4	0	3	5	0	13	0	0	0.5115	0.26163225	20.5527	0	1	0	1	0	0	0	1	0	0	0	0
2331	furane	c1ccoc1	-85.4	7738	http://dx.doi.org/10.1021/ci049943w	Jes?s Jover; Ram?n Bosque; and Joaquim Sales. 2004. Determination of Abraham Solute Parameters from Molecular Structure. J. Chem. Inf. Comput. Sci. 44 (3)	0.369	0.53	0	0.13	0.4503	-123	organic	20040417	11.85	15.99491564	-0.325173008	0.160017024	4.9344879	5.55988894	0	0.709	68.07411153	0	0	1.79	4	5	3	5	0	9	5	5	0.9338	0.87198244	18.5714	0	1	1	1	1	0	0	1	0	0	0	0
2156	succinamide	O=C(N)CCC(=O)N	166.141	7745	http://goo.gl/mouej	W.E. Acree Jr. Data Collection 2011	0.85	1.98	0.97	1.13	0.9032	5.51	organic	20111213	11.99365665	15.99591869	-0.296819024	0.222051348	3.9615625	6.815759276	0.5	-2.166	116.1186859	0	3	1.46	4	3	6	7	0	16	0	0	-1.6144	2.60628736	27.1814	0	0	0	0	0	0	0	0	0	0	0	0
4058	Heptan-2-one	CCCCCC(=O)C	-35	7760	http://dx.doi.org/10.1016/j.tca.2014.08.024	Mikhail A. Varfolomeeva. Ilnaz T. Rakipova. William E. Acree Jr.. Michela Brumfieldb. Michael H. Abrahamc.Examination of Hydrogen Bonding Interactions between Dissolved Solutes and Alkylbenzene Solvents Based on Abraham Model Correlations Derived From Measured Enthalpies of Solvation. Thermochimica Acta. 2014	0.123	0.68	0	0.51	1.1106	3.76	organic	20140902	11.89	15.99491639	-0.29950256	0.191097625	4.075949464	7.093772518	0.857142857	2.145	114.1857268	0	4	2.12	7	1	7	7	0	22	0	0	1.7915	3.20947225	34.6247	0	0	0	0	0	0	0	0	0	0	0	0
417	isoamyl formate	O=COCCC(C)C	-93.25	7761	http://goo.gl/mouej	W.E. Acree Jr. Data Collection 2011	0.092	0.6	0	0.4	1.0284	3.306	ester	20111213	11.89	15.99591765	-0.318299085	0.248182422	3.080997186	7.313705832	0.833333333	1.863	116.1585143	0	4	1.9	4	3	7	7	0	20	0	0	1.5228	2.31891984	31.7626	0	0	0	0	0	0	0	0	0	0	0	0
238	1,4-dibromobutane	BrCCCCBr	-18.38	7765	http://goo.gl/mouej	W.E. Acree Jr. Data Collection 2011	0.733	0.8	0	0.27	1.0222	4.353	bromoalkane	20111213	11.99886529	78.91943332	-0.19618464	0.085458594	6.432809327	8.321362552	1	3.132	215.9135256	0	3	1.68	4	0	6	5	0	14	0	0	2.4432	5.96922624	36.1318	0	0	0	0	0	0	0	0	0	0	0	0
501	n-pentylamine	NCCCCC	-55	7769	http://goo.gl/mouej	W.E. Acree Jr. Data Collection 2011	0.211	0.35	0.16	0.61	0.9129	3.139	alkylamine	20111213	11.89	14.00307656	-0.329993867	0.049611766	4.687401338	6.657029514	1	1.353	87.16361249	0	3	1.9	5	0	6	5	1	19	0	0	1.1373	1.29345129	28.393	0	0	0	0	0	0	0	0	0	0	0	0
479	pentanenitrile	N#CCCCC	-96.05	7770	http://goo.gl/mouej	W.E. Acree Jr. Data Collection 2011	0.177	0.9	0	0.36	0.8269	3.108	nitrile	20111213	11.89	14.00307656	-0.262626745	0.115220122	3.74140361	6.474259569	0.8	1.422	83.13184948	0	2	1.9	5	2	6	5	0	15	0	0	1.6239	2.63705121	25.4519	0	0	0	0	0	0	0	0	0	0	0	0
361	pentanal	O=CCCCC	-91.5	7772	http://goo.gl/mouej	W.E. Acree Jr. Data Collection 2011	0.163	0.65	0	0.45	0.829	2.77	aldehyde	20111213	11.89	15.99491589	-0.302856507	0.119730971	3.395903986	6.459009258	0.8	1.725	86.13249195	0	3	1.9	5	2	6	5	0	16	0	0	1.3968	1.95105024	25.5472	0	0	0	0	0	0	0	0	0	0	0	0
723	1-pentanethiol	SCCCCC	-75.9	7776	http://goo.gl/mouej	W.E. Acree Jr. Data Collection 2011	0.369	0.35	0	0.24	0.9766	3.624	alkanethiol	20111213	11.89	31.97207125	-0.178848486	0.049510698	5.148391729	7.976317893	1	2.801	104.2150535	0	3	1.9	5	0	6	5	0	18	0	0	2.3982	5.75136324	32.8625	0	0	0	0	0	0	0	0	0	0	0	0
412	propyl formate	O=COCCC	-92.95	7782	http://goo.gl/mouej	W.E. Acree Jr. Data Collection 2011	0.132	0.63	0	0.38	0.7466	2.433	ester	20111213	11.89	15.99591665	-0.318312786	0.24817534	3.002403653	5.726840057	0.75	0.786	88.10527947	0	3	1.68	3	3	6	5	0	14	0	0	0.8148	0.66389904	22.613	0	0	0	0	0	0	0	0	0	0	0	0
716	diethyl disulphide	S(SCC)CC	-101.75	7786	http://goo.gl/mouej	W.E. Acree Jr. Data Collection 2011	0.671	0.54	0	0.27	0.9972	4.036	dialkyl sulfide	20111213	11.89	31.9730714	-0.140754806	0.086406629	6.35512565	9.810880477	1	2.282	122.2545211	0	3	1.68	2	0	6	5	0	16	0	0	2.0834	4.34055556	36.4764	0	0	0	0	0	0	0	0	0	0	0	0
80	cyclohexane	C1CCCCC1	6.81	7787	http://goo.gl/mouej	W.E. Acree Jr. Data Collection 2011	0.31	0.1	0	0	0.8454	2.964	cycloalkane	20111213	11.9	12.1000824	-0.152797442	0.047284962	6.45375	6.653832404	1	3.414	84.15970443	0	0	2.12	0	0	4	6	0	18	0	0	2.7372	7.49226384	27.606	0	1	0	1	0	0	0	0	1	0	0	0
135	cyclohexene	C1CCC=CC1	-103.88	7788	http://goo.gl/mouej	W.E. Acree Jr. Data Collection 2011	0.395	0.2	0	0.07	0.802	3.021	alkene	20111213	11.9	12.1000824	-0.142310734	0.058289723	6.571765647	6.788909087	0.666666667	2.898	82.14382292	0	0	2.12	0	2	4	6	0	16	0	0	2.2926	5.25601476	28.7226	0	1	0	1	0	0	0	0	1	0	0	0
335	1,3,5-trioxane	O1COCOC1	60.6	7790	http://goo.gl/mouej	W.E. Acree Jr. Data Collection 2011	0.233	0.93	0	0.51	0.5988	2.239	ether	20111213	11.99702073	15.99829894	-0.348678195	0.172825392	4.549843038	4.825990717	1	-0.159	90.078067	0	0	1.46	0	0	4	6	0	12	0	0	-0.4458	0.19873764	17.559	0	1	0	1	0	0	0	0	1	0	0	0
4060	Piperidine	C1CCNCC1	-9	7791	http://dx.doi.org/10.1016/j.tca.2014.08.024	Mikhail A. Varfolomeeva. Ilnaz T. Rakipova. William E. Acree Jr.. Michela Brumfieldb. Michael H. Abrahamc.Examination of Hydrogen Bonding Interactions between Dissolved Solutes and Alkylbenzene Solvents Based on Abraham Model Correlations Derived From Measured Enthalpies of Solvation. Thermochimica Acta. 2014	0.422	0.46	0.1	0.69	0.8043	3.304	organic	20140902	11.9	14.00307655	-0.315985105	0.054651922	6.192731273	6.593146611	1	0.688	85.14773098	0	0	1.9	5	0	4	6	1	17	0	0	0.7014	0.49196196	26.8346	0	1	0	1	0	0	0	0	1	0	0	0
2240	methyl octanoate	O=C(OC)CCCCCCC	-40	7800	http://dx.doi.org/10.1021/ci049943w	Jes?s Jover; Ram?n Bosque; and Joaquim Sales. 2004. Determination of Abraham Solute Parameters from Molecular Structure. J. Chem. Inf. Comput. Sci. 44 (3)	0.065	0.6	0	0.45	1.0641	-123	organic	20040417	11.89	15.99591916	-0.31899618	0.261223122	4.026294192	7.34813297	0.888888889	3.339	158.2383665	0	7	2.23	8	3	10	10	0	29	0	0	2.969	8.814961	45.0447	0	0	0	0	0	0	0	0	0	0	0	0
4061	Octan-2-one	CCCCCCC(=O)C	-17.67	7802	http://dx.doi.org/10.1016/j.tca.2014.08.024	Mikhail A. Varfolomeeva. Ilnaz T. Rakipova. William E. Acree Jr.. Michela Brumfieldb. Michael H. Abrahamc.Examination of Hydrogen Bonding Interactions between Dissolved Solutes and Alkylbenzene Solvents Based on Abraham Model Correlations Derived From Measured Enthalpies of Solvation. Thermochimica Acta. 2014	0.108	0.68	0	0.51	1.2515	4.257	organic	20140902	11.89	15.99491664	-0.299506431	0.191105574	4.095597609	7.250976597	0.875	2.714	128.2123442	0	5	2.23	8	1	8	8	0	25	0	0	2.2477	5.05215529	39.2257	0	0	0	0	0	0	0	0	0	0	0	0
565	heptanoic acid	O=C(O)CCCCCC	-7.62	7803	http://goo.gl/mouej	W.E. Acree Jr. Data Collection 2011	0.149	0.64	0.62	0.44	1.1693	4.183	alkanoic acid	20111213	11.89	15.99591816	-0.331556232	0.258878942	3.70209622	7.112340616	0.857142857	2.449	130.1851317	0	5	2.01	7	3	8	8	0	23	0	0	2.2618	5.11573924	35.6746	1	0	0	0	0	0	0	0	0	0	0	0
239	1,5-dibromopentane	BrCCCCCBr	-37.83	7809	http://goo.gl/mouej	W.E. Acree Jr. Data Collection 2011	0.723	0.8	0	0.27	1.1631	4.848	bromoalkane	20111213	11.99885689	78.91943335	-0.196194781	0.085437058	6.414058567	8.284052912	1	3.49	229.940143	0	4	1.79	5	0	7	6	0	17	0	0	2.8994	8.40652036	40.7328	0	0	0	0	0	0	0	0	0	0	0	0
231	1-bromohexane	BrCCCCCC	-84.9	7810	http://goo.gl/mouej	W.E. Acree Jr. Data Collection 2011	0.349	0.4	0	0.12	1.129	4.13	bromoalkane	20111213	11.89	78.91833719	-0.170785103	0.049610597	5.136273507	8.16141283	1	3.801	165.0711732	0	4	2.01	6	0	7	6	0	20	0	0	3.2322	10.44711684	37.371	0	0	0	0	0	0	0	0	0	0	0	0
502	n-hexylamine	CCCCCCN	-21.98	7811	http://goo.gl/mouej	W.E. Acree Jr. Data Collection 2011	0.197	0.35	0.16	0.61	1.0538	3.655	alkylamine	20111213	11.99355101	14.00909937	-0.363881955	0.027094835	4.718179302	6.971391324	1	1.922	101.1902299	0	4	2.01	6	0	7	6	1	22	0	0	1.5935	2.53924225	32.994	0	0	0	0	0	0	0	0	0	0	0	0
595	1-hexanol	CCCCCCO	-48.15	7812	http://goo.gl/mouej	W.E. Acree Jr. Data Collection 2011	0.21	0.42	0.37	0.48	1.0127	3.61	alkanols	20111213	11.99635526	15.9979425	-0.42171644	0.069681619	3.906198159	6.816523603	1	1.989	102.1749909	0	4	2.01	6	0	7	6	0	21	0	0	1.8831	3.54606561	31.3365	0	0	0	0	0	0	0	0	0	0	0	0
2211	butyl vinyl ether	O(C=C)CCCC	-99	7817	http://dx.doi.org/10.1021/ci049943w	Jes?s Jover; Ram?n Bosque; and Joaquim Sales. 2004. Determination of Abraham Solute Parameters from Molecular Structure. J. Chem. Inf. Comput. Sci. 44 (3)	0.144	0.34	0	0.27	0.7117	-123	organic	20040417	11.89	15.99491614	-0.353654217	0.053742181	4.725695953	6.504762199	0.666666667	2.174	100.1591094	0	4	2.01	4	3	7	6	0	19	0	0	1.4634	2.14153956	30.5779	0	0	0	0	0	0	0	0	0	0	0	0
306	di-n-propylether	O(CCC)CCC	-122	7823	http://goo.gl/mouej	W.E. Acree Jr. Data Collection 2011	0.008	0.25	0	0.45	1.0127	2.954	ether	20111213	11.89	15.99491614	-0.380655994	0.063589863	4.879172086	6.070104019	1	1.582	102.1749909	0	4	2.01	3	0	7	6	0	21	0	0	1.7955	3.22382025	31.5569	0	0	0	0	0	0	0	0	0	0	0	0
712	dipropyl sulphide	S(CCC)CCC	-102.5	7827	http://goo.gl/mouej	W.E. Acree Jr. Data Collection 2011	0.358	0.38	0	0.34	1.1175	4.01	dialkyl sulfide	20111213	11.89	31.9720713	-0.166103802	0.05471777	5.517557487	8.606075417	1	2.743	118.2416709	0	4	2.01	3	0	7	6	0	21	0	0	2.5402	6.45261604	37.7313	0	0	0	0	0	0	0	0	0	0	0	0
113	1-octene	C=CCCCCCC	-101.96	7833	http://goo.gl/mouej	W.E. Acree Jr. Data Collection 2011	0.094	0.08	0	0.07	1.1928	3.568	alkene	20111213	11.89	12.11011416	-0.170693239	0.049621359	5.10294136	7.254850208	0.75	4.526	112.2129392	0	5	2.34	8	2	8	7	0	24	0	0	3.6305	13.18053025	38.6543	0	0	0	0	0	0	0	0	0	0	0	0
503	n-heptylamine	NCCCCCCC	-19.67	7835	http://goo.gl/mouej	W.E. Acree Jr. Data Collection 2011	0.197	0.35	0.16	0.61	1.1947	4.153	alkylamine	20111213	11.89	14.00307756	-0.330000844	0.049633566	4.746346015	7.149559912	1	2.491	115.2168473	0	5	2.12	7	0	8	7	1	25	0	0	2.0497	4.20127009	37.595	0	0	0	0	0	0	0	0	0	0	0	0
607	1-heptanol	OCCCCCCC	-34.24	7837	http://goo.gl/mouej	W.E. Acree Jr. Data Collection 2011	0.211	0.42	0.37	0.48	1.1536	4.115	alkanols	20111213	11.89	15.99491639	-0.395723689	0.049854718	3.93334838	7.072083165	1	2.558	116.2016083	0	5	2.12	7	0	8	7	0	24	0	0	2.3393	5.47232449	35.9375	0	0	0	0	0	0	0	0	0	0	0	0
363	heptanal	O=CCCCCCC	-43.08	7838	http://goo.gl/mouej	W.E. Acree Jr. Data Collection 2011	0.14	0.65	0	0.45	1.111	3.86	aldehyde	20111213	11.89	15.99491639	-0.302864245	0.119743794	3.454848846	7.050518766	0.857142857	2.863	114.1857268	0	5	2.12	7	2	8	7	0	22	0	0	2.3092	5.33240464	34.7492	0	0	0	0	0	0	0	0	0	0	0	0
233	1-bromooctane	BrCCCCCCCC	-55	7848	http://goo.gl/mouej	W.E. Acree Jr. Data Collection 2011	0.339	0.4	0	0.12	1.4108	5.143	bromoalkane	20111213	11.89	78.91833722	-0.170785431	0.049657446	5.122154281	8.220361738	1	4.939	193.124408	0	6	2.23	8	0	9	8	0	26	0	0	4.1446	17.17770916	46.573	0	0	0	0	0	0	0	0	0	0	0	0
53	nonane	CCCCCCCCC	-53.38	7849	http://goo.gl/mouej	W.E. Acree Jr. Data Collection 2011	0	0	0	0	1.3767	4.182	alkane	20111213	11.89	12.11013444	-0.170505158	0.049842857	5.107464722	7.327660031	1	5.461	128.2554381	1	6	2.45	9	0	9	8	0	29	0	0	4.4774	20.04711076	43.2112	0	0	0	0	0	0	0	0	0	0	0	0
204	1-chlorooctane	ClCCCCCCCC	-57.93	7850	http://goo.gl/mouej	W.E. Acree Jr. Data Collection 2011	0.191	0.4	0	0.1	1.3585	4.772	chloroalk_ne	20111213	11.89	34.96885303	-0.173487224	0.050826051	5.113041226	7.42380021	1	4.601	148.6738176	0	6	2.23	8	0	9	8	0	26	0	0	4.0001	16.00080001	43.5895	0	0	0	0	0	0	0	0	0	0	0	0
504	n-octylamine	NCCCCCCCC	-0.25	7851	http://goo.gl/mouej	W.E. Acree Jr. Data Collection 2011	0.187	0.35	0.16	0.61	1.3356	4.6	alkylamine	20111213	11.89	14.00307807	-0.330004296	0.049655569	4.756169901	7.306721272	1	3.06	129.2434647	0	6	2.23	8	0	9	8	1	28	0	0	2.5059	6.27953481	42.196	0	0	0	0	0	0	0	0	0	0	0	0
726	1-octanethiol	CCCCCCCCS	-49.07	7852	http://goo.gl/mouej	W.E. Acree Jr. Data Collection 2011	0.353	0.35	0	0.24	1.3993	5.27	alkanethiol	20111213	11.99847424	31.97267718	-0.232985338	0.044735231	5.13083589	8.12123282	1	4.508	146.2949057	0	6	2.23	8	0	9	8	0	27	0	0	3.7668	14.18878224	46.6655	0	0	0	0	0	0	0	0	0	0	0	0
511	di-n-butylamine	N(CCCC)CCCC	-61.5	7856	http://goo.gl/mouej	W.E. Acree Jr. Data Collection 2011	0.107	0.3	0.08	0.69	1.3356	4.349	alkylamine	20111213	11.89	14.00307807	-0.315996423	0.050295966	5.086367063	7.082577681	1	2.524	129.2434647	0	6	2.23	4	0	9	8	1	28	0	0	2.4416	5.96141056	42.4398	0	0	0	0	0	0	0	0	0	0	0	0
4063	Decan-1-ol	CCCCCCCCCCO	6.72	7882	http://dx.doi.org/10.1016/j.tca.2014.08.024	Mikhail A. Varfolomeeva. Ilnaz T. Rakipova. William E. Acree Jr.. Michela Brumfieldb. Michael H. Abrahamc.Examination of Hydrogen Bonding Interactions between Dissolved Solutes and Alkylbenzene Solvents Based on Abraham Model Correlations Derived From Measured Enthalpies of Solvation. Thermochimica Acta. 2014	0.191	0.42	0.37	0.48	1.5763	5.628	organic	20140902	11.99624949	15.99794356	-0.421722229	0.069734233	3.943204879	7.435724301	1	4.265	158.2814605	0	8	2.45	10	0	11	10	0	33	0	0	3.7079	13.74852241	49.7405	0	0	0	0	0	0	0	0	0	0	0	0
2522	2,2,2-trichloroethanol	ClC(Cl)(Cl)CO	18.5	7961	http://dx.doi.org/10.1021/ci049943w	Jes?s Jover; Ram?n Bosque; and Joaquim Sales. 2004. Determination of Abraham Solute Parameters from Molecular Structure. J. Chem. Inf. Comput. Sci. 44 (3)	0.558	1.01	0.5	0.3	0.7518	-123	organic	20040417	11.99668803	34.9708531	-0.412944249	0.289716818	4.786384291	9.972751495	1	1.337	149.4035117	0	1	1.24	2	0	4	5	0	9	0	0	1.2395	1.53636025	28.2158	0	0	0	0	0	0	0	0	0	0	0	0
2157	sulfonal	O=S(=O)(C(C)(C)S(=O)(=O)CC)CC	125.8	7964	http://goo.gl/mouej	W.E. Acree Jr. Data Collection 2011	0.32	1.15	0	1.24	1.6567	6.49	organic	20111213	11.89	31.9730722	-0.22740925	0.171243675	6.97233476	14.56625247	1	0.89	228.331993	0	4	1.57	3	3	7	12	0	29	0	0	0.1744	0.03041536	52.2706	0	0	0	0	0	0	0	0	0	0	0	0
2245	2-methylbutanoic acid	O=C(O)C(C)CC	-63.469	8012	http://dx.doi.org/10.1021/ci049943w	Jes?s Jover; Ram?n Bosque; and Joaquim Sales. 2004. Determination of Abraham Solute Parameters from Molecular Structure. J. Chem. Inf. Comput. Sci. 44 (3)	0.188	0.57	0.6	0.49	0.6725	-123	organic	20040417	11.89	15.99591715	-0.331341917	0.261715013	3.878932569	7.409503647	0.8	1.035	102.1318969	0	2	1.79	4	3	5	6	0	17	0	0	1.3557	1.83792249	26.4461	1	0	0	0	0	0	0	0	0	0	0	0
2939	diphenylacetic acid	O=C(O)C(c1ccccc1)c2ccccc2	146.75	8030	http://precedings.nature.com/documents/4243/version/3	ONSChallenge Solubility Data	1.51	1.332	0.179	0.843	1.68	-123	organic solid	20120126	11.85	15.99592169	-0.330847218	0.270892781	4.671086587	10.57813218	0.071428571	3.116	212.2444015	0	3	2.78	NA	6	9	17	0	28	12	12	2.9639	8.78470321	62.0351	1	2	2	2	2	0	0	0	2	0	0	0
3432	benzyl salicylate	O=C(OCc1ccccc1)c2ccccc2O	19	8060	http://dx.doi.org/10.1016/j.chroma.2012.02.043	T. Karunasekara. C.F. Poole. Determination of Descriptors for Fragrance Compounds by Gas Chromatography and Liquid-Liquid Partitioning Journal of Chromatography A (2012)	1.413	1.338	0.012	0.433	1.7391	8	fragrance	20120217	11.99619592	15.99870707	-0.385335751	0.296161091	4.810046133	8.841285762	0.071428571	3.691	228.2438064	0	4	2.67	NA	10	11	18	0	29	12	12	3.0015	9.00900225	63.8922	0	2	2	2	2	0	0	0	2	0	0	0
1542	2-chlorobenzoic acid	O=C(O)c1ccccc1Cl	140.3	8071	http://goo.gl/mouej	W.E. Acree Jr. Data Collection 2011	0.84	1.01	0.68	0.4	1.0541	4.84	aromatic carboxylic acid	20111213	11.99855162	34.96937984	-0.327671484	0.292620107	4.286838544	9.030690999	0	2.259	156.5666025	0	1	1.9	NA	9	6	10	0	15	6	6	2.0988	4.40496144	37.6212	1	1	1	1	1	0	0	0	1	0	0	0
2598	anthracene	c1ccc2cc3ccccc3cc2c1	216.17	8111	http://dx.doi.org/10.1021/ci049943w	Jes?s Jover; Ram?n Bosque; and Joaquim Sales. 2004. Determination of Abraham Solute Parameters from Molecular Structure. J. Chem. Inf. Comput. Sci. 44 (3)	2.29	1.34	0	0.28	1.2394	-123	organic	20040417	11.85	12.15017245	-0.207631663	0.092651529	7.03620216	9.52437264	0	4.554	178.2297101	0	0	3	0	14	8	16	0	24	16	14	3.6468	13.29915024	58.9584	0	3	3	1	1	0	0	0	3	0	0	0
1634	2,4-dichlorophenol	Clc1cc(Cl)c(O)cc1	43.75	8140	http://goo.gl/mouej	W.E. Acree Jr. Data Collection 2011	0.96	0.82	0.54	0.17	1.0199	4.896	phenol derivative	20111213	11.85	34.96985331	-0.358385433	0.179801441	5.205433437	8.923637927	0	2.86	163.0014585	0	0	1.79	0	7	6	9	0	13	6	6	2.8914	8.36019396	37.3617	0	1	1	1	1	0	0	0	1	0	0	0
393	cyclopentanone	C1CCC(=O)C1	-51.24	8141	http://goo.gl/mouej	W.E. Acree Jr. Data Collection 2011	0.373	0.86	0	0.52	0.7202	3.221	ketone	20111213	11.9	15.99491589	-0.299185329	0.132697446	4.018497836	6.419598123	0.8	0.351	84.11661044	0	0	1.9	0	1	4	6	0	14	0	0	0.7182	0.51581124	23.6464	0	1	0	1	0	0	0	1	0	0	0	0
4067	Triethylamine	CCN(CC)CC	-114.9	8158	http://dx.doi.org/10.1016/j.tca.2014.08.024	Mikhail A. Varfolomeeva. Ilnaz T. Rakipova. William E. Acree Jr.. Michela Brumfieldb. Michael H. Abrahamc.Examination of Hydrogen Bonding Interactions between Dissolved Solutes and Alkylbenzene Solvents Based on Abraham Model Correlations Derived From Measured Enthalpies of Solvation. Thermochimica Acta. 2014	0.101	0.15	0	0.79	1.0538	3.04	organic	20140902	11.89	14.00307706	-0.303655402	0.08429236	5.349352821	7.909754095	1	1.332	101.1902299	0	3	2.01	2	0	5	6	1	22	0	0	1.3665	1.86732225	34.2321	0	0	0	0	0	0	0	0	0	0	0	0
2959	isophthalic acid	O=C(O)c1cccc(C(=O)O)c1	344.5	8182	http://precedings.nature.com/documents/4243/version/3	ONSChallenge Solubility Data	1.296	1.129	0.927	1.016	1.147	-123	organic solid	20120126	11.85	15.99792272	-0.328684625	0.291704035	4.144703125	8.359290891	0	1.252	166.1311514	0	2	1.9	NA	12	7	12	0	18	6	6	1.0388	1.07910544	39.5748	2	1	1	1	1	0	0	0	1	0	0	0
1555	3-nitrobenzoic acid	O=[N+]([O-])c1cc(C(=O)O)ccc1	141.75	8183	http://goo.gl/mouej	W.E. Acree Jr. Data Collection 2011	0.99	1.13	0.73	0.53	1.1059	5.535	aromatic carboxylic acid	20111213	11.85	15.99792372	-0.327728498	0.290738268	3.696937454	8.198385678	0	1.529	167.119178	0	2	1.68	NA	12	7	12	0	17	6	6	1.3288	1.76570944	40.1411	1	1	1	1	1	0	0	0	1	0	0	0
2229	dipropyl phtalate	O=C(OCCC)c1ccccc1C(=O)OCCC	-61.579	8241	http://dx.doi.org/10.1021/ci049943w	Jes?s Jover; Ram?n Bosque; and Joaquim Sales. 2004. Determination of Abraham Solute Parameters from Molecular Structure. J. Chem. Inf. Comput. Sci. 44 (3)	0.713	1.4	0	0.86	1.6054	-123	organic	20040417	11.89	15.99792873	-0.312779054	0.295113678	4.866988281	9.55024672	0.428571429	3.456	250.2908558	0	8	2.56	NA	12	12	18	0	36	6	6	3.2858	10.79648164	67.6574	0	1	1	1	1	0	0	0	1	0	0	0
1703	1-nitroso-2-naphthol	O=Nc1c2c(ccc1O)cccc2	109.5	8262	http://goo.gl/mouej	W.E. Acree Jr. Data Collection 2011	1.434	1.41	0.06	0.58	1.2596	6.706	naphthol derivatives	20111213	11.85	15.99592068	-0.358101619	0.145195856	3.708199578	9.46379823	0	2.851	173.1684573	0	1	2.23	0	13	7	14	0	20	11	10	2.7174	7.38426276	49.7757	0	2	2	1	1	0	0	0	2	0	0	0
1704	2-nitroso-1-naphthol	O=Nc2ccc1ccccc1c2O	151.731	8273	http://goo.gl/mouej	W.E. Acree Jr. Data Collection 2011	1.434	1.26	0.44	0.58	1.2596	6.691	naphthol derivatives	20111213	11.99624945	15.99826134	-0.382207244	0.138219506	3.544301381	9.334260411	0	2.851	173.1684573	0	1	2.23	0	13	8	14	0	20	11	10	2.7174	7.38426276	49.7757	0	2	2	1	1	0	0	0	2	0	0	0
1706	naphthalene-1,3-diol	Oc2c1c(cccc1)cc(O)c2	124.25	8282	http://goo.gl/mouej	W.E. Acree Jr. Data Collection 2011	1.71	1.65	1.09	0.58	1.2028	7.376	naphthol derivatives	20111213	11.85	15.99591968	-0.361029311	0.19618086	4.980790185	9.159835584	0	2.476	160.1696949	0	0	2.34	0	12	7	13	0	20	11	10	2.2036	4.85585296	45.8964	0	2	2	1	1	0	0	0	2	0	0	0
2635	o-diethylbenzene	c1cccc(c1CC)CC	-31.07	8335	http://dx.doi.org/10.1021/ci049943w	Jes?s Jover; Ram?n Bosque; and Joaquim Sales. 2004. Determination of Abraham Solute Parameters from Molecular Structure. J. Chem. Inf. Comput. Sci. 44 (3)	0.688	0.54	0	0.18	0.979	-123	organic	20040417	11.89	12.11015511	-0.156849162	0.065468159	5.67659641	9.073758544	0.4	3.824	134.2185295	0	2	2.56	NA	6	6	10	0	24	6	6	3.7148	13.79973904	45.3424	0	1	1	1	1	0	0	0	1	0	0	0
1701	2-naphthol	c1ccc2cc(ccc2c1)O	122.4	8341	http://goo.gl/mouej	W.E. Acree Jr. Data Collection 2011	1.52	1.08	0.61	0.4	1.1441	6.2	naphthol derivatives	20111213	11.99624949	15.99794356	-0.386740321	0.098960481	4.917047382	8.983397668	0	2.882	144.1702899	0	0	2.45	0	11	7	12	0	19	11	10	2.471	6.105841	44.2023	0	2	2	1	1	0	0	0	2	0	0	0
759	sec-butylbenzene	c1ccccc1C(CC)C	-71.03	8356	http://goo.gl/mouej	W.E. Acree Jr. Data Collection 2011	0.603	0.48	0	0.16	1.28	-123	alkylbenzene	20111213	11.89	12.11015511	-0.150426219	0.073217442	5.601666086	9.072760994	0.4	3.996	134.2185295	0	2	2.56	NA	6	7	10	0	24	6	6	3.4804	12.11318416	44.8498	0	1	1	1	1	0	0	0	1	0	0	0
1417	butyl benzoate	O=C(OCCCC)c1ccccc1	-18.8	8374	http://goo.gl/mouej	W.E. Acree Jr. Data Collection 2011	0.688	0.845	0	0.401	1.495	6.21	aromatic ester	20111213	11.85	15.99592018	-0.311839968	0.29325346	4.631789783	8.506300058	0.363636364	3.308	178.2280753	0	5	2.45	NA	9	10	13	0	27	6	6	3.0141	9.08479881	51.4587	0	1	1	1	1	0	0	0	1	0	0	0
592	2-methylbutan-1-ol	OCC(C)CC	-68.069	8398	http://goo.gl/mouej	W.E. Acree Jr. Data Collection 2011	0.219	0.39	0.37	0.48	0.8718	3.011	alkanols	20111213	11.89	15.99491589	-0.395447634	0.052439572	4.110184673	7.24850365	1	1.148	88.14837346	0	2	1.9	4	0	5	5	0	18	0	0	1.29	1.6641	26.6063	0	0	0	0	0	0	0	0	0	0	0	0
2976	monuron	Clc1ccc(NC(=O)N(C)C)cc1	171.83	8470	http://precedings.nature.com/documents/4243/version/3	ONSChallenge Solubility Data	1.363	1.473	0.483	0.812	1.477	-123	organic solid	20120126	11.85	34.96885322	-0.261068848	0.278579541	4.767353745	8.87401195	0.222222222	1.68	198.6497203	0	3	2.01	0	10	9	13	0	24	6	6	1.8166	3.30003556	52.4151	0	1	1	1	1	0	0	0	1	0	0	0
4069	Ethyl acetate	CCOC(=O)C	-83.9	8525	http://dx.doi.org/10.1016/j.tca.2014.08.024	Mikhail A. Varfolomeeva. Ilnaz T. Rakipova. William E. Acree Jr.. Michela Brumfieldb. Michael H. Abrahamc.Examination of Hydrogen Bonding Interactions between Dissolved Solutes and Alkylbenzene Solvents Based on Abraham Model Correlations Derived From Measured Enthalpies of Solvation. Thermochimica Acta. 2014	0.106	0.62	0	0.45	0.7466	2.314	organic	20140902	11.89	15.99591665	-0.316136138	0.301574525	3.564559116	5.371655696	0.75	0.664	88.10527947	0	2	1.68	2	3	5	5	0	14	0	0	0.3699	0.13682601	22.1608	0	0	0	0	0	0	0	0	0	0	0	0
2447	m-diethylbenzene	c1ccc(cc1CC)CC	-83.95	8531	http://dx.doi.org/10.1021/ci049943w	Jes?s Jover; Ram?n Bosque; and Joaquim Sales. 2004. Determination of Abraham Solute Parameters from Molecular Structure. J. Chem. Inf. Comput. Sci. 44 (3)	0.637	0.5	0	0.18	0.979	-123	organic	20040417	11.89	12.11015511	-0.156960901	0.065322989	5.558256921	8.602201025	0.4	3.824	134.2185295	0	2	2.56	NA	6	7	10	0	24	6	6	3.7148	13.79973904	45.3424	0	1	1	1	1	0	0	0	1	0	0	0
193	1,3-dichloropropane	ClCCCCl	-99.75	8543	http://goo.gl/mouej	W.E. Acree Jr. Data Collection 2011	0.408	0.8	0.05	0.12	0.7761	3.106	chloroalk_ne	20111213	11.99863545	34.97015499	-0.218368801	0.095668251	5.168180941	7.083016733	1	2.098	112.9857274	0	2	1.57	3	0	5	4	0	11	0	0	1.5742	2.47810564	25.521	0	0	0	0	0	0	0	0	0	0	0	0
563	hexanoic acid	CCCCCC(=O)O	-2.98	8552	http://goo.gl/mouej	W.E. Acree Jr. Data Collection 2011	0.174	0.63	0.62	0.44	1.0284	3.697	alkanoic acid	20111213	11.99635523	15.99825889	-0.351368778	0.278705076	3.682448228	6.897017548	0.833333333	1.88	116.1585143	0	4	1.9	6	3	7	7	0	20	0	0	1.8056	3.26019136	31.0736	1	0	0	0	0	0	0	0	0	0	0	0
332	tetrahydropyran	O1CCCCC1	-46.33	8554	http://goo.gl/mouej	W.E. Acree Jr. Data Collection 2011	0.296	0.5	0	0.47	0.7632	3.017	ether	20111213	11.99687761	15.99741729	-0.402852163	0.069429667	5.355434395	6.357015139	1	0.884	86.13249195	0	0	1.9	5	0	4	6	0	16	0	0	0.9677	0.93644329	25.1537	0	1	0	1	0	0	0	0	1	0	0	0
4071	Di-n-butyl ether	CCCCOCCCC	-96.53	8569	http://dx.doi.org/10.1016/j.tca.2014.08.024	Mikhail A. Varfolomeeva. Ilnaz T. Rakipova. William E. Acree Jr.. Michela Brumfieldb. Michael H. Abrahamc.Examination of Hydrogen Bonding Interactions between Dissolved Solutes and Alkylbenzene Solvents Based on Abraham Model Correlations Derived From Measured Enthalpies of Solvation. Thermochimica Acta. 2014	0	0.25	0	0.45	1.2945	3.924	organic	20140902	11.89	15.99491664	-0.380642287	0.051850292	5.00828721	6.581505328	1	2.72	130.2282257	0	6	2.23	4	0	9	8	0	27	0	0	2.7079	7.33272241	40.7589	0	0	0	0	0	0	0	0	0	0	0	0
506	decylamine	NCCCCCCCCCC	15.33	8576	http://goo.gl/mouej	W.E. Acree Jr. Data Collection 2011	0.182	0.35	0.16	0.61	1.6174	5.606	alkylamine	20111213	11.89	14.00307907	-0.330011128	0.049700939	4.763537387	7.474413605	1	4.198	157.2966995	0	8	2.45	10	0	11	10	1	34	0	0	3.4183	11.68477489	51.398	0	0	0	0	0	0	0	0	0	0	0	0
4074	4-Methoxyphenol	COC1=CC=C(C=C1)O	56.17	8665	http://dx.doi.org/10.1016/j.tca.2014.08.024	Mikhail A. Varfolomeeva. Ilnaz T. Rakipova. William E. Acree Jr.. Michela Brumfieldb. Michael H. Abrahamc.Examination of Hydrogen Bonding Interactions between Dissolved Solutes and Alkylbenzene Solvents Based on Abraham Model Correlations Derived From Measured Enthalpies of Solvation. Thermochimica Acta. 2014	0.9	1.17	0.57	0.48	0.9747	4.773	organic	20140902	11.99632006	15.9982593	-0.386790246	0.09858666	4.657322854	7.401448126	0.142857143	1.531	124.1374872	0	1	2.01	0	8	7	9	0	17	6	6	1.5462	2.39073444	34.2153	0	1	1	1	1	0	0	0	1	0	0	0
696	3-amino-1-propanol	OCCCN	11	8733	http://goo.gl/mouej	W.E. Acree Jr. Data Collection 2011	0.465	0.85	0.38	0.95	0.6898	3.016	aminoalcohol	20111213	11.9937321	15.9949159	-0.395681582	0.044908778	3.774872116	5.907258753	1	-0.917	75.10978261	0	2	1.57	3	0	5	4	1	14	0	0	-1.1246	1.26472516	21.0765	0	0	0	0	0	0	0	0	0	0	0	0
2175	quinazoline	c1ccc2c(c1)cncn2	47.5	8855	http://goo.gl/mouej	W.E. Acree Jr. Data Collection 2011	1.35	1.2	0	0.68	1.0032	5.397	organic	20111213	11.98848879	14.014351	-0.296644572	0.134764012	6.20517374	8.532272211	0	1.084	130.1469381	0	0	2.12	NA	10	6	11	0	16	11	10	1.3882	1.92709924	38.8325	0	2	2	1	1	0	0	0	2	0	0	0
2120	2,3-benzofuran	o2c1ccccc1cc2	120.011	8868	http://goo.gl/mouej	W.E. Acree Jr. Data Collection 2011	0.888	0.83	0	0.15	0.905	-123	organic	20111213	11.99384299	16.00054075	-0.370758159	0.101104554	5.930693312	8.130132838	0	2.065	118.1329366	0	0	2.23	NA	9	5	10	0	15	10	9	2.1336	4.55224896	34.8991	0	2	2	1	1	0	0	1	1	0	0	0
783	azulene	c1cccc2cccc2c1	99.5	8876	http://goo.gl/mouej	W.E. Acree Jr. Data Collection 2011	1.34	1.17	0	0.16	1.085	-123	PAH	20111213	11.85	12.1501118	-0.207649789	0.092557879	6.850571188	8.866760996	0	3.318	128.170885	0	0	2.56	0	10	6	11	0	18	10	10	2.7384	7.49883456	42.5082	0	2	2	1	1	0	0	1	0	1	0	0
96	norbornane	C1CC2CCC1C2	87.5	8878	http://goo.gl/mouej	W.E. Acree Jr. Data Collection 2011	0.37	0	0	0	0.878	-123	cycloalkane	20111213	11.9	12.10010405	-0.143812902	0.056400646	6.988	7.899361394	1	3.521	96.17044032	0	0	2.23	0	0	4	8	0	19	0	0	2.413	5.822569	30.3	0	3	0	1	0	0	0	2	1	0	0	0
76	cyclopentane	C1CCCC1	-93.95	8896	http://goo.gl/mouej	W.E. Acree Jr. Data Collection 2011	0.263	0.1	0	0	0.705	2.477	cycloalkane	20111213	11.9	12.10006119	-0.152797442	0.047263744	6.091	6.291061186	1	2.845	70.13308702	0	0	2.01	0	0	3	5	0	15	0	0	2.281	5.202961	23.005	0	1	0	1	0	0	0	1	0	0	0	0
1989	thiazole	n1ccsc1	-33	8899	http://goo.gl/mouej	W.E. Acree Jr. Data Collection 2011	0.706	0.93	0	0.43	0.6	2.877	drug	20111213	11.9886911	31.97207121	-0.315605572	0.123536244	6.319847988	7.677265154	0	0.602	85.12881815	0	0	1.57	2	5	3	5	0	8	5	5	0.2855	0.08151025	23.2107	0	1	1	1	1	0	0	1	0	0	0	0
2656	1,2,4-triazole	c1[nH]ncn1	120	8900	http://dx.doi.org/10.1021/ci049943w	Jes?s Jover; Ram?n Bosque; and Joaquim Sales. 2004. Determination of Abraham Solute Parameters from Molecular Structure. J. Chem. Inf. Comput. Sci. 44 (3)	0.662	1.04	0.72	0.61	0.4307	-123	organic	20040417	11.98875311	14.01446623	-0.288963796	0.149835612	5.023283649	5.347748867	0	-0.065	69.06540368	0	0	1.35	0	5	3	5	0	8	5	5	-0.41	0.1681	18.9515	0	1	1	1	1	0	0	1	0	0	0	0
1803	pyrimidine	c1cncnc1	21.33	8903	http://goo.gl/mouej	W.E. Acree Jr. Data Collection 2011	0.606	0.93	0	0.67	0.6342	2.837	pyrimidine derivative	20111213	11.85	14.00407816	-0.245279095	0.155171866	5.548625	6.02389539	0	-0.271	80.08811302	0	0	1.68	3	6	4	6	0	10	6	6	0.0513	0.00263169	22.7543	0	1	1	1	1	0	0	0	1	0	0	0
1782	pyrazine	c1cnccn1	54.33	8904	http://goo.gl/mouej	W.E. Acree Jr. Data Collection 2011	0.629	0.82	0	0.64	0.6342	2.875	pyrazine derivative	20111213	11.98863802	14.01434831	-0.322133298	0.10668782	5.528274104	5.84791562	0	-0.482	80.08811302	0	0	1.68	2	6	4	6	0	10	6	6	-0.4712	0.22202944	21.7442	0	1	1	1	1	0	0	0	1	0	0	0
81	cycloheptane	C1CCCCCC1	-8	8908	http://goo.gl/mouej	W.E. Acree Jr. Data Collection 2011	0.35	0.1	0	0	0.9863	3.704	cycloalkane	20111213	11.9	12.10010405	-0.152797442	0.047306612	6.8165	7.016604054	1	3.983	98.18632183	0	0	2.23	0	0	4	7	0	21	0	0	3.1934	10.19780356	32.207	0	1	0	1	0	0	0	0	0	1	0	0
82	cyclooctane	C1CCCCCCC1	13.93	8909	http://goo.gl/mouej	W.E. Acree Jr. Data Collection 2011	0.413	0.1	0	0	1.1272	4.329	cycloalkane	20111213	11.9	12.10012615	-0.152797442	0.047328706	6.997875	7.198001148	1	4.552	112.2129392	0	0	2.34	0	0	5	8	0	24	0	0	3.6496	13.31958016	36.808	0	0	0	1	0	0	0	0	0	0	0	0
83	cyclodecane	C1CCCCCCCCC1	10	8910	http://goo.gl/mouej	W.E. Acree Jr. Data Collection 2011	0.474	0.1	0	0	1.409	5.34	cycloalkane	20111213	11.9	12.10017173	-0.152797442	0.047374284	7.2699375	7.470109226	1	5.69	140.266174	1	0	2.56	0	0	6	10	0	30	0	0	4.562	20.811844	46.01	0	0	0	1	0	0	0	0	0	0	0	0
4077	12-Crown-4	C1COCCOCCOCCO1	16	8912	http://dx.doi.org/10.1016/j.tca.2014.08.024	Mikhail A. Varfolomeeva. Ilnaz T. Rakipova. William E. Acree Jr.. Michela Brumfieldb. Michael H. Abrahamc.Examination of Hydrogen Bonding Interactions between Dissolved Solutes and Alkylbenzene Solvents Based on Abraham Model Correlations Derived From Measured Enthalpies of Solvation. Thermochimica Acta. 2014	0.42	0.99	0	1.39	1.362	5.135	organic	20140902	11.99677716	15.99896459	-0.397420593	0.092602489	5.880235193	6.211931192	1	-0.76	176.2105589	0	0	1.9	2	0	7	12	0	28	0	0	-0.5236	0.27415696	44.174	0	0	0	1	0	0	0	0	0	0	0	0
1936	ephedrine	O[C@H](c1ccccc1)[C@@H](NC)C	34.67	8935	http://goo.gl/mouej	W.E. Acree Jr. Data Collection 2011	0.916	0.74	0.21	1.21	1.4385	6.15	drug	20111213	11.89	15.99491765	-0.386268021	0.111160547	5.412826095	9.108952178	0.4	1.388	165.2325784	0	3	2.34	NA	6	8	12	1	27	6	6	1.2345	1.52399025	49.6867	0	1	1	1	1	0	0	0	1	0	0	0
275	1,1,1-trifluoro-2,2-dichloroethane	ClC(Cl)C(F)(F)F	-107	9016	http://goo.gl/mouej	W.E. Acree Jr. Data Collection 2011	-0.086	0.34	0.21	0	0.6883	1.746	haloalkane	20111213	11.99782583	34.96985323	-0.186584854	0.449297579	3.450237568	7.645002168	1	2.818	152.9304974	0	1	1.13	2	0	4	6	0	8	0	0	2.2977	5.27942529	21.8165	0	0	0	0	0	0	0	0	0	0	0	0
1668	2,5-dinitrophenol	O=[N+]([O-])c1ccc(cc1O)[N+]([O-])=O	108	9120	http://goo.gl/mouej	W.E. Acree Jr. Data Collection 2011	1.26	1.45	0.11	0.54	1.1235	-123	phenol derivative	20111213	11.999	16.01706961	-0.358011291	0.19402484	3.640496682	7.834271421	0	2.258	184.1066094	0	2	1.35	0	13	8	13	0	17	6	6	1.3514	1.82628196	42.4015	0	1	1	1	1	0	0	0	1	0	0	0
2524	3-fluoroacetanilide	O=C(Nc1cccc(F)c1)C	85.5	9218	http://dx.doi.org/10.1021/ci049943w	Jes?s Jover; Ram?n Bosque; and Joaquim Sales. 2004. Determination of Abraham Solute Parameters from Molecular Structure. J. Chem. Inf. Comput. Sci. 44 (3)	0.74	1.36	0.62	0.52	0.9594	-123	organic	20040417	11.89	18.9984049	-0.281061187	0.251109742	4.103375535	8.334256221	0.125	1.437	153.1539246	0	2	2.01	2	9	7	11	0	19	6	6	1.1559	1.33610481	39.3566	0	1	1	1	1	0	0	0	1	0	0	0
862	1-chloro-4-fluorobenzene	Fc1ccc(Cl)cc1	-24.4	9228	http://goo.gl/mouej	W.E. Acree Jr. Data Collection 2011	0.598	0.68	0	0.06	0.8565	-123	haloaromatic	20111213	11.85	34.968853	-0.2063006	0.216586292	3.961435028	8.188004723	0	2.805	130.5475192	0	0	1.9	0	6	6	8	0	12	6	6	2.6999	7.28946001	31.0792	0	1	1	1	1	0	0	0	1	0	0	0
707	diethyl sulfide	S(CC)CC	-103.97	9233	http://goo.gl/mouej	W.E. Acree Jr. Data Collection 2011	0.373	0.38	0	0.33	0.8357	3.021	dialkyl sulfide	20111213	11.89	31.9720712	-0.161970982	0.079717655	5.838061313	7.825429178	1	2.027	90.18843612	0	2	1.79	2	0	5	4	0	15	0	0	1.4928	2.22845184	28.6829	0	0	0	0	0	0	0	0	0	0	0	0
159	fluoroethane	FCC	-143.2	9243	http://goo.gl/mouej	W.E. Acree Jr. Data Collection 2011	0.05	0.35	0	0.1	0.4081	0.576	fluoroalkane	20111213	11.89	18.99840351	-0.25093014	0.151214125	2.569248509	3.913579396	1	1.261	48.05957878	0	0	1.57	2	0	3	2	0	8	0	0	0.9308	0.86638864	11.3172	0	0	0	0	0	0	0	0	0	0	0	0
277	1,1,2-trifluoro-1-bromo-2-chloroethane	BrC(F)(F)C(Cl)F	-50.969	9251	http://goo.gl/mouej	W.E. Acree Jr. Data Collection 2011	0.138	0.37	0.07	0.04	0.7409	2.227	haloalkane	20111213	11.99782584	78.9183372	-0.237486092	0.380804468	4.275853584	7.733003981	1	3.156	197.3810878	0	1	1.13	2	0	4	6	0	8	0	0	2.4003	5.76144009	24.5413	0	0	0	0	0	0	0	0	0	0	0	0
283	1,1-difluoro-1,2,2-trichloroethane	ClC(Cl)C(Cl)(F)F	-54.779	9253	http://goo.gl/mouej	W.E. Acree Jr. Data Collection 2011	0.116	0.38	0.09	0.02	0.793	2.5	haloalkane	20111213	11.99782585	34.97085332	-0.197890793	0.409466625	4.4756483	8.668502546	1	2.955	169.3850317	0	1	1.13	2	0	4	6	0	8	0	0	2.4944	6.22203136	26.6513	0	0	0	0	0	0	0	0	0	0	0	0
274	1,1,2-trifluoro-1,2-dichloroethane	ClC(F)(F)C(Cl)F	-78	9254	http://goo.gl/mouej	W.E. Acree Jr. Data Collection 2011	-0.086	0.37	0.09	0.03	0.6883	1.83	haloalkane	20111213	11.99782583	34.96985323	-0.23687775	0.398318336	3.967	6.626115292	1	2.818	152.9304974	0	1	1.13	2	0	4	6	0	8	0	0	2.1965	4.82461225	21.7328	0	0	0	0	0	0	0	0	0	0	0	0
161	pentafluoroethane	FC(F)C(F)(F)F	-103	9256	http://goo.gl/mouej	W.E. Acree Jr. Data Collection 2011	-0.51	0	0.105	0.064	0.4789	0.1	fluoroalkane	20111213	11.99782578	19.00289689	-0.200910087	0.469060391	2.421424319	3.551039529	1	2.544	120.0214286	0	1	1.13	2	0	4	6	0	8	0	0	1.7019	2.89646361	11.9795	0	0	0	0	0	0	0	0	0	0	0	0
163	1,1,2,2-tetrafluoroethane	FC(F)C(F)F	-89	9286	http://goo.gl/mouej	W.E. Acree Jr. Data Collection 2011	-0.39	0.24	0.1	0.12	0.4612	0.394	fluoroalkane	20111213	11.99782582	19.00203254	-0.226873281	0.32104463	2.467344196	3.607331696	1	2.028	102.0309662	0	1	1.24	2	0	4	5	0	8	0	0	1.2076	1.45829776	11.0898	0	0	0	0	0	0	0	0	0	0	0	0
820	1,2-difluorobenzene	Fc1ccccc1F	-34	9325	http://goo.gl/mouej	W.E. Acree Jr. Data Collection 2011	0.39	0.63	0	0.06	0.7518	2.843	haloaromatic	20111213	11.99752359	19.00060236	-0.234004941	0.189282442	3.810999208	6.210415647	0	2.344	114.0929848	0	0	1.9	0	6	5	8	0	12	6	6	2.241	5.022081	26.4908	0	1	1	1	1	0	0	0	1	0	0	0
1618	2-fluorophenol	Fc1ccccc1O	15.37	9326	http://goo.gl/mouej	W.E. Acree Jr. Data Collection 2011	0.66	0.69	0.61	0.26	0.7928	3.453	phenol derivative	20111213	11.99635524	18.99840442	-0.382233969	0.152849635	3.95680855	6.674148382	0	1.777	112.1019273	0	0	1.9	0	7	5	8	0	13	6	6	1.7681	3.12617761	27.9685	0	1	1	1	1	0	0	0	1	0	0	0
1475	4-fluoroaniline	Fc1ccc(N)cc1	-1.4	9349	http://goo.gl/mouej	W.E. Acree Jr. Data Collection 2011	0.76	1.09	0.2	0.4	0.8339	4.007	aromatic amine	20111213	11.85	18.99840428	-0.302469327	0.216449828	3.907309691	7.322008182	0	1.366	111.1171663	0	0	1.9	0	7	6	8	0	14	6	6	1.2889	1.66126321	30.9748	0	1	1	1	1	0	0	0	1	0	0	0
1619	3-fluorophenol	Fc1cccc(O)c1	11.9	9360	http://goo.gl/mouej	W.E. Acree Jr. Data Collection 2011	0.667	0.98	0.68	0.17	0.7928	-123	phenol derivative	20111213	11.85	18.99840442	-0.360321403	0.226538931	3.897996201	6.691147115	0	1.777	112.1019273	0	0	1.9	0	7	5	8	0	13	6	6	1.7681	3.12617761	27.9685	0	1	1	1	1	0	0	0	1	0	0	0
1742	2-fluoropyridine	c1ccnc(c1)F	-3.989	9363	http://goo.gl/mouej	W.E. Acree Jr. Data Collection 2011	0.489	0.89	0	0.36	0.693	-123	pyridine derivative	20111213	11.99755926	19.00013256	-0.228036235	0.241181462	3.666813013	6.137284144	0	1.02	97.09054893	0	0	1.79	5	6	5	7	0	11	6	6	1.2662	1.60326244	25.1322	0	1	1	1	1	0	0	0	1	0	0	0
173	1-fluorohexane	FCCCCCC	-103	9377	http://goo.gl/mouej	W.E. Acree Jr. Data Collection 2011	0	0.35	0	0.1	0.972	2.951	fluoroalkane	20111213	11.89	18.99840408	-0.250648516	0.089661472	3.158700854	6.687594228	1	3.326	104.1660484	0	4	2.01	6	0	7	6	0	20	0	0	2.8231	7.96989361	29.6444	0	0	0	0	0	0	0	0	0	0	0	0
657	1,1,1-trifluoropropan-2-ol	FC(F)(F)C(O)C	-27.559	9391	http://goo.gl/mouej	W.E. Acree Jr. Data Collection 2011	0.105	0.47	0.37	0.36	0.6431	1.963	alkanols	20111213	11.89	19.00040552	-0.383602043	0.414318105	2.90925	5.47592935	1	1.386	114.066526	0	1	1.35	3	0	4	6	0	12	0	0	1.0269	1.05452361	18.1296	0	0	0	0	0	0	0	0	0	0	0	0
2617	dichlorotetrafluoroethane	FC(F)(F)C(Cl)(Cl)F	-56.6	9392	http://dx.doi.org/10.1021/ci049943w	Jes?s Jover; Ram?n Bosque; and Joaquim Sales. 2004. Determination of Abraham Solute Parameters from Molecular Structure. J. Chem. Inf. Comput. Sci. 44 (3)	-0.19	0.05	0	0	0.706	-123	organic	20040417	11.9978258	34.96985336	-0.202338364	0.465585336	3.4325	7.557904426	1	3.334	170.9209598	0	1	1.02	2	0	4	7	0	8	0	0	2.5896	6.70602816	22.5388	0	0	0	0	0	0	0	0	0	0	0	0
467	ethyl trifluoroacetate	FC(F)(F)C(=O)OCC	-50.549	9411	http://goo.gl/mouej	W.E. Acree Jr. Data Collection 2011	-0.2	0.24	0	0.46	0.7997	1.875	ester	20111213	11.89	19.00040695	-0.308799193	0.478985728	2.91115625	5.345756372	0.75	1.363	142.0766669	0	3	1.35	2	3	6	8	0	14	0	0	1.4581	2.12605561	23.171	0	0	0	0	0	0	0	0	0	0	0	0
2119	fluroxene	FC(F)(F)COC=C	3.691	9461	http://goo.gl/mouej	W.E. Acree Jr. Data Collection 2011	0.183	0.3	0	0.27	0.741	1.6	organic	20111213	11.79	19.00040596	-0.344499647	0.412502048	2.85175	5.339477669	0.5	2.249	126.0772619	0	3	1.46	2	3	6	7	0	13	0	0	1.1421	1.30439241	22.1548	0	0	0	0	0	0	0	0	0	0	0	0
164	1,1,1-trifluoroethane	FC(F)(F)C	-111.15	9484	http://goo.gl/mouej	W.E. Acree Jr. Data Collection 2011	-0.33	0.1	0	0.1	0.4434	0.324	fluoroalkane	20111213	11.89	19.00040409	-0.172297889	0.417985937	2.47725	3.794207159	1	2.058	84.04050372	0	0	1.35	2	0	3	4	0	8	0	0	1.4392	2.07129664	11.7129	0	0	0	0	0	0	0	0	0	0	0	0
1697	1,2-dihydroxy-4-methylbenzene	Oc1ccc(cc1O)C	66.5	9564	http://goo.gl/mouej	W.E. Acree Jr. Data Collection 2011	0.95	1.22	0.85	0.49	0.9747	5.135	benzenediol	20111213	11.89	15.99591816	-0.358750951	0.102997917	4.790390244	7.683944597	0.142857143	1.808	124.1374872	0	0	2.01	NA	8	6	9	0	17	6	6	1.7814	3.17338596	34.4874	0	1	1	1	1	0	0	0	1	0	0	0
1540	3-fluorobenzoic acid	O=C(O)c1cc(F)ccc1	123.5	9574	http://goo.gl/mouej	W.E. Acree Jr. Data Collection 2011	0.6	0.89	0.64	0.27	0.9414	-123	aromatic carboxylic acid	20111213	11.85	18.99840489	-0.327723846	0.290743239	4.03654536	7.90109668	0	1.798	140.1120681	0	1	1.9	NA	9	6	10	0	15	6	6	1.6399	2.68927201	33.0328	1	1	1	1	1	0	0	0	1	0	0	0
2882	4-fluorobenzoic acid	O=C(O)c1ccc(F)cc1	185	9579	http://precedings.nature.com/documents/4243/version/3	ONSChallenge Solubility Data	0.805	0.963	0.362	0.395	0.949	-123	organic solid	20120126	11.85	18.99840489	-0.32772487	0.290648708	3.942532152	7.91178949	0	1.798	140.1120681	0	1	1.9	NA	9	7	10	0	15	6	6	1.6399	2.68927201	33.0328	1	1	1	1	1	0	0	0	1	0	0	0
1365	3-fluoroanisole	Fc1cccc(OC)c1	-35	9581	http://goo.gl/mouej	W.E. Acree Jr. Data Collection 2011	0.571	0.72	0	0.27	0.9337	3.865	aromatic ether	20111213	11.85	18.99840456	-0.348581447	0.226636313	3.97658955	7.319884113	0.142857143	2.098	126.1285447	0	1	2.01	0	7	6	9	0	16	6	6	2.0191	4.07676481	32.7376	0	1	1	1	1	0	0	0	1	0	0	0
2379	fluorobenzene	Fc1ccccc1	-41.4	9614	http://dx.doi.org/10.1021/ci049943w	Jes?s Jover; Ram?n Bosque; and Joaquim Sales. 2004. Determination of Abraham Solute Parameters from Molecular Structure. J. Chem. Inf. Comput. Sci. 44 (3)	0.477	0.57	0	0.1	0.6266	-123	organic	20040417	11.85	18.99840408	-0.206295239	0.215944257	3.839185019	6.326917147	0	2.183	96.10252237	0	0	2.01	0	6	5	7	0	12	6	6	2.0355	4.14326025	26.2744	0	1	1	1	1	0	0	0	1	0	0	0
174	1-fluorooctane	FCCCCCCCC	-40.409	9633	http://goo.gl/mouej	W.E. Acree Jr. Data Collection 2011	-0.02	0.35	0	0.1	1.2538	3.85	fluoroalkane	20111213	11.89	18.99840437	-0.250658126	0.08967786	3.188173077	7.164936791	1	4.464	132.2192832	0	6	2.23	8	0	9	8	0	26	0	0	3.7355	13.95396025	38.8464	0	0	0	0	0	0	0	0	0	0	0	0
95	pinane	CC2(C)C1CC2C(CC1)C	-52	9724	http://goo.gl/mouej	W.E. Acree Jr. Data Collection 2011	0.434	0.6	0	0	1.3	-123	cycloalkane	20111213	11.89	12.11015511	-0.161869444	0.059355605	6.391776033	9.721633427	1	5.143	138.2502925	1	0	2.56	NA	0	5	11	0	28	0	0	3.1228	9.75187984	43.8723	0	3	0	1	0	0	1	0	2	0	0	0
3023	thiaxanthone	O=C1c3c(Sc2c1cccc2)cccc3	210	9873	http://precedings.nature.com/documents/4243/version/3	ONSChallenge Solubility Data	2.061	1.541	0	0.548	1.536	-123	organic solid	20120126	11.85	31.97207171	-0.287620551	0.195131217	5.688432643	11.39310773	0	4.032	212.2685826	0	0	2.67	0	15	8	17	0	23	16	14	3.7774	14.26875076	63.1094	0	3	3	1	1	0	0	0	3	0	0	0
1387	butyrophenone	CCCC(=O)c1ccccc1	12	9893	http://goo.gl/mouej	W.E. Acree Jr. Data Collection 2011	0.788	1.026	0	0.503	1.2957	5.388	aromatic ketone	20111213	11.85	15.99491715	-0.293724532	0.162671019	4.907399426	8.779813135	0.3	2.721	148.2020529	0	3	2.45	NA	8	8	11	0	23	6	6	2.693	7.252249	45.6887	0	1	1	1	1	0	0	0	1	0	0	0
778	indane	c1ccc2c(c1)CCC2	-51.2	9903	http://goo.gl/mouej	W.E. Acree Jr. Data Collection 2011	0.829	0.62	0	0.15	1.0305	4.59	PAH	20111213	11.9	12.1001487	-0.136013049	0.06484136	6.82275	8.573995955	0.333333333	2.915	118.1760306	0	0	2.45	0	6	5	10	0	19	6	6	2.887	8.334769	38.9392	0	2	1	1	1	0	0	1	1	0	0	0
1603	2,4,5-trimethylphenol	Oc1cc(c(cc1C)C)C	72	9911	http://goo.gl/mouej	W.E. Acree Jr. Data Collection 2011	0.85	0.79	0.52	0.44	1.1978	-123	phenol derivative	20111213	11.89	15.99491689	-0.36014419	0.075424763	5.144338936	8.502834094	0.333333333	2.716	136.191317	0	0	2.34	NA	7	6	10	0	22	6	6	3.0212	9.12764944	42.8757	0	1	1	1	1	0	0	0	1	0	0	0
1753	3-formylpyridine	O=Cc1cccnc1	8	9943	http://goo.gl/mouej	W.E. Acree Jr. Data Collection 2011	0.817	1.16	0	0.76	0.8319	-123	pyridine derivative	20111213	11.85	15.99491665	-0.297362904	0.185067794	3.753403589	7.508267086	0	0.466	107.1102273	0	1	1.9	5	8	6	8	0	13	6	6	0.4388	0.19254544	30.4921	0	1	1	1	1	0	0	0	1	0	0	0
1564	3-(4-hydroxyphenyl)propanoic acid	O=C(O)CCc1ccc(O)cc1	129.93	9965	http://goo.gl/mouej	W.E. Acree Jr. Data Collection 2011	1.03	1.41	0.94	0.76	1.2722	-123	aromatic carboxylic acid	20111213	11.85	15.99692145	-0.360464299	0.25921876	3.805567911	8.622129392	0.222222222	1.212	166.1742454	0	3	2.12	NA	7	9	12	0	22	6	6	1.658	2.748964	43.6607	1	1	1	1	1	0	0	0	1	0	0	0
644	cycloheptanol	OC1CCCCCC1	2	9970	http://goo.gl/mouej	W.E. Acree Jr. Data Collection 2011	0.513	0.54	0.32	0.58	1.045	4.407	alkanols	20111213	11.9	15.99491639	-0.392490784	0.121891071	4.847746924	7.423785707	1	1.898	114.1857268	0	0	2.12	0	0	5	8	0	22	0	0	1.9565	3.82789225	33.8757	0	1	0	1	0	0	0	0	0	1	0	0
2594	2-butyne	C(#CC)C	-32.1	9990	http://dx.doi.org/10.1021/ci049943w	Jes?s Jover; Ram?n Bosque; and Joaquim Sales. 2004. Determination of Abraham Solute Parameters from Molecular Structure. J. Chem. Inf. Comput. Sci. 44 (3)	0.261	0.23	0	0.21	0.4572	-123	organic	20040417	11.89	12.11003668	-0.176189995	0.067113251	4.530135677	5.049275898	0.5	1.616	54.09058811	0	0	1.9	4	2	4	3	0	10	0	0	1.8744	3.51337536	19.5676	0	0	0	0	0	0	0	0	0	0	0	0
327	trimethylene oxide	O1CCC1	-97	9994	http://goo.gl/mouej	W.E. Acree Jr. Data Collection 2011	0.319	0.75	0	0.42	0.4814	2.086	ether	20111213	11.99702083	15.99741676	-0.402590319	0.071452529	4.267185597	5.072007189	1	0.168	58.07925714	0	0	1.68	3	0	3	4	0	10	0	0	-0.0685	0.00469225	15.9089	0	1	0	1	0	0	1	0	0	0	0	0
1761	2-aminopyridine	c1ccnc(c1)N	57.75	10008	http://goo.gl/mouej	W.E. Acree Jr. Data Collection 2011	0.98	1.1	0.32	0.63	0.7751	-123	pyridine derivative	20111213	11.99359816	14.00927838	-0.315771604	0.132101874	5.233582958	7.006734748	0	0.681	94.11473042	0	0	1.79	5	7	5	7	0	13	6	6	0.4719	0.22268961	28.915	0	1	1	1	1	0	0	0	1	0	0	0
333	1,3-dioxane	O1CCCOC1	-43.5	10018	http://goo.gl/mouej	W.E. Acree Jr. Data Collection 2011	0.308	0.92	0	0.64	0.681	2.71	ether	20111213	11.99693552	15.99778367	-0.373892701	0.166366226	4.882947194	5.766764517	1	0.115	88.10527947	0	0	1.68	3	0	4	6	0	14	0	0	-0.2171	0.04713241	21.7619	0	1	0	1	0	0	0	0	1	0	0	0
228	2-bromo-2-methylpropane	BrC(C)(C)C	-17.4	10053	http://goo.gl/mouej	W.E. Acree Jr. Data Collection 2011	0.305	0.29	0	0.07	0.8472	2.609	bromoalkane	20111213	11.89	78.91833716	-0.136801646	0.11993442	6.6788775	9.501794581	1	2.428	137.0179383	0	0	1.79	3	0	3	4	0	14	0	0	1.9224	3.69562176	28.0996	0	0	0	0	0	0	0	0	0	0	0	0
197	2-chloro-2-methylpropane	ClC(C)(C)C	-25.75	10054	http://goo.gl/mouej	W.E. Acree Jr. Data Collection 2011	0.142	0.3	0	0.03	0.7946	2.273	chloroalk_ne	20111213	11.89	34.96885285	-0.167033454	0.132514126	5.873737027	8.345901042	1	2.09	92.56734795	0	0	1.79	3	0	3	4	0	14	0	0	1.7779	3.16092841	25.1161	0	0	0	0	0	0	0	0	0	0	0	0
735	trimethyl phosphate	O=P(OC)(OC)OC	-46	10101	http://goo.gl/mouej	W.E. Acree Jr. Data Collection 2011	0.113	1.36	0	0.93	0.9707	3.85	trialkyl phosphate	20111213	11.99654857	30.97376206	-0.319630572	0.453101271	2.689369635	4.918756635	1	-0.69	140.0750558	0	3	1.24	0	5	5	7	0	17	0	0	-0.3513	0.12341169	28.9055	0	0	0	0	0	0	0	0	0	0	0	0
128	2,3-dimethylbuta-1,3-diene	CC(=C)C(=C)C	-76	10124	http://goo.gl/mouej	W.E. Acree Jr. Data Collection 2011	0.352	0.23	0	0.14	0.868	2.69	alkene	20111213	11.89	12.11007471	-0.157858911	0.062724554	5.888625	7.872973656	0.333333333	2.74	82.14382292	0	1	2.12	4	4	4	5	0	16	0	0	2.3078	5.32594084	28.8584	0	0	0	0	0	0	0	0	0	0	0	0
754	1,2,3-trimethylbenzene	c1(cccc(c1C)C)C	-25.1	10236	http://goo.gl/mouej	W.E. Acree Jr. Data Collection 2011	0.728	0.61	0	0.19	1.1391	4.565	alkylbenzene	20111213	11.89	12.11013444	-0.153439957	0.066826801	6.234108438	8.758384981	0.333333333	3.333	120.1919121	0	0	2.45	NA	6	5	9	0	21	6	6	3.2886	10.81488996	41.1816	0	1	1	1	1	0	0	0	1	0	0	0
1608	2,3,5,6-tetramethylphenol	Oc1c(c(cc(c1C)C)C)C	118.5	10244	http://goo.gl/mouej	W.E. Acree Jr. Data Collection 2011	0.88	0.81	0.38	0.44	1.3387	-123	phenol derivative	20111213	11.89	15.99491714	-0.359867084	0.083633533	5.537306059	8.841711616	0.4	2.942	150.2179344	0	0	2.45	NA	7	6	11	0	25	6	6	3.5074	12.30185476	47.9169	0	1	1	1	1	0	0	0	1	0	0	0
1605	3,4,5-trimethylphenol	Oc1cc(c(c(c1)C)C)C	106	10246	http://goo.gl/mouej	W.E. Acree Jr. Data Collection 2011	0.83	0.89	0.58	0.42	1.1978	-123	phenol derivative	20111213	11.89	15.99491689	-0.36040534	0.072932468	4.987152099	8.817199711	0.333333333	2.927	136.191317	0	0	2.34	NA	7	6	10	0	22	6	6	3.0212	9.12764944	42.8757	0	1	1	1	1	0	0	0	1	0	0	0
1604	2,4,6-trimethylphenol	Cc1cc(c(c(c1)C)O)C	72.5	10248	http://goo.gl/mouej	W.E. Acree Jr. Data Collection 2011	0.86	0.78	0.37	0.44	1.1978	-123	phenol derivative	20111213	11.89	15.99491689	-0.35988297	0.082139036	5.301525728	8.370662438	0.333333333	2.505	136.191317	0	0	2.34	NA	7	6	10	0	22	6	6	3.0212	9.12764944	42.8757	0	1	1	1	1	0	0	0	1	0	0	0
1516	2-methylbenzamide	O=C(c1ccccc1C)N	144.5	10254	http://goo.gl/mouej	W.E. Acree Jr. Data Collection 2011	0.95	1.5	0.5	0.72	1.1137	-123	benzamide	20111213	11.99347916	15.99491716	-0.291412173	0.251849808	4.509277266	8.83563188	0.125	1.346	135.1634621	0	1	2.12	NA	9	6	10	0	19	6	6	1.3184	1.73817856	39.6798	0	1	1	1	1	0	0	0	1	0	0	0
1505	1,2-dinitrobenzene	O=[N+]([O-])c1ccccc1[N+]([O-])=O	118.25	10257	http://goo.gl/mouej	W.E. Acree Jr. Data Collection 2011	1.17	1.7	0	0.4	1.0648	5.905	aromatic nitro	20111213	11.999	16.01699756	-0.263560852	0.19562581	3.724766782	8.051886355	0	1.806	168.1072045	0	2	1.46	0	12	6	12	0	16	6	6	1.6188	2.62051344	40.7074	0	1	1	1	1	0	0	0	1	0	0	0
1629	2-iodophenol	Ic1ccccc1O	40.83	10328	http://goo.gl/mouej	W.E. Acree Jr. Data Collection 2011	1.36	1	0.4	0.35	1.0333	4.964	phenol derivative	20111213	11.99635525	126.9044731	-0.385084005	0.110813807	5.941451786	11.88162705	0	2.684	220.0079971	0	0	1.9	0	7	5	8	0	13	6	6	2.1408	4.58302464	40.1602	0	1	1	1	1	0	0	0	1	0	0	0
2128	2-methylfuran	Cc1ccco1	-88.5	10340	http://goo.gl/mouej	W.E. Acree Jr. Data Collection 2011	0.372	0.5	0	0.14	0.677	-123	organic	20111213	11.99396609	16.00053994	-0.374403706	0.108365242	5.210489911	6.412018981	0.2	0.945	82.10072893	0	0	1.9	5	5	4	6	0	12	5	5	1.0793	1.16488849	23.4124	0	1	1	1	1	0	0	1	0	0	0	0
2280	ethynyl benzene	C#Cc1ccccc1	-44.9	10364	http://dx.doi.org/10.1021/ci049943w	Jes?s Jover; Ram?n Bosque; and Joaquim Sales. 2004. Determination of Abraham Solute Parameters from Molecular Structure. J. Chem. Inf. Comput. Sci. 44 (3)	0.679	0.58	0.12	0.24	0.7832	-123	organic	20040417	11.85	12.15008271	-0.165129551	0.143188918	4.716590381	7.898388568	0	2.52	102.1335317	0	0	2.34	NA	8	6	8	0	14	6	6	2.9571	8.74444041	34.1618	0	1	1	1	1	0	0	0	1	0	0	0
2909	benzalaniline	c1ccc(cc1)/C=N/c2ccccc2	50.6	10400	http://precedings.nature.com/documents/4243/version/3	ONSChallenge Solubility Data	1.067	0.786	0	0.256	1.522	-123	organic solid	20120126	11.85	14.00308061	-0.255694662	0.17169647	6.539642441	8.850685969	0	3.376	181.2336182	0	2	2.78	NA	14	10	15	0	25	12	12	3.4265	11.74090225	59.3804	0	2	2	2	2	0	0	0	2	0	0	0
763	pentylbenzene	c1ccccc1CCCCC	-75	10404	http://goo.gl/mouej	W.E. Acree Jr. Data Collection 2011	0.594	0.51	0	0.15	1.421	5.23	alkylbenzene	20111213	11.89	12.11017617	-0.170688749	0.049702993	5.157811639	8.679788708	0.454545455	4.63	148.2451469	0	4	2.67	NA	6	9	11	0	27	6	6	4.141	17.147881	49.5032	0	1	1	1	1	0	0	0	1	0	0	0
1529	4-chloroacetanilide	Clc1ccc(NC(=O)C)cc1	178.67	10411	http://goo.gl/mouej	W.E. Acree Jr. Data Collection 2011	0.98	1.5	0.64	0.51	1.2357	-123	benzamide	20111213	11.85	34.96885313	-0.281054644	0.201021763	4.222355687	8.601519814	0.125	1.898	169.6084589	0	2	2.01	2	9	8	11	0	19	6	6	1.6148	2.60757904	43.945	0	1	1	1	1	0	0	0	1	0	0	0
446	ethyl pentanoate	O=C(OCC)CCCC	-91.1	10420	http://goo.gl/mouej	W.E. Acree Jr. Data Collection 2011	0.049	0.58	0	0.45	1.1693	3.769	ester	20111213	11.89	15.99591816	-0.315931612	0.261469835	4.114713434	6.937952673	0.857142857	2.055	130.1851317	0	5	2.01	5	3	8	8	0	23	0	0	1.9492	3.79938064	35.9897	0	0	0	0	0	0	0	0	0	0	0	0
438	isobutyl propanoate	O=C(OCC(C)C)CC	-71.4	10433	http://goo.gl/mouej	W.E. Acree Jr. Data Collection 2011	0.032	0.53	0	0.47	1.1693	3.635	ester	20111213	11.89	15.99591816	-0.315391773	0.261217885	4.03612071	7.210163763	0.857142857	1.572	130.1851317	0	4	2.01	3	3	7	8	0	23	0	0	1.8798	3.53364804	35.7837	0	0	0	0	0	0	0	0	0	0	0	0
190	1-chloropropane	ClCCC	-122.6	10437	http://goo.gl/mouej	W.E. Acree Jr. Data Collection 2011	0.216	0.4	0	0.1	0.6537	2.202	chloroalk_ne	20111213	11.89	34.96885281	-0.173459134	0.060659366	4.93060579	6.454254732	1	1.756	78.54073055	0	1	1.68	3	0	4	3	0	11	0	0	1.7191	2.95530481	20.5845	0	0	0	0	0	0	0	0	0	0	0	0
52	2,2,4-trimethylpentane	CC(C)CC(C)(C)C	-107.08	10445	http://goo.gl/mouej	W.E. Acree Jr. Data Collection 2011	0	0	0	0	1.236	3.106	alkane	20111213	11.89	12.11011416	-0.159339712	0.061922972	5.9119375	8.904306431	1	4.807	114.2288207	0	2	2.34	5	0	5	7	0	26	0	0	3.3624	11.30573376	38.3795	0	0	0	0	0	0	0	0	0	0	0	0
426	t-butyl acetate	O=C(OC(C)(C)C)C	-62	10446	http://goo.gl/mouej	W.E. Acree Jr. Data Collection 2011	0.025	0.54	0	0.47	1.0284	2.802	ester	20111213	11.89	15.99591765	-0.31005574	0.302029257	3.878934134	7.878628461	0.833333333	1.541	116.1585143	0	2	1.9	3	3	5	7	0	20	0	0	0.9524	0.90706576	31.2166	0	0	0	0	0	0	0	0	0	0	0	0
535	butanamide	O=C(N)CCC	115.15	10464	http://goo.gl/mouej	W.E. Acree Jr. Data Collection 2011	0.42	1.3	0.56	0.68	0.788	-123	alkaneamide	20111213	11.89	15.99491614	-0.281418126	0.197012176	3.87430925	6.461756834	0.75	0.014	87.12051851	0	2	1.68	4	3	5	5	0	15	0	0	0.291	0.084681	23.6938	0	0	0	0	0	0	0	0	0	0	0	0
218	chlorocyclohexane	ClC1CCCCC1	-44	10487	http://goo.gl/mouej	W.E. Acree Jr. Data Collection 2011	0.448	0.48	0	0.1	0.9678	3.832	chloroalk_ne	20111213	11.9	34.96885294	-0.169816723	0.124477046	5.958370366	8.519874242	1	2.64	118.6047013	0	0	2.01	0	0	5	7	0	18	0	0	2.7049	7.31648401	32.3257	0	1	0	1	0	0	0	0	1	0	0	0
408	delta-pentanolactone	O=C1OCCCC1	-13	10488	http://goo.gl/mouej	W.E. Acree Jr. Data Collection 2011	0.441	1.52	0	0.63	0.7789	3.68	carbonate	20111213	11.9	15.99591715	-0.315642075	0.299129271	3.806372274	6.437522218	0.8	0.577	100.1160154	0	0	1.79	5	3	5	7	0	15	0	0	0.7327	0.53684929	24.9087	0	1	0	1	0	0	0	0	1	0	0	0
247	1-iodobutane	ICCCC	-103	10497	http://goo.gl/mouej	W.E. Acree Jr. Data Collection 2011	0.628	0.4	0	0.14	0.9304	3.628	iodoalkane	20111213	11.89	126.904473	-0.170437862	0.049864799	5.480557403	10.21562671	1	2.863	184.0188834	0	2	1.79	4	0	5	4	0	14	0	0	2.8511	8.12877121	33.5161	0	0	0	0	0	0	0	0	0	0	0	0
608	2-heptanol	OC(C)CCCCC	-40.899	10511	http://goo.gl/mouej	W.E. Acree Jr. Data Collection 2011	0.188	0.36	0.33	0.56	1.1536	-123	alkanols	20111213	11.89	15.99491639	-0.392770479	0.05255663	4.542448064	7.130911149	1	2.449	116.2016083	0	4	2.12	7	0	7	7	0	24	0	0	2.2606	5.11031236	35.7547	0	0	0	0	0	0	0	0	0	0	0	0
201	1-chloropentane	ClCCCCC	-99	10512	http://goo.gl/mouej	W.E. Acree Jr. Data Collection 2011	0.21	0.38	0	0.09	0.9355	3.223	chloroalk_ne	20111213	11.89	34.9688529	-0.17346407	0.050750534	5.082233039	7.048141646	1	2.894	106.5939654	0	3	1.9	5	0	6	5	0	17	0	0	2.6315	6.92479225	29.7865	0	0	0	0	0	0	0	0	0	0	0	0
141	cyclohepta-1,3,5-triene	C1=CC/C=CC=C1	-79.75	10534	http://goo.gl/mouej	W.E. Acree Jr. Data Collection 2011	0.764	0.46	0	0.2	0.8573	3.442	alkene	20111213	11.9	12.10010405	-0.163738246	0.036407244	7.086077747	7.310371657	0.142857143	2.768	92.13867731	0	0	2.23	0	6	4	7	0	15	0	0	1.8596	3.45811216	35.5568	0	1	0	1	0	0	0	0	0	1	0	0
714	dibutyl sulfide	S(CCCC)CCCC	-79.9	10536	http://goo.gl/mouej	W.E. Acree Jr. Data Collection 2011	0.345	0.38	0	0.32	1.0123	4.95	dialkyl sulfide	20111213	11.89	31.9720714	-0.170406448	0.049992071	5.327490636	8.999044218	1	3.881	146.2949057	0	6	2.23	4	0	9	8	0	27	0	0	3.4526	11.92044676	46.9333	0	0	0	0	0	0	0	0	0	0	0	0
456	methyl isobutanoate	O=C(OC)C(C)C	-84.85	10571	http://goo.gl/mouej	W.E. Acree Jr. Data Collection 2011	0.087	0.57	0	0.47	0.8875	2.636	ester	20111213	11.89	15.99591715	-0.318782896	0.2637911	4.036119552	7.102596302	0.8	0.787	102.1318969	0	2	1.79	3	3	5	6	0	17	0	0	1.1505	1.32365025	26.6142	0	0	0	0	0	0	0	0	0	0	0	0
1554	2-nitrobenzoic acid	c1ccc(c(c1)C(=O)O)[N+](=O)[O-]	147.62	10616	http://goo.gl/mouej	W.E. Acree Jr. Data Collection 2011	0.99	1.48	0.82	0.53	1.1059	5.9	aromatic carboxylic acid	20111213	11.999	16.00167565	-0.327671026	0.292956086	3.800296972	8.499634243	0	1.529	167.119178	0	2	1.68	NA	12	6	12	0	17	6	6	1.3288	1.76570944	40.1411	1	1	1	1	1	0	0	0	1	0	0	0
433	methyl propanoate	O=C(OC)CC	-87.88	10653	http://goo.gl/mouej	W.E. Acree Jr. Data Collection 2011	0.128	0.6	0	0.45	0.7466	2.431	ester	20111213	11.89	15.99591665	-0.318986625	0.260936153	3.721745615	5.849778862	0.75	0.494	88.10527947	0	2	1.68	3	3	5	5	0	14	0	0	0.688	0.473344	22.0397	0	0	0	0	0	0	0	0	0	0	0	0
1665	3-nitrophenol	O=[N+]([O-])c1cccc(O)c1	96.47	10664	http://goo.gl/mouej	W.E. Acree Jr. Data Collection 2011	1.05	1.57	0.79	0.23	0.9493	5.692	phenol derivative	20111213	11.85	15.9969207	-0.360348332	0.227363711	3.622987123	7.608661954	0	1.508	139.1090371	0	1	1.68	0	10	6	10	0	15	6	6	1.457	2.122849	35.0768	0	1	1	1	1	0	0	0	1	0	0	0
315	methyl propyl ether	O(CCC)C	-107.449	10709	http://goo.gl/mouej	W.E. Acree Jr. Data Collection 2011	0.06	0.25	0	0.45	0.7309	2.09	ether	20111213	11.99646149	15.99794197	-0.410937834	0.063132094	4.166232549	5.676640992	1	0.801	74.12175605	0	2	1.79	3	0	5	4	0	15	0	0	0.923	0.851929	22.2847	0	0	0	0	0	0	0	0	0	0	0	0
3452	terpinen-4-ol	CC1=CCC(CC1)(C(C)C)O	52.511	10756	http://dx.doi.org/10.1016/j.chroma.2012.02.043	T. Karunasekara. C.F. Poole. Determination of Descriptors for Fragrance Compounds by Gas Chromatography and Liquid-Liquid Partitioning Journal of Chromatography A (2012)	0.553	0.584	0.147	0.651	1.4247	5.226	fragrance	20120217	11.99624949	15.99794356	-0.413622083	0.096454602	6.042906135	9.787052468	0.8	1.947	154.2496975	0	1	2.45	NA	2	7	11	0	29	0	0	2.5501	6.50301001	48.3069	0	1	0	1	0	0	0	0	1	0	0	0
106	3-methylbut-1-ene	C=CC(C)C	-168.25	10765	http://goo.gl/mouej	W.E. Acree Jr. Data Collection 2011	0.063	0.06	0	0.05	0.7701	1.933	alkene	20111213	11.89	12.11005553	-0.155063465	0.067067376	5.158493538	7.189276421	0.6	2.754	70.13308702	0	1	2.01	4	2	4	4	0	15	0	0	2.0575	4.23330625	24.7989	0	0	0	0	0	0	0	0	0	0	0	0
375	3-methylbutan-2-one	O=C(C)C(C)C	-92.37	10777	http://goo.gl/mouej	W.E. Acree Jr. Data Collection 2011	0.134	0.65	0	0.51	0.829	2.692	ketone	20111213	11.89	15.99491589	-0.29920633	0.132155909	4.115247014	7.181543707	0.8	0.731	86.13249195	0	1	1.9	4	2	4	5	0	16	0	0	0.8854	0.78393316	25.3962	0	0	0	0	0	0	0	0	0	0	0	0
2428	2,2,3-trimethylpentane	CC(CC)C(C)(C)C	-112.1	10781	http://dx.doi.org/10.1021/ci049943w	Jes?s Jover; Ram?n Bosque; and Joaquim Sales. 2004. Determination of Abraham Solute Parameters from Molecular Structure. J. Chem. Inf. Comput. Sci. 44 (3)	0	0	0	0	0.8488	-123	organic	20040417	11.89	12.11011416	-0.158168268	0.063317183	5.598556974	9.218400949	1	4.807	114.2288207	0	2	2.34	5	0	5	7	0	26	0	0	3.3624	11.30573376	38.3795	0	0	0	0	0	0	0	0	0	0	0	0
379	3-methylpentan-2-one	O=C(C)C(C)CC	-65.969	10788	http://goo.gl/mouej	W.E. Acree Jr. Data Collection 2011	0.11	0.65	0	0.51	0.9697	3.163	ketone	20111213	11.89	15.99491614	-0.299199046	0.132401845	4.27243405	7.803003608	0.833333333	1.3	100.1591094	0	2	2.01	5	2	5	6	0	19	0	0	1.3416	1.79989056	29.9972	0	0	0	0	0	0	0	0	0	0	0	0
603	2-methyl-3-pentanol	OC(CC)C(C)C	-55.689	10790	http://goo.gl/mouej	W.E. Acree Jr. Data Collection 2011	0.207	0.33	0.33	0.63	1.0127	3.315	alkanols	20111213	11.89	15.99491614	-0.392236546	0.07140056	4.896118473	7.56941999	1	1.397	102.1749909	0	2	2.01	5	0	5	6	0	21	0	0	1.735	3.010225	30.9477	0	0	0	0	0	0	0	0	0	0	0	0
380	2-methylpentan-3-one	O=C(CC)C(C)C	-64.979	10791	http://goo.gl/mouej	W.E. Acree Jr. Data Collection 2011	0.117	0.63	0	0.51	0.9697	3.011	ketone	20111213	11.89	15.99491614	-0.298912634	0.134953235	4.429620994	7.495292184	0.833333333	0.984	100.1591094	0	2	2.01	5	2	5	6	0	19	0	0	1.5523	2.40963529	30.0231	0	0	0	0	0	0	0	0	0	0	0	0
2243	diisopropyl ketone	O=C(C(C)C)C(C)C	-69	10797	http://dx.doi.org/10.1021/ci049943w	Jes?s Jover; Ram?n Bosque; and Joaquim Sales. 2004. Determination of Abraham Solute Parameters from Molecular Structure. J. Chem. Inf. Comput. Sci. 44 (3)	0.072	0.6	0	0.51	0.8096	-123	organic	20040417	11.89	15.99491639	-0.298617594	0.13774251	4.743995418	7.809320895	0.857142857	1.277	114.1857268	0	2	2.12	5	2	5	7	0	22	0	0	2.0148	4.05941904	34.5976	0	0	0	0	0	0	0	0	0	0	0	0
804	1,8-dimethylnaphthalene	c1(cccc2cccc(c12)C)C	65	10813	http://goo.gl/mouej	W.E. Acree Jr. Data Collection 2011	1.402	1.01	0	0.21	1.3672	6.653	alkylnaphthalene	20111213	11.89	12.11019763	-0.150821661	0.069397979	6.576034671	10.12325668	0.166666667	4.162	156.2241198	0	0	2.78	NA	10	6	13	0	24	11	10	3.7108	13.77003664	52.5906	0	2	2	1	1	0	0	0	2	0	0	0
800	1,4-dimethylnaphthalene	c1cccc2c(ccc(c12)C)C	7.6	10829	http://goo.gl/mouej	W.E. Acree Jr. Data Collection 2011	1.411	1.04	0	0.19	1.3672	6.516	alkylnaphthalene	20111213	11.89	12.11019763	-0.150944747	0.069278678	6.497296238	9.80988697	0.166666667	4.162	156.2241198	0	0	2.78	NA	10	6	13	0	24	11	10	3.7108	13.77003664	52.5906	0	2	2	1	1	0	0	0	2	0	0	0
1669	2,6-dinitrophenol	O=[N+]([O-])c1cccc([N+]([O-])=O)c1O	63.5	10837	http://goo.gl/mouej	W.E. Acree Jr. Data Collection 2011	1.22	2.04	0.17	0.48	1.1235	-123	phenol derivative	20111213	11.99635505	15.99999298	-0.379815271	0.160459183	3.72671875	7.98592091	0	3.116	184.1066094	0	2	1.35	0	13	7	13	0	17	6	6	1.3514	1.82628196	42.4015	0	1	1	1	1	0	0	0	1	0	0	0
798	1,2-dimethylnaphthalene	c2c1ccccc1c(c(c2)C)C	1.6	10841	http://goo.gl/mouej	W.E. Acree Jr. Data Collection 2011	1.431	0.97	0	0.25	1.3672	6.473	alkylnaphthalene	20111213	11.89	12.11019763	-0.14936121	0.070830831	6.410349511	9.808884595	0.166666667	4.162	156.2241198	0	0	2.78	NA	10	7	13	0	24	11	10	3.7108	13.77003664	52.5906	0	2	2	1	1	0	0	0	2	0	0	0
803	1,7-dimethylnaphthalene	c12c(cccc1ccc(c2)C)C	-13.9	10849	http://goo.gl/mouej	W.E. Acree Jr. Data Collection 2011	1.362	0.99	0	0.22	1.3672	6.405	alkylnaphthalene	20111213	11.89	12.11019763	-0.150948974	0.069273766	6.174569995	9.808882814	0.166666667	4.162	156.2241198	0	0	2.78	NA	10	7	13	0	24	11	10	3.7108	13.77003664	52.5906	0	2	2	1	1	0	0	0	2	0	0	0
799	1,3-dimethylnaphthalene	c12ccccc1c(cc(c2)C)C	-6	10850	http://goo.gl/mouej	W.E. Acree Jr. Data Collection 2011	1.384	0.94	0	0.23	1.3672	6.312	alkylnaphthalene	20111213	11.89	12.11019763	-0.150823254	0.069395571	6.253163033	9.651700869	0.166666667	4.162	156.2241198	0	0	2.78	NA	10	7	13	0	24	11	10	3.7108	13.77003664	52.5906	0	2	2	1	1	0	0	0	2	0	0	0
802	1,6-dimethylnaphthalene	c12cccc(c1ccc(c2)C)C	-16.9	10851	http://goo.gl/mouej	W.E. Acree Jr. Data Collection 2011	1.369	0.94	0	0.21	1.3672	6.347	alkylnaphthalene	20111213	11.89	12.11019763	-0.150953107	0.069269766	6.135273302	9.651700106	0.166666667	4.162	156.2241198	0	0	2.78	NA	10	7	13	0	24	11	10	3.7108	13.77003664	52.5906	0	2	2	1	1	0	0	0	2	0	0	0
1633	2,3-dichlorophenol	Clc1c(O)cccc1Cl	57.67	10857	http://goo.gl/mouej	W.E. Acree Jr. Data Collection 2011	0.96	0.94	0.48	0.2	1.0199	-123	phenol derivative	20111213	11.99856245	34.97015535	-0.35783143	0.144444547	5.327683445	9.41263776	0	2.86	163.0014585	0	0	1.79	0	7	5	9	0	13	6	6	2.8914	8.36019396	37.3617	0	1	1	1	1	0	0	0	1	0	0	0
1511	1-bromo-2-nitrobenzene	O=[N+]([O-])c1ccccc1Br	42.67	10864	http://goo.gl/mouej	W.E. Acree Jr. Data Collection 2011	1.18	1.32	0	0.26	1.066	-123	aromatic nitro	20111213	11.99885125	78.91851804	-0.150042566	0.147120368	3.98270677	9.963498591	0	2.712	202.0052194	0	1	1.68	0	9	6	10	0	14	6	6	2.4728	6.11473984	41.0055	0	1	1	1	1	0	0	0	1	0	0	0
1549	2-methoxybenzoic acid	O=C(O)c1ccccc1OC	100.5	10892	http://goo.gl/mouej	W.E. Acree Jr. Data Collection 2011	0.899	1.41	0.45	0.62	1.1313	5.636	aromatic carboxylic acid	20111213	11.99629188	15.99870337	-0.376715017	0.293233467	4.179743354	8.446758337	0.125	1.552	152.147628	0	2	2.01	NA	10	6	11	0	19	6	6	1.418	2.010724	39.2796	1	1	1	1	1	0	0	0	1	0	0	0
1677	3-phenylphenol	Oc2cc(c1ccccc1)ccc2	78	10903	http://goo.gl/mouej	W.E. Acree Jr. Data Collection 2011	1.56	1.41	0.59	0.45	1.3829	-123	phenol derivative	20111213	11.85	15.99491765	-0.360413345	0.179189318	4.988706235	9.517209934	0	3.556	170.2076432	0	1	2.67	0	13	8	14	0	23	12	12	3.081	9.492561	52.8883	0	2	2	2	2	0	0	0	2	0	0	0
805	2,3-dimethylnapthalene	c12ccccc1cc(c(c2)C)C	105	10908	http://goo.gl/mouej	W.E. Acree Jr. Data Collection 2011	1.402	0.85	0	0.28	1.3672	6.31	alkylnaphthalene	20111213	11.89	12.11019763	-0.153257817	0.067067938	6.405098638	9.338330606	0.166666667	4.162	156.2241198	0	0	2.78	NA	10	7	13	0	24	11	10	3.7108	13.77003664	52.5906	0	2	2	1	1	0	0	0	2	0	0	0
806	2,6-dimethylnaphthalene	Cc1ccc2cc(ccc2c1)C	112	10909	http://goo.gl/mouej	W.E. Acree Jr. Data Collection 2011	1.347	0.82	0	0.25	1.3672	6.146	alkylnaphthalene	20111213	11.89	12.11019763	-0.154889866	0.065546014	6.109679022	9.338326529	0.166666667	4.162	156.2241198	0	0	2.78	NA	10	8	13	0	24	11	10	3.7108	13.77003664	52.5906	0	2	2	1	1	0	0	0	2	0	0	0
1736	3,4-dimethylpyridine	n1ccc(c(c1)C)C	-11	10937	http://goo.gl/mouej	W.E. Acree Jr. Data Collection 2011	0.676	0.85	0	0.62	0.9571	4.317	pyridine derivative	20111213	11.89	14.00307756	-0.263749243	0.068062311	5.999152035	8.052282037	0.285714286	1.433	107.1533213	0	0	2.12	5	6	5	8	0	17	6	6	1.6518	2.72844324	33.9835	0	1	1	1	1	0	0	0	1	0	0	0
395	2-methylcyclohexanone	O=C1CCCCC1C	-14	10939	http://goo.gl/mouej	W.E. Acree Jr. Data Collection 2011	0.372	0.83	0	0.56	1.002	4.05	ketone	20111213	11.89	15.99491639	-0.298894242	0.135505115	4.514247057	7.978138047	0.857142857	1.213	112.1698453	0	0	2.12	NA	2	5	8	0	20	0	0	1.6369	2.67944161	32.8219	0	1	0	1	0	0	0	0	1	0	0	0
1732	2,3-dimethylpyridine	n1cccc(c1C)C	-17	10940	http://goo.gl/mouej	W.E. Acree Jr. Data Collection 2011	0.657	0.77	0	0.62	0.9571	4.045	pyridine derivative	20111213	11.89	14.00307756	-0.260656876	0.076432037	5.915794192	7.969028305	0.285714286	1.311	107.1533213	0	0	2.12	6	6	5	8	0	17	6	6	1.4482	2.09728324	33.5338	0	1	1	1	1	0	0	0	1	0	0	0
1545	3-bromobenzoic acid	O=C(O)c1cc(Br)ccc1	156	10972	http://goo.gl/mouej	W.E. Acree Jr. Data Collection 2011	1	1.1	0.64	0.27	1.1067	5.526	aromatic carboxylic acid	20111213	11.85	78.91833724	-0.327721445	0.290699064	4.236901465	9.769816955	0	2.435	201.0171929	0	1	1.9	NA	9	6	10	0	15	6	6	2.1828	4.76461584	40.4392	1	1	1	1	1	0	0	0	1	0	0	0
1546	4-bromobenzoic acid	O=C(O)c1ccc(Br)cc1	253.88	10980	http://goo.gl/mouej	W.E. Acree Jr. Data Collection 2011	1	1.01	0.63	0.26	1.1067	5.399	aromatic carboxylic acid	20111213	11.85	78.91833724	-0.327722015	0.290645801	4.139620261	9.563098469	0	2.435	201.0171929	0	1	1.9	NA	9	7	10	0	15	6	6	2.1828	4.76461584	40.4392	1	1	1	1	1	0	0	0	1	0	0	0
1571	4-acetylbenzoic acid	O=C(O)c1ccc(C(=O)C)cc1	209	10986	http://goo.gl/mouej	W.E. Acree Jr. Data Collection 2011	0.94	1.33	0.66	0.67	1.2292	-123	aromatic carboxylic acid	20111213	11.85	15.99692145	-0.327847625	0.290343518	4.106312187	8.497354994	0.111111111	1.514	164.1583639	0	2	2.12	NA	11	8	12	0	20	6	6	1.1743	1.37898049	43.2192	1	1	1	1	1	0	0	0	1	0	0	0
1461	3-ethylaniline	Nc1cc(ccc1)CC	-36	10991	http://goo.gl/mouej	W.E. Acree Jr. Data Collection 2011	0.94	0.95	0.23	0.45	1.098	-123	aromatic amine	20111213	11.89	14.00307807	-0.302463321	0.065271441	5.508391996	8.402132148	0.25	2.106	121.1799387	0	1	2.23	NA	7	6	9	0	20	6	6	2.0258	4.10386564	40.4006	0	1	1	1	1	0	0	0	1	0	0	0
1712	3-methylbenzyl alcohol	OCc1cccc(c1)C	17.521	10992	http://goo.gl/mouej	W.E. Acree Jr. Data Collection 2011	0.815	0.9	0.33	0.59	1.057	-123	aromatic alkanol	20111213	11.89	15.99491664	-0.391082264	0.069257473	4.352184456	8.050513282	0.25	1.648	122.1646996	0	1	2.23	NA	6	6	9	0	19	6	6	1.7117	2.92991689	37.9151	0	1	1	1	1	0	0	0	1	0	0	0
1495	diphenylamine	c1ccc(cc1)Nc2ccccc2	52.98	11003	http://goo.gl/mouej	W.E. Acree Jr. Data Collection 2011	1.583	1.277	0.17	0.495	1.424	-123	aromatic amine	20111213	11.85	14.0030801	-0.258826567	0.141197491	6.575886719	8.928210308	0	3.234	169.2228823	0	2	2.67	0	13	9	14	0	24	12	12	3.3801	11.42507601	54.5442	0	2	2	2	2	0	0	0	2	0	0	0
1710	4-methylbenzyl alcohol	OCc1ccc(cc1)C	60.5	11021	http://goo.gl/mouej	W.E. Acree Jr. Data Collection 2011	0.81	0.88	0.39	0.6	1.0569	4.584	aromatic alkanol	20111213	11.89	15.99491664	-0.391082401	0.06923216	4.312887602	7.89332608	0.25	1.648	122.1646996	0	1	2.23	NA	6	7	9	0	19	6	6	1.7117	2.92991689	37.9151	0	1	1	1	1	0	0	0	1	0	0	0
609	heptan-4-ol	OC(CCC)CCC	-41.6	11029	http://goo.gl/mouej	W.E. Acree Jr. Data Collection 2011	0.18	0.36	0.33	0.56	1.1536	3.85	alkanols	20111213	11.89	15.99491639	-0.392490852	0.055137027	4.896114916	7.483758374	1	2.238	116.2016083	0	4	2.12	7	0	7	7	0	24	0	0	2.3281	5.42004961	35.6779	0	0	0	0	0	0	0	0	0	0	0	0
860	1-bromo-4-iodobenzene	Ic1ccc(Br)cc1	91.33	11038	http://goo.gl/mouej	W.E. Acree Jr. Data Collection 2011	1.5	0.99	0	0.04	1.1496	-123	haloaromatic	20111213	11.85	126.9044731	-0.170094648	0.135947708	7.380871992	12.04519217	0	3.888	282.9041794	0	0	1.9	0	6	6	8	0	12	6	6	3.1566	9.96412356	46.0889	0	1	1	1	1	0	0	0	1	0	0	0
1734	2,5-dimethylpyridine	n1cc(ccc1C)C	-16	11042	http://goo.gl/mouej	W.E. Acree Jr. Data Collection 2011	0.633	0.74	0	0.62	0.9571	3.986	pyridine derivative	20111213	11.89	14.00307756	-0.260657386	0.074808316	5.680015372	7.498302595	0.285714286	1.311	107.1533213	0	0	2.12	6	6	6	8	0	17	6	6	1.4482	2.09728324	33.5338	0	1	1	1	1	0	0	0	1	0	0	0
437	butyl propanoate	O=C(OCCCC)CC	-89	11045	http://goo.gl/mouej	W.E. Acree Jr. Data Collection 2011	0.058	0.56	0	0.47	1.1693	3.833	ester	20111213	11.89	15.99591816	-0.315656473	0.261208917	3.996823602	6.581426299	0.857142857	1.844	130.1851317	0	5	2.01	4	3	8	8	0	23	0	0	2.0167	4.06707889	35.9129	0	0	0	0	0	0	0	0	0	0	0	0
600	2-methyl-2-pentanol	OC(C)(C)CCC	-102.67	11056	http://goo.gl/mouej	W.E. Acree Jr. Data Collection 2011	0.169	0.3	0.31	0.64	1.0127	3.24	alkanols	20111213	11.89	15.99491614	-0.389824147	0.060080217	5.053301609	7.79812944	1	1.728	102.1749909	0	2	2.01	5	0	5	6	0	21	0	0	1.5532	2.41243024	31.1903	0	0	0	0	0	0	0	0	0	0	0	0
1737	3,5-dimethylpyridine	n1cc(cc(c1)C)C	-7.8	11077	http://goo.gl/mouej	W.E. Acree Jr. Data Collection 2011	0.659	0.79	0	0.6	0.9571	4.214	pyridine derivative	20111213	11.89	14.00307756	-0.263498922	0.074921137	5.835193952	7.65534833	0.285714286	1.222	107.1533213	0	0	2.12	5	6	5	8	0	17	6	6	1.6518	2.72844324	33.9835	0	1	1	1	1	0	0	0	1	0	0	0
1682	3-aminophenol	c1cc(cc(c1)O)N	124.25	11080	http://goo.gl/mouej	W.E. Acree Jr. Data Collection 2011	1.13	1.64	0.74	0.57	0.8749	5.304	phenol derivative	20111213	11.99355095	15.99491666	-0.360379887	0.073528755	4.730433478	7.457086996	0	0.799	109.1261088	0	0	1.9	0	8	5	8	0	15	6	6	0.816	0.665856	32.4525	0	1	1	1	1	0	0	0	1	0	0	0
1638	3,5-dichlorophenol	Clc1cc(O)cc(Cl)c1	67.33	11083	http://goo.gl/mouej	W.E. Acree Jr. Data Collection 2011	1.02	1	0.91	0	1.0199	-123	phenol derivative	20111213	11.85	34.96985331	-0.360286421	0.188976274	5.083183729	8.8444273	0	2.86	163.0014585	0	0	1.79	0	7	5	9	0	13	6	6	2.8914	8.36019396	37.3617	0	1	1	1	1	0	0	0	1	0	0	0
4019	Iodobenzene	C1=CC=C(C=C1)I	-31.1	11087	http://dx.doi.org/10.1016/j.tca.2014.08.024	Mikhail A. Varfolomeeva. Ilnaz T. Rakipova. William E. Acree Jr.. Michela Brumfieldb. Michael H. Abrahamc.Examination of Hydrogen Bonding Interactions between Dissolved Solutes and Alkylbenzene Solvents Based on Abraham Model Correlations Derived From Measured Enthalpies of Solvation. Thermochimica Acta. 2014	1.188	0.82	0	0.12	0.9746	4.502	organic	20140902	11.99891356	126.9045783	-0.128602757	0.098455936	6.91874546	11.65159568	0	3.09	204.0085921	0	0	2.01	0	6	5	7	0	12	6	6	2.4082	5.79942724	38.4661	0	1	1	1	1	0	0	0	1	0	0	0
376	hexan-2-one	O=C(C)CCCC	-56.12	11095	http://goo.gl/mouej	W.E. Acree Jr. Data Collection 2011	0.136	0.68	0	0.51	0.9697	3.286	ketone	20111213	11.89	15.99491614	-0.299497387	0.129623355	4.036652902	6.859892595	0.833333333	1.576	100.1591094	0	3	2.01	6	2	6	6	0	19	0	0	1.3353	1.78302609	30.0237	0	0	0	0	0	0	0	0	0	0	0	0
131	penta-1,4-diene	C=CCC=C	-148.27	11099	http://goo.gl/mouej	W.E. Acree Jr. Data Collection 2011	0.185	0.14	0	0.1	0.7271	1.998	alkene	20111213	11.79	12.21002884	-0.304995312	0.115305337	5.006104814	6.722005558	0.2	2.642	68.11720551	0	2	2.01	5	2	5	4	0	13	0	0	1.8712	3.50138944	24.8954	0	0	0	0	0	0	0	0	0	0	0	0
1876	butyl urea	O=C(N)NCCCC	96	11107	http://goo.gl/mouej	W.E. Acree Jr. Data Collection 2011	0.372	1.45	0.62	0.67	1.0284	-123	urea	20111213	11.89	15.99491689	-0.26212823	0.269297378	3.90844927	6.884393518	0.8	0.182	116.1617799	0	4	1.68	4	4	7	7	0	20	0	0	0.4925	0.24255625	31.9125	0	0	0	0	0	0	0	0	0	0	0	0
132	hexa-1,5-diene	C=CCCC=C	-140.9	11110	http://goo.gl/mouej	W.E. Acree Jr. Data Collection 2011	0.191	0.15	0	0.1	0.868	2.45	alkene	20111213	11.79	12.21003864	-0.306803057	0.113410186	5.065291462	6.953009198	0.333333333	3.022	82.14382292	0	3	2.12	6	2	6	5	0	16	0	0	2.3274	5.41679076	29.4964	0	0	0	0	0	0	0	0	0	0	0	0
140	1,3-cyclohexadiene	C1=CC=C/CC/1	-89	11117	http://goo.gl/mouej	W.E. Acree Jr. Data Collection 2011	0.515	0.3	0	0.07	0.759	2.917	alkene	20111213	11.9	12.1000824	-0.160791091	0.046115658	6.616961078	6.85961347	0.333333333	2.454	80.12794141	0	0	2.12	0	4	4	6	0	14	0	0	1.848	3.415104	29.8392	0	1	0	1	0	0	0	0	1	0	0	0
111	1-heptene	C=CCCCCC	-119.46	11121	http://goo.gl/mouej	W.E. Acree Jr. Data Collection 2011	0.092	0.08	0	0.07	1.0519	3.063	alkene	20111213	11.89	12.11009426	-0.170688839	0.049604792	5.088451662	7.097647813	0.714285714	3.957	98.18632183	0	4	2.23	7	2	7	6	0	21	0	0	3.1743	10.07618049	34.0533	0	0	0	0	0	0	0	0	0	0	0	0
414	butyl formate	O=COCCCC	-91.75	11125	http://goo.gl/mouej	W.E. Acree Jr. Data Collection 2011	0.121	0.63	0	0.38	0.8875	2.958	ester	20111213	11.89	15.99591715	-0.318305897	0.248178538	3.041700383	6.342634336	0.8	1.355	102.1318969	0	4	1.79	4	3	7	6	0	17	0	0	1.271	1.615441	27.214	0	0	0	0	0	0	0	0	0	0	0	0
155	fluoromethane	FC	-142.32	11148	http://goo.gl/mouej	W.E. Acree Jr. Data Collection 2011	0.066	0.35	0	0.09	0.2672	0.057	fluoroalkane	20111213	11.99827146	19.00013176	-0.287298675	0.111724216	1.92035499	2.54114501	1	0.903	34.03296138	0	0	1.46	0	0	2	1	0	5	0	0	0.582	0.338724	6.5692	0	0	0	0	0	0	0	0	0	0	0	0
256	chlorofluoromethane	ClCF	-133	11153	http://goo.gl/mouej	W.E. Acree Jr. Data Collection 2011	0.042	0.61	0.07	0.04	0.3896	0.982	haloalkane	20111213	11.99827142	34.96885279	-0.253124689	0.216538545	2.910773586	4.484727679	1	1.382	68.4779582	0	0	1.35	0	0	3	2	0	5	0	0	0.775	0.600625	11.5198	0	0	0	0	0	0	0	0	0	0	0	0
2543	chloroiodomethane	ClCI	-79.429	11154	http://dx.doi.org/10.1021/ci049943w	Jes?s Jover; Ram?n Bosque; and Joaquim Sales. 2004. Determination of Abraham Solute Parameters from Molecular Structure. J. Chem. Inf. Comput. Sci. 44 (3)	0.845	0.66	0.13	0.08	0.5871	-123	organic	20040417	11.99989465	126.9045783	-0.162159699	0.156018317	6.688999152	9.978725926	1	2.057	176.384028	0	0	1.35	0	0	3	2	0	5	0	0	1.6864	2.84394496	24.4153	0	0	0	0	0	0	0	0	0	0	0	0
2026	tetramethyltin	C[Sn](C)(C)C	-34.429	11171	http://goo.gl/mouej	W.E. Acree Jr. Data Collection 2011	0.324	0.11	0	0.1	1.0431	2.651	organometalic	20111213	NA	NA	NA	NA	NA	NA	1	2.112	178.8483409	0	0	1.79	0	0	3	4	0	17	0	0	1.6572	2.74631184	22.1964	0	0	0	0	0	0	0	0	0	0	0	0
605	2,3-dimethyl-2-butanol	CC(C)C(C)(C)O	-12	11180	http://goo.gl/mouej	W.E. Acree Jr. Data Collection 2011	0.208	0.27	0.31	0.65	1.0127	3.223	alkanols	20111213	11.99635526	15.9979425	-0.414921179	0.087525509	5.206330986	8.116670047	1	1.456	102.1749909	0	1	2.01	4	0	4	6	0	21	0	0	1.4163	2.00590569	31.0611	0	0	0	0	0	0	0	0	0	0	0	0
562	2,2-dimethylbutanoic acid	O=C(O)C(C)(C)CC	-14	11193	http://goo.gl/mouej	W.E. Acree Jr. Data Collection 2011	0.186	0.55	0.6	0.51	1.0284	3.681	alkanoic acid	20111213	11.89	15.99591765	-0.33113669	0.264562097	4.193307334	8.667002838	0.833333333	1.236	116.1585143	0	2	1.9	4	3	5	7	0	20	0	0	1.7726	3.14211076	30.9471	1	0	0	0	0	0	0	0	0	0	0	0
617	2,3-dimethyl-3-pentanol	OC(C)(CC)C(C)C	-25.759	11194	http://goo.gl/mouej	W.E. Acree Jr. Data Collection 2011	0.19	0.3	0.31	0.63	1.1536	3.817	alkanols	20111213	11.89	15.99491639	-0.389294959	0.073158208	5.524839761	8.741254443	1	1.814	116.2016083	0	2	2.12	5	0	5	7	0	24	0	0	1.94	3.7636	35.5853	0	0	0	0	0	0	0	0	0	0	0	0
615	3-ethyl-3-pentanol	OC(CC)(CC)CC	-12.75	11210	http://goo.gl/mouej	W.E. Acree Jr. Data Collection 2011	0.234	0.3	0.31	0.64	1.1536	3.838	alkanols	20111213	11.89	15.99491639	-0.389295909	0.067485933	5.52478773	8.741253321	1	1.875	116.2016083	0	3	2.12	5	0	5	7	0	24	0	0	2.1444	4.59845136	35.6377	0	0	0	0	0	0	0	0	0	0	0	0
2027	tetraethyltin	CC[Sn](CC)(CC)CC	-3.029	11212	http://goo.gl/mouej	W.E. Acree Jr. Data Collection 2011	0.464	0.18	0	0.13	1.6067	4.923	organometalic	20111213	NA	NA	NA	NA	NA	NA	1	3.544	234.9548106	0	4	2.23	2	0	5	8	0	29	0	0	3.4464	11.87767296	40.4636	0	0	0	0	0	0	0	0	0	0	0	0
610	3-methyl-3-hexanol	OC(C)(CC)CCC	-44.579	11216	http://goo.gl/mouej	W.E. Acree Jr. Data Collection 2011	0.198	0.3	0.31	0.64	1.1536	3.805	alkanols	20111213	11.89	15.99491639	-0.389556606	0.06258737	5.255771899	8.426878947	1	2.086	116.2016083	0	3	2.12	6	0	6	7	0	24	0	0	2.0769	4.31351361	35.7145	0	0	0	0	0	0	0	0	0	0	0	0
2214	methyl isopropyl ether	O(C(C)C)C	38.591	11228	http://dx.doi.org/10.1021/ci049943w	Jes?s Jover; Ram?n Bosque; and Joaquim Sales. 2004. Determination of Abraham Solute Parameters from Molecular Structure. J. Chem. Inf. Comput. Sci. 44 (3)	0.059	0.22	0	0.54	0.5159	-123	organic	20040417	11.99646149	15.99794197	-0.408402418	0.063651107	4.326312595	6.226253344	1	0.903	74.12175605	0	1	1.79	3	0	4	4	0	15	0	0	0.7768	0.60341824	22.1787	0	0	0	0	0	0	0	0	0	0	0	0
512	dimethylethylamine	N(CC)(C)C	-140	11230	http://goo.gl/mouej	W.E. Acree Jr. Data Collection 2011	0.094	0.18	0	0.64	0.772	2.125	alkylamine	20111213	11.993657	14.00909827	-0.345577532	0.023162198	5.043240354	6.660977412	1	0.486	73.13699509	0	1	1.79	2	0	4	4	1	16	0	0	0.6689	0.44742721	24.7361	0	0	0	0	0	0	0	0	0	0	0	0
2641	3-methyl-2-butanol	OC(C)C(C)C	25.931	11239	http://dx.doi.org/10.1021/ci049943w	Jes?s Jover; Ram?n Bosque; and Joaquim Sales. 2004. Determination of Abraham Solute Parameters from Molecular Structure. J. Chem. Inf. Comput. Sci. 44 (3)	0.194	0.33	0.33	0.56	0.6138	-123	organic	20040417	11.89	15.99491589	-0.392503871	0.07120698	4.581745947	7.25563629	1	1.039	88.14837346	0	1	1.9	4	0	4	5	0	18	0	0	1.2113	1.46724769	26.4235	0	0	0	0	0	0	0	0	0	0	0	0
1878	1,1-diemthyl urea	O=C(N)N(C)C	181.75	11244	http://goo.gl/mouej	W.E. Acree Jr. Data Collection 2011	0.44	1.29	0.45	0.9	0.7466	3.603	urea	20111213	11.99373187	15.99491641	-0.28106552	0.271481123	3.947746646	6.737991843	0.666666667	-1.026	88.10854506	0	1	1.46	0	4	4	5	0	14	0	0	-0.6303	0.39727809	22.936	0	0	0	0	0	0	0	0	0	0	0	0
1862	N-nitrosodiisopropylamine	O=NN(C(C)C)C(C)C	48	11265	http://goo.gl/mouej	W.E. Acree Jr. Data Collection 2011	0.3	0.95	0	0.67	1.1693	4.417	N-nitrosoamine	20111213	11.89	15.99491715	-0.157980684	0.107443637	3.485997196	8.154011177	1	1.491	130.1883973	0	3	1.79	3	3	5	8	0	23	0	0	1.5434	2.38208356	38.3829	0	0	0	0	0	0	0	0	0	0	0	0
2870	3-nitrophthalimide	[O-][N+](=O)c1cccc2c1C(=O)NC2=O	216.5	11286	http://precedings.nature.com/documents/4243/version/3	ONSChallenge Solubility Data	1.542	2.035	0.462	0.73	1.195	-123	organic solid	20120126	11.98862985	16.00628238	-0.349424636	0.313661113	3.903485289	9.32513437	0	0.884	192.1286763	0	1	1.68	NA	14	7	15	0	18	6	6	0.5509	0.30349081	45.6439	0	2	2	1	1	0	0	1	1	0	0	0
1702	4-chloro-1-naphthol	Clc2ccc(O)c1ccccc12	91.491	11294	http://goo.gl/mouej	W.E. Acree Jr. Data Collection 2011	1.63	1.24	0.68	0.27	1.2665	-123	naphthol derivatives	20111213	11.85	34.96885317	-0.35979891	0.199109435	5.372026686	10.01219645	0	3.504	178.6152868	0	0	2.34	0	11	6	13	0	19	11	10	3.1354	9.83073316	49.0071	0	2	2	1	1	0	0	0	2	0	0	0
1643	3,4,5-trichlorophenol	Clc1cc(O)cc(Cl)c1Cl	101	11366	http://goo.gl/mouej	W.E. Acree Jr. Data Collection 2011	1.13	0.92	0.99	0	1.142	-123	phenol derivative	20111213	11.99856245	34.97105747	-0.36028736	0.163878332	5.205433913	10.21783472	0	3.482	197.4464553	0	0	1.68	0	7	6	10	0	13	6	6	3.5558	12.64371364	42.1665	0	1	1	1	1	0	0	0	1	0	0	0
769	2-ethyltoluene	c1cccc(c1CC)C	-59.6	11409	http://goo.gl/mouej	W.E. Acree Jr. Data Collection 2011	0.68	0.55	0	0.18	1.1391	4.346	alkylbenzene	20111213	11.89	12.11013444	-0.153436031	0.066826687	5.60477583	8.758382517	0.333333333	3.36	120.1919121	0	1	2.45	NA	6	6	9	0	21	6	6	3.2586	10.61847396	40.7414	0	1	1	1	1	0	0	0	1	0	0	0
1521	N,N-dimethylbenzamide	O=C(N(C)C)c1ccccc1	44	11422	http://goo.gl/mouej	W.E. Acree Jr. Data Collection 2011	0.95	1.4	0	0.98	1.2546	5.924	benzamide	20111213	11.85	15.9949174	-0.274734639	0.233165833	4.980838053	8.852764636	0.222222222	1.569	149.1900795	0	2	2.23	NA	9	7	11	0	22	6	6	1.244	1.547536	44.432	0	1	1	1	1	0	0	0	1	0	0	0
1519	N-methylbenzamide	O=C(NC)c1ccccc1	80.5	11460	http://goo.gl/mouej	W.E. Acree Jr. Data Collection 2011	0.95	1.49	0.4	0.71	1.1137	5.773	benzamide	20111213	11.85	15.99491715	-0.274981502	0.230747814	4.666463563	8.54067968	0.125	1.427	135.1634621	0	2	2.12	NA	9	7	10	0	19	6	6	1.0381	1.07765161	39.5353	0	1	1	1	1	0	0	0	1	0	0	0
1520	N-ethylbenzamide	O=C(NCC)c1ccccc1	80.561	11465	http://goo.gl/mouej	W.E. Acree Jr. Data Collection 2011	0.95	1.49	0.39	0.72	1.2546	6.268	benzamide	20111213	11.85	15.9949174	-0.274968132	0.230994291	4.823649409	8.696651588	0.222222222	1.85	149.1900795	0	3	2.23	NA	9	8	11	0	22	6	6	1.3869	1.92349161	44.2833	0	1	1	1	1	0	0	0	1	0	0	0
2855	2-methylbenzimidazole	Cc1[nH]c2ccccc2n1	176.33	11489	http://precedings.nature.com/documents/4243/version/3	ONSChallenge Solubility Data	1.458	2.228	1.034	0.37	1.046	-123	organic solid	20120126	11.98848879	14.014351	-0.298244808	0.143420291	5.790556788	8.51751684	0.125	1.553	132.1628196	0	0	2.12	2	9	6	11	0	18	10	9	1.6477	2.71491529	39.8835	0	2	2	1	1	0	0	1	1	0	0	0
404	dimethyl carbonate	COC(=O)OC	2.75	11526	http://goo.gl/mouej	W.E. Acree Jr. Data Collection 2011	0.142	0.54	0	0.57	0.6644	2.328	carbonate	20111213	11.99654865	15.9987003	-0.327907078	0.405179845	3.328245336	4.814519964	0.666666667	0.412	90.078067	0	2	1.46	0	4	5	5	0	12	0	0	0.6643	0.44129449	19.0364	0	0	0	0	0	0	0	0	0	0	0	0
1537	3,4-dimethylbenzoic acid	O=C(O)c1cc(c(cc1)C)C	165.5	11576	http://goo.gl/mouej	W.E. Acree Jr. Data Collection 2011	0.73	0.88	0.59	0.4	1.2135	5.296	aromatic carboxylic acid	20111213	11.89	15.99591916	-0.3277254	0.290651027	4.160228925	8.548435824	0.222222222	2.511	150.1748405	0	1	2.23	NA	9	7	11	0	21	6	6	2.4068	5.79268624	42.8988	1	1	1	1	1	0	0	0	1	0	0	0
2395	3-cyanonitrobenzene	N#Cc1cccc([N+]([O-])=O)c1	116.33	11582	http://dx.doi.org/10.1021/ci049943w	Jes?s Jover; Ram?n Bosque; and Joaquim Sales. 2004. Determination of Abraham Solute Parameters from Molecular Structure. J. Chem. Inf. Comput. Sci. 44 (3)	1.02	1.6	0	0.47	0.9593	-123	organic	20040417	11.85	15.99592018	-0.256282268	0.180455735	3.683392176	8.02996674	0	1.637	148.1191306	0	1	1.79	NA	11	7	11	0	15	6	6	1.6033	2.57057089	39.1204	0	1	1	1	1	0	0	0	1	0	0	0
2972	methyl p-aminobenzoate	O=C(OC)c1ccc(N)cc1	111.75	11585	http://precedings.nature.com/documents/4243/version/3	ONSChallenge Solubility Data	1.028	0	0	0	1.172	-123	organic solid	20120126	11.85	15.99591968	-0.315240799	0.292985876	4.390772573	8.373514692	0.125	1.141	151.162867	0	2	2.01	NA	10	8	11	0	20	6	6	0.9388	0.88134544	42.2859	0	1	1	1	1	0	0	0	1	0	0	0
1426	methyl 4-nitrobenzoate	O=[N+]([O-])c1ccc(C(=O)OC)cc1	95.67	11586	http://goo.gl/mouej	W.E. Acree Jr. Data Collection 2011	0.994	1.45	0	0.56	1.2468	6.097	aromatic ester	20111213	11.85	15.99792473	-0.315180072	0.293006333	3.655082817	8.362133879	0.125	1.85	181.1457954	0	3	1.79	NA	12	9	13	0	20	6	6	1.5798	2.49576804	44.9102	0	1	1	1	1	0	0	0	1	0	0	0
1538	4-ethylbenzoic acid	O=C(O)c1ccc(cc1)CC	112.75	11589	http://goo.gl/mouej	W.E. Acree Jr. Data Collection 2011	0.73	0.9	0.61	0.39	1.2139	5.355	aromatic carboxylic acid	20111213	11.89	15.99591916	-0.327725811	0.290641503	4.10128346	8.336356272	0.222222222	2.538	150.1748405	0	2	2.23	NA	9	8	11	0	21	6	6	2.3768	5.64917824	42.4586	1	1	1	1	1	0	0	0	1	0	0	0
1569	4-formylbenzoic acid	O=C(O)c1ccc(C=O)cc1	246	11591	http://goo.gl/mouej	W.E. Acree Jr. Data Collection 2011	1.01	1.2	0.62	0.51	1.0883	5.46	aromatic carboxylic acid	20111213	11.85	15.99692069	-0.327848054	0.290339169	3.846765233	8.105848385	0	1.333	150.1317465	0	2	2.01	NA	11	8	11	0	17	6	6	1.1938	1.42515844	39.4074	1	1	1	1	1	0	0	0	1	0	0	0
1580	4-dimethylaminobenzoic acid	O=C(O)c1ccc(N(C)C)cc1	242.75	11595	http://goo.gl/mouej	W.E. Acree Jr. Data Collection 2011	1.08	1.26	0.54	0.63	1.3133	6.426	aromatic carboxylic acid	20111213	11.85	15.99592018	-0.327743683	0.2906515	4.11569728	8.797602679	0.222222222	1.846	165.1894844	0	2	2.12	NA	10	8	12	0	23	6	6	1.5966	2.54913156	47.245	1	1	1	1	1	0	0	0	1	0	0	0
1551	4-ethoxybenzoic acid	O=C(O)c1ccc(OCC)cc1	198	11596	http://goo.gl/mouej	W.E. Acree Jr. Data Collection 2011	0.88	1	0.56	0.52	1.2722	-123	aromatic carboxylic acid	20111213	11.85	15.99692145	-0.345788232	0.290654221	4.086512738	8.106781194	0.222222222	1.975	166.1742454	0	3	2.12	NA	10	9	12	0	22	6	6	1.7668	3.12158224	44.0276	1	1	1	1	1	0	0	0	1	0	0	0
2109	5-methylfurfural	O=Cc1oc(cc1)C	-41.409	11600	http://goo.gl/mouej	W.E. Acree Jr. Data Collection 2011	0.744	1.11	0	0.52	0.8339	3.933	organic	20111213	11.89	15.99591765	-0.311512987	0.173197417	3.594840982	6.848895672	0.166666667	0.654	110.1108698	0	1	1.9	6	7	6	8	0	14	5	5	1.1301	1.27712601	29.8809	0	1	1	1	1	0	0	1	0	0	0	0
1524	2-methylacetanilide	O=C(Nc1ccccc1)CC	105.5	11610	http://goo.gl/mouej	W.E. Acree Jr. Data Collection 2011	0.87	1.27	0.31	0.92	1.2546	-123	benzamide	20111213	11.89	15.9949174	-0.280253828	0.204088968	4.506167206	8.514194185	0.222222222	1.529	149.1900795	0	3	2.23	3	9	8	11	0	22	6	6	1.6173	2.61565929	43.7671	0	1	1	1	1	0	0	0	1	0	0	0
2653	3-bromoacetanilide	Brc1cc(NC(=O)C)ccc1	89.311	11625	http://dx.doi.org/10.1021/ci049943w	Jes?s Jover; Ram?n Bosque; and Joaquim Sales. 2004. Determination of Abraham Solute Parameters from Molecular Structure. J. Chem. Inf. Comput. Sci. 44 (3)	1.14	1.65	0.64	0.46	1.1167	-123	organic	20040417	11.85	78.91833725	-0.281053824	0.200988854	4.289074805	9.897061895	0.125	2.074	214.0590493	0	2	2.01	2	9	7	11	0	19	6	6	1.6988	2.88592144	46.763	0	1	1	1	1	0	0	0	1	0	0	0
1383	3-hydroxy-4-methoxybenzaldehyde	O=Cc1ccc(OC)c(O)c1	114	11629	http://goo.gl/mouej	W.E. Acree Jr. Data Collection 2011	1.04	1.37	0.27	0.72	1.1313	5.752	aromatic aldehyde	20111213	11.85	15.99692069	-0.358083512	0.151578262	3.858847069	7.95049294	0.125	0.959	152.147628	0	2	2.01	NA	10	8	11	0	19	6	6	1.3056	1.70459136	40.8063	0	1	1	1	1	0	0	0	1	0	0	0
1856	N-nitrosodipropylamine	O=NN(CCC)CCC	8.091	11632	http://goo.gl/mouej	W.E. Acree Jr. Data Collection 2011	0.318	1.01	0	0.63	1.1693	4.685	N-nitrosoamine	20111213	11.89	15.99491715	-0.163243695	0.058225005	3.328809497	7.525258495	1	1.287	130.1883973	0	5	1.79	3	3	7	8	0	23	0	0	1.8358	3.37016164	38.5949	0	0	0	0	0	0	0	0	0	0	0	0
461	cyclohexyl acetate	CC(=O)OC1CCCCC1	-65	11647	http://goo.gl/mouej	W.E. Acree Jr. Data Collection 2011	0.283	0.69	0	0.47	1.202	-123	ester	20111213	11.9	15.99591866	-0.312533204	0.258618411	3.900090238	8.061036264	0.875	2.069	142.1958676	0	2	2.12	2	3	7	10	0	24	0	0	1.8794	3.53214436	38.4262	0	1	0	1	0	0	0	0	1	0	0	0
1652	4-ethoxyphenol	CCOc1ccc(cc1)O	66.25	11651	http://goo.gl/mouej	W.E. Acree Jr. Data Collection 2011	0.87	1.17	0.57	0.52	1.1156	-123	phenol derivative	20111213	11.9962919	15.99825971	-0.386790684	0.098605744	4.677065541	7.715821298	0.25	1.954	138.1641046	0	2	2.12	2	8	8	10	0	20	6	6	1.895	3.591025	38.9633	0	1	1	1	1	0	0	0	1	0	0	0
770	4-ethyltoluene	c1cc(ccc1CC)C	-62.1	11660	http://goo.gl/mouej	W.E. Acree Jr. Data Collection 2011	0.63	0.51	0	0.18	1.1391	4.289	alkylbenzene	20111213	11.89	12.11013444	-0.155199429	0.065187173	5.486884862	8.286820848	0.333333333	3.36	120.1919121	0	1	2.45	NA	6	7	9	0	21	6	6	3.2586	10.61847396	40.7414	0	1	1	1	1	0	0	0	1	0	0	0
2457	p-methylstyrene	C=Cc1ccc(cc1)C	-43.65	11661	http://dx.doi.org/10.1021/ci049943w	Jes?s Jover; Ram?n Bosque; and Joaquim Sales. 2004. Determination of Abraham Solute Parameters from Molecular Structure. J. Chem. Inf. Comput. Sci. 44 (3)	0.871	0.65	0	0.18	0.8811	-123	organic	20040417	11.89	12.11013444	-0.155189532	0.065192563	5.518384781	8.45556977	0.111111111	3.396	118.1760306	0	1	2.45	NA	8	7	9	0	19	6	6	2.8679	8.22485041	40.7855	0	1	1	1	1	0	0	0	1	0	0	0
1364	4-chloroanisole	Clc1ccc(OC)cc1	-18	11667	http://goo.gl/mouej	W.E. Acree Jr. Data Collection 2011	0.838	0.86	0	0.21	1.0384	-123	aromatic ether	20111213	11.85	34.96885304	-0.348676618	0.178450965	4.721715053	8.362753279	0.142857143	2.559	142.5830791	0	1	2.01	0	7	7	9	0	16	6	6	2.478	6.140484	37.326	0	1	1	1	1	0	0	0	1	0	0	0
1455	1,4-dicyanobenzene	c1cc(ccc1C#N)C#N	225.38	11672	http://goo.gl/mouej	W.E. Acree Jr. Data Collection 2011	0.874	1.98	0	0.42	1.0258	5.634	aromatic nitrile	20111213	11.95302754	14.04998537	-0.423214033	0.319366419	4.134038473	7.861018403	0	1.468	128.1310566	0	0	2.12	NA	10	8	10	0	14	6	6	1.5878	2.52110884	37.5334	0	1	1	1	1	0	0	0	1	0	0	0
597	hexan-3-ol	CCCC(CC)O	-46.239	11678	http://goo.gl/mouej	W.E. Acree Jr. Data Collection 2011	0.2	0.36	0.33	0.56	1.0127	3.343	alkanols	20111213	11.99635526	15.9979425	-0.418102123	0.080012213	4.733963109	7.174351868	1	1.669	102.1749909	0	3	2.01	6	0	6	6	0	21	0	0	1.8719	3.50400961	31.0769	0	0	0	0	0	0	0	0	0	0	0	0
1881	1,3-diethylurea	O=C(NCC)NCC	111.25	11694	http://goo.gl/mouej	W.E. Acree Jr. Data Collection 2011	0.39	0.96	0.45	0.83	1.0284	-123	urea	20111213	11.89	15.99491689	-0.261696755	0.271987423	4.262120204	6.682274478	0.8	0.196	116.1617799	0	4	1.68	2	4	7	7	0	20	0	0	0.0673	0.00452929	32.432	0	0	0	0	0	0	0	0	0	0	0	0
1866	N-ethylurethane	O=C(OCC)NCC	29.511	11695	http://goo.gl/mouej	W.E. Acree Jr. Data Collection 2011	0.236	0.88	0.24	0.63	0.9873	3.77	urethane	20111213	11.89	15.99591816	-0.303132159	0.337302331	3.95237023	6.262577996	0.8	0.727	117.1465408	0	4	1.68	2	4	7	7	0	19	0	0	0.7146	0.51065316	30.4822	0	0	0	0	0	0	0	0	0	0	0	0
1867	N-propylurethane	O=C(OCC)NCCC	22.051	11699	http://goo.gl/mouej	W.E. Acree Jr. Data Collection 2011	0.225	0.87	0.24	0.63	1.1282	4.23	urethane	20111213	11.89	15.99591866	-0.303135307	0.337313338	4.030963563	6.650928672	0.833333333	1.085	131.1731582	0	5	1.79	3	4	8	8	0	22	0	0	1.2383	1.53338689	35.0064	0	0	0	0	0	0	0	0	0	0	0	0
445	methyl pentanoate	O=C(OC)CCCC	-91	11706	http://goo.gl/mouej	W.E. Acree Jr. Data Collection 2011	0.108	0.6	0	0.45	1.0284	3.392	ester	20111213	11.89	15.99591765	-0.318985739	0.261212874	3.957525714	6.780780297	0.833333333	1.632	116.1585143	0	4	1.9	5	3	7	7	0	20	0	0	1.6004	2.56128016	31.2417	0	0	0	0	0	0	0	0	0	0	0	0
439	pentyl propanoate	O=C(OCCCCC)CC	-73.1	11716	http://goo.gl/mouej	W.E. Acree Jr. Data Collection 2011	0.05	0.56	0	0.45	1.3102	4.331	ester	20111213	11.89	15.99591866	-0.315659838	0.261212303	4.0164718	6.895802826	0.875	2.413	144.2117491	0	6	2.12	5	3	9	9	0	26	0	0	2.4729	6.11523441	40.5139	0	0	0	0	0	0	0	0	0	0	0	0
738	methyl isocyanate	O=C=N/C	-62.5	11727	http://goo.gl/mouej	W.E. Acree Jr. Data Collection 2011	0.262	0.6	0	0.17	0.4629	1.62	isocyanate	20111213	11.99383278	15.99491565	-0.284160364	0.331700115	2.798122655	4.391273774	0.5	1.72	57.05140219	0	0	1.46	0	3	4	3	0	7	0	0	0.1137	0.01292769	13.3382	0	0	0	0	0	0	0	0	0	0	0	0
709	methyl ethyl sulfide	S(CC)C	-105.97	11729	http://goo.gl/mouej	W.E. Acree Jr. Data Collection 2011	0.39	0.36	0	0.3	0.6948	2.372	dialkyl sulfide	20111213	11.9985776	31.97267693	-0.223913357	0.040630796	5.687122769	7.504754948	1	1.669	76.16181871	0	1	1.68	2	0	4	3	0	12	0	0	1.144	1.308736	23.9349	0	0	0	0	0	0	0	0	0	0	0	0
715	dimethyl disulphide	S(SC)C	-85	11731	http://goo.gl/mouej	W.E. Acree Jr. Data Collection 2011	0.696	0.6	0	0.22	0.7174	3.052	dialkyl sulfide	20111213	11.99865748	31.97342416	-0.171358814	0.066177074	7.427616445	8.875294257	1	1.566	94.2012863	0	1	1.46	0	0	4	3	0	10	0	0	1.3858	1.92044164	26.9804	0	0	0	0	0	0	0	0	0	0	0	0
606	3,3-dimethyl-1-butanol	OCCC(C)(C)C	-60	11732	http://goo.gl/mouej	W.E. Acree Jr. Data Collection 2011	0.188	0.36	0.31	0.61	1.0127	3.332	alkanols	20111213	11.89	15.99491614	-0.395701239	0.062882776	4.110184936	8.393720311	1	1.965	102.1749909	0	2	2.01	4	0	5	6	0	21	0	0	1.4287	2.04118369	31.1582	0	0	0	0	0	0	0	0	0	0	0	0
539	N-ethylacetamide	O=C(NCC)C	-32	11752	http://goo.gl/mouej	W.E. Acree Jr. Data Collection 2011	0.342	1.3	0.37	0.71	0.7877	3.844	alkaneamide	20111213	11.89	15.99491614	-0.281429961	0.247425554	3.87430939	6.184511653	0.75	0.133	87.12051851	0	2	1.68	2	3	5	5	0	15	0	0	-0.2774	0.07695076	24.1106	0	0	0	0	0	0	0	0	0	0	0	0
413	isopropyl formate	O=COC(C)C	-86.5	11755	http://goo.gl/mouej	W.E. Acree Jr. Data Collection 2011	0.091	0.6	0	0.4	0.7466	2.23	ester	20111213	11.89	15.99591665	-0.315538232	0.248428615	3.08099749	6.310626699	0.75	0.888	88.10527947	0	2	1.68	3	3	5	5	0	14	0	0	0.6686	0.44702596	22.507	0	0	0	0	0	0	0	0	0	0	0	0
2152	ethyl nitrate	CCO[N+](=O)[O-]	-94.6	11756	http://goo.gl/mouej	W.E. Acree Jr. Data Collection 2011	0.222	0.85	0	0.1	0.6233	2.4	organic	20111213	11.999	16.00137833	-0.204263528	0.211425643	2.722301127	4.942506361	1	0.876	91.06609355	0	2	1.24	2	4	5	5	0	11	0	0	0.486	0.236196	18.9547	0	0	0	0	0	0	0	0	0	0	0	0
713	diisopropyl sulphide	S(C(C)C)C(C)C	-92.05	11761	http://goo.gl/mouej	W.E. Acree Jr. Data Collection 2011	0.328	0.26	0	0.41	1.1175	3.545	dialkyl sulfide	20111213	11.89	31.9720713	-0.155750426	0.086244202	6.625466647	9.395615642	1	2.621	118.2416709	0	2	2.01	3	0	5	6	0	21	0	0	2.2478	5.05260484	37.5193	0	0	0	0	0	0	0	0	0	0	0	0
1630	3-iodophenol	Ic1cccc(O)c1	67.33	11769	http://goo.gl/mouej	W.E. Acree Jr. Data Collection 2011	1.37	1.2	0.7	0.18	1.0333	-123	phenol derivative	20111213	11.85	126.9044731	-0.360382933	0.149191383	5.269560297	11.77268056	0	2.684	220.0079971	0	0	1.9	0	7	5	8	0	13	6	6	2.1408	4.58302464	40.1602	0	1	1	1	1	0	0	0	1	0	0	0
1454	1,3-dicyanobenzene	N#Cc1cccc(C#N)c1	161.33	11773	http://goo.gl/mouej	W.E. Acree Jr. Data Collection 2011	0.894	1.6	0	0.58	1.0258	5.26	aromatic nitrile	20111213	11.85	14.00408217	-0.25724164	0.175418639	4.22940625	8.094057364	0	1.468	128.1310566	0	0	2.12	NA	10	7	10	0	14	6	6	1.5878	2.52110884	37.5334	0	1	1	1	1	0	0	0	1	0	0	0
1749	3-bromopyridine	Brc1cccnc1	-27.15	11783	http://goo.gl/mouej	W.E. Acree Jr. Data Collection 2011	0.906	1.01	0	0.34	0.8503	4.185	pyridine derivative	20111213	11.85	78.91833719	-0.262355978	0.209585496	6.298989821	9.202586918	0	1.568	157.9956737	0	0	1.79	5	6	5	7	0	11	6	6	1.4278	2.03861284	31.5239	0	1	1	1	1	0	0	0	1	0	0	0
1746	3-chloropyridine	Clc1cccnc1	-10.579	11784	http://goo.gl/mouej	W.E. Acree Jr. Data Collection 2011	0.732	0.83	0	0.4	0.7977	3.783	pyridine derivative	20111213	11.85	34.96885295	-0.262012865	0.222601846	5.80280391	8.051957714	0	1.392	113.5450833	0	0	1.79	5	6	5	7	0	11	6	6	1.3438	1.80579844	28.7059	0	1	1	1	1	0	0	0	1	0	0	0
1747	4-chloropyridine	Clc1ccncc1	-43.5	11785	http://goo.gl/mouej	W.E. Acree Jr. Data Collection 2011	0.74	0.85	0	0.4	0.7977	-123	pyridine derivative	20111213	11.85	34.96885295	-0.263900822	0.185632983	5.844485925	8.13679541	0	1.392	113.5450833	0	0	1.79	5	6	5	7	0	11	6	6	1.3438	1.80579844	28.7059	0	1	1	1	1	0	0	0	1	0	0	0
2322	methylpiperidine	N1(C)CCCCC1	-50	11788	http://dx.doi.org/10.1021/ci049943w	Jes?s Jover; Ram?n Bosque; and Joaquim Sales. 2004. Determination of Abraham Solute Parameters from Molecular Structure. J. Chem. Inf. Comput. Sci. 44 (3)	0.318	0.34	0	0.72	0.6657	-123	organic	20040417	11.9945437	14.00805669	-0.335805293	0.0283083	5.672870241	7.472135644	1	0.927	99.17434839	0	0	2.01	5	0	5	7	1	20	0	0	1.2373	1.53091129	32.1293	0	1	0	1	0	0	0	0	1	0	0	0
602	4-methyl-1-pentanol	OCCCC(C)C	-72.869	11793	http://goo.gl/mouej	W.E. Acree Jr. Data Collection 2011	0.196	0.39	0.33	0.53	1.0127	3.439	alkanols	20111213	11.89	15.99491614	-0.395720712	0.055740689	3.952997259	7.393299125	1	1.928	102.1749909	0	3	2.01	5	0	6	6	0	21	0	0	1.6787	2.81803369	31.2841	0	0	0	0	0	0	0	0	0	0	0	0
596	hexan-2-ol	OC(C)CCCC	-52.909	11794	http://goo.gl/mouej	W.E. Acree Jr. Data Collection 2011	0.187	0.36	0.33	0.56	1.0127	3.34	alkanols	20111213	11.89	15.99491614	-0.392767624	0.052541787	4.503151574	6.9341412	1	1.88	102.1749909	0	3	2.01	6	0	6	6	0	21	0	0	1.8044	3.25585936	31.1537	0	0	0	0	0	0	0	0	0	0	0	0
537	pentanamide	O=C(N)CCCC	104.5	11795	http://goo.gl/mouej	W.E. Acree Jr. Data Collection 2011	0.44	1.3	0.55	0.64	0.9286	4.37	alkaneamide	20111213	11.89	15.99491639	-0.281421258	0.197026031	3.952902696	6.776156175	0.8	0.583	101.1471359	0	3	1.79	5	3	6	6	0	18	0	0	0.7472	0.55830784	28.2948	0	0	0	0	0	0	0	0	0	0	0	0
527	nitrobutane	[O-][N+](=O)CCCC	-81.33	11799	http://goo.gl/mouej	W.E. Acree Jr. Data Collection 2011	0.227	0.95	0	0.29	0.8464	3.415	nitroalkane	20111213	11.89	15.99591766	-0.169854036	0.099488763	3.194394362	6.358259008	1	1.532	103.1199234	0	3	1.57	4	3	6	6	0	16	0	0	1.62	2.6244	26.4608	0	0	0	0	0	0	0	0	0	0	0	0
147	1-pentyne	C#CCCC	-100.67	11806	http://goo.gl/mouej	W.E. Acree Jr. Data Collection 2011	0.172	0.23	0.12	0.12	0.7271	2.01	alkyne	20111213	11.89	12.11005553	-0.165191097	0.055727073	4.238809154	6.126509419	0.6	2.05	68.11720551	0	1	2.01	5	2	5	4	0	13	0	0	2.8373	8.05027129	23.2688	0	0	0	0	0	0	0	0	0	0	0	0
647	3-chloro-1-propanol	ClCCCO	-20	11809	http://goo.gl/mouej	W.E. Acree Jr. Data Collection 2011	0.407	0.71	0.4	0.5	0.7124	2.651	alkanols	20111213	11.99654877	34.96885286	-0.421574813	0.071213917	3.875476329	6.571881316	1	0.624	94.54013547	0	2	1.57	3	0	5	4	0	12	0	0	0.3696	0.13660416	22.47	0	0	0	0	0	0	0	0	0	0	0	0
614	5-methyl-2-hexanol	OC(C)CCC(C)C	-55.479	11819	http://goo.gl/mouej	W.E. Acree Jr. Data Collection 2011	0.16	0.33	0.33	0.57	1.1536	3.819	alkanols	20111213	11.89	15.99491639	-0.392770334	0.05610428	4.581745517	7.550205786	1	2.388	116.2016083	0	3	2.12	6	0	6	7	0	24	0	0	2.0562	4.22795844	35.7023	0	0	0	0	0	0	0	0	0	0	0	0
248	1-iodopentane	ICCCCC	-85.87	11830	http://goo.gl/mouej	W.E. Acree Jr. Data Collection 2011	0.621	0.4	0	0.14	1.0713	4.13	iodoalkane	20111213	11.89	126.904473	-0.170773662	0.04952202	5.299133189	10.37281456	1	3.432	198.0455008	0	3	1.9	5	0	6	5	0	17	0	0	3.3073	10.93823329	38.1171	0	0	0	0	0	0	0	0	0	0	0	0
309	diisobutyl ether	O(CC(C)C)CC(C)C	-77.739	11841	http://goo.gl/mouej	W.E. Acree Jr. Data Collection 2011	0	0.19	0	0.45	1.2945	3.485	ether	20111213	11.89	15.99491664	-0.380121809	0.069877798	5.551589245	7.255798304	1	2.176	130.2282257	0	4	2.23	3	0	7	8	0	27	0	0	2.4341	5.92484281	40.5005	0	0	0	0	0	0	0	0	0	0	0	0
427	pentyl acetate	O=C(OCCCCC)C	-90.27	11843	http://goo.gl/mouej	W.E. Acree Jr. Data Collection 2011	0.067	0.6	0	0.45	1.1693	3.844	ester	20111213	11.89	15.99591816	-0.315863533	0.301597074	3.702097691	6.817212756	0.857142857	2.16	130.1851317	0	5	2.01	5	3	8	8	0	23	0	0	1.806	3.261636	35.887	0	0	0	0	0	0	0	0	0	0	0	0
149	1-heptyne	C#CCCCCC	-81	11845	http://goo.gl/mouej	W.E. Acree Jr. Data Collection 2011	0.16	0.23	0.09	0.1	1.0089	3	alkyne	20111213	11.89	12.11009426	-0.170770564	0.049546706	4.356699286	6.884268041	0.714285714	3.188	96.17044032	0	3	2.23	7	2	7	6	0	19	0	0	3.7497	14.06025009	32.4708	0	0	0	0	0	0	0	0	0	0	0	0
480	hexanenitrile	N#CCCCCC	-80.15	11846	http://goo.gl/mouej	W.E. Acree Jr. Data Collection 2011	0.166	0.9	0	0.36	0.9678	3.608	nitrile	20111213	11.89	14.00307706	-0.262631351	0.115226687	3.780700251	6.788653863	0.833333333	1.991	97.15846688	0	3	2.01	6	2	7	6	0	18	0	0	2.0801	4.32681601	30.0529	0	0	0	0	0	0	0	0	0	0	0	0
316	ethyl butyl ether	O(CC)CCCC	-113.5	11849	http://goo.gl/mouej	W.E. Acree Jr. Data Collection 2011	0.013	0.25	0	0.45	1.017	2.989	ether	20111213	11.89	15.99491614	-0.380914996	0.051544201	4.694196041	6.46257375	1	1.793	102.1749909	0	4	2.01	4	0	7	6	0	21	0	0	1.728	2.985984	31.6337	0	0	0	0	0	0	0	0	0	0	0	0
136	cycloheptene	C1=CCCCCC/1	-56	11857	http://goo.gl/mouej	W.E. Acree Jr. Data Collection 2011	0.414	0.22	0	0.1	0.9433	3.626	alkene	20111213	11.9	12.10010405	-0.164821248	0.042236341	6.895333278	7.13799193	0.714285714	3.467	96.17044032	0	0	2.23	0	2	4	7	0	19	0	0	2.7488	7.55590144	33.3236	0	1	0	1	0	0	0	0	0	1	0	0
2473	2-nonanol	OC(CCCCCCC)C	-35.17	11861	http://dx.doi.org/10.1021/ci049943w	Jes?s Jover; Ram?n Bosque; and Joaquim Sales. 2004. Determination of Abraham Solute Parameters from Molecular Structure. J. Chem. Inf. Comput. Sci. 44 (3)	0.168	0.36	0.33	0.56	1.0054	-123	organic	20040417	11.89	15.99491689	-0.392776531	0.125494552	4.571919946	7.386512232	1	3.587	144.2548431	0	6	2.34	9	0	9	9	0	30	0	0	3.173	10.067929	44.9567	0	0	0	0	0	0	0	0	0	0	0	0
237	1,6-dibromohexane	BrCCCCCCBr	-0.77	11862	http://goo.gl/mouej	W.E. Acree Jr. Data Collection 2011	0.711	0.8	0	0.26	1.304	5.328	bromoalkane	20111213	11.99885125	78.91943338	-0.196196312	0.08545064	6.404682464	8.265399693	1	3.848	243.9667604	0	5	1.9	6	0	8	7	0	20	0	0	3.3556	11.26005136	45.3338	0	0	0	0	0	0	0	0	0	0	0	0
232	1-bromoheptane	BrCCCCCCC	-57.33	11863	http://goo.gl/mouej	W.E. Acree Jr. Data Collection 2011	0.343	0.4	0	0.12	1.2699	4.663	bromoalkane	20111213	11.89	78.9183372	-0.170785423	0.049633611	5.126861046	8.200711497	1	4.37	179.0977906	0	5	2.12	7	0	8	7	0	23	0	0	3.6884	13.60429456	41.972	0	0	0	0	0	0	0	0	0	0	0	0
150	1-octyne	CCCCCCC#C	-72.77	11864	http://goo.gl/mouej	W.E. Acree Jr. Data Collection 2011	0.155	0.22	0.09	0.1	1.15	3.521	alkyne	20111213	11.69	12.31003934	-0.42298357	0.197214494	4.303055109	7.105963639	0.75	3.757	110.1970577	0	4	2.34	8	2	8	7	0	22	0	0	4.2059	17.68959481	37.0718	0	0	0	0	0	0	0	0	0	0	0	0
481	1-heptanenitrile	N#CCCCCCC	-63.5	11866	http://goo.gl/mouej	W.E. Acree Jr. Data Collection 2011	0.159	0.9	0	0.36	1.087	4.089	nitrile	20111213	11.89	14.00307756	-0.262635926	0.115233372	3.800348442	7.058144346	0.857142857	2.56	111.1850843	0	4	2.12	7	2	8	7	0	21	0	0	2.5363	6.43281769	34.6539	0	0	0	0	0	0	0	0	0	0	0	0
717	dipropyl disulfide	S(SCCC)CCC	-85.8	11871	http://goo.gl/mouej	W.E. Acree Jr. Data Collection 2011	0.653	0.52	0	0.27	1.281	4.984	dialkyl sulfide	20111213	11.89	31.9730716	-0.165716712	0.05520155	5.756721513	10.28244549	1	2.998	150.3077559	0	5	1.9	3	0	8	7	0	22	0	0	3.1308	9.80190864	45.5248	0	0	0	0	0	0	0	0	0	0	0	0
1880	tetramethyl urea	O=C(N(C)C)N(C)C	-1.1	11930	http://goo.gl/mouej	W.E. Acree Jr. Data Collection 2011	0.38	1.07	0	0.84	1.0284	4.141	urea	20111213	11.99359809	15.99491691	-0.280742924	0.276384237	4.576495196	7.365398373	0.8	-0.366	116.1617799	0	2	1.68	0	4	5	7	0	20	0	0	-0.2185	0.04774225	32.7294	0	0	0	0	0	0	0	0	0	0	0	0
1472	2,3,4-trichloroaniline	Clc1ccc(N)c(Cl)c1Cl	73	11954	http://goo.gl/mouej	W.E. Acree Jr. Data Collection 2011	1.24	1.2	0.35	0.15	1.183	-123	aromatic amine	20111213	11.99856245	34.97105745	-0.300656772	0.164905126	6.262930094	10.43141082	0	3.071	196.4616943	0	0	1.68	0	7	6	10	0	14	6	6	3.0766	9.46546756	45.1728	0	1	1	1	1	0	0	0	1	0	0	0
1474	2,4,6-trichloroaniline	Clc1cc(Cl)cc(Cl)c1N	76.5	11961	http://goo.gl/mouej	W.E. Acree Jr. Data Collection 2011	1.216	1.1	0.25	0.14	1.183	-123	aromatic amine	20111213	11.99355098	34.97085361	-0.33000296	0.096467868	6.443285558	9.723398074	0	3.071	196.4616943	0	0	1.68	0	7	6	10	0	14	6	6	3.0766	9.46546756	45.1728	0	1	1	1	1	0	0	0	1	0	0	0
436	isopropyl propanoate	O=C(OC(C)C)CC	-85.779	11992	http://goo.gl/mouej	W.E. Acree Jr. Data Collection 2011	0.035	0.53	0	0.47	1.0284	3.028	ester	20111213	11.89	15.99591765	-0.312887539	0.261451016	4.036120801	6.778320659	0.833333333	1.377	116.1585143	0	3	1.9	3	3	6	7	0	20	0	0	1.4143	2.00024449	31.2059	0	0	0	0	0	0	0	0	0	0	0	0
313	ethyl tert-butyl ether	O(C(C)(C)C)CC	-94	11996	http://goo.gl/mouej	W.E. Acree Jr. Data Collection 2011	-0.02	0.16	0	0.6	1.0127	2.72	ether	20111213	11.89	15.99491614	-0.375328867	0.119987745	4.878969696	7.798128203	1	1.743	102.1749909	0	2	2.01	3	0	5	6	0	21	0	0	1.3306	1.77049636	31.5643	0	0	0	0	0	0	0	0	0	0	0	0
249	1-iodohexane	ICCCCCC	-74.73	12010	http://goo.gl/mouej	W.E. Acree Jr. Data Collection 2011	0.615	0.4	0	0.14	1.2122	4.62	iodoalkane	20111213	11.89	126.9044731	-0.170785226	0.049530912	5.208329786	10.45140867	1	4.001	212.0721182	0	4	2.01	6	0	7	6	0	20	0	0	3.7635	14.16393225	42.7181	0	0	0	0	0	0	0	0	0	0	0	0
416	pentyl formate	O=COCCCCC	-73.5	12012	http://goo.gl/mouej	W.E. Acree Jr. Data Collection 2011	0.101	0.63	0	0.38	1.0284	3.488	ester	20111213	11.89	15.99591765	-0.318309241	0.248181978	3.06134864	6.677992198	0.833333333	1.924	116.1585143	0	5	1.9	5	3	8	7	0	20	0	0	1.7272	2.98321984	31.815	0	0	0	0	0	0	0	0	0	0	0	0
2189	2-phenyltoluene	c2c(c1ccccc1C)cccc2	-0.07	12044	http://goo.gl/mouej	W.E. Acree Jr. Data Collection 2011	1.33	0.88	0	0.26	1.4651	-123	organic	20111213	11.85	12.15015697	-0.207645672	0.092611394	6.557214982	10.02832072	0.076923077	4.399	168.2348557	0	1	2.89	NA	12	8	14	0	25	12	12	3.8346	14.70415716	56.2354	0	2	2	2	2	0	0	0	2	0	0	0
2191	4-phenyltoluene	Cc1ccc(cc1)c2ccccc2	47.83	12047	http://goo.gl/mouej	W.E. Acree Jr. Data Collection 2011	1.36	0.98	0	0.26	1.4651	-123	organic	20111213	11.85	12.15015697	-0.187041967	0.115268921	5.965441767	9.556774009	0.076923077	4.399	168.2348557	0	1	2.89	NA	12	9	14	0	25	12	12	3.8346	14.70415716	56.2354	0	2	2	2	2	0	0	0	2	0	0	0
1614	4-propylphenol	Oc1ccc(cc1)CCC	21.67	12060	http://goo.gl/mouej	W.E. Acree Jr. Data Collection 2011	0.793	0.88	0.55	0.37	1.198	-123	phenol derivative	20111213	11.89	15.99491689	-0.360424647	0.072081324	4.731721824	8.502818872	0.333333333	3.086	136.191317	0	2	2.34	NA	7	8	10	0	22	6	6	2.9612	8.76870544	41.9953	0	1	1	1	1	0	0	0	1	0	0	0
1450	3-phenylpropionitrile	N#CCCc1ccccc1	-1.67	12061	http://goo.gl/mouej	W.E. Acree Jr. Data Collection 2011	0.771	1.35	0	0.51	1.153	-123	aromatic nitrile	20111213	11.85	14.00307859	-0.2626325	0.115677906	3.900145351	8.508575951	0.222222222	1.729	131.1747931	0	2	2.34	NA	6	8	10	0	19	6	6	2.1999	4.83956001	40.9459	0	1	1	1	1	0	0	0	1	0	0	0
529	1-nitrohexane	[O-][N+](=O)CCCCCC	-10.159	12069	http://goo.gl/mouej	W.E. Acree Jr. Data Collection 2011	0.203	0.95	0	0.29	1.129	4.416	nitroalkane	20111213	11.89	15.99591866	-0.17078498	0.099512459	3.253339254	7.000142242	1	2.67	131.1731582	0	5	1.79	6	3	8	8	0	22	0	0	2.5324	6.41304976	35.6628	0	0	0	0	0	0	0	0	0	0	0	0
1931	simeton	O(c1nc(nc(n1)NCC)NCC)C	159.521	12133	http://goo.gl/mouej	W.E. Acree Jr. Data Collection 2011	1.14	1.16	0.21	1.18	1.5559	7.269	pesticide	20111213	11.99629174	15.99794569	-0.347559834	0.272834879	4.717585351	8.310237033	0.625	1.136	197.2379194	0	5	1.68	2	9	9	14	0	29	6	6	1.8073	3.26633329	58.7064	0	1	1	1	1	0	0	0	1	0	0	0
2063	tetramethyl orthosilicate	CO[Si](OC)(OC)OC	1.5	12161	http://goo.gl/mouej	W.E. Acree Jr. Data Collection 2011	-0.139	0.54	0	0.689	1.1527	3.124	organosilicon	20111213	11.99646134	27.97692712	-0.345713932	0.453790731	3.981842319	5.94500501	1	0.208	152.2212371	0	4	1.35	0	0	5	8	0	21	0	0	1.3116	1.72029456	29.2632	0	0	0	0	0	0	0	0	0	0	0	0
148	1-hexyne	CCCCC#C	-131.97	12209	http://goo.gl/mouej	W.E. Acree Jr. Data Collection 2011	0.166	0.22	0.1	0.12	0.868	2.51	alkyne	20111213	11.69	12.31002606	-0.422983641	0.197197815	4.240858698	6.56988764	0.666666667	2.619	82.14382292	0	2	2.12	6	2	6	5	0	16	0	0	3.2935	10.84714225	27.8698	0	0	0	0	0	0	0	0	0	0	0	0
389	decan-2-one	O=C(CCCCCCCC)C	6.67	12218	http://goo.gl/mouej	W.E. Acree Jr. Data Collection 2011	0.108	0.68	0	0.51	1.5333	5.245	ketone	20111213	11.89	15.99491714	-0.299514082	0.19112167	4.110333367	7.446550261	0.9	3.852	156.265579	0	7	2.45	10	2	10	10	0	31	0	0	3.1601	9.98623201	48.4277	0	0	0	0	0	0	0	0	0	0	0	0
234	1-bromononane	BrCCCCCCCCC	-29	12219	http://goo.gl/mouej	W.E. Acree Jr. Data Collection 2011	0.336	0.4	0	0.12	1.5517	5.56	bromoalkane	20111213	11.89	78.91833723	-0.170785438	0.049681786	5.119800641	8.230187743	1	5.508	207.1510254	1	7	2.34	9	0	10	9	0	29	0	0	4.6008	21.16736064	51.174	0	0	0	0	0	0	0	0	0	0	0	0
311	dipentyl ether	O(CCCCC)CCCCC	-69	12220	http://goo.gl/mouej	W.E. Acree Jr. Data Collection 2011	0	0.25	0	0.45	1.5763	4.875	ether	20111213	11.89	15.99491714	-0.380647822	0.051150496	5.06531908	6.915542785	1	3.858	158.2814605	0	8	2.45	5	0	11	10	0	33	0	0	3.6203	13.10657209	49.9609	0	0	0	0	0	0	0	0	0	0	0	0
1838	2-methylimidazole	Cc1[nH]ccn1	143.5	12225	http://goo.gl/mouej	W.E. Acree Jr. Data Collection 2011	0.71	0.82	0.42	0.57	0.6772	-123	nitrogen-neterocyclic	20111213	11.98863802	14.01434831	-0.305712429	0.141214107	5.353492588	6.700314169	0.25	0.198	82.10399452	0	0	1.68	2	5	4	6	0	12	5	5	0.0194	0.00037636	23.9278	0	1	1	1	1	0	0	1	0	0	0	0
2055	phenylsilane	c1ccccc1[SiH3]	-6.829	12228	http://goo.gl/mouej	W.E. Acree Jr. Data Collection 2011	0.69	0.407	0	0.148	0.9621	3.48	organosilicon	20111213	11.99836721	27.97768415	-0.161848595	0.058299993	4.69722934	6.443874677	0	1.981	108.2133262	0	0	2.01	0	6	5	7	0	15	6	6	1.6789	2.81870521	25.4743	0	1	1	1	1	0	0	0	1	0	0	0
1766	pyridine N-oxide	c1cc[n+](cc1)[O-]	64.75	12229	http://goo.gl/mouej	W.E. Acree Jr. Data Collection 2011	0.664	0.99	0.38	0.99	0.734	3.549	pyridine N-oxide derivative	20111213	11.999	16.00097238	-0.267333791	0.04937058	4.061966326	6.385633414	0	1.335	95.09949139	0	0	1.79	5	7	5	7	0	12	6	6	0.4499	0.20241001	21.6398	0	1	1	1	1	0	0	0	1	0	0	0
1601	2,3,5-trimethylphenol	Oc1cc(cc(c1C)C)C	93.75	12244	http://goo.gl/mouej	W.E. Acree Jr. Data Collection 2011	0.86	0.76	0.51	0.43	1.1978	-123	phenol derivative	20111213	11.89	15.99491689	-0.360134982	0.07561347	5.222932421	8.561658805	0.333333333	2.716	136.191317	0	0	2.34	NA	7	6	10	0	22	6	6	3.0212	9.12764944	42.8757	0	1	1	1	1	0	0	0	1	0	0	0
2449	pentamethylbenzene	c1(c(cc(c(c1C)C)C)C)C	54.25	12259	http://dx.doi.org/10.1021/ci049943w	Jes?s Jover; Ram?n Bosque; and Joaquim Sales. 2004. Determination of Abraham Solute Parameters from Molecular Structure. J. Chem. Inf. Comput. Sci. 44 (3)	0.85	0.66	0	0.21	1.0769	-123	organic	20040417	11.89	12.11017617	-0.151813741	0.068419665	6.47453125	9.387145688	0.454545455	4.207	148.2451469	0	0	2.67	NA	6	6	11	0	27	6	6	4.261	18.156121	51.264	0	1	1	1	1	0	0	0	1	0	0	0
265	1-fluoro-2-bromoethane	BrCCF	-49.959	12442	http://goo.gl/mouej	W.E. Acree Jr. Data Collection 2011	0.23	0.73	0.09	0.14	0.5831	2.225	haloalkane	20111213	11.99782592	78.91833715	-0.280076056	0.136549983	3.341429868	6.937001787	1	1.941	126.955166	0	1	1.46	2	0	4	3	0	8	0	0	1.3917	1.93682889	18.896	0	0	0	0	0	0	0	0	0	0	0	0
109	2-methylpent-1-ene	C=C(/C)CCC	-135.9	12446	http://goo.gl/mouej	W.E. Acree Jr. Data Collection 2011	0.09	0.08	0	0.08	0.911	2.591	alkene	20111213	11.89	12.11007471	-0.168797039	0.051647576	5.162960443	7.371133582	0.666666667	2.881	84.15970443	0	2	2.12	5	2	5	5	0	18	0	0	2.7083	7.33488889	29.1333	0	0	0	0	0	0	0	0	0	0	0	0
153	1-decyne	C(#C)CCCCCCCC	-44	12456	http://goo.gl/mouej	W.E. Acree Jr. Data Collection 2011	0.143	0.23	0.12	0.1	1.4317	4.537	alkyne	20111213	11.89	12.11015511	-0.17078543	0.049597486	4.391083177	7.374022464	0.8	4.895	138.2502925	0	6	2.56	10	2	10	9	0	28	0	0	5.1183	26.19699489	46.2738	0	0	0	0	0	0	0	0	0	0	0	0
1622	pentafluorophenol	Fc1c(F)c(F)c(F)c(O)c1F	33.93	12499	http://goo.gl/mouej	W.E. Acree Jr. Data Collection 2011	0.36	0.83	0.79	0.09	0.8636	3.568	phenol derivative	20111213	11.99752356	19.00290132	-0.355252978	0.223096944	3.800268693	6.566016838	0	2.421	184.0637772	0	0	1.46	0	7	6	12	0	13	6	6	2.5901	6.70861801	28.8341	0	1	1	1	1	0	0	0	1	0	0	0
162	1,1,1,2-tetrafluoroethane	FCC(F)(F)F	-101	12577	http://goo.gl/mouej	W.E. Acree Jr. Data Collection 2011	-0.39	0.16	0.16	0.05	0.4612	0.403	fluoroalkane	20111213	11.99782582	19.00203254	-0.240485603	0.43694854	2.444420621	3.642018264	1	2.263	102.0309662	0	1	1.24	2	0	4	5	0	8	0	0	1.5894	2.52619236	12.0193	0	0	0	0	0	0	0	0	0	0	0	0
691	pent-4-ene-1-ol	OCCCC=C	-76.269	12626	http://goo.gl/mouej	W.E. Acree Jr. Data Collection 2011	0.315	0.48	0.37	0.55	0.8288	2.715	alk_nol	20111213	11.79	15.9949159	-0.395706533	0.113031577	3.895497434	6.67088304	0.6	1.054	86.13249195	0	3	1.9	5	2	6	5	0	16	0	0	1.0362	1.07371044	26.7796	0	0	0	0	0	0	0	0	0	0	0	0
4021	Nonan-2-one	CCCCCCCC(=O)C	-10.17	12632	http://dx.doi.org/10.1016/j.tca.2014.08.024	Mikhail A. Varfolomeeva. Ilnaz T. Rakipova. William E. Acree Jr.. Michela Brumfieldb. Michael H. Abrahamc.Examination of Hydrogen Bonding Interactions between Dissolved Solutes and Alkylbenzene Solvents Based on Abraham Model Correlations Derived From Measured Enthalpies of Solvation. Thermochimica Acta. 2014	0.113	0.68	0	0.51	1.3924	4.735	organic	20140902	11.89	15.99491689	-0.299510272	0.191113589	4.105421541	7.367922806	0.888888889	3.283	142.2389616	0	6	2.34	9	1	9	9	0	28	0	0	2.7039	7.31107521	43.8267	0	0	0	0	0	0	0	0	0	0	0	0
744	1,6-hexamethylene diisocyanate	O=C=NCCCCCC/N=C=O	-63	12637	http://goo.gl/mouej	W.E. Acree Jr. Data Collection 2011	0.34	0.96	0	0.41	1.3808	5.272	isocyanate	20111213	11.98863001	16.00602634	-0.327729778	0.398874346	3.074637582	7.265782337	0.75	4.33	168.1933925	0	7	1.9	6	3	12	11	0	24	0	0	1.6008	2.56256064	43.4186	0	0	0	0	0	0	0	0	0	0	0	0
694	cyclohex-2-ene-1-ol	OC1C=C/CCC1	-14.749	12643	http://goo.gl/mouej	W.E. Acree Jr. Data Collection 2011	0.559	0.87	0.37	0.52	0.8611	3.772	alk_nol	20111213	11.9	15.99491614	-0.388438645	0.135746136	4.750747176	7.221722393	0.666666667	1.079	98.14322785	0	0	2.01	0	2	5	7	0	17	0	0	1.1907	1.41776649	30.2377	0	1	0	1	0	0	0	0	1	0	0	0
775	cyclohexylbenzene	c1cc(ccc1)C2CCCCC2	5.83	12674	http://goo.gl/mouej	W.E. Acree Jr. Data Collection 2011	0.871	0.65	0	0.17	1.453	-123	alkylbenzene	20111213	11.9	12.10021925	-0.132175342	0.070288415	6.646907275	9.716258162	0.5	4.794	160.2558828	0	1	2.78	0	6	8	13	0	28	6	6	4.0212	16.17004944	52.2496	0	2	1	2	1	0	0	0	2	0	0	0
812	2,3,6-trimethylnaphthalene	c12cc(ccc1cc(c(c2)C)C)C	82.281	12682	http://goo.gl/mouej	W.E. Acree Jr. Data Collection 2011	1.442	0.88	0	0.28	1.5081	6.854	alkylnaphthalene	20111213	11.89	12.11021952	-0.154889818	0.065572313	6.14922643	9.651702073	0.230769231	4.599	170.2507372	0	0	2.89	NA	10	8	14	0	27	11	10	4.197	17.614809	57.6318	0	2	2	1	1	0	0	0	2	0	0	0
794	1-methylphenanthrene	c23ccc1c(cccc1C)c2cccc3	123	12699	http://goo.gl/mouej	W.E. Acree Jr. Data Collection 2011	2.055	1.25	0	0.26	1.595	-123	PAH	20111213	11.85	12.15018815	-0.186768607	0.115650287	6.587669888	10.49132783	0.066666667	4.991	192.2563275	0	0	3.11	NA	14	8	17	0	27	16	14	4.133	17.081689	63.9996	0	3	3	1	1	0	0	0	3	0	0	0
1924	ametryn	S(c1nc(nc(n1)NC(C)C)NCC)C	88	12705	http://goo.gl/mouej	W.E. Acree Jr. Data Collection 2011	1.47	1.26	0.17	1.02	1.8016	8.607	pesticide	20111213	11.99846692	31.97267751	-0.257044145	0.207324541	5.296703441	10.22341311	0.666666667	1.784	227.3312169	0	5	1.79	3	8	9	15	0	32	6	6	2.743	7.524049	69.5679	0	1	1	1	1	0	0	0	1	0	0	0
1754	4-formylpyridine	O=Cc1ccncc1	-4	12816	http://goo.gl/mouej	W.E. Acree Jr. Data Collection 2011	0.796	1.12	0	0.74	0.8319	-123	pyridine derivative	20111213	11.85	15.99491665	-0.297419668	0.15018371	3.774247311	7.59413813	0	0.466	107.1102273	0	1	1.9	5	8	6	8	0	13	6	6	0.4388	0.19254544	30.4921	0	1	1	1	1	0	0	0	1	0	0	0
1657	3-cyanophenol	N#Cc1cc(O)ccc1	80.38	12821	http://goo.gl/mouej	W.E. Acree Jr. Data Collection 2011	0.93	1.55	0.84	0.25	0.9298	5.181	phenol derivative	20111213	11.85	15.9949169	-0.360382591	0.169864447	4.169995735	7.825949447	0	1.339	119.1209632	0	0	2.01	NA	9	6	9	0	14	6	6	1.4415	2.07792225	33.4898	0	1	1	1	1	0	0	0	1	0	0	0
1711	4-chlorobenzyl alcohol	Clc1ccc(cc1)CO	71.75	12823	http://goo.gl/mouej	W.E. Acree Jr. Data Collection 2011	0.911	0.96	0.4	0.5	1.0384	-123	aromatic alkanol	20111213	11.99632008	34.96885304	-0.416036006	0.093773626	4.328762419	8.385977191	0.142857143	1.833	142.5830791	0	1	2.01	NA	6	7	9	0	16	6	6	1.8899	3.57172201	37.6787	0	1	1	1	1	0	0	0	1	0	0	0
1860	N-nitrosodibutylamine	O=NN(CCCC)CCCC	10.361	12954	http://goo.gl/mouej	W.E. Acree Jr. Data Collection 2011	0.3	0.98	0	0.64	1.4511	5.606	N-nitrosoamine	20111213	11.89	15.99491765	-0.170162312	0.050482898	3.407402718	7.839636919	1	2.425	158.2416321	0	7	2.01	4	3	9	10	0	29	0	0	2.7482	7.55260324	47.7969	0	0	0	0	0	0	0	0	0	0	0	0
1640	2,3,6-trichlorophenol	Clc1c(O)c(Cl)ccc1Cl	57	13029	http://goo.gl/mouej	W.E. Acree Jr. Data Collection 2011	1.01	0.88	0.62	0.15	1.142	-123	phenol derivative	20111213	11.99856245	34.97105747	-0.356238868	0.144665876	5.816681395	9.901633032	0	3.482	197.4464553	0	0	1.68	0	7	6	10	0	13	6	6	3.5558	12.64371364	42.1665	0	1	1	1	1	0	0	0	1	0	0	0
1639	2,3,5-trichlorophenol	Clc1c(O)cc(Cl)cc1Cl	62	13030	http://goo.gl/mouej	W.E. Acree Jr. Data Collection 2011	1.07	0.94	0.68	0.16	1.142	-123	phenol derivative	20111213	11.99856245	34.97105747	-0.358253189	0.146137477	5.57218256	9.787904728	0	3.482	197.4464553	0	0	1.68	0	7	6	10	0	13	6	6	3.5558	12.64371364	42.1665	0	1	1	1	1	0	0	0	1	0	0	0
1645	2,3,5,6-tetrachlorophenol	Clc1c(O)c(Cl)c(Cl)cc1Cl	115	13047	http://goo.gl/mouej	W.E. Acree Jr. Data Collection 2011	1.11	0.86	0.46	0.22	1.265	-123	phenol derivative	20111213	11.99856245	34.97200704	-0.356196907	0.146387368	6.061180809	10.14717016	0	4.104	231.8914521	0	0	1.57	0	7	6	11	0	13	6	6	4.2202	17.81008804	46.9713	0	1	1	1	1	0	0	0	1	0	0	0
2408	2-ethylnaphthalene	CCc1ccc2ccccc2c1	-7.4	13063	http://dx.doi.org/10.1021/ci049943w	Jes?s Jover; Ram?n Bosque; and Joaquim Sales. 2004. Determination of Abraham Solute Parameters from Molecular Structure. J. Chem. Inf. Comput. Sci. 44 (3)	1.331	0.9	0	0.2	1.1092	-123	organic	20040417	11.85	12.1501417	-0.198951339	0.101219077	5.61148719	9.337324998	0.166666667	4.189	156.2241198	0	1	2.78	NA	10	8	13	0	24	11	10	3.6808	13.54828864	52.1504	0	2	2	1	1	0	0	0	2	0	0	0
732	diphenyl sulfoxide	O=S(c1ccccc1)c2ccccc2	70.73	13090	http://goo.gl/mouej	W.E. Acree Jr. Data Collection 2011	1.5	1.64	0	0.96	1.5465	7.972	sulfoxide	20111213	11.85	31.97207166	-0.248631182	0.155668476	6.882949219	11.37685406	0	2.188	202.2737282	0	2	2.56	0	14	9	15	0	24	12	12	2.8366	8.04629956	60.1138	0	2	2	2	2	0	0	0	2	0	0	0
330	2,5-dimethyltetrahydrofuran	O1C(C)CCC1C	-47.929	13255	http://goo.gl/mouej	W.E. Acree Jr. Data Collection 2011	0.204	0.38	0	0.58	0.9041	2.98	ether	20111213	11.89	15.99491614	-0.374758005	0.128277811	5.414824243	6.983785878	1	1.446	100.1591094	0	0	2.01	6	0	5	7	0	19	0	0	1.2665	1.60402225	29.3891	0	1	0	1	0	0	0	1	0	0	0	0
1767	4-methylpyridine N-oxide	[O-][n+]1ccc(cc1)C	184.5	13257	http://goo.gl/mouej	W.E. Acree Jr. Data Collection 2011	0.684	1.25	0.51	0.98	0.8749	4.35	pyridine N-oxide derivative	20111213	11.89	15.99491664	-0.166226532	0.066628784	4.145778399	7.50746364	0.166666667	1.772	109.1261088	0	0	1.9	5	7	6	8	0	15	6	6	0.9361	0.87628321	26.681	0	1	1	1	1	0	0	0	1	0	0	0
1922	desmetryn	S(c1nc(nc(n1)NC(C)C)NC)C	85	13302	http://goo.gl/mouej	W.E. Acree Jr. Data Collection 2011	1.5	1.29	0.28	1.01	1.6607	8.255	pesticide	20111213	11.99847423	31.97267746	-0.259725306	0.207212512	5.466413262	10.1448189	0.625	1.361	213.3045995	0	4	1.68	3	8	8	14	0	29	6	6	2.3942	5.73219364	64.8199	0	1	1	1	1	0	0	0	1	0	0	0
1923	simetryn	S(c1nc(nc(n1)NCC)NCC)C	164.741	13303	http://goo.gl/mouej	W.E. Acree Jr. Data Collection 2011	1.5	1.29	0.23	0.99	1.6607	8.231	pesticide	20111213	11.99847423	31.97267746	-0.257691625	0.207185413	5.285886719	10.14481863	0.625	1.324	213.3045995	0	5	1.68	2	8	9	14	0	29	6	6	2.3655	5.59559025	65.1497	0	1	1	1	1	0	0	0	1	0	0	0
765	hexylbenzene	c1ccccc1CCCCCC	-61	13487	http://goo.gl/mouej	W.E. Acree Jr. Data Collection 2011	0.591	0.5	0	0.15	1.5618	5.72	alkylbenzene	20111213	11.89	12.11019763	-0.170693259	0.049721452	5.137631122	8.71908655	0.5	5.199	162.2717643	1	5	2.78	NA	6	10	12	0	30	6	6	4.5972	21.13424784	54.1042	0	1	1	1	1	0	0	0	1	0	0	0
1750	4-bromopyridine	Brc1ccncc1	0.5	13630	http://goo.gl/mouej	W.E. Acree Jr. Data Collection 2011	0.9	0.93	0	0.38	0.8503	-123	pyridine derivative	20111213	11.85	78.91833719	-0.263922636	0.171189141	6.105493913	9.286610155	0	1.568	157.9956737	0	0	1.79	5	6	5	7	0	11	6	6	1.4278	2.03861284	31.5239	0	1	1	1	1	0	0	0	1	0	0	0
2178	octahydroazocine	C1CCCNCCC1	29	13638	http://goo.gl/mouej	W.E. Acree Jr. Data Collection 2011	0.36	0.46	0.13	0.55	1.0861	3.84	organic	20111213	11.9	14.00307756	-0.315992371	0.047716584	6.736850179	7.167082541	1	1.615	113.2009658	0	0	2.12	7	0	5	8	1	23	0	0	1.6138	2.60435044	36.0366	0	0	0	1	0	0	0	0	0	0	0	0
530	nitrocyclohexane	[O-][N+](=O)C1CCCCC1	-34	13647	http://goo.gl/mouej	W.E. Acree Jr. Data Collection 2011	0.441	0.97	0	0.31	0.7831	4.826	nitroalkane	20111213	11.9	15.99591866	-0.133096395	0.163263617	3.629675536	7.774921412	1	2.076	129.1572767	0	1	1.79	0	3	6	9	0	20	0	0	2.1496	4.62078016	33.601	0	1	0	1	0	0	0	0	1	0	0	0
1755	2-acetylpyridine	O=C(c1ncccc1)C	9	13648	http://goo.gl/mouej	W.E. Acree Jr. Data Collection 2011	0.73	1.09	0	0.62	0.9728	4.425	pyridine derivative	20111213	11.89	15.99491689	-0.292336976	0.230433052	4.3524651	7.957130752	0.142857143	0.736	121.1368447	0	1	2.01	7	8	6	9	0	16	6	6	0.8478	0.71876484	33.9319	0	1	1	1	1	0	0	0	1	0	0	0
818	1-ethylnaphthalene	CCc1cccc2c1cccc2	-13.9	13677	http://goo.gl/mouej	W.E. Acree Jr. Data Collection 2011	1.37	0.76	0	0.22	1.3672	6.226	alkylnaphthalene	20111213	11.85	12.1501417	-0.186922984	0.115406622	5.775385275	9.80888421	0.166666667	4.189	156.2241198	0	1	2.78	NA	10	7	13	0	24	11	10	3.6808	13.54828864	52.1504	0	2	2	1	1	0	0	0	2	0	0	0
2067	methyltrimethoxysilane	O(C)[Si](OC)(OC)C	-52.889	13803	http://goo.gl/mouej	W.E. Acree Jr. Data Collection 2011	-0.104	0.418	0	0.719	1.094	2.945	organosilicon	20111213	11.9984169	27.97768428	-0.338699209	0.345100267	4.04225	6.110559894	1	0.684	136.2218322	0	3	1.46	0	0	5	7	0	20	0	0	1.4657	2.14827649	27.6441	0	0	0	0	0	0	0	0	0	0	0	0
2651	tetraethylurea	O=C(N(CC)CC)N(CC)CC	79.091	13811	http://dx.doi.org/10.1021/ci049943w	Jes?s Jover; Ram?n Bosque; and Joaquim Sales. 2004. Determination of Abraham Solute Parameters from Molecular Structure. J. Chem. Inf. Comput. Sci. 44 (3)	0.274	1	0	1.04	1.162	-123	organic	20040417	11.89	15.9949179	-0.261175196	0.277378174	5.205237827	8.931138703	0.888888889	1.326	172.2682495	0	6	2.12	2	4	7	11	0	32	0	0	1.1767	1.38462289	51.7214	0	0	0	0	0	0	0	0	0	0	0	0
549	N-methylpropanamide	O=C(NC)CC	-30.9	13816	http://goo.gl/mouej	W.E. Acree Jr. Data Collection 2011	0.34	1.29	0.4	0.72	0.7877	3.618	alkaneamide	20111213	11.89	15.99491614	-0.281139849	0.199180156	4.031496436	6.221023731	0.75	-0.037	87.12051851	0	2	1.68	3	3	5	5	0	15	0	0	0.0407	0.00165649	23.9895	0	0	0	0	0	0	0	0	0	0	0	0
731	methyl phenyl sulfoxide	O=S(c1ccccc1)C	30.5	13860	http://goo.gl/mouej	W.E. Acree Jr. Data Collection 2011	1.104	1.75	0	0.88	1.0795	6.545	sulfoxide	20111213	11.99848353	31.97267719	-0.254142071	0.144608192	6.563833534	10.41862837	0.142857143	0.735	140.2041672	0	1	2.01	0	8	6	9	0	17	6	6	1.26	1.5876	40.3362	0	1	1	1	1	0	0	0	1	0	0	0
3451	beta-pinene	C1(=C)C2CC(CC1)C2(C)C	-61.17	14198	http://dx.doi.org/10.1016/j.chroma.2012.02.043	T. Karunasekara. C.F. Poole. Determination of Descriptors for Fragrance Compounds by Gas Chromatography and Liquid-Liquid Partitioning Journal of Chromatography A (2012)	0.525	0.233	0	0.2	1.2574	4.584	fragrance	20120217	11.89	12.11015511	-0.153542631	0.069139778	6.4400543	9.816076523	0.8	4.222	136.234411	0	0	2.56	NA	2	5	11	0	26	0	0	2.9267	8.56557289	43.6498	0	3	0	1	0	0	1	0	2	0	0	0
1399	3-chloroacetophenone	O=C(c1cc(Cl)ccc1)C	17.761	14227	http://goo.gl/mouej	W.E. Acree Jr. Data Collection 2011	0.924	1.07	0	0.4	1.137	5.341	aromatic ketone	20111213	11.89	34.96885308	-0.294031176	0.215515834	4.558090171	8.779645541	0.125	2.521	154.593815	0	1	2.12	NA	8	6	10	0	17	6	6	2.2343	4.99209649	41.2656	0	1	1	1	1	0	0	0	1	0	0	0
727	1-nonanethiol	CCCCCCCCCS	-20.05	14349	http://goo.gl/mouej	W.E. Acree Jr. Data Collection 2011	0.347	0.35	0	0.24	1.5402	5.79	alkanethiol	20111213	11.99846693	31.97267723	-0.232986407	0.044756399	5.128915573	8.131037589	1	5.077	160.3215231	1	7	2.34	9	0	10	9	0	30	0	0	4.223	17.833729	51.2665	0	0	0	0	0	0	0	0	0	0	0	0
2172	ethyl isonicotinate	O=C(OCC)c1ccncc1	23	14556	http://goo.gl/mouej	W.E. Acree Jr. Data Collection 2011	0.756	1.05	0	0.71	1.1724	-123	organic	20111213	11.85	15.99591968	-0.312128093	0.293344031	4.49305536	8.304626074	0.25	1.129	151.162867	0	3	2.01	5	9	8	11	0	20	6	6	0.8836	0.78074896	40.1766	0	1	1	1	1	0	0	0	1	0	0	0
1779	quinoline N-oxide	[O-][n+]2c1ccccc1ccc2	71.341	14627	http://goo.gl/mouej	W.E. Acree Jr. Data Collection 2011	1.4	1.91	0.27	0.81	1.103	6.626	N-oxide derivative	20111213	11.98846178	15.99491742	-0.222718657	0.131955661	4.722777588	8.865703815	0	2.69	145.1583165	0	0	2.23	NA	11	6	12	0	18	11	10	1.7868	3.19265424	37.718	0	2	2	1	1	0	0	0	2	0	0	0
312	methyl tert-butyl ether	O(C(C)(C)C)C	-108.9	14672	http://goo.gl/mouej	W.E. Acree Jr. Data Collection 2011	0.024	0.22	0	0.55	0.8718	2.372	ether	20111213	11.99640057	15.99794223	-0.405624791	0.064406266	4.644246824	7.483752677	1	1.32	88.14837346	0	1	1.9	3	0	4	5	0	18	0	0	0.9818	0.96393124	26.8163	0	0	0	0	0	0	0	0	0	0	0	0
1615	4-butylphenol	Oc1ccc(cc1)CCCC	22	14678	http://goo.gl/mouej	W.E. Acree Jr. Data Collection 2011	0.796	0.88	0.55	0.37	1.339	-123	phenol derivative	20111213	11.89	15.99491714	-0.36042772	0.072082097	4.741545383	8.660007015	0.4	3.655	150.2179344	0	3	2.45	NA	7	9	11	0	25	6	6	3.4174	11.67862276	46.5963	0	1	1	1	1	0	0	0	1	0	0	0
725	1-heptanethiol	SCCCCCCC	-43	14680	http://goo.gl/mouej	W.E. Acree Jr. Data Collection 2011	0.357	0.35	0	0.24	1.2584	4.635	alkanethiol	20111213	11.89	31.97207135	-0.178863359	0.049539299	5.125184721	8.094212719	1	3.939	132.2682883	0	5	2.12	7	0	8	7	0	24	0	0	3.3106	10.96007236	42.0645	0	0	0	0	0	0	0	0	0	0	0	0
133	1,9-decadiene	C(=C)CCCCCCC=C	-50.549	14692	http://goo.gl/mouej	W.E. Acree Jr. Data Collection 2011	0.184	0.2	0	0.1	1.4316	4.38	alkene	20111213	11.79	12.21007879	-0.306948039	0.113308721	5.120648726	7.470566476	0.6	5.298	138.2502925	1	7	2.56	10	2	10	9	0	28	0	0	4.1522	17.24076484	47.9004	0	0	0	0	0	0	0	0	0	0	0	0
271	1,1-difluoro-1,2-dichloroethane	ClCC(Cl)(F)F	-101.2	14694	http://goo.gl/mouej	W.E. Acree Jr. Data Collection 2011	0.012	0.48	0	0.05	0.6706	2.12	haloalkane	20111213	11.99782586	34.96985311	-0.200899576	0.388357878	3.98596565	6.712514475	1	2.537	134.9400349	0	1	1.24	2	0	4	5	0	8	0	0	2.0507	4.20537049	21.5972	0	0	0	0	0	0	0	0	0	0	0	0
85	ethylcyclohexane	CCC1CCCCC1	-111.15	14751	http://goo.gl/mouej	W.E. Acree Jr. Data Collection 2011	0.263	0.1	0	0	1.1272	3.877	cycloalkane	20111213	11.9	12.10012615	-0.145522379	0.054800121	5.483683531	8.450491455	1	4.491	112.2129392	0	1	2.34	NA	0	6	8	0	24	0	0	3.4452	11.86940304	36.7556	0	1	0	1	0	0	0	0	1	0	0	0
2071	ethoxytrimethylsilane	O(CC)[Si](C)(C)C	-83	14998	http://goo.gl/mouej	W.E. Acree Jr. Data Collection 2011	-0.086	0.069	0	0.52	1.1175	2.589	organosilicon	20111213	11.99838739	27.97768417	-0.380966239	0.133744987	4.624664585	6.740269029	1	2.059	118.2496397	0	2	1.79	2	0	5	6	0	21	0	0	2.1227	4.50585529	29.1539	0	0	0	0	0	0	0	0	0	0	0	0
2880	4-chlorophenylacetic acid	Clc1ccc(cc1)CC(=O)O	105.25	15093	http://precedings.nature.com/documents/4243/version/3	ONSChallenge Solubility Data	1.062	0.748	0.248	0.422	1.195	-123	organic solid	20120126	11.99629189	34.96885313	-0.350989304	0.282996987	3.912604363	8.572266211	0.125	2.071	170.5932199	0	2	2.01	NA	6	8	11	0	18	6	6	2.1336	4.55224896	42.1704	1	1	1	1	1	0	0	0	1	0	0	0
505	nonylamine	NCCCCCCCCC	-1	15387	http://goo.gl/mouej	W.E. Acree Jr. Data Collection 2011	0.187	0.35	0.16	0.61	1.4765	5.1	alkylamine	20111213	11.89	14.00307857	-0.330007724	0.049678022	4.761081673	7.395872291	1	3.629	143.2700821	0	7	2.34	9	0	10	9	1	31	0	0	2.9621	8.77403641	46.797	0	0	0	0	0	0	0	0	0	0	0	0
1445	ethyl 3-phenylpropanoate	O=C(OCC)CCc1ccccc1	8.131	15409	http://goo.gl/mouej	W.E. Acree Jr. Data Collection 2011	0.654	1.2	0	0.62	1.495	-123	aromatic ester	20111213	11.85	15.99592018	-0.315936722	0.261811592	4.273454773	8.679297015	0.363636364	2.362	178.2280753	0	5	2.45	NA	6	10	13	0	27	6	6	2.5252	6.37663504	51.4837	0	1	1	1	1	0	0	0	1	0	0	0
2073	methyltriethoxysilane	O(CC)[Si](OCC)(OCC)C	57.001	15413	http://goo.gl/mouej	W.E. Acree Jr. Data Collection 2011	-0.23	0.249	0	0.751	1.5167	3.869	organosilicon	20111213	11.99835247	27.97768447	-0.335622866	0.345805258	4.66271875	7.052071801	1	1.953	178.3016844	0	6	1.79	2	0	7	10	0	29	0	0	2.5121	6.31064641	41.8881	0	0	0	0	0	0	0	0	0	0	0	0
1498	3-phenylpropanamine	c1ccccc1CCCN	-31.789	15427	http://goo.gl/mouej	W.E. Acree Jr. Data Collection 2011	0.808	0.86	0.1	0.73	1.2389	5.294	phenylalkaneamine	20111213	11.99345123	14.00910104	-0.363851432	0.027442637	4.838283355	8.580256409	0.333333333	1.66	135.2065561	0	3	2.34	NA	6	8	10	1	23	6	6	1.7133	2.93539689	43.887	0	1	1	1	1	0	0	0	1	0	0	0
764	tert-pentylbenzene	c1ccccc1C(CC)(C)C	-25.769	15461	http://goo.gl/mouej	W.E. Acree Jr. Data Collection 2011	0.62	0.49	0	0.16	1.4209	4.909	alkylbenzene	20111213	11.89	12.11017617	-0.145299548	0.079538228	5.916040191	10.17327947	0.454545455	4.408	148.2451469	0	2	2.67	NA	6	7	11	0	27	6	6	3.6866	13.59101956	49.3249	0	1	1	1	1	0	0	0	1	0	0	0
1160	3,3'-dichlorobiphenyl	Clc2cc(c1cc(Cl)ccc1)ccc2	29	15473	http://dx.doi.org/10.1021/es102210g	Van Noort et. al. Updated Abraham Solvation Parameters for Polychlorinated Biphenyls. ES&T 44, 7037 (2010)	1.58	1.35	0	0.11	1.5688	-123	polychlorinated biphenyl	20100825	11.85	34.96985373	-0.14182578	0.177962833	6.310273438	10.13407609	0	5.206	223.0982319	1	1	2.56	0	12	8	15	0	22	12	12	4.6772	21.87619984	60.8038	0	2	2	2	2	0	0	0	2	0	0	0
955	4,4'-dichlorobiphenyl	Clc2ccc(c1ccc(Cl)cc1)cc2	149.15	15474	http://dx.doi.org/10.1039/B415899G	Michael H. Abraham and Amal J. M. Al-Hussaini. Solvation parameters for the 209 PCBs: calculation of physicochemical properties. J. Environ. Monit. 2005 7 295-301	1.64	1.18	0	0.16	1.569	7.58	polychlorinated biphenyl	20050211	11.85	34.96985373	-0.141635229	0.177770643	6.090089844	9.767327848	0	5.206	223.0982319	1	1	2.56	0	12	10	15	0	22	12	12	4.6772	21.87619984	60.8038	0	2	2	2	2	0	0	0	2	0	0	0
868	1,2-dichloronaphthalene	Clc1c2c(ccc1Cl)cccc2	36	15475	http://goo.gl/mouej	W.E. Acree Jr. Data Collection 2011	1.57	1.12	0	0.09	1.3302	6.807	polychlorinated naphthalene	20111213	11.85	34.96985355	-0.17480852	0.131495446	6.702973177	10.48857602	0	4.532	197.0608786	0	0	2.34	0	10	7	13	0	18	11	10	4.0672	16.54211584	52.1178	0	2	2	1	1	0	0	0	2	0	0	0
873	1,7-dichloronaphthalene	Clc1c2c(ccc1)ccc(Cl)c2	63.5	15476	http://goo.gl/mouej	W.E. Acree Jr. Data Collection 2011	1.57	1.06	0	0.1	1.3302	6.835	polychlorinated naphthalene	20111213	11.85	34.96985355	-0.160547474	0.141753449	6.336226572	10.34969903	0	4.532	197.0608786	0	0	2.34	0	10	7	13	0	18	11	10	4.0672	16.54211584	52.1178	0	2	2	1	1	0	0	0	2	0	0	0
1151	3-chlorobiphenyl	Clc2cc(c1ccccc1)ccc2	17	15488	http://dx.doi.org/10.1021/es102210g	Van Noort et. al. Updated Abraham Solvation Parameters for Polychlorinated Biphenyls. ES&T 44, 7037 (2010)	1.45	1.18	0	0.165	1.4464	-123	polychlorinated biphenyl	20100825	11.85	34.9688532	-0.141822535	0.177942101	6.280701395	9.888572606	0	4.584	188.6532351	0	1	2.67	0	12	8	14	0	22	12	12	4.0128	16.10256384	55.999	0	2	2	2	2	0	0	0	2	0	0	0
943	4-chlorobiphenyl	Clc2ccc(c1ccccc1)cc2	78.4	15489	http://dx.doi.org/10.1039/B415899G	Michael H. Abraham and Amal J. M. Al-Hussaini. Solvation parameters for the 209 PCBs: calculation of physicochemical properties. J. Environ. Monit. 2005 7 295-301	1.5	1.05	0	0.18	1.4466	6.718	polychlorinated biphenyl	20050211	11.85	34.9688532	-0.141632	0.177750044	6.083441515	9.64407722	0	4.584	188.6532351	0	1	2.67	0	12	9	14	0	22	12	12	4.0128	16.10256384	55.999	0	2	2	2	2	0	0	0	2	0	0	0
2202	1-methylisatin	O=C2c1ccccc1N(C2=O)C	131.25	15517	http://goo.gl/mouej	W.E. Acree Jr. Data Collection 2011	1.25	1.86	0	0.8	1.1617	6.47	organic	20111213	11.99345115	15.9959202	-0.282933395	0.278480678	4.7529236	9.187138048	0.111111111	0.727	161.1577214	0	0	2.12	NA	11	6	13	0	19	6	6	0.8764	0.76807696	43.5909	0	2	2	1	1	0	0	1	1	0	0	0
876	2,6-dichloronaphthalene	Clc1ccc2c(c1)ccc(Cl)c2	140.5	15524	http://goo.gl/mouej	W.E. Acree Jr. Data Collection 2011	1.57	1.12	0	0.08	1.3302	6.74	polychlorinated naphthalene	20111213	11.85	34.96985355	-0.17289731	0.127572433	6.243546875	9.622567399	0	4.532	197.0608786	0	0	2.34	0	10	8	13	0	18	11	10	4.0672	16.54211584	52.1178	0	2	2	1	1	0	0	0	2	0	0	0
810	1,4,5-trimethylnaphthalene	c1(ccc(c2cccc(c12)C)C)C	76.651	15620	http://goo.gl/mouej	W.E. Acree Jr. Data Collection 2011	1.47	1.15	0	0.14	1.5081	7.562	alkylnaphthalene	20111213	11.89	12.11021952	-0.150813201	0.069431838	6.580938484	10.43763354	0.230769231	4.599	170.2507372	0	0	2.89	NA	10	6	14	0	27	11	10	4.197	17.614809	57.6318	0	2	2	1	1	0	0	0	2	0	0	0
811	1,4,6-trimethylnaphthalene	c12c(ccc(c1ccc(c2)C)C)C	79.001	15621	http://goo.gl/mouej	W.E. Acree Jr. Data Collection 2011	1.441	1.16	0	0.17	1.5081	7.191	alkylnaphthalene	20111213	11.89	12.11021952	-0.150940509	0.069307621	6.21386509	10.12326243	0.230769231	4.599	170.2507372	0	0	2.89	NA	10	7	14	0	27	11	10	4.197	17.614809	57.6318	0	2	2	1	1	0	0	0	2	0	0	0
1888	fluometuron	O=C(Nc1cc(ccc1)C(F)(F)F)N(C)C	163.75	15702	http://goo.gl/mouej	W.E. Acree Jr. Data Collection 2011	0.65	1.19	0.41	0.79	1.5484	6.68	urea	20111213	11.9934269	19.00040974	-0.280651161	0.416736118	3.575726563	8.90975875	0.3	1.983	232.2027283	0	4	1.9	NA	10	9	16	0	27	6	6	2.0945	4.38693025	53.584	0	1	1	1	1	0	0	0	1	0	0	0
1527	2,6-dimethylacetanilide	O=C(Nc1c(cccc1C)C)C	182	15753	http://goo.gl/mouej	W.E. Acree Jr. Data Collection 2011	0.85	1.56	0.37	0.95	1.3955	-123	benzamide	20111213	11.89	15.99491765	-0.281058535	0.251120635	4.348980375	9.614506205	0.3	1.728	163.2166969	0	2	2.34	NA	9	7	12	0	25	6	6	1.9228	3.69715984	49.2226	0	1	1	1	1	0	0	0	1	0	0	0
869	1,3-dichloronaphthalene	Clc2c1c(cccc1)cc(Cl)c2	62.3	15755	http://goo.gl/mouej	W.E. Acree Jr. Data Collection 2011	1.57	1.06	0	0.08	1.3302	6.675	polychlorinated naphthalene	20111213	11.85	34.96985355	-0.131051728	0.192543654	6.45847536	10.08827751	0	4.532	197.0608786	0	0	2.34	0	10	7	13	0	18	11	10	4.0672	16.54211584	52.1178	0	2	2	1	1	0	0	0	2	0	0	0
86	cis-1,2-dimethylcyclohexane	C[C@@H]1CCCC[C@@H]1C	-50	15765	http://goo.gl/mouej	W.E. Acree Jr. Data Collection 2011	0.281	0.24	0	0	1.1272	3.847	cycloalkane	20111213	11.89	12.11011416	-0.161991078	0.059143413	6.149298971	8.44548837	1	4.43	112.2129392	0	0	2.34	NA	0	5	8	0	24	0	0	3.2408	10.50278464	36.7032	0	1	0	1	0	0	0	0	1	0	0	0
2125	L-menthol	O[C@H]1[C@H](C(C)C)CC[C@@H](C)C1	43	15803	http://goo.gl/mouej	W.E. Acree Jr. Data Collection 2011	0.4	0.48	0.32	0.61	1.4677	-123	organic	20111213	11.9	15.99491714	-0.392198259	0.125086535	5.452305862	9.461194107	1	3.211	156.265579	0	1	2.45	NA	0	7	11	0	31	0	0	2.7794	7.72506436	47.4447	0	1	0	1	0	0	0	0	1	0	0	0
483	1-nonanenitrile	N#CCCCCCCCC	-34.1	15846	http://goo.gl/mouej	W.E. Acree Jr. Data Collection 2011	0.159	0.9	0	0.36	1.3905	4.97	nitrile	20111213	11.89	14.00307857	-0.262644949	0.115247008	3.815084262	7.350102255	0.888888889	3.698	139.2383191	0	6	2.34	9	2	10	9	0	27	0	0	3.4487	11.89353169	43.8559	0	0	0	0	0	0	0	0	0	0	0	0
3447	carvone	O=C1C(=C/C[C@H](/C(=C)C)C1)C	89	15855	http://dx.doi.org/10.1016/j.chroma.2012.02.043	T. Karunasekara. C.F. Poole. Determination of Descriptors for Fragrance Compounds by Gas Chromatography and Liquid-Liquid Partitioning Journal of Chromatography A (2012)	0.638	0.929	0	0.61	1.3387	5.402	fragrance	20120217	11.89	15.99491714	-0.294079071	0.158645571	4.941589581	9.574568583	0.5	1.756	150.2179344	0	1	2.45	NA	4	7	11	0	25	0	0	2.3613	5.57573769	47.1735	0	1	0	1	0	0	0	0	1	0	0	0
814	2,3,5-trimethylnaphthalene	c12c(cccc1cc(c(c2)C)C)C	79.961	15861	http://goo.gl/mouej	W.E. Acree Jr. Data Collection 2011	1.47	1	0	0.25	1.5081	6.967	alkylnaphthalene	20111213	11.89	12.11021952	-0.150948867	0.069298962	6.449615931	9.966072614	0.230769231	4.599	170.2507372	0	0	2.89	NA	10	7	14	0	27	11	10	4.197	17.614809	57.6318	0	2	2	1	1	0	0	0	2	0	0	0
612	3-methyl-2-hexanol	OC(C)C(C)CCC	-53.249	15954	http://goo.gl/mouej	W.E. Acree Jr. Data Collection 2011	0.16	0.33	0.33	0.55	1.1536	3.832	alkanols	20111213	11.89	15.99491639	-0.392499473	0.054816122	4.817525389	8.191629674	1	2.177	116.2016083	0	3	2.12	6	0	6	7	0	24	0	0	2.1237	4.51010169	35.6255	0	0	0	0	0	0	0	0	0	0	0	0
1416	propyl benzoate	O=C(OCCC)c1ccccc1	-51.6	15965	http://goo.gl/mouej	W.E. Acree Jr. Data Collection 2011	0.675	0.8	0	0.46	1.0964	5.718	aromatic ester	20111213	11.85	15.99591968	-0.311846319	0.293250192	4.592493095	8.467341596	0.3	2.739	164.2014579	0	4	2.34	NA	9	9	12	0	24	6	6	2.5579	6.54285241	46.8577	0	1	1	1	1	0	0	0	1	0	0	0
1602	2,3,6-trimethylphenol	Cc1ccc(c(c1C)O)C	58	16119	http://goo.gl/mouej	W.E. Acree Jr. Data Collection 2011	0.87	0.81	0.37	0.47	1.1978	-123	phenol derivative	20111213	11.89	15.99491689	-0.359873766	0.082049396	5.380119289	8.679261866	0.333333333	2.505	136.191317	0	0	2.34	NA	7	6	10	0	22	6	6	3.0212	9.12764944	42.8757	0	1	1	1	1	0	0	0	1	0	0	0
216	2,3,4-trichlorobut-1-ene	Cl/C(=C)C(Cl)CCl	-24.809	16159	http://goo.gl/mouej	W.E. Acree Jr. Data Collection 2011	0.607	1.09	0	0.15	0.9964	4.411	chloroalk_ne	20111213	11.99859942	34.97105705	-0.2127884	0.120392765	5.861585651	9.848503463	0.5	2.272	159.4414601	0	2	1.57	4	2	5	6	0	12	0	0	2.526	6.380676	34.2047	0	0	0	0	0	0	0	0	0	0	0	0
2851	2-chloro-5-nitrobenzoic acid	O=C(O)c1cc(ccc1Cl)[N+]([O-])=O	166.5	16359	http://precedings.nature.com/documents/4243/version/3	ONSChallenge Solubility Data	1.407	1.597	0.745	0.628	1.228	-123	organic solid	20120126	11.999	34.96885324	-0.327679391	0.292719017	3.738787801	9.17766622	0	2.151	201.5641748	0	2	1.57	NA	12	7	13	0	17	6	6	1.9932	3.97284624	44.9459	1	1	1	1	1	0	0	0	1	0	0	0
2180	nitrosyl chloride	ClN=O	-61.5	16641	http://goo.gl/mouej	W.E. Acree Jr. Data Collection 2011	0.23	0.38	0.1	0.21	0.3465	0.917	organic	20111213	13.98117441	34.96885278	-0.252625699	0.217104245	2.624992894	3.869511447	0	0.691	65.45904571	0	0	1.13	0	1	3	2	0	3	0	0	0.8831	0.77986561	12.2934	0	0	0	0	0	0	0	0	0	0	0	0
151	2-octyne	C(#CCCCCC)C	-61.6	16791	http://goo.gl/mouej	W.E. Acree Jr. Data Collection 2011	0.225	0.3	0	0.1	1.15	3.85	alkyne	20111213	11.89	12.11011416	-0.175986235	0.067275784	4.833841005	7.041455624	0.75	3.787	110.1970577	0	3	2.34	8	2	8	7	0	22	0	0	3.6992	13.68408064	37.9716	0	0	0	0	0	0	0	0	0	0	0	0
1609	pentamethylphenol	Oc1c(c(c(c(c1C)C)C)C)C	128	16804	http://goo.gl/mouej	W.E. Acree Jr. Data Collection 2011	0.9	0.9	0.35	0.43	1.4796	-123	phenol derivative	20111213	11.89	15.99491739	-0.359869578	0.083795391	5.615899869	9.445969166	0.454545455	3.379	164.2445519	0	0	2.56	NA	7	6	12	0	28	6	6	3.9936	15.94884096	52.9581	0	1	1	1	1	0	0	0	1	0	0	0
284	1,1,1,2-tetrafluoro-2-chloroethane	FC(F)(F)C(Cl)F	-199	16841	http://goo.gl/mouej	W.E. Acree Jr. Data Collection 2011	-0.31	0.33	0	0.03	0.586	1.06	haloalkane	20111213	11.99782581	34.96885302	-0.235279014	0.439571317	2.9435	5.603698216	1	2.681	136.475963	0	1	1.13	2	0	4	6	0	8	0	0	1.9998	3.99920004	16.898	0	0	0	0	0	0	0	0	0	0	0	0
953	3,4'-dichlorobiphenyl	Clc2cc(c1ccc(Cl)cc1)ccc2	114.851	17098	http://dx.doi.org/10.1039/B415899G	Michael H. Abraham and Amal J. M. Al-Hussaini. Solvation parameters for the 209 PCBs: calculation of physicochemical properties. J. Environ. Monit. 2005 7 295-301	1.65	1.18	0	0.16	1.569	7.528	polychlorinated biphenyl	20050211	11.85	34.96985373	-0.141825769	0.177962649	6.098720215	10.01082776	0	5.206	223.0982319	1	1	2.56	0	12	9	15	0	22	12	12	4.6772	21.87619984	60.8038	0	2	2	2	2	0	0	0	2	0	0	0
2097	methyl phenyl sulfone	O=S(=O)(c1ccccc1)C	86.5	17347	http://goo.gl/mouej	W.E. Acree Jr. Data Collection 2011	1.08	1.85	0	0.76	1.1382	6.234	organic	20111213	11.99848353	31.97267726	-0.224174584	0.23785319	6.79284375	10.64862873	0.142857143	1.543	156.2035722	0	1	1.9	0	9	6	10	0	18	6	6	1.356	1.838736	39.8126	0	1	1	1	1	0	0	0	1	0	0	0
1793	2-methoxypyrazine	O(c1nccnc1)C	36.881	17443	http://goo.gl/mouej	W.E. Acree Jr. Data Collection 2011	0.727	0.85	0	0.55	0.8338	3.721	pyrazine derivative	20111213	11.99640043	15.99794329	-0.360813368	0.185695995	4.524296119	6.842383033	0.2	0.161	110.1141353	0	1	1.68	2	7	6	8	0	14	6	6	0.0515	0.00265225	28.5209	0	1	1	1	1	0	0	0	1	0	0	0
1818	4-phenylpyrimidine	n1ccc(nc1)c2ccccc2	56	17868	http://goo.gl/mouej	W.E. Acree Jr. Data Collection 2011	1.25	1.39	0	0.62	1.242	6.344	pyrimidine derivative	20111213	11.85	14.00408419	-0.244381179	0.126494804	5.944138033	9.206246256	0	1.758	156.1842914	0	1	2.34	NA	12	8	13	0	20	12	12	1.9982	3.99280324	47.5185	0	2	2	2	2	0	0	0	2	0	0	0
152	1-nonyne	C#CCCCCCCC	-50	17880	http://goo.gl/mouej	W.E. Acree Jr. Data Collection 2011	0.15	0.23	0.12	0.1	1.2908	4.019	alkyne	20111213	11.89	12.11013444	-0.170785422	0.049574749	4.386171366	7.26316211	0.777777778	4.326	124.2236751	0	5	2.45	9	2	9	8	0	25	0	0	4.6621	21.73517641	41.6728	0	0	0	0	0	0	0	0	0	0	0	0
2873	4-acetamidobenzoic acid	O=C(Nc1ccc(cc1)C(=O)O)C	258.75	18177	http://precedings.nature.com/documents/4243/version/3	ONSChallenge Solubility Data	1.433	1.437	0.776	0.937	1.329	-123	organic solid	20120126	11.89	15.99692294	-0.327849369	0.290375082	4.108379517	8.563728757	0.111111111	0.891	179.1730078	0	3	2.01	NA	12	9	13	0	22	6	6	0.5548	0.30780304	45.8986	1	1	1	1	1	0	0	0	1	0	0	0
718	dimethyl trisulfide	S(SSC)C	-36.999	18219	http://goo.gl/mouej	W.E. Acree Jr. Data Collection 2011	1.053	0.67	0	0.34	0.8809	4.203	dialkyl sulfide	20111213	11.99865748	31.97430969	-0.162890842	0.070651322	8.024458261	11.24450237	1	1.821	126.2673713	0	2	1.35	0	0	5	4	0	11	0	0	1.9764	3.90615696	34.7739	0	0	0	0	0	0	0	0	0	0	0	0
79	pentylcyclopentane	C(CCCC1CCCC1)C	-83	18410	http://goo.gl/mouej	W.E. Acree Jr. Data Collection 2011	0.22	0.08	0	0	1.409	4.6	cycloalkane	20111213	11.89	12.11015511	-0.170505133	0.049873346	5.150939694	8.627413085	1	5.629	140.266174	1	4	2.56	NA	0	8	10	0	30	0	0	4.3576	18.98867776	45.9576	0	1	0	1	0	0	0	1	0	0	0	0
711	methyl propyl sulfide	S(CCC)C	-113	18607	http://goo.gl/mouej	W.E. Acree Jr. Data Collection 2011	0.38	0.38	0	0.34	0.8357	3.14	dialkyl sulfide	20111213	11.9985373	31.97267698	-0.223702547	0.040720658	5.407060307	8.133503598	1	2.027	90.18843612	0	2	1.79	3	0	5	4	0	15	0	0	1.6677	2.78122329	28.4591	0	0	0	0	0	0	0	0	0	0	0	0
469	ethyl trimethylacetate	O=C(OCC)C(C)(C)C	-89.75	18688	http://goo.gl/mouej	W.E. Acree Jr. Data Collection 2011	-0.01	0.52	0	0.45	1.1693	3.481	ester	20111213	11.89	15.99591816	-0.315524121	0.266894345	4.507680947	8.515019239	0.857142857	1.411	130.1851317	0	3	2.01	3	3	6	8	0	23	0	0	1.9162	3.67182244	35.8632	0	0	0	0	0	0	0	0	0	0	0	0
1632	2-chloro-4-bromophenol	Clc1cc(Br)ccc1O	49.75	18707	http://goo.gl/mouej	W.E. Acree Jr. Data Collection 2011	1.15	0.91	0.5	0.22	1.0725	-123	phenol derivative	20111213	11.99635525	78.91833723	-0.383082702	0.122440389	5.27343756	9.904192458	0	3.036	207.4520489	0	0	1.79	0	7	6	9	0	13	6	6	2.9754	8.85300516	40.1797	0	1	1	1	1	0	0	0	1	0	0	0
618	2,2-dimethyl-3-pentanol	OC(CC)C(C)(C)C	-1.67	18717	http://goo.gl/mouej	W.E. Acree Jr. Data Collection 2011	0.227	0.3	0.3	0.55	1.1536	3.856	alkanols	20111213	11.89	15.99491639	-0.391967063	0.077693631	5.210491028	8.825257019	1	1.792	116.2016083	0	2	2.12	5	0	5	7	0	24	0	0	2.0087	4.03487569	35.346	0	0	0	0	0	0	0	0	0	0	0	0
1740	4-tert-butylpyridine	n1ccc(cc1)C(C)(C)C	-41	18724	http://goo.gl/mouej	W.E. Acree Jr. Data Collection 2011	0.631	0.75	0	0.66	1.2389	4.772	pyridine derivative	20111213	11.89	14.00307857	-0.264026809	0.077834237	6.109333407	9.50330069	0.444444444	2.587	135.2065561	0	1	2.34	5	6	6	10	0	23	6	6	2.0798	4.32556804	42.567	0	1	1	1	1	0	0	0	1	0	0	0
4084	5-Nitro-8-hydroxyquinoline	C1=CC2=C(C=CC(=C2N=C1)O)[N+](=O)[O-]	180	18756	http://dx.doi.org/10.1080/01496395.2014.928768	Michael H. Abraham and William E. Acree Jr. (2014) Descriptors for the Prediction of Partition Coefficients of 8-Hydroxyquinoline and its Derivatives. Separation Science and Technology. 49:14. 2135-2141	1.66	1.86	0.2	0.53	1.2772	7.49	this work	20140908	11.999	16.00138268	-0.358223037	0.136033702	3.915236881	9.41913393	0	1.611	190.1558888	0	1	1.9	NA	14	7	15	0	20	11	10	1.6433	2.70043489	48.9981	0	2	2	1	1	0	0	0	2	0	0	0
699	6-amino-1-hexanol	OCCCCCCN	56.5	18801	http://goo.gl/mouej	W.E. Acree Jr. Data Collection 2011	0.435	0.81	0.48	1.08	1.1125	4.516	aminoalcohol	20111213	11.99355095	15.99491666	-0.395736268	0.04376828	3.930730799	7.030209777	1	0.157	117.1896348	0	5	1.9	6	0	8	7	1	23	0	0	0.3678	0.13527684	34.9223	0	0	0	0	0	0	0	0	0	0	0	0
1654	2-isopropoxyphenol	O(c1ccccc1O)C(C)C	53.461	19709	http://goo.gl/mouej	W.E. Acree Jr. Data Collection 2011	0.8	0.9	0.2	0.67	1.257	-123	phenol derivative	20111213	11.89	15.99591916	-0.357825539	0.130939318	5.026180079	8.206632937	0.333333333	2.146	152.190722	0	2	2.23	3	8	7	11	0	23	6	6	2.2725	5.16425625	43.3815	0	1	1	1	1	0	0	0	1	0	0	0
540	N-propylacetamide	O=C(NCCC)C	0.291	20119	http://goo.gl/mouej	W.E. Acree Jr. Data Collection 2011	0.33	1.25	0.4	0.72	0.9286	4.021	alkaneamide	20111213	11.89	15.99491639	-0.281433226	0.247439094	3.952902867	6.611890135	0.8	0.491	101.1471359	0	3	1.79	3	3	6	6	0	18	0	0	0.2463	0.06066369	28.6348	0	0	0	0	0	0	0	0	0	0	0	0
1829	3-bromoquinoline	Brc1cc2ccccc2nc1	13.65	20124	http://goo.gl/mouej	W.E. Acree Jr. Data Collection 2011	1.66	1.21	0	0.42	1.2193	6.551	nitrogen-neterocyclic	20111213	11.85	78.91833725	-0.253995719	0.21030508	6.912859204	9.858186749	0	2.923	208.0544988	0	0	2.23	NA	10	7	12	0	17	11	10	2.7647	7.64356609	47.6021	0	2	2	1	1	0	0	0	2	0	0	0
2168	camphoric acid	O=C(O)C1CCC(C(=O)O)(C)C1(C)C	187.7	20198	http://goo.gl/mouej	W.E. Acree Jr. Data Collection 2011	0.5	1.04	1.18	0.86	1.3817	-123	organic	20111213	11.89	15.9979247	-0.332192599	0.265758986	4.484067122	10.99190465	0.8	1.209	200.2320307	0	2	2.12	NA	3	7	14	0	30	0	0	1.4745	2.17415025	49.0095	2	1	0	1	0	0	0	1	0	0	0	0
1765	2-(N,N-dimethylamino)pyridine	n1ccccc1N(C)C	182	20570	http://goo.gl/mouej	W.E. Acree Jr. Data Collection 2011	0.982	0.92	0	0.62	1.0569	4.876	pyridine derivative	20111213	11.9935119	14.00927983	-0.305785578	0.108117096	5.819076687	8.257381538	0.285714286	1.707	122.1679652	0	1	2.01	5	7	6	9	0	19	6	6	1.3807	1.90633249	38.6432	0	1	1	1	1	0	0	0	1	0	0	0
1920	terbuthylazine	Clc1nc(nc(n1)NC(C)(C)C)NCC	178	20848	http://goo.gl/mouej	W.E. Acree Jr. Data Collection 2011	1.19	1.26	0.14	0.91	1.7605	8.089	pesticide	20111213	11.89	34.96885331	-0.256899881	0.260914222	5.245368325	9.152194584	0.666666667	2.081	229.7101287	0	4	1.79	3	8	9	15	0	31	6	6	2.7407	7.51143649	66.8516	0	1	1	1	1	0	0	0	1	0	0	0
3442	limonene	CC1=CCC(CC1)C(=C)C	-86.43	20939	http://dx.doi.org/10.1016/j.chroma.2012.02.043	T. Karunasekara. C.F. Poole. Determination of Descriptors for Fragrance Compounds by Gas Chromatography and Liquid-Liquid Partitioning Journal of Chromatography A (2012)	0.497	0.336	0	0.174	1.323	4.693	fragrance	20120217	11.89	12.11015511	-0.171237228	0.05133391	6.189564732	9.494068391	0.6	3.729	136.234411	0	1	2.56	NA	2	7	10	0	26	0	0	3.5027	12.26890729	46.4803	0	1	0	1	0	0	0	0	1	0	0	0
590	pentan-2-ol	OC(C)CCC	-61.5	21011	http://goo.gl/mouej	W.E. Acree Jr. Data Collection 2011	0.195	0.36	0.33	0.56	0.8718	2.84	alkanols	20111213	11.89	15.99491589	-0.392764907	0.052825502	4.424558263	6.619767242	1	1.311	88.14837346	0	2	1.9	5	0	5	5	0	18	0	0	1.3482	1.81764324	26.5527	0	0	0	0	0	0	0	0	0	0	0	0
545	N-methylpentanamide	O=C(NC)CCCC	-26	21181	http://goo.gl/mouej	W.E. Acree Jr. Data Collection 2011	0.31	1.3	0.4	0.72	1.0695	4.594	alkaneamide	20111213	11.89	15.99491664	-0.281135723	0.199458324	4.267276639	7.09051153	0.833333333	1.101	115.1737533	0	4	1.9	5	3	7	7	0	21	0	0	0.9531	0.90839961	33.1915	0	0	0	0	0	0	0	0	0	0	0	0
1177	2,4,4'-trichlorobiphenyl	Clc2cc(Cl)ccc2c1ccc(Cl)cc1	90.821	21924	http://dx.doi.org/10.1021/es102210g	Van Noort et. al. Updated Abraham Solvation Parameters for Polychlorinated Biphenyls. ES&T 44, 7037 (2010)	1.75	1.35	0	0.055	1.6043	-123	polychlorinated biphenyl	20100825	11.85	34.97085425	-0.185231332	0.117243672	6.121642191	10.7443224	0	5.828	257.5432288	1	1	2.45	0	12	10	16	0	22	12	12	5.3416	28.53269056	65.6086	0	2	2	2	2	0	0	0	2	0	0	0
399	2,4-heptanedione	O=C(C)CC(=O)CCC	-5.499	22191	http://goo.gl/mouej	W.E. Acree Jr. Data Collection 2011	0.41	0.67	0.09	0.61	1.1263	4.256	alkanedione	20111213	11.89	15.99591816	-0.299854871	0.140283052	4.116196705	7.178088074	0.714285714	1.053	128.1692502	0	4	2.01	7	2	7	8	0	21	0	0	0.6501	0.42263001	35.3179	0	0	0	0	0	0	0	0	0	0	0	0
459	ethyl 2-methylbutanoate	O=C(OCC)C(C)CC	-57.939	22453	http://goo.gl/mouej	W.E. Acree Jr. Data Collection 2011	0.026	0.55	0	0.47	1.1693	3.565	ester	20111213	11.89	15.99591816	-0.315724437	0.264312269	4.350493936	7.881067077	0.857142857	1.779	130.1851317	0	4	2.01	4	3	7	8	0	23	0	0	1.9555	3.82398025	35.9632	0	0	0	0	0	0	0	0	0	0	0	0
500	sec-butylamine	NC(C)CC	-104.33	23255	http://goo.gl/mouej	W.E. Acree Jr. Data Collection 2011	0.17	0.32	0.16	0.63	0.772	2.41	alkylamine	20111213	11.89	14.00307606	-0.327771441	0.058209895	5.075093597	6.845753912	1	0.675	73.13699509	0	1	1.79	4	0	4	4	1	16	0	0	0.6024	0.36288576	23.6092	0	0	0	0	0	0	0	0	0	0	0	0
1153	2,2'-dichlorobiphenyl	Clc2ccccc2c1c(Cl)cccc1	61.5	23886	http://dx.doi.org/10.1021/es102210g	Van Noort et. al. Updated Abraham Solvation Parameters for Polychlorinated Biphenyls. ES&T 44, 7037 (2010)	1.64	1.05	0	0.11	1.395	-123	polychlorinated biphenyl	20100825	11.85	34.96985373	-0.174873851	0.131414239	6.796484375	10.87637744	0	5.206	223.0982319	1	1	2.56	0	12	8	15	0	22	12	12	4.6772	21.87619984	60.8038	0	2	2	2	2	0	0	0	2	0	0	0
697	4-amino-1-butanol	OCCCCN	17	24099	http://goo.gl/mouej	W.E. Acree Jr. Data Collection 2011	0.458	0.88	0.41	1.06	0.8307	3.562	aminoalcohol	20111213	11.99365692	15.99491615	-0.395730037	0.043785883	3.86393441	6.418385982	1	-0.559	89.13640001	0	3	1.68	4	0	6	5	1	17	0	0	-0.5446	0.29658916	25.7203	0	0	0	0	0	0	0	0	0	0	0	0
1788	2-ethylpyrazine	n1ccnc(c1)CC	26.221	24533	http://goo.gl/mouej	W.E. Acree Jr. Data Collection 2011	0.616	0.84	0	0.67	0.916	3.887	pyrazine derivative	20111213	11.89	14.00408012	-0.260917781	0.077194714	5.31424608	7.629380732	0.333333333	0.086	108.1413478	0	1	1.9	4	6	6	8	0	16	6	6	0.4783	0.22877089	30.9626	0	1	1	1	1	0	0	0	1	0	0	0
1790	2-methyl-3-isobutylpyrazine	n1ccnc(c1C)CC(C)C	49.441	24535	http://goo.gl/mouej	W.E. Acree Jr. Data Collection 2011	0.65	0.82	0	0.81	1.3387	5.435	pyrazine derivative	20111213	11.89	14.00408313	-0.258366867	0.063666321	5.926103696	8.886882663	0.555555556	1.478	150.2212	0	2	2.23	6	6	7	11	0	25	6	6	1.4689	2.15766721	44.7037	0	1	1	1	1	0	0	0	1	0	0	0
403	4,6-nonanedione	O=C(CCC)CC(=O)CCC	12.841	24641	http://goo.gl/mouej	W.E. Acree Jr. Data Collection 2011	0.41	0.64	0.11	0.64	1.4081	5.218	alkanedione	20111213	11.89	15.99591916	-0.299688457	0.141043739	4.586765625	7.64963893	0.777777778	1.875	156.222485	0	6	2.23	9	2	9	10	0	27	0	0	1.7732	3.14423824	44.5458	0	0	0	0	0	0	0	0	0	0	0	0
1886	chlorotoluron	Clc1cc(NC(=O)N(C)C)ccc1C	148.1	25472	http://goo.gl/mouej	W.E. Acree Jr. Data Collection 2011	1.11	1.5	0.47	0.81	1.6177	7.72	urea	20111213	11.89	34.96885326	-0.261072038	0.278575824	4.817564438	9.424671116	0.3	1.906	212.6763377	0	3	2.12	NA	10	9	14	0	27	6	6	2.3028	5.30288784	57.4563	0	1	1	1	1	0	0	0	1	0	0	0
969	2,4,5-trichlorobiphenyl	Clc2cc(c1ccccc1)c(Cl)cc2Cl	76.15	25605	http://dx.doi.org/10.1039/B415899G	Michael H. Abraham and Amal J. M. Al-Hussaini. Solvation parameters for the 209 PCBs: calculation of physicochemical properties. J. Environ. Monit. 2005 7 295-301	1.77	1.33	0	0.15	1.6914	7.722	polychlorinated biphenyl	20050211	11.99852384	34.97105809	-0.172742313	0.143884734	6.744836684	11.11107104	0	5.828	257.5432288	1	1	2.45	0	12	9	16	0	22	12	12	5.3416	28.53269056	65.6086	0	2	2	2	2	0	0	0	2	0	0	0
813	2,4,5-trimethylnaphthalene	c12cccc(c1c(cc(c2)C)C)C	73.291	26260	http://goo.gl/mouej	W.E. Acree Jr. Data Collection 2011	1.441	1.14	0	0.18	1.5081	7.344	alkylnaphthalene	20111213	11.89	12.11021952	-0.150821555	0.069422927	6.292458935	10.28044549	0.230769231	4.599	170.2507372	0	0	2.89	NA	10	7	14	0	27	11	10	4.197	17.614809	57.6318	0	2	2	1	1	0	0	0	2	0	0	0
857	4-iodoethylbenzene	ICCc1ccccc1	-4.999	26516	http://goo.gl/mouej	W.E. Acree Jr. Data Collection 2011	1.19	0.8	0	0.12	1.2564	-123	haloaromatic	20111213	11.85	126.9044731	-0.202719066	0.097621049	6.647992168	10.85059739	0.25	3.381	232.061827	0	2	2.23	NA	6	7	9	0	18	6	6	3.4271	11.74501441	49.0101	0	1	1	1	1	0	0	0	1	0	0	0
1653	4-propoxyphenol	O(c1ccc(O)cc1)CCC	56.5	27296	http://goo.gl/mouej	W.E. Acree Jr. Data Collection 2011	0.84	1.17	0.57	0.52	1.2565	-123	phenol derivative	20111213	11.89	15.99591916	-0.360483639	0.076379525	4.692356402	7.873008867	0.333333333	2.312	152.190722	0	3	2.23	3	8	9	11	0	23	6	6	2.4187	5.85010969	43.4875	0	1	1	1	1	0	0	0	1	0	0	0
864	1-bromo-2,6-dichlorobenzene	Clc1cccc(Cl)c1Br	64	27488	http://goo.gl/mouej	W.E. Acree Jr. Data Collection 2011	1.23	1.01	0	0	1.136	-123	haloaromatic	20111213	11.99885125	78.91851804	-0.14530747	0.150691732	6.9079375	11.31605085	0	4.064	225.8976408	0	0	1.79	0	6	5	9	0	12	6	6	3.9072	15.26621184	43.2904	0	1	1	1	1	0	0	0	1	0	0	0
1887	metoxuron	Clc1cc(ccc1OC)NC(=O)N(C)C	126.75	27749	http://goo.gl/mouej	W.E. Acree Jr. Data Collection 2011	1.24	1.78	0.32	1.07	1.6764	8.34	urea	20111213	11.99342692	34.96885332	-0.346676783	0.278580991	4.815085812	9.345550874	0.3	1.595	228.6757426	0	4	2.01	0	11	10	15	0	28	6	6	1.8002	3.24072004	58.8783	0	1	1	1	1	0	0	0	1	0	0	0
892	1,2,3,4-tetrachloronaphthalene	Clc2c1ccccc1c(Cl)c(Cl)c2Cl	190	27793	http://goo.gl/mouej	W.E. Acree Jr. Data Collection 2011	1.81	1.24	0	0	1.575	8.621	polychlorinated naphthalene	20111213	11.99853173	34.97200752	-0.167219679	0.165870729	7.39653125	11.30346401	0	5.776	265.9508723	1	0	2.12	0	10	7	15	0	18	11	10	5.396	29.116816	61.7274	0	2	2	1	1	0	0	0	2	0	0	0
1798	2-acetylpyrazine	O=C(c1nccnc1)C	77	28682	http://goo.gl/mouej	W.E. Acree Jr. Data Collection 2011	0.837	1.31	0	0.73	0.9317	4.636	pyrazine derivative	20111213	11.89	15.99491715	-0.292297379	0.231726736	4.310777303	7.790380514	0.166666667	-0.516	122.1248712	0	1	1.79	4	8	6	9	0	15	6	6	-0.3028	0.09168784	31.775	0	1	1	1	1	0	0	0	1	0	0	0
2526	4-nitroacetanilide	O=C(Nc1cccc(c1)[N+]([O-])=O)C	153.5	28947	http://dx.doi.org/10.1021/ci049943w	Jes?s Jover; Ram?n Bosque; and Joaquim Sales. 2004. Determination of Abraham Solute Parameters from Molecular Structure. J. Chem. Inf. Comput. Sci. 44 (3)	1.13	2	0.66	0.47	1.1159	-123	organic	20040417	11.89	15.9969237	-0.281063483	0.251125099	3.725680501	8.658257735	0.125	1.168	180.1610344	0	3	1.79	2	12	8	13	0	21	6	6	0.8448	0.71368704	46.4649	0	1	1	1	1	0	0	0	1	0	0	0
1429	phenyl acetate	CC(=O)Oc1ccccc1	-30	28969	http://goo.gl/mouej	W.E. Acree Jr. Data Collection 2011	0.661	1.13	0	0.54	1.0726	4.414	aromatic ester	20111213	11.85	15.99591867	-0.278285647	0.263394314	3.882043179	7.766500828	0.125	1.807	136.1482231	0	2	2.12	2	9	7	10	0	18	6	6	1.5977	2.55264529	37.1904	0	1	1	1	1	0	0	0	1	0	0	0
1656	4-butoxyphenol	O(c1ccc(O)cc1)CCCC	65.25	28973	http://goo.gl/mouej	W.E. Acree Jr. Data Collection 2011	0.84	1.16	0.57	0.52	1.3974	-123	phenol derivative	20111213	11.89	15.99591966	-0.360486211	0.07625406	4.697268577	7.951603416	0.4	2.881	166.2173394	0	4	2.34	4	8	10	12	0	26	6	6	2.8749	8.26505001	48.0885	0	1	1	1	1	0	0	0	1	0	0	0
1612	4-ethylphenol	Oc1ccc(cc1)CC	44.62	28982	http://goo.gl/mouej	W.E. Acree Jr. Data Collection 2011	0.8	0.9	0.55	0.36	1.0569	4.737	phenol derivative	20111213	11.89	15.99491664	-0.360421647	0.072268731	4.712074092	8.188443831	0.25	2.517	122.1646996	0	1	2.23	NA	7	7	9	0	19	6	6	2.505	6.275025	37.3943	0	1	1	1	1	0	0	0	1	0	0	0
383	heptan-4-one	O=C(CCC)CCC	-33	28986	http://goo.gl/mouej	W.E. Acree Jr. Data Collection 2011	0.113	0.64	0	0.51	1.1106	3.705	ketone	20111213	11.89	15.99491639	-0.299193378	0.132675696	4.429620118	7.019142124	0.857142857	1.829	114.1857268	0	4	2.12	7	2	7	7	0	22	0	0	2.0022	4.00880484	34.6506	0	0	0	0	0	0	0	0	0	0	0	0
1785	2,5-dimethylpyrazine	n1c(cnc(c1)C)C	15	28992	http://goo.gl/mouej	W.E. Acree Jr. Data Collection 2011	0.686	0.74	0	0.74	0.916	3.851	pyrazine derivative	20111213	11.89	14.00408012	-0.25851113	0.134147367	5.588830792	7.165681844	0.333333333	0.148	108.1413478	0	0	1.9	3	6	6	8	0	16	6	6	0.094	0.008836	30.9272	0	1	1	1	1	0	0	0	1	0	0	0
143	myrcene	CC(=CCCC(=C)C=C)C	-46.739	28993	http://goo.gl/mouej	W.E. Acree Jr. Data Collection 2011	0.483	0.29	0	0.21	1.3886	-123	alkene	20111213	11.89	12.11015511	-0.173256959	0.049760196	5.574162987	8.526699784	0.4	4.17	136.234411	0	4	2.56	8	4	8	9	0	26	0	0	3.688	13.601344	48.379	0	0	0	0	0	0	0	0	0	0	0	0
546	N-methylformamide	O=CNC	-22	28994	http://goo.gl/mouej	W.E. Acree Jr. Data Collection 2011	0.405	1.36	0.4	0.55	0.5059	2.863	alkaneamide	20111213	11.99383278	15.99491565	-0.30508968	0.186464234	3.076372987	4.937727133	0.5	-0.526	59.0672837	0	1	1.46	0	3	4	3	0	9	0	0	-0.705	0.497025	15.2906	0	0	0	0	0	0	0	0	0	0	0	0
593	3-methylbutan-1-ol	OCCC(C)C	-117.07	29000	http://goo.gl/mouej	W.E. Acree Jr. Data Collection 2011	0.192	0.39	0.37	0.48	0.8718	3.011	alkanols	20111213	11.89	15.99491589	-0.395708335	0.05684296	3.952997457	7.138265702	1	1.359	88.14837346	0	2	1.9	4	0	5	5	0	18	0	0	1.2225	1.49450625	26.6831	0	0	0	0	0	0	0	0	0	0	0	0
449	ethyl hexanoate	O=C(OCC)CCCCC	-67	29005	http://goo.gl/mouej	W.E. Acree Jr. Data Collection 2011	0.043	0.58	0	0.45	1.3102	4.251	ester	20111213	11.89	15.99591866	-0.315935122	0.261473342	4.154009909	7.132818713	0.875	2.624	144.2117491	0	6	2.12	6	3	9	9	0	26	0	0	2.4054	5.78594916	40.5907	0	0	0	0	0	0	0	0	0	0	0	0
2326	pyrrolidin	C1CCNC1	157.081	29008	http://dx.doi.org/10.1021/ci049943w	Jes?s Jover; Ram?n Bosque; and Joaquim Sales. 2004. Determination of Abraham Solute Parameters from Molecular Structure. J. Chem. Inf. Comput. Sci. 44 (3)	0.406	0.96	0.23	0.42	0.6138	-123	organic	20040417	11.9	14.00307605	-0.315980584	0.079907606	5.829985168	6.173836517	1	0.33	71.12111358	0	0	1.79	4	0	3	5	1	14	0	0	0.2452	0.06012304	22.2336	0	1	0	1	0	0	0	1	0	0	0	0
4032	Butyl acetate	CCCCOC(=O)C	-78	29012	http://dx.doi.org/10.1016/j.tca.2014.08.024	Mikhail A. Varfolomeeva. Ilnaz T. Rakipova. William E. Acree Jr.. Michela Brumfieldb. Michael H. Abrahamc.Examination of Hydrogen Bonding Interactions between Dissolved Solutes and Alkylbenzene Solvents Based on Abraham Model Correlations Derived From Measured Enthalpies of Solvation. Thermochimica Acta. 2014	0.071	0.6	0	0.45	1.0284	3.353	organic	20140902	11.89	15.99591765	-0.31586015	0.301592178	3.682449468	6.502824698	0.833333333	1.591	116.1585143	0	4	1.9	4	3	7	7	0	20	0	0	1.3498	1.82196004	31.286	0	0	0	0	0	0	0	0	0	0	0	0
428	isoamyl acetate	O=C(OCCC(C)C)C	-83.62	29016	http://goo.gl/mouej	W.E. Acree Jr. Data Collection 2011	0.051	0.57	0	0.47	1.1693	3.74	ester	20111213	11.89	15.99591816	-0.3158537	0.301597273	3.72174632	7.38678967	0.857142857	2.099	130.1851317	0	4	2.01	4	3	7	8	0	23	0	0	1.6016	2.56512256	35.8346	0	0	0	0	0	0	0	0	0	0	0	0
119	1-nonene	C=CCCCCCCC	-81.82	29025	http://goo.gl/mouej	W.E. Acree Jr. Data Collection 2011	0.09	0.08	0	0.07	1.3337	4.073	alkene	20111213	11.89	12.11013444	-0.170693302	0.049643059	5.110184738	7.369861401	0.777777778	5.095	126.2395566	1	6	2.45	9	2	9	8	0	27	0	0	4.0867	16.70111689	43.2553	0	0	0	0	0	0	0	0	0	0	0	0
482	1-octanenitrile	N#CCCCCCCC	-45.53	29026	http://goo.gl/mouej	W.E. Acree Jr. Data Collection 2011	0.162	0.9	0	0.36	1.2496	4.585	nitrile	20111213	11.89	14.00307807	-0.262640459	0.115240147	3.810172409	7.215371234	0.875	3.129	125.2117017	0	5	2.23	8	2	9	8	0	24	0	0	2.9925	8.95505625	39.2549	0	0	0	0	0	0	0	0	0	0	0	0
365	nonanal	CCCCCCCCC=O	-18	29029	http://goo.gl/mouej	W.E. Acree Jr. Data Collection 2011	0.15	0.65	0	0.45	1.3924	4.856	aldehyde	20111213	11.98860189	16.00592553	-0.389464493	0.206356512	3.443116264	7.346288549	0.888888889	4.001	142.2389616	0	7	2.34	9	1	10	9	0	28	0	0	3.2216	10.37870656	43.9512	0	0	0	0	0	0	0	0	0	0	0	0
259	chlorodibromomethane	BrC(Br)Cl	-21.33	29036	http://goo.gl/mouej	W.E. Acree Jr. Data Collection 2011	0.775	0.68	0.12	0.1	0.7219	3.304	haloalkane	20111213	11.99947318	78.91933718	-0.160896164	0.256285937	7.097223647	10.7972738	1	2.75	208.2786702	0	0	1.24	0	0	3	3	0	5	0	0	2.0248	4.09981504	26.9812	0	0	0	0	0	0	0	0	0	0	0	0
2116	teflurane	FC(F)(F)C(Br)F	-80	29040	http://goo.gl/mouej	W.E. Acree Jr. Data Collection 2011	-0.07	0.21	0.2	0.02	0.636	1.37	organic	20111213	11.99782581	78.9183372	-0.240447573	0.435723081	3.23275	6.759480763	1	3.019	180.9265534	0	1	1.13	2	0	4	6	0	8	0	0	2.2113	4.88984769	19.7146	0	0	0	0	0	0	0	0	0	0	0	0
548	N,N-dimethylacetamide	O=C(N(C)C)C	-20	29107	http://goo.gl/mouej	W.E. Acree Jr. Data Collection 2011	0.363	1.38	0	0.8	0.7877	3.639	alkaneamide	20111213	11.89	15.99491614	-0.28119638	0.249255205	4.031496906	6.813254315	0.75	-0.148	87.12051851	0	1	1.68	2	3	4	5	0	15	0	0	-0.4203	0.17665209	24.2593	0	0	0	0	0	0	0	0	0	0	0	0
1422	methyl 2-methylbenzoate	O=C(OC)c1ccccc1C	33.831	30595	http://goo.gl/mouej	W.E. Acree Jr. Data Collection 2011	0.722	0.87	0	0.43	1.214	-123	aromatic ester	20111213	11.89	15.99591916	-0.315165911	0.29324317	4.513895752	8.840257389	0.222222222	2.395	150.1748405	0	2	2.23	NA	9	7	11	0	21	6	6	2.1716	4.71584656	42.6267	0	1	1	1	1	0	0	0	1	0	0	0
266	1,2-difluoro-1,2-dichloroethane	ClC(F)C(Cl)F	-101.2	30713	http://goo.gl/mouej	W.E. Acree Jr. Data Collection 2011	0.012	0.65	0.18	0.08	0.6706	2.21	haloalkane	20111213	11.99782586	34.96985311	-0.241890391	0.273764568	4.008753191	6.671781192	1	2.302	134.9400349	0	1	1.24	2	0	4	5	0	8	0	0	1.8034	3.25225156	20.9268	0	0	0	0	0	0	0	0	0	0	0	0
2375	iodopropane	ICCC	-101.08	31029	http://dx.doi.org/10.1021/ci049943w	Jes?s Jover; Ram?n Bosque; and Joaquim Sales. 2004. Determination of Abraham Solute Parameters from Molecular Structure. J. Chem. Inf. Comput. Sci. 44 (3)	0.634	0.4	0	0.15	0.639	-123	organic	20040417	11.89	126.904473	-0.166241486	0.054501696	5.842905535	9.901251414	1	2.294	169.992266	0	1	1.68	3	0	4	3	0	11	0	0	2.3949	5.73554601	28.9151	0	0	0	0	0	0	0	0	0	0	0	0
950	2,6-dichlorobiphenyl	Clc2cccc(Cl)c2c1ccccc1	77.191	33421	http://dx.doi.org/10.1039/B415899G	Michael H. Abraham and Amal J. M. Al-Hussaini. Solvation parameters for the 209 PCBs: calculation of physicochemical properties. J. Environ. Monit. 2005 7 295-301	1.66	1.22	0	0.2	1.569	6.765	polychlorinated biphenyl	20050211	11.85	34.96985373	-0.185479146	0.117415709	6.76012758	11.35556823	0	5.206	223.0982319	1	1	2.56	0	12	8	15	0	22	12	12	4.6772	21.87619984	60.8038	0	2	2	2	2	0	0	0	2	0	0	0
1934	terbumeton	O(c1nc(nc(n1)NC(C)(C)C)NCC)C	123.5	33617	http://goo.gl/mouej	W.E. Acree Jr. Data Collection 2011	1.07	1.1	0.22	1.02	1.8377	7.924	pesticide	20111213	11.99624937	15.99794622	-0.347562336	0.272842745	4.757168014	9.060791351	0.7	2.013	225.2911543	0	5	1.9	3	9	9	16	0	35	6	6	2.3898	5.71114404	67.7622	0	1	1	1	1	0	0	0	1	0	0	0
948	2,4'-dichlorobiphenyl	Clc2ccccc2c1ccc(Cl)cc1	91.831	33934	http://dx.doi.org/10.1039/B415899G	Michael H. Abraham and Amal J. M. Al-Hussaini. Solvation parameters for the 209 PCBs: calculation of physicochemical properties. J. Environ. Monit. 2005 7 295-301	1.62	1.2	0	0.18	1.569	7.197	polychlorinated biphenyl	20050211	11.85	34.96985373	-0.185232117	0.117178664	6.114004385	10.49982174	0	5.206	223.0982319	1	1	2.56	0	12	9	15	0	22	12	12	4.6772	21.87619984	60.8038	0	2	2	2	2	0	0	0	2	0	0	0
970	2,4,6-trichlorobiphenyl	Clc2cc(Cl)cc(Cl)c2c1ccccc1	84.491	34188	http://dx.doi.org/10.1039/B415899G	Michael H. Abraham and Amal J. M. Al-Hussaini. Solvation parameters for the 209 PCBs: calculation of physicochemical properties. J. Environ. Monit. 2005 7 295-301	1.74	1.35	0	0.17	1.6914	7.39	polychlorinated biphenyl	20050211	11.85	34.97085425	-0.185478364	0.117489481	6.572435266	11.60006919	0	5.828	257.5432288	1	1	2.45	0	12	9	16	0	22	12	12	5.3416	28.53269056	65.6086	0	2	2	2	2	0	0	0	2	0	0	0
1167	2,2',5-trichlorobiphenyl	Clc2ccc(Cl)cc2c1c(Cl)cccc1	86.651	34664	http://dx.doi.org/10.1021/es102210g	Van Noort et. al. Updated Abraham Solvation Parameters for Polychlorinated Biphenyls. ES&T 44, 7037 (2010)	1.78	1.19	0	0.055	1.5174	-123	polychlorinated biphenyl	20100825	11.85	34.97085425	-0.174847313	0.131496204	6.464075298	11.35557261	0	5.828	257.5432288	1	1	2.45	0	12	8	16	0	22	12	12	5.3416	28.53269056	65.6086	0	2	2	2	2	0	0	0	2	0	0	0
1168	2,2',6-trichlorobiphenyl	Clc2cccc(Cl)c2c1c(Cl)cccc1	86.821	34863	http://dx.doi.org/10.1021/es102210g	Van Noort et. al. Updated Abraham Solvation Parameters for Polychlorinated Biphenyls. ES&T 44, 7037 (2010)	1.82	1.09	0	0.055	1.4305	-123	polychlorinated biphenyl	20100825	11.85	34.97085425	-0.174053239	0.13266507	6.919708627	11.84456945	0	5.828	257.5432288	1	1	2.45	0	12	8	16	0	22	12	12	5.3416	28.53269056	65.6086	0	2	2	2	2	0	0	0	2	0	0	0
956	2,2',3-trichlorobiphenyl	Clc2c(c1ccccc1Cl)cccc2Cl	92.341	34866	http://dx.doi.org/10.1039/B415899G	Michael H. Abraham and Amal J. M. Al-Hussaini. Solvation parameters for the 209 PCBs: calculation of physicochemical properties. J. Environ. Monit. 2005 7 295-301	1.75	1.35	0	0.17	1.6914	7.647	polychlorinated biphenyl	20050211	11.99852384	34.97105809	-0.172973026	0.142731594	6.827087116	11.35557403	0	5.828	257.5432288	1	1	2.45	0	12	8	16	0	22	12	12	5.3416	28.53269056	65.6086	0	2	2	2	2	0	0	0	2	0	0	0
863	1-bromo-2,3-dichlorobenzene	Clc1cccc(Br)c1Cl	59	38364	http://goo.gl/mouej	W.E. Acree Jr. Data Collection 2011	1.2	0.95	0	0	1.136	-123	haloaromatic	20111213	11.99856245	78.91833724	-0.168416004	0.159984133	6.764305961	10.82339051	0	4.064	225.8976408	0	0	1.79	0	6	5	9	0	12	6	6	3.9072	15.26621184	43.2904	0	1	1	1	1	0	0	0	1	0	0	0
2117	desflurane	FC(F)(F)C(F)OC(F)F	-50.309	38403	http://goo.gl/mouej	W.E. Acree Jr. Data Collection 2011	-0.54	0.27	0.07	0.17	0.6962	0.74	organic	20111213	11.99768662	19.00381075	-0.279637807	0.44519995	2.563386038	4.695759105	1	2.466	168.0379134	0	3	1.02	2	0	6	9	0	12	0	0	2.2362	5.00059044	18.1174	0	0	0	0	0	0	0	0	0	0	0	0
1994	5-ethyl-5-propylbarbituric acid	O=C1NC(=O)NC(=O)C1(CCC)CC	166.981	42330	http://goo.gl/mouej	W.E. Acree Jr. Data Collection 2011	1.03	1.13	0.59	1.18	1.5148	6.838	drug	20111213	11.89	15.99692446	-0.279896434	0.285270936	4.368298426	10.83537883	0.666666667	1.002	198.2194148	0	3	1.9	6	8	8	14	0	28	0	0	1.2009	1.44216081	48.8533	0	1	0	1	0	0	0	0	1	0	0	0
1996	5-allyl-5-ethylbarbital	O=C1NC(=O)NC(=O)C1(CC)CC=C	174.281	44152	http://goo.gl/mouej	W.E. Acree Jr. Data Collection 2011	1.16	1.2	0.6	1.22	1.4718	7.01	drug	20111213	11.79	15.9969245	-0.306480712	0.285275019	4.373572027	10.9197538	0.444444444	0.636	196.2035333	0	3	1.9	6	8	8	14	0	26	0	0	0.8102	0.65642404	48.8974	0	1	0	1	0	0	0	0	1	0	0	0
1820	N-methylpiperazine	N1CCN(C)CC1	-6	48024	http://goo.gl/mouej	W.E. Acree Jr. Data Collection 2011	0.467	0.65	0.19	1.15	0.9041	3.493	piperazine	20111213	11.99459138	14.00826871	-0.342082093	0.037448951	5.651932072	7.408383509	1	-0.533	100.1623749	0	0	1.79	2	0	5	7	2	19	0	0	-0.2585	0.06682225	30.7435	0	1	0	1	0	0	0	0	1	0	0	0
198	2-chloro-2-methylbutane	ClC(C)(C)CC	-73.38	55090	http://goo.gl/mouej	W.E. Acree Jr. Data Collection 2011	0.171	0.27	0	0.15	0.9355	2.858	chloroalk_ne	20111213	11.89	34.9688529	-0.166755176	0.066122967	5.609095206	8.969252111	1	2.448	106.5939654	0	1	1.9	4	0	4	5	0	17	0	0	2.3016	5.29736256	29.6403	0	0	0	0	0	0	0	0	0	0	0	0
418	hexyl formate	O=COCCCCCC	-62.8	55123	http://goo.gl/mouej	W.E. Acree Jr. Data Collection 2011	0.09	0.63	0	0.38	1.1693	3.97	ester	20111213	11.89	15.99591816	-0.318312738	0.248185472	3.071172661	6.99232982	0.857142857	2.493	130.1851317	0	6	2.01	6	3	9	8	0	23	0	0	2.1834	4.76723556	36.416	0	0	0	0	0	0	0	0	0	0	0	0
443	isopropyl butanoate	O=C(OC(C)C)CCC	-80.889	55130	http://goo.gl/mouej	W.E. Acree Jr. Data Collection 2011	0.009	0.53	0	0.47	1.1693	3.482	ester	20111213	11.89	15.99591816	-0.312883287	0.261714978	4.19330767	6.85692973	0.857142857	1.946	130.1851317	0	4	2.01	4	3	7	8	0	23	0	0	1.8705	3.49877025	35.8069	0	0	0	0	0	0	0	0	0	0	0	0
314	methyl tert-amyl ether	O(C(C)(C)CC)C	-77.869	55188	http://goo.gl/mouej	W.E. Acree Jr. Data Collection 2011	0.05	0.21	0	0.6	1.0127	2.916	ether	20111213	11.99635526	15.9979425	-0.40537146	0.064826327	4.80260285	8.112503016	1	1.678	102.1749909	0	2	2.01	4	0	5	6	0	21	0	0	1.5055	2.26653025	31.3405	0	0	0	0	0	0	0	0	0	0	0	0
542	N-butylacetamide	O=C(NCCCC)C	4.121	55205	http://goo.gl/mouej	W.E. Acree Jr. Data Collection 2011	0.32	1.29	0.4	0.72	1.0395	4.582	alkaneamide	20111213	11.89	15.99491664	-0.281437089	0.247445257	3.99219947	6.926267147	0.833333333	1.06	115.1737533	0	4	1.9	4	3	7	7	0	21	0	0	0.7025	0.49350625	33.2358	0	0	0	0	0	0	0	0	0	0	0	0
130	trans-penta-1,3-diene	C=CC=CC	-87.2	56020	http://goo.gl/mouej	W.E. Acree Jr. Data Collection 2011	0.35	0.23	0	0.1	0.7271	2.25	alkene	20111213	11.89	12.11005553	-0.178683177	0.045081433	5.085675478	6.584757574	0.2	2.48	68.11720551	0	1	2.01	5	4	5	4	0	13	0	0	1.8173	3.30257929	25.9679	0	0	0	0	0	0	0	0	0	0	0	0
2072	diethoxydimethylsilane	O(CC)[Si](OCC)(C)C	-78.5	56117	http://goo.gl/mouej	W.E. Acree Jr. Data Collection 2011	-0.15	0.176	0	0.699	1.3171	3.29	organosilicon	20111213	11.9983672	27.97768432	-0.357064787	0.22813606	4.643203125	6.896161993	1	2.006	148.2756621	0	4	1.79	2	0	7	8	0	25	0	0	2.3174	5.37034276	35.521	0	0	0	0	0	0	0	0	0	0	0	0
287	1,1,2,2,3-pentafluoro-1,3-dichloropropane	FC(F)(Cl)C(F)(F)C(Cl)F	-97	56144	http://goo.gl/mouej	W.E. Acree Jr. Data Collection 2011	-0.282	0.4	0.06	0.1	0.8646	2.244	haloalkane	20111213	11.99768666	34.96985357	-0.239232026	0.415627949	4.00275	6.76453656	1	3.699	202.9380397	0	2	1.02	3	0	5	9	0	11	0	0	2.6881	7.22588161	26.4008	0	0	0	0	0	0	0	0	0	0	0	0
1200	2,2',4,6'-tetrachlorobiphenyl	Clc2cccc(Cl)c2c1c(Cl)cc(Cl)cc1	100.881	56791	http://dx.doi.org/10.1021/es102210g	Van Noort et. al. Updated Abraham Solvation Parameters for Polychlorinated Biphenyls. ES&T 44, 7037 (2010)	1.97	1.22	0	0	1.5529	-123	polychlorinated biphenyl	20100825	11.85	34.97185477	-0.172844347	0.133554851	6.389065725	11.96682091	0	6.45	291.9882256	1	1	2.34	0	12	9	17	0	22	12	12	6.006	36.072036	70.4134	0	2	2	2	2	0	0	0	2	0	0	0
645	1-adamantanol	C1C2CC3CC1CC(C2)(C3)O	283.57	57726	http://goo.gl/mouej	W.E. Acree Jr. Data Collection 2011	0.94	0.9	0.31	0.66	1.2505	5.634	alkanols	20111213	11.99624949	15.99794356	-0.414408317	0.091479653	5.775263516	9.252498598	1	2.379	152.233816	0	0	2.45	0	0	5	13	0	27	0	0	1.785	3.186225	43.8769	0	4	0	1	0	0	0	0	4	0	0	0
3445	borneol	OC2CC1CCC2(C)C1(C)C	209.33	58234	http://dx.doi.org/10.1016/j.chroma.2012.02.043	T. Karunasekara. C.F. Poole. Determination of Descriptors for Fragrance Compounds by Gas Chromatography and Liquid-Liquid Partitioning Journal of Chromatography A (2012)	0.757	0.714	0.158	0.653	1.3591	5.091	fragrance	20120217	11.89	15.99491714	-0.391914177	0.070020414	5.512746188	10.63401317	1	2.734	154.2496975	0	0	2.45	NA	0	5	12	0	29	0	0	1.9753	3.90181009	45.3139	0	3	0	1	0	0	0	2	1	0	0	0
1822	2-methylpiperazine	N1CC(NCC1)C	62	59447	http://goo.gl/mouej	W.E. Acree Jr. Data Collection 2011	0.55	0.8	0.3	1.14	0.9041	3.745	piperazine	20111213	11.89	14.00407912	-0.313702028	0.099311806	5.708210931	7.566540653	1	-0.312	100.1623749	0	0	1.79	3	0	5	7	2	19	0	0	-0.4169	0.17380561	29.867	0	1	0	1	0	0	0	0	1	0	0	0
1388	valerophenone	O=C(c1ccccc1)CCCC	-9.2	59482	http://goo.gl/mouej	W.E. Acree Jr. Data Collection 2011	0.795	1.026	0	0.503	1.4366	5.858	aromatic ketone	20111213	11.89	15.99491739	-0.293728055	0.162625151	4.985991105	8.840788295	0.363636364	3.29	162.2286703	0	4	2.56	NA	8	9	12	0	26	6	6	3.1492	9.91746064	50.2897	0	1	1	1	1	0	0	0	1	0	0	0
2070	dimethoxydimethylsilane	O(C)[Si](OC)(C)C	-80	59573	http://goo.gl/mouej	W.E. Acree Jr. Data Collection 2011	-0.06	0.269	0	0.516	1.0353	2.691	organosilicon	20111213	11.9984169	27.9776842	-0.360060665	0.227577491	4.0818125	6.268477287	1	1.16	120.2224272	0	2	1.57	0	0	5	6	0	19	0	0	1.6198	2.62375204	26.025	0	0	0	0	0	0	0	0	0	0	0	0
550	N,N-diethylpropanamide	O=C(N(CC)CC)CC	-13.939	59577	http://goo.gl/mouej	W.E. Acree Jr. Data Collection 2011	0.304	1.27	0	0.8	1.2104	-123	alkaneamide	20111213	11.89	15.99491689	-0.280377773	0.202427484	4.660244286	8.385129608	0.857142857	0.951	129.2003707	0	4	2.01	3	3	6	8	0	24	0	0	0.9442	0.89151364	38.3822	0	0	0	0	0	0	0	0	0	0	0	0
693	pent-3-yne-1-ol	C(#CCCO)C	-53.309	59674	http://goo.gl/mouej	W.E. Acree Jr. Data Collection 2011	0.436	0.78	0.37	0.6	0.7858	3.277	alk_nol	20111213	11.89	15.99491589	-0.394759442	0.0674172	3.809903066	6.04738307	0.6	0.526	84.11661044	0	1	1.9	5	2	6	5	0	14	0	0	1.1049	1.22080401	26.0969	0	0	0	0	0	0	0	0	0	0	0	0
1650	2-ethoxyphenol	O(c1ccccc1O)CC	27.5	60121	http://goo.gl/mouej	W.E. Acree Jr. Data Collection 2011	0.807	0.9	0.2	0.58	1.1156	-123	phenol derivative	20111213	11.89	15.99591866	-0.357833816	0.12449767	4.911817441	7.892257888	0.25	1.686	138.1641046	0	2	2.12	2	8	7	10	0	20	6	6	1.895	3.591025	38.9633	0	1	1	1	1	0	0	0	1	0	0	0
354	2-ethoxyethylamine	O(CC)CCN	-56.179	60329	http://goo.gl/mouej	W.E. Acree Jr. Data Collection 2011	0.232	0.59	0.16	0.84	0.8307	2.88	alkoxyalkylamine	20111213	11.99365692	15.99491615	-0.379656515	0.059591383	4.48044545	5.828139731	1	-0.333	89.13640001	0	3	1.68	2	0	6	5	1	17	0	0	-0.4297	0.18464209	25.7103	0	0	0	0	0	0	0	0	0	0	0	0
2098	acetone oxime	N(/O)=C(/C)C	61.5	60524	http://goo.gl/mouej	W.E. Acree Jr. Data Collection 2011	0.39	0.66	0.37	0.56	0.6468	2.557	organic	20111213	11.89	15.99491589	-0.266746885	0.122038162	3.654247602	6.201696575	0.666666667	0.428	73.0939011	0	0	1.57	3	3	4	4	0	12	0	0	-0.5461	0.29822521	20.0165	0	0	0	0	0	0	0	0	0	0	0	0
2983	N-phenylbenzohydroxamic acid	O=C(N(O)c1ccccc1)c2ccccc2	119	60858	http://precedings.nature.com/documents/4243/version/3	ONSChallenge Solubility Data	1.982	2.013	0.213	1.207	1.639	-123	organic solid	20120126	11.85	15.9959222	-0.300823998	0.261255069	5.258756237	9.129091358	0	2.449	213.232428	0	3	2.56	NA	16	10	17	0	27	12	12	2.258	5.098564	61.0775	0	2	2	2	2	0	0	0	2	0	0	0
2991	octafluoronaphthalene	Fc2c1c(F)c(F)c(F)c(F)c1c(F)c(F)c2F	87.25	60886	http://precedings.nature.com/documents/4243/version/3	ONSChallenge Solubility Data	0.482	0.534	0	0.668	1.442	-123	organic solid	20120126	11.99744542	19.00571092	-0.228397532	0.226142405	4.092223671	8.662013811	0	4.576	272.0945847	0	0	1.68	0	10	8	19	0	18	11	10	4.3824	19.20542976	44.2394	0	2	2	1	1	0	0	0	2	0	0	0
1402	3-(trifluoromethyl)acetophenone	FC(F)(F)c1cccc(C(=O)C)c1	23.211	61001	http://goo.gl/mouej	W.E. Acree Jr. Data Collection 2011	0.42	0.92	0	0.42	1.2079	4.736	aromatic ketone	20111213	11.85	19.0004081	-0.294049157	0.416316156	3.554546875	8.570882998	0.222222222	2.824	188.1468229	0	2	2.01	NA	8	7	13	0	20	6	6	2.5122	6.31114884	42.4345	0	1	1	1	1	0	0	0	1	0	0	0
1743	3-fluoropyridine	c1cc(cnc1)F	-4.299	61111	http://goo.gl/mouej	W.E. Acree Jr. Data Collection 2011	0.504	0.74	0	0.43	0.693	-123	pyridine derivative	20111213	11.99755926	19.00013256	-0.261095885	0.173253796	3.750397097	6.114537737	0	0.931	97.09054893	0	0	1.79	5	6	5	7	0	11	6	6	0.8849	0.78304801	24.1175	0	1	1	1	1	0	0	0	1	0	0	0
166	1,1,2,2,3,3,4,4-octafluorobutane	FC(F)(C(F)(F)C(F)F)C(F)F	-48.979	61149	http://goo.gl/mouej	W.E. Acree Jr. Data Collection 2011	-0.79	0.08	0.15	0.15	0.8138	1.456	fluoroalkane	20111213	11.99760948	19.00570408	-0.22593683	0.375737211	2.90768571	5.347262156	1	3.79	202.0460509	0	3	1.02	4	0	6	11	0	14	0	0	2.1908	4.79960464	20.4258	0	0	0	0	0	0	0	0	0	0	0	0
1685	4-(trifluoromethyl)phenol	FC(F)(F)c1ccc(O)cc1	46	61191	http://goo.gl/mouej	W.E. Acree Jr. Data Collection 2011	0.42	0.57	0.84	0.17	0.9691	-123	phenol derivative	20111213	11.85	19.00040724	-0.360430536	0.416671622	3.441296875	7.464627258	0.142857143	2.541	162.1094696	0	1	1.79	NA	7	7	11	0	16	6	6	2.5049	6.27452401	33.7258	0	1	1	1	1	0	0	0	1	0	0	0
298	1-chloro-2,2-difluoropropane	ClCC(F)(F)C	-56.2	61213	http://goo.gl/mouej	W.E. Acree Jr. Data Collection 2011	-0.092	0.57	0	0.11	0.6891	1.97	haloalkane	20111213	11.89	34.96885294	-0.205705375	0.304008168	3.6405	6.363254779	1	2.279	114.5216555	0	1	1.46	3	0	4	5	0	11	0	0	1.2988	1.68688144	20.8945	0	0	0	0	0	0	0	0	0	0	0	0
286	1,1,1,3,3-pentafluoro-3-chloropropane	FC(F)(F)CC(Cl)(F)F	-43.419	61346	http://goo.gl/mouej	W.E. Acree Jr. Data Collection 2011	-0.386	0.31	0	0.02	0.7422	1.5	haloalkane	20111213	11.99768666	34.96885312	-0.202864921	0.396879884	3.013375	6.208991881	1	3.555	168.4930429	0	2	1.13	3	0	5	8	0	11	0	0	1.3809	1.90688481	20.6156	0	0	0	0	0	0	0	0	0	0	0	0
229	2-bromo-2-methylbutane	BrC(C)(C)CC	-60.539	61487	http://goo.gl/mouej	W.E. Acree Jr. Data Collection 2011	0.343	0.4	0	0.15	0.9881	3.4	bromoalkane	20111213	11.89	78.91833717	-0.160336528	0.061681497	5.899321049	10.12625172	1	2.786	151.0445557	0	1	1.9	4	0	4	5	0	17	0	0	2.4461	5.98340521	32.6238	0	0	0	0	0	0	0	0	0	0	0	0
1708	naphthalene-1,7-diol	Oc1c2c(ccc1)ccc(O)c2	181.25	61739	http://goo.gl/mouej	W.E. Acree Jr. Data Collection 2011	1.78	1.91	1.03	0.5	1.2028	7.3	naphthol derivatives	20111213	11.85	15.99591968	-0.36111911	0.147508831	4.951383975	9.235578186	0	2.476	160.1696949	0	0	2.34	0	12	7	13	0	20	11	10	2.2036	4.85585296	45.8964	0	2	2	1	1	0	0	0	2	0	0	0
1662	2-hydroxyacetophenone	O=C(c1ccccc1)CO	5.17	61765	http://goo.gl/mouej	W.E. Acree Jr. Data Collection 2011	0.98	1.35	0.72	0.55	1.0726	-123	phenol derivative	20111213	11.9962919	15.99825971	-0.411338313	0.187868933	4.187395969	8.408255457	0.125	0.862	136.1482231	0	2	2.12	NA	8	7	10	0	18	6	6	1.1113	1.23498769	38.3132	0	1	1	1	1	0	0	0	1	0	0	0
470	methyl trimethylacetate	O=C(OC)C(C)(C)C	-50.659	62249	http://goo.gl/mouej	W.E. Acree Jr. Data Collection 2011	0.049	0.54	0	0.45	1.0284	2.932	ester	20111213	11.89	15.99591765	-0.318578232	0.266637481	4.350492561	8.358012773	0.833333333	0.988	116.1585143	0	2	1.9	3	3	5	7	0	20	0	0	1.5674	2.45674276	31.1152	0	0	0	0	0	0	0	0	0	0	0	0
1439	propyl 2-hydroxybenzoate	O=C(OCCC)c1ccccc1O	97	62310	http://goo.gl/mouej	W.E. Acree Jr. Data Collection 2011	0.793	0.9	0.02	0.43	1.4131	5.955	aromatic ester	20111213	11.99624946	15.9987046	-0.385330103	0.295831355	4.651303417	8.682537953	0.3	2.762	180.2008628	0	4	2.23	NA	10	9	13	0	25	6	6	2.2905	5.24639025	48.5518	0	1	1	1	1	0	0	0	1	0	0	0
743	o-toluene isocyanate	O=C=Nc1ccccc1C	32.891	62408	http://goo.gl/mouej	W.E. Acree Jr. Data Collection 2011	0.78	0.95	0	0.3	1.0707	4.744	isocyanate	20111213	11.89	15.99491714	-0.26047214	0.337377625	3.351387817	8.381138774	0.125	3.512	133.1475806	0	1	2.12	NA	9	7	10	0	17	6	6	2.1765	4.73715225	38.157	0	1	1	1	1	0	0	0	1	0	0	0
1517	3-methylbenzamide	O=C(c1cc(ccc1)C)N	95.33	62466	http://goo.gl/mouej	W.E. Acree Jr. Data Collection 2011	0.99	1.5	0.49	0.63	1.1137	-123	benzamide	20111213	11.99347916	15.99491716	-0.291430747	0.251607987	4.430683555	8.521257372	0.125	1.346	135.1634621	0	1	2.12	NA	9	6	10	0	19	6	6	1.3184	1.73817856	39.6798	0	1	1	1	1	0	0	0	1	0	0	0
2529	3-chlorobenzamide	O=C(c1cc(Cl)ccc1)N	135.5	62467	http://dx.doi.org/10.1021/ci049943w	Jes?s Jover; Ram?n Bosque; and Joaquim Sales. 2004. Determination of Abraham Solute Parameters from Molecular Structure. J. Chem. Inf. Comput. Sci. 44 (3)	1.12	1.53	0.5	0.51	0.9662	-123	organic	20040417	11.99351194	34.96885309	-0.291427665	0.251665248	4.474339973	8.696055458	0	1.531	155.5818415	0	1	1.9	NA	9	6	10	0	16	6	6	1.4966	2.23981156	39.4434	0	1	1	1	1	0	0	0	1	0	0	0
1425	methyl 3-nitrobenzoate	O=[N+]([O-])c1cc(C(=O)OC)ccc1	78.75	62472	http://goo.gl/mouej	W.E. Acree Jr. Data Collection 2011	0.994	1.46	0	0.57	1.2468	6.1	aromatic ester	20111213	11.85	15.99792473	-0.315179304	0.293079445	3.716586601	8.512758327	0.125	1.85	181.1457954	0	3	1.79	NA	12	8	13	0	20	6	6	1.5798	2.49576804	44.9102	0	1	1	1	1	0	0	0	1	0	0	0
1752	4-methoxypyridine	O(c1ccncc1)C	4	62489	http://goo.gl/mouej	W.E. Acree Jr. Data Collection 2011	0.68	0.93	0	0.53	0.8749	4.279	pyridine derivative	20111213	11.9963552	15.99794303	-0.377372742	0.078433127	4.629497272	7.259256904	0.166666667	0.685	109.1261088	0	1	1.9	5	7	6	8	0	15	6	6	0.663	0.439569	30.3643	0	1	1	1	1	0	0	0	1	0	0	0
1651	3-ethoxyphenol	O(c1cccc(O)c1)CC	30	62517	http://goo.gl/mouej	W.E. Acree Jr. Data Collection 2011	0.85	1.16	0.56	0.45	1.1156	-123	phenol derivative	20111213	11.89	15.99591866	-0.360393901	0.124300128	4.770880137	7.774633396	0.25	1.954	138.1641046	0	2	2.12	2	8	7	10	0	20	6	6	1.895	3.591025	38.9633	0	1	1	1	1	0	0	0	1	0	0	0
1738	2-propylpyridine	n1ccccc1CCC	2	62530	http://goo.gl/mouej	W.E. Acree Jr. Data Collection 2011	0.604	0.7	0	0.59	1.098	-123	pyridine derivative	20111213	11.89	14.00307807	-0.260644411	0.052866583	5.23686831	8.110506448	0.375	1.907	121.1799387	0	2	2.23	8	6	7	9	0	20	6	6	2.0851	4.34764201	37.7205	0	1	1	1	1	0	0	0	1	0	0	0
1827	4-methylpiperidine	N1CCC(C)CC1	5	62589	http://goo.gl/mouej	W.E. Acree Jr. Data Collection 2011	0.368	0.37	0.06	0.74	0.9452	3.23	piperidine	20111213	11.9945437	14.00805669	-0.345252323	0.025583669	5.819431665	7.769381245	1	1.196	99.17434839	0	0	2.01	5	0	5	7	1	20	0	0	0.9532	0.90859024	31.3832	0	1	0	1	0	0	0	0	1	0	0	0
689	but-3-ene-1-ol	OCCC=C	-80.009	62597	http://goo.gl/mouej	W.E. Acree Jr. Data Collection 2011	0.322	0.48	0.38	0.59	0.6879	2.422	alk_nol	20111213	11.79	15.99491565	-0.395402428	0.114158208	3.837997662	6.159758711	0.5	0.485	72.10587455	0	2	1.79	4	2	5	4	0	13	0	0	0.58	0.3364	22.1786	0	0	0	0	0	0	0	0	0	0	0	0
669	1,8-octanediol	OCCCCCCCCO	61.5	62628	http://goo.gl/mouej	W.E. Acree Jr. Data Collection 2011	0.38	0.95	0.75	0.92	1.353	-123	alkanediol	20111213	11.9962919	15.99825971	-0.421739373	0.069764683	3.937535405	7.259686981	1	1.362	146.2276306	0	7	2.12	8	0	10	9	0	28	0	0	1.5698	2.46427204	42.4668	0	0	0	0	0	0	0	0	0	0	0	0
1807	5-fluoropyrimidine	Fc1cncnc1	25.281	62808	http://goo.gl/mouej	W.E. Acree Jr. Data Collection 2011	0.47	0.9	0	0.55	0.6519	2.789	pyrimidine derivative	20111213	11.85	18.9984042	-0.242322454	0.269788673	3.672434548	5.951155603	0	-0.11	98.07857548	0	0	1.57	3	6	5	7	0	10	6	6	0.2568	0.06594624	22.9707	0	1	1	1	1	0	0	0	1	0	0	0
2118	halopropane	BrCC(F)(F)C(F)F	8.561	62826	http://goo.gl/mouej	W.E. Acree Jr. Data Collection 2011	-0.07	0.28	0.2	0	0.7771	2.03	haloalkane	20060101	11.99768668	78.91833721	-0.226304506	0.32543673	3.174999326	7.474753083	1	3.103	194.9531708	0	2	1.24	3	0	5	7	0	11	0	0	1.9958	3.98321764	23.5242	0	0	0	0	0	0	0	0	0	0	0	0
167	1,1,2,2,3-pentafluoropropane	FCC(F)(F)C(F)F	-82	62827	http://goo.gl/mouej	W.E. Acree Jr. Data Collection 2011	-0.45	0.17	0	0.04	0.6198	0.68	fluoroalkane	20111213	11.99768667	19.00289759	-0.243959162	0.334892514	2.772667746	4.808506391	1	2.628	134.0480461	0	2	1.24	3	0	5	7	0	11	0	0	1.5867	2.51761689	15.7976	0	0	0	0	0	0	0	0	0	0	0	0
1621	2,3,5,6-tetrafluorophenol	Fc1cc(F)c(F)c(O)c1F	35	63054	http://goo.gl/mouej	W.E. Acree Jr. Data Collection 2011	0.4	0.81	0.75	0.15	0.8459	-123	phenol derivative	20111213	11.99752357	19.00203602	-0.355250629	0.220133831	3.8571875	6.57739263	0	2.26	166.0733147	0	0	1.57	0	7	6	11	0	13	6	6	2.3846	5.68631716	28.6177	0	1	1	1	1	0	0	0	1	0	0	0
692	hex-5-ene-1-ol	OCCCCC=C	-64.629	63156	http://goo.gl/mouej	W.E. Acree Jr. Data Collection 2011	0.31	0.48	0.37	0.55	0.97	-123	alk_nol	20111213	11.79	15.99491615	-0.395719975	0.113003496	3.924247187	6.926483048	0.666666667	1.623	100.1591094	0	4	2.01	6	2	7	6	0	19	0	0	1.4924	2.22725776	31.3806	0	0	0	0	0	0	0	0	0	0	0	0
1980	1,3-dimethyluracil	O=C1N(C(=O)C=C/N1C)C	120.5	63310	http://goo.gl/mouej	W.E. Acree Jr. Data Collection 2011	0.81	1.04	0	1.13	1.0334	4.648	drug	20111213	11.99355077	15.9959197	-0.274895714	0.287722349	4.612770231	8.093041981	0.333333333	1.225	140.1401577	0	0	1.68	3	8	6	10	0	18	6	6	1.1785	1.38886225	35.4793	0	1	1	1	1	0	0	0	1	0	0	0
1389	hexanophenone	O=C(c1ccccc1)CCCCC	27	63518	http://goo.gl/mouej	W.E. Acree Jr. Data Collection 2011	0.79	1.026	0	0.503	1.5775	6.343	aromatic ketone	20111213	11.89	15.99491765	-0.293731896	0.162630531	5.025285068	8.880086025	0.416666667	3.859	176.2552878	0	5	2.67	NA	8	10	13	0	29	6	6	3.6054	12.99890916	54.8907	0	1	1	1	1	0	0	0	1	0	0	0
1772	4-chloropyridine N-oxide	[O-][n+]1ccc(Cl)cc1	65.191	63889	http://goo.gl/mouej	W.E. Acree Jr. Data Collection 2011	0.814	1.09	0.49	0.9	0.8564	4.314	pyridine N-oxide derivative	20111213	11.98859287	34.968853	-0.228384945	0.131083343	4.189434855	8.199004886	0	1.957	129.5444882	0	0	1.68	5	7	6	8	0	12	6	6	1.1143	1.24166449	26.4446	0	1	1	1	1	0	0	0	1	0	0	0
1739	4-propylpyridine	CCCc1ccncc1	-61.099	63903	http://goo.gl/mouej	W.E. Acree Jr. Data Collection 2011	0.627	0.77	0	0.55	1.098	-123	pyridine derivative	20111213	11.85	14.00307809	-0.264022579	0.107500751	5.276869469	8.379343212	0.375	2.24	121.1799387	0	2	2.23	6	6	7	9	0	20	6	6	2.078	4.318084	38.1443	0	1	1	1	1	0	0	0	1	0	0	0
1380	4-bromobenzaldehyde	O=Cc1ccc(Br)cc1	60.33	63906	http://goo.gl/mouej	W.E. Acree Jr. Data Collection 2011	1.09	1.16	0	0.37	1.048	-123	aromatic aldehyde	20111213	11.85	78.91833722	-0.297401811	0.149885421	3.892372819	9.532191735	0	2.516	185.0177879	0	1	2.01	NA	8	7	9	0	14	6	6	2.3378	5.46530884	40.2718	0	1	1	1	1	0	0	0	1	0	0	0
1775	4-methoxypyridine N-oxide	[O-][n+]1ccc(OC)cc1	102	63908	http://goo.gl/mouej	W.E. Acree Jr. Data Collection 2011	0.724	1.18	0.72	1.05	0.9336	4.626	pyridine N-oxide derivative	20111213	11.98855356	15.99591871	-0.348937055	0.131583654	4.135885879	7.342259233	0.166666667	1.25	125.1255137	0	1	1.79	5	8	7	9	0	16	6	6	0.4335	0.18792225	28.103	0	1	1	1	1	0	0	0	1	0	0	0
4080	5-Bromo-8-hydroxyquinoline	C1=CC2=C(C=CC(=C2N=C1)O)Br	124	64135	http://dx.doi.org/10.1080/01496395.2014.928768	Michael H. Abraham and William E. Acree Jr. (2014) Descriptors for the Prediction of Partition Coefficients of 8-Hydroxyquinoline and its Derivatives. Separation Science and Technology. 49:14. 2135-2141	1.67	1.3	0	0.48	1.278	6.941	this work	20140908	11.99884179	78.91851807	-0.358217607	0.117784401	5.360964614	10.6470949	0	2.517	224.0539037	0	0	2.12	NA	11	6	13	0	18	11	10	2.4973	6.23650729	49.2962	0	2	2	1	1	0	0	0	2	0	0	0
2970	methyl p-(dimethylamino)benzoate	O=C(OC)c1ccc(N(C)C)cc1	100	64155	http://precedings.nature.com/documents/4243/version/3	ONSChallenge Solubility Data	1.011	1.873	0	0.658	1.454	-123	organic solid	20120126	11.85	15.99592068	-0.315200923	0.292993184	4.430068524	8.836902383	0.3	2.167	179.2161018	0	3	2.23	NA	10	9	13	0	26	6	6	1.8476	3.41362576	52.0141	0	1	1	1	1	0	0	0	1	0	0	0
4106	5-Methyl-8-hydroxyquinoline	CC1=C2C=CC=NC2=C(C=C1)O	-300	64343	http://dx.doi.org/10.1080/01496395.2014.928768	Michael H. Abraham and William E. Acree Jr. (2014) Descriptors for the Prediction of Partition Coefficients of 8-Hydroxyquinoline and its Derivatives. Separation Science and Technology. 49:14. 2135-2141	1.4	1.18	0	0.58	1.2439	6.354	this work	20140908	11.99624946	15.99794409	-0.383341953	0.12327146	5.240635132	9.445383511	0.1	2.156	159.1849339	0	0	2.34	NA	11	6	13	0	21	11	10	2.2351	4.99567201	46.7146	0	2	2	1	1	0	0	0	2	0	0	0
2149	chloral formamide	ClC(Cl)(Cl)C(O)NC=O	120	64699	http://goo.gl/mouej	W.E. Acree Jr. Data Collection 2011	0.85	1.28	0.65	0.79	1.0727	5.36	organic	20111213	11.98884343	34.97085353	-0.372019468	0.305753428	3.635323289	10.86937717	0.666666667	0.775	192.4282965	0	3	1.13	2	3	6	8	0	13	0	0	0.5528	0.30558784	36.275	0	0	0	0	0	0	0	0	0	0	0	0
1796	methyl 2-pyrazinecarboxylate	O=C(OC)c1nccnc1	58	65523	http://goo.gl/mouej	W.E. Acree Jr. Data Collection 2011	0.752	1.64	0	0.75	0.9904	5.028	pyrazine derivative	20111213	11.85	15.99591968	-0.313963536	0.313150829	4.231648962	7.733612609	0.166666667	-0.457	138.1242762	0	2	1.68	3	9	7	10	0	16	6	6	-0.1873	0.03508129	32.8997	0	1	1	1	1	0	0	0	1	0	0	0
1401	4-iodoacetophenone	O=C(c1ccc(I)cc1)C	84.8	65701	http://goo.gl/mouej	W.E. Acree Jr. Data Collection 2011	1.4	1.26	0	0.44	1.2721	-123	aromatic ketone	20111213	11.89	126.9044731	-0.294031129	0.215459034	4.604684871	11.90228396	0.125	2.967	246.0453504	0	1	2.12	NA	8	7	10	0	17	6	6	2.1481	4.61433361	48.8689	0	1	1	1	1	0	0	0	1	0	0	0
1741	4-pentylpyridine	CCCCCc1ccncc1	-36.899	65750	http://goo.gl/mouej	W.E. Acree Jr. Data Collection 2011	0.62	0.77	0	0.59	1.3798	-123	pyridine derivative	20111213	11.85	14.0030791	-0.264031469	0.107533462	5.164462923	8.613477207	0.5	3.378	149.2331735	0	4	2.45	8	6	9	11	0	26	6	6	2.9904	8.94249216	47.3463	0	1	1	1	1	0	0	0	1	0	0	0
1552	4-butoxybenzoic acid	CCCCOc1ccc(cc1)C(=O)O	147.75	65785	http://goo.gl/mouej	W.E. Acree Jr. Data Collection 2011	0.88	0.97	0.56	0.53	1.554	-123	aromatic carboxylic acid	20111213	11.99623306	15.99870522	-0.347078165	0.309647317	4.093880735	8.103564146	0.363636364	2.902	194.2274802	0	5	2.34	NA	10	11	14	0	28	6	6	2.7467	7.54436089	53.1528	1	1	1	1	1	0	0	0	1	0	0	0
1781	2-cyanopyrazine	N#Cc1nccnc1	19	65936	http://goo.gl/mouej	W.E. Acree Jr. Data Collection 2011	0.761	1.07	0	0.65	0.7889	3.795	pyrazine derivative	20111213	11.85	14.00508174	-0.259735771	0.274776567	4.015528026	7.210189229	0	-0.67	105.0976114	0	0	1.68	3	8	6	8	0	11	6	6	-0.1638	0.02683044	27.1099	0	1	1	1	1	0	0	0	1	0	0	0
1744	2,6-difluoropyridine	c1cc(nc(c1)F)F	12.731	66565	http://goo.gl/mouej	W.E. Acree Jr. Data Collection 2011	0.375	0.94	0	0.24	0.711	-123	pyridine derivative	20111213	11.99755925	19.00060246	-0.212671482	0.243665369	3.655254278	6.114531283	0	1.27	115.0810114	0	0	1.68	5	6	5	8	0	11	6	6	1.853	3.433609	26.3633	0	1	1	1	1	0	0	0	1	0	0	0
2048	pentamethyldisiloxane	O([Si](C)(C)C)[SiH](C)C	-30.229	66656	http://goo.gl/mouej	W.E. Acree Jr. Data Collection 2011	-0.22	-0.163	0	0.306	1.3632	2.99	organosilicon	20111213	11.99838739	27.97838156	-0.383378728	0.125929835	4.18064773	6.516504306	1	2.724	148.350906	0	2	1.68	0	0	5	7	0	24	0	0	1.8762	3.52012644	30.1026	0	0	0	0	0	0	0	0	0	0	0	0
2066	hexamethyldisilane	C[Si](C)(C)[Si](C)(C)C	12.75	66675	http://goo.gl/mouej	W.E. Acree Jr. Data Collection 2011	0.101	0.083	0	0.173	1.4454	3.26	organosilicon	20111213	11.99836721	27.97838152	-0.161188413	0.059281886	5.097154585	7.405708863	1	3.168	146.3781185	0	1	1.9	0	0	4	7	0	26	0	0	3.6514	13.33272196	34.1802	0	0	0	0	0	0	0	0	0	0	0	0
1751	2-methoxypyridine	O(c1ncccc1)C	-1.109	66809	http://goo.gl/mouej	W.E. Acree Jr. Data Collection 2011	0.641	0.72	0	0.47	0.8749	3.631	pyridine derivative	20111213	11.9963552	15.99794303	-0.361878443	0.166821048	4.566398438	7.009134481	0.166666667	1.413	109.1261088	0	1	1.9	5	7	6	8	0	15	6	6	1.2021	1.44504441	30.6778	0	1	1	1	1	0	0	0	1	0	0	0
1390	heptanophenone	O=C(c1ccccc1)CCCCCC	16.4	66887	http://goo.gl/mouej	W.E. Acree Jr. Data Collection 2011	0.785	1.026	0	0.503	1.718	-123	aromatic ketone	20111213	11.89	15.9949179	-0.29373571	0.162635828	5.044930412	8.899735315	0.461538462	4.428	190.2819052	0	6	2.78	NA	8	11	14	0	32	6	6	4.0616	16.49659456	59.4917	0	1	1	1	1	0	0	0	1	0	0	0
1808	2-chloropyrimidine	c1cnc(nc1)Cl	66.5	66996	http://goo.gl/mouej	W.E. Acree Jr. Data Collection 2011	0.72	0.86	0	0.6	0.7566	3.395	pyrimidine derivative	20111213	11.99859941	34.9693797	-0.221501953	0.287562085	5.546588616	7.538473153	0	0.44	114.5331098	0	0	1.57	3	6	5	7	0	10	6	6	0.9068	0.82228624	28.2209	0	1	1	1	1	0	0	0	1	0	0	0
1451	4-phenylbutyronitrile	N#CCCCc1ccccc1	-3.069	67460	http://goo.gl/mouej	W.E. Acree Jr. Data Collection 2011	0.759	1.38	0	0.51	1.294	-123	aromatic nitrile	20111213	11.85	14.0030791	-0.262648575	0.115352238	3.86007089	8.64224676	0.3	2.298	145.2014105	0	3	2.45	NA	6	9	11	0	22	6	6	2.6561	7.05486721	45.5469	0	1	1	1	1	0	0	0	1	0	0	0
1528	3,5-dimethylacetanilide	O=C(Nc1cc(cc(c1)C)C)C	124.021	67465	http://goo.gl/mouej	W.E. Acree Jr. Data Collection 2011	0.85	1.14	0.54	0.73	1.3955	-123	benzamide	20111213	11.89	15.99491765	-0.28105891	0.251107765	4.270386605	8.98575872	0.3	2.15	163.2166969	0	2	2.34	NA	9	7	12	0	25	6	6	1.9228	3.69715984	49.2226	0	1	1	1	1	0	0	0	1	0	0	0
698	5-amino-1-pentanol	OCCCCCN	36.5	68156	http://goo.gl/mouej	W.E. Acree Jr. Data Collection 2011	0.443	0.81	0.48	1.08	0.9716	4.014	aminoalcohol	20111213	11.99359823	15.9949164	-0.395733505	0.043755638	3.908465425	6.774641337	1	-0.201	103.1630174	0	4	1.79	5	0	7	6	1	20	0	0	-0.0884	0.00781456	30.3213	0	0	0	0	0	0	0	0	0	0	0	0
745	hexyl isocyanate	O=C=N/CCCCCC	-32.929	68179	http://goo.gl/mouej	W.E. Acree Jr. Data Collection 2011	0.174	0.6	0	0.23	1.1674	3.972	isocyanate	20111213	11.89	15.99491689	-0.260931249	0.331989828	3.102672747	7.076146406	0.857142857	4.042	127.1844892	0	5	2.01	6	3	9	8	0	22	0	0	2.3548	5.54508304	36.4134	0	0	0	0	0	0	0	0	0	0	0	0
808	1,2,4-trimethylnaphthalene	c2(c1ccccc1c(c(c2)C)C)C	55.5	68437	http://goo.gl/mouej	W.E. Acree Jr. Data Collection 2011	1.497	1.19	0	0.19	1.5081	7.322	alkylnaphthalene	20111213	11.89	12.11021952	-0.150814777	0.069429704	6.567525993	10.12326383	0.230769231	4.599	170.2507372	0	0	2.89	NA	10	7	14	0	27	11	10	4.197	17.614809	57.6318	0	2	2	1	1	0	0	0	2	0	0	0
2069	vinyltrimethoxysilane	CO[Si](C=C)(OC)OC	52.341	68503	http://goo.gl/mouej	W.E. Acree Jr. Data Collection 2011	-0.005	0.478	0	0.67	1.1919	3.317	organosilicon	20111213	11.99640049	27.97692709	-0.364279414	0.334789053	4.227187523	6.900754126	0.6	1.042	148.2325681	0	4	1.57	2	2	5	8	0	21	0	0	1.5499	2.40219001	31.3363	0	0	0	0	0	0	0	0	0	0	0	0
1522	4-aminobenzamide	O=C(c1ccc(N)cc1)N	182.33	68568	http://goo.gl/mouej	W.E. Acree Jr. Data Collection 2011	1.34	1.94	0.8	0.94	1.0726	-123	benzamide	20111213	11.99351185	15.99491741	-0.302548891	0.251600107	4.386152069	8.343132295	0	0.092	136.1514886	0	1	1.9	NA	10	7	10	0	18	6	6	0.0856	0.00732736	39.339	0	1	1	1	1	0	0	0	1	0	0	0
1419	methyl 3,4-dichlorobenzoate	Clc1ccc(C(=O)OC)cc1Cl	45	68676	http://goo.gl/mouej	W.E. Acree Jr. Data Collection 2011	1.015	1.02	0	0.35	1.3174	6.018	aromatic ester	20111213	11.9985434	34.97015563	-0.315175623	0.293056879	4.540082737	9.673380405	0.125	3.202	205.0382167	0	2	1.9	NA	9	8	12	0	18	6	6	3.0142	9.08540164	47.1951	0	1	1	1	1	0	0	0	1	0	0	0
398	2,4-hexanedione	O=C(C)CC(=O)CC	-12.359	68832	http://goo.gl/mouej	W.E. Acree Jr. Data Collection 2011	0.41	0.7	0.07	0.63	0.9854	3.728	alkanedione	20111213	11.89	15.99591765	-0.299859388	0.140057411	4.076898758	7.020884403	0.666666667	0.484	114.1426328	0	3	1.9	6	2	6	7	0	18	0	0	0.1939	0.03759721	30.7169	0	0	0	0	0	0	0	0	0	0	0	0
1607	2,3,4,6-tetramethylphenol	Oc1c(c(c(cc1C)C)C)C	80.5	69177	http://goo.gl/mouej	W.E. Acree Jr. Data Collection 2011	0.86	0.8	0.38	0.44	1.3387	-123	phenol derivative	20111213	11.89	15.99491714	-0.359876288	0.083740882	5.458712804	9.033230752	0.4	2.942	150.2179344	0	0	2.45	NA	7	6	11	0	25	6	6	3.5074	12.30185476	47.9169	0	1	1	1	1	0	0	0	1	0	0	0
1717	4-phenyl-1-butanol	OCCCCc1ccccc1	2.441	69340	http://goo.gl/mouej	W.E. Acree Jr. Data Collection 2011	0.811	0.9	0.33	0.7	1.339	-123	aromatic alkanol	20111213	11.85	15.99491715	-0.395731546	0.096996428	3.993070866	8.649162905	0.4	2.296	150.2179344	0	4	2.45	NA	6	9	11	0	25	6	6	2.4591	6.04717281	46.8305	0	1	1	1	1	0	0	0	1	0	0	0
2046	hexamethyldisilathiane	S([Si](C)(C)C)[Si](C)(C)C	-33.589	69371	http://goo.gl/mouej	W.E. Acree Jr. Data Collection 2011	0.374	0.311	0	0.246	1.6089	4.292	organosilicon	20111213	11.99836721	31.9720718	-0.15174753	0.088605833	6.08193764	9.370832628	1	3.423	178.4442035	0	2	1.79	0	0	5	8	0	27	0	0	4.242	17.994564	41.9737	0	0	0	0	0	0	0	0	0	0	0	0
2861	2,3-dimethyl-2,3-dinitrobutane	CC(C)(C(C)(C)[N+](=O)[O-])[N+](=O)[O-]	123.201	69982	http://precedings.nature.com/documents/4243/version/3	ONSChallenge Solubility Data	0.418	1.405	0	0.325	1.044	-123	organic solid	20120126	11.999	16.0016763	-0.187366856	0.145676157	4.051375	9.450505818	1	1.426	176.1707306	0	3	1.46	4	2	6	11	0	24	0	0	1.5662	2.45298244	41.3178	0	0	0	0	0	0	0	0	0	0	0	0
1567	4-(4-methoxyphenyl)butanoic acid	O=C(O)CCCc1ccc(OC)cc1	58.25	70652	http://goo.gl/mouej	W.E. Acree Jr. Data Collection 2011	0.88	1.21	0.56	0.77	1.554	-123	aromatic carboxylic acid	20111213	11.85	15.99692296	-0.348749738	0.258913198	3.76611135	8.808834246	0.363636364	2.102	194.2274802	0	5	2.34	NA	7	11	14	0	28	6	6	2.3652	5.59417104	53.0308	1	1	1	1	1	0	0	0	1	0	0	0
2920	boc-glycine	O=C(OC(C)(C)C)NCC(=O)O	88.33	70660	http://precedings.nature.com/documents/4243/version/3	ONSChallenge Solubility Data	0.402	1.083	0.324	1.047	1.343	-123	organic solid	20120126	11.99631998	15.99928671	-0.349972165	0.338338762	3.670453787	8.097302617	0.714285714	0.563	175.182704	0	5	1.68	3	4	8	11	0	25	0	0	0.6178	0.38167684	41.0248	1	0	0	0	0	0	0	0	0	0	0	0
241	1,8-dibromooctane	BrCCCCCCCCBr	15.67	70682	http://goo.gl/mouej	W.E. Acree Jr. Data Collection 2011	0.684	0.8	0	0.26	1.5858	6.214	bromoalkane	20111213	11.99884416	78.91943344	-0.196199068	0.085479514	6.397649558	8.251412989	1	4.986	272.0199952	0	7	2.12	8	0	10	9	0	26	0	0	4.268	18.215824	54.5358	0	0	0	0	0	0	0	0	0	0	0	0
1810	2-bromopyrimidine	c1cnc(nc1)Br	55	70715	http://goo.gl/mouej	W.E. Acree Jr. Data Collection 2011	0.88	0.89	0	0.61	0.8092	3.631	pyrimidine derivative	20111213	11.99886529	78.91851799	-0.225239275	0.270863286	6.298988423	8.69547125	0	0.616	158.9837002	0	0	1.57	3	6	5	7	0	10	6	6	1.0158	1.03184964	30.8198	0	1	1	1	1	0	0	0	1	0	0	0
2997	phenanthrene-9-carboxaldehyde	O=Cc2cc3c(c1c2cccc1)cccc3	101.75	70806	http://precedings.nature.com/documents/4243/version/3	ONSChallenge Solubility Data	2.5	1.54	0	0.484	1.611	-123	organic solid	20120126	11.85	15.99491841	-0.297403589	0.15047752	4.286785241	10.52857853	0	4.25	206.2398509	0	1	3	NA	16	8	18	0	26	16	14	3.4062	11.60219844	65.5494	0	3	3	1	1	0	0	0	3	0	0	0
1562	4-ethoxyphenylacetic acid	O=C(O)Cc1ccc(OCC)cc1	88.75	70988	http://goo.gl/mouej	W.E. Acree Jr. Data Collection 2011	0.88	1.22	0.56	0.74	1.4131	-123	aromatic carboxylic acid	20111213	11.85	15.9969222	-0.34580436	0.26330537	3.904128115	8.529723141	0.3	1.787	180.2008628	0	4	2.23	NA	7	10	13	0	25	6	6	1.8016	3.24576256	48.5768	1	1	1	1	1	0	0	0	1	0	0	0
1804	2-methylpyrimidine	n1cccnc1C	-4	71089	http://goo.gl/mouej	W.E. Acree Jr. Data Collection 2011	0.6	0.85	0	0.75	0.7751	3.373	pyrimidine derivative	20111213	11.89	14.00407912	-0.242159089	0.188118362	5.426086529	6.842478387	0.2	0.044	94.11473042	0	0	1.79	3	6	5	7	0	13	6	6	0.0484	0.00234256	25.3201	0	1	1	1	1	0	0	0	1	0	0	0
1894	N-methylbenzenesulfonamide	O=S(=O)(NC)c1ccccc1	120.471	71193	http://goo.gl/mouej	W.E. Acree Jr. Data Collection 2011	1.1	1.55	0.33	0.77	1.238	6.364	sulfonamide	20111213	11.85	31.97207153	-0.214485416	0.240625806	6.379287853	10.8889208	0.142857143	0.871	171.2182161	0	2	1.79	0	10	7	11	0	20	6	6	0.7411	0.54922921	43.1126	0	1	1	1	1	0	0	0	1	0	0	0
279	1,1,2-trifluoro-1,2-dibromoethane	BrC(F)(F)C(Br)F	-44.959	71312	http://goo.gl/mouej	W.E. Acree Jr. Data Collection 2011	0.362	0.54	0.07	0.04	0.7935	2.866	haloalkane	20111213	11.99782584	78.91933726	-0.242683532	0.377172171	4.83475	8.360478699	1	3.494	241.8316781	0	1	1.13	2	0	4	6	0	8	0	0	2.6118	6.82149924	27.3579	0	0	0	0	0	0	0	0	0	0	0	0
263	fluorochlorobromomethane	BrC(Cl)F	-115	71390	http://goo.gl/mouej	W.E. Acree Jr. Data Collection 2011	0.334	0.45	0.11	0.07	0.5646	1.95	haloalkane	20111213	11.9982714	78.91833715	-0.225651425	0.305378412	4.471118919	7.593880816	1	2.275	147.3735454	0	0	1.24	0	0	3	3	0	5	0	0	1.6243	2.63835049	19.3379	0	0	0	0	0	0	0	0	0	0	0	0
2065	vinyltrimethylsilane	C[Si](C)(C)C=C	-132	71433	http://goo.gl/mouej	W.E. Acree Jr. Data Collection 2011	-0.005	0.103	0	0.095	1.0158	2.227	organosilicon	20111213	11.79	27.97692684	-0.303287974	0.117125063	4.90005746	7.375502585	0.6	2.47	100.2343533	0	1	1.9	2	2	4	5	0	18	0	0	2.0122	4.04894884	26.479	0	0	0	0	0	0	0	0	0	0	0	0
236	1-bromoadamantane	C1C2CC3CC1CC(C2)(C3)Br	119	71437	http://goo.gl/mouej	W.E. Acree Jr. Data Collection 2011	1.07	0.9	0	0.2	1.3668	6.13	bromoalkane	20111213	11.99883988	78.91851805	-0.185983018	0.105717499	8.224434165	11.89480335	1	4.006	215.1299982	0	0	2.45	0	0	5	13	0	26	0	0	3.1341	9.82258281	49.9114	0	4	0	1	0	0	0	0	4	0	0	0
494	diethylaminoproprionitrile	N#CCCN(CC)CC	-24.499	71628	http://goo.gl/mouej	W.E. Acree Jr. Data Collection 2011	0.267	0.89	0	0.86	1.2085	4.479	nitrile	20111213	11.89	14.00408112	-0.302647197	0.116610033	3.877652888	8.269005076	0.857142857	0.56	126.1997282	0	4	2.01	3	2	7	8	1	23	0	0	0.9965	0.99301225	39.2474	0	0	0	0	0	0	0	0	0	0	0	0
1877	methylacetyl urea	O=C(NC(=O)N)CC	152.371	71787	http://goo.gl/mouej	W.E. Acree Jr. Data Collection 2011	0.53	1.37	0.44	0.9	0.9032	4.36	urea	20111213	11.89	15.99591866	-0.280190793	0.275893325	3.909399399	6.576535856	0.5	-0.465	116.1186859	0	3	1.46	3	6	6	7	0	16	0	0	-0.3852	0.14837904	27.3354	0	0	0	0	0	0	0	0	0	0	0	0
1873	heptyl methacrylate	O=C(OCCCCCCC)C(=C)C	-40.129	71876	http://goo.gl/mouej	W.E. Acree Jr. Data Collection 2011	0.445	0.49	0	0.45	1.6899	5.697	methacrylate	20111213	11.89	15.99592017	-0.312108933	0.288325786	4.435956449	7.455507125	0.727272727	3.771	184.2757198	0	8	2.45	7	5	11	12	0	33	0	0	3.8624	14.91813376	54.0938	0	0	0	0	0	0	0	0	0	0	0	0
401	2,4-nonanedione	O=C(CC(=O)CCCCC)C	-18	72551	http://goo.gl/mouej	W.E. Acree Jr. Data Collection 2011	0.41	0.66	0.08	0.62	1.4081	5.29	alkanedione	20111213	11.89	15.99591916	-0.299854908	0.196836333	4.145669295	7.528895719	0.777777778	2.191	156.222485	0	6	2.23	9	2	9	10	0	27	0	0	1.5625	2.44140625	44.5199	0	0	0	0	0	0	0	0	0	0	0	0
1721	3-phenoxy-1-propanol	O(c1ccccc1)CCCO	22.161	72556	http://goo.gl/mouej	W.E. Acree Jr. Data Collection 2011	0.85	0.95	0.31	0.78	1.2565	-123	aromatic alkanol	20111213	11.99626879	15.99826012	-0.421534253	0.076060631	3.887104591	7.843601934	0.333333333	1.586	152.190722	0	4	2.23	3	7	9	11	0	23	6	6	1.3366	1.78649956	43.6789	0	1	1	1	1	0	0	0	1	0	0	0
402	3,5-octanedione	O=C(CC)CC(=O)CCC	7.731	72793	http://goo.gl/mouej	W.E. Acree Jr. Data Collection 2011	0.41	0.67	0.09	0.62	1.2672	4.807	alkanedione	20111213	11.89	15.99591866	-0.299693849	0.140909319	4.430564814	7.492450401	0.75	1.306	142.1958676	0	5	2.12	8	2	8	9	0	24	0	0	1.317	1.734489	39.9448	0	0	0	0	0	0	0	0	0	0	0	0
303	1-bromo-4-chlorobutane	BrCCCCCl	-48.279	73412	http://goo.gl/mouej	W.E. Acree Jr. Data Collection 2011	0.571	0.82	0	0.25	0.9696	4.007	haloalkane	20111213	11.99859942	78.91833718	-0.218638653	0.094352663	5.275943146	8.170131227	1	2.794	171.4629352	0	3	1.68	4	0	6	5	0	14	0	0	2.2987	5.28402169	33.1483	0	0	0	0	0	0	0	0	0	0	0	0
1688	2-methyl-4-nitrosophenol	O=Nc1ccc(O)c(c1)C	115.201	73479	http://goo.gl/mouej	W.E. Acree Jr. Data Collection 2011	0.905	0.74	0.52	0.58	1.0315	4.7	phenol derivative	20111213	11.89	15.99591916	-0.360151819	0.108061614	3.414887571	7.97551787	0.142857143	1.382	137.1362496	0	1	1.9	NA	9	7	10	0	17	6	6	2.2952	5.26794304	38.3667	0	1	1	1	1	0	0	0	1	0	0	0
293	1,1,1-trifluoro-2,2-dichloropropane	ClC(Cl)(C)C(F)(F)F	-31.379	73583	http://goo.gl/mouej	W.E. Acree Jr. Data Collection 2011	-0.086	0.15	0	0.06	0.8292	2.055	haloalkane	20111213	11.99768669	34.96985332	-0.186196957	0.452076642	3.76532664	8.902502097	1	3.213	166.9571148	0	1	1.24	3	0	4	7	0	11	0	0	2.2368	5.00327424	26.8383	0	0	0	0	0	0	0	0	0	0	0	0
400	2,4-octanedione	O=C(CC(=O)CCCC)C	3.521	75951	http://goo.gl/mouej	W.E. Acree Jr. Data Collection 2011	0.41	0.67	0.07	0.62	1.2672	4.753	alkanedione	20111213	11.89	15.99591866	-0.299854861	0.196828256	4.135845217	7.371711954	0.75	1.622	142.1958676	0	5	2.12	8	2	8	9	0	24	0	0	1.1063	1.22389969	39.9189	0	0	0	0	0	0	0	0	0	0	0	0
1895	N,N-dimethylbenzenesulfonamide	O=S(=O)(N(C)C)c1ccccc1	52.961	76154	http://goo.gl/mouej	W.E. Acree Jr. Data Collection 2011	1.1	1.58	0	0.82	1.3789	6.594	sulfonamide	20111213	11.85	31.97207158	-0.207235144	0.242875367	6.862133687	11.20268805	0.25	1.11	185.2448335	0	2	1.9	0	10	7	12	0	23	6	6	0.947	0.896809	48.0093	0	1	1	1	1	0	0	0	1	0	0	0
1770	4-cyanopyridine N-oxide	[O-][n+]1ccc(C#N)cc1	132.011	76394	http://goo.gl/mouej	W.E. Acree Jr. Data Collection 2011	0.834	1.66	0.35	0.9	0.8887	4.916	pyridine N-oxide derivative	20111213	11.98855347	15.99491717	-0.256764723	0.15258288	4.140437214	7.680006987	0	1.058	120.1089897	0	0	1.79	5	9	7	9	0	13	6	6	0.3288	0.10810944	27.3775	0	1	1	1	1	0	0	0	1	0	0	0
2884	4-hydroxybenzeneacetamide	O=C(N)Cc1ccc(O)cc1	174	78467	http://precedings.nature.com/documents/4243/version/3	ONSChallenge Solubility Data	1.186	0.327	0.934	0.729	1.172	-123	organic solid	20120126	11.85	15.99591968	-0.360723178	0.201445207	4.19914289	8.562246633	0.125	0.315	151.162867	0	2	2.01	NA	7	8	11	0	20	6	6	0.5996	0.35952016	40.8819	0	1	1	1	1	0	0	0	1	0	0	0
1844	3-nitro-1,2,4-triazole	c1[nH]nc(n1)[N+](=O)[O-]	90.341	81815	http://goo.gl/mouej	W.E. Acree Jr. Data Collection 2011	1.002	0.96	0.58	0.7	0.6694	3.737	nitrogen-neterocyclic	20111213	11.999	16.00115192	-0.201000654	0.323058122	3.320363167	6.355507105	0	1.168	114.062976	0	1	1.02	0	8	5	8	0	10	5	5	0.0054	2.92E-05	26.1902	0	1	1	1	1	0	0	1	0	0	0	0
908	1,3,5,8-tetrachloronaphthalene	Clc1c2c(c(Cl)cc1)c(Cl)cc(Cl)c2	115.801	82712	http://goo.gl/mouej	W.E. Acree Jr. Data Collection 2011	1.81	1.18	0	0	1.575	8.669	polychlorinated naphthalene	20111213	11.85	34.97185442	-0.158728439	0.144114551	6.641847484	11.55526085	0	5.776	265.9508723	1	0	2.12	0	10	7	15	0	18	11	10	5.396	29.116816	61.7274	0	2	2	1	1	0	0	0	2	0	0	0
1253	2,2',4,6,6'-pentachlorobiphenyl	Clc2cc(Cl)cc(Cl)c2c1c(Cl)cccc1Cl	85	82765	http://dx.doi.org/10.1021/es102210g	Van Noort et. al. Updated Abraham Solvation Parameters for Polychlorinated Biphenyls. ES&T 44, 7037 (2010)	2.14	1.22	0	0	1.5884	-123	polychlorinated biphenyl	20100825	11.99852384	34.97297816	-0.176455491	0.129489814	6.633564022	12.57807607	0	7.072	326.4332224	1	1	2.23	0	12	9	18	0	22	12	12	6.6704	44.49423616	75.2182	0	2	2	2	2	0	0	0	2	0	0	0
886	1,3,7-trichloronaphthalene	Clc1ccc2c(c1)c(Cl)cc(Cl)c2	102.941	83374	http://goo.gl/mouej	W.E. Acree Jr. Data Collection 2011	1.69	1.12	0	0	1.4526	7.649	polychlorinated naphthalene	20111213	11.85	34.97085399	-0.171900375	0.128707662	6.366783372	10.57726072	0	5.154	231.5058755	1	0	2.23	0	10	8	14	0	18	11	10	4.7316	22.38803856	56.9226	0	2	2	1	1	0	0	0	2	0	0	0
281	1,2-difluoro-1,1,2-trichloroethane	ClC(F)C(Cl)(Cl)F	-55.409	83734	http://goo.gl/mouej	W.E. Acree Jr. Data Collection 2011	0.116	0.39	0.09	0.02	0.793	2.54	haloalkane	20111213	11.99782585	34.97085332	-0.21483146	0.3799021	4.502495207	8.626331401	1	2.955	169.3850317	0	1	1.13	2	0	4	6	0	8	0	0	2.3932	5.72740624	26.5676	0	0	0	0	0	0	0	0	0	0	0	0
642	cis-1,2-cyclohexanediol	C1CC[C@@H]([C@@H](C1)O)O	88.351	83866	http://goo.gl/mouej	W.E. Acree Jr. Data Collection 2011	0.6	0.86	0.5	0.86	0.9628	4.203	alkanols	20111213	11.99635523	15.99825889	-0.414337538	0.105009964	4.778940168	7.264606751	1	0.517	116.1585143	0	0	1.9	0	0	5	8	0	20	0	0	0.5334	0.28451556	30.6362	0	1	0	1	0	0	0	0	1	0	0	0
879	1,2,4-trichloronaphthalene	Clc2c1ccccc1c(Cl)c(Cl)c2	105.641	84188	http://goo.gl/mouej	W.E. Acree Jr. Data Collection 2011	1.69	1.18	0	0	1.4526	7.537	polychlorinated naphthalene	20111213	11.85	34.97085399	-0.1302914	0.193362064	6.908494682	10.82177276	0	5.154	231.5058755	1	0	2.23	0	10	7	14	0	18	11	10	4.7316	22.38803856	56.9226	0	2	2	1	1	0	0	0	2	0	0	0
1565	3-(4-methoxyphenyl)propanoic acid	COc1ccc(cc1)CCC(=O)O	104	86435	http://goo.gl/mouej	W.E. Acree Jr. Data Collection 2011	0.88	1.18	0.56	0.75	1.4131	-123	aromatic carboxylic acid	20111213	11.99624946	15.9987046	-0.351567115	0.279045191	3.810479909	8.680476637	0.3	1.533	180.2008628	0	4	2.23	NA	7	10	13	0	25	6	6	1.909	3.644281	48.4298	1	1	1	1	1	0	0	0	1	0	0	0
4103	5-Iodo-8-hydroxyquinoline	C1=CC2=C(C=CC(=C2N=C1)O)I	-300	86756	http://dx.doi.org/10.1080/01496395.2014.928768	Michael H. Abraham and William E. Acree Jr. (2014) Descriptors for the Prediction of Partition Coefficients of 8-Hydroxyquinoline and its Derivatives. Separation Science and Technology. 49:14. 2135-2141	1.98	1.32	0	0.47	1.3612	7.55	this work	20140908	11.99890795	126.9045784	-0.358218039	0.105542347	5.504090181	12.93708998	0	2.787	271.0548487	0	0	2.12	NA	11	6	13	0	18	11	10	2.3271	5.41539441	54.0815	0	2	2	1	1	0	0	0	2	0	0	0
1381	4-iodobenzaldehyde	O=Cc1ccc(I)cc1	77.5	87265	http://goo.gl/mouej	W.E. Acree Jr. Data Collection 2011	1.4	1.25	0	0.36	1.1312	-123	aromatic aldehyde	20111213	11.85	126.9044731	-0.297401307	0.14987917	3.963935673	11.82218989	0	2.786	232.018733	0	1	2.01	NA	8	7	9	0	14	6	6	2.1676	4.69848976	45.0571	0	1	1	1	1	0	0	0	1	0	0	0
270	1,1,2,2-tetrafluoro-3-chloro-3-bromopropane	BrC(Cl)C(F)(F)C(F)F	-47.399	92731	http://goo.gl/mouej	W.E. Acree Jr. Data Collection 2011	0.04	0.9	0.07	0.13	0.8995	3.02	haloalkane	20111213	11.99768668	78.91833723	-0.226126622	0.343874151	3.420259281	9.430752229	1	3.521	229.3981676	0	2	1.13	3	0	5	8	0	11	0	0	2.5065	6.28254225	28.4114	0	0	0	0	0	0	0	0	0	0	0	0
616	4,4-dimethyl-2-pentanol	OC(C)CC(C)(C)C	-60	99440	http://goo.gl/mouej	W.E. Acree Jr. Data Collection 2011	0.19	0.33	0.33	0.57	1.1536	3.858	alkanols	20111213	11.89	15.99491639	-0.392750794	0.063139142	4.738933345	8.707750201	1	2.425	116.2016083	0	2	2.12	5	0	5	7	0	24	0	0	1.8062	3.26235844	35.5764	0	0	0	0	0	0	0	0	0	0	0	0
300	1,1-difluoro-1,2-dichloropropane	ClC(C)C(Cl)(F)F	-48.709	99596	http://goo.gl/mouej	W.E. Acree Jr. Data Collection 2011	0.012	0.32	0	0.05	0.8115	2.28	haloalkane	20111213	11.99768671	34.96985319	-0.200498608	0.390789901	4.300806491	7.970003339	1	2.834	148.9666523	0	1	1.35	3	0	4	6	0	11	0	0	2.4282	5.89615524	26.0154	0	0	0	0	0	0	0	0	0	0	0	0
906	1,2,7,8-tetrachloronaphthalene	Clc2ccc1ccc(Cl)c(Cl)c1c2Cl	120.551	106355	http://goo.gl/mouej	W.E. Acree Jr. Data Collection 2011	1.81	1.3	0	0	1.575	8.624	polychlorinated naphthalene	20111213	11.99853173	34.97200752	-0.170719955	0.150647818	6.885359375	11.79975765	0	5.776	265.9508723	1	0	2.12	0	10	7	15	0	18	11	10	5.396	29.116816	61.7274	0	2	2	1	1	0	0	0	2	0	0	0
268	1,1,2,2-tetrafluoro-3-chloropropane	ClCC(F)(F)C(F)F	-47.489	107412	http://goo.gl/mouej	W.E. Acree Jr. Data Collection 2011	-0.13	0.5	0.11	0.01	0.7245	2.244	haloalkane	20111213	11.99768668	34.96885306	-0.226277168	0.326701172	3.0298189	6.317754775	1	2.765	150.5025804	0	2	1.24	3	0	5	7	0	11	0	0	1.8513	3.42731169	20.5407	0	0	0	0	0	0	0	0	0	0	0	0
2159	1,3,5-tri(trifluoromethyl)benzene	FC(F)(F)c1cc(cc(c1)C(F)(F)F)C(F)(F)F	-84.829	109705	http://goo.gl/mouej	W.E. Acree Jr. Data Collection 2011	-0.293	-0.01	0	0.05	1.2984	3.077	organic	20111213	11.99745918	19.00667721	-0.186295152	0.436933435	3.561697573	7.926907041	0.333333333	4.797	282.1060743	0	3	1.46	NA	6	7	18	0	21	6	6	4.6569	21.68671761	43.9791	0	1	1	1	1	0	0	0	1	0	0	0
322	1-methoxy-2-ethoxyethane	O(C)CCOCC	-65.269	109838	http://goo.gl/mouej	W.E. Acree Jr. Data Collection 2011	0.06	0.7	0	0.74	0.9305	2.982	ether	20111213	11.89	15.99591715	-0.381831996	0.119615311	4.202321983	5.832764933	1	0.253	104.1477784	0	4	1.79	2	0	7	6	0	19	0	0	0.2684	0.07203856	28.804	0	0	0	0	0	0	0	0	0	0	0	0
199	3-chloro-3-methylpentane	ClC(C)(CC)CC	-64.309	120464	http://goo.gl/mouej	W.E. Acree Jr. Data Collection 2011	0.207	0.39	0	0.13	1.0764	3.52	chloroalk_ne	20111213	11.89	34.96885294	-0.166479434	0.068295116	5.766713739	9.598002271	1	2.806	120.6205828	0	2	2.01	5	0	5	6	0	20	0	0	2.8253	7.98232009	34.1645	0	0	0	0	0	0	0	0	0	0	0	0
1812	2-methoxypyrimidine	O(c1ncccn1)C	35.611	120489	http://goo.gl/mouej	W.E. Acree Jr. Data Collection 2011	0.7	1.08	0	0.67	0.8338	3.91	pyrimidine derivative	20111213	11.99640043	15.99794329	-0.347680449	0.267064281	4.482161663	6.675635043	0.2	0.372	110.1141353	0	1	1.68	3	7	6	8	0	14	6	6	0.5559	0.30902481	29.1315	0	1	1	1	1	0	0	0	1	0	0	0
1776	4-dimethylaminopyridine N-oxide	[O-][n+]1ccc(N(C)C)cc1	85.761	120548	http://goo.gl/mouej	W.E. Acree Jr. Data Collection 2011	0.904	1.2	0.96	1.31	1.1156	5.613	pyridine N-oxide derivative	20111213	11.9885191	15.99491742	-0.280880203	0.130772019	4.21390283	8.590505957	0.285714286	1.544	138.1673702	0	1	1.9	5	8	7	10	0	20	6	6	0.6121	0.37466641	36.0684	0	1	1	1	1	0	0	0	1	0	0	0
544	N-methyl-2,2-dimethylpropanamide	O=C(NC)C(C)(C)C	62.841	122446	http://goo.gl/mouej	W.E. Acree Jr. Data Collection 2011	0.31	1.3	0.4	0.78	1.0695	4.652	alkaneamide	20111213	11.89	15.99491664	-0.280039759	0.205166619	4.660245171	8.667416491	0.833333333	0.457	115.1737533	0	2	1.9	3	3	5	7	0	21	0	0	0.9201	0.84658401	33.065	0	0	0	0	0	0	0	0	0	0	0	0
324	1,2-dipropoxyethane	O(CCC)CCOCCC	-49.499	123860	http://goo.gl/mouej	W.E. Acree Jr. Data Collection 2011	0	0.64	0	0.78	1.3532	4.386	ether	20111213	11.89	15.99591866	-0.379304351	0.072258901	4.889069518	6.226785177	1	1.392	146.2276306	0	7	2.12	3	0	10	9	0	28	0	0	1.6646	2.77089316	42.6004	0	0	0	0	0	0	0	0	0	0	0	0
623	4-ethyl-3-hexanol	OC(CC)C(CC)CC	-17.559	123993	http://goo.gl/mouej	W.E. Acree Jr. Data Collection 2011	0.17	0.36	0.33	0.57	1.2945	4.18	alkanols	20111213	11.89	15.99491664	-0.392222414	0.057623092	5.210487532	8.820379497	1	2.535	130.2282257	0	4	2.23	6	0	6	8	0	27	0	0	2.6474	7.00872676	40.1497	0	0	0	0	0	0	0	0	0	0	0	0
1806	2-fluoropyrimidine	c1cnc(nc1)F	39.871	124968	http://goo.gl/mouej	W.E. Acree Jr. Data Collection 2011	0.47	0.72	0	0.57	0.6519	2.617	pyrimidine derivative	20111213	11.99760948	19.00013261	-0.211620208	0.333002912	3.499592152	5.898529896	0	-0.021	98.07857548	0	0	1.57	3	6	5	7	0	10	6	6	0.62	0.3844	23.5859	0	1	1	1	1	0	0	0	1	0	0	0
323	1-methoxy-2-propoxyethane	O(C)CCOCCC	-69.389	127750	http://goo.gl/mouej	W.E. Acree Jr. Data Collection 2011	0.01	0.73	0	0.79	1.0714	3.31	ether	20111213	11.89	15.99591765	-0.381811936	0.071994916	4.221970934	6.049317472	1	0.611	118.1743958	0	5	1.9	3	0	8	7	0	22	0	0	0.7921	0.62742241	33.3282	0	0	0	0	0	0	0	0	0	0	0	0
2849	2-chloro-5-chloromethylpyridine	c1cc(ncc1CCl)Cl	40	136966	http://precedings.nature.com/documents/4243/version/3	ONSChallenge Solubility Data	0.904	1.368	0	0.657	1.061	-123	organic solid	20120126	11.99856245	34.97015534	-0.237233354	0.199911267	5.585024624	8.556633746	0.166666667	1.944	162.0166975	0	1	1.79	5	6	7	9	0	14	6	6	2.1531	4.63583961	39.6341	0	1	1	1	1	0	0	0	1	0	0	0
4098	5-Fluoro-8-hydroxyquinoline	C1=CC2=C(C=CC(=C2N=C1)O)F	-300	188870	http://dx.doi.org/10.1080/01496395.2014.928768	Michael H. Abraham and William E. Acree Jr. (2014) Descriptors for the Prediction of Partition Coefficients of 8-Hydroxyquinoline and its Derivatives. Separation Science and Technology. 49:14. 2135-2141	1.26	0.98	0.03	0.54	1.1207	5.605	this work	20140908	11.99745919	19.00013349	-0.358217917	0.165249123	4.47840869	8.771169199	0	1.88	163.1487789	0	0	2.12	NA	11	6	13	0	18	11	10	1.9544	3.81967936	41.8898	0	2	2	1	1	0	0	0	2	0	0	0
1570	3-acetylbenzoic acid	O=C(O)c1cccc(C(=O)C)c1	168	191058	http://goo.gl/mouej	W.E. Acree Jr. Data Collection 2011	0.94	1.31	0.65	0.69	1.2292	-123	aromatic carboxylic acid	20111213	11.85	15.99692145	-0.327847433	0.290366248	4.170288617	8.704074593	0.111111111	1.514	164.1583639	0	2	2.12	NA	11	7	12	0	20	6	6	1.1743	1.37898049	43.2192	1	1	1	1	1	0	0	0	1	0	0	0
1427	methyl 3,5-dinitrobenzoate	COC(=O)c1cc(cc(c1)[N+](=O)[O-])[N+](=O)[O-]	110	192748	http://goo.gl/mouej	W.E. Acree Jr. Data Collection 2011	1.255	1.82	0	0.7	1.421	7.373	aromatic ester	20111213	11.999	16.00252483	-0.315187792	0.293155428	3.790914063	8.814009848	0.125	1.742	226.1433677	0	4	1.46	NA	15	8	16	0	22	6	6	1.4742	2.17326564	52.2349	0	1	1	1	1	0	0	0	1	0	0	0
2874	4-amino-N-methylbenzamide	O=C(c1ccc(N)cc1)NC	185.501	205483	http://precedings.nature.com/documents/4243/version/3	ONSChallenge Solubility Data	1.142	0.308	0	0.475	1.213	-123	organic solid	20120126	11.99347908	15.99491766	-0.302587031	0.230740421	4.700525447	8.657506815	0.125	0.61	150.1781061	0	2	2.01	NA	10	8	11	0	21	6	6	0.2915	0.08497225	44.2357	0	1	1	1	1	0	0	0	1	0	0	0
2898	5-fluoroisatin	Fc1cc2c(cc1)NC(=O)C2=O	226	206493	http://precedings.nature.com/documents/4243/version/3	ONSChallenge Solubility Data	1.061	1.418	0.249	0.733	1.038	-123	organic solid	20120126	11.98863012	18.99840525	-0.356086429	0.319335377	4.14908585	8.69988722	0	1.175	165.1215665	0	0	1.9	NA	11	7	13	0	16	6	6	0.876	0.767376	38.9106	0	2	2	1	1	0	0	1	1	0	0	0
1777	4-carbomethoxypyridine N-oxide	[O-][n+]1ccc(C(=O)OC)cc1	78.351	206561	http://goo.gl/mouej	W.E. Acree Jr. Data Collection 2011	0.8	1.28	0.36	1.13	1.0902	5.4	pyridine N-oxide derivative	20111213	11.9885191	15.99692151	-0.315358782	0.292791642	4.190183738	8.211131117	0.142857143	1.271	153.1356545	0	2	1.79	5	10	8	11	0	18	6	6	0.3053	0.09320809	33.1673	0	1	1	1	1	0	0	0	1	0	0	0
2463	3-octanone	O=C(CC)CCCCC	-23	215929	http://dx.doi.org/10.1021/ci049943w	Jes?s Jover; Ram?n Bosque; and Joaquim Sales. 2004. Determination of Abraham Solute Parameters from Molecular Structure. J. Chem. Inf. Comput. Sci. 44 (3)	0.117	0.66	0	0.51	0.9075	-123	organic	20040417	11.89	15.99491664	-0.299207746	0.132429438	4.390323205	7.331459175	0.875	2.398	128.2123442	0	5	2.23	8	2	8	8	0	25	0	0	2.4584	6.04373056	39.2516	0	0	0	0	0	0	0	0	0	0	0	0
1150	2-chlorobiphenyl	Clc2ccccc2c1ccccc1	34	218253	http://dx.doi.org/10.1021/es102210g	Van Noort et. al. Updated Abraham Solvation Parameters for Polychlorinated Biphenyls. ES&T 44, 7037 (2010)	1.49	1.03	0	0.165	1.3595	-123	polychlorinated biphenyl	20100825	11.85	34.9688532	-0.186368948	0.116210062	6.675181807	10.37757014	0	4.584	188.6532351	0	1	2.67	0	12	8	14	0	22	12	12	4.0128	16.10256384	55.999	0	2	2	2	2	0	0	0	2	0	0	0
2192	1-phenyl-1-propene	C(=C/c1ccccc1)C	-28.47	221082	http://goo.gl/mouej	W.E. Acree Jr. Data Collection 2011	0.913	0.72	0	0.18	1.096	-123	organic	20111213	11.89	12.11013444	-0.178338246	0.04542876	5.446663085	8.612755287	0.111111111	3.483	118.1760306	0	1	2.45	NA	8	7	9	0	19	6	6	2.784	7.750656	41.4178	0	1	1	1	1	0	0	0	1	0	0	0
2632	1,2-dimethylcyclohexane	C[C@H]1CCCC[C@@H]1C	-88	221117	http://dx.doi.org/10.1021/ci049943w	Jes?s Jover; Ram?n Bosque; and Joaquim Sales. 2004. Determination of Abraham Solute Parameters from Molecular Structure. J. Chem. Inf. Comput. Sci. 44 (3)	0.281	0.1	0	0	0.7832	-123	organic	20040417	11.89	12.11011416	-0.161991078	0.059143413	6.149298971	8.44548837	1	4.43	112.2129392	0	0	2.34	NA	0	5	8	0	24	0	0	3.2408	10.50278464	36.7032	0	1	0	1	0	0	0	0	1	0	0	0
1774	4-ethoxypyridine N-oxide	[O-][n+]1ccc(OCC)cc1	67.511	221226	http://goo.gl/mouej	W.E. Acree Jr. Data Collection 2011	0.724	1.19	0.72	1.05	1.0745	5.135	pyridine N-oxide derivative	20111213	11.98851919	15.99591922	-0.345984927	0.13159851	4.155534538	7.656633047	0.285714286	1.673	139.1521311	0	2	1.9	5	8	8	10	0	19	6	6	0.7823	0.61199329	32.851	0	1	1	1	1	0	0	0	1	0	0	0
1816	methyl 5-pyrimidinecarboxylate	O=C(OC)c1cncnc1	59.671	222538	http://goo.gl/mouej	W.E. Acree Jr. Data Collection 2011	0.73	1.62	0	0.73	0.9904	5.007	pyrimidine derivative	20111213	11.85	15.99591968	-0.315104946	0.296045851	4.273336059	7.898683469	0.166666667	-0.335	138.1242762	0	2	1.68	3	9	7	10	0	16	6	6	-0.0933	0.00870489	34.2818	0	1	1	1	1	0	0	0	1	0	0	0
4090	4,5-Dimethyl-8-hydroxyquinoline	Oc1ccc(c2c(ccnc12)C)C	-300	227807	http://dx.doi.org/10.1080/01496395.2014.928768	Michael H. Abraham and William E. Acree Jr. (2014) Descriptors for the Prediction of Partition Coefficients of 8-Hydroxyquinoline and its Derivatives. Separation Science and Technology. 49:14. 2135-2141	1.4	1.18	0	0.62	1.3848	6.88	this work	20140908	11.89	15.9949179	-0.358221844	0.101374547	5.323588486	10.07413187	0.181818182	2.593	173.2115513	0	0	2.45	NA	11	6	14	0	24	11	10	2.7213	7.40547369	51.7558	0	2	2	1	1	0	0	0	2	0	0	0
4096	5-Ethoxymethyl-8-hydroxyquinoline	CCOCC1=C2C=CC=NC2=C(C=C1)O	-300	246220	http://dx.doi.org/10.1080/01496395.2014.928768	Michael H. Abraham and William E. Acree Jr. (2014) Descriptors for the Prediction of Partition Coefficients of 8-Hydroxyquinoline and its Derivatives. Separation Science and Technology. 49:14. 2135-2141	1.44	1.17	0	0.97	1.5844	7.636	this work	20140908	11.99621895	15.99826216	-0.383417893	0.123339251	4.89405482	9.798791229	0.25	1.85	203.2375736	0	3	2.45	NA	11	9	16	0	28	11	10	1.9017	3.61646289	57.9885	0	2	2	1	1	0	0	0	2	0	0	0
1446	methyl 4-phenylbutyrate	O=C(OC)CCCc1ccccc1	10.301	247721	http://goo.gl/mouej	W.E. Acree Jr. Data Collection 2011	0.693	1.29	0	0.59	1.495	-123	aromatic ester	20111213	11.85	15.99592018	-0.319002404	0.261243755	4.076192564	8.708148356	0.363636364	2.508	178.2280753	0	5	2.45	NA	6	10	13	0	27	6	6	2.6326	6.93058276	51.3367	0	1	1	1	1	0	0	0	1	0	0	0
1780	isoquinoline N-oxide	[O-][n+]2cc1ccccc1cc2	104	256210	http://goo.gl/mouej	W.E. Acree Jr. Data Collection 2011	1.35	2.1	0.28	0.79	1.013	6.764	N-oxide derivative	20111213	11.98846178	15.99491742	-0.228298036	0.130183115	4.394981136	8.86621575	0	2.601	145.1583165	0	0	2.23	NA	11	7	12	0	18	11	10	1.3583	1.84497889	38.09	0	2	2	1	1	0	0	0	2	0	0	0
1771	4-acetylpyridine N-oxide	[O-][n+]1ccc(C(=O)C)cc1	89.311	299166	http://goo.gl/mouej	W.E. Acree Jr. Data Collection 2011	0.904	1.38	0.26	1.16	1.0315	5.205	pyridine N-oxide derivative	20111213	11.98851919	15.99591922	-0.29403201	0.159708258	4.195133401	8.290255686	0.142857143	1.212	137.1362496	0	1	1.9	5	9	7	10	0	17	6	6	0.1898	0.03602404	32.0426	0	1	1	1	1	0	0	0	1	0	0	0
4092	4-Methyl-8-hydroxyquinoline	CC1=C2C=CC=C(C2=NC=C1)O	-300	306115	http://dx.doi.org/10.1080/01496395.2014.928768	Michael H. Abraham and William E. Acree Jr. (2014) Descriptors for the Prediction of Partition Coefficients of 8-Hydroxyquinoline and its Derivatives. Separation Science and Technology. 49:14. 2135-2141	1.4	1.11	0	0.61	1.2439	6.395	this work	20140908	11.99624946	15.99794409	-0.383342533	0.123263019	5.240635188	9.445383476	0.1	2.156	159.1849339	0	0	2.34	NA	11	6	13	0	21	11	10	2.2351	4.99567201	46.7146	0	2	2	1	1	0	0	0	2	0	0	0
4091	4-Chloro-8-hydroxyquinoline	C1=CC2=C(C=CN=C2C(=C1)O)Cl	-300	340393	http://dx.doi.org/10.1080/01496395.2014.928768	Michael H. Abraham and William E. Acree Jr. (2014) Descriptors for the Prediction of Partition Coefficients of 8-Hydroxyquinoline and its Derivatives. Separation Science and Technology. 49:14. 2135-2141	1.51	1.15	0	0.5	1.2254	6.41	this work	20140908	11.99853694	34.96937992	-0.358218494	0.130260912	5.288651589	9.794634154	0	2.341	179.6033133	0	0	2.12	NA	11	6	13	0	18	11	10	2.4133	5.82401689	46.4782	0	2	2	1	1	0	0	0	2	0	0	0
2400	methylmorpholine	O1C(C)CNCC1	-43.879	363458	http://dx.doi.org/10.1021/ci049943w	Jes?s Jover; Ram?n Bosque; and Joaquim Sales. 2004. Determination of Abraham Solute Parameters from Molecular Structure. J. Chem. Inf. Comput. Sci. 44 (3)	0.333	0.74	0	0.9	0.6265	-123	organic	20040417	11.99687755	15.99741781	-0.397005118	0.082046196	5.404993158	6.940509029	1	-0.116	101.1471359	0	0	1.79	3	0	5	7	1	18	0	0	-0.1506	0.02268036	28.1861	0	1	0	1	0	0	0	0	1	0	0	0
2231	alpha terpineol	OC([C@H]1C/C=C(/C)CC1)(C)C	-19.569	390927	http://dx.doi.org/10.1021/ci049943w	Jes?s Jover; Ram?n Bosque; and Joaquim Sales. 2004. Determination of Abraham Solute Parameters from Molecular Structure. J. Chem. Inf. Comput. Sci. 44 (3)	0.553	0.61	0.2	0.7	1.0377	-123	organic	20040417	11.89	15.99491714	-0.389543105	0.134137395	5.628321384	9.548569251	0.8	2.369	154.2496975	0	1	2.45	NA	2	7	11	0	29	0	0	2.4151	5.83270801	48.4605	0	1	0	1	0	0	0	0	1	0	0	0
2137	D-3-carene	C1(=CC[C@@H]2[C@H](C/1)C2(C)C)C	-34.289	391428	http://goo.gl/mouej	W.E. Acree Jr. Data Collection 2011	0.511	0.22	0	0.1	1.2574	4.649	organic	20111213	11.89	12.11015511	-0.171197152	0.051373599	6.281369075	9.26095141	0.8	4.181	136.234411	0	0	2.56	NA	2	6	11	0	26	0	0	2.8728	8.25297984	44.7223	0	2	0	1	0	1	0	0	1	0	0	0
2932	cinnamic acid	O=C(O)C=Cc1ccccc1	133.4	392447	http://precedings.nature.com/documents/4243/version/3	ONSChallenge Solubility Data	1.303	1.136	0.374	0.502	1.17	-123	organic solid	20120126	11.85	15.99591917	-0.328182168	0.283372503	3.886268067	8.729787171	0	1.909	148.158959	0	2	2.23	NA	11	8	11	0	19	6	6	1.9022	3.61836484	43.135	1	1	1	1	1	0	0	0	1	0	0	0
1719	6-phenyl-1-hexanol	OCCCCCCc1ccccc1	17.681	453675	http://goo.gl/mouej	W.E. Acree Jr. Data Collection 2011	0.804	0.9	0.33	0.72	1.62	-123	aromatic alkanol	20111213	11.85	15.99491765	-0.39573723	0.097026619	3.963014677	8.744305152	0.5	3.434	178.2711693	0	6	2.67	NA	6	11	13	0	31	6	6	3.3715	11.36701225	56.0325	0	1	1	1	1	0	0	0	1	0	0	0
175	2,2-difluorobutane	FC(F)(C)CC	-62.659	454209	http://goo.gl/mouej	W.E. Acree Jr. Data Collection 2011	-0.196	0.35	0	0.1	0.7076	1.658	fluoroalkane	20111213	11.89	18.99940437	-0.207621681	0.24533869	3.465875	5.678047777	1	2.295	94.10327606	0	1	1.68	4	0	4	5	0	14	0	0	1.2473	1.55575729	20.9342	0	0	0	0	0	0	0	0	0	0	0	0
1799	2-(dimethylamino)pyrimidine	n1cccnc1N(C)C	62.021	455090	http://goo.gl/mouej	W.E. Acree Jr. Data Collection 2011	0.94	0.9	0	0.72	1.0158	4.685	pyrimidine derivative	20111213	11.99355078	14.00950994	-0.291368837	0.202921591	5.735427166	7.923882879	0.333333333	0.666	123.1559918	0	1	1.79	3	7	6	9	0	18	6	6	0.7345	0.53949025	37.0969	0	1	1	1	1	0	0	0	1	0	0	0
654	2-pentoxyethanol	OCCOCCCCC	-55.479	455353	http://goo.gl/mouej	W.E. Acree Jr. Data Collection 2011	0.19	0.5	0.3	0.82	1.2123	4.171	alkanols	20111213	11.89	15.99591816	-0.393456012	0.070779991	3.746422013	6.806371123	1	1.23	132.2010132	0	6	2.01	5	0	9	8	0	25	0	0	1.296	1.679616	37.779	0	0	0	0	0	0	0	0	0	0	0	0
317	methyl heptyl ether	O(CCCCCCC)C	-61.829	455420	http://goo.gl/mouej	W.E. Acree Jr. Data Collection 2011	0.048	0.25	0	0.45	1.2945	4.088	ether	20111213	11.99629191	15.99794303	-0.410934328	0.063194759	4.316336657	7.150719424	1	3.077	130.2282257	0	6	2.23	7	0	9	8	0	27	0	0	2.7478	7.55040484	40.6887	0	0	0	0	0	0	0	0	0	0	0	0
1802	2-thiomethoxypyrimidine	S(c1ncccn1)C	56.811	456015	http://goo.gl/mouej	W.E. Acree Jr. Data Collection 2011	1.06	1.16	0	0.58	0.9386	4.78	pyrimidine derivative	20111213	11.99851256	31.97267714	-0.231739423	0.187331226	6.364271668	9.21162867	0.2	0.56	126.1808154	0	1	1.68	3	6	6	8	0	14	6	6	1.1141	1.24121881	35.5748	0	1	1	1	1	0	0	0	1	0	0	0
878	1,2,3-trichloronaphthalene	Clc2c1ccccc1cc(Cl)c2Cl	109.941	457140	http://goo.gl/mouej	W.E. Acree Jr. Data Collection 2011	1.69	1.24	0	0.01	1.4526	7.665	polychlorinated naphthalene	20111213	11.99853173	34.97105783	-0.167513628	0.164127008	6.947467786	10.97757693	0	5.154	231.5058755	1	0	2.23	0	10	7	14	0	18	11	10	4.7316	22.38803856	56.9226	0	2	2	1	1	0	0	0	2	0	0	0
1553	4-tert-butoxybenzoic acid	O=C(O)c1ccc(OC(C)(C)C)cc1	130.401	466305	http://goo.gl/mouej	W.E. Acree Jr. Data Collection 2011	0.83	0.88	0.58	0.52	1.554	-123	aromatic carboxylic acid	20111213	11.85	15.99692296	-0.339941353	0.290661311	4.106161477	8.492612683	0.363636364	2.852	194.2274802	0	3	2.34	NA	10	9	14	0	28	6	6	2.3493	5.51921049	53.0834	1	1	1	1	1	0	0	0	1	0	0	0
2860	2,2-dimethylcyclopropanecarboxamide	O=C(N)C1CC1(C)C	106.621	499714	http://precedings.nature.com/documents/4243/version/3	ONSChallenge Solubility Data	0.535	0.327	0.268	0.801	0.961	-123	organic solid	20120126	11.89	15.99491664	-0.281084079	0.200689205	4.249121512	8.242283888	0.833333333	0.512	113.1578718	0	1	1.9	NA	3	5	8	0	19	0	0	0.3837	0.14722569	30.8888	0	1	0	1	0	1	0	0	0	0	0	0
2967	methyl 4-acetamidobenzoate	O=C(Nc1ccc(cc1)C(=O)OC)C	208.881	502245	http://precedings.nature.com/documents/4243/version/3	ONSChallenge Solubility Data	1.155	1.086	0	0.779	1.47	-123	organic solid	20120126	11.89	15.9969237	-0.315395907	0.292723455	4.222537281	8.603032019	0.2	1.212	193.1996252	0	4	2.12	NA	12	10	14	0	25	6	6	0.8058	0.64931364	50.6677	0	1	1	1	1	0	0	0	1	0	0	0
1800	5-(dimethylamino)pyrimidine	n1cc(N(C)C)cnc1	64.501	503239	http://goo.gl/mouej	W.E. Acree Jr. Data Collection 2011	0.94	0.85	0	0.91	1.0158	4.616	pyrimidine derivative	20111213	11.98855337	14.01446941	-0.297225529	0.17002305	5.802433876	8.257380858	0.333333333	-0.062	123.1559918	0	1	1.79	3	7	6	9	0	18	6	6	0.2135	0.04558225	37.1829	0	1	1	1	1	0	0	0	1	0	0	0
2933	crotonic acid	O=C(O)/C=C/C	72	552744	http://precedings.nature.com/documents/4243/version/3	ONSChallenge Solubility Data	0.419	0.639	0.181	0.481	0.704	-123	organic solid	20120126	11.89	15.99591665	-0.32817396	0.283013063	3.648932951	6.18350964	0.25	0.736	86.08939797	0	1	1.68	4	5	5	5	0	12	0	0	0.87	0.7569	23.04	1	0	0	0	0	0	0	0	0	0	0	0
2936	dimethyl fumarate	O=C(OC)C=CC(=O)OC	103.5	553171	http://precedings.nature.com/documents/4243/version/3	ONSChallenge Solubility Data	0.292	1.511	0	0.456	1.06	-123	organic solid	20120126	11.99635518	15.99928409	-0.34645703	0.286909702	4.051140625	6.854200258	0.333333333	0.226	144.1255611	0	4	1.68	4	8	8	9	0	18	0	0	0.4902	0.24029604	34.2954	0	0	0	0	0	0	0	0	0	0	0	0
3434	geranial	O=C/C=C(/CC/C=C(/C)C)C	-16.881	553578	http://dx.doi.org/10.1016/j.chroma.2012.02.043	T. Karunasekara. C.F. Poole. Determination of Descriptors for Fragrance Compounds by Gas Chromatography and Liquid-Liquid Partitioning Journal of Chromatography A (2012)	0.61	0.938	0	0.659	1.4473	5.463	fragrance	20120217	11.89	15.99491714	-0.298068492	0.142529369	3.724520218	8.438138516	0.5	2.701	152.233816	0	4	2.45	8	4	9	10	0	27	0	0	3.1904	10.17865216	50.1992	0	0	0	0	0	0	0	0	0	0	0	0
210	trans-1,2-dichloroethene	Cl[C@H]=CCl	-51.7	553742	http://goo.gl/mouej	W.E. Acree Jr. Data Collection 2011	0.43	0.41	0.09	0.05	0.5922	2.278	chloroalk_ne	20111213	11.99870712	34.9701549	-0.187605007	0.103898352	5.266176266	6.842859256	0	2.258	96.94322846	0	0	1.46	2	2	4	3	0	6	0	0	1.0568	1.11682624	19.579	0	0	0	0	0	0	0	0	0	0	0	0
112	(E)-Hept-2-ene	C(=C/CCCC)C	-109.25	555074	http://goo.gl/mouej	W.E. Acree Jr. Data Collection 2011	0.119	0.08	0	0.07	1.0519	3.18	alkene	20111213	11.89	12.11009426	-0.181125901	0.043377598	5.108787686	7.182011159	0.714285714	3.912	98.18632183	0	3	2.23	7	2	7	6	0	21	0	0	3.1204	9.73689616	35.1258	0	0	0	0	0	0	0	0	0	0	0	0
3449	2-methoxycinnamaldehyde	O=CC=Cc1ccccc1OC	51.841	556589	http://dx.doi.org/10.1016/j.chroma.2012.02.043	T. Karunasekara. C.F. Poole. Determination of Descriptors for Fragrance Compounds by Gas Chromatography and Liquid-Liquid Partitioning Journal of Chromatography A (2012)	1.219	1.522	0	0.623	1.3114	6.313	fragrance	20120217	11.99624948	15.99826052	-0.377258832	0.142625087	3.673371341	9.199631053	0.1	1.905	162.1855764	0	3	2.34	NA	11	8	12	0	22	6	6	1.9332	3.73726224	48.6728	0	1	1	1	1	0	0	0	1	0	0	0
1791	2-fluoropyrazine	c1cnc(cn1)F	31.991	558020	http://goo.gl/mouej	W.E. Acree Jr. Data Collection 2011	0.496	0.76	0	0.51	0.6519	2.714	pyrazine derivative	20111213	11.99760948	19.00013261	-0.257894308	0.258546814	3.583211872	5.731910478	0	-0.232	98.07857548	0	0	1.57	2	6	5	7	0	10	6	6	0.1156	0.01336336	22.9753	0	1	1	1	1	0	0	0	1	0	0	0
2550	dibromoethene	Br[C@H]=[C@H]Br	-53.129	558875	http://dx.doi.org/10.1021/ci049943w	Jes?s Jover; Ram?n Bosque; and Joaquim Sales. 2004. Determination of Abraham Solute Parameters from Molecular Structure. J. Chem. Inf. Comput. Sci. 44 (3)	0.748	0.69	0.11	0.07	0.6544	-123	organic	20040417	11.99890714	78.91943326	-0.168972954	0.090380406	6.713600313	8.577184769	0	2.61	185.8444092	0	0	1.46	2	2	4	3	0	6	0	0	1.2248	1.50013504	25.215	0	0	0	0	0	0	0	0	0	0	0	0
3435	neral	O=CC=C(/CC/C=C(/C)C)C	-16.881	558878	http://dx.doi.org/10.1016/j.chroma.2012.02.043	T. Karunasekara. C.F. Poole. Determination of Descriptors for Fragrance Compounds by Gas Chromatography and Liquid-Liquid Partitioning Journal of Chromatography A (2012)	0.589	0.901	0	0.65	1.4473	5.391	fragrance	20120217	11.89	15.99491714	-0.298068492	0.142529369	3.724520218	8.438138516	0.5	2.701	152.233816	0	4	2.45	8	4	9	10	0	27	0	0	3.1904	10.17865216	50.1992	0	0	0	0	0	0	0	0	0	0	0	0
209	cis-1,2-dichloroethene	Cl[C@H]=CCl	-80	558928	http://goo.gl/mouej	W.E. Acree Jr. Data Collection 2011	0.44	0.61	0.11	0.05	0.5922	2.439	chloroalk_ne	20111213	11.99870712	34.9701549	-0.187605007	0.103898352	5.266176266	6.842859256	0	2.258	96.94322846	0	0	1.46	2	2	4	3	0	6	0	0	1.0568	1.11682624	19.579	0	0	0	0	0	0	0	0	0	0	0	0
1891	phenylthiourea	c1ccc(cc1)NC(=S)N	151.5	589165	http://goo.gl/mouej	W.E. Acree Jr. Data Collection 2011	1.25	1.69	0.48	0.79	1.1774	5.376	urea	20111213	11.99351189	31.97207146	-0.315440533	0.134733494	6.524353565	9.428274641	0	1.228	152.2181687	0	2	1.9	0	10	7	10	0	18	6	6	1.6395	2.68796025	45.8078	0	1	1	1	1	0	0	0	1	0	0	0
1428	methyl 3-nitro-4-chlorobenzoate	O=[N+]([O-])c1cc(ccc1Cl)C(=O)OC	81.5	642951	http://goo.gl/mouej	W.E. Acree Jr. Data Collection 2011	1.102	1.48	0	0.58	1.3692	6.709	aromatic ester	20111213	11.99629182	34.96885329	-0.346024826	0.293072941	3.961085713	9.047907626	0.125	2.472	215.5907922	0	3	1.68	NA	12	8	14	0	20	6	6	2.2442	5.03643364	49.715	0	1	1	1	1	0	0	0	1	0	0	0
4093	5,7-Dimethyl-8-hydroxyquinoline	CC1=CC(=C(C2=C1C=CC=N2)O)C	-300	666830	http://dx.doi.org/10.1080/01496395.2014.928768	Michael H. Abraham and William E. Acree Jr. (2014) Descriptors for the Prediction of Partition Coefficients of 8-Hydroxyquinoline and its Derivatives. Separation Science and Technology. 49:14. 2135-2141	1.4	1.18	0	0.58	1.3848	6.91	this work	20140908	11.89	15.9949179	-0.357953743	0.102223557	5.559368535	9.602575011	0.181818182	2.382	173.2115513	0	0	2.45	NA	11	7	14	0	24	11	10	2.7213	7.40547369	51.7558	0	2	2	1	1	0	0	0	2	0	0	0
3427	amyl cinnamal	O=CC(=C/c1ccccc1)CCCCC	80	1361549	http://dx.doi.org/10.1016/j.chroma.2012.02.043	T. Karunasekara. C.F. Poole. Determination of Descriptors for Fragrance Compounds by Gas Chromatography and Liquid-Liquid Partitioning Journal of Chromatography A (2012)	1.212	1.05	0	0.736	1.8163	7.133	fragrance	20120217	11.89	15.99491815	-0.297778738	0.145801738	4.254120023	9.334023838	0.357142857	4.342	202.2926411	0	6	2.89	NA	10	11	15	0	33	6	6	4.2208	17.81515264	64.8956	0	1	1	1	1	0	0	0	1	0	0	0
264	1,1-difluoro-2-chloroethane	ClCC(F)F	-46.469	2018165	http://goo.gl/mouej	W.E. Acree Jr. Data Collection 2011	-0.08	0.87	0.09	0.04	0.5482	1.76	haloalkane	20090101	11.99782588	34.96885289	-0.233023033	0.28179501	3.005343155	5.734502615	1	1.884	100.4950381	0	1	1.35	2	0	4	4	0	8	0	0	1.3597	1.84878409	15.8727	0	0	0	0	0	0	0	0	0	0	0	0
296	1,1,1-trifluoro-2,3-dibromopropane	BrC(CBr)C(F)(F)F	-29.369	2018460	http://goo.gl/mouej	W.E. Acree Jr. Data Collection 2011	0.362	0.65	0.09	0.15	0.9344	3.316	haloalkane	20111213	11.9976867	78.91933729	-0.189311756	0.428510213	3.955046387	9.6600034	1	3.715	255.8582956	0	2	1.24	3	0	5	7	0	11	0	0	2.8369	8.04800161	31.7429	0	0	0	0	0	0	0	0	0	0	0	0
1801	2-cyanopyrimidine	c1cnc(nc1)C#N	48.341	2038738	http://goo.gl/mouej	W.E. Acree Jr. Data Collection 2011	0.74	0.66	0	0.8	0.7889	3.35	pyrimidine derivative	20111213	11.95306388	14.05001229	-0.411651788	0.352357506	3.916042615	7.013382423	0	-0.459	105.0976114	0	0	1.68	3	8	6	8	0	11	6	6	0.0318	0.00101124	25.62	0	1	1	1	1	0	0	0	1	0	0	0
1794	2-ethoxypyrazine	O(c1nccnc1)CC	33.621	2039535	http://goo.gl/mouej	W.E. Acree Jr. Data Collection 2011	0.7	0.84	0	0.57	0.9747	4.175	pyrazine derivative	20111213	11.89	15.99491715	-0.327910877	0.185972379	4.818841169	7.156757611	0.333333333	0.584	124.1407528	0	2	1.79	2	7	7	9	0	17	6	6	0.4003	0.16024009	33.2689	0	1	1	1	1	0	0	0	1	0	0	0
172	1,1,1,2,3,4,4,4-octafluorobutane	FC(C(F)(F)F)C(F)C(F)(F)F	-41.949	2056044	http://goo.gl/mouej	W.E. Acree Jr. Data Collection 2011	-0.79	0.2	0.13	0.05	0.8138	1.096	fluoroalkane	20111213	11.99760948	19.00570408	-0.234539592	0.442621913	2.890446445	5.415511074	1	4.064	202.0460509	0	3	1.02	4	0	6	11	0	14	0	0	3.0548	9.33180304	21.41	0	0	0	0	0	0	0	0	0	0	0	0
301	1,1,1-trifluoro-2-bromopropane	BrC(C)C(F)(F)F	-45.519	2062437	http://goo.gl/mouej	W.E. Acree Jr. Data Collection 2011	0.034	0.33	0.08	0.08	0.7594	2.16	haloalkane	20111213	11.9976867	78.91833719	-0.189421591	0.426986136	3.565147215	8.103502155	1	3.035	176.9627083	0	1	1.35	3	0	4	6	0	11	0	0	2.376	5.645376	24.1641	0	0	0	0	0	0	0	0	0	0	0	0
280	1,1,1-trifluoro-2,2-dibromoethane	BrC(Br)C(F)(F)F	-43.129	2293678	http://goo.gl/mouej	W.E. Acree Jr. Data Collection 2011	0.362	0.56	0.12	0.04	0.7935	2.889	haloalkane	20111213	11.99782584	78.91933726	-0.187453363	0.442450019	4.029918625	9.959001569	1	3.494	241.8316781	0	1	1.13	2	0	4	6	0	8	0	0	2.7207	7.40220849	27.4497	0	0	0	0	0	0	0	0	0	0	0	0
1929	aziprotryn	[N-]=[N+]=N/c1nc(nc(SC)n1)NC(C)C	185.251	2297441	http://goo.gl/mouej	W.E. Acree Jr. Data Collection 2011	1.61	1.12	0.11	0.87	1.6334	7.902	pesticide	20111213	11.89	31.97207174	-0.253951727	0.27590984	3.703956897	10.09525645	0.571428571	1.763	225.275507	0	4	1.35	3	10	9	15	0	26	6	6	1.4113	1.99176769	58.7566	0	1	1	1	1	0	0	0	1	0	0	0
272	1,1-difluoro-1-chloro-2-bromoethane	BrCC(Cl)(F)F	-76	2340753	http://goo.gl/mouej	W.E. Acree Jr. Data Collection 2011	0.236	0.5	0	0.06	0.7232	2.49	haloalkane	20111213	11.99782587	78.91833719	-0.20139928	0.384965522	4.275648501	7.869503152	1	2.875	179.3906253	0	1	1.24	2	0	4	5	0	8	0	0	2.1952	4.81890304	24.5807	0	0	0	0	0	0	0	0	0	0	0	0
1778	4-carboethoxypyridine N-oxide	[O-][n+]1ccc(C(=O)OCC)cc1	70.731	2937774	http://goo.gl/mouej	W.E. Acree Jr. Data Collection 2011	0.755	1.25	0.36	1.12	1.2311	5.8	pyridine N-oxide derivative	20111213	11.98848872	15.99692227	-0.312301316	0.293052197	4.200011425	8.368318884	0.25	1.694	167.1622719	0	3	1.9	5	10	9	12	0	21	6	6	0.6541	0.42784681	37.9153	0	1	1	1	1	0	0	0	1	0	0	0
4089	3-Methyl-8-hydroxyquinoline	CC1=CC2=C(C(=CC=C2)O)N=C1	-300	3536651	http://dx.doi.org/10.1080/01496395.2014.928768	Michael H. Abraham and William E. Acree Jr. (2014) Descriptors for the Prediction of Partition Coefficients of 8-Hydroxyquinoline and its Derivatives. Separation Science and Technology. 49:14. 2135-2141	1.4	1.11	0	0.63	1.2439	6.35	this work	20140908	11.85	15.99491765	-0.358219467	0.152896408	5.205697989	9.13101124	0.1	1.945	159.1849339	0	0	2.34	NA	11	7	13	0	21	11	10	2.2351	4.99567201	46.7146	0	2	2	1	1	0	0	0	2	0	0	0
1869	N-isopentylurethane	O=C(OCC)NCCC(C)C	37.641	4366810	http://goo.gl/mouej	W.E. Acree Jr. Data Collection 2011	0.195	0.88	0.24	0.66	1.41	5.17	urethane	20111213	11.89	15.99591967	-0.303142471	0.337318996	4.109556848	7.557984433	0.875	2.162	159.2263931	0	6	2.01	4	4	9	10	0	28	0	0	1.9463	3.78808369	44.156	0	0	0	0	0	0	0	0	0	0	0	0
215	cis-1,3-dichloropropene	Cl[C@H]=CCCl	-50	4444456	http://goo.gl/mouej	W.E. Acree Jr. Data Collection 2011	0.506	0.86	0	0.06	0.7331	3.137	chloroalk_ne	20111213	11.99863545	34.97015499	-0.212008914	0.111890406	5.252980487	7.118782713	0.333333333	2.099	110.9698459	0	1	1.57	3	2	5	4	0	9	0	0	1.5182	2.30493124	25.2766	0	0	0	0	0	0	0	0	0	0	0	0
368	(E)-hex-2-enal	CCC/C=C/C=O	-64.599	4444608	http://goo.gl/mouej	W.E. Acree Jr. Data Collection 2011	0.372	0.75	0	0.43	0.9267	3.522	aldehyde	20111213	11.98869867	16.0059247	-0.382152003	0.226339584	3.493866708	6.904890397	0.5	1.85	98.14322785	0	3	2.01	6	4	7	6	0	17	0	0	1.8298	3.34816804	31.3166	0	0	0	0	0	0	0	0	0	0	0	0
369	(E)-oct-2-enal	O=C/C=C/CCCCC	-41.369	4446445	http://goo.gl/mouej	W.E. Acree Jr. Data Collection 2011	0.351	0.75	0	0.43	1.2085	4.579	aldehyde	20111213	11.89	15.99491664	-0.298071144	0.142257014	3.54904782	7.37645644	0.625	2.988	126.1964627	0	5	2.23	8	4	9	8	0	23	0	0	2.7422	7.51966084	40.5186	0	0	0	0	0	0	0	0	0	0	0	0
102	cis-2-butene	C/C=CC	-138.9	4449912	http://goo.gl/mouej	W.E. Acree Jr. Data Collection 2011	0.142	0.08	0	0.05	0.6292	1.737	alkene	20111213	11.89	12.11003668	-0.181285491	0.043200545	4.966579476	5.802081888	0.5	2.31	56.10646962	0	0	1.9	4	2	4	3	0	12	0	0	1.7518	3.06880324	21.3228	0	0	0	0	0	0	0	0	0	0	0	0
2148	acetaldoxime	N(/O)=CC	45	4481813	http://goo.gl/mouej	W.E. Acree Jr. Data Collection 2011	0.39	0.5	0.35	0.54	0.5059	1.931	organic	20111213	11.89	15.99491564	-0.266970071	0.11433678	3.333872654	4.950319864	0.5	0.577	59.0672837	0	0	1.46	2	3	4	3	0	9	0	0	-0.4846	0.23483716	15.54	0	0	0	0	0	0	0	0	0	0	0	0
2638	2-ethyl-2-hexenal	O=C/C(=C/CCC)CC	-52.589	4510484	http://dx.doi.org/10.1021/ci049943w	Jes?s Jover; Ram?n Bosque; and Joaquim Sales. 2004. Determination of Abraham Solute Parameters from Molecular Structure. J. Chem. Inf. Comput. Sci. 44 (3)	0.4	0.7	0	0.5	0.9075	-123	organic	20040417	11.89	15.99491664	-0.29776892	0.145426258	3.99713725	8.306068372	0.625	2.495	126.1964627	0	4	2.23	7	4	7	8	0	23	0	0	2.7324	7.46600976	40.1996	0	0	0	0	0	0	0	0	0	0	0	0
114	cis-2-octene	C(=CCCCCC)C	-100	4512361	http://goo.gl/mouej	W.E. Acree Jr. Data Collection 2011	0.135	0.08	0	0.07	1.1928	3.683	alkene	20111213	11.89	12.11011416	-0.181126041	0.043400338	5.117889282	7.339208173	0.75	4.481	112.2129392	0	4	2.34	8	2	8	7	0	24	0	0	3.5766	12.79206756	39.7268	0	0	0	0	0	0	0	0	0	0	0	0
117	trans-4-octene	C(=C/CCC)CCC	-100.9	4512642	http://goo.gl/mouej	W.E. Acree Jr. Data Collection 2011	0.144	0.08	0	0.07	1.1928	3.593	alkene	20111213	11.89	12.11011416	-0.168912021	0.051561084	5.140065502	7.202985825	0.75	4.376	112.2129392	0	4	2.34	8	2	8	7	0	24	0	0	3.5766	12.79206756	39.7268	0	0	0	0	0	0	0	0	0	0	0	0
25	iodine	[I]	-84.809	4514549	http://goo.gl/mouej	W.E. Acree Jr. Data Collection 2011	1.398	0.67	0.28	0	0.625	3.681	element	20111213	126.904473	126.904473	-0.105752742	-0.105752742	6.177	6.177	0	1.05	126.904473	0	0	1.35	0	0	0	0	0	1	0	0	0	0	0	0	0	0	0	0	0	0	0	0	0	0	0
816	1,2,5,6-tetramethylnaphthalene	c2c1c(c(ccc1c(c(c2)C)C)C)C	76.531	4932499	http://goo.gl/mouej	W.E. Acree Jr. Data Collection 2011	1.592	1.14	0	0.22	1.649	7.957	alkylnaphthalene	20111213	11.89	12.11024183	-0.149356863	0.070885526	6.468304687	10.28145364	0.285714286	5.036	184.2773546	1	0	3	NA	10	8	15	0	30	11	10	4.6832	21.93236224	62.673	0	2	2	1	1	0	0	0	2	0	0	0
2646	propynol	C(#CO)C	128.021	4937830	http://dx.doi.org/10.1021/ci049943w	Jes?s Jover; Ram?n Bosque; and Joaquim Sales. 2004. Determination of Abraham Solute Parameters from Molecular Structure. J. Chem. Inf. Comput. Sci. 44 (3)	0.406	0.57	0.38	0.59	0.418	-123	organic	20040417	11.89	15.99491539	-0.313831276	0.078191544	3.380622178	4.670019726	0.333333333	1.009	56.06337563	0	0	1.68	3	3	4	3	0	8	0	0	0.4769	0.22743361	16.304	0	0	0	0	0	0	0	0	0	0	0	0
297	1-bromo-2,2-difluoropropane	BrCC(F)(F)C	-38.419	8329688	http://goo.gl/mouej	W.E. Acree Jr. Data Collection 2011	0.132	0.65	0	0.13	0.7417	2.43	haloalkane	20111213	11.89	78.91833718	-0.206083174	0.300907045	3.92975	7.520252748	1	2.617	158.9722459	0	1	1.46	3	0	4	5	0	11	0	0	1.4433	2.08311489	23.878	0	0	0	0	0	0	0	0	0	0	0	0
2867	3-nitro-1,2,4-triazol-5-one	[O-][N+](=O)C1=NC(=O)N=N1	138.401	8351654	http://precedings.nature.com/documents/4243/version/3	ONSChallenge Solubility Data	1.897	2.187	0	0.055	0.728	-123	organic solid	20120126	11.99484404	15.99692223	-0.241391057	0.389104862	3.395734916	6.517377735	0	0.043	128.0464994	0	1	0.91	0	9	6	9	3	9	0	0	1.137	1.292769	18.0332	0	1	0	1	0	0	0	1	0	0	0	0
176	2,2,3,3-tetrafluorobutane	CC(F)(F)C(C)(F)F	-39.519	9095782	http://goo.gl/mouej	W.E. Acree Jr. Data Collection 2011	-0.392	0.12	0	0.16	0.743	1.184	fluoroalkane	20111213	11.99760952	19.00203364	-0.22238538	0.330407459	3.41519319	5.488792227	1	2.818	130.084201	0	1	1.46	4	0	4	7	0	14	0	0	1.0858	1.17896164	21.1334	0	0	0	0	0	0	0	0	0	0	0	0
4094	5-Butoxymethyl-8-hydroxyquinoline	Oc1ccc(c2cccnc12)COCCCC	-300	10031739	http://dx.doi.org/10.1080/01496395.2014.928768	Michael H. Abraham and William E. Acree Jr. (2014) Descriptors for the Prediction of Partition Coefficients of 8-Hydroxyquinoline and its Derivatives. Separation Science and Technology. 49:14. 2135-2141	1.44	1.04	0	1.01	1.8662	8.539	this work	20140908	11.89	15.99592269	-0.376066955	0.101316558	5.058751641	9.857737968	0.357142857	2.777	231.2908084	0	5	2.67	NA	11	11	18	0	34	11	10	2.8816	8.30361856	67.1137	0	2	2	1	1	0	0	0	2	0	0	0
90	cis-decalin	C1CC[C@H]2CCCC[C@H]2C1	-42.97	10179239	http://goo.gl/mouej	W.E. Acree Jr. Data Collection 2011	0.55	0.25	0	0	1.3004	5.156	cycloalkane	20111213	11.9	12.10017173	-0.151146394	0.049052325	7.210096915	9.239010128	1	5.228	138.2502925	1	0	2.56	0	0	6	11	0	28	0	0	3.7816	14.30049856	44.103	0	2	0	1	0	0	0	0	2	0	0	0
1550	4-methoxybenzoic acid	COc1ccc(cc1)C(O)=O	184.42	10181338	http://goo.gl/mouej	W.E. Acree Jr. Data Collection 2011	0.899	1.25	0.62	0.52	1.1313	5.741	aromatic carboxylic acid	20111213	11.98863024	16.00614209	-0.348742609	0.361580696	4.057127255	8.034540665	0.125	1.552	152.147628	0	2	2.01	NA	10	8	11	0	19	6	6	1.418	2.010724	39.2796	1	1	1	1	1	0	0	0	1	0	0	0
1563	3-phenylpropanoic acid	OC(=O)CCc1ccccc1	60.5	10181339	http://goo.gl/mouej	W.E. Acree Jr. Data Collection 2011	0.75	1.18	0.6	0.6	1.2135	5.616	aromatic carboxylic acid	20111213	11.85	15.99591917	-0.331554126	0.259213806	3.801893069	8.562315021	0.222222222	1.618	150.1748405	0	3	2.23	NA	6	8	11	0	21	6	6	1.9254	3.70716516	41.9666	1	1	1	1	1	0	0	0	1	0	0	0
338	2,5,8,11-tetraoxododecane	O=C(CCC(=O)CCC(C)=O)CCC(C)=O	59.571	10227261	http://goo.gl/mouej	W.E. Acree Jr. Data Collection 2011	0	0.98	0	1.44	1.4706	5.157	ether	20111213	11.98853226	16.00628238	-0.385099314	0.215767689	4.117870733	7.796847669	0.666666667	-0.91	226.269384	0	9	2.34	12	2	12	15	0	34	0	0	-0.8266	0.68326756	59.528	0	0	0	0	0	0	0	0	0	0	0	0
1526	4-methylacetanilide	Cc1ccc(NC(C)=O)cc1	150.5	10243171	http://goo.gl/mouej	W.E. Acree Jr. Data Collection 2011	0.87	1.11	0.56	0.73	1.2546	-123	benzamide	20111213	11.85	15.9949174	-0.281053376	0.200952933	4.211441454	8.514195813	0.222222222	1.713	149.1900795	0	2	2.23	NA	9	8	11	0	22	6	6	1.4366	2.06381956	44.1814	0	1	1	1	1	0	0	0	1	0	0	0
2947	furoic acid	OC(=O)c1ccco1	132.33	10251740	http://precedings.nature.com/documents/4243/version/3	ONSChallenge Solubility Data	0.658	0.69	0.343	0.485	0.752	-123	organic solid	20120126	11.99396595	16.00096653	-0.355571745	0.314402246	3.76349475	6.803351027	0	0.337	112.0836573	0	1	1.68	5	8	5	8	0	12	5	5	0.8296	0.68823616	25.2073	1	1	1	1	1	0	0	1	0	0	0	0
91	trans-decalin	C1CC[C@@H]2CCCC[C@H]2C1	-31.15	10265270	http://goo.gl/mouej	W.E. Acree Jr. Data Collection 2011	0.467	0.23	0	0	1.3004	4.984	cycloalkane	20111213	11.9	12.10017173	-0.151146394	0.049052325	7.210096915	9.239010128	1	5.228	138.2502925	1	0	2.56	0	0	6	11	0	28	0	0	3.7816	14.30049856	44.103	0	2	0	1	0	0	0	0	2	0	0	0
294	1,1,1,2-tetrafluoro-2-chloro-2-bromoethane	FC(F)(F)C(Br)(Cl)F	-25.749	10325078	http://goo.gl/mouej	W.E. Acree Jr. Data Collection 2011	0.04	0.21	0	0	0.7586	1.9	haloalkane	20111213	11.9978258	78.91833722	-0.207625547	0.461404334	3.72175	8.714291078	1	3.672	215.3715502	0	1	1.02	2	0	4	7	0	8	0	0	2.7934	7.80308356	25.3473	0	0	0	0	0	0	0	0	0	0	0	0
273	1,1-difluoro-1-bromo-2-chloroethane	BrC(F)(F)CCl	-36.559	10325184	http://goo.gl/mouej	W.E. Acree Jr. Data Collection 2011	0.236	0.51	0	0.06	0.7232	2.54	haloalkane	20111213	11.99870711	78.91833719	-0.201949376	0.349694584	4.56825	7.778503929	1	2.875	179.3906253	0	1	1.24	2	0	4	5	0	8	0	0	2.2545	5.08277025	24.4057	0	0	0	0	0	0	0	0	0	0	0	0
1813	2-ethoxypyrimidine	CCOc1ncccn1	28.351	10384035	http://goo.gl/mouej	W.E. Acree Jr. Data Collection 2011	0.68	1.07	0	0.68	0.9747	4.337	pyrimidine derivative	20111213	11.98855347	15.99491717	-0.313892309	0.310196132	4.810416094	7.019496868	0.333333333	0.795	124.1407528	0	2	1.79	3	7	7	9	0	17	6	6	0.9047	0.81848209	33.8795	0	1	1	1	1	0	0	0	1	0	0	0
1809	5-chloropyrimidine	Clc1cncnc1	37.501	10437074	http://goo.gl/mouej	W.E. Acree Jr. Data Collection 2011	0.72	1	0	0.5	0.7566	3.198	pyrimidine derivative	20111213	11.85	34.96885295	-0.243253952	0.234506997	5.719419399	7.886670386	0	0.351	114.5331098	0	0	1.57	3	6	5	7	0	10	6	6	0.7157	0.51222649	27.5591	0	1	1	1	1	0	0	0	1	0	0	0
1814	5-ethoxypyrimidine	CCOc1cncnc1	32.931	10437135	http://goo.gl/mouej	W.E. Acree Jr. Data Collection 2011	0.63	0.94	0	0.75	0.9747	4.148	pyrimidine derivative	20111213	11.85	15.99491715	-0.34260226	0.238481454	4.852103166	7.351023233	0.333333333	0.067	124.1407528	0	2	1.79	3	7	7	9	0	17	6	6	0.3837	0.14722569	33.9655	0	1	1	1	1	0	0	0	1	0	0	0
1846	1-ethyl-3-nitro-1,2,4-triazole	O=[N+]([O-])c1ncn(CC)n1	110.421	10437239	http://goo.gl/mouej	W.E. Acree Jr. Data Collection 2011	1.305	2.16	0	0.81	0.9512	6.014	nitrogen-neterocyclic	20111213	11.98863726	15.99592073	-0.200779208	0.366924763	3.438252977	7.434758172	0.5	0.538	142.1162108	0	2	1.24	2	8	7	10	0	16	5	5	0.5601	0.31371201	35.8349	0	1	1	1	1	0	0	1	0	0	0	0
1817	ethyl 2-pyrimidinecarboxylate	O=C(OCC)c1ncccn1	55.711	10437335	http://goo.gl/mouej	W.E. Acree Jr. Data Collection 2011	0.73	1.68	0	0.99	1.1313	5.487	pyrimidine derivative	20111213	11.98851902	15.99592022	-0.309717685	0.331032974	4.347149786	7.721971142	0.285714286	0.177	152.1508936	0	3	1.79	3	9	8	11	0	19	6	6	0.3571	0.12752041	36.1578	0	1	1	1	1	0	0	0	1	0	0	0
4104	5-Methoxy-8-hydroxyquinoline	Oc1ccc(OC)c2cccnc12	-300	10437699	http://dx.doi.org/10.1080/01496395.2014.928768	Michael H. Abraham and William E. Acree Jr. (2014) Descriptors for the Prediction of Partition Coefficients of 8-Hydroxyquinoline and its Derivatives. Separation Science and Technology. 49:14. 2135-2141	1.5	1.32	0	0.71	1.3026	6.82	this work	20140908	11.85	15.99592068	-0.358305776	0.222047017	4.982241657	9.425048223	0.1	1.634	175.1843388	0	1	2.23	NA	12	7	14	0	22	11	10	1.7325	3.00155625	48.1366	0	2	2	1	1	0	0	0	2	0	0	0
1847	1-isopentyl-3-nitro-1,2,4-triazole	CC(C)CCn1cnc(n1)[N+]([O-])=O	108.921	10437836	http://goo.gl/mouej	W.E. Acree Jr. Data Collection 2011	1.284	1.83	0	0.81	1.3739	7.156	nitrogen-neterocyclic	20111213	11.999	16.01687338	-0.250629588	0.323298428	3.455608107	8.063516149	0.714285714	1.973	184.196063	0	4	1.57	4	8	9	13	0	25	5	5	1.7918	3.21054724	49.5087	0	1	1	1	1	0	0	1	0	0	0	0
1705	3-bromo-2-nitroso-1-naphthol	Oc1c2ccccc2cc(Br)c1N=O	156.491	10438331	http://goo.gl/mouej	W.E. Acree Jr. Data Collection 2011	1.8	1.18	0.46	0.71	1.4346	7.76	naphthol derivatives	20111213	11.999	78.9183373	-0.357532668	0.158508089	3.915065983	10.59610127	0	3.649	252.0640445	0	1	2.12	0	13	8	15	0	20	11	10	3.4658	12.01176964	57.3985	0	2	2	1	1	0	0	0	2	0	0	0
656	hexafluoropropan-2-ol	FC(F)(F)C(F)(O)C(F)F	-3.489	10606755	http://goo.gl/mouej	W.E. Acree Jr. Data Collection 2011	-0.24	0.55	0.77	0.1	0.6962	1.392	alkanols	20111213	11.99768662	19.00381075	-0.350435874	0.454167918	2.86375	5.279005702	1	2.136	168.0379134	0	2	1.02	3	0	5	9	0	12	0	0	1.4974	2.24220676	18.0284	0	0	0	0	0	0	0	0	0	0	0	0
118	2,2,4-trimethyl-1-pentene	CC(C)CC(C)(C)[CH2]	-101.629	10614293	http://goo.gl/mouej	W.E. Acree Jr. Data Collection 2011	0.09	0.07	0	0.07	1.1928	3.289	alkene	20111213	11.89	12.11011416	-0.159339712	0.061922972	5.9119375	8.904306431	1	4.807	113.22088	0	2	2.34	5	0	5	7	0	25	0	0	2.7204	7.40057616	32.8774	0	0	0	0	0	0	0	0	0	0	0	0
2928	chloroacetic acid	ClCC(O)=O	62.38	10772140	http://precedings.nature.com/documents/4243/version/3	ONSChallenge Solubility Data	0.404	0.805	0.051	0.553	0.587	-123	organic solid	20120126	11.98891034	34.96885287	-0.335788993	0.351482384	3.557011241	6.221752859	0.5	0.157	94.49704149	0	1	1.35	2	3	4	4	0	8	0	0	0.5161	0.26635921	17.5471	1	0	0	0	0	0	0	0	0	0	0	0
425	s-butylacetate	CC(CC)CC([O-])=O	-18.159	11207996	http://goo.gl/mouej	W.E. Acree Jr. Data Collection 2011	0.044	0.57	0	0.47	1.0284	3.054	ester	20111213	11.98869857	16.00602438	-0.312889268	0.421772076	3.680190682	7.791754166	0.833333333	1.338	115.1505735	0	3	1.9	5	2	6	7	0	19	0	0	0.9234	0.85266756	28.7434	1	0	0	0	0	0	0	0	0	0	0	0
2402	dimethylbenzolsulfonamide	Cc1cccc(c1C)S(N)(=O)=O	-67.939	11422351	http://dx.doi.org/10.1021/ci049943w	Jes?s Jover; Ram?n Bosque; and Joaquim Sales. 2004. Determination of Abraham Solute Parameters from Molecular Structure. J. Chem. Inf. Comput. Sci. 44 (3)	1.1	1.5	0	0.86	1.1424	-123	organic	20040417	11.999	31.97483125	-0.290083372	0.322044152	6.62273815	11.50800402	0.25	1.144	185.2448335	0	1	1.9	NA	10	6	12	0	23	6	6	1.5076	2.27285776	48.2983	0	1	1	1	1	0	0	0	1	0	0	0
1442	methyl-4-aminobenzoate	O=C([O-])c1ccc(N)cc1C	170.091	11488212	http://goo.gl/mouej	W.E. Acree Jr. Data Collection 2011	1.028	1.52	0.32	0.59	1.1724	6.085	aromatic ester	20111213	11.89	15.99591967	-0.30248941	0.386466501	4.136830888	8.565515166	0.125	0.776	150.1549263	0	1	2.01	NA	10	7	11	0	19	6	6	0.4962	0.24621444	40.2802	1	1	1	1	1	0	0	0	1	0	0	0
2553	cyanovinyl	C=[C]C#N	-70.799	13571291	http://dx.doi.org/10.1021/ci049943w	Jes?s Jover; Ram?n Bosque; and Joaquim Sales. 2004. Determination of Abraham Solute Parameters from Molecular Structure. J. Chem. Inf. Comput. Sci. 44 (3)	0.297	0.54	0.07	0.39	0.3593	-123	organic	20040417	11.95309148	14.04995439	-0.426043741	0.312460423	3.515802009	5.33800491	0	0.32	52.05479241	0	0	1.68	3	4	4	3	0	6	0	0	0.5083	0.25836889	11.1865	0	0	0	0	0	0	0	0	0	0	0	0
1400	4-chloroacetophenone	CC(=O)c1ccc(cc1)Cl	19	13835126	http://goo.gl/mouej	W.E. Acree Jr. Data Collection 2011	0.955	1.09	0	0.44	1.137	5.404	aromatic ketone	20111213	11.9985434	34.96937983	-0.294031219	0.159579564	4.496965175	8.535146514	0.125	2.521	154.593815	0	1	2.12	NA	8	7	10	0	17	6	6	2.2343	4.99209649	41.2656	0	1	1	1	1	0	0	0	1	0	0	0
1459	4-methylaniline	Cc1ccc(N)cc1	43.65	13835151	http://goo.gl/mouej	W.E. Acree Jr. Data Collection 2011	0.923	0.95	0.23	0.45	0.9571	4.452	aromatic amine	20111213	11.85	14.00307759	-0.302466377	0.09599821	5.485775096	7.679231294	0.142857143	1.642	107.1533213	0	0	2.12	NA	7	6	8	0	17	6	6	1.5696	2.46364416	35.7996	0	1	1	1	1	0	0	0	1	0	0	0
664	1,4-butanediol	C(CCO)CO	18.9	13835209	http://goo.gl/mouej	W.E. Acree Jr. Data Collection 2011	0.395	0.93	0.72	0.9	0.7896	3.795	alkanediol	20111213	11.99646145	15.99825808	-0.421728652	0.06978432	3.81717504	6.109632254	1	-0.492	90.12116098	0	3	1.68	4	0	6	5	0	16	0	0	-0.255	0.065025	24.0628	0	0	0	0	0	0	0	0	0	0	0	0
661	propylene glycol	CC(CO)O	-60	13835224	http://goo.gl/mouej	W.E. Acree Jr. Data Collection 2011	0.373	0.9	0.58	0.8	0.6487	2.918	alkanediol	20111213	11.99654872	15.99825767	-0.41515232	0.099584426	3.75624502	5.839593608	1	-0.748	76.09454358	0	1	1.57	3	0	4	4	0	13	0	0	-0.5199	0.27029601	18.9718	0	0	0	0	0	0	0	0	0	0	0	0
660	ethylene glycol	C(CO)O	-13	13835235	http://goo.gl/mouej	W.E. Acree Jr. Data Collection 2011	0.404	0.9	0.58	0.78	0.508	2.661	alkanediol	20111213	11.99668798	15.99825726	-0.418353059	0.091755092	3.431221072	4.585939986	1	-1.208	62.06792617	0	1	1.46	2	0	4	3	0	10	0	0	-0.8974	0.80532676	14.5536	0	0	0	0	0	0	0	0	0	0	0	0
666	2,2-dimethyl-1,3-propanediol	CC(C)(CO)CO	127.25	13835293	http://goo.gl/mouej	W.E. Acree Jr. Data Collection 2011	0.367	0.9	0.7	0.91	0.9305	3.89	alkanediol	20111213	11.99640053	15.99825848	-0.420763501	0.076636609	4.320061478	8.112502642	1	-0.158	104.1477784	0	2	1.79	3	0	5	6	0	19	0	0	0.0168	0.00028224	28.1783	0	0	0	0	0	0	0	0	0	0	0	0
2470	anthraquinone	c1ccc2c(c1)C(=O)c3ccccc3C2=O	285	13835294	http://dx.doi.org/10.1021/ci049943w	Jes?s Jover; Ram?n Bosque; and Joaquim Sales. 2004. Determination of Abraham Solute Parameters from Molecular Structure. J. Chem. Inf. Comput. Sci. 44 (3)	1.405	1.7	0	0.46	1.3568	-123	organic	20040417	11.98849592	16.00602699	-0.366296836	0.273025578	5.477811391	9.807123398	0	3.108	208.2126384	0	0	2.78	0	16	8	18	0	24	12	12	2.8084	7.88711056	61.151	0	3	3	1	1	0	0	0	3	0	0	0
320	1,2-diethoxyethane	CCOCCOCC	-74	13835376	http://goo.gl/mouej	W.E. Acree Jr. Data Collection 2011	0.008	0.73	0	0.79	1.0714	3.31	ether	20111213	11.89	15.99591765	-0.379573217	0.1196319	4.649675583	5.990958307	1	0.676	118.1743958	0	5	1.9	2	0	8	7	0	22	0	0	0.6172	0.38093584	33.552	0	0	0	0	0	0	0	0	0	0	0	0
705	triethanolamine	OCCN(CCO)CCO	20	13835630	http://goo.gl/mouej	W.E. Acree Jr. Data Collection 2011	0.569	1.05	0.67	1.45	1.2299	5.31	aminoalcohol	20111213	11.99635515	15.99870337	-0.419871885	0.081976882	4.090759601	8.262629845	1	-2.064	149.1884447	0	6	1.68	2	0	7	9	1	25	0	0	-1.2981	1.68506361	38.865	0	0	0	0	0	0	0	0	0	0	0	0
1591	2-methylphenol	Cc1ccccc1O	31.45	13835772	http://goo.gl/mouej	W.E. Acree Jr. Data Collection 2011	0.84	0.86	0.52	0.3	0.916	4.218	phenol derivative	20111213	11.99632008	15.99794276	-0.386376277	0.101098685	4.903598247	7.736132828	0.142857143	1.842	108.1380822	0	0	2.12	NA	7	5	8	0	16	6	6	2.0488	4.19758144	32.7933	0	1	1	1	1	0	0	0	1	0	0	0
319	1,1-diethoxyethane	CC(OCC)OCC	-100	13835836	http://goo.gl/mouej	W.E. Acree Jr. Data Collection 2011	-0.02	0.56	0	0.62	1.0714	3.103	ether	20111213	11.89	15.99591765	-0.35392999	0.15482437	4.739466963	6.696756337	1	1.273	118.1743958	0	4	1.9	2	0	7	7	0	22	0	0	0.7775	0.60450625	33.2038	0	0	0	0	0	0	0	0	0	0	0	0
695	2-amino-2-methyl-1-propanol	CC(C)(N)CO	27.17	13835861	http://goo.gl/mouej	W.E. Acree Jr. Data Collection 2011	0.386	0.68	0.52	0.97	0.8307	-123	aminoalcohol	20111213	11.9964614	15.9979425	-0.41907494	0.086350395	4.219206638	7.709752469	1	-0.398	89.13640001	0	1	1.68	3	0	4	5	1	17	0	0	-0.6045	0.36542025	25.2669	0	0	0	0	0	0	0	0	0	0	0	0
2139	allylamine	C=CCN	-88.07	13835977	http://goo.gl/mouej	W.E. Acree Jr. Data Collection 2011	0.35	0.49	0.16	0.58	0.5881	2.268	organic	20111213	11.99373221	14.00909771	-0.359273849	0.043956252	4.526165568	5.766850602	0.333333333	0.049	57.09449617	0	1	1.68	3	2	4	3	1	11	0	0	-0.0308	0.00094864	19.0815	0	0	0	0	0	0	0	0	0	0	0	0
700	2-methylaminoethanol	CNCCO	-4.67	13836021	http://goo.gl/mouej	W.E. Acree Jr. Data Collection 2011	0.386	0.6	0.28	0.94	0.6898	2.67	aminoalcohol	20111213	11.99654865	15.99794224	-0.419850426	0.081554419	3.745612486	5.823506409	1	-0.885	75.10978261	0	2	1.57	2	0	5	4	1	14	0	0	-0.7552	0.57032704	20.9857	0	0	0	0	0	0	0	0	0	0	0	0
653	2-butoxyethanol	CCCCOCCO	-76.27	13836399	http://goo.gl/mouej	W.E. Acree Jr. Data Collection 2011	0.201	0.53	0.26	0.83	1.0714	3.656	alkanols	20111213	11.99635523	15.99825889	-0.418328239	0.092086979	3.728175974	6.491981062	1	0.661	118.1743958	0	5	1.9	4	0	8	7	0	22	0	0	0.8398	0.70526404	33.178	0	0	0	0	0	0	0	0	0	0	0	0
321	1,2-dimethoxyethane	COCCOC	-60.2	13836589	http://goo.gl/mouej	W.E. Acree Jr. Data Collection 2011	0.116	0.67	0	0.68	0.7896	2.654	ether	20111213	11.99646145	15.99825808	-0.408747904	0.071546116	4.145959791	5.519384568	1	-0.17	90.12116098	0	3	1.68	2	0	6	5	0	16	0	0	-0.0804	0.00646416	24.056	0	0	0	0	0	0	0	0	0	0	0	0
650	2-ethoxyethanol	CCOCCO	-82	13836591	http://goo.gl/mouej	W.E. Acree Jr. Data Collection 2011	0.237	0.55	0.29	0.82	0.7896	2.719	alkanols	20111213	11.99646145	15.99825808	-0.418325431	0.092061245	3.668872652	5.518390134	1	-0.266	90.12116098	0	3	1.68	2	0	6	5	0	16	0	0	-0.1401	0.01962801	24.0528	0	0	0	0	0	0	0	0	0	0	0	0
214	allyl chloride	C=CCCl	-134.62	13836674	http://goo.gl/mouej	W.E. Acree Jr. Data Collection 2011	0.327	0.56	0	0.05	0.6106	2.109	chloroalk_ne	20111213	11.99863545	34.96937956	-0.212309378	0.11027649	5.007432987	6.630492994	0.333333333	1.39	76.52484904	0	1	1.68	3	2	4	3	0	9	0	0	1.4634	2.14153956	20.475	0	0	0	0	0	0	0	0	0	0	0	0
729	allyl thiol	C=CCS	-92.249	13836713	http://goo.gl/mouej	W.E. Acree Jr. Data Collection 2011	0.542	0.41	0	0.2	0.5228	2.654	alkanethiol	20111213	11.9985776	31.97267693	-0.226292193	0.059867087	5.281372924	7.682004756	0.333333333	1.297	74.14593721	0	1	1.68	3	2	4	3	0	10	0	0	1.2301	1.51314601	23.551	0	0	0	0	0	0	0	0	0	0	0	0
211	trichloroethene	ClC=C(/Cl)Cl	-84.9	13837280	http://goo.gl/mouej	W.E. Acree Jr. Data Collection 2011	0.52	0.37	0.08	0.03	0.7146	2.997	chloroalk_ne	20111213	11.99870712	34.97105679	-0.144798557	0.223458232	5.768995285	8.807758636	0	2.642	131.3882253	0	0	1.35	2	2	4	4	0	6	0	0	1.7428	3.03735184	25.2622	0	0	0	0	0	0	0	0	0	0	0	0
212	tetrachloroethene	Cl/C(Cl)=C(/Cl)Cl	-22.15	13837281	http://goo.gl/mouej	W.E. Acree Jr. Data Collection 2011	0.64	0.44	0	0	0.837	3.584	chloroalk_ne	20111213	11.99870712	34.97200613	-0.140288695	0.246189961	6.754583224	9.797237593	0	3.026	165.8332221	0	0	1.24	2	2	4	5	0	6	0	0	2.4288	5.89906944	30.9454	0	0	0	0	0	0	0	0	0	0	0	0
1431	diethyl phthalate	CCOC(=O)c1ccccc1C(=O)OCC	-27.62	13837303	http://goo.gl/mouej	W.E. Acree Jr. Data Collection 2011	0.729	1.26	0	0.89	1.7106	6.801	aromatic ester	20111213	11.89	15.99792672	-0.31305246	0.295095514	4.778570313	9.432354653	0.333333333	2.74	222.237621	0	6	2.34	NA	12	10	16	0	30	6	6	2.2384	5.01043456	58.609	0	1	1	1	1	0	0	0	1	0	0	0
4117	dimethyl phthalate	COC(=O)C1=CC=CC=C1C(=O)OC	3.62	13837329	http://dx.doi.org/10.1016/j.chemosphere.2014.08.035	Michael H. Abraham and William E. Acree Jr. (2015). Physicochemical and biochemical properties for the dialkyl phthalates. Chemosphere. Volume 119, January 2015, Pages 871?880	0.78	1.26	0	0.88	1.4288	6.275	this work	20140918	11.99624945	15.99928758	-0.346024053	0.294823498	4.601734375	9.196572258	0.2	1.894	194.1843862	0	4	2.12	NA	12	8	14	0	24	6	6	1.5408	2.37406464	49.113	0	1	1	1	1	0	0	0	1	0	0	0
1840	morpholine	C1CNCCO1	-4.93	13837537	http://goo.gl/mouej	W.E. Acree Jr. Data Collection 2011	0.434	0.79	0.06	0.91	0.7221	3.289	nitrogen-neterocyclic	20111213	11.99693548	15.99741755	-0.399825962	0.081520596	5.31099022	5.996703232	1	-0.576	87.12051851	0	0	1.68	2	0	4	6	1	15	0	0	-0.5281	0.27888961	23.7679	0	1	0	1	0	0	0	0	1	0	0	0
4023	2-Chlorophenol	C1=CC=C(C(=C1)O)Cl	8.2	13837686	http://dx.doi.org/10.1016/j.tca.2014.08.024	Mikhail A. Varfolomeeva. Ilnaz T. Rakipova. William E. Acree Jr.. Michela Brumfieldb. Michael H. Abrahamc.Examination of Hydrogen Bonding Interactions between Dissolved Solutes and Alkylbenzene Solvents Based on Abraham Model Correlations Derived From Measured Enthalpies of Solvation. Thermochimica Acta. 2014	0.853	0.88	0.32	0.31	0.8976	4.178	organic	20140902	11.99856245	34.96937974	-0.358384721	0.146581116	5.083183594	8.439597394	0	2.238	128.5564617	0	0	1.9	0	7	5	8	0	13	6	6	2.227	4.959529	32.5569	0	1	1	1	1	0	0	0	1	0	0	0
520	1,4-diaminobutane	C(CCN)CN	27.38	13837702	http://goo.gl/mouej	W.E. Acree Jr. Data Collection 2011	0.431	0.62	0.42	1.14	0.8718	3.367	alkylamine	20111213	11.99365683	14.00927765	-0.363887619	0.027129485	4.66801492	6.574260105	1	-0.626	88.15163905	0	3	1.68	4	0	6	5	2	18	0	0	-0.8342	0.69588964	27.3778	0	0	0	0	0	0	0	0	0	0	0	0
1664	2-nitrophenol	O=N(=O)c1ccccc1O	44.76	13837787	http://goo.gl/mouej	W.E. Acree Jr. Data Collection 2011	1.015	1.05	0.05	0.37	0.9493	4.76	phenol derivative	20111213	11.99635515	15.99870337	-0.382983221	0.156175768	3.54940625	7.581634538	0	2.366	139.1090371	0	1	1.68	0	10	6	10	0	15	6	6	-0.6936	0.48108096	34.0726	0	1	1	1	1	0	0	0	1	0	0	0
2140	allyl ether	C=CCOCC=C	-6	13837797	http://goo.gl/mouej	W.E. Acree Jr. Data Collection 2011	0.228	0.38	0	0.45	0.9267	2.43	organic	20111213	11.79	15.99491615	-0.372614483	0.127481866	4.891886869	6.281026285	0.333333333	1.25	98.14322785	0	4	2.01	3	2	7	6	0	17	0	0	1.2841	1.64891281	31.3379	0	0	0	0	0	0	0	0	0	0	0	0
221	tribromomethane	BrC(Br)Br	8.5	13838404	http://goo.gl/mouej	W.E. Acree Jr. Data Collection 2011	0.97	0.68	0.15	0.06	0.7745	3.784	bromoalkane	20111213	11.99981915	78.92040209	-0.134466679	0.243977868	8.253824498	11.9542737	1	3.088	252.7292606	0	0	1.24	0	0	3	3	0	5	0	0	2.2286	4.96665796	29.7897	0	0	0	0	0	0	0	0	0	0	0	0
1676	2-phenylphenol	Oc2ccccc2c1ccccc1	58	13839012	http://goo.gl/mouej	W.E. Acree Jr. Data Collection 2011	1.55	1.4	0.56	0.49	1.3829	-123	phenol derivative	20111213	11.85	15.99491765	-0.359803948	0.116549219	5.383228596	9.634828849	0	3.556	170.2076432	0	1	2.67	0	13	8	14	0	23	12	12	3.081	9.492561	52.8883	0	2	2	2	2	0	0	0	2	0	0	0
1593	4-methylphenol	Cc1ccc(O)cc1	32.9	13839082	http://goo.gl/mouej	W.E. Acree Jr. Data Collection 2011	0.82	0.87	0.57	0.31	0.916	4.312	phenol derivative	20111213	11.85	15.99491639	-0.360418075	0.096582429	4.672777805	7.596764201	0.142857143	2.053	108.1380822	0	0	2.12	NA	7	6	8	0	16	6	6	2.0488	4.19758144	32.7933	0	1	1	1	1	0	0	0	1	0	0	0
1598	3,4-dimethylphenol	Cc1cc(O)ccc1C	63.6	13839105	http://goo.gl/mouej	W.E. Acree Jr. Data Collection 2011	0.83	0.86	0.56	0.39	1.0569	-123	phenol derivative	20111213	11.89	15.99491664	-0.360411959	0.072584392	4.829964991	8.247276238	0.25	2.49	122.1646996	0	0	2.23	NA	7	6	9	0	19	6	6	2.535	6.426225	37.8345	0	1	1	1	1	0	0	0	1	0	0	0
462	cellosolve acetate	CC(=O)OCCOCC	-61.67	13839109	http://goo.gl/mouej	W.E. Acree Jr. Data Collection 2011	0.099	0.79	0	0.79	1.0871	3.747	ester	20111213	11.89	15.99691917	-0.378588808	0.258428908	3.652909417	6.070473439	0.833333333	0.474	132.1579192	0	5	1.79	2	3	8	8	0	21	0	0	0.239	0.057121	33.2043	0	0	0	0	0	0	0	0	0	0	0	0
1595	2,4-dimethylphenol	Cc1ccc(O)c(C)c1	24.5	13839123	http://goo.gl/mouej	W.E. Acree Jr. Data Collection 2011	0.843	0.79	0.52	0.4	1.0569	4.77	phenol derivative	20111213	11.85	15.99491665	-0.360150338	0.098181496	4.987151937	8.050522395	0.25	2.279	122.1646996	0	0	2.23	NA	7	6	9	0	19	6	6	2.535	6.426225	37.8345	0	1	1	1	1	0	0	0	1	0	0	0
1596	2,5-dimethylphenol	Cc1cc(O)c(C)cc1	75.12	13839128	http://goo.gl/mouej	W.E. Acree Jr. Data Collection 2011	0.84	0.83	0.5	0.38	1.0569	4.774	phenol derivative	20111213	11.85	15.99491665	-0.36014116	0.096810127	5.065745324	7.893342198	0.25	2.279	122.1646996	0	0	2.23	NA	7	6	9	0	19	6	6	2.535	6.426225	37.8345	0	1	1	1	1	0	0	0	1	0	0	0
1597	2,6-dimethylphenol	Cc1cccc(C)c1O	47.42	13839174	http://goo.gl/mouej	W.E. Acree Jr. Data Collection 2011	0.86	0.79	0.39	0.39	1.0569	-123	phenol derivative	20111213	11.99629191	15.99794303	-0.385966012	0.103871835	5.218537671	8.051537619	0.25	2.068	122.1646996	0	0	2.23	NA	7	5	9	0	19	6	6	2.535	6.426225	37.8345	0	1	1	1	1	0	0	0	1	0	0	0
1726	2-methylpyridine	Cc1ccccn1	-68.9	13839199	http://goo.gl/mouej	W.E. Acree Jr. Data Collection 2011	0.598	0.75	0	0.58	0.8162	3.422	pyridine derivative	20111213	11.98855375	14.0142473	-0.323242924	0.100113697	5.601430541	7.193892564	0.166666667	1.085	93.12670386	0	0	2.01	6	6	5	7	0	14	6	6	0.962	0.925444	28.4926	0	1	1	1	1	0	0	0	1	0	0	0
1449	phenylacetonitrile	c1ccc(cc1)CC#N	-23.93	13839308	http://goo.gl/mouej	W.E. Acree Jr. Data Collection 2011	0.751	1.03	0	0.5	1.012	4.634	aromatic nitrile	20111213	11.9530278	14.04995756	-0.435319895	0.293050741	3.922711925	8.219380643	0.125	1.56	117.1481757	0	1	2.23	NA	6	7	9	0	16	6	6	1.7437	3.04048969	36.3449	0	1	1	1	1	0	0	0	1	0	0	0
665	1,5-pentanediol	C(CCO)CCO	-17	13839441	http://goo.gl/mouej	W.E. Acree Jr. Data Collection 2011	0.388	0.9	0.72	0.92	0.9305	4.2	alkanediol	20111213	11.99640053	15.99825848	-0.421735248	0.069724582	3.881378121	6.619760447	1	-0.134	104.1477784	0	4	1.79	5	0	7	6	0	19	0	0	0.2012	0.04048144	28.6638	0	0	0	0	0	0	0	0	0	0	0	0
339	2,5,8-Trioxanonane	COCCOCCOC	-65.33	13839575	http://goo.gl/mouej	W.E. Acree Jr. Data Collection 2011	0.113	0.76	0	1.17	1.1301	3.92	ether	20111213	11.9963552	15.99870214	-0.408764538	0.074069457	4.203655429	5.971190345	1	-0.36	134.1738007	0	6	1.79	2	0	9	8	0	23	0	0	-0.2113	0.04464769	35.0995	0	0	0	0	0	0	0	0	0	0	0	0
1484	2,3-dimethylaniline	Cc1cccc(N)c1C	2.5	13840647	http://goo.gl/mouej	W.E. Acree Jr. Data Collection 2011	1.01	0.96	0.2	0.49	1.098	-123	aromatic amine	20111213	11.89	14.00307807	-0.302245534	0.076101234	5.878741669	8.679839599	0.25	1.868	121.1799387	0	0	2.23	NA	7	5	9	0	20	6	6	2.0558	4.22631364	40.8408	0	1	1	1	1	0	0	0	1	0	0	0
842	benzyl chloride	c1ccc(cc1)CCl	-43.67	13840690	http://goo.gl/mouej	W.E. Acree Jr. Data Collection 2011	0.821	0.86	0	0.14	0.9797	4.353	haloaromatic	20111213	11.99855162	34.96937973	-0.210813511	0.116603851	5.559999057	8.478880294	0.142857143	2.485	126.5836741	0	1	2.12	NA	6	6	8	0	15	6	6	2.4301	5.90538601	35.9249	0	1	1	1	1	0	0	0	1	0	0	0
1628	4-bromophenol	Oc1ccc(Br)cc1	64.72	13842573	http://goo.gl/mouej	W.E. Acree Jr. Data Collection 2011	1.08	1.17	0.67	0.2	0.9501	5.135	phenol derivative	20111213	11.85	78.91833721	-0.36041692	0.179348146	4.788747519	9.415190911	0	2.414	173.007052	0	0	1.9	0	7	6	8	0	13	6	6	2.311	5.340721	35.3749	0	1	1	1	1	0	0	0	1	0	0	0
1735	2,6-dimethylpyridine	Cc1cccc(C)n1	-6.37	13842613	http://goo.gl/mouej	W.E. Acree Jr. Data Collection 2011	0.607	0.7	0	0.63	0.9571	3.76	pyridine derivative	20111213	11.98851936	14.01424787	-0.320547703	0.100859338	5.757625	7.522788977	0.285714286	1.4	107.1533213	0	0	2.12	7	6	5	8	0	17	6	6	1.2446	1.54902916	33.0841	0	1	1	1	1	0	0	0	1	0	0	0
1616	4-tert-butylphenol	CC(C)(C)c1ccc(cc1)O	98.88	13846663	http://goo.gl/mouej	W.E. Acree Jr. Data Collection 2011	0.81	0.89	0.56	0.39	1.339	5.264	phenol derivative	20111213	11.99624949	15.99794356	-0.386792602	0.09839114	4.785456384	9.570105653	0.4	3.433	150.2179344	0	1	2.45	NA	7	7	11	0	25	6	6	2.963	8.779369	46.418	0	1	1	1	1	0	0	0	1	0	0	0
1436	ethyl 4-hydroxybenzoate	O=C(OCC)c1ccc(O)cc1	116.75	13846749	http://goo.gl/mouej	W.E. Acree Jr. Data Collection 2011	0.86	1.35	0.69	0.45	1.2722	6.186	aromatic ester	20111213	11.85	15.99692145	-0.360449951	0.293244892	4.528597579	8.449441691	0.222222222	1.975	166.1742454	0	3	2.12	NA	10	9	12	0	22	6	6	1.7668	3.12158224	44.0276	0	1	1	1	1	0	0	0	1	0	0	0
1481	4-nitroaniline	c1cc(ccc1N)N(=O)=O	147.9	13846959	http://goo.gl/mouej	W.E. Acree Jr. Data Collection 2011	1.22	1.92	0.46	0.35	0.9904	6.042	aromatic amine	20111213	11.999	16.01687174	-0.302472856	0.193868065	3.504179544	7.482725486	0	1.097	138.1242762	0	1	1.68	0	10	7	10	0	16	6	6	-1.1728	1.37545984	37.0789	0	1	1	1	1	0	0	0	1	0	0	0
2226	dimethyl succinate	O=C(OC)CCC(=O)OC	19.12	13848341	http://dx.doi.org/10.1021/ci049943w	Jes?s Jover; Ram?n Bosque; and Joaquim Sales. 2004. Determination of Abraham Solute Parameters from Molecular Structure. J. Chem. Inf. Comput. Sci. 44 (3)	0.191	1.32	0	0.77	0.8878	-123	organic	20040417	11.99635518	15.99928409	-0.349596446	0.262760157	3.966765625	6.822698839	0.666666667	-0.068	146.1414426	0	5	1.68	4	3	8	9	0	20	0	0	0.092	0.008464	33.0752	0	0	0	0	0	0	0	0	0	0	0	0
1720	2-phenoxyethanol	c1ccc(cc1)OCCO	12.75	13848467	http://goo.gl/mouej	W.E. Acree Jr. Data Collection 2011	0.85	0.95	0.3	0.78	1.1156	-123	aromatic alkanol	20111213	11.9962919	15.99825971	-0.41828169	0.092695703	3.828517307	7.715820096	0.25	1.228	138.1641046	0	3	2.12	2	7	8	10	0	20	6	6	1.2742	1.62358564	38.8135	0	1	1	1	1	0	0	0	1	0	0	0
4025	Methyl salicylate	COC(=O)C1=CC=CC=C1O	-8.25	13848808	http://dx.doi.org/10.1016/j.tca.2014.08.024	Mikhail A. Varfolomeeva. Ilnaz T. Rakipova. William E. Acree Jr.. Michela Brumfieldb. Michael H. Abrahamc.Examination of Hydrogen Bonding Interactions between Dissolved Solutes and Alkylbenzene Solvents Based on Abraham Model Correlations Derived From Measured Enthalpies of Solvation. Thermochimica Acta. 2014	0.85	0.84	0.02	0.47	1.1313	5.025	organic	20140902	11.99629188	15.99870337	-0.385327437	0.295562515	4.415521479	8.446756059	0.125	1.981	152.147628	0	2	2.01	NA	10	7	11	0	19	6	6	1.418	2.010724	39.2796	0	1	1	1	1	0	0	0	1	0	0	0
3443	linalool	CC(=CCCC(C)(C=C)O)C	4.381	13849981	http://dx.doi.org/10.1016/j.chroma.2012.02.043	T. Karunasekara. C.F. Poole. Determination of Descriptors for Fragrance Compounds by Gas Chromatography and Liquid-Liquid Partitioning Journal of Chromatography A (2012)	0.391	0.482	0.244	0.745	1.4903	4.803	fragrance	20120217	11.89	15.99491714	-0.38549511	0.080786993	5.601379969	8.953694534	0.6	2.468	154.2496975	0	4	2.45	8	2	8	10	0	29	0	0	2.7354	7.48241316	50.2056	0	0	0	0	0	0	0	0	0	0	0	0
3438	geraniol	CC(=CCC/C(=C/CO)/C)C	-15	13849989	http://dx.doi.org/10.1016/j.chroma.2012.02.043	T. Karunasekara. C.F. Poole. Determination of Descriptors for Fragrance Compounds by Gas Chromatography and Liquid-Liquid Partitioning Journal of Chromatography A (2012)	0.493	0.625	0.282	0.606	1.4903	5.434	fragrance	20120217	11.89	15.99491714	-0.391685749	0.062268208	4.203019739	8.475576304	0.6	2.524	154.2496975	0	4	2.45	8	2	9	10	0	29	0	0	2.9341	8.60894281	51.1821	0	0	0	0	0	0	0	0	0	0	0	0
854	benzyl bromide	c1ccc(cc1)CBr	-3	13851576	http://goo.gl/mouej	W.E. Acree Jr. Data Collection 2011	1.014	0.98	0	0.2	1.0323	4.672	haloaromatic	20111213	11.99884721	78.91851801	-0.187550872	0.106875955	6.595109329	9.057384659	0.142857143	2.823	171.0342645	0	1	2.12	NA	6	6	8	0	15	6	6	2.5746	6.62856516	38.9084	0	1	1	1	1	0	0	0	1	0	0	0
1464	4-isopropylaniline	CC(C)c1ccc(N)cc1	-63	13853758	http://goo.gl/mouej	W.E. Acree Jr. Data Collection 2011	0.922	0.87	0.23	0.54	1.2389	5.386	aromatic amine	20111213	11.85	14.00307859	-0.302473893	0.099202432	5.564368289	8.914352383	0.333333333	2.61	135.2065561	0	1	2.34	NA	7	7	10	0	23	6	6	2.2776	5.18746176	44.9492	0	1	1	1	1	0	0	0	1	0	0	0
1479	2-nitroaniline	O=[N+]([O-])c1ccccc1N	72	13853943	http://goo.gl/mouej	W.E. Acree Jr. Data Collection 2011	1.18	1.37	0.3	0.36	0.9904	5.627	aromatic amine	20111213	11.99355077	15.9959197	-0.332733387	0.144013931	3.729831334	7.99340143	0	1.955	138.1242762	0	1	1.68	0	10	6	10	0	16	6	6	0.9778	0.95609284	38.0831	0	1	1	1	1	0	0	0	1	0	0	0
1508	1-chloro-2-nitrobenzene	O=[N+]([O-])c1ccccc1Cl	32.88	13853953	http://goo.gl/mouej	W.E. Acree Jr. Data Collection 2011	1.02	1.24	0	0.24	1.013	5.235	aromatic nitro	20111213	11.99856244	34.96937984	-0.17195495	0.151441473	3.838081523	8.806501398	0	2.536	157.554629	0	1	1.68	0	9	6	10	0	14	6	6	2.3888	5.70636544	38.1875	0	1	1	1	1	0	0	0	1	0	0	0
1457	2-methylaniline	Cc1ccccc1N	-19.6	13854136	http://goo.gl/mouej	W.E. Acree Jr. Data Collection 2011	0.966	0.92	0.23	0.45	0.9571	4.442	aromatic amine	20111213	11.993512	14.00909993	-0.336621609	0.049751394	5.716168741	8.045893663	0.142857143	1.431	107.1533213	0	0	2.12	NA	7	5	8	0	17	6	6	1.5696	2.46364416	35.7996	0	1	1	1	1	0	0	0	1	0	0	0
2942	ethyl 4-aminobenzoate	O=C(OCC)c1ccc(N)cc1	89.86	13854242	http://precedings.nature.com/documents/4243/version/3	ONSChallenge Solubility Data	1.021	1.41	0.336	0.605	1.313	-123	organic solid	20120126	11.85	15.99592018	-0.312208607	0.293242714	4.547960984	8.528627744	0.222222222	1.564	165.1894844	0	3	2.12	NA	10	9	12	0	23	6	6	1.2876	1.65791376	47.0339	0	1	1	1	1	0	0	0	1	0	0	0
1466	2-chloroaniline	Nc1ccccc1Cl	-8.25	13854248	http://goo.gl/mouej	W.E. Acree Jr. Data Collection 2011	1.033	0.92	0.25	0.31	0.939	4.674	aromatic amine	20111213	11.99856245	34.96937974	-0.300831116	0.135978309	5.896179664	8.749051771	0	1.827	127.5717007	0	0	1.9	0	7	5	8	0	14	6	6	1.7478	3.05480484	35.5632	0	1	1	1	1	0	0	0	1	0	0	0
701	2-dimethylaminoethanol	CN(C)CCO	-63	13854944	http://goo.gl/mouej	W.E. Acree Jr. Data Collection 2011	0.319	0.57	0.23	0.94	0.8307	3.009	aminoalcohol	20111213	11.9964614	15.9979425	-0.419830929	0.081795513	3.903608278	6.769880772	1	-0.646	89.13640001	0	2	1.68	2	0	5	5	1	17	0	0	-0.2193	0.04809249	26.2804	0	0	0	0	0	0	0	0	0	0	0	0
1756	3-acetylpyridine	CC(=O)c1cccnc1	12.75	13856009	http://goo.gl/mouej	W.E. Acree Jr. Data Collection 2011	0.795	1.17	0	0.9	0.9728	-123	pyridine derivative	20111213	11.85	15.9949169	-0.293994229	0.186691281	4.394152462	8.142490895	0.142857143	0.647	121.1368447	0	1	2.01	6	8	6	9	0	16	6	6	0.4193	0.17581249	34.3039	0	1	1	1	1	0	0	0	1	0	0	0
1497	2-phenylethylamine	c1ccc(cc1)CCN	-60	13856352	http://goo.gl/mouej	W.E. Acree Jr. Data Collection 2011	0.824	1.01	0.29	0.72	1.098	5.064	phenylalkaneamine	20111213	11.99347921	14.00910048	-0.363260422	0.030808693	4.918819315	8.402130707	0.25	1.302	121.1799387	0	2	2.23	NA	6	7	9	1	20	6	6	1.2571	1.58030041	39.286	0	1	1	1	1	0	0	0	1	0	0	0
3430	benzyl benzoate	O=C(OCc1ccccc1)c2ccccc2	19.6	13856959	http://dx.doi.org/10.1016/j.chroma.2012.02.043	T. Karunasekara. C.F. Poole. Determination of Descriptors for Fragrance Compounds by Gas Chromatography and Liquid-Liquid Partitioning Journal of Chromatography A (2012)	1.264	1.316	0	0.582	1.6804	7.499	fragrance	20120217	11.85	15.99592169	-0.307081654	0.293580061	4.751236075	8.624792378	0.071428571	3.668	212.2444015	0	4	2.78	NA	9	11	17	0	28	12	12	3.2689	10.68570721	62.1981	0	2	2	2	2	0	0	0	2	0	0	0
829	1,3-dichlorobenzene	Clc1cccc(Cl)c1	-24.9	13857694	http://goo.gl/mouej	W.E. Acree Jr. Data Collection 2011	0.847	0.73	0	0.02	0.9612	4.41	haloaromatic	20111213	11.85	34.9698532	-0.131337651	0.18728279	6.1296875	8.730761092	0	3.266	147.0020536	0	0	1.9	0	6	5	8	0	12	6	6	3.1588	9.97801744	35.6676	0	1	1	1	1	0	0	0	1	0	0	0
2147	piperonal	c1cc2c(cc1C=O)OCO2	36.67	13859497	http://goo.gl/mouej	W.E. Acree Jr. Data Collection 2011	1.13	1.26	0	0.65	1.0227	5.295	organic	20111213	11.99677718	15.99830219	-0.338199777	0.159111885	3.866402626	7.935140518	0.125	1.207	150.1317465	0	1	2.01	NA	10	7	12	0	17	6	6	1.3575	1.84280625	38.4159	0	2	1	1	1	0	0	1	1	0	0	0
1382	4-hydroxy-3-methoxybenzaldehyde	Oc1ccc(cc1OC)C=O	81.75	13860434	http://goo.gl/mouej	W.E. Acree Jr. Data Collection 2011	1.028	1.28	0.33	0.68	1.1313	5.73	aromatic aldehyde	20111213	11.98863024	16.00614209	-0.380557258	0.233024156	3.857190442	7.983527845	0.125	0.959	152.147628	0	2	2.01	NA	10	7	11	0	19	6	6	1.3056	1.70459136	40.8063	0	1	1	1	1	0	0	0	1	0	0	0
1488	3,4-dimethylaniline	Cc1cc(N)ccc1C	50.67	13860491	http://goo.gl/mouej	W.E. Acree Jr. Data Collection 2011	0.96	0.97	0.2	0.49	1.098	-123	aromatic amine	20111213	11.89	14.00307807	-0.302462824	0.066589468	5.642962367	8.402139905	0.25	2.079	121.1799387	0	0	2.23	NA	7	6	9	0	20	6	6	2.0558	4.22631364	40.8408	0	1	1	1	1	0	0	0	1	0	0	0
1460	2-ethylaniline	CCc1ccccc1N	-45.83	13860641	http://goo.gl/mouej	W.E. Acree Jr. Data Collection 2011	0.962	0.85	0.23	0.45	1.098	-123	aromatic amine	20111213	11.99347921	14.00910048	-0.336592128	0.050012779	5.583836566	8.674631782	0.25	1.895	121.1799387	0	1	2.23	NA	7	6	9	0	20	6	6	2.0258	4.10386564	40.4006	0	1	1	1	1	0	0	0	1	0	0	0
1458	3-methylaniline	Cc1cc(N)ccc1	-30.43	13860692	http://goo.gl/mouej	W.E. Acree Jr. Data Collection 2011	0.946	0.95	0.23	0.45	0.9571	-123	aromatic amine	20111213	11.85	14.00307759	-0.302458999	0.09603653	5.564368498	7.801752256	0.142857143	1.642	107.1533213	0	0	2.12	NA	7	5	8	0	17	6	6	1.5696	2.46364416	35.7996	0	1	1	1	1	0	0	0	1	0	0	0
1470	3,4-dichloroaniline	Nc1cc(Cl)c(Cl)cc1	72	13860720	http://goo.gl/mouej	W.E. Acree Jr. Data Collection 2011	1.16	1.24	0.35	0.24	1.061	-123	aromatic amine	20111213	11.85	34.9698533	-0.302414758	0.138870838	5.773932323	9.449886236	0	2.449	162.0166975	0	0	1.79	0	7	6	9	0	14	6	6	2.4122	5.81870884	40.368	0	1	1	1	1	0	0	0	1	0	0	0
1476	2-methoxyaniline	Nc1ccccc1OC	5.8	13860775	http://goo.gl/mouej	W.E. Acree Jr. Data Collection 2011	0.988	1	0.23	0.5	1.016	4.818	aromatic amine	20111213	11.99632004	15.99794329	-0.375972326	0.092883791	4.787786463	7.887839588	0.142857143	1.12	123.1527262	0	1	2.01	0	8	6	9	0	18	6	6	1.067	1.138489	37.2216	0	1	1	1	1	0	0	0	1	0	0	0
531	trichloronitromethane	ClC(Cl)(Cl)[N+]([O-])=O	-66.6	13861343	http://goo.gl/mouej	W.E. Acree Jr. Data Collection 2011	0.461	0.82	0	0.1	0.7909	3.208	nitroalkane	20111213	11.99999892	34.97085327	-0.252628882	0.422120998	4.094524334	9.685001686	1	1.604	164.3750617	0	1	0.91	0	2	4	6	0	7	0	0	3.288	10.810944	27.6036	0	0	0	0	0	0	0	0	0	0	0	0
832	1,2,4-trichlorobenzene	Clc1cc(Cl)c(Cl)cc1	17	13862559	http://goo.gl/mouej	W.E. Acree Jr. Data Collection 2011	0.98	0.81	0	0	1.0836	5.248	haloaromatic	20111213	11.85	34.97085347	-0.139990602	0.179578858	6.252928311	9.666384014	0	3.888	181.4470504	0	0	1.79	0	6	6	9	0	12	6	6	3.8232	14.61685824	40.4724	0	1	1	1	1	0	0	0	1	0	0	0
464	allyl acetate	CC(=O)OCC=C	6	13862665	http://goo.gl/mouej	W.E. Acree Jr. Data Collection 2011	0.199	0.72	0	0.49	0.8445	2.723	ester	20111213	11.79	15.99591718	-0.311710199	0.258644387	3.664246612	6.161137257	0.4	0.856	100.1160154	0	3	1.79	3	3	6	6	0	15	0	0	0.6379	0.40691641	26.5755	0	0	0	0	0	0	0	0	0	0	0	0
1660	2-hydroxybenzaldehyde	O=Cc1ccccc1O	-3.5	13863618	http://goo.gl/mouej	W.E. Acree Jr. Data Collection 2011	0.962	1.05	0.12	0.33	0.9317	4.57	phenol derivative	20111213	11.99632006	15.9982593	-0.385824038	0.152358108	3.853902996	7.885132167	0	1.741	122.1216057	0	1	2.01	NA	9	6	9	0	15	6	6	1.322	1.747684	34.3431	0	1	1	1	1	0	0	0	1	0	0	0
1502	4-nitrotoluene	O=[N+]([O-])c1ccc(C)cc1	52.32	13863774	http://goo.gl/mouej	W.E. Acree Jr. Data Collection 2011	0.87	1.11	0	0.28	1.0315	5.154	aromatic nitro	20111213	11.85	15.99591917	-0.127714969	0.217141968	3.632878346	7.652707994	0.142857143	2.351	137.1362496	0	1	1.9	NA	9	7	10	0	17	6	6	2.2106	4.88675236	38.4239	0	1	1	1	1	0	0	0	1	0	0	0
831	1,2,3-trichlorobenzene	Clc1cccc(Cl)c1Cl	53.62	13864445	http://goo.gl/mouej	W.E. Acree Jr. Data Collection 2011	1.03	0.86	0	0	1.0836	5.419	haloaromatic	20111213	11.99856245	34.97105731	-0.167600409	0.163543527	6.6186875	10.15905371	0	3.888	181.4470504	0	0	1.79	0	6	5	9	0	12	6	6	3.8232	14.61685824	40.4724	0	1	1	1	1	0	0	0	1	0	0	0
[truncated: 100 more rows]
[truncated: 185 more columns]
