# Supplementary material for: Predicted Adsorption Affinity for Enteric Microbial Metabolites to Metal and Carbon Nanomaterials
Source: J Chem Inf Model. 2022 Jul 25;62(15):3589–603. doi: 10.1021/acs.jcim.2c00492 (PMC9364324; doi:10.1021/acs.jcim.2c00492)
Supplement: Supplementary file 3 — ci2c00492_si_003.zip [file ci2c00492_si_003.zip › TrainingValidationDataSets_Brinkmann2022/80Training_20Validation_split/ApplicabilityDomain_H_logk/CV80train_H_logk.csv]

key	name	smiles	mp	csid	link	source	E	S	A	B	V	L	type	sortdate	BCUTw.1l	BCUTw.1h	BCUTc.1l	BCUTc.1h	BCUTp.1l	BCUTp.1h	Fsp3	XLogP	MW	LipinskiFailures	nRotB	MLogP	nAtomLAC	nAtomP	nAtomLC	nB	nBase	nAtom	nAromBond	naAromAtom	ALogP	ALogp2	AMR	nAcid	nSmallRings	nAromRings	nRingBlocks	nAromBlocks	nRings3	nRings4	nRings5	nRings6	nRings7	nRings8	nRings9
1575	2,3-dihydroxybenzoic acid	c1cc(c(c(c1)O)O)C(=O)O	204.67	18	http://goo.gl/mouej	W.E. Acree Jr. Data Collection 2011	1.14	1.31	0.9	0.62	1.0491	5.738	aromatic carboxylic acid	20111213	11.99632002	15.99928496	-0.358477416	0.31223492	4.130555592	8.250007387	0	1.415	154.1204155	0	1	1.79	NA	11	6	11	0	17	6	6	0.8996	0.80928016	36.2046	1	1	1	1	1	0	0	0	1	0	0	0
1635	2,5-dichlorophenol	Clc1ccc(Cl)c(O)c1	57.67	65	http://goo.gl/mouej	W.E. Acree Jr. Data Collection 2011	0.96	0.88	0.56	0.18	1.0199	-123	phenol derivative	20111213	11.85	34.96985331	-0.358319449	0.190393253	5.327682797	8.679148616	0	2.86	163.0014585	0	0	1.79	0	7	6	9	0	13	6	6	2.8914	8.36019396	37.3617	0	1	1	1	1	0	0	0	1	0	0	0
1578	3,4-dihydroxybenzoic acid	O=C(O)c1cc(O)c(O)cc1	201	71	http://goo.gl/mouej	W.E. Acree Jr. Data Collection 2011	1.14	1.29	1.22	0.7	1.0491	5.868	aromatic carboxylic acid	20111213	11.85	15.99792171	-0.358745906	0.290740866	4.086445782	8.099941211	0	0.986	154.1204155	0	1	1.79	NA	11	7	11	0	17	6	6	0.8996	0.80928016	36.2046	1	1	1	1	1	0	0	0	1	0	0	0
1659	4-formylphenol	O=Cc1ccc(O)cc1	117.33	123	http://goo.gl/mouej	W.E. Acree Jr. Data Collection 2011	1.01	1.54	0.85	0.37	0.932	-123	phenol derivative	20060101	11.85	15.99591817	-0.360712958	0.149892313	3.809793398	7.741899408	0	1.312	122.1216057	0	1	2.01	NA	9	7	9	0	15	6	6	1.322	1.747684	34.3431	0	1	1	1	1	0	0	0	1	0	0	0
2886	4-hydroxyphenylacetic acid	O=C(O)Cc1ccc(O)cc1	151	124	http://precedings.nature.com/documents/4243/version/3	ONSChallenge Solubility Data	1.172	0.761	0.313	0.823	1.131	-123	organic solid	20120126	11.85	15.99692069	-0.360461253	0.263296549	3.889392211	8.408940814	0.125	1.043	152.147628	0	2	2.01	NA	7	8	11	0	19	6	6	1.2018	1.44432324	39.0597	1	1	1	1	1	0	0	0	1	0	0	0
2904	adipic acid	C(CCC(=O)O)CC(=O)O	152.8	191	http://precedings.nature.com/documents/4243/version/3	ONSChallenge Solubility Data	0.515	1.042	0.704	0.927	1.103	-123	organic solid	20120126	11.99635518	15.99928409	-0.35140481	0.2787782	3.693835938	6.99708042	0.666666667	0.006	146.1414426	0	5	1.68	6	3	8	9	0	20	0	0	0.5024	0.25240576	32.739	2	0	0	0	0	0	0	0	0	0	0	0
746	benzene	c1ccccc1	5.51	236	http://goo.gl/mouej	W.E. Acree Jr. Data Collection 2011	0.61	0.52	0	0.14	0.7164	2.786	alkylbenzene	20111213	11.85	12.1500544	-0.211758152	0.08829625	6.093375	6.393429402	0	2.022	78.1120599	0	0	2.12	0	6	4	6	0	12	6	6	1.83	3.3489	26.058	0	1	1	1	1	0	0	0	1	0	0	0
1533	benzoic acid	c1ccc(cc1)C(=O)O	122.38	238	http://goo.gl/mouej	W.E. Acree Jr. Data Collection 2011	0.73	0.9	0.59	0.4	0.9317	4.657	aromatic carboxylic acid	20111213	11.99632006	15.9982593	-0.346692097	0.309622429	4.042338877	7.897130945	0	1.637	122.1216057	0	1	2.01	NA	9	6	9	0	15	6	6	1.4344	2.05750336	32.8164	1	1	1	1	1	0	0	0	1	0	0	0
3013	salicylic acid	O=C(O)c1ccccc1O	158.75	331	http://precedings.nature.com/documents/4243/version/3	ONSChallenge Solubility Data	1.183	1.109	0.643	0.369	0.99	-123	organic solid	20120126	11.99632004	15.99870276	-0.385328319	0.2932209	4.101150239	8.132381474	0	1.66	138.1210106	0	1	1.9	NA	10	6	10	0	16	6	6	1.167	1.361889	34.5105	1	1	1	1	1	0	0	0	1	0	0	0
566	octanoic acid	CCCCCCCC(=O)O	16.46	370	http://goo.gl/mouej	W.E. Acree Jr. Data Collection 2011	0.15	0.65	0.62	0.45	1.3102	4.68	alkanoic acid	20111213	11.9962919	15.99825971	-0.351372895	0.278713531	3.711920383	7.269536194	0.875	3.018	144.2117491	0	6	2.12	8	3	9	9	0	26	0	0	2.718	7.387524	40.2756	1	0	0	0	0	0	0	0	0	0	0	0
576	pimelic acid	O=C(O)CCCCCC(=O)O	105.33	376	http://goo.gl/mouej	W.E. Acree Jr. Data Collection 2011	0.35	1.26	1.1	0.84	1.2437	5.277	alkanedioic acid	20111213	11.99632002	15.99928496	-0.351406651	0.278782688	3.707292969	7.211400643	0.714285714	0.575	160.16806	0	6	1.79	7	3	9	10	0	23	0	0	0.9586	0.91891396	37.34	2	0	0	0	0	0	0	0	0	0	0	0
2864	3-chlorobenzoic acid	O=C(O)c1cc(Cl)ccc1	157	434	http://precedings.nature.com/documents/4243/version/3	ONSChallenge Solubility Data	1.064	0.945	0.691	0.34	1.054	-123	organic solid	20120126	11.85	34.96885309	-0.327721724	0.290710796	4.164588614	8.61282393	0	2.259	156.5666025	0	1	1.9	NA	9	6	10	0	15	6	6	2.0988	4.40496144	37.6212	1	1	1	1	1	0	0	0	1	0	0	0
364	octanal	CCCCCCCC=O	-12.33	441	http://goo.gl/mouej	W.E. Acree Jr. Data Collection 2011	0.137	0.65	0	0.45	1.252	4.361	aldehyde	20111213	11.9886304	16.00592525	-0.38946365	0.206349563	3.438127293	7.207755198	0.875	3.432	128.2123442	0	6	2.23	8	1	9	8	0	25	0	0	2.7654	7.64743716	39.3502	0	0	0	0	0	0	0	0	0	0	0	0
4036	2-Methoxyphenol	COC1=CC=CC=C1O	29.5	447	http://dx.doi.org/10.1016/j.tca.2014.08.024	Mikhail A. Varfolomeeva. Ilnaz T. Rakipova. William E. Acree Jr.. Michela Brumfieldb. Michael H. Abrahamc.Examination of Hydrogen Bonding Interactions between Dissolved Solutes and Alkylbenzene Solvents Based on Abraham Model Correlations Derived From Measured Enthalpies of Solvation. Thermochimica Acta. 2014	0.837	0.91	0.22	0.52	0.9747	4.449	organic	20140902	11.99632006	15.9982593	-0.382738082	0.127036683	4.71939639	7.577884541	0.142857143	1.263	124.1374872	0	1	2.01	0	8	6	9	0	17	6	6	1.5462	2.39073444	34.2153	0	1	1	1	1	0	0	0	1	0	0	0
2890	4-nitrobenzaldehyde	c1cc(C=O)ccc1[N+](=O)[O-]	106.25	526	http://precedings.nature.com/documents/4243/version/3	ONSChallenge Solubility Data	1.228	1.736	0	0.531	1.047	-123	organic solid	20120126	11.999	16.00138074	-0.297410112	0.149836696	3.637530049	7.800514542	0	1.61	151.119773	0	2	1.79	NA	11	8	11	0	16	6	6	1.4838	2.20166244	39.9737	0	1	1	1	1	0	0	0	1	0	0	0
2492	dibenzofurane	o2c1ccccc1c3c2cccc3	83.17	551	http://dx.doi.org/10.1021/ci049943w	Jes?s Jover; Ram?n Bosque; and Joaquim Sales. 2004. Determination of Abraham Solute Parameters from Molecular Structure. J. Chem. Inf. Comput. Sci. 44 (3)	1.407	1.02	0	0.17	1.1023	-123	organic	20040417	11.85	15.99491765	-0.308664547	0.135647732	6.83765625	9.455355103	0	3.421	168.1917617	0	0	2.67	0	13	7	15	0	21	15	13	3.3334	11.11155556	51.2268	0	3	3	1	1	0	0	1	2	0	0	0
4057	Indole	C1=CC=C2C(=C1)C=CN2	52.17	776	http://dx.doi.org/10.1016/j.tca.2014.08.024	Mikhail A. Varfolomeeva. Ilnaz T. Rakipova. William E. Acree Jr.. Michela Brumfieldb. Michael H. Abrahamc.Examination of Hydrogen Bonding Interactions between Dissolved Solutes and Alkylbenzene Solvents Based on Abraham Model Correlations Derived From Measured Enthalpies of Solvation. Thermochimica Acta. 2014	1.2	1.26	0.44	0.18	0.9464	5.31	organic	20140902	11.98848894	14.01424844	-0.327828712	0.0902445	6.621605031	8.43990313	0	2.175	117.1481757	0	0	2.23	NA	9	5	10	0	16	10	9	2.1235	4.50925225	37.1445	0	2	2	1	1	0	0	1	1	0	0	0
2902	acetanilide	O=C(Nc1ccccc1)C	114.37	880	http://precedings.nature.com/documents/4243/version/3	ONSChallenge Solubility Data	1.055	1.54	0.417	0.624	1.114	-123	organic solid	20120126	11.89	15.99491714	-0.281052033	0.251094089	4.191793285	8.357006001	0.125	1.276	135.1634621	0	2	2.12	2	9	7	10	0	19	6	6	0.9504	0.90326016	39.1402	0	1	1	1	1	0	0	0	1	0	0	0
777	naphthalene	c1ccc2ccccc2c1	80.2	906	http://goo.gl/mouej	W.E. Acree Jr. Data Collection 2011	1.34	0.92	0	0.2	1.0854	5.161	PAH	20111213	11.85	12.1501118	-0.207640693	0.092566551	6.866225714	8.866760464	0	3.288	128.170885	0	0	2.56	0	10	6	11	0	18	11	10	2.7384	7.49883456	42.5082	0	2	2	1	1	0	0	0	2	0	0	0
1490	N,N-dimethylaniline	N(c1ccccc1)(C)C	2.38	924	http://goo.gl/mouej	W.E. Acree Jr. Data Collection 2011	0.957	0.81	0	0.41	1.098	4.701	aromatic amine	20111213	11.99347921	14.00910048	-0.319608492	0.030653599	5.902703129	8.59088073	0.25	2.231	121.1799387	0	1	2.23	0	7	6	9	0	20	6	6	1.9922	3.96886084	40.4866	0	1	1	1	1	0	0	0	1	0	0	0
4078	Octan-1-ol	CCCCCCCCO	-15.5	932	http://dx.doi.org/10.1016/j.tca.2014.08.024	Mikhail A. Varfolomeeva. Ilnaz T. Rakipova. William E. Acree Jr.. Michela Brumfieldb. Michael H. Abrahamc.Examination of Hydrogen Bonding Interactions between Dissolved Solutes and Alkylbenzene Solvents Based on Abraham Model Correlations Derived From Measured Enthalpies of Solvation. Thermochimica Acta. 2014	0.199	0.42	0.37	0.48	1.2945	4.619	organic	20140902	11.99629191	15.99794303	-0.42171935	0.069707482	3.935804408	7.229298344	1	3.127	130.2282257	0	6	2.23	8	0	9	8	0	27	0	0	2.7955	7.81482025	40.5385	0	0	0	0	0	0	0	0	0	0	0	0
2875	4-aminobenzoic acid	O=C(O)c1ccc(N)cc1	188.53	953	http://precedings.nature.com/documents/4243/version/3	ONSChallenge Solubility Data	1.308	1.104	0.485	0.792	1.031	-123	organic solid	20120126	11.85	15.99591917	-0.327755212	0.29064419	4.076400806	8.06455718	0	0.82	137.1362496	0	1	1.9	NA	10	7	10	0	17	6	6	0.6878	0.47306884	37.5168	1	1	1	1	1	0	0	0	1	0	0	0
1666	4-nitrophenol	c1cc(ccc1[N+](=O)[O-])O	113.26	955	http://goo.gl/mouej	W.E. Acree Jr. Data Collection 2011	1.07	1.72	0.82	0.26	0.9493	5.876	phenol derivative	20111213	11.99635515	15.99870337	-0.386782195	0.126685161	3.608283996	7.507197129	0	1.508	139.1090371	0	1	1.68	0	10	7	10	0	15	6	6	1.457	2.122849	35.0768	0	1	1	1	1	0	0	0	1	0	0	0
1590	phenol	c1ccc(cc1)O	41.18	971	http://goo.gl/mouej	W.E. Acree Jr. Data Collection 2011	0.805	0.89	0.6	0.3	0.7751	3.766	phenol derivative	20111213	11.99635526	15.9979425	-0.386787842	0.098326105	4.588491923	6.719586285	0	1.616	94.11146483	0	0	2.01	0	7	5	7	0	13	6	6	1.5626	2.44171876	27.7521	0	1	1	1	1	0	0	0	1	0	0	0
3003	phthalic acid	c1ccc(c(c1)C(=O)O)C(=O)O	223.33	992	http://precedings.nature.com/documents/4243/version/3	ONSChallenge Solubility Data	1.299	1.057	0.208	0.838	1.147	-123	organic solid	20120126	11.99629186	15.99928583	-0.346691323	0.310479947	4.2480625	8.725009269	0	1.252	166.1311514	0	2	1.9	NA	12	6	12	0	18	6	6	1.0388	1.07910544	39.5748	2	1	1	1	1	0	0	0	1	0	0	0
1899	tetrahydrothiophene	S1CCCC1	-96.03	1095	http://goo.gl/mouej	W.E. Acree Jr. Data Collection 2011	0.623	0.66	0	0.26	0.7271	3.061	heterocyclic sulfur-containing	20111213	11.99862047	31.97257184	-0.210430052	0.042607315	7.0645	7.964375804	1	1.687	88.17255461	0	0	1.79	4	0	3	5	0	13	0	0	1.2562	1.57803844	26.7271	0	1	0	1	0	0	0	1	0	0	0	0
747	toluene	Cc1ccccc1	-93.97	1108	http://goo.gl/mouej	W.E. Acree Jr. Data Collection 2011	0.601	0.52	0	0.14	0.8573	3.325	alkylbenzene	20111213	11.85	12.15006846	-0.204700117	0.095484966	5.76818117	7.534834103	0.142857143	2.459	92.13867731	0	0	2.23	NA	6	5	7	0	15	6	6	2.3162	5.36478244	31.0992	0	1	1	1	1	0	0	0	1	0	0	0
1576	2,4-dihydroxybenzoic acid	c1cc(c(cc1O)O)C(=O)O	225.5	1446	http://goo.gl/mouej	W.E. Acree Jr. Data Collection 2011	1.14	1.16	1.06	0.56	1.0491	5.573	aromatic carboxylic acid	20111213	11.99632002	15.99928496	-0.360983964	0.312145094	4.115852154	8.191194883	0	1.254	154.1204155	0	1	1.79	NA	11	7	11	0	17	6	6	0.8996	0.80928016	36.2046	1	1	1	1	1	0	0	0	1	0	0	0
1667	2,4-dinitrophenol	c1cc(c(cc1[N+](=O)[O-])[N+](=O)[O-])O	109.45	1448	http://goo.gl/mouej	W.E. Acree Jr. Data Collection 2011	1.2	1.49	0.09	0.56	1.1235	5.981	phenol derivative	20111213	11.99635505	15.99999298	-0.382978878	0.158474024	3.683567988	7.984889817	0	2.258	184.1066094	0	2	1.35	0	13	7	13	0	17	6	6	1.3514	1.82628196	42.4015	0	1	1	1	1	0	0	0	1	0	0	0
1762	4-aminopyridine	n1ccc(N)cc1	158.75	1664	http://goo.gl/mouej	W.E. Acree Jr. Data Collection 2011	0.98	0.92	0.43	0.67	0.7751	4.079	pyridine derivative	20111213	11.98859278	14.01434898	-0.327155525	0.091977909	5.365494005	7.250006565	0	-0.047	94.11473042	0	0	1.79	5	7	5	7	0	13	6	6	-0.0672	0.00451584	28.6015	0	1	1	1	1	0	0	0	1	0	0	0
4088	8-Hydroxyquinoline	C1=CC2=C(C(=C1)O)N=CC=C2	75.17	1847	http://dx.doi.org/10.1080/01496395.2014.928768	Michael H. Abraham and William E. Acree Jr. (2014) Descriptors for the Prediction of Partition Coefficients of 8-Hydroxyquinoline and its Derivatives. Separation Science and Technology. 49:14. 2135-2141	1.4	1.03	0	0.6	1.103	5.772	this work	20140908	11.85	15.9949174	-0.358216528	0.128515302	5.166401631	8.833905607	0	1.719	145.1583165	0	0	2.23	NA	11	6	12	0	18	11	10	1.7489	3.05865121	41.6734	0	2	2	1	1	0	0	0	2	0	0	0
2901	acetaminophen	O=C(Nc1ccc(O)cc1)C	169.15	1906	http://precedings.nature.com/documents/4243/version/3	ONSChallenge Solubility Data	1.317	1.061	0.756	0.897	1.172	-123	organic solid	20120126	11.89	15.99591967	-0.360718817	0.251102879	4.199143125	8.415819146	0.125	0.87	151.162867	0	2	2.01	2	10	8	11	0	20	6	6	0.683	0.466489	40.8343	0	1	1	1	1	0	0	0	1	0	0	0
1568	acetylsalicylic acid	CC(=O)Oc1ccccc1C(=O)O	137.23	2157	http://goo.gl/mouej	W.E. Acree Jr. Data Collection 2011	0.781	1.69	0.71	0.67	1.2879	6.279	aromatic carboxylic acid	20111213	11.99626876	15.99928671	-0.346567765	0.312202123	3.985397015	8.644205453	0.111111111	1.422	180.1577688	0	3	2.01	NA	12	7	13	0	21	6	6	1.2021	1.44504441	43.9488	1	1	1	1	1	0	0	0	1	0	0	0
1993	5,5-diethylbarbituric acid	CCC1(C(=O)NC(=O)NC1=O)CC	190	2206	http://goo.gl/mouej	W.E. Acree Jr. Data Collection 2011	1.03	1	0.58	1.12	1.3739	6.368	drug	20111213	11.89	15.9969237	-0.279896599	0.285267562	4.348650274	10.52100371	0.625	0.433	184.1927974	0	2	1.79	5	8	7	13	0	25	0	0	0.7447	0.55457809	44.2523	0	1	0	1	0	0	0	0	1	0	0	0
3446	camphor	O=C1CC2CCC1(C)C2(C)C	177.4	2441	http://dx.doi.org/10.1016/j.chroma.2012.02.043	T. Karunasekara. C.F. Poole. Determination of Descriptors for Fragrance Compounds by Gas Chromatography and Liquid-Liquid Partitioning Journal of Chromatography A (2012)	0.506	0.829	0	0.671	1.3161	5.043	fragrance	20120217	11.89	15.99491714	-0.29856032	0.139391303	5.046246752	10.55976768	0.9	2.127	152.233816	0	0	2.45	NA	2	5	12	0	27	0	0	1.9358	3.74732164	44.492	0	3	0	1	0	0	0	2	1	0	0	0
2150	chloral hydrate	ClC(Cl)(Cl)C(O)O	133.221	2606	http://goo.gl/mouej	W.E. Acree Jr. Data Collection 2011	0.814	0.96	0.59	0.56	0.875	4.369	organic	20111213	11.99668792	34.97085326	-0.383230924	0.316703489	5.021856412	10.20800169	1	0.802	165.4029166	0	1	1.13	2	0	4	6	0	10	0	0	0.8998	0.80964004	29.2457	0	0	0	0	0	0	0	0	0	0	0	0
2121	1,8-cineole	O2C1(CCC(CC1)C2(C)C)C	1.25	2656	http://goo.gl/mouej	W.E. Acree Jr. Data Collection 2011	0.383	0.33	0	0.76	1.425	4.688	organic	20111213	11.89	15.99491714	-0.368356063	0.137006991	6.627114189	9.398757983	1	2.595	154.2496975	0	0	2.45	NA	0	5	12	0	29	0	0	2.1479	4.61347441	45.8581	0	3	0	1	0	0	0	0	3	0	0	0
220	dibromomethane	BrCBr	-52.62	2916	http://goo.gl/mouej	W.E. Acree Jr. Data Collection 2011	0.71	0.69	0.11	0.07	0.5995	2.886	bromoalkane	20111213	11.99981917	78.91943323	-0.166165378	0.159215159	6.695198061	8.843647734	1	2.195	173.8336733	0	0	1.35	0	0	3	2	0	5	0	0	1.4959	2.23771681	22.0715	0	0	0	0	0	0	0	0	0	0	0	0
1452	2,6-dichlorobenzonitrile	N#Cc1c(Cl)cccc1Cl	144.12	2923	http://goo.gl/mouej	W.E. Acree Jr. Data Collection 2011	1.095	1.22	0	0.27	1.1159	5.573	aromatic nitrile	20111213	11.99855162	34.97015543	-0.25614004	0.156628544	4.629590659	9.63638695	0	2.989	172.0115519	0	0	1.9	NA	8	6	10	0	13	6	6	3.0377	9.22762129	41.4053	0	1	1	1	1	0	0	0	1	0	0	0
1566	4-phenylbutanoic acid	O=C(O)CCCc1ccccc1	50.75	4611	http://goo.gl/mouej	W.E. Acree Jr. Data Collection 2011	0.76	1.29	0.61	0.57	1.3544	6.204	aromatic carboxylic acid	20111213	11.85	15.99591968	-0.331565609	0.258902997	3.761818621	8.669137761	0.3	2.187	164.2014579	0	4	2.34	NA	6	9	12	0	24	6	6	2.3816	5.67201856	46.5676	1	1	1	1	1	0	0	0	1	0	0	0
1694	resorcinol	c1cc(cc(c1)O)O	110.75	4878	http://goo.gl/mouej	W.E. Acree Jr. Data Collection 2011	0.98	1.11	1.09	0.52	0.8338	4.618	benzenediol	20111213	11.99635523	15.99825889	-0.386584923	0.100771898	4.647300417	6.837259052	0	1.21	110.1108698	0	0	1.9	0	8	5	8	0	14	6	6	1.2952	1.67754304	29.4462	0	1	1	1	1	0	0	0	1	0	0	0
1713	2-hydroxybenzyl alcohol	OCc1ccccc1O	85.67	4962	http://goo.gl/mouej	W.E. Acree Jr. Data Collection 2011	0.998	1.14	0.62	0.72	0.9747	4.978	aromatic alkanol	20111213	11.99632006	15.9982593	-0.391095982	0.103537357	4.332402064	7.971381908	0.142857143	1.234	124.1374872	0	1	2.01	NA	7	6	9	0	17	6	6	0.9581	0.91795561	34.568	0	1	1	1	1	0	0	0	1	0	0	0
2112	salicylamide	O=C(c1ccccc1O)N	141	4963	http://goo.gl/mouej	W.E. Acree Jr. Data Collection 2011	1.16	1.58	0.61	0.51	1.0315	5.818	organic	20111213	11.9935119	15.99591919	-0.35965634	0.25406118	4.41090121	8.442130706	0	1.361	137.1362496	0	1	1.9	NA	10	6	10	0	17	6	6	0.5648	0.31899904	36.3327	0	1	1	1	1	0	0	0	1	0	0	0
2911	benzimidazole	c1ccc2c(c1)[nH]cn2	171	5593	http://precedings.nature.com/documents/4243/version/3	ONSChallenge Solubility Data	1.448	0.971	0.657	0.676	0.905	-123	organic solid	20120126	11.98851919	14.01435033	-0.301227679	0.141400304	6.288112782	8.203144871	0	1.317	118.1362022	0	0	2.01	0	9	5	10	0	15	10	9	1.3455	1.81037025	34.9685	0	2	2	1	1	0	0	1	1	0	0	0
180	tetrachloromethane	ClC(Cl)(Cl)Cl	-22.99	5730	http://goo.gl/mouej	W.E. Acree Jr. Data Collection 2011	0.46	0.38	0	0	0.7391	2.823	chloroalk_ne	20111213	11.99947308	34.97200596	-0.118298807	0.399312894	6.917584922	10.43944042	1	2.864	153.8224862	0	0	1.13	0	0	3	4	0	5	0	0	3.5846	12.84935716	26.849	0	0	0	0	0	0	0	0	0	0	0	0
1715	2-phenylethanol	c1ccc(cc1)CCO	-27	5830	http://goo.gl/mouej	W.E. Acree Jr. Data Collection 2011	0.811	0.86	0.31	0.65	1.0569	4.628	aromatic alkanol	20111213	11.99629191	15.99794303	-0.421193052	0.073520336	4.10661516	8.247255633	0.25	1.369	122.1646996	0	2	2.23	NA	6	7	9	0	19	6	6	1.5467	2.39228089	37.6285	0	1	1	1	1	0	0	0	1	0	0	0
4037	Aniline	C1=CC=C(C=C1)N	-6.07	5889	http://dx.doi.org/10.1016/j.tca.2014.08.024	Mikhail A. Varfolomeeva. Ilnaz T. Rakipova. William E. Acree Jr.. Michela Brumfieldb. Michael H. Abrahamc.Examination of Hydrogen Bonding Interactions between Dissolved Solutes and Alkylbenzene Solvents Based on Abraham Model Correlations Derived From Measured Enthalpies of Solvation. Thermochimica Acta. 2014	0.955	0.96	0.26	0.41	0.816	3.934	organic	20140902	11.99355101	14.00909937	-0.337083278	0.047020037	5.400922254	7.339644432	0	1.205	93.12670386	0	0	2.01	0	7	5	7	0	14	6	6	1.0834	1.17375556	30.7584	0	1	1	1	1	0	0	0	1	0	0	0
1882	phenylurea	O=C(Nc1ccccc1)N	147	5915	http://goo.gl/mouej	W.E. Acree Jr. Data Collection 2011	1.11	1.33	0.79	0.79	1.0726	6.332	urea	20111213	11.99351185	15.99491741	-0.280084257	0.295519006	4.108043082	8.315130949	0	0.398	136.1514886	0	2	1.9	0	10	7	10	0	18	6	6	0.7404	0.54819216	37.8169	0	1	1	1	1	0	0	0	1	0	0	0
189	hexachloroethane	ClC(Cl)(Cl)C(Cl)(Cl)Cl	187	5979	http://goo.gl/mouej	W.E. Acree Jr. Data Collection 2011	0.68	0.68	0	0	1.1248	4.718	chloroalk_ne	20111213	11.99870712	34.97395617	-0.136371354	0.357137434	8.035983758	12.67446586	1	3.882	236.7390973	0	1	1.02	2	0	4	7	0	8	0	0	3.3764	11.40007696	41.878	0	0	0	0	0	0	0	0	0	0	0	0
1403	phenacyl bromide	O=C(c1ccccc1)CBr	49.83	6023	http://goo.gl/mouej	W.E. Acree Jr. Data Collection 2011	1.059	1.44	0	0.44	1.189	-123	aromatic ketone	20111213	11.99884416	78.91851804	-0.292189474	0.179357767	5.214089571	9.068883757	0.125	2.474	199.0444053	0	2	2.12	NA	8	7	10	0	17	6	6	2.4604	6.05356816	44.3477	0	1	1	1	1	0	0	0	1	0	0	0
1897	4-methylbenzenesulfonamide	O=S(=O)(c1ccc(cc1)C)N	138.5	6033	http://goo.gl/mouej	W.E. Acree Jr. Data Collection 2011	1.1	1.55	0.55	0.87	1.238	6.469	sulfonamide	20111213	11.999	31.97274484	-0.249617163	0.26315374	6.038275094	10.72206655	0.142857143	0.918	171.2182161	0	1	1.79	NA	10	7	11	0	20	6	6	1.0214	1.04325796	43.2571	0	1	1	1	1	0	0	0	1	0	0	0
1543	4-chlorobenzoic acid	O=C(O)c1ccc(Cl)cc1	241.75	6079	http://goo.gl/mouej	W.E. Acree Jr. Data Collection 2011	0.84	1.02	0.63	0.27	1.0541	4.947	aromatic carboxylic acid	20111213	11.85	34.96885309	-0.327722416	0.290646452	4.103463642	8.406106015	0	2.259	156.5666025	0	1	1.9	NA	9	7	10	0	15	6	6	2.0988	4.40496144	37.6212	1	1	1	1	1	0	0	0	1	0	0	0
250	diiodomethane	ICI	5.78	6106	http://goo.gl/mouej	W.E. Acree Jr. Data Collection 2011	1.2	0.69	0.05	0.17	0.766	3.857	iodoalkane	20111213	11.99989469	126.905528	-0.137610148	0.115067843	10.13207934	13.42168297	1	2.595	267.8355634	0	0	1.35	0	0	3	2	0	5	0	0	2.2999	5.28954001	32.3923	0	0	0	0	0	0	0	0	0	0	0	0
258	dichlorobromomethane	BrC(Cl)Cl	-56.33	6119	http://goo.gl/mouej	W.E. Acree Jr. Data Collection 2011	0.593	0.69	0.1	0.04	0.6693	2.891	haloalkane	20111213	11.99947315	78.91833716	-0.15526478	0.271658081	6.517893129	9.640880363	1	2.412	163.8280798	0	0	1.24	0	0	3	3	0	5	0	0	1.821	3.316041	24.1727	0	0	0	0	0	0	0	0	0	0	0	0
246	2-iodopropane	IC(C)C	-90	6122	http://goo.gl/mouej	W.E. Acree Jr. Data Collection 2011	0.622	0.35	0	0.17	0.7895	2.9	iodoalkane	20111213	11.89	126.904473	-0.138201537	0.089601439	7.195878933	10.5336303	1	2.233	169.992266	0	0	1.68	3	0	3	3	0	11	0	0	2.2487	5.05665169	28.8091	0	0	0	0	0	0	0	0	0	0	0	0
295	1,2-difluorotetrachloroethane	ClC(Cl)(F)C(Cl)(Cl)F	26	6187	http://goo.gl/mouej	W.E. Acree Jr. Data Collection 2011	0.227	0.33	0	0.02	0.9154	3.03	haloalkane	20111213	11.99782584	34.97185353	-0.204981567	0.403673419	5.477270527	9.604260304	1	3.608	203.8300285	0	1	1.02	2	0	4	7	0	8	0	0	2.983	8.898289	32.2084	0	0	0	0	0	0	0	0	0	0	0	0
227	1-bromo-2-methylpropane	BrCC(C)C	-118	6307	http://goo.gl/mouej	W.E. Acree Jr. Data Collection 2011	0.337	0.37	0	0.12	0.8472	2.96	bromoalkane	20111213	11.89	78.91833716	-0.157474039	0.06465625	5.899175056	8.240005141	1	2.391	137.0179383	0	1	1.79	3	0	4	4	0	14	0	0	2.1829	4.76505241	28.0398	0	0	0	0	0	0	0	0	0	0	0	0
185	1,1,2-trichloroethane	C(C(Cl)Cl)Cl	-36.2	6326	http://goo.gl/mouej	W.E. Acree Jr. Data Collection 2011	0.5	0.68	0.13	0.13	0.7576	3.29	chloroalk_ne	20111213	11.99870712	34.97105679	-0.209781664	0.178202124	5.588727947	8.759502165	1	2.158	133.4041068	0	1	1.35	2	0	4	4	0	8	0	0	1.9555	3.82398025	25.7097	0	0	0	0	0	0	0	0	0	0	0	0
2391	tetrabromoethane	BrC(Br)C(Br)Br	0	6339	http://dx.doi.org/10.1021/ci049943w	Jes?s Jover; Ram?n Bosque; and Joaquim Sales. 2004. Determination of Abraham Solute Parameters from Molecular Structure. J. Chem. Inf. Comput. Sci. 44 (3)	1.19	0.94	0	0	1.0474	-123	organic	20040417	11.99890714	78.92138648	-0.154690448	0.198969794	8.882918171	13.21163423	1	3.928	345.6514652	0	1	1.24	2	0	4	5	0	8	0	0	3.2452	10.53132304	42.0302	0	0	0	0	0	0	0	0	0	0	0	0
186	1,1,2,2-tetrachloroethane	ClC(Cl)C(Cl)Cl	-43.45	6342	http://goo.gl/mouej	W.E. Acree Jr. Data Collection 2011	0.6	0.76	0.16	0.12	0.88	3.803	chloroalk_ne	20111213	11.99870712	34.97200613	-0.173516399	0.23259262	6.567985974	9.741581728	1	2.576	167.8491036	0	1	1.24	2	0	4	5	0	8	0	0	2.3992	5.75616064	30.7638	0	0	0	0	0	0	0	0	0	0	0	0
3450	alpha-pinene	CC1=CCC2CC1C2(C)C	-59.58	6402	http://dx.doi.org/10.1016/j.chroma.2012.02.043	T. Karunasekara. C.F. Poole. Determination of Descriptors for Fragrance Compounds by Gas Chromatography and Liquid-Liquid Partitioning Journal of Chromatography A (2012)	0.441	0.19	0	0.225	1.2574	4.348	fragrance	20120217	11.89	12.11015511	-0.153423378	0.069300431	6.577301475	9.816076602	0.8	4.177	136.234411	0	0	2.56	NA	2	5	11	0	26	0	0	2.8728	8.25297984	44.7223	0	3	0	1	0	0	1	0	2	0	0	0
1833	3-methylindole	Cc1c[nH]c2c1cccc2	96.17	6480	http://goo.gl/mouej	W.E. Acree Jr. Data Collection 2011	1.2	1.06	0.44	0.22	1.087	6.114	nitrogen-neterocyclic	20111213	11.85	14.00307859	-0.264129013	0.146063396	6.210836449	9.068633491	0.111111111	2.356	131.1747931	0	0	2.34	NA	9	6	11	0	19	10	9	2.6097	6.81053409	42.1857	0	2	2	1	1	0	0	1	1	0	0	0
1487	2,6-dimethylaniline	Nc1c(cccc1C)C	10.55	6630	http://goo.gl/mouej	W.E. Acree Jr. Data Collection 2011	0.972	0.9	0.05	0.49	1.098	-123	aromatic amine	20111213	11.89	14.00307807	-0.302035378	0.0746196	6.035921844	8.590887707	0.25	1.657	121.1799387	0	0	2.23	NA	7	5	9	0	20	6	6	2.0558	4.22631364	40.8408	0	1	1	1	1	0	0	0	1	0	0	0
2450	hexamethylbenzene	c1(c(c(c(c(c1C)C)C)C)C)C	164.88	6642	http://dx.doi.org/10.1021/ci049943w	Jes?s Jover; Ram?n Bosque; and Joaquim Sales. 2004. Determination of Abraham Solute Parameters from Molecular Structure. J. Chem. Inf. Comput. Sci. 44 (3)	0.95	0.72	0	0.28	1.1748	-123	organic	20040417	11.89	12.11019763	-0.151682587	0.068570113	6.785002961	9.55084706	0.5	4.644	162.2717643	0	0	2.78	NA	6	6	12	0	30	6	6	4.7472	22.53590784	56.3052	0	1	1	1	1	0	0	0	1	0	0	0
1544	2-bromobenzoic acid	O=C(O)c1ccccc1Br	148.25	6674	http://goo.gl/mouej	W.E. Acree Jr. Data Collection 2011	1	1	0.64	0.53	1.107	5.454	aromatic carboxylic acid	20111213	11.99884721	78.91851804	-0.327679976	0.292282785	4.431463843	10.18768445	0	2.435	201.0171929	0	1	1.9	NA	9	6	10	0	15	6	6	2.1828	4.76461584	40.4392	1	1	1	1	1	0	0	0	1	0	0	0
1547	2-iodobenzoic acid	O=C(O)c1ccccc1I	162.38	6675	http://goo.gl/mouej	W.E. Acree Jr. Data Collection 2011	1.31	1.27	0.74	0.46	1.1899	6.364	aromatic carboxylic acid	20111213	11.99891116	126.9045784	-0.327695437	0.291676434	4.717714182	12.47768266	0	2.705	248.0181379	0	1	1.9	NA	9	6	10	0	15	6	6	2.0126	4.05055876	45.2245	1	1	1	1	1	0	0	0	1	0	0	0
1582	5-bromosalicylic acid	Brc1cc(C(=O)O)c(O)cc1	168	6706	http://goo.gl/mouej	W.E. Acree Jr. Data Collection 2011	1.497	1.07	0.62	0.43	1.1654	6.346	aromatic carboxylic acid	20111213	11.85	78.91833725	-0.359635408	0.293286651	4.295712939	9.841730417	0	2.458	217.0165978	0	1	1.79	NA	10	6	11	0	16	6	6	1.9154	3.66875716	42.1333	1	1	1	1	1	0	0	0	1	0	0	0
1700	1-naphthol	Oc2cccc1ccccc12	95.5	6739	http://goo.gl/mouej	W.E. Acree Jr. Data Collection 2011	1.52	1.1	0.66	0.34	1.1441	6.284	naphthol derivatives	20111213	11.85	15.99491715	-0.3597982	0.199570562	5.249776869	9.121535189	0	2.882	144.1702899	0	0	2.45	0	11	6	12	0	19	11	10	2.471	6.105841	44.2023	0	2	2	1	1	0	0	0	2	0	0	0
2859	2-phenylbutyric acid	O=C(O)C(c1ccccc1)CC	47.5	6745	http://precedings.nature.com/documents/4243/version/3	ONSChallenge Solubility Data	0.884	0.984	0.04	0.594	1.354	-123	organic solid	20120126	11.89	15.99591966	-0.331094073	0.266418297	4.353603259	9.30821876	0.3	2.232	164.2014579	0	3	2.34	NA	6	7	12	0	24	6	6	2.3879	5.70206641	46.5411	1	1	1	1	1	0	0	0	1	0	0	0
741	toluene-2,6-diisocyanate	O=C=Nc1cccc(N=C=O)c1C	17.1	6773	http://goo.gl/mouej	W.E. Acree Jr. Data Collection 2011	1.09	1.36	0	0.45	1.2841	6.05	isocyanate	20111213	11.89	15.99592118	-0.261425973	0.33841566	3.397546875	9.014742956	0.111111111	4.776	174.1564839	0	2	2.01	NA	12	9	13	0	19	6	6	2.0368	4.14855424	45.2148	0	1	1	1	1	0	0	0	1	0	0	0
1828	quinoline	n1cccc2ccccc12	-14.89	6780	http://goo.gl/mouej	W.E. Acree Jr. Data Collection 2011	1.268	0.97	0	0.54	1.0443	5.457	nitrogen-neterocyclic	20111213	11.85	14.00307859	-0.255669451	0.189533722	6.565449149	8.787248041	0	2.125	129.1589116	0	0	2.34	NA	10	6	11	0	17	11	10	2.0163	4.06546569	39.9793	0	2	2	1	1	0	0	0	2	0	0	0
1503	2-nitroanisole	[O-][N+](=O)c1ccccc1OC	9.97	6781	http://goo.gl/mouej	W.E. Acree Jr. Data Collection 2011	0.968	1.34	0	0.38	1.0902	-123	aromatic nitro	20111213	11.99632	15.99870399	-0.375253365	0.156420657	3.730986824	7.998024768	0.142857143	1.829	153.1356545	0	2	1.79	0	10	6	11	0	18	6	6	1.708	2.917264	39.8459	0	1	1	1	1	0	0	0	1	0	0	0
2627	2-methylnaphthalene	c12ccccc1ccc(c2)C	33.7	6788	http://dx.doi.org/10.1021/ci049943w	Jes?s Jover; Ram?n Bosque; and Joaquim Sales. 2004. Determination of Abraham Solute Parameters from Molecular Structure. J. Chem. Inf. Comput. Sci. 44 (3)	1.304	0.92	0	0.2	1.0113	-123	organic	20040417	11.89	12.11017617	-0.154889861	0.065520645	6.090123302	9.180137444	0.090909091	3.725	142.1975024	0	0	2.67	NA	10	7	12	0	21	11	10	3.2246	10.39804516	47.5494	0	2	2	1	1	0	0	0	2	0	0	0
2918	biphenyl	c1cc(ccc1)c2ccccc2	69.64	6828	http://precedings.nature.com/documents/4243/version/3	ONSChallenge Solubility Data	1.127	0.858	0	0.189	1.324	-123	organic solid	20120126	11.85	12.1501417	-0.187042024	0.115252951	6.636898438	9.413782975	0	3.962	154.2082383	0	1	2.78	0	12	8	13	0	22	12	12	3.3484	11.21178256	51.1942	0	2	2	2	2	0	0	0	2	0	0	0
1386	propiophenone	CCC(=O)c1ccccc1	18.4	6881	http://goo.gl/mouej	W.E. Acree Jr. Data Collection 2011	0.804	1.026	0	0.51	1.1548	-123	aromatic ketone	20111213	11.85	15.9949169	-0.293731446	0.162404391	4.750213836	8.623762489	0.222222222	2.152	134.1754355	0	2	2.34	NA	8	7	10	0	20	6	6	2.2368	5.00327424	41.0877	0	1	1	1	1	0	0	0	1	0	0	0
4049	Methyl benzoate	COC(=O)C1=CC=CC=C1	-12.75	6883	http://dx.doi.org/10.1016/j.tca.2014.08.024	Mikhail A. Varfolomeeva. Ilnaz T. Rakipova. William E. Acree Jr.. Michela Brumfieldb. Michael H. Abrahamc.Examination of Hydrogen Bonding Interactions between Dissolved Solutes and Alkylbenzene Solvents Based on Abraham Model Correlations Derived From Measured Enthalpies of Solvation. Thermochimica Acta. 2014	0.733	0.85	0	0.46	1.0726	4.704	organic	20140902	11.85	15.99591867	-0.315169914	0.292981286	4.356710941	8.233862407	0.125	1.958	136.1482231	0	2	2.12	NA	9	7	10	0	18	6	6	1.6854	2.84057316	37.5855	0	1	1	1	1	0	0	0	1	0	0	0
1415	ethyl benzoate	O=C(OCC)c1ccccc1	-34	6897	http://goo.gl/mouej	W.E. Acree Jr. Data Collection 2011	0.689	0.85	0	0.46	1.2135	5.075	aromatic ester	20111213	11.85	15.99591917	-0.312116073	0.293238108	4.513899329	8.389461307	0.222222222	2.381	150.1748405	0	3	2.23	NA	9	8	11	0	21	6	6	2.0342	4.13796964	42.3335	0	1	1	1	1	0	0	0	1	0	0	0
1848	benzotriazole	Cc1[nH]c2ccccc2n1	98.33	6950	http://goo.gl/mouej	W.E. Acree Jr. Data Collection 2011	1.473	1.46	0.67	0.48	0.8642	5.669	nitrogen-neterocyclic	20111213	11.98848879	14.014351	-0.298244808	0.143420291	5.790556788	8.51751684	0.125	1.553	132.1628196	0	0	2.12	2	9	6	11	0	18	10	9	1.6477	2.71491529	39.8835	0	2	2	1	1	0	0	1	1	0	0	0
1626	2-bromophenol	Oc1ccccc1Br	5.3	6974	http://goo.gl/mouej	W.E. Acree Jr. Data Collection 2011	1.037	0.85	0.35	0.3	0.9501	4.802	phenol derivative	20111213	11.99885125	78.91851801	-0.358730749	0.134325743	5.372434161	9.596595626	0	2.414	173.007052	0	0	1.9	0	7	5	8	0	13	6	6	2.311	5.340721	35.3749	0	1	1	1	1	0	0	0	1	0	0	0
755	1,2,4-trimethylbenzene	c1c(ccc(c1C)C)C	-43.9	6977	http://goo.gl/mouej	W.E. Acree Jr. Data Collection 2011	0.677	0.56	0	0.19	1.1391	4.441	alkylbenzene	20111213	11.89	12.11013444	-0.155065686	0.065313142	5.997829407	8.444013695	0.333333333	3.333	120.1919121	0	0	2.45	NA	6	6	9	0	21	6	6	3.2886	10.81488996	41.1816	0	1	1	1	1	0	0	0	1	0	0	0
758	1,2,4,5-tetramethylbenzene	c1c(c(cc(c1C)C)C)C	79.43	6999	http://goo.gl/mouej	W.E. Acree Jr. Data Collection 2011	0.739	0.6	0	0.19	1.28	5.029	alkylbenzene	20111213	11.89	12.11015511	-0.153431754	0.066858297	6.312699899	8.607294594	0.4	3.77	134.2185295	0	0	2.56	NA	6	6	10	0	24	6	6	3.7748	14.24911504	46.2228	0	1	1	1	1	0	0	0	1	0	0	0
1874	allyl methacrylate	O=C(OCC=C)C(=C)C	-65	7003	http://goo.gl/mouej	W.E. Acree Jr. Data Collection 2011	0.29	0.57	0	0.54	1.0833	3.741	methacrylate	20111213	11.89	15.99591816	-0.307951809	0.288610877	4.38336968	7.403015795	0.285714286	1.329	126.1533687	0	4	2.01	3	5	7	8	0	19	0	0	1.7819	3.17516761	35.5803	0	0	0	0	0	0	0	0	0	0	0	0
1583	5-nitrosalicylic acid	O=C(O)c1cc(ccc1O)[N+]([O-])=O	230.75	7042	http://goo.gl/mouej	W.E. Acree Jr. Data Collection 2011	1.33	1.23	0.82	0.47	1.1646	6.305	aromatic carboxylic acid	20111213	11.999	16.01706918	-0.359639954	0.293321498	3.691969141	8.433633692	0	1.552	183.1185829	0	2	1.57	NA	13	7	13	0	18	6	6	1.0614	1.12656996	41.8352	1	1	1	1	1	0	0	0	1	0	0	0
458	isobutyl isobutanoate	O=C(OCC(C)C)C(C)C	-80.57	7073	http://goo.gl/mouej	W.E. Acree Jr. Data Collection 2011	0	0.5	0	0.47	1.3102	3.885	ester	20111213	11.89	15.99591866	-0.315188016	0.26407278	4.350495003	7.416326936	0.875	1.865	144.2117491	0	4	2.12	3	3	7	9	0	26	0	0	2.3423	5.48636929	40.3582	0	0	0	0	0	0	0	0	0	0	0	0
1872	butyl methacrylate	O=C(OCCCC)C(=C)C	-66.67	7076	http://goo.gl/mouej	W.E. Acree Jr. Data Collection 2011	0.149	0.57	0	0.45	1.268	-123	methacrylate	20111213	11.89	15.99591866	-0.312098552	0.288316395	4.401572522	7.42117898	0.625	2.064	142.1958676	0	5	2.12	4	5	8	9	0	24	0	0	2.4938	6.21903844	40.2908	0	0	0	0	0	0	0	0	0	0	0	0
760	tert-butylbenzene	c1ccccc1C(C)(C)C	-58.33	7088	http://goo.gl/mouej	W.E. Acree Jr. Data Collection 2011	0.619	0.49	0	0.18	1.28	4.413	alkylbenzene	20111213	11.89	12.11015511	-0.146476341	0.077884161	6.63629473	9.544958388	0.4	3.839	134.2185295	0	1	2.56	NA	6	6	10	0	24	6	6	3.2304	10.43548416	44.7239	0	1	1	1	1	0	0	0	1	0	0	0
825	trifluoromethylbenzene	c1ccc(cc1)C(F)(F)F	-28.37	7090	http://goo.gl/mouej	W.E. Acree Jr. Data Collection 2011	0.225	0.48	0	0.11	0.91	2.894	haloaromatic	20111213	11.99749682	19.00125172	-0.186178425	0.436741902	3.421504849	7.364383353	0.142857143	2.947	146.1100647	0	1	1.9	NA	6	6	10	0	15	6	6	2.7723	7.68564729	32.0317	0	1	1	1	1	0	0	0	1	0	0	0
1893	benzenesulfonamide	O=S(=O)(N)c1ccccc1	151.67	7092	http://goo.gl/mouej	W.E. Acree Jr. Data Collection 2011	1.13	1.55	0.55	0.8	1.097	5.977	sulfonamide	20111213	11.85	31.97207148	-0.224902309	0.238366284	6.70909375	10.57524186	0	0.481	157.1915987	0	1	1.68	0	10	6	10	0	17	6	6	0.5352	0.28643904	38.2159	0	1	1	1	1	0	0	0	1	0	0	0
753	isopropylbenzene	CC(C)c1ccccc1	-96	7128	http://goo.gl/mouej	W.E. Acree Jr. Data Collection 2011	0.602	0.49	0	0.16	1.139	4.084	alkylbenzene	20111213	11.85	12.15009716	-0.201710392	0.098690713	6.07534375	8.776026304	0.333333333	3.427	120.1919121	0	1	2.45	NA	6	6	9	0	21	6	6	3.0242	9.14578564	40.2488	0	1	1	1	1	0	0	0	1	0	0	0
2102	alpha-methylstyrene	CC(=C)c1ccccc1	-23.07	7129	http://goo.gl/mouej	W.E. Acree Jr. Data Collection 2011	0.851	0.64	0	0.19	1.096	4.292	organic	20111213	11.85	12.15009716	-0.189348988	0.112404742	6.119829819	8.955621608	0.111111111	3.351	118.1760306	0	1	2.45	NA	8	6	9	0	19	6	6	2.8281	7.99814961	40.0263	0	1	1	1	1	0	0	0	1	0	0	0
1714	1-phenylethanol	CC(c1ccccc1)O	16.67	7131	http://goo.gl/mouej	W.E. Acree Jr. Data Collection 2011	0.823	0.819	0.351	0.648	1.0569	4.428	aromatic alkanol	20111213	11.99629191	15.99794303	-0.412824389	0.101527172	4.897683495	8.364880599	0.25	1.737	122.1646996	0	1	2.23	NA	6	6	9	0	19	6	6	1.603	2.569609	37.2921	0	1	1	1	1	0	0	0	1	0	0	0
1385	acetophenone	CC(=O)c1ccccc1	19.73	7132	http://goo.gl/mouej	W.E. Acree Jr. Data Collection 2011	0.818	1.01	0	0.48	1.0139	4.501	aromatic ketone	20111213	11.85	15.99491665	-0.294027609	0.15961117	4.435840236	8.312158351	0.125	1.899	120.1488181	0	1	2.23	NA	8	6	9	0	17	6	6	1.5699	2.46458601	36.4608	0	1	1	1	1	0	0	0	1	0	0	0
1499	nitrobenzene	c1ccc(cc1)[N+](=O)[O-]	5.67	7138	http://goo.gl/mouej	W.E. Acree Jr. Data Collection 2011	0.871	1.11	0	0.28	0.8906	4.557	aromatic nitro	20111213	11.999	16.00115119	-0.178328265	0.126539623	3.593582075	7.448382661	0	1.914	123.1096322	0	1	1.79	0	9	6	9	0	14	6	6	1.7244	2.97355536	33.3827	0	1	1	1	1	0	0	0	1	0	0	0
2866	3-methylbenzoic acid	O=C(O)c1cc(ccc1)C	109.92	7140	http://precedings.nature.com/documents/4243/version/3	ONSChallenge Solubility Data	0.936	0.914	0.535	0.415	1.073	-123	organic solid	20120126	11.89	15.99591866	-0.327722391	0.290647354	4.120932224	8.211510018	0.125	2.074	136.1482231	0	1	2.12	NA	9	6	10	0	18	6	6	1.9206	3.68870436	37.8576	1	1	1	1	1	0	0	0	1	0	0	0
2865	3-hydroxybenzoic acid	O=C(O)c1cc(O)ccc1	202.33	7142	http://precedings.nature.com/documents/4243/version/3	ONSChallenge Solubility Data	1.18	1.83	1.127	0.502	0.99	-123	organic solid	20120126	11.85	15.99691994	-0.360431409	0.29073297	4.071743715	8.03947153	0	1.231	138.1210106	0	1	1.9	NA	10	6	10	0	16	6	6	1.167	1.361889	34.5105	1	1	1	1	1	0	0	0	1	0	0	0
1480	3-nitroaniline	O=[N+]([O-])c1cccc(N)c1	113.38	7145	http://goo.gl/mouej	W.E. Acree Jr. Data Collection 2011	1.2	1.71	0.4	0.35	0.9904	5.88	aromatic amine	20111213	11.85	15.99591968	-0.302413499	0.223058439	3.661706347	7.778886041	0	1.097	138.1242762	0	1	1.68	0	10	6	10	0	16	6	6	0.9778	0.95609284	38.0831	0	1	1	1	1	0	0	0	1	0	0	0
1506	1,3-dinitrobenzene	c1cc(cc(c1)[N+](=O)[O-])[N+](=O)[O-]	89.25	7172	http://goo.gl/mouej	W.E. Acree Jr. Data Collection 2011	1.15	1.6	0	0.47	1.0648	5.903	aromatic nitro	20111213	11.999	16.0016763	-0.1783205	0.129935518	3.66790625	7.750643414	0	1.806	168.1072045	0	2	1.46	0	12	7	12	0	16	6	6	1.6188	2.62051344	40.7074	0	1	1	1	1	0	0	0	1	0	0	0
1435	methyl 4-hydroxybenzoate	COC(=O)c1ccc(cc1)O	129.43	7176	http://goo.gl/mouej	W.E. Acree Jr. Data Collection 2011	0.9	1.37	0.69	0.45	1.1313	5.716	aromatic ester	20111213	11.99629188	15.99870337	-0.386797686	0.292982528	4.371411423	8.27031898	0.125	1.552	152.147628	0	2	2.01	NA	10	8	11	0	19	6	6	1.418	2.010724	39.2796	0	1	1	1	1	0	0	0	1	0	0	0
771	4-isopropyltoluene	c1cc(ccc1C(C)C)C	-68.18	7183	http://goo.gl/mouej	W.E. Acree Jr. Data Collection 2011	0.607	0.49	0	0.19	1.28	4.59	alkylbenzene	20111213	11.89	12.11015511	-0.155199322	0.065208904	5.91898241	8.915569609	0.4	3.864	134.2185295	0	1	2.56	NA	6	7	10	0	24	6	6	3.5104	12.32290816	45.29	0	1	1	1	1	0	0	0	1	0	0	0
1536	4-methylbenzoic acid	Cc1ccc(cc1)C(=O)O	180.2	7190	http://goo.gl/mouej	W.E. Acree Jr. Data Collection 2011	0.73	0.93	0.62	0.42	1.0726	4.89	aromatic carboxylic acid	20111213	11.9962919	15.99825971	-0.346693992	0.309626847	4.081635543	8.05432266	0.125	2.074	136.1482231	0	1	2.12	NA	9	7	10	0	18	6	6	1.9206	3.68870436	37.8576	1	1	1	1	1	0	0	0	1	0	0	0
1585	terephthalic acid	c1cc(ccc1C(=O)O)C(=O)O	300	7208	http://goo.gl/mouej	W.E. Acree Jr. Data Collection 2011	1.1	1.21	1.03	0.56	1.147	6.2	aromatic carboxylic acid	20111213	11.99629186	15.99928583	-0.34673159	0.309702963	4.093023438	8.104861206	0	1.252	166.1311514	0	2	1.9	NA	12	8	12	0	18	6	6	1.0388	1.07910544	39.5748	2	1	1	1	1	0	0	0	1	0	0	0
1507	1,4-dinitrobenzene	O=[N+]([O-])c1ccc([N+]([O-])=O)cc1	173.67	7211	http://goo.gl/mouej	W.E. Acree Jr. Data Collection 2011	1.13	1.63	0	0.46	1.0648	5.796	aromatic nitro	20111213	11.85	15.99792473	-0.127714958	0.217802074	3.63025	7.644306922	0	1.806	168.1072045	0	2	1.46	0	12	8	12	0	16	6	6	1.6188	2.62051344	40.7074	0	1	1	1	1	0	0	0	1	0	0	0
748	ethylbenzene	CCc1ccccc1	-94.95	7219	http://goo.gl/mouej	W.E. Acree Jr. Data Collection 2011	0.613	0.51	0	0.15	0.9982	3.778	alkylbenzene	20111213	11.85	12.15008271	-0.203198289	0.097083738	5.447589124	8.15291271	0.25	2.923	106.1652947	0	1	2.34	NA	6	6	8	0	18	6	6	2.7724	7.68620176	35.7002	0	1	1	1	1	0	0	0	1	0	0	0
2338	styrene	C=Cc1ccccc1	-31	7220	http://dx.doi.org/10.1021/ci049943w	Jes?s Jover; Ram?n Bosque; and Joaquim Sales. 2004. Determination of Abraham Solute Parameters from Molecular Structure. J. Chem. Inf. Comput. Sci. 44 (3)	0.849	0.65	0	0.16	0.7832	-123	organic	20040417	11.85	12.15008271	-0.190795161	0.110676443	5.479089174	8.319830065	0	2.959	104.1494132	0	1	2.34	NA	8	6	8	0	16	6	6	2.3817	5.67249489	35.7443	0	1	1	1	1	0	0	0	1	0	0	0
1764	4-vinylpyridine	C=Cc1ccncc1	-40.269	7221	http://goo.gl/mouej	W.E. Acree Jr. Data Collection 2011	0.826	0.94	0	0.58	0.9141	4.23	pyridine derivative	20111213	11.85	14.00307759	-0.263997979	0.120500655	5.458243859	8.234902461	0	1.707	105.1374398	0	1	2.12	5	8	6	8	0	15	6	6	1.2311	1.51560721	33.5874	0	1	1	1	1	0	0	0	1	0	0	0
1496	benzylamine	c1ccc(cc1)CN	-12.5	7223	http://goo.gl/mouej	W.E. Acree Jr. Data Collection 2011	0.829	0.77	0.15	0.72	0.9571	4.385	phenylalkaneamine	20111213	11.993512	14.00909993	-0.358228541	0.050751506	5.079787018	8.045880605	0.142857143	1.144	107.1533213	0	1	2.12	NA	6	6	8	1	17	6	6	0.9359	0.87590881	34.5314	0	1	1	1	1	0	0	0	1	0	0	0
4009	Benzonitrile	C1=CC=C(C=C1)C#N	-12.93	7224	http://dx.doi.org/10.1016/j.tca.2014.08.024	Mikhail A. Varfolomeeva. Ilnaz T. Rakipova. William E. Acree Jr.. Michela Brumfieldb. Michael H. Abrahamc.Examination of Hydrogen Bonding Interactions between Dissolved Solutes and Alkylbenzene Solvents Based on Abraham Model Correlations Derived From Measured Enthalpies of Solvation. Thermochimica Acta. 2014	0.742	1.11	0	0.33	0.871	4.039	organic	20140902	11.95303954	14.04995692	-0.423213235	0.319347792	4.087913741	7.68038143	0	1.745	103.1215583	0	0	2.12	NA	8	6	8	0	13	6	6	1.7089	2.92033921	31.7957	0	1	1	1	1	0	0	0	1	0	0	0
1489	N-methylaniline	CNc1ccccc1	-57	7234	http://goo.gl/mouej	W.E. Acree Jr. Data Collection 2011	0.948	0.9	0.17	0.43	0.9571	4.478	aromatic amine	20111213	11.85	14.00307759	-0.291515156	0.138258793	5.280089347	7.987560263	0.142857143	1.668	107.1533213	0	1	2.12	0	7	6	8	0	17	6	6	1.6387	2.68533769	36.2518	0	1	1	1	1	0	0	0	1	0	0	0
2099	cyclohexanone oxime	ON=C1CCCCC1	89.5	7236	http://goo.gl/mouej	W.E. Acree Jr. Data Collection 2011	0.58	0.9	0.33	0.61	0.9609	4.32	organic	20111213	11.9	15.99491664	-0.266743297	0.120795989	4.010934969	7.641665813	0.833333333	1.163	113.1578718	0	0	1.9	0	3	6	8	0	19	0	0	0.8723	0.76090729	32.0691	0	1	0	1	0	0	0	0	1	0	0	0
1359	anisole	COc1ccccc1	-37.12	7238	http://goo.gl/mouej	W.E. Acree Jr. Data Collection 2011	0.708	0.75	0	0.29	0.916	3.89	aromatic ether	20111213	11.85	15.99491639	-0.348675805	0.180988688	4.660590003	7.380905988	0.142857143	1.937	108.1380822	0	1	2.12	0	7	6	8	0	16	6	6	1.8136	3.28914496	32.5212	0	1	1	1	1	0	0	0	1	0	0	0
1722	phenyl methyl sulfide	S(c1ccccc1)C	-15	7239	http://goo.gl/mouej	W.E. Acree Jr. Data Collection 2011	1.063	0.68	0	0.32	1.0208	4.663	aromatic sulfide	20111213	11.99848353	31.97267713	-0.195581671	0.053061485	6.697772754	9.878628259	0.142857143	2.764	124.2047623	0	1	2.12	0	6	6	8	0	16	6	6	2.3718	5.62543524	38.9645	0	1	1	1	1	0	0	0	1	0	0	0
1763	2-vinylpyridine	n1ccccc1C=C	-50	7240	http://goo.gl/mouej	W.E. Acree Jr. Data Collection 2011	0.847	0.85	0	0.6	0.9141	4.18	pyridine derivative	20111213	11.79	14.00307762	-0.281854341	0.141593346	5.366772105	7.964880538	0	1.374	105.1374398	0	1	2.12	7	8	6	8	0	15	6	6	1.6596	2.75427216	33.2154	0	1	1	1	1	0	0	0	1	0	0	0
2456	m-methylstyrene	C=Cc1cc(ccc1)C	-84.77	7248	http://dx.doi.org/10.1021/ci049943w	Jes?s Jover; Ram?n Bosque; and Joaquim Sales. 2004. Determination of Abraham Solute Parameters from Molecular Structure. J. Chem. Inf. Comput. Sci. 44 (3)	0.866	0.65	0	0.18	0.8811	-123	organic	20040417	11.89	12.11013444	-0.154908689	0.065449263	5.557681954	8.612756867	0.111111111	3.396	118.1760306	0	1	2.45	NA	8	6	9	0	19	6	6	2.8679	8.22485041	40.7855	0	1	1	1	1	0	0	0	1	0	0	0
1443	methyl phenylacetate	O=C(OC)Cc1ccccc1	-11.669	7278	http://goo.gl/mouej	W.E. Acree Jr. Data Collection 2011	0.703	1.13	0	0.38	1.2135	-123	aromatic ester	20111213	11.85	15.99591917	-0.318740698	0.265631942	4.196415125	8.504672089	0.222222222	1.77	150.1748405	0	3	2.23	NA	6	8	11	0	21	6	6	1.7202	2.95908804	42.1347	0	1	1	1	1	0	0	0	1	0	0	0
1883	1-phenyl-3,3-dimethylurea	O=C(Nc1ccccc1)N(C)C	133.83	7279	http://goo.gl/mouej	W.E. Acree Jr. Data Collection 2011	1.05	1.59	0.41	0.9	1.3544	6.812	urea	20111213	11.99345112	15.99491792	-0.28064466	0.278564524	4.736791401	8.629507829	0.222222222	1.058	164.2047235	0	3	2.12	0	10	8	12	0	24	6	6	1.1522	1.32756484	47.6103	0	1	1	1	1	0	0	0	1	0	0	0
1870	N-phenylurethane	O=C(OCC)Nc1ccccc1	53	7310	http://goo.gl/mouej	W.E. Acree Jr. Data Collection 2011	0.937	1.34	0.36	0.55	1.3133	6.26	urethane	20111213	11.85	15.99592018	-0.302886281	0.341719751	4.269853413	8.416551947	0.222222222	1.87	165.1894844	0	4	2.12	2	10	9	12	0	23	6	6	1.9424	3.77291776	45.5118	0	1	1	1	1	0	0	0	1	0	0	0
2185	2-phenylethylbromide	BrCCc1ccccc1	-60.85	7383	http://goo.gl/mouej	W.E. Acree Jr. Data Collection 2011	0.974	0.94	0	0.3	1.173	-123	organic	20111213	11.85	78.91833722	-0.202702402	0.097667974	6.56221878	8.924565014	0.25	3.181	185.0608819	0	2	2.23	NA	6	7	9	0	18	6	6	2.8958	8.38565764	43.663	0	1	1	1	1	0	0	0	1	0	0	0
752	propylbenzene	c1ccccc1CCC	-99.62	7385	http://goo.gl/mouej	W.E. Acree Jr. Data Collection 2011	0.604	0.5	0	0.15	1.139	4.23	alkylbenzene	20111213	11.89	12.11013444	-0.168641169	0.051888939	5.278810036	8.444005777	0.333333333	3.492	120.1919121	0	2	2.45	NA	6	7	9	0	21	6	6	3.2286	10.42385796	40.3012	0	1	1	1	1	0	0	0	1	0	0	0
739	phenyl isocyanate	O=C=N/c1ccccc1	-33	7389	http://goo.gl/mouej	W.E. Acree Jr. Data Collection 2011	0.787	0.95	0	0.3	0.9298	4.26	isocyanate	20111213	11.85	15.9949169	-0.260468794	0.337369227	3.272794189	7.781109085	0	3.286	119.1209632	0	1	2.01	0	9	7	9	0	14	6	6	1.6903	2.85711409	33.1158	0	1	1	1	1	0	0	0	1	0	0	0
1360	ethyl phenyl ether	O(c1ccccc1)CC	-29.83	7391	http://goo.gl/mouej	W.E. Acree Jr. Data Collection 2011	0.681	0.7	0	0.32	1.0569	4.242	aromatic ether	20111213	11.89	15.99491664	-0.345726209	0.124255373	4.882114107	7.657007406	0.25	2.36	122.1646996	0	2	2.23	2	7	7	9	0	19	6	6	2.1624	4.67597376	37.2692	0	1	1	1	1	0	0	0	1	0	0	0
1561	4-methoxyphenylacetic acid	O=C(O)Cc1ccc(OC)cc1	87	7406	http://goo.gl/mouej	W.E. Acree Jr. Data Collection 2011	0.88	1.21	0.56	0.73	1.2722	-123	aromatic carboxylic acid	20111213	11.85	15.99692145	-0.348743468	0.263301577	3.899216083	8.489384312	0.222222222	1.364	166.1742454	0	3	2.12	NA	7	9	12	0	22	6	6	1.4528	2.11062784	43.8288	1	1	1	1	1	0	0	0	1	0	0	0
757	butylbenzene	c1ccccc1CCCC	-87.96	7419	http://goo.gl/mouej	W.E. Acree Jr. Data Collection 2011	0.6	0.51	0	0.15	1.28	4.73	alkylbenzene	20111213	11.89	12.11015511	-0.170546908	0.049833586	5.198159737	8.601194033	0.4	4.061	134.2185295	0	3	2.56	NA	6	8	10	0	24	6	6	3.6848	13.57775104	44.9022	0	1	1	1	1	0	0	0	1	0	0	0
2188	3-phenyl-1-propylchloride	ClCCCc1ccccc1	150.931	7420	http://goo.gl/mouej	W.E. Acree Jr. Data Collection 2011	0.794	0.9	0	0.24	1.262	-123	organic	20111213	11.85	34.96885307	-0.203329122	0.097018523	5.325143839	8.70664253	0.333333333	3.201	154.6369089	0	3	2.34	NA	6	8	10	0	21	6	6	3.2075	10.28805625	45.2805	0	1	1	1	1	0	0	0	1	0	0	0
762	1,4-diethylbenzene	c1cc(ccc1CC)CC	-42.94	7448	http://goo.gl/mouej	W.E. Acree Jr. Data Collection 2011	0.645	0.5	0	0.18	1.28	4.732	alkylbenzene	20111213	11.89	12.11015511	-0.156964492	0.065318248	5.499062742	8.366422458	0.4	3.824	134.2185295	0	2	2.56	NA	6	8	10	0	24	6	6	3.7148	13.79973904	45.3424	0	1	1	1	1	0	0	0	1	0	0	0
2924	caprolactam	O=C1NCCCCC1	69.43	7480	http://precedings.nature.com/documents/4243/version/3	ONSChallenge Solubility Data	0.369	0.83	0.252	0.782	0.961	-123	organic solid	20120126	11.9	15.99491664	-0.281119826	0.244489552	4.297497302	7.02993062	0.833333333	0.404	113.1578718	0	0	1.9	6	3	5	8	0	19	0	0	0.5416	0.29333056	31.4595	0	1	0	1	0	0	0	0	0	1	0	0
442	propyl butanoate	O=C(OCCC)CCC	-95.2	7482	http://goo.gl/mouej	W.E. Acree Jr. Data Collection 2011	0.05	0.56	0	0.45	1.1693	3.783	ester	20111213	11.89	15.99591816	-0.315658505	0.26146937	4.114713782	6.702168907	0.857142857	1.844	130.1851317	0	5	2.01	4	3	8	8	0	23	0	0	2.0167	4.06707889	35.9129	0	0	0	0	0	0	0	0	0	0	0	0
3448	citronellal	O=CCC(CC/C=C(/C)C)C	-26.931	7506	http://dx.doi.org/10.1016/j.chroma.2012.02.043	T. Karunasekara. C.F. Poole. Determination of Descriptors for Fragrance Compounds by Gas Chromatography and Liquid-Liquid Partitioning Journal of Chromatography A (2012)	0.287	0.68	0	0.758	1.4903	5.071	fragrance	20120217	11.89	15.99491714	-0.302865186	0.120032131	3.637145215	8.394291687	0.7	3.591	154.2496975	0	5	2.45	8	2	9	10	0	29	0	0	3.019	9.114361	49.2974	0	0	0	0	0	0	0	0	0	0	0	0
451	ethyl heptanoate	O=C(OCC)CCCCCC	-66.03	7509	http://goo.gl/mouej	W.E. Acree Jr. Data Collection 2011	0.027	0.58	0	0.45	1.4511	4.733	ester	20111213	11.89	15.99591916	-0.315938611	0.261476734	4.173658001	7.290002937	0.888888889	3.193	158.2383665	0	7	2.23	7	3	10	10	0	29	0	0	2.8616	8.18875456	45.1917	0	0	0	0	0	0	0	0	0	0	0	0
858	1-chloro-4-bromobenzene	Clc1ccc(Br)cc1	66.67	7518	http://goo.gl/mouej	W.E. Acree Jr. Data Collection 2011	0.995	0.83	0	0	1.0138	4.917	haloaromatic	20111213	11.85	78.91833721	-0.140936738	0.178084533	6.080746515	9.600879683	0	3.442	191.4526439	0	0	1.9	0	6	6	8	0	12	6	6	3.2428	10.51575184	38.4856	0	1	1	1	1	0	0	0	1	0	0	0
4051	p-Xylene	CC1=CC=C(C=C1)C	12.75	7521	http://dx.doi.org/10.1016/j.tca.2014.08.024	Mikhail A. Varfolomeeva. Ilnaz T. Rakipova. William E. Acree Jr.. Michela Brumfieldb. Michael H. Abrahamc.Examination of Hydrogen Bonding Interactions between Dissolved Solutes and Alkylbenzene Solvents Based on Abraham Model Correlations Derived From Measured Enthalpies of Solvation. Thermochimica Acta. 2014	0.613	0.52	0	0.16	0.9982	3.839	organic	20140902	11.89	12.11011416	-0.155199534	0.065166982	5.839993535	7.664895632	0.25	2.896	106.1652947	0	0	2.34	NA	6	6	8	0	18	6	6	2.8024	7.85344576	36.1404	0	1	1	1	1	0	0	0	1	0	0	0
624	2-ethyl-4-methyl-1-pentanol	OCC(CC)CC(C)C	-45.759	7533	http://goo.gl/mouej	W.E. Acree Jr. Data Collection 2011	0.2	0.36	0.37	0.48	1.2945	4.426	alkanols	20111213	11.89	15.99491664	-0.395446005	0.055982543	4.424558583	8.506006604	1	2.794	130.2282257	0	4	2.23	6	0	6	8	0	27	0	0	2.4542	6.02309764	40.3569	0	0	0	0	0	0	0	0	0	0	0	0
450	methyl heptanoate	O=C(OC)CCCCCC	-56	7538	http://goo.gl/mouej	W.E. Acree Jr. Data Collection 2011	0.079	0.6	0	0.45	1.3102	4.356	ester	20111213	11.89	15.99591866	-0.318992724	0.26121973	4.016470282	7.211437969	0.875	2.77	144.2117491	0	6	2.12	7	3	9	9	0	26	0	0	2.5128	6.31416384	40.4437	0	0	0	0	0	0	0	0	0	0	0	0
223	1,2-dibromoethane	BrCCBr	9.97	7551	http://goo.gl/mouej	W.E. Acree Jr. Data Collection 2011	0.747	0.76	0.1	0.17	0.7404	3.382	bromoalkane	20111213	11.99890714	78.91943326	-0.192232111	0.098271552	6.545286915	8.545247939	1	2.416	187.8602908	0	1	1.46	2	0	4	3	0	8	0	0	1.8008	3.24288064	26.6226	0	0	0	0	0	0	0	0	0	0	0	0
3439	hydroxycitronellal	O=CCC(CCCC(O)(C)C)C	20.581	7600	http://dx.doi.org/10.1016/j.chroma.2012.02.043	T. Karunasekara. C.F. Poole. Determination of Descriptors for Fragrance Compounds by Gas Chromatography and Liquid-Liquid Partitioning Journal of Chromatography A (2012)	0.262	1.006	0.379	1.1	1.592	6.039	fragrance	20120217	11.89	15.99591966	-0.39018767	0.120049946	3.635359484	8.38003148	0.9	2.483	172.2649839	0	6	2.34	8	2	9	11	0	32	0	0	1.9178	3.67795684	50.2819	0	0	0	0	0	0	0	0	0	0	0	0
460	ethyl 3-methylbutanoate	O=C(OCC)CC(C)C	-99.1	7657	http://goo.gl/mouej	W.E. Acree Jr. Data Collection 2011	0.025	0.55	0	0.47	1.1693	3.579	ester	20111213	11.89	15.99591816	-0.315924404	0.261724132	4.193307192	7.453904712	0.857142857	1.994	130.1851317	0	4	2.01	4	3	7	8	0	23	0	0	1.7448	3.04432704	35.9373	0	0	0	0	0	0	0	0	0	0	0	0
4053	Mesitylene	CC1=CC(=CC(=C1)C)C	-44.92	7659	http://dx.doi.org/10.1016/j.tca.2014.08.024	Mikhail A. Varfolomeeva. Ilnaz T. Rakipova. William E. Acree Jr.. Michela Brumfieldb. Michael H. Abrahamc.Examination of Hydrogen Bonding Interactions between Dissolved Solutes and Alkylbenzene Solvents Based on Abraham Model Correlations Derived From Measured Enthalpies of Solvation. Thermochimica Acta. 2014	0.649	0.52	0	0.19	1.1391	4.344	organic	20140902	11.89	12.11013444	-0.154940595	0.065427332	6.0764172	8.135950041	0.333333333	3.333	120.1919121	0	0	2.45	NA	6	5	9	0	21	6	6	3.2886	10.81488996	41.1816	0	1	1	1	1	0	0	0	1	0	0	0
833	1,3,5-trichlorobenzene	Clc1cc(Cl)cc(Cl)c1	64.18	7662	http://goo.gl/mouej	W.E. Acree Jr. Data Collection 2011	0.98	0.73	0	0	1.0836	5.045	haloaromatic	20111213	11.85	34.97085347	-0.131268781	0.188584443	6.3741875	9.206966537	0	3.888	181.4470504	0	0	1.79	0	6	5	9	0	12	6	6	3.8232	14.61685824	40.4724	0	1	1	1	1	0	0	0	1	0	0	0
388	2,6-dimethylheptan-4-one	O=C(CC(C)C)CC(C)C	-41.75	7670	http://goo.gl/mouej	W.E. Acree Jr. Data Collection 2011	0.051	0.6	0	0.51	1.3924	4.244	ketone	20111213	11.89	15.99491689	-0.299179482	0.133214696	4.743994618	7.804072997	0.888888889	2.845	142.2389616	0	4	2.34	7	2	7	9	0	28	0	0	2.5058	6.27903364	43.7478	0	0	0	0	0	0	0	0	0	0	0	0
235	bromocyclohexane	BrC1CCCCC1	-56.75	7672	http://goo.gl/mouej	W.E. Acree Jr. Data Collection 2011	0.615	0.54	0	0.16	0.7839	4.395	bromoalkane	20111213	11.9	78.91833719	-0.13962013	0.111913145	6.942862161	9.673150911	1	2.978	163.0552916	0	0	2.01	0	0	5	7	0	18	0	0	2.8494	8.11908036	35.3092	0	1	0	1	0	0	0	0	1	0	0	0
844	bromobenzene	c1ccc(cc1)Br	-30.9	7673	http://goo.gl/mouej	W.E. Acree Jr. Data Collection 2011	0.882	0.73	0	0.09	0.8914	4.041	haloaromatic	20111213	11.99885125	78.91851799	-0.157621365	0.110147266	6.632490581	9.361596846	0	2.82	157.0076471	0	0	2.01	0	6	5	7	0	12	6	6	2.5784	6.64814656	33.6808	0	1	1	1	1	0	0	0	1	0	0	0
827	chlorobenzene	c1ccc(cc1)Cl	-45.33	7676	http://goo.gl/mouej	W.E. Acree Jr. Data Collection 2011	0.718	0.65	0	0.07	0.8388	3.657	haloaromatic	20111213	11.99856245	34.96937969	-0.178589064	0.120826541	5.88096345	8.204598467	0	2.644	112.5570567	0	0	2.01	0	6	5	7	0	12	6	6	2.4944	6.22203136	30.8628	0	1	1	1	1	0	0	0	1	0	0	0
1748	2-bromopyridine	Brc1ncccc1	-2.279	7685	http://goo.gl/mouej	W.E. Acree Jr. Data Collection 2011	0.921	1.21	0	0.36	0.8503	4.386	pyridine derivative	20111213	11.85	78.91833719	-0.241780063	0.229524904	6.465738654	9.03888344	0	1.657	157.9956737	0	0	1.79	5	6	5	7	0	11	6	6	1.662	2.762244	32.3661	0	1	1	1	1	0	0	0	1	0	0	0
1745	2-chloropyridine	Clc1ncccc1	-46.25	7689	http://goo.gl/mouej	W.E. Acree Jr. Data Collection 2011	0.738	1.04	0	0.37	0.7977	3.875	pyridine derivative	20111213	11.85	34.96885295	-0.237558215	0.245833811	5.719431178	7.892726146	0	1.481	113.5450833	0	0	1.79	5	6	5	7	0	11	6	6	1.553	2.411809	29.7672	0	1	1	1	1	0	0	0	1	0	0	0
444	butyl butanoate	O=C(OCCCC)CCC	-91.79	7694	http://goo.gl/mouej	W.E. Acree Jr. Data Collection 2011	0.044	0.56	0	0.45	1.3102	4.275	ester	20111213	11.89	15.99591866	-0.315652179	0.261472884	4.154010431	6.741478624	0.875	2.413	144.2117491	0	6	2.12	4	3	9	9	0	26	0	0	2.4729	6.11523441	40.5139	0	0	0	0	0	0	0	0	0	0	0	0
240	1,3-dibromopropane	BrCCCBr	-34.05	7710	http://goo.gl/mouej	W.E. Acree Jr. Data Collection 2011	0.723	0.8	0	0.27	0.8813	3.872	bromoalkane	20111213	11.99887922	78.91943329	-0.195917196	0.086442863	6.47030665	8.395987271	1	2.774	201.8869082	0	2	1.57	3	0	5	4	0	11	0	0	1.8632	3.47151424	31.488	0	0	0	0	0	0	0	0	0	0	0	0
226	1-bromobutane	BrCCCC	-112.13	7711	http://goo.gl/mouej	W.E. Acree Jr. Data Collection 2011	0.36	0.4	0	0.12	0.8472	3.105	bromoalkane	20111213	11.89	78.91833716	-0.170160083	0.050239801	5.192727213	7.92562838	1	2.663	137.0179383	0	2	1.79	4	0	5	4	0	14	0	0	2.3198	5.38147204	28.169	0	0	0	0	0	0	0	0	0	0	0	0
722	butanethiol	SCCCC	-115.92	7721	http://goo.gl/mouej	W.E. Acree Jr. Data Collection 2011	0.382	0.43	0	0.21	0.8357	3.059	alkanethiol	20111213	11.89	31.9720712	-0.178841057	0.049882205	5.179324946	7.819128676	1	2.232	90.18843612	0	2	1.79	4	0	5	4	0	15	0	0	1.942	3.771364	28.2615	0	0	0	0	0	0	0	0	0	0	0	0
4058	Heptan-2-one	CCCCCC(=O)C	-35	7760	http://dx.doi.org/10.1016/j.tca.2014.08.024	Mikhail A. Varfolomeeva. Ilnaz T. Rakipova. William E. Acree Jr.. Michela Brumfieldb. Michael H. Abrahamc.Examination of Hydrogen Bonding Interactions between Dissolved Solutes and Alkylbenzene Solvents Based on Abraham Model Correlations Derived From Measured Enthalpies of Solvation. Thermochimica Acta. 2014	0.123	0.68	0	0.51	1.1106	3.76	organic	20140902	11.89	15.99491639	-0.29950256	0.191097625	4.075949464	7.093772518	0.857142857	2.145	114.1857268	0	4	2.12	7	1	7	7	0	22	0	0	1.7915	3.20947225	34.6247	0	0	0	0	0	0	0	0	0	0	0	0
238	1,4-dibromobutane	BrCCCCBr	-18.38	7765	http://goo.gl/mouej	W.E. Acree Jr. Data Collection 2011	0.733	0.8	0	0.27	1.0222	4.353	bromoalkane	20111213	11.99886529	78.91943332	-0.19618464	0.085458594	6.432809327	8.321362552	1	3.132	215.9135256	0	3	1.68	4	0	6	5	0	14	0	0	2.4432	5.96922624	36.1318	0	0	0	0	0	0	0	0	0	0	0	0
230	1-bromopentane	BrCCCCC	-92.67	7766	http://goo.gl/mouej	W.E. Acree Jr. Data Collection 2011	0.356	0.4	0	0.12	0.9881	3.611	bromoalkane	20111213	11.89	78.91833717	-0.170764034	0.049610393	5.155095202	8.082817371	1	3.232	151.0445557	0	3	1.9	5	0	6	5	0	17	0	0	2.776	7.706176	32.77	0	0	0	0	0	0	0	0	0	0	0	0
479	pentanenitrile	N#CCCCC	-96.05	7770	http://goo.gl/mouej	W.E. Acree Jr. Data Collection 2011	0.177	0.9	0	0.36	0.8269	3.108	nitrile	20111213	11.89	14.00307656	-0.262626745	0.115220122	3.74140361	6.474259569	0.8	1.422	83.13184948	0	2	1.9	5	2	6	5	0	15	0	0	1.6239	2.63705121	25.4519	0	0	0	0	0	0	0	0	0	0	0	0
716	diethyl disulphide	S(SCC)CC	-101.75	7786	http://goo.gl/mouej	W.E. Acree Jr. Data Collection 2011	0.671	0.54	0	0.27	0.9972	4.036	dialkyl sulfide	20111213	11.89	31.9730714	-0.140754806	0.086406629	6.35512565	9.810880477	1	2.282	122.2545211	0	3	1.68	2	0	6	5	0	16	0	0	2.0834	4.34055556	36.4764	0	0	0	0	0	0	0	0	0	0	0	0
4061	Octan-2-one	CCCCCCC(=O)C	-17.67	7802	http://dx.doi.org/10.1016/j.tca.2014.08.024	Mikhail A. Varfolomeeva. Ilnaz T. Rakipova. William E. Acree Jr.. Michela Brumfieldb. Michael H. Abrahamc.Examination of Hydrogen Bonding Interactions between Dissolved Solutes and Alkylbenzene Solvents Based on Abraham Model Correlations Derived From Measured Enthalpies of Solvation. Thermochimica Acta. 2014	0.108	0.68	0	0.51	1.2515	4.257	organic	20140902	11.89	15.99491664	-0.299506431	0.191105574	4.095597609	7.250976597	0.875	2.714	128.2123442	0	5	2.23	8	1	8	8	0	25	0	0	2.2477	5.05215529	39.2257	0	0	0	0	0	0	0	0	0	0	0	0
239	1,5-dibromopentane	BrCCCCCBr	-37.83	7809	http://goo.gl/mouej	W.E. Acree Jr. Data Collection 2011	0.723	0.8	0	0.27	1.1631	4.848	bromoalkane	20111213	11.99885689	78.91943335	-0.196194781	0.085437058	6.414058567	8.284052912	1	3.49	229.940143	0	4	1.79	5	0	7	6	0	17	0	0	2.8994	8.40652036	40.7328	0	0	0	0	0	0	0	0	0	0	0	0
231	1-bromohexane	BrCCCCCC	-84.9	7810	http://goo.gl/mouej	W.E. Acree Jr. Data Collection 2011	0.349	0.4	0	0.12	1.129	4.13	bromoalkane	20111213	11.89	78.91833719	-0.170785103	0.049610597	5.136273507	8.16141283	1	3.801	165.0711732	0	4	2.01	6	0	7	6	0	20	0	0	3.2322	10.44711684	37.371	0	0	0	0	0	0	0	0	0	0	0	0
724	1-hexanethiol	SCCCCCC	-80.67	7815	http://goo.gl/mouej	W.E. Acree Jr. Data Collection 2011	0.361	0.42	0	0.21	1.1175	4.133	alkanethiol	20111213	11.89	31.9720713	-0.17885598	0.049517923	5.132921158	8.054913673	1	3.37	118.2416709	0	4	2.01	6	0	7	6	0	21	0	0	2.8544	8.14759936	37.4635	0	0	0	0	0	0	0	0	0	0	0	0
712	dipropyl sulphide	S(CCC)CCC	-102.5	7827	http://goo.gl/mouej	W.E. Acree Jr. Data Collection 2011	0.358	0.38	0	0.34	1.1175	4.01	dialkyl sulfide	20111213	11.89	31.9720713	-0.166103802	0.05471777	5.517557487	8.606075417	1	2.743	118.2416709	0	4	2.01	3	0	7	6	0	21	0	0	2.5402	6.45261604	37.7313	0	0	0	0	0	0	0	0	0	0	0	0
113	1-octene	C=CCCCCCC	-101.96	7833	http://goo.gl/mouej	W.E. Acree Jr. Data Collection 2011	0.094	0.08	0	0.07	1.1928	3.568	alkene	20111213	11.89	12.11011416	-0.170693239	0.049621359	5.10294136	7.254850208	0.75	4.526	112.2129392	0	5	2.34	8	2	8	7	0	24	0	0	3.6305	13.18053025	38.6543	0	0	0	0	0	0	0	0	0	0	0	0
363	heptanal	O=CCCCCCC	-43.08	7838	http://goo.gl/mouej	W.E. Acree Jr. Data Collection 2011	0.14	0.65	0	0.45	1.111	3.86	aldehyde	20111213	11.89	15.99491639	-0.302864245	0.119743794	3.454848846	7.050518766	0.857142857	2.863	114.1857268	0	5	2.12	7	2	8	7	0	22	0	0	2.3092	5.33240464	34.7492	0	0	0	0	0	0	0	0	0	0	0	0
204	1-chlorooctane	ClCCCCCCCC	-57.93	7850	http://goo.gl/mouej	W.E. Acree Jr. Data Collection 2011	0.191	0.4	0	0.1	1.3585	4.772	chloroalk_ne	20111213	11.89	34.96885303	-0.173487224	0.050826051	5.113041226	7.42380021	1	4.601	148.6738176	0	6	2.23	8	0	9	8	0	26	0	0	4.0001	16.00080001	43.5895	0	0	0	0	0	0	0	0	0	0	0	0
504	n-octylamine	NCCCCCCCC	-0.25	7851	http://goo.gl/mouej	W.E. Acree Jr. Data Collection 2011	0.187	0.35	0.16	0.61	1.3356	4.6	alkylamine	20111213	11.89	14.00307807	-0.330004296	0.049655569	4.756169901	7.306721272	1	3.06	129.2434647	0	6	2.23	8	0	9	8	1	28	0	0	2.5059	6.27953481	42.196	0	0	0	0	0	0	0	0	0	0	0	0
4063	Decan-1-ol	CCCCCCCCCCO	6.72	7882	http://dx.doi.org/10.1016/j.tca.2014.08.024	Mikhail A. Varfolomeeva. Ilnaz T. Rakipova. William E. Acree Jr.. Michela Brumfieldb. Michael H. Abrahamc.Examination of Hydrogen Bonding Interactions between Dissolved Solutes and Alkylbenzene Solvents Based on Abraham Model Correlations Derived From Measured Enthalpies of Solvation. Thermochimica Acta. 2014	0.191	0.42	0.37	0.48	1.5763	5.628	organic	20140902	11.99624949	15.99794356	-0.421722229	0.069734233	3.943204879	7.435724301	1	4.265	158.2814605	0	8	2.45	10	0	11	10	0	33	0	0	3.7079	13.74852241	49.7405	0	0	0	0	0	0	0	0	0	0	0	0
2522	2,2,2-trichloroethanol	ClC(Cl)(Cl)CO	18.5	7961	http://dx.doi.org/10.1021/ci049943w	Jes?s Jover; Ram?n Bosque; and Joaquim Sales. 2004. Determination of Abraham Solute Parameters from Molecular Structure. J. Chem. Inf. Comput. Sci. 44 (3)	0.558	1.01	0.5	0.3	0.7518	-123	organic	20040417	11.99668803	34.9708531	-0.412944249	0.289716818	4.786384291	9.972751495	1	1.337	149.4035117	0	1	1.24	2	0	4	5	0	9	0	0	1.2395	1.53636025	28.2158	0	0	0	0	0	0	0	0	0	0	0	0
1534	2-methylbenzoic acid	O=C(O)c1ccccc1C	104.48	8070	http://goo.gl/mouej	W.E. Acree Jr. Data Collection 2011	0.73	0.84	0.42	0.44	1.0726	4.677	aromatic carboxylic acid	20111213	11.89	15.99591866	-0.327715438	0.290901402	4.199525935	8.525884993	0.125	2.074	136.1482231	0	1	2.12	NA	9	6	10	0	18	6	6	1.9206	3.68870436	37.8576	1	1	1	1	1	0	0	0	1	0	0	0
1542	2-chlorobenzoic acid	O=C(O)c1ccccc1Cl	140.3	8071	http://goo.gl/mouej	W.E. Acree Jr. Data Collection 2011	0.84	1.01	0.68	0.4	1.0541	4.84	aromatic carboxylic acid	20111213	11.99855162	34.96937984	-0.327671484	0.292620107	4.286838544	9.030690999	0	2.259	156.5666025	0	1	1.9	NA	9	6	10	0	15	6	6	2.0988	4.40496144	37.6212	1	1	1	1	1	0	0	0	1	0	0	0
93	tetralin	c1ccc2c(c1)CCCC2	-34.42	8097	http://goo.gl/mouej	W.E. Acree Jr. Data Collection 2011	0.891	0.65	0	0.17	1.1714	5.203	cycloalkane	20111213	11.9	12.10017173	-0.136149425	0.064701075	6.9134375	8.936746114	0.4	3.484	132.202648	0	0	2.56	0	6	6	11	0	22	6	6	3.3432	11.17698624	43.5402	0	2	1	1	1	0	0	0	2	0	0	0
1830	isoquinoline	c1ccc2cnccc2c1	26.23	8098	http://goo.gl/mouej	W.E. Acree Jr. Data Collection 2011	1.211	1	0	0.54	1.0443	5.595	nitrogen-neterocyclic	20111213	11.85	14.00307859	-0.263398619	0.092454962	6.371955321	8.782392088	0	2.036	129.1589116	0	0	2.34	NA	10	6	11	0	17	11	10	1.5878	2.52110884	40.3513	0	2	2	1	1	0	0	0	2	0	0	0
1634	2,4-dichlorophenol	Clc1cc(Cl)c(O)cc1	43.75	8140	http://goo.gl/mouej	W.E. Acree Jr. Data Collection 2011	0.96	0.82	0.54	0.17	1.0199	4.896	phenol derivative	20111213	11.85	34.96985331	-0.358385433	0.179801441	5.205433437	8.923637927	0	2.86	163.0014585	0	0	1.79	0	7	6	9	0	13	6	6	2.8914	8.36019396	37.3617	0	1	1	1	1	0	0	0	1	0	0	0
2959	isophthalic acid	O=C(O)c1cccc(C(=O)O)c1	344.5	8182	http://precedings.nature.com/documents/4243/version/3	ONSChallenge Solubility Data	1.296	1.129	0.927	1.016	1.147	-123	organic solid	20120126	11.85	15.99792272	-0.328684625	0.291704035	4.144703125	8.359290891	0	1.252	166.1311514	0	2	1.9	NA	12	7	12	0	18	6	6	1.0388	1.07910544	39.5748	2	1	1	1	1	0	0	0	1	0	0	0
1394	4-methylacetophenone	Cc1ccc(cc1)C(=O)C	11	8186	http://goo.gl/mouej	W.E. Acree Jr. Data Collection 2011	0.842	1	0	0.52	1.1548	5.081	aromatic ketone	20111213	11.89	15.99491689	-0.294032249	0.215455678	4.475136879	8.447819993	0.222222222	2.336	134.1754355	0	1	2.34	NA	8	7	10	0	20	6	6	2.0561	4.22754721	41.502	0	1	1	1	1	0	0	0	1	0	0	0
1704	2-nitroso-1-naphthol	O=Nc2ccc1ccccc1c2O	151.731	8273	http://goo.gl/mouej	W.E. Acree Jr. Data Collection 2011	1.434	1.26	0.44	0.58	1.2596	6.691	naphthol derivatives	20111213	11.99624945	15.99826134	-0.382207244	0.138219506	3.544301381	9.334260411	0	2.851	173.1684573	0	1	2.23	0	13	8	14	0	20	11	10	2.7174	7.38426276	49.7757	0	2	2	1	1	0	0	0	2	0	0	0
2635	o-diethylbenzene	c1cccc(c1CC)CC	-31.07	8335	http://dx.doi.org/10.1021/ci049943w	Jes?s Jover; Ram?n Bosque; and Joaquim Sales. 2004. Determination of Abraham Solute Parameters from Molecular Structure. J. Chem. Inf. Comput. Sci. 44 (3)	0.688	0.54	0	0.18	0.979	-123	organic	20040417	11.89	12.11015511	-0.156849162	0.065468159	5.67659641	9.073758544	0.4	3.824	134.2185295	0	2	2.56	NA	6	6	10	0	24	6	6	3.7148	13.79973904	45.3424	0	1	1	1	1	0	0	0	1	0	0	0
759	sec-butylbenzene	c1ccccc1C(CC)C	-71.03	8356	http://goo.gl/mouej	W.E. Acree Jr. Data Collection 2011	0.603	0.48	0	0.16	1.28	-123	alkylbenzene	20111213	11.89	12.11015511	-0.150426219	0.073217442	5.601666086	9.072760994	0.4	3.996	134.2185295	0	2	2.56	NA	6	7	10	0	24	6	6	3.4804	12.11318416	44.8498	0	1	1	1	1	0	0	0	1	0	0	0
1417	butyl benzoate	O=C(OCCCC)c1ccccc1	-18.8	8374	http://goo.gl/mouej	W.E. Acree Jr. Data Collection 2011	0.688	0.845	0	0.401	1.495	6.21	aromatic ester	20111213	11.85	15.99592018	-0.311839968	0.29325346	4.631789783	8.506300058	0.363636364	3.308	178.2280753	0	5	2.45	NA	9	10	13	0	27	6	6	3.0141	9.08479881	51.4587	0	1	1	1	1	0	0	0	1	0	0	0
2447	m-diethylbenzene	c1ccc(cc1CC)CC	-83.95	8531	http://dx.doi.org/10.1021/ci049943w	Jes?s Jover; Ram?n Bosque; and Joaquim Sales. 2004. Determination of Abraham Solute Parameters from Molecular Structure. J. Chem. Inf. Comput. Sci. 44 (3)	0.637	0.5	0	0.18	0.979	-123	organic	20040417	11.89	12.11015511	-0.156960901	0.065322989	5.558256921	8.602201025	0.4	3.824	134.2185295	0	2	2.56	NA	6	7	10	0	24	6	6	3.7148	13.79973904	45.3424	0	1	1	1	1	0	0	0	1	0	0	0
429	hexyl acetate	O=C(OCCCCCC)C	-80.3	8568	http://goo.gl/mouej	W.E. Acree Jr. Data Collection 2011	0.056	0.6	0	0.45	1.3102	4.29	ester	20111213	11.89	15.99591866	-0.315867036	0.301601995	3.711921678	7.072428257	0.875	2.729	144.2117491	0	6	2.12	6	3	9	9	0	26	0	0	2.2622	5.11754884	40.488	0	0	0	0	0	0	0	0	0	0	0	0
625	1-nonanol	CCCCCCCCCO	-5.6	8574	http://goo.gl/mouej	W.E. Acree Jr. Data Collection 2011	0.193	0.42	0.37	0.48	1.4354	5.12	alkanols	20111213	11.99626881	15.99794329	-0.421720793	0.069720744	3.940738165	7.357073555	1	3.696	144.2548431	0	7	2.34	9	0	10	9	0	30	0	0	3.2517	10.57355289	45.1395	0	0	0	0	0	0	0	0	0	0	0	0
506	decylamine	NCCCCCCCCCC	15.33	8576	http://goo.gl/mouej	W.E. Acree Jr. Data Collection 2011	0.182	0.35	0.16	0.61	1.6174	5.606	alkylamine	20111213	11.89	14.00307907	-0.330011128	0.049700939	4.763537387	7.474413605	1	4.198	157.2966995	0	8	2.45	10	0	11	10	1	34	0	0	3.4183	11.68477489	51.398	0	0	0	0	0	0	0	0	0	0	0	0
4074	4-Methoxyphenol	COC1=CC=C(C=C1)O	56.17	8665	http://dx.doi.org/10.1016/j.tca.2014.08.024	Mikhail A. Varfolomeeva. Ilnaz T. Rakipova. William E. Acree Jr.. Michela Brumfieldb. Michael H. Abrahamc.Examination of Hydrogen Bonding Interactions between Dissolved Solutes and Alkylbenzene Solvents Based on Abraham Model Correlations Derived From Measured Enthalpies of Solvation. Thermochimica Acta. 2014	0.9	1.17	0.57	0.48	0.9747	4.773	organic	20140902	11.99632006	15.9982593	-0.386790246	0.09858666	4.657322854	7.401448126	0.142857143	1.531	124.1374872	0	1	2.01	0	8	7	9	0	17	6	6	1.5462	2.39073444	34.2153	0	1	1	1	1	0	0	0	1	0	0	0
1368	1,3-dimethoxybenzene	COc1cccc(c1)OC	-52	8674	http://goo.gl/mouej	W.E. Acree Jr. Data Collection 2011	0.816	1.01	0	0.45	1.115	5.022	aromatic ether	20111213	11.9962919	15.99825971	-0.377402165	0.079262437	4.719676061	7.618457074	0.25	1.852	138.1641046	0	2	2.12	0	8	7	10	0	20	6	6	1.7972	3.22992784	38.9844	0	1	1	1	1	0	0	0	1	0	0	0
2175	quinazoline	c1ccc2c(c1)cncn2	47.5	8855	http://goo.gl/mouej	W.E. Acree Jr. Data Collection 2011	1.35	1.2	0	0.68	1.0032	5.397	organic	20111213	11.98848879	14.014351	-0.296644572	0.134764012	6.20517374	8.532272211	0	1.084	130.1469381	0	0	2.12	NA	10	6	11	0	16	11	10	1.3882	1.92709924	38.8325	0	2	2	1	1	0	0	0	2	0	0	0
2120	2,3-benzofuran	o2c1ccccc1cc2	120.011	8868	http://goo.gl/mouej	W.E. Acree Jr. Data Collection 2011	0.888	0.83	0	0.15	0.905	-123	organic	20111213	11.99384299	16.00054075	-0.370758159	0.101104554	5.930693312	8.130132838	0	2.065	118.1329366	0	0	2.23	NA	9	5	10	0	15	10	9	2.1336	4.55224896	34.8991	0	2	2	1	1	0	0	1	1	0	0	0
783	azulene	c1cccc2cccc2c1	99.5	8876	http://goo.gl/mouej	W.E. Acree Jr. Data Collection 2011	1.34	1.17	0	0.16	1.085	-123	PAH	20111213	11.85	12.1501118	-0.207649789	0.092557879	6.850571188	8.866760996	0	3.318	128.170885	0	0	2.56	0	10	6	11	0	18	10	10	2.7384	7.49883456	42.5082	0	2	2	1	1	0	0	1	0	1	0	0
4076	Adamantane	C1C2CC3CC1CC(C2)C3	270.61	8883	http://dx.doi.org/10.1016/j.tca.2014.08.024	Mikhail A. Varfolomeeva. Ilnaz T. Rakipova. William E. Acree Jr.. Michela Brumfieldb. Michael H. Abrahamc.Examination of Hydrogen Bonding Interactions between Dissolved Solutes and Alkylbenzene Solvents Based on Abraham Model Correlations Derived From Measured Enthalpies of Solvation. Thermochimica Acta. 2014	0.76	0.57	0	0.04	1.1918	4.934	organic	20140902	11.9	12.10017173	-0.143577568	0.056721226	8.051167325	8.792581862	1	4.766	136.234411	0	0	2.56	0	0	5	12	0	26	0	0	3.0012	9.00720144	42.196	0	4	0	1	0	0	0	0	4	0	0	0
81	cycloheptane	C1CCCCCC1	-8	8908	http://goo.gl/mouej	W.E. Acree Jr. Data Collection 2011	0.35	0.1	0	0	0.9863	3.704	cycloalkane	20111213	11.9	12.10010405	-0.152797442	0.047306612	6.8165	7.016604054	1	3.983	98.18632183	0	0	2.23	0	0	4	7	0	21	0	0	3.1934	10.19780356	32.207	0	1	0	1	0	0	0	0	0	1	0	0
1936	ephedrine	O[C@H](c1ccccc1)[C@@H](NC)C	34.67	8935	http://goo.gl/mouej	W.E. Acree Jr. Data Collection 2011	0.916	0.74	0.21	1.21	1.4385	6.15	drug	20111213	11.89	15.99491765	-0.386268021	0.111160547	5.412826095	9.108952178	0.4	1.388	165.2325784	0	3	2.34	NA	6	8	12	1	27	6	6	1.2345	1.52399025	49.6867	0	1	1	1	1	0	0	0	1	0	0	0
2193	3-phenyl-1-propene	C=CCc1ccccc1	-43.33	8950	http://goo.gl/mouej	W.E. Acree Jr. Data Collection 2011	0.717	0.6	0	0.22	1.096	-123	organic	20111213	11.85	12.15009716	-0.201139743	0.099309415	5.318792388	8.547746392	0.111111111	3.315	118.1760306	0	2	2.45	NA	6	7	9	0	19	6	6	2.8379	8.05367641	40.3453	0	1	1	1	1	0	0	0	1	0	0	0
2524	3-fluoroacetanilide	O=C(Nc1cccc(F)c1)C	85.5	9218	http://dx.doi.org/10.1021/ci049943w	Jes?s Jover; Ram?n Bosque; and Joaquim Sales. 2004. Determination of Abraham Solute Parameters from Molecular Structure. J. Chem. Inf. Comput. Sci. 44 (3)	0.74	1.36	0.62	0.52	0.9594	-123	organic	20040417	11.89	18.9984049	-0.281061187	0.251109742	4.103375535	8.334256221	0.125	1.437	153.1539246	0	2	2.01	2	9	7	11	0	19	6	6	1.1559	1.33610481	39.3566	0	1	1	1	1	0	0	0	1	0	0	0
820	1,2-difluorobenzene	Fc1ccccc1F	-34	9325	http://goo.gl/mouej	W.E. Acree Jr. Data Collection 2011	0.39	0.63	0	0.06	0.7518	2.843	haloaromatic	20111213	11.99752359	19.00060236	-0.234004941	0.189282442	3.810999208	6.210415647	0	2.344	114.0929848	0	0	1.9	0	6	5	8	0	12	6	6	2.241	5.022081	26.4908	0	1	1	1	1	0	0	0	1	0	0	0
1475	4-fluoroaniline	Fc1ccc(N)cc1	-1.4	9349	http://goo.gl/mouej	W.E. Acree Jr. Data Collection 2011	0.76	1.09	0.2	0.4	0.8339	4.007	aromatic amine	20111213	11.85	18.99840428	-0.302469327	0.216449828	3.907309691	7.322008182	0	1.366	111.1171663	0	0	1.9	0	7	6	8	0	14	6	6	1.2889	1.66126321	30.9748	0	1	1	1	1	0	0	0	1	0	0	0
1620	4-fluorophenol	Fc1ccc(O)cc1	46.1	9350	http://goo.gl/mouej	W.E. Acree Jr. Data Collection 2011	0.67	0.97	0.63	0.23	0.7928	-123	phenol derivative	20111213	11.85	18.99840442	-0.360417757	0.216780687	3.868590051	6.702518805	0	1.777	112.1019273	0	0	1.9	0	7	6	8	0	13	6	6	1.7681	3.12617761	27.9685	0	1	1	1	1	0	0	0	1	0	0	0
1619	3-fluorophenol	Fc1cccc(O)c1	11.9	9360	http://goo.gl/mouej	W.E. Acree Jr. Data Collection 2011	0.667	0.98	0.68	0.17	0.7928	-123	phenol derivative	20111213	11.85	18.99840442	-0.360321403	0.226538931	3.897996201	6.691147115	0	1.777	112.1019273	0	0	1.9	0	7	5	8	0	13	6	6	1.7681	3.12617761	27.9685	0	1	1	1	1	0	0	0	1	0	0	0
1742	2-fluoropyridine	c1ccnc(c1)F	-3.989	9363	http://goo.gl/mouej	W.E. Acree Jr. Data Collection 2011	0.489	0.89	0	0.36	0.693	-123	pyridine derivative	20111213	11.99755926	19.00013256	-0.228036235	0.241181462	3.666813013	6.137284144	0	1.02	97.09054893	0	0	1.79	5	6	5	7	0	11	6	6	1.2662	1.60326244	25.1322	0	1	1	1	1	0	0	0	1	0	0	0
1581	(4-fluorophenyl)acetic acid	Fc1ccc(cc1)CC(=O)O	84.5	9454	http://goo.gl/mouej	W.E. Acree Jr. Data Collection 2011	0.6	0.98	0.6	0.58	1.09	-123	aromatic carboxylic acid	20111213	11.99629189	18.99840504	-0.350990465	0.282998912	3.880608867	8.316380961	0.125	1.61	154.1386855	0	2	2.01	NA	6	8	11	0	18	6	6	1.6747	2.80462009	37.582	1	1	1	1	1	0	0	0	1	0	0	0
1697	1,2-dihydroxy-4-methylbenzene	Oc1ccc(cc1O)C	66.5	9564	http://goo.gl/mouej	W.E. Acree Jr. Data Collection 2011	0.95	1.22	0.85	0.49	0.9747	5.135	benzenediol	20111213	11.89	15.99591816	-0.358750951	0.102997917	4.790390244	7.683944597	0.142857143	1.808	124.1374872	0	0	2.01	NA	8	6	9	0	17	6	6	1.7814	3.17338596	34.4874	0	1	1	1	1	0	0	0	1	0	0	0
1540	3-fluorobenzoic acid	O=C(O)c1cc(F)ccc1	123.5	9574	http://goo.gl/mouej	W.E. Acree Jr. Data Collection 2011	0.6	0.89	0.64	0.27	0.9414	-123	aromatic carboxylic acid	20111213	11.85	18.99840489	-0.327723846	0.290743239	4.03654536	7.90109668	0	1.798	140.1120681	0	1	1.9	NA	9	6	10	0	15	6	6	1.6399	2.68927201	33.0328	1	1	1	1	1	0	0	0	1	0	0	0
2882	4-fluorobenzoic acid	O=C(O)c1ccc(F)cc1	185	9579	http://precedings.nature.com/documents/4243/version/3	ONSChallenge Solubility Data	0.805	0.963	0.362	0.395	0.949	-123	organic solid	20120126	11.85	18.99840489	-0.32772487	0.290648708	3.942532152	7.91178949	0	1.798	140.1120681	0	1	1.9	NA	9	7	10	0	15	6	6	1.6399	2.68927201	33.0328	1	1	1	1	1	0	0	0	1	0	0	0
1365	3-fluoroanisole	Fc1cccc(OC)c1	-35	9581	http://goo.gl/mouej	W.E. Acree Jr. Data Collection 2011	0.571	0.72	0	0.27	0.9337	3.865	aromatic ether	20111213	11.85	18.99840456	-0.348581447	0.226636313	3.97658955	7.319884113	0.142857143	2.098	126.1285447	0	1	2.01	0	7	6	9	0	16	6	6	2.0191	4.07676481	32.7376	0	1	1	1	1	0	0	0	1	0	0	0
95	pinane	CC2(C)C1CC2C(CC1)C	-52	9724	http://goo.gl/mouej	W.E. Acree Jr. Data Collection 2011	0.434	0.6	0	0	1.3	-123	cycloalkane	20111213	11.89	12.11015511	-0.161869444	0.059355605	6.391776033	9.721633427	1	5.143	138.2502925	1	0	2.56	NA	0	5	11	0	28	0	0	3.1228	9.75187984	43.8723	0	3	0	1	0	0	1	0	2	0	0	0
1387	butyrophenone	CCCC(=O)c1ccccc1	12	9893	http://goo.gl/mouej	W.E. Acree Jr. Data Collection 2011	0.788	1.026	0	0.503	1.2957	5.388	aromatic ketone	20111213	11.85	15.99491715	-0.293724532	0.162671019	4.907399426	8.779813135	0.3	2.721	148.2020529	0	3	2.45	NA	8	8	11	0	23	6	6	2.693	7.252249	45.6887	0	1	1	1	1	0	0	0	1	0	0	0
778	indane	c1ccc2c(c1)CCC2	-51.2	9903	http://goo.gl/mouej	W.E. Acree Jr. Data Collection 2011	0.829	0.62	0	0.15	1.0305	4.59	PAH	20111213	11.9	12.1001487	-0.136013049	0.06484136	6.82275	8.573995955	0.333333333	2.915	118.1760306	0	0	2.45	0	6	5	10	0	19	6	6	2.887	8.334769	38.9392	0	2	1	1	1	0	0	1	1	0	0	0
1603	2,4,5-trimethylphenol	Oc1cc(c(cc1C)C)C	72	9911	http://goo.gl/mouej	W.E. Acree Jr. Data Collection 2011	0.85	0.79	0.52	0.44	1.1978	-123	phenol derivative	20111213	11.89	15.99491689	-0.36014419	0.075424763	5.144338936	8.502834094	0.333333333	2.716	136.191317	0	0	2.34	NA	7	6	10	0	22	6	6	3.0212	9.12764944	42.8757	0	1	1	1	1	0	0	0	1	0	0	0
1564	3-(4-hydroxyphenyl)propanoic acid	O=C(O)CCc1ccc(O)cc1	129.93	9965	http://goo.gl/mouej	W.E. Acree Jr. Data Collection 2011	1.03	1.41	0.94	0.76	1.2722	-123	aromatic carboxylic acid	20111213	11.85	15.99692145	-0.360464299	0.25921876	3.805567911	8.622129392	0.222222222	1.212	166.1742454	0	3	2.12	NA	7	9	12	0	22	6	6	1.658	2.748964	43.6607	1	1	1	1	1	0	0	0	1	0	0	0
387	nonan-5-one	O=C(CCCC)CCCC	-34.6	9976	http://goo.gl/mouej	W.E. Acree Jr. Data Collection 2011	0.103	0.66	0	0.51	1.3924	4.698	ketone	20111213	11.89	15.99491689	-0.299200727	0.132706539	4.586806109	7.411074871	0.888888889	2.967	142.2389616	0	6	2.34	9	2	9	9	0	28	0	0	2.9146	8.49489316	43.8526	0	0	0	0	0	0	0	0	0	0	0	0
1761	2-aminopyridine	c1ccnc(c1)N	57.75	10008	http://goo.gl/mouej	W.E. Acree Jr. Data Collection 2011	0.98	1.1	0.32	0.63	0.7751	-123	pyridine derivative	20111213	11.99359816	14.00927838	-0.315771604	0.132101874	5.233582958	7.006734748	0	0.681	94.11473042	0	0	1.79	5	7	5	7	0	13	6	6	0.4719	0.22268961	28.915	0	1	1	1	1	0	0	0	1	0	0	0
228	2-bromo-2-methylpropane	BrC(C)(C)C	-17.4	10053	http://goo.gl/mouej	W.E. Acree Jr. Data Collection 2011	0.305	0.29	0	0.07	0.8472	2.609	bromoalkane	20111213	11.89	78.91833716	-0.136801646	0.11993442	6.6788775	9.501794581	1	2.428	137.0179383	0	0	1.79	3	0	3	4	0	14	0	0	1.9224	3.69562176	28.0996	0	0	0	0	0	0	0	0	0	0	0	0
754	1,2,3-trimethylbenzene	c1(cccc(c1C)C)C	-25.1	10236	http://goo.gl/mouej	W.E. Acree Jr. Data Collection 2011	0.728	0.61	0	0.19	1.1391	4.565	alkylbenzene	20111213	11.89	12.11013444	-0.153439957	0.066826801	6.234108438	8.758384981	0.333333333	3.333	120.1919121	0	0	2.45	NA	6	5	9	0	21	6	6	3.2886	10.81488996	41.1816	0	1	1	1	1	0	0	0	1	0	0	0
1608	2,3,5,6-tetramethylphenol	Oc1c(c(cc(c1C)C)C)C	118.5	10244	http://goo.gl/mouej	W.E. Acree Jr. Data Collection 2011	0.88	0.81	0.38	0.44	1.3387	-123	phenol derivative	20111213	11.89	15.99491714	-0.359867084	0.083633533	5.537306059	8.841711616	0.4	2.942	150.2179344	0	0	2.45	NA	7	6	11	0	25	6	6	3.5074	12.30185476	47.9169	0	1	1	1	1	0	0	0	1	0	0	0
1604	2,4,6-trimethylphenol	Cc1cc(c(c(c1)C)O)C	72.5	10248	http://goo.gl/mouej	W.E. Acree Jr. Data Collection 2011	0.86	0.78	0.37	0.44	1.1978	-123	phenol derivative	20111213	11.89	15.99491689	-0.35988297	0.082139036	5.301525728	8.370662438	0.333333333	2.505	136.191317	0	0	2.34	NA	7	6	10	0	22	6	6	3.0212	9.12764944	42.8757	0	1	1	1	1	0	0	0	1	0	0	0
2636	1-methyl-2-isopropylbenzene	c1cccc(c1C(C)C)C	-71.75	10253	http://dx.doi.org/10.1021/ci049943w	Jes?s Jover; Ram?n Bosque; and Joaquim Sales. 2004. Determination of Abraham Solute Parameters from Molecular Structure. J. Chem. Inf. Comput. Sci. 44 (3)	0.669	0.53	0	0.19	0.979	-123	organic	20040417	11.89	12.11015511	-0.153298891	0.066976225	6.23253125	9.387130972	0.4	3.864	134.2185295	0	1	2.56	NA	6	6	10	0	24	6	6	3.5104	12.32290816	45.29	0	1	1	1	1	0	0	0	1	0	0	0
1516	2-methylbenzamide	O=C(c1ccccc1C)N	144.5	10254	http://goo.gl/mouej	W.E. Acree Jr. Data Collection 2011	0.95	1.5	0.5	0.72	1.1137	-123	benzamide	20111213	11.99347916	15.99491716	-0.291412173	0.251849808	4.509277266	8.83563188	0.125	1.346	135.1634621	0	1	2.12	NA	9	6	10	0	19	6	6	1.3184	1.73817856	39.6798	0	1	1	1	1	0	0	0	1	0	0	0
2280	ethynyl benzene	C#Cc1ccccc1	-44.9	10364	http://dx.doi.org/10.1021/ci049943w	Jes?s Jover; Ram?n Bosque; and Joaquim Sales. 2004. Determination of Abraham Solute Parameters from Molecular Structure. J. Chem. Inf. Comput. Sci. 44 (3)	0.679	0.58	0.12	0.24	0.7832	-123	organic	20040417	11.85	12.15008271	-0.165129551	0.143188918	4.716590381	7.898388568	0	2.52	102.1335317	0	0	2.34	NA	8	6	8	0	14	6	6	2.9571	8.74444041	34.1618	0	1	1	1	1	0	0	0	1	0	0	0
1529	4-chloroacetanilide	Clc1ccc(NC(=O)C)cc1	178.67	10411	http://goo.gl/mouej	W.E. Acree Jr. Data Collection 2011	0.98	1.5	0.64	0.51	1.2357	-123	benzamide	20111213	11.85	34.96885313	-0.281054644	0.201021763	4.222355687	8.601519814	0.125	1.898	169.6084589	0	2	2.01	2	9	8	11	0	19	6	6	1.6148	2.60757904	43.945	0	1	1	1	1	0	0	0	1	0	0	0
446	ethyl pentanoate	O=C(OCC)CCCC	-91.1	10420	http://goo.gl/mouej	W.E. Acree Jr. Data Collection 2011	0.049	0.58	0	0.45	1.1693	3.769	ester	20111213	11.89	15.99591816	-0.315931612	0.261469835	4.114713434	6.937952673	0.857142857	2.055	130.1851317	0	5	2.01	5	3	8	8	0	23	0	0	1.9492	3.79938064	35.9897	0	0	0	0	0	0	0	0	0	0	0	0
1631	4-iodophenol	c1cc(ccc1O)I	93.12	10432	http://goo.gl/mouej	W.E. Acree Jr. Data Collection 2011	1.38	1.22	0.68	0.2	1.0333	5.492	phenol derivative	20111213	11.99891356	126.9045784	-0.360417336	0.098420715	4.931873056	11.71034318	0	2.684	220.0079971	0	0	1.9	0	7	6	8	0	13	6	6	2.1408	4.58302464	40.1602	0	1	1	1	1	0	0	0	1	0	0	0
218	chlorocyclohexane	ClC1CCCCC1	-44	10487	http://goo.gl/mouej	W.E. Acree Jr. Data Collection 2011	0.448	0.48	0	0.1	0.9678	3.832	chloroalk_ne	20111213	11.9	34.96885294	-0.169816723	0.124477046	5.958370366	8.519874242	1	2.64	118.6047013	0	0	2.01	0	0	5	7	0	18	0	0	2.7049	7.31648401	32.3257	0	1	0	1	0	0	0	0	1	0	0	0
247	1-iodobutane	ICCCC	-103	10497	http://goo.gl/mouej	W.E. Acree Jr. Data Collection 2011	0.628	0.4	0	0.14	0.9304	3.628	iodoalkane	20111213	11.89	126.904473	-0.170437862	0.049864799	5.480557403	10.21562671	1	2.863	184.0188834	0	2	1.79	4	0	5	4	0	14	0	0	2.8511	8.12877121	33.5161	0	0	0	0	0	0	0	0	0	0	0	0
201	1-chloropentane	ClCCCCC	-99	10512	http://goo.gl/mouej	W.E. Acree Jr. Data Collection 2011	0.21	0.38	0	0.09	0.9355	3.223	chloroalk_ne	20111213	11.89	34.9688529	-0.17346407	0.050750534	5.082233039	7.048141646	1	2.894	106.5939654	0	3	1.9	5	0	6	5	0	17	0	0	2.6315	6.92479225	29.7865	0	0	0	0	0	0	0	0	0	0	0	0
202	1-chlorohexane	ClCCCCCC	-94	10526	http://goo.gl/mouej	W.E. Acree Jr. Data Collection 2011	0.201	0.39	0	0.09	1.0764	3.708	chloroalk_ne	20111213	11.89	34.96885294	-0.173471912	0.050764396	5.0998396	7.205382091	1	3.463	120.6205828	0	4	2.01	6	0	7	6	0	20	0	0	3.0877	9.53389129	34.3875	0	0	0	0	0	0	0	0	0	0	0	0
141	cyclohepta-1,3,5-triene	C1=CC/C=CC=C1	-79.75	10534	http://goo.gl/mouej	W.E. Acree Jr. Data Collection 2011	0.764	0.46	0	0.2	0.8573	3.442	alkene	20111213	11.9	12.10010405	-0.163738246	0.036407244	7.086077747	7.310371657	0.142857143	2.768	92.13867731	0	0	2.23	0	6	4	7	0	15	0	0	1.8596	3.45811216	35.5568	0	1	0	1	0	0	0	0	0	1	0	0
714	dibutyl sulfide	S(CCCC)CCCC	-79.9	10536	http://goo.gl/mouej	W.E. Acree Jr. Data Collection 2011	0.345	0.38	0	0.32	1.0123	4.95	dialkyl sulfide	20111213	11.89	31.9720714	-0.170406448	0.049992071	5.327490636	8.999044218	1	3.881	146.2949057	0	6	2.23	4	0	9	8	0	27	0	0	3.4526	11.92044676	46.9333	0	0	0	0	0	0	0	0	0	0	0	0
3452	terpinen-4-ol	CC1=CCC(CC1)(C(C)C)O	52.511	10756	http://dx.doi.org/10.1016/j.chroma.2012.02.043	T. Karunasekara. C.F. Poole. Determination of Descriptors for Fragrance Compounds by Gas Chromatography and Liquid-Liquid Partitioning Journal of Chromatography A (2012)	0.553	0.584	0.147	0.651	1.4247	5.226	fragrance	20120217	11.99624949	15.99794356	-0.413622083	0.096454602	6.042906135	9.787052468	0.8	1.947	154.2496975	0	1	2.45	NA	2	7	11	0	29	0	0	2.5501	6.50301001	48.3069	0	1	0	1	0	0	0	0	1	0	0	0
1633	2,3-dichlorophenol	Clc1c(O)cccc1Cl	57.67	10857	http://goo.gl/mouej	W.E. Acree Jr. Data Collection 2011	0.96	0.94	0.48	0.2	1.0199	-123	phenol derivative	20111213	11.99856245	34.97015535	-0.35783143	0.144444547	5.327683445	9.41263776	0	2.86	163.0014585	0	0	1.79	0	7	5	9	0	13	6	6	2.8914	8.36019396	37.3617	0	1	1	1	1	0	0	0	1	0	0	0
1511	1-bromo-2-nitrobenzene	O=[N+]([O-])c1ccccc1Br	42.67	10864	http://goo.gl/mouej	W.E. Acree Jr. Data Collection 2011	1.18	1.32	0	0.26	1.066	-123	aromatic nitro	20111213	11.99885125	78.91851804	-0.150042566	0.147120368	3.98270677	9.963498591	0	2.712	202.0052194	0	1	1.68	0	9	6	10	0	14	6	6	2.4728	6.11473984	41.0055	0	1	1	1	1	0	0	0	1	0	0	0
1549	2-methoxybenzoic acid	O=C(O)c1ccccc1OC	100.5	10892	http://goo.gl/mouej	W.E. Acree Jr. Data Collection 2011	0.899	1.41	0.45	0.62	1.1313	5.636	aromatic carboxylic acid	20111213	11.99629188	15.99870337	-0.376715017	0.293233467	4.179743354	8.446758337	0.125	1.552	152.147628	0	2	2.01	NA	10	6	11	0	19	6	6	1.418	2.010724	39.2796	1	1	1	1	1	0	0	0	1	0	0	0
1736	3,4-dimethylpyridine	n1ccc(c(c1)C)C	-11	10937	http://goo.gl/mouej	W.E. Acree Jr. Data Collection 2011	0.676	0.85	0	0.62	0.9571	4.317	pyridine derivative	20111213	11.89	14.00307756	-0.263749243	0.068062311	5.999152035	8.052282037	0.285714286	1.433	107.1533213	0	0	2.12	5	6	5	8	0	17	6	6	1.6518	2.72844324	33.9835	0	1	1	1	1	0	0	0	1	0	0	0
395	2-methylcyclohexanone	O=C1CCCCC1C	-14	10939	http://goo.gl/mouej	W.E. Acree Jr. Data Collection 2011	0.372	0.83	0	0.56	1.002	4.05	ketone	20111213	11.89	15.99491639	-0.298894242	0.135505115	4.514247057	7.978138047	0.857142857	1.213	112.1698453	0	0	2.12	NA	2	5	8	0	20	0	0	1.6369	2.67944161	32.8219	0	1	0	1	0	0	0	0	1	0	0	0
1545	3-bromobenzoic acid	O=C(O)c1cc(Br)ccc1	156	10972	http://goo.gl/mouej	W.E. Acree Jr. Data Collection 2011	1	1.1	0.64	0.27	1.1067	5.526	aromatic carboxylic acid	20111213	11.85	78.91833724	-0.327721445	0.290699064	4.236901465	9.769816955	0	2.435	201.0171929	0	1	1.9	NA	9	6	10	0	15	6	6	2.1828	4.76461584	40.4392	1	1	1	1	1	0	0	0	1	0	0	0
1546	4-bromobenzoic acid	O=C(O)c1ccc(Br)cc1	253.88	10980	http://goo.gl/mouej	W.E. Acree Jr. Data Collection 2011	1	1.01	0.63	0.26	1.1067	5.399	aromatic carboxylic acid	20111213	11.85	78.91833724	-0.327722015	0.290645801	4.139620261	9.563098469	0	2.435	201.0171929	0	1	1.9	NA	9	7	10	0	15	6	6	2.1828	4.76461584	40.4392	1	1	1	1	1	0	0	0	1	0	0	0
1571	4-acetylbenzoic acid	O=C(O)c1ccc(C(=O)C)cc1	209	10986	http://goo.gl/mouej	W.E. Acree Jr. Data Collection 2011	0.94	1.33	0.66	0.67	1.2292	-123	aromatic carboxylic acid	20111213	11.85	15.99692145	-0.327847625	0.290343518	4.106312187	8.497354994	0.111111111	1.514	164.1583639	0	2	2.12	NA	11	8	12	0	20	6	6	1.1743	1.37898049	43.2192	1	1	1	1	1	0	0	0	1	0	0	0
1461	3-ethylaniline	Nc1cc(ccc1)CC	-36	10991	http://goo.gl/mouej	W.E. Acree Jr. Data Collection 2011	0.94	0.95	0.23	0.45	1.098	-123	aromatic amine	20111213	11.89	14.00307807	-0.302463321	0.065271441	5.508391996	8.402132148	0.25	2.106	121.1799387	0	1	2.23	NA	7	6	9	0	20	6	6	2.0258	4.10386564	40.4006	0	1	1	1	1	0	0	0	1	0	0	0
1710	4-methylbenzyl alcohol	OCc1ccc(cc1)C	60.5	11021	http://goo.gl/mouej	W.E. Acree Jr. Data Collection 2011	0.81	0.88	0.39	0.6	1.0569	4.584	aromatic alkanol	20111213	11.89	15.99491664	-0.391082401	0.06923216	4.312887602	7.89332608	0.25	1.648	122.1646996	0	1	2.23	NA	6	7	9	0	19	6	6	1.7117	2.92991689	37.9151	0	1	1	1	1	0	0	0	1	0	0	0
437	butyl propanoate	O=C(OCCCC)CC	-89	11045	http://goo.gl/mouej	W.E. Acree Jr. Data Collection 2011	0.058	0.56	0	0.47	1.1693	3.833	ester	20111213	11.89	15.99591816	-0.315656473	0.261208917	3.996823602	6.581426299	0.857142857	1.844	130.1851317	0	5	2.01	4	3	8	8	0	23	0	0	2.0167	4.06707889	35.9129	0	0	0	0	0	0	0	0	0	0	0	0
1737	3,5-dimethylpyridine	n1cc(cc(c1)C)C	-7.8	11077	http://goo.gl/mouej	W.E. Acree Jr. Data Collection 2011	0.659	0.79	0	0.6	0.9571	4.214	pyridine derivative	20111213	11.89	14.00307756	-0.263498922	0.074921137	5.835193952	7.65534833	0.285714286	1.222	107.1533213	0	0	2.12	5	6	5	8	0	17	6	6	1.6518	2.72844324	33.9835	0	1	1	1	1	0	0	0	1	0	0	0
138	1-methylcyclohexene	CC1=CCCCC1	-120.28	11086	http://goo.gl/mouej	W.E. Acree Jr. Data Collection 2011	0.391	0.18	0	0.1	0.943	3.483	alkene	20111213	11.9	12.10010405	-0.156712353	0.048291905	6.021119647	7.874324246	0.714285714	2.96	96.17044032	0	0	2.23	NA	2	5	7	0	19	0	0	2.739	7.502121	33.0046	0	1	0	1	0	0	0	0	1	0	0	0
4019	Iodobenzene	C1=CC=C(C=C1)I	-31.1	11087	http://dx.doi.org/10.1016/j.tca.2014.08.024	Mikhail A. Varfolomeeva. Ilnaz T. Rakipova. William E. Acree Jr.. Michela Brumfieldb. Michael H. Abrahamc.Examination of Hydrogen Bonding Interactions between Dissolved Solutes and Alkylbenzene Solvents Based on Abraham Model Correlations Derived From Measured Enthalpies of Solvation. Thermochimica Acta. 2014	1.188	0.82	0	0.12	0.9746	4.502	organic	20140902	11.99891356	126.9045783	-0.128602757	0.098455936	6.91874546	11.65159568	0	3.09	204.0085921	0	0	2.01	0	6	5	7	0	12	6	6	2.4082	5.79942724	38.4661	0	1	1	1	1	0	0	0	1	0	0	0
2543	chloroiodomethane	ClCI	-79.429	11154	http://dx.doi.org/10.1021/ci049943w	Jes?s Jover; Ram?n Bosque; and Joaquim Sales. 2004. Determination of Abraham Solute Parameters from Molecular Structure. J. Chem. Inf. Comput. Sci. 44 (3)	0.845	0.66	0.13	0.08	0.5871	-123	organic	20040417	11.99989465	126.9045783	-0.162159699	0.156018317	6.688999152	9.978725926	1	2.057	176.384028	0	0	1.35	0	0	3	2	0	5	0	0	1.6864	2.84394496	24.4153	0	0	0	0	0	0	0	0	0	0	0	0
1519	N-methylbenzamide	O=C(NC)c1ccccc1	80.5	11460	http://goo.gl/mouej	W.E. Acree Jr. Data Collection 2011	0.95	1.49	0.4	0.71	1.1137	5.773	benzamide	20111213	11.85	15.99491715	-0.274981502	0.230747814	4.666463563	8.54067968	0.125	1.427	135.1634621	0	2	2.12	NA	9	7	10	0	19	6	6	1.0381	1.07765161	39.5353	0	1	1	1	1	0	0	0	1	0	0	0
1520	N-ethylbenzamide	O=C(NCC)c1ccccc1	80.561	11465	http://goo.gl/mouej	W.E. Acree Jr. Data Collection 2011	0.95	1.49	0.39	0.72	1.2546	6.268	benzamide	20111213	11.85	15.9949174	-0.274968132	0.230994291	4.823649409	8.696651588	0.222222222	1.85	149.1900795	0	3	2.23	NA	9	8	11	0	22	6	6	1.3869	1.92349161	44.2833	0	1	1	1	1	0	0	0	1	0	0	0
1537	3,4-dimethylbenzoic acid	O=C(O)c1cc(c(cc1)C)C	165.5	11576	http://goo.gl/mouej	W.E. Acree Jr. Data Collection 2011	0.73	0.88	0.59	0.4	1.2135	5.296	aromatic carboxylic acid	20111213	11.89	15.99591916	-0.3277254	0.290651027	4.160228925	8.548435824	0.222222222	2.511	150.1748405	0	1	2.23	NA	9	7	11	0	21	6	6	2.4068	5.79268624	42.8988	1	1	1	1	1	0	0	0	1	0	0	0
2395	3-cyanonitrobenzene	N#Cc1cccc([N+]([O-])=O)c1	116.33	11582	http://dx.doi.org/10.1021/ci049943w	Jes?s Jover; Ram?n Bosque; and Joaquim Sales. 2004. Determination of Abraham Solute Parameters from Molecular Structure. J. Chem. Inf. Comput. Sci. 44 (3)	1.02	1.6	0	0.47	0.9593	-123	organic	20040417	11.85	15.99592018	-0.256282268	0.180455735	3.683392176	8.02996674	0	1.637	148.1191306	0	1	1.79	NA	11	7	11	0	15	6	6	1.6033	2.57057089	39.1204	0	1	1	1	1	0	0	0	1	0	0	0
1426	methyl 4-nitrobenzoate	O=[N+]([O-])c1ccc(C(=O)OC)cc1	95.67	11586	http://goo.gl/mouej	W.E. Acree Jr. Data Collection 2011	0.994	1.45	0	0.56	1.2468	6.097	aromatic ester	20111213	11.85	15.99792473	-0.315180072	0.293006333	3.655082817	8.362133879	0.125	1.85	181.1457954	0	3	1.79	NA	12	9	13	0	20	6	6	1.5798	2.49576804	44.9102	0	1	1	1	1	0	0	0	1	0	0	0
1538	4-ethylbenzoic acid	O=C(O)c1ccc(cc1)CC	112.75	11589	http://goo.gl/mouej	W.E. Acree Jr. Data Collection 2011	0.73	0.9	0.61	0.39	1.2139	5.355	aromatic carboxylic acid	20111213	11.89	15.99591916	-0.327725811	0.290641503	4.10128346	8.336356272	0.222222222	2.538	150.1748405	0	2	2.23	NA	9	8	11	0	21	6	6	2.3768	5.64917824	42.4586	1	1	1	1	1	0	0	0	1	0	0	0
1580	4-dimethylaminobenzoic acid	O=C(O)c1ccc(N(C)C)cc1	242.75	11595	http://goo.gl/mouej	W.E. Acree Jr. Data Collection 2011	1.08	1.26	0.54	0.63	1.3133	6.426	aromatic carboxylic acid	20111213	11.85	15.99592018	-0.327743683	0.2906515	4.11569728	8.797602679	0.222222222	1.846	165.1894844	0	2	2.12	NA	10	8	12	0	23	6	6	1.5966	2.54913156	47.245	1	1	1	1	1	0	0	0	1	0	0	0
1551	4-ethoxybenzoic acid	O=C(O)c1ccc(OCC)cc1	198	11596	http://goo.gl/mouej	W.E. Acree Jr. Data Collection 2011	0.88	1	0.56	0.52	1.2722	-123	aromatic carboxylic acid	20111213	11.85	15.99692145	-0.345788232	0.290654221	4.086512738	8.106781194	0.222222222	1.975	166.1742454	0	3	2.12	NA	10	9	12	0	22	6	6	1.7668	3.12158224	44.0276	1	1	1	1	1	0	0	0	1	0	0	0
2109	5-methylfurfural	O=Cc1oc(cc1)C	-41.409	11600	http://goo.gl/mouej	W.E. Acree Jr. Data Collection 2011	0.744	1.11	0	0.52	0.8339	3.933	organic	20111213	11.89	15.99591765	-0.311512987	0.173197417	3.594840982	6.848895672	0.166666667	0.654	110.1108698	0	1	1.9	6	7	6	8	0	14	5	5	1.1301	1.27712601	29.8809	0	1	1	1	1	0	0	1	0	0	0	0
1611	3-ethylphenol	Oc1cc(ccc1)CC	-4	11604	http://goo.gl/mouej	W.E. Acree Jr. Data Collection 2011	0.831	0.84	0.52	0.37	1.0569	4.741	phenol derivative	20111213	11.89	15.99491664	-0.36041235	0.072508622	4.829964364	8.247256129	0.25	2.517	122.1646996	0	1	2.23	NA	7	6	9	0	19	6	6	2.505	6.275025	37.3943	0	1	1	1	1	0	0	0	1	0	0	0
1524	2-methylacetanilide	O=C(Nc1ccccc1)CC	105.5	11610	http://goo.gl/mouej	W.E. Acree Jr. Data Collection 2011	0.87	1.27	0.31	0.92	1.2546	-123	benzamide	20111213	11.89	15.9949174	-0.280253828	0.204088968	4.506167206	8.514194185	0.222222222	1.529	149.1900795	0	3	2.23	3	9	8	11	0	22	6	6	1.6173	2.61565929	43.7671	0	1	1	1	1	0	0	0	1	0	0	0
2653	3-bromoacetanilide	Brc1cc(NC(=O)C)ccc1	89.311	11625	http://dx.doi.org/10.1021/ci049943w	Jes?s Jover; Ram?n Bosque; and Joaquim Sales. 2004. Determination of Abraham Solute Parameters from Molecular Structure. J. Chem. Inf. Comput. Sci. 44 (3)	1.14	1.65	0.64	0.46	1.1167	-123	organic	20040417	11.85	78.91833725	-0.281053824	0.200988854	4.289074805	9.897061895	0.125	2.074	214.0590493	0	2	2.01	2	9	7	11	0	19	6	6	1.6988	2.88592144	46.763	0	1	1	1	1	0	0	0	1	0	0	0
1383	3-hydroxy-4-methoxybenzaldehyde	O=Cc1ccc(OC)c(O)c1	114	11629	http://goo.gl/mouej	W.E. Acree Jr. Data Collection 2011	1.04	1.37	0.27	0.72	1.1313	5.752	aromatic aldehyde	20111213	11.85	15.99692069	-0.358083512	0.151578262	3.858847069	7.95049294	0.125	0.959	152.147628	0	2	2.01	NA	10	8	11	0	19	6	6	1.3056	1.70459136	40.8063	0	1	1	1	1	0	0	0	1	0	0	0
1856	N-nitrosodipropylamine	O=NN(CCC)CCC	8.091	11632	http://goo.gl/mouej	W.E. Acree Jr. Data Collection 2011	0.318	1.01	0	0.63	1.1693	4.685	N-nitrosoamine	20111213	11.89	15.99491715	-0.163243695	0.058225005	3.328809497	7.525258495	1	1.287	130.1883973	0	5	1.79	3	3	7	8	0	23	0	0	1.8358	3.37016164	38.5949	0	0	0	0	0	0	0	0	0	0	0	0
461	cyclohexyl acetate	CC(=O)OC1CCCCC1	-65	11647	http://goo.gl/mouej	W.E. Acree Jr. Data Collection 2011	0.283	0.69	0	0.47	1.202	-123	ester	20111213	11.9	15.99591866	-0.312533204	0.258618411	3.900090238	8.061036264	0.875	2.069	142.1958676	0	2	2.12	2	3	7	10	0	24	0	0	1.8794	3.53214436	38.4262	0	1	0	1	0	0	0	0	1	0	0	0
2457	p-methylstyrene	C=Cc1ccc(cc1)C	-43.65	11661	http://dx.doi.org/10.1021/ci049943w	Jes?s Jover; Ram?n Bosque; and Joaquim Sales. 2004. Determination of Abraham Solute Parameters from Molecular Structure. J. Chem. Inf. Comput. Sci. 44 (3)	0.871	0.65	0	0.18	0.8811	-123	organic	20040417	11.89	12.11013444	-0.155189532	0.065192563	5.518384781	8.45556977	0.111111111	3.396	118.1760306	0	1	2.45	NA	8	7	9	0	19	6	6	2.8679	8.22485041	40.7855	0	1	1	1	1	0	0	0	1	0	0	0
1364	4-chloroanisole	Clc1ccc(OC)cc1	-18	11667	http://goo.gl/mouej	W.E. Acree Jr. Data Collection 2011	0.838	0.86	0	0.21	1.0384	-123	aromatic ether	20111213	11.85	34.96885304	-0.348676618	0.178450965	4.721715053	8.362753279	0.142857143	2.559	142.5830791	0	1	2.01	0	7	7	9	0	16	6	6	2.478	6.140484	37.326	0	1	1	1	1	0	0	0	1	0	0	0
1866	N-ethylurethane	O=C(OCC)NCC	29.511	11695	http://goo.gl/mouej	W.E. Acree Jr. Data Collection 2011	0.236	0.88	0.24	0.63	0.9873	3.77	urethane	20111213	11.89	15.99591816	-0.303132159	0.337302331	3.95237023	6.262577996	0.8	0.727	117.1465408	0	4	1.68	2	4	7	7	0	19	0	0	0.7146	0.51065316	30.4822	0	0	0	0	0	0	0	0	0	0	0	0
1867	N-propylurethane	O=C(OCC)NCCC	22.051	11699	http://goo.gl/mouej	W.E. Acree Jr. Data Collection 2011	0.225	0.87	0.24	0.63	1.1282	4.23	urethane	20111213	11.89	15.99591866	-0.303135307	0.337313338	4.030963563	6.650928672	0.833333333	1.085	131.1731582	0	5	1.79	3	4	8	8	0	22	0	0	1.2383	1.53338689	35.0064	0	0	0	0	0	0	0	0	0	0	0	0
715	dimethyl disulphide	S(SC)C	-85	11731	http://goo.gl/mouej	W.E. Acree Jr. Data Collection 2011	0.696	0.6	0	0.22	0.7174	3.052	dialkyl sulfide	20111213	11.99865748	31.97342416	-0.171358814	0.066177074	7.427616445	8.875294257	1	1.566	94.2012863	0	1	1.46	0	0	4	3	0	10	0	0	1.3858	1.92044164	26.9804	0	0	0	0	0	0	0	0	0	0	0	0
713	diisopropyl sulphide	S(C(C)C)C(C)C	-92.05	11761	http://goo.gl/mouej	W.E. Acree Jr. Data Collection 2011	0.328	0.26	0	0.41	1.1175	3.545	dialkyl sulfide	20111213	11.89	31.9720713	-0.155750426	0.086244202	6.625466647	9.395615642	1	2.621	118.2416709	0	2	2.01	3	0	5	6	0	21	0	0	2.2478	5.05260484	37.5193	0	0	0	0	0	0	0	0	0	0	0	0
1630	3-iodophenol	Ic1cccc(O)c1	67.33	11769	http://goo.gl/mouej	W.E. Acree Jr. Data Collection 2011	1.37	1.2	0.7	0.18	1.0333	-123	phenol derivative	20111213	11.85	126.9044731	-0.360382933	0.149191383	5.269560297	11.77268056	0	2.684	220.0079971	0	0	1.9	0	7	5	8	0	13	6	6	2.1408	4.58302464	40.1602	0	1	1	1	1	0	0	0	1	0	0	0
1471	3,5-dichloroaniline	Clc1cc(N)cc(Cl)c1	52	11778	http://goo.gl/mouej	W.E. Acree Jr. Data Collection 2011	1.15	1.2	0.35	0.22	1.061	-123	aromatic amine	20111213	11.85	34.9698533	-0.302362147	0.188304797	5.896179766	8.995047166	0	2.449	162.0166975	0	0	1.79	0	7	5	9	0	14	6	6	2.4122	5.81870884	40.368	0	1	1	1	1	0	0	0	1	0	0	0
1749	3-bromopyridine	Brc1cccnc1	-27.15	11783	http://goo.gl/mouej	W.E. Acree Jr. Data Collection 2011	0.906	1.01	0	0.34	0.8503	4.185	pyridine derivative	20111213	11.85	78.91833719	-0.262355978	0.209585496	6.298989821	9.202586918	0	1.568	157.9956737	0	0	1.79	5	6	5	7	0	11	6	6	1.4278	2.03861284	31.5239	0	1	1	1	1	0	0	0	1	0	0	0
1746	3-chloropyridine	Clc1cccnc1	-10.579	11784	http://goo.gl/mouej	W.E. Acree Jr. Data Collection 2011	0.732	0.83	0	0.4	0.7977	3.783	pyridine derivative	20111213	11.85	34.96885295	-0.262012865	0.222601846	5.80280391	8.051957714	0	1.392	113.5450833	0	0	1.79	5	6	5	7	0	11	6	6	1.3438	1.80579844	28.7059	0	1	1	1	1	0	0	0	1	0	0	0
527	nitrobutane	[O-][N+](=O)CCCC	-81.33	11799	http://goo.gl/mouej	W.E. Acree Jr. Data Collection 2011	0.227	0.95	0	0.29	0.8464	3.415	nitroalkane	20111213	11.89	15.99591766	-0.169854036	0.099488763	3.194394362	6.358259008	1	1.532	103.1199234	0	3	1.57	4	3	6	6	0	16	0	0	1.62	2.6244	26.4608	0	0	0	0	0	0	0	0	0	0	0	0
248	1-iodopentane	ICCCCC	-85.87	11830	http://goo.gl/mouej	W.E. Acree Jr. Data Collection 2011	0.621	0.4	0	0.14	1.0713	4.13	iodoalkane	20111213	11.89	126.904473	-0.170773662	0.04952202	5.299133189	10.37281456	1	3.432	198.0455008	0	3	1.9	5	0	6	5	0	17	0	0	3.3073	10.93823329	38.1171	0	0	0	0	0	0	0	0	0	0	0	0
427	pentyl acetate	O=C(OCCCCC)C	-90.27	11843	http://goo.gl/mouej	W.E. Acree Jr. Data Collection 2011	0.067	0.6	0	0.45	1.1693	3.844	ester	20111213	11.89	15.99591816	-0.315863533	0.301597074	3.702097691	6.817212756	0.857142857	2.16	130.1851317	0	5	2.01	5	3	8	8	0	23	0	0	1.806	3.261636	35.887	0	0	0	0	0	0	0	0	0	0	0	0
480	hexanenitrile	N#CCCCCC	-80.15	11846	http://goo.gl/mouej	W.E. Acree Jr. Data Collection 2011	0.166	0.9	0	0.36	0.9678	3.608	nitrile	20111213	11.89	14.00307706	-0.262631351	0.115226687	3.780700251	6.788653863	0.833333333	1.991	97.15846688	0	3	2.01	6	2	7	6	0	18	0	0	2.0801	4.32681601	30.0529	0	0	0	0	0	0	0	0	0	0	0	0
136	cycloheptene	C1=CCCCCC/1	-56	11857	http://goo.gl/mouej	W.E. Acree Jr. Data Collection 2011	0.414	0.22	0	0.1	0.9433	3.626	alkene	20111213	11.9	12.10010405	-0.164821248	0.042236341	6.895333278	7.13799193	0.714285714	3.467	96.17044032	0	0	2.23	0	2	4	7	0	19	0	0	2.7488	7.55590144	33.3236	0	1	0	1	0	0	0	0	0	1	0	0
237	1,6-dibromohexane	BrCCCCCCBr	-0.77	11862	http://goo.gl/mouej	W.E. Acree Jr. Data Collection 2011	0.711	0.8	0	0.26	1.304	5.328	bromoalkane	20111213	11.99885125	78.91943338	-0.196196312	0.08545064	6.404682464	8.265399693	1	3.848	243.9667604	0	5	1.9	6	0	8	7	0	20	0	0	3.3556	11.26005136	45.3338	0	0	0	0	0	0	0	0	0	0	0	0
232	1-bromoheptane	BrCCCCCCC	-57.33	11863	http://goo.gl/mouej	W.E. Acree Jr. Data Collection 2011	0.343	0.4	0	0.12	1.2699	4.663	bromoalkane	20111213	11.89	78.9183372	-0.170785423	0.049633611	5.126861046	8.200711497	1	4.37	179.0977906	0	5	2.12	7	0	8	7	0	23	0	0	3.6884	13.60429456	41.972	0	0	0	0	0	0	0	0	0	0	0	0
203	1-chloroheptane	ClCCCCCCC	-69.75	11865	http://goo.gl/mouej	W.E. Acree Jr. Data Collection 2011	0.194	0.4	0	0.09	1.2173	4.208	chloroalk_ne	20111213	11.89	34.96885299	-0.17347963	0.050794802	5.108641049	7.345099279	1	4.032	134.6472002	0	5	2.12	7	0	8	7	0	23	0	0	3.5439	12.55922721	38.9885	0	0	0	0	0	0	0	0	0	0	0	0
481	1-heptanenitrile	N#CCCCCCC	-63.5	11866	http://goo.gl/mouej	W.E. Acree Jr. Data Collection 2011	0.159	0.9	0	0.36	1.087	4.089	nitrile	20111213	11.89	14.00307756	-0.262635926	0.115233372	3.800348442	7.058144346	0.857142857	2.56	111.1850843	0	4	2.12	7	2	8	7	0	21	0	0	2.5363	6.43281769	34.6539	0	0	0	0	0	0	0	0	0	0	0	0
717	dipropyl disulfide	S(SCCC)CCC	-85.8	11871	http://goo.gl/mouej	W.E. Acree Jr. Data Collection 2011	0.653	0.52	0	0.27	1.281	4.984	dialkyl sulfide	20111213	11.89	31.9730716	-0.165716712	0.05520155	5.756721513	10.28244549	1	2.998	150.3077559	0	5	1.9	3	0	8	7	0	22	0	0	3.1308	9.80190864	45.5248	0	0	0	0	0	0	0	0	0	0	0	0
668	1,7-heptanediol	OCCCCCCCO	20.25	11875	http://goo.gl/mouej	W.E. Acree Jr. Data Collection 2011	0.381	0.95	0.75	0.92	1.212	-123	alkanediol	20111213	11.99632006	15.9982593	-0.421738028	0.069750698	3.929514103	7.130896397	1	0.793	132.2010132	0	6	2.01	7	0	9	8	0	25	0	0	1.1136	1.24010496	37.8658	0	0	0	0	0	0	0	0	0	0	0	0
187	1,1,1,2-tetrachloroethane	ClCC(Cl)(Cl)Cl	-70.07	11911	http://goo.gl/mouej	W.E. Acree Jr. Data Collection 2011	0.54	0.63	0.1	0.08	0.88	3.641	chloroalk_ne	20111213	11.99870712	34.97200613	-0.167204837	0.313979114	6.083246398	10.71880957	1	2.811	167.8491036	0	1	1.24	2	0	4	5	0	8	0	0	2.4441	5.97362481	31.2668	0	0	0	0	0	0	0	0	0	0	0	0
249	1-iodohexane	ICCCCCC	-74.73	12010	http://goo.gl/mouej	W.E. Acree Jr. Data Collection 2011	0.615	0.4	0	0.14	1.2122	4.62	iodoalkane	20111213	11.89	126.9044731	-0.170785226	0.049530912	5.208329786	10.45140867	1	4.001	212.0721182	0	4	2.01	6	0	7	6	0	20	0	0	3.7635	14.16393225	42.7181	0	0	0	0	0	0	0	0	0	0	0	0
1614	4-propylphenol	Oc1ccc(cc1)CCC	21.67	12060	http://goo.gl/mouej	W.E. Acree Jr. Data Collection 2011	0.793	0.88	0.55	0.37	1.198	-123	phenol derivative	20111213	11.89	15.99491689	-0.360424647	0.072081324	4.731721824	8.502818872	0.333333333	3.086	136.191317	0	2	2.34	NA	7	8	10	0	22	6	6	2.9612	8.76870544	41.9953	0	1	1	1	1	0	0	0	1	0	0	0
1450	3-phenylpropionitrile	N#CCCc1ccccc1	-1.67	12061	http://goo.gl/mouej	W.E. Acree Jr. Data Collection 2011	0.771	1.35	0	0.51	1.153	-123	aromatic nitrile	20111213	11.85	14.00307859	-0.2626325	0.115677906	3.900145351	8.508575951	0.222222222	1.729	131.1747931	0	2	2.34	NA	6	8	10	0	19	6	6	2.1999	4.83956001	40.9459	0	1	1	1	1	0	0	0	1	0	0	0
529	1-nitrohexane	[O-][N+](=O)CCCCCC	-10.159	12069	http://goo.gl/mouej	W.E. Acree Jr. Data Collection 2011	0.203	0.95	0	0.29	1.129	4.416	nitroalkane	20111213	11.89	15.99591866	-0.17078498	0.099512459	3.253339254	7.000142242	1	2.67	131.1731582	0	5	1.79	6	3	8	8	0	22	0	0	2.5324	6.41304976	35.6628	0	0	0	0	0	0	0	0	0	0	0	0
1931	simeton	O(c1nc(nc(n1)NCC)NCC)C	159.521	12133	http://goo.gl/mouej	W.E. Acree Jr. Data Collection 2011	1.14	1.16	0.21	1.18	1.5559	7.269	pesticide	20111213	11.99629174	15.99794569	-0.347559834	0.272834879	4.717585351	8.310237033	0.625	1.136	197.2379194	0	5	1.68	2	9	9	14	0	29	6	6	1.8073	3.26633329	58.7064	0	1	1	1	1	0	0	0	1	0	0	0
389	decan-2-one	O=C(CCCCCCCC)C	6.67	12218	http://goo.gl/mouej	W.E. Acree Jr. Data Collection 2011	0.108	0.68	0	0.51	1.5333	5.245	ketone	20111213	11.89	15.99491714	-0.299514082	0.19112167	4.110333367	7.446550261	0.9	3.852	156.265579	0	7	2.45	10	2	10	10	0	31	0	0	3.1601	9.98623201	48.4277	0	0	0	0	0	0	0	0	0	0	0	0
311	dipentyl ether	O(CCCCC)CCCCC	-69	12220	http://goo.gl/mouej	W.E. Acree Jr. Data Collection 2011	0	0.25	0	0.45	1.5763	4.875	ether	20111213	11.89	15.99491714	-0.380647822	0.051150496	5.06531908	6.915542785	1	3.858	158.2814605	0	8	2.45	5	0	11	10	0	33	0	0	3.6203	13.10657209	49.9609	0	0	0	0	0	0	0	0	0	0	0	0
2055	phenylsilane	c1ccccc1[SiH3]	-6.829	12228	http://goo.gl/mouej	W.E. Acree Jr. Data Collection 2011	0.69	0.407	0	0.148	0.9621	3.48	organosilicon	20111213	11.99836721	27.97768415	-0.161848595	0.058299993	4.69722934	6.443874677	0	1.981	108.2133262	0	0	2.01	0	6	5	7	0	15	6	6	1.6789	2.81870521	25.4743	0	1	1	1	1	0	0	0	1	0	0	0
1601	2,3,5-trimethylphenol	Oc1cc(cc(c1C)C)C	93.75	12244	http://goo.gl/mouej	W.E. Acree Jr. Data Collection 2011	0.86	0.76	0.51	0.43	1.1978	-123	phenol derivative	20111213	11.89	15.99491689	-0.360134982	0.07561347	5.222932421	8.561658805	0.333333333	2.716	136.191317	0	0	2.34	NA	7	6	10	0	22	6	6	3.0212	9.12764944	42.8757	0	1	1	1	1	0	0	0	1	0	0	0
543	N-tert-butylacetamide	O=C(NC(C)(C)C)C	97	12445	http://goo.gl/mouej	W.E. Acree Jr. Data Collection 2011	0.32	1.25	0.4	0.76	1.0695	4.539	alkaneamide	20111213	11.89	15.99491664	-0.281410158	0.247821282	4.188684261	8.49812835	0.833333333	1.01	115.1737533	0	2	1.9	3	3	5	7	0	21	0	0	0.3051	0.09308601	33.1664	0	0	0	0	0	0	0	0	0	0	0	0
1658	4-cyanophenol	N#Cc1ccc(O)cc1	111.75	12478	http://goo.gl/mouej	W.E. Acree Jr. Data Collection 2011	0.94	1.63	0.8	0.29	0.9298	5.42	phenol derivative	20111213	11.85	15.9949169	-0.360424667	0.169094614	4.155292393	7.771701233	0	1.339	119.1209632	0	0	2.01	NA	9	7	9	0	14	6	6	1.4415	2.07792225	33.4898	0	1	1	1	1	0	0	0	1	0	0	0
1622	pentafluorophenol	Fc1c(F)c(F)c(F)c(O)c1F	33.93	12499	http://goo.gl/mouej	W.E. Acree Jr. Data Collection 2011	0.36	0.83	0.79	0.09	0.8636	3.568	phenol derivative	20111213	11.99752356	19.00290132	-0.355252978	0.223096944	3.800268693	6.566016838	0	2.421	184.0637772	0	0	1.46	0	7	6	12	0	13	6	6	2.5901	6.70861801	28.8341	0	1	1	1	1	0	0	0	1	0	0	0
694	cyclohex-2-ene-1-ol	OC1C=C/CCC1	-14.749	12643	http://goo.gl/mouej	W.E. Acree Jr. Data Collection 2011	0.559	0.87	0.37	0.52	0.8611	3.772	alk_nol	20111213	11.9	15.99491614	-0.388438645	0.135746136	4.750747176	7.221722393	0.666666667	1.079	98.14322785	0	0	2.01	0	2	5	7	0	17	0	0	1.1907	1.41776649	30.2377	0	1	0	1	0	0	0	0	1	0	0	0
1657	3-cyanophenol	N#Cc1cc(O)ccc1	80.38	12821	http://goo.gl/mouej	W.E. Acree Jr. Data Collection 2011	0.93	1.55	0.84	0.25	0.9298	5.181	phenol derivative	20111213	11.85	15.9949169	-0.360382591	0.169864447	4.169995735	7.825949447	0	1.339	119.1209632	0	0	2.01	NA	9	6	9	0	14	6	6	1.4415	2.07792225	33.4898	0	1	1	1	1	0	0	0	1	0	0	0
1711	4-chlorobenzyl alcohol	Clc1ccc(cc1)CO	71.75	12823	http://goo.gl/mouej	W.E. Acree Jr. Data Collection 2011	0.911	0.96	0.4	0.5	1.0384	-123	aromatic alkanol	20111213	11.99632008	34.96885304	-0.416036006	0.093773626	4.328762419	8.385977191	0.142857143	1.833	142.5830791	0	1	2.01	NA	6	7	9	0	16	6	6	1.8899	3.57172201	37.6787	0	1	1	1	1	0	0	0	1	0	0	0
1640	2,3,6-trichlorophenol	Clc1c(O)c(Cl)ccc1Cl	57	13029	http://goo.gl/mouej	W.E. Acree Jr. Data Collection 2011	1.01	0.88	0.62	0.15	1.142	-123	phenol derivative	20111213	11.99856245	34.97105747	-0.356238868	0.144665876	5.816681395	9.901633032	0	3.482	197.4464553	0	0	1.68	0	7	6	10	0	13	6	6	3.5558	12.64371364	42.1665	0	1	1	1	1	0	0	0	1	0	0	0
1645	2,3,5,6-tetrachlorophenol	Clc1c(O)c(Cl)c(Cl)cc1Cl	115	13047	http://goo.gl/mouej	W.E. Acree Jr. Data Collection 2011	1.11	0.86	0.46	0.22	1.265	-123	phenol derivative	20111213	11.99856245	34.97200704	-0.356196907	0.146387368	6.061180809	10.14717016	0	4.104	231.8914521	0	0	1.57	0	7	6	11	0	13	6	6	4.2202	17.81008804	46.9713	0	1	1	1	1	0	0	0	1	0	0	0
2408	2-ethylnaphthalene	CCc1ccc2ccccc2c1	-7.4	13063	http://dx.doi.org/10.1021/ci049943w	Jes?s Jover; Ram?n Bosque; and Joaquim Sales. 2004. Determination of Abraham Solute Parameters from Molecular Structure. J. Chem. Inf. Comput. Sci. 44 (3)	1.331	0.9	0	0.2	1.1092	-123	organic	20040417	11.85	12.1501417	-0.198951339	0.101219077	5.61148719	9.337324998	0.166666667	4.189	156.2241198	0	1	2.78	NA	10	8	13	0	24	11	10	3.6808	13.54828864	52.1504	0	2	2	1	1	0	0	0	2	0	0	0
1863	N-nitrosodiisobutylamine	O=NN(CC(C)C)CC(C)C	37.441	13229	http://goo.gl/mouej	W.E. Acree Jr. Data Collection 2011	0.3	0.88	0	0.74	1.4511	5.427	N-nitrosoamine	20111213	11.89	15.99491765	-0.16250455	0.064449314	3.485996686	8.154016338	1	1.881	158.2416321	0	5	2.01	3	3	7	10	0	29	0	0	2.4744	6.12265536	47.5385	0	0	0	0	0	0	0	0	0	0	0	0
1750	4-bromopyridine	Brc1ccncc1	0.5	13630	http://goo.gl/mouej	W.E. Acree Jr. Data Collection 2011	0.9	0.93	0	0.38	0.8503	-123	pyridine derivative	20111213	11.85	78.91833719	-0.263922636	0.171189141	6.105493913	9.286610155	0	1.568	157.9956737	0	0	1.79	5	6	5	7	0	11	6	6	1.4278	2.03861284	31.5239	0	1	1	1	1	0	0	0	1	0	0	0
2178	octahydroazocine	C1CCCNCCC1	29	13638	http://goo.gl/mouej	W.E. Acree Jr. Data Collection 2011	0.36	0.46	0.13	0.55	1.0861	3.84	organic	20111213	11.9	14.00307756	-0.315992371	0.047716584	6.736850179	7.167082541	1	1.615	113.2009658	0	0	2.12	7	0	5	8	1	23	0	0	1.6138	2.60435044	36.0366	0	0	0	1	0	0	0	0	0	0	0	0
530	nitrocyclohexane	[O-][N+](=O)C1CCCCC1	-34	13647	http://goo.gl/mouej	W.E. Acree Jr. Data Collection 2011	0.441	0.97	0	0.31	0.7831	4.826	nitroalkane	20111213	11.9	15.99591866	-0.133096395	0.163263617	3.629675536	7.774921412	1	2.076	129.1572767	0	1	1.79	0	3	6	9	0	20	0	0	2.1496	4.62078016	33.601	0	1	0	1	0	0	0	0	1	0	0	0
1787	tetramethylpyrazine	n1c(c(nc(c1C)C)C)C	85	13658	http://goo.gl/mouej	W.E. Acree Jr. Data Collection 2011	0.685	0.8	0	0.85	1.1978	4.725	pyrazine derivative	20111213	11.89	14.00408213	-0.255120179	0.136424205	6.061958272	8.107600286	0.5	0.778	136.1945826	0	0	2.12	4	6	6	10	0	22	6	6	0.6592	0.43454464	40.1102	0	1	1	1	1	0	0	0	1	0	0	0
1399	3-chloroacetophenone	O=C(c1cc(Cl)ccc1)C	17.761	14227	http://goo.gl/mouej	W.E. Acree Jr. Data Collection 2011	0.924	1.07	0	0.4	1.137	5.341	aromatic ketone	20111213	11.89	34.96885308	-0.294031176	0.215515834	4.558090171	8.779645541	0.125	2.521	154.593815	0	1	2.12	NA	8	6	10	0	17	6	6	2.2343	4.99209649	41.2656	0	1	1	1	1	0	0	0	1	0	0	0
2172	ethyl isonicotinate	O=C(OCC)c1ccncc1	23	14556	http://goo.gl/mouej	W.E. Acree Jr. Data Collection 2011	0.756	1.05	0	0.71	1.1724	-123	organic	20111213	11.85	15.99591968	-0.312128093	0.293344031	4.49305536	8.304626074	0.25	1.129	151.162867	0	3	2.01	5	9	8	11	0	20	6	6	0.8836	0.78074896	40.1766	0	1	1	1	1	0	0	0	1	0	0	0
1615	4-butylphenol	Oc1ccc(cc1)CCCC	22	14678	http://goo.gl/mouej	W.E. Acree Jr. Data Collection 2011	0.796	0.88	0.55	0.37	1.339	-123	phenol derivative	20111213	11.89	15.99491714	-0.36042772	0.072082097	4.741545383	8.660007015	0.4	3.655	150.2179344	0	3	2.45	NA	7	9	11	0	25	6	6	3.4174	11.67862276	46.5963	0	1	1	1	1	0	0	0	1	0	0	0
725	1-heptanethiol	SCCCCCCC	-43	14680	http://goo.gl/mouej	W.E. Acree Jr. Data Collection 2011	0.357	0.35	0	0.24	1.2584	4.635	alkanethiol	20111213	11.89	31.97207135	-0.178863359	0.049539299	5.125184721	8.094212719	1	3.939	132.2682883	0	5	2.12	7	0	8	7	0	24	0	0	3.3106	10.96007236	42.0645	0	0	0	0	0	0	0	0	0	0	0	0
85	ethylcyclohexane	CCC1CCCCC1	-111.15	14751	http://goo.gl/mouej	W.E. Acree Jr. Data Collection 2011	0.263	0.1	0	0	1.1272	3.877	cycloalkane	20111213	11.9	12.10012615	-0.145522379	0.054800121	5.483683531	8.450491455	1	4.491	112.2129392	0	1	2.34	NA	0	6	8	0	24	0	0	3.4452	11.86940304	36.7556	0	1	0	1	0	0	0	0	1	0	0	0
2103	4-tert-butylstyrene	C(/c1ccc(cc1)C(C)(C)C)=C	-38	14866	http://goo.gl/mouej	W.E. Acree Jr. Data Collection 2011	0.83	0.6	0	0.3	1.519	-123	organic	20111213	11.79	12.21009945	-0.29070567	0.130991134	5.551425333	9.669170698	0.333333333	4.776	160.2558828	0	2	2.78	NA	8	8	12	0	28	6	6	3.7821	14.30428041	54.4102	0	1	1	1	1	0	0	0	1	0	0	0
2880	4-chlorophenylacetic acid	Clc1ccc(cc1)CC(=O)O	105.25	15093	http://precedings.nature.com/documents/4243/version/3	ONSChallenge Solubility Data	1.062	0.748	0.248	0.422	1.195	-123	organic solid	20120126	11.99629189	34.96885313	-0.350989304	0.282996987	3.912604363	8.572266211	0.125	2.071	170.5932199	0	2	2.01	NA	6	8	11	0	18	6	6	2.1336	4.55224896	42.1704	1	1	1	1	1	0	0	0	1	0	0	0
505	nonylamine	NCCCCCCCCC	-1	15387	http://goo.gl/mouej	W.E. Acree Jr. Data Collection 2011	0.187	0.35	0.16	0.61	1.4765	5.1	alkylamine	20111213	11.89	14.00307857	-0.330007724	0.049678022	4.761081673	7.395872291	1	3.629	143.2700821	0	7	2.34	9	0	10	9	1	31	0	0	2.9621	8.77403641	46.797	0	0	0	0	0	0	0	0	0	0	0	0
1888	fluometuron	O=C(Nc1cc(ccc1)C(F)(F)F)N(C)C	163.75	15702	http://goo.gl/mouej	W.E. Acree Jr. Data Collection 2011	0.65	1.19	0.41	0.79	1.5484	6.68	urea	20111213	11.9934269	19.00040974	-0.280651161	0.416736118	3.575726563	8.90975875	0.3	1.983	232.2027283	0	4	1.9	NA	10	9	16	0	27	6	6	2.0945	4.38693025	53.584	0	1	1	1	1	0	0	0	1	0	0	0
1527	2,6-dimethylacetanilide	O=C(Nc1c(cccc1C)C)C	182	15753	http://goo.gl/mouej	W.E. Acree Jr. Data Collection 2011	0.85	1.56	0.37	0.95	1.3955	-123	benzamide	20111213	11.89	15.99491765	-0.281058535	0.251120635	4.348980375	9.614506205	0.3	1.728	163.2166969	0	2	2.34	NA	9	7	12	0	25	6	6	1.9228	3.69715984	49.2226	0	1	1	1	1	0	0	0	1	0	0	0
86	cis-1,2-dimethylcyclohexane	C[C@@H]1CCCC[C@@H]1C	-50	15765	http://goo.gl/mouej	W.E. Acree Jr. Data Collection 2011	0.281	0.24	0	0	1.1272	3.847	cycloalkane	20111213	11.89	12.11011416	-0.161991078	0.059143413	6.149298971	8.44548837	1	4.43	112.2129392	0	0	2.34	NA	0	5	8	0	24	0	0	3.2408	10.50278464	36.7032	0	1	0	1	0	0	0	0	1	0	0	0
2125	L-menthol	O[C@H]1[C@H](C(C)C)CC[C@@H](C)C1	43	15803	http://goo.gl/mouej	W.E. Acree Jr. Data Collection 2011	0.4	0.48	0.32	0.61	1.4677	-123	organic	20111213	11.9	15.99491714	-0.392198259	0.125086535	5.452305862	9.461194107	1	3.211	156.265579	0	1	2.45	NA	0	7	11	0	31	0	0	2.7794	7.72506436	47.4447	0	1	0	1	0	0	0	0	1	0	0	0
483	1-nonanenitrile	N#CCCCCCCCC	-34.1	15846	http://goo.gl/mouej	W.E. Acree Jr. Data Collection 2011	0.159	0.9	0	0.36	1.3905	4.97	nitrile	20111213	11.89	14.00307857	-0.262644949	0.115247008	3.815084262	7.350102255	0.888888889	3.698	139.2383191	0	6	2.34	9	2	10	9	0	27	0	0	3.4487	11.89353169	43.8559	0	0	0	0	0	0	0	0	0	0	0	0
3447	carvone	O=C1C(=C/C[C@H](/C(=C)C)C1)C	89	15855	http://dx.doi.org/10.1016/j.chroma.2012.02.043	T. Karunasekara. C.F. Poole. Determination of Descriptors for Fragrance Compounds by Gas Chromatography and Liquid-Liquid Partitioning Journal of Chromatography A (2012)	0.638	0.929	0	0.61	1.3387	5.402	fragrance	20120217	11.89	15.99491714	-0.294079071	0.158645571	4.941589581	9.574568583	0.5	1.756	150.2179344	0	1	2.45	NA	4	7	11	0	25	0	0	2.3613	5.57573769	47.1735	0	1	0	1	0	0	0	0	1	0	0	0
1602	2,3,6-trimethylphenol	Cc1ccc(c(c1C)O)C	58	16119	http://goo.gl/mouej	W.E. Acree Jr. Data Collection 2011	0.87	0.81	0.37	0.47	1.1978	-123	phenol derivative	20111213	11.89	15.99491689	-0.359873766	0.082049396	5.380119289	8.679261866	0.333333333	2.505	136.191317	0	0	2.34	NA	7	6	10	0	22	6	6	3.0212	9.12764944	42.8757	0	1	1	1	1	0	0	0	1	0	0	0
216	2,3,4-trichlorobut-1-ene	Cl/C(=C)C(Cl)CCl	-24.809	16159	http://goo.gl/mouej	W.E. Acree Jr. Data Collection 2011	0.607	1.09	0	0.15	0.9964	4.411	chloroalk_ne	20111213	11.99859942	34.97105705	-0.2127884	0.120392765	5.861585651	9.848503463	0.5	2.272	159.4414601	0	2	1.57	4	2	5	6	0	12	0	0	2.526	6.380676	34.2047	0	0	0	0	0	0	0	0	0	0	0	0
151	2-octyne	C(#CCCCCC)C	-61.6	16791	http://goo.gl/mouej	W.E. Acree Jr. Data Collection 2011	0.225	0.3	0	0.1	1.15	3.85	alkyne	20111213	11.89	12.11011416	-0.175986235	0.067275784	4.833841005	7.041455624	0.75	3.787	110.1970577	0	3	2.34	8	2	8	7	0	22	0	0	3.6992	13.68408064	37.9716	0	0	0	0	0	0	0	0	0	0	0	0
2068	phenyltrimethoxysilane	O(C)[Si](OC)(OC)c1ccccc1	-25	17131	http://goo.gl/mouej	W.E. Acree Jr. Data Collection 2011	0.487	0.804	0	0.687	1.5609	5.221	organosilicon	20111213	11.85	27.97692735	-0.334878261	0.342625348	4.516921875	8.109578609	0.333333333	2.137	198.2913932	0	4	2.01	0	6	7	13	0	27	6	6	3.0423	9.25558929	47.4217	0	1	1	1	1	0	0	0	1	0	0	0
1793	2-methoxypyrazine	O(c1nccnc1)C	36.881	17443	http://goo.gl/mouej	W.E. Acree Jr. Data Collection 2011	0.727	0.85	0	0.55	0.8338	3.721	pyrazine derivative	20111213	11.99640043	15.99794329	-0.360813368	0.185695995	4.524296119	6.842383033	0.2	0.161	110.1141353	0	1	1.68	2	7	6	8	0	14	6	6	0.0515	0.00265225	28.5209	0	1	1	1	1	0	0	0	1	0	0	0
152	1-nonyne	C#CCCCCCCC	-50	17880	http://goo.gl/mouej	W.E. Acree Jr. Data Collection 2011	0.15	0.23	0.12	0.1	1.2908	4.019	alkyne	20111213	11.89	12.11013444	-0.170785422	0.049574749	4.386171366	7.26316211	0.777777778	4.326	124.2236751	0	5	2.45	9	2	9	8	0	25	0	0	4.6621	21.73517641	41.6728	0	0	0	0	0	0	0	0	0	0	0	0
2873	4-acetamidobenzoic acid	O=C(Nc1ccc(cc1)C(=O)O)C	258.75	18177	http://precedings.nature.com/documents/4243/version/3	ONSChallenge Solubility Data	1.433	1.437	0.776	0.937	1.329	-123	organic solid	20120126	11.89	15.99692294	-0.327849369	0.290375082	4.108379517	8.563728757	0.111111111	0.891	179.1730078	0	3	2.01	NA	12	9	13	0	22	6	6	0.5548	0.30780304	45.8986	1	1	1	1	1	0	0	0	1	0	0	0
718	dimethyl trisulfide	S(SSC)C	-36.999	18219	http://goo.gl/mouej	W.E. Acree Jr. Data Collection 2011	1.053	0.67	0	0.34	0.8809	4.203	dialkyl sulfide	20111213	11.99865748	31.97430969	-0.162890842	0.070651322	8.024458261	11.24450237	1	1.821	126.2673713	0	2	1.35	0	0	5	4	0	11	0	0	1.9764	3.90615696	34.7739	0	0	0	0	0	0	0	0	0	0	0	0
670	1,9-nonanediol	OCCCCCCCCCO	46.4	18685	http://goo.gl/mouej	W.E. Acree Jr. Data Collection 2011	0.375	0.95	0.75	0.92	1.494	-123	alkanediol	20111213	11.99626879	15.99826012	-0.421740711	0.069778915	3.941545842	7.386481357	1	1.931	160.254248	0	8	2.23	9	0	11	10	0	31	0	0	2.026	4.104676	47.0678	0	0	0	0	0	0	0	0	0	0	0	0
1632	2-chloro-4-bromophenol	Clc1cc(Br)ccc1O	49.75	18707	http://goo.gl/mouej	W.E. Acree Jr. Data Collection 2011	1.15	0.91	0.5	0.22	1.0725	-123	phenol derivative	20111213	11.99635525	78.91833723	-0.383082702	0.122440389	5.27343756	9.904192458	0	3.036	207.4520489	0	0	1.79	0	7	6	9	0	13	6	6	2.9754	8.85300516	40.1797	0	1	1	1	1	0	0	0	1	0	0	0
620	2-octanol	OC(C)CCCCCC	-31.8	18920	http://goo.gl/mouej	W.E. Acree Jr. Data Collection 2011	0.158	0.36	0.33	0.36	1.2945	-123	alkanols	20111213	11.89	15.99491664	-0.392773319	0.052580338	4.562096147	7.288096436	1	3.018	130.2282257	0	5	2.23	8	0	8	8	0	27	0	0	2.7168	7.38100224	40.3557	0	0	0	0	0	0	0	0	0	0	0	0
1654	2-isopropoxyphenol	O(c1ccccc1O)C(C)C	53.461	19709	http://goo.gl/mouej	W.E. Acree Jr. Data Collection 2011	0.8	0.9	0.2	0.67	1.257	-123	phenol derivative	20111213	11.89	15.99591916	-0.357825539	0.130939318	5.026180079	8.206632937	0.333333333	2.146	152.190722	0	2	2.23	3	8	7	11	0	23	6	6	2.2725	5.16425625	43.3815	0	1	1	1	1	0	0	0	1	0	0	0
2168	camphoric acid	O=C(O)C1CCC(C(=O)O)(C)C1(C)C	187.7	20198	http://goo.gl/mouej	W.E. Acree Jr. Data Collection 2011	0.5	1.04	1.18	0.86	1.3817	-123	organic	20111213	11.89	15.9979247	-0.332192599	0.265758986	4.484067122	10.99190465	0.8	1.209	200.2320307	0	2	2.12	NA	3	7	14	0	30	0	0	1.4745	2.17415025	49.0095	2	1	0	1	0	0	0	1	0	0	0	0
3442	limonene	CC1=CCC(CC1)C(=C)C	-86.43	20939	http://dx.doi.org/10.1016/j.chroma.2012.02.043	T. Karunasekara. C.F. Poole. Determination of Descriptors for Fragrance Compounds by Gas Chromatography and Liquid-Liquid Partitioning Journal of Chromatography A (2012)	0.497	0.336	0	0.174	1.323	4.693	fragrance	20120217	11.89	12.11015511	-0.171237228	0.05133391	6.189564732	9.494068391	0.6	3.729	136.234411	0	1	2.56	NA	2	7	10	0	26	0	0	3.5027	12.26890729	46.4803	0	1	0	1	0	0	0	0	1	0	0	0
545	N-methylpentanamide	O=C(NC)CCCC	-26	21181	http://goo.gl/mouej	W.E. Acree Jr. Data Collection 2011	0.31	1.3	0.4	0.72	1.0695	4.594	alkaneamide	20111213	11.89	15.99491664	-0.281135723	0.199458324	4.267276639	7.09051153	0.833333333	1.101	115.1737533	0	4	1.9	5	3	7	7	0	21	0	0	0.9531	0.90839961	33.1915	0	0	0	0	0	0	0	0	0	0	0	0
87	trans-1,2-dimethylcyclohexane	C[C@@H]1CCCC[C@H]1C	-90	21800	http://goo.gl/mouej	W.E. Acree Jr. Data Collection 2011	0.227	0.2	0	0	1.1272	3.728	cycloalkane	20111213	11.89	12.11011416	-0.161991078	0.059143413	6.149298971	8.44548837	1	4.43	112.2129392	0	0	2.34	NA	0	5	8	0	24	0	0	3.2408	10.50278464	36.7032	0	1	0	1	0	0	0	0	1	0	0	0
399	2,4-heptanedione	O=C(C)CC(=O)CCC	-5.499	22191	http://goo.gl/mouej	W.E. Acree Jr. Data Collection 2011	0.41	0.67	0.09	0.61	1.1263	4.256	alkanedione	20111213	11.89	15.99591816	-0.299854871	0.140283052	4.116196705	7.178088074	0.714285714	1.053	128.1692502	0	4	2.01	7	2	7	8	0	21	0	0	0.6501	0.42263001	35.3179	0	0	0	0	0	0	0	0	0	0	0	0
459	ethyl 2-methylbutanoate	O=C(OCC)C(C)CC	-57.939	22453	http://goo.gl/mouej	W.E. Acree Jr. Data Collection 2011	0.026	0.55	0	0.47	1.1693	3.565	ester	20111213	11.89	15.99591816	-0.315724437	0.264312269	4.350493936	7.881067077	0.857142857	1.779	130.1851317	0	4	2.01	4	3	7	8	0	23	0	0	1.9555	3.82398025	35.9632	0	0	0	0	0	0	0	0	0	0	0	0
1788	2-ethylpyrazine	n1ccnc(c1)CC	26.221	24533	http://goo.gl/mouej	W.E. Acree Jr. Data Collection 2011	0.616	0.84	0	0.67	0.916	3.887	pyrazine derivative	20111213	11.89	14.00408012	-0.260917781	0.077194714	5.31424608	7.629380732	0.333333333	0.086	108.1413478	0	1	1.9	4	6	6	8	0	16	6	6	0.4783	0.22877089	30.9626	0	1	1	1	1	0	0	0	1	0	0	0
1790	2-methyl-3-isobutylpyrazine	n1ccnc(c1C)CC(C)C	49.441	24535	http://goo.gl/mouej	W.E. Acree Jr. Data Collection 2011	0.65	0.82	0	0.81	1.3387	5.435	pyrazine derivative	20111213	11.89	14.00408313	-0.258366867	0.063666321	5.926103696	8.886882663	0.555555556	1.478	150.2212	0	2	2.23	6	6	7	11	0	25	6	6	1.4689	2.15766721	44.7037	0	1	1	1	1	0	0	0	1	0	0	0
403	4,6-nonanedione	O=C(CCC)CC(=O)CCC	12.841	24641	http://goo.gl/mouej	W.E. Acree Jr. Data Collection 2011	0.41	0.64	0.11	0.64	1.4081	5.218	alkanedione	20111213	11.89	15.99591916	-0.299688457	0.141043739	4.586765625	7.64963893	0.777777778	1.875	156.222485	0	6	2.23	9	2	9	10	0	27	0	0	1.7732	3.14423824	44.5458	0	0	0	0	0	0	0	0	0	0	0	0
1786	trimethylpyrazine	n1cc(nc(c1C)C)C	50.001	24972	http://goo.gl/mouej	W.E. Acree Jr. Data Collection 2011	0.659	0.74	0	0.81	1.0569	4.277	pyrazine derivative	20111213	11.89	14.00408112	-0.257561382	0.134376775	5.746818924	7.943763528	0.428571429	0.463	122.1679652	0	0	2.01	4	6	6	9	0	19	6	6	0.3766	0.14182756	35.5187	0	1	1	1	1	0	0	0	1	0	0	0
1653	4-propoxyphenol	O(c1ccc(O)cc1)CCC	56.5	27296	http://goo.gl/mouej	W.E. Acree Jr. Data Collection 2011	0.84	1.17	0.57	0.52	1.2565	-123	phenol derivative	20111213	11.89	15.99591916	-0.360483639	0.076379525	4.692356402	7.873008867	0.333333333	2.312	152.190722	0	3	2.23	3	8	9	11	0	23	6	6	2.4187	5.85010969	43.4875	0	1	1	1	1	0	0	0	1	0	0	0
864	1-bromo-2,6-dichlorobenzene	Clc1cccc(Cl)c1Br	64	27488	http://goo.gl/mouej	W.E. Acree Jr. Data Collection 2011	1.23	1.01	0	0	1.136	-123	haloaromatic	20111213	11.99885125	78.91851804	-0.14530747	0.150691732	6.9079375	11.31605085	0	4.064	225.8976408	0	0	1.79	0	6	5	9	0	12	6	6	3.9072	15.26621184	43.2904	0	1	1	1	1	0	0	0	1	0	0	0
1429	phenyl acetate	CC(=O)Oc1ccccc1	-30	28969	http://goo.gl/mouej	W.E. Acree Jr. Data Collection 2011	0.661	1.13	0	0.54	1.0726	4.414	aromatic ester	20111213	11.85	15.99591867	-0.278285647	0.263394314	3.882043179	7.766500828	0.125	1.807	136.1482231	0	2	2.12	2	9	7	10	0	18	6	6	1.5977	2.55264529	37.1904	0	1	1	1	1	0	0	0	1	0	0	0
1656	4-butoxyphenol	O(c1ccc(O)cc1)CCCC	65.25	28973	http://goo.gl/mouej	W.E. Acree Jr. Data Collection 2011	0.84	1.16	0.57	0.52	1.3974	-123	phenol derivative	20111213	11.89	15.99591966	-0.360486211	0.07625406	4.697268577	7.951603416	0.4	2.881	166.2173394	0	4	2.34	4	8	10	12	0	26	6	6	2.8749	8.26505001	48.0885	0	1	1	1	1	0	0	0	1	0	0	0
1612	4-ethylphenol	Oc1ccc(cc1)CC	44.62	28982	http://goo.gl/mouej	W.E. Acree Jr. Data Collection 2011	0.8	0.9	0.55	0.36	1.0569	4.737	phenol derivative	20111213	11.89	15.99491664	-0.360421647	0.072268731	4.712074092	8.188443831	0.25	2.517	122.1646996	0	1	2.23	NA	7	7	9	0	19	6	6	2.505	6.275025	37.3943	0	1	1	1	1	0	0	0	1	0	0	0
449	ethyl hexanoate	O=C(OCC)CCCCC	-67	29005	http://goo.gl/mouej	W.E. Acree Jr. Data Collection 2011	0.043	0.58	0	0.45	1.3102	4.251	ester	20111213	11.89	15.99591866	-0.315935122	0.261473342	4.154009909	7.132818713	0.875	2.624	144.2117491	0	6	2.12	6	3	9	9	0	26	0	0	2.4054	5.78594916	40.5907	0	0	0	0	0	0	0	0	0	0	0	0
428	isoamyl acetate	O=C(OCCC(C)C)C	-83.62	29016	http://goo.gl/mouej	W.E. Acree Jr. Data Collection 2011	0.051	0.57	0	0.47	1.1693	3.74	ester	20111213	11.89	15.99591816	-0.3158537	0.301597273	3.72174632	7.38678967	0.857142857	2.099	130.1851317	0	4	2.01	4	3	7	8	0	23	0	0	1.6016	2.56512256	35.8346	0	0	0	0	0	0	0	0	0	0	0	0
482	1-octanenitrile	N#CCCCCCCC	-45.53	29026	http://goo.gl/mouej	W.E. Acree Jr. Data Collection 2011	0.162	0.9	0	0.36	1.2496	4.585	nitrile	20111213	11.89	14.00307807	-0.262640459	0.115240147	3.810172409	7.215371234	0.875	3.129	125.2117017	0	5	2.23	8	2	9	8	0	24	0	0	2.9925	8.95505625	39.2549	0	0	0	0	0	0	0	0	0	0	0	0
365	nonanal	CCCCCCCCC=O	-18	29029	http://goo.gl/mouej	W.E. Acree Jr. Data Collection 2011	0.15	0.65	0	0.45	1.3924	4.856	aldehyde	20111213	11.98860189	16.00592553	-0.389464493	0.206356512	3.443116264	7.346288549	0.888888889	4.001	142.2389616	0	7	2.34	9	1	10	9	0	28	0	0	3.2216	10.37870656	43.9512	0	0	0	0	0	0	0	0	0	0	0	0
259	chlorodibromomethane	BrC(Br)Cl	-21.33	29036	http://goo.gl/mouej	W.E. Acree Jr. Data Collection 2011	0.775	0.68	0.12	0.1	0.7219	3.304	haloalkane	20111213	11.99947318	78.91933718	-0.160896164	0.256285937	7.097223647	10.7972738	1	2.75	208.2786702	0	0	1.24	0	0	3	3	0	5	0	0	2.0248	4.09981504	26.9812	0	0	0	0	0	0	0	0	0	0	0	0
1422	methyl 2-methylbenzoate	O=C(OC)c1ccccc1C	33.831	30595	http://goo.gl/mouej	W.E. Acree Jr. Data Collection 2011	0.722	0.87	0	0.43	1.214	-123	aromatic ester	20111213	11.89	15.99591916	-0.315165911	0.29324317	4.513895752	8.840257389	0.222222222	2.395	150.1748405	0	2	2.23	NA	9	7	11	0	21	6	6	2.1716	4.71584656	42.6267	0	1	1	1	1	0	0	0	1	0	0	0
1994	5-ethyl-5-propylbarbituric acid	O=C1NC(=O)NC(=O)C1(CCC)CC	166.981	42330	http://goo.gl/mouej	W.E. Acree Jr. Data Collection 2011	1.03	1.13	0.59	1.18	1.5148	6.838	drug	20111213	11.89	15.99692446	-0.279896434	0.285270936	4.368298426	10.83537883	0.666666667	1.002	198.2194148	0	3	1.9	6	8	8	14	0	28	0	0	1.2009	1.44216081	48.8533	0	1	0	1	0	0	0	0	1	0	0	0
1996	5-allyl-5-ethylbarbital	O=C1NC(=O)NC(=O)C1(CC)CC=C	174.281	44152	http://goo.gl/mouej	W.E. Acree Jr. Data Collection 2011	1.16	1.2	0.6	1.22	1.4718	7.01	drug	20111213	11.79	15.9969245	-0.306480712	0.285275019	4.373572027	10.9197538	0.444444444	0.636	196.2035333	0	3	1.9	6	8	8	14	0	26	0	0	0.8102	0.65642404	48.8974	0	1	0	1	0	0	0	0	1	0	0	0
553	2,2,2-trichloroacetamide	ClC(Cl)(Cl)C(=O)N	142	55091	http://goo.gl/mouej	W.E. Acree Jr. Data Collection 2011	0.71	0.63	0.47	0.56	0.8731	3.829	alkaneamide	20111213	11.9938327	34.97085324	-0.28883678	0.340233552	4.869746996	10.44350166	0.5	0.302	162.4022742	0	1	1.13	2	3	4	6	0	9	0	0	0.8462	0.71605444	29.9805	0	0	0	0	0	0	0	0	0	0	0	0
418	hexyl formate	O=COCCCCCC	-62.8	55123	http://goo.gl/mouej	W.E. Acree Jr. Data Collection 2011	0.09	0.63	0	0.38	1.1693	3.97	ester	20111213	11.89	15.99591816	-0.318312738	0.248185472	3.071172661	6.99232982	0.857142857	2.493	130.1851317	0	6	2.01	6	3	9	8	0	23	0	0	2.1834	4.76723556	36.416	0	0	0	0	0	0	0	0	0	0	0	0
1718	5-phenyl-1-pentanol	OCCCCCc1ccccc1	11.061	55443	http://goo.gl/mouej	W.E. Acree Jr. Data Collection 2011	0.804	0.9	0.33	0.72	1.48	-123	aromatic alkanol	20111213	11.85	15.9949174	-0.395734475	0.097011091	3.973033497	8.712584884	0.454545455	2.865	164.2445519	0	5	2.56	NA	6	10	12	0	28	6	6	2.9153	8.49897409	51.4315	0	1	1	1	1	0	0	0	1	0	0	0
3445	borneol	OC2CC1CCC2(C)C1(C)C	209.33	58234	http://dx.doi.org/10.1016/j.chroma.2012.02.043	T. Karunasekara. C.F. Poole. Determination of Descriptors for Fragrance Compounds by Gas Chromatography and Liquid-Liquid Partitioning Journal of Chromatography A (2012)	0.757	0.714	0.158	0.653	1.3591	5.091	fragrance	20120217	11.89	15.99491714	-0.391914177	0.070020414	5.512746188	10.63401317	1	2.734	154.2496975	0	0	2.45	NA	0	5	12	0	29	0	0	1.9753	3.90181009	45.3139	0	3	0	1	0	0	0	2	1	0	0	0
1388	valerophenone	O=C(c1ccccc1)CCCC	-9.2	59482	http://goo.gl/mouej	W.E. Acree Jr. Data Collection 2011	0.795	1.026	0	0.503	1.4366	5.858	aromatic ketone	20111213	11.89	15.99491739	-0.293728055	0.162625151	4.985991105	8.840788295	0.363636364	3.29	162.2286703	0	4	2.56	NA	8	9	12	0	26	6	6	3.1492	9.91746064	50.2897	0	1	1	1	1	0	0	0	1	0	0	0
1650	2-ethoxyphenol	O(c1ccccc1O)CC	27.5	60121	http://goo.gl/mouej	W.E. Acree Jr. Data Collection 2011	0.807	0.9	0.2	0.58	1.1156	-123	phenol derivative	20111213	11.89	15.99591866	-0.357833816	0.12449767	4.911817441	7.892257888	0.25	1.686	138.1641046	0	2	2.12	2	8	7	10	0	20	6	6	1.895	3.591025	38.9633	0	1	1	1	1	0	0	0	1	0	0	0
2991	octafluoronaphthalene	Fc2c1c(F)c(F)c(F)c(F)c1c(F)c(F)c2F	87.25	60886	http://precedings.nature.com/documents/4243/version/3	ONSChallenge Solubility Data	0.482	0.534	0	0.668	1.442	-123	organic solid	20120126	11.99744542	19.00571092	-0.228397532	0.226142405	4.092223671	8.662013811	0	4.576	272.0945847	0	0	1.68	0	10	8	19	0	18	11	10	4.3824	19.20542976	44.2394	0	2	2	1	1	0	0	0	2	0	0	0
1402	3-(trifluoromethyl)acetophenone	FC(F)(F)c1cccc(C(=O)C)c1	23.211	61001	http://goo.gl/mouej	W.E. Acree Jr. Data Collection 2011	0.42	0.92	0	0.42	1.2079	4.736	aromatic ketone	20111213	11.85	19.0004081	-0.294049157	0.416316156	3.554546875	8.570882998	0.222222222	2.824	188.1468229	0	2	2.01	NA	8	7	13	0	20	6	6	2.5122	6.31114884	42.4345	0	1	1	1	1	0	0	0	1	0	0	0
1606	2,3,4,5-tetramethylphenol	Oc1cc(c(c(c1C)C)C)C	85.3	61411	http://goo.gl/mouej	W.E. Acree Jr. Data Collection 2011	0.86	0.88	0.55	0.43	1.3387	-123	phenol derivative	20111213	11.89	15.99491714	-0.360137503	0.075694813	5.301526141	9.190400947	0.4	3.153	150.2179344	0	0	2.45	NA	7	6	11	0	25	6	6	3.5074	12.30185476	47.9169	0	1	1	1	1	0	0	0	1	0	0	0
229	2-bromo-2-methylbutane	BrC(C)(C)CC	-60.539	61487	http://goo.gl/mouej	W.E. Acree Jr. Data Collection 2011	0.343	0.4	0	0.15	0.9881	3.4	bromoalkane	20111213	11.89	78.91833717	-0.160336528	0.061681497	5.899321049	10.12625172	1	2.786	151.0445557	0	1	1.9	4	0	4	5	0	17	0	0	2.4461	5.98340521	32.6238	0	0	0	0	0	0	0	0	0	0	0	0
1600	2,3,4-trimethylphenol	Oc1ccc(c(c1C)C)C	81	61538	http://goo.gl/mouej	W.E. Acree Jr. Data Collection 2011	0.86	0.86	0.52	0.42	1.1978	-123	phenol derivative	20111213	11.89	15.99491689	-0.360144145	0.075391211	5.14433922	8.87601186	0.333333333	2.716	136.191317	0	0	2.34	NA	7	6	10	0	22	6	6	3.0212	9.12764944	42.8757	0	1	1	1	1	0	0	0	1	0	0	0
1662	2-hydroxyacetophenone	O=C(c1ccccc1)CO	5.17	61765	http://goo.gl/mouej	W.E. Acree Jr. Data Collection 2011	0.98	1.35	0.72	0.55	1.0726	-123	phenol derivative	20111213	11.9962919	15.99825971	-0.411338313	0.187868933	4.187395969	8.408255457	0.125	0.862	136.1482231	0	2	2.12	NA	8	7	10	0	18	6	6	1.1113	1.23498769	38.3132	0	1	1	1	1	0	0	0	1	0	0	0
1439	propyl 2-hydroxybenzoate	O=C(OCCC)c1ccccc1O	97	62310	http://goo.gl/mouej	W.E. Acree Jr. Data Collection 2011	0.793	0.9	0.02	0.43	1.4131	5.955	aromatic ester	20111213	11.99624946	15.9987046	-0.385330103	0.295831355	4.651303417	8.682537953	0.3	2.762	180.2008628	0	4	2.23	NA	10	9	13	0	25	6	6	2.2905	5.24639025	48.5518	0	1	1	1	1	0	0	0	1	0	0	0
743	o-toluene isocyanate	O=C=Nc1ccccc1C	32.891	62408	http://goo.gl/mouej	W.E. Acree Jr. Data Collection 2011	0.78	0.95	0	0.3	1.0707	4.744	isocyanate	20111213	11.89	15.99491714	-0.26047214	0.337377625	3.351387817	8.381138774	0.125	3.512	133.1475806	0	1	2.12	NA	9	7	10	0	17	6	6	2.1765	4.73715225	38.157	0	1	1	1	1	0	0	0	1	0	0	0
1517	3-methylbenzamide	O=C(c1cc(ccc1)C)N	95.33	62466	http://goo.gl/mouej	W.E. Acree Jr. Data Collection 2011	0.99	1.5	0.49	0.63	1.1137	-123	benzamide	20111213	11.99347916	15.99491716	-0.291430747	0.251607987	4.430683555	8.521257372	0.125	1.346	135.1634621	0	1	2.12	NA	9	6	10	0	19	6	6	1.3184	1.73817856	39.6798	0	1	1	1	1	0	0	0	1	0	0	0
1425	methyl 3-nitrobenzoate	O=[N+]([O-])c1cc(C(=O)OC)ccc1	78.75	62472	http://goo.gl/mouej	W.E. Acree Jr. Data Collection 2011	0.994	1.46	0	0.57	1.2468	6.1	aromatic ester	20111213	11.85	15.99792473	-0.315179304	0.293079445	3.716586601	8.512758327	0.125	1.85	181.1457954	0	3	1.79	NA	12	8	13	0	20	6	6	1.5798	2.49576804	44.9102	0	1	1	1	1	0	0	0	1	0	0	0
1518	4-methylbenzamide	Cc1ccc(cc1)C(=O)N	161.33	62485	http://goo.gl/mouej	W.E. Acree Jr. Data Collection 2011	0.99	1.5	0.49	0.65	1.1137	-123	benzamide	20111213	11.99347916	15.99491716	-0.29143124	0.251599443	4.391386692	8.364070331	0.125	1.346	135.1634621	0	1	2.12	NA	9	7	10	0	19	6	6	1.3184	1.73817856	39.6798	0	1	1	1	1	0	0	0	1	0	0	0
1752	4-methoxypyridine	O(c1ccncc1)C	4	62489	http://goo.gl/mouej	W.E. Acree Jr. Data Collection 2011	0.68	0.93	0	0.53	0.8749	4.279	pyridine derivative	20111213	11.9963552	15.99794303	-0.377372742	0.078433127	4.629497272	7.259256904	0.166666667	0.685	109.1261088	0	1	1.9	5	7	6	8	0	15	6	6	0.663	0.439569	30.3643	0	1	1	1	1	0	0	0	1	0	0	0
1651	3-ethoxyphenol	O(c1cccc(O)c1)CC	30	62517	http://goo.gl/mouej	W.E. Acree Jr. Data Collection 2011	0.85	1.16	0.56	0.45	1.1156	-123	phenol derivative	20111213	11.89	15.99591866	-0.360393901	0.124300128	4.770880137	7.774633396	0.25	1.954	138.1641046	0	2	2.12	2	8	7	10	0	20	6	6	1.895	3.591025	38.9633	0	1	1	1	1	0	0	0	1	0	0	0
1738	2-propylpyridine	n1ccccc1CCC	2	62530	http://goo.gl/mouej	W.E. Acree Jr. Data Collection 2011	0.604	0.7	0	0.59	1.098	-123	pyridine derivative	20111213	11.89	14.00307807	-0.260644411	0.052866583	5.23686831	8.110506448	0.375	1.907	121.1799387	0	2	2.23	8	6	7	9	0	20	6	6	2.0851	4.34764201	37.7205	0	1	1	1	1	0	0	0	1	0	0	0
669	1,8-octanediol	OCCCCCCCCO	61.5	62628	http://goo.gl/mouej	W.E. Acree Jr. Data Collection 2011	0.38	0.95	0.75	0.92	1.353	-123	alkanediol	20111213	11.9962919	15.99825971	-0.421739373	0.069764683	3.937535405	7.259686981	1	1.362	146.2276306	0	7	2.12	8	0	10	9	0	28	0	0	1.5698	2.46427204	42.4668	0	0	0	0	0	0	0	0	0	0	0	0
1621	2,3,5,6-tetrafluorophenol	Fc1cc(F)c(F)c(O)c1F	35	63054	http://goo.gl/mouej	W.E. Acree Jr. Data Collection 2011	0.4	0.81	0.75	0.15	0.8459	-123	phenol derivative	20111213	11.99752357	19.00203602	-0.355250629	0.220133831	3.8571875	6.57739263	0	2.26	166.0733147	0	0	1.57	0	7	6	11	0	13	6	6	2.3846	5.68631716	28.6177	0	1	1	1	1	0	0	0	1	0	0	0
1739	4-propylpyridine	CCCc1ccncc1	-61.099	63903	http://goo.gl/mouej	W.E. Acree Jr. Data Collection 2011	0.627	0.77	0	0.55	1.098	-123	pyridine derivative	20111213	11.85	14.00307809	-0.264022579	0.107500751	5.276869469	8.379343212	0.375	2.24	121.1799387	0	2	2.23	6	6	7	9	0	20	6	6	2.078	4.318084	38.1443	0	1	1	1	1	0	0	0	1	0	0	0
1768	4-phenylpyridine N-oxide	[O-][n+]2ccc(c1ccccc1)cc2	79.091	63968	http://goo.gl/mouej	W.E. Acree Jr. Data Collection 2011	1.494	1.55	0.49	1.03	1.3418	7.293	pyridine N-oxide derivative	20111213	11.98841554	15.99491793	-0.228768573	0.130047253	4.264445493	9.400296082	0	3.275	171.1956698	0	1	2.45	NA	13	9	14	0	22	12	12	1.9683	3.87420489	46.776	0	2	2	2	2	0	0	0	2	0	0	0
1741	4-pentylpyridine	CCCCCc1ccncc1	-36.899	65750	http://goo.gl/mouej	W.E. Acree Jr. Data Collection 2011	0.62	0.77	0	0.59	1.3798	-123	pyridine derivative	20111213	11.85	14.0030791	-0.264031469	0.107533462	5.164462923	8.613477207	0.5	3.378	149.2331735	0	4	2.45	8	6	9	11	0	26	6	6	2.9904	8.94249216	47.3463	0	1	1	1	1	0	0	0	1	0	0	0
1792	2-chloropyrazine	Clc1nccnc1	33.421	66021	http://goo.gl/mouej	W.E. Acree Jr. Data Collection 2011	0.727	0.94	0	0.45	0.7566	3.627	pyrazine derivative	20111213	11.85	34.96885295	-0.258867077	0.284356994	5.63605367	7.721618221	0	0.229	114.5331098	0	0	1.57	2	6	5	7	0	10	6	6	0.4024	0.16192576	27.6103	0	1	1	1	1	0	0	0	1	0	0	0
1751	2-methoxypyridine	O(c1ncccc1)C	-1.109	66809	http://goo.gl/mouej	W.E. Acree Jr. Data Collection 2011	0.641	0.72	0	0.47	0.8749	3.631	pyridine derivative	20111213	11.9963552	15.99794303	-0.361878443	0.166821048	4.566398438	7.009134481	0.166666667	1.413	109.1261088	0	1	1.9	5	7	6	8	0	15	6	6	1.2021	1.44504441	30.6778	0	1	1	1	1	0	0	0	1	0	0	0
1896	3-methylbenzenesulfonamide	O=S(=O)(c1cccc(c1)C)N	139.921	67270	http://goo.gl/mouej	W.E. Acree Jr. Data Collection 2011	1.1	1.55	0.55	0.86	1.238	6.455	sulfonamide	20111213	11.999	31.97274484	-0.249616627	0.263162264	6.308366781	10.87925388	0.142857143	0.918	171.2182161	0	1	1.79	NA	10	6	11	0	20	6	6	1.0214	1.04325796	43.2571	0	1	1	1	1	0	0	0	1	0	0	0
1451	4-phenylbutyronitrile	N#CCCCc1ccccc1	-3.069	67460	http://goo.gl/mouej	W.E. Acree Jr. Data Collection 2011	0.759	1.38	0	0.51	1.294	-123	aromatic nitrile	20111213	11.85	14.0030791	-0.262648575	0.115352238	3.86007089	8.64224676	0.3	2.298	145.2014105	0	3	2.45	NA	6	9	11	0	22	6	6	2.6561	7.05486721	45.5469	0	1	1	1	1	0	0	0	1	0	0	0
1528	3,5-dimethylacetanilide	O=C(Nc1cc(cc(c1)C)C)C	124.021	67465	http://goo.gl/mouej	W.E. Acree Jr. Data Collection 2011	0.85	1.14	0.54	0.73	1.3955	-123	benzamide	20111213	11.89	15.99491765	-0.28105891	0.251107765	4.270386605	8.98575872	0.3	2.15	163.2166969	0	2	2.34	NA	9	7	12	0	25	6	6	1.9228	3.69715984	49.2226	0	1	1	1	1	0	0	0	1	0	0	0
745	hexyl isocyanate	O=C=N/CCCCCC	-32.929	68179	http://goo.gl/mouej	W.E. Acree Jr. Data Collection 2011	0.174	0.6	0	0.23	1.1674	3.972	isocyanate	20111213	11.89	15.99491689	-0.260931249	0.331989828	3.102672747	7.076146406	0.857142857	4.042	127.1844892	0	5	2.01	6	3	9	8	0	22	0	0	2.3548	5.54508304	36.4134	0	0	0	0	0	0	0	0	0	0	0	0
1419	methyl 3,4-dichlorobenzoate	Clc1ccc(C(=O)OC)cc1Cl	45	68676	http://goo.gl/mouej	W.E. Acree Jr. Data Collection 2011	1.015	1.02	0	0.35	1.3174	6.018	aromatic ester	20111213	11.9985434	34.97015563	-0.315175623	0.293056879	4.540082737	9.673380405	0.125	3.202	205.0382167	0	2	1.9	NA	9	8	12	0	18	6	6	3.0142	9.08540164	47.1951	0	1	1	1	1	0	0	0	1	0	0	0
398	2,4-hexanedione	O=C(C)CC(=O)CC	-12.359	68832	http://goo.gl/mouej	W.E. Acree Jr. Data Collection 2011	0.41	0.7	0.07	0.63	0.9854	3.728	alkanedione	20111213	11.89	15.99591765	-0.299859388	0.140057411	4.076898758	7.020884403	0.666666667	0.484	114.1426328	0	3	1.9	6	2	6	7	0	18	0	0	0.1939	0.03759721	30.7169	0	0	0	0	0	0	0	0	0	0	0	0
1607	2,3,4,6-tetramethylphenol	Oc1c(c(c(cc1C)C)C)C	80.5	69177	http://goo.gl/mouej	W.E. Acree Jr. Data Collection 2011	0.86	0.8	0.38	0.44	1.3387	-123	phenol derivative	20111213	11.89	15.99491714	-0.359876288	0.083740882	5.458712804	9.033230752	0.4	2.942	150.2179344	0	0	2.45	NA	7	6	11	0	25	6	6	3.5074	12.30185476	47.9169	0	1	1	1	1	0	0	0	1	0	0	0
1717	4-phenyl-1-butanol	OCCCCc1ccccc1	2.441	69340	http://goo.gl/mouej	W.E. Acree Jr. Data Collection 2011	0.811	0.9	0.33	0.7	1.339	-123	aromatic alkanol	20111213	11.85	15.99491715	-0.395731546	0.096996428	3.993070866	8.649162905	0.4	2.296	150.2179344	0	4	2.45	NA	6	9	11	0	25	6	6	2.4591	6.04717281	46.8305	0	1	1	1	1	0	0	0	1	0	0	0
2920	boc-glycine	O=C(OC(C)(C)C)NCC(=O)O	88.33	70660	http://precedings.nature.com/documents/4243/version/3	ONSChallenge Solubility Data	0.402	1.083	0.324	1.047	1.343	-123	organic solid	20120126	11.99631998	15.99928671	-0.349972165	0.338338762	3.670453787	8.097302617	0.714285714	0.563	175.182704	0	5	1.68	3	4	8	11	0	25	0	0	0.6178	0.38167684	41.0248	1	0	0	0	0	0	0	0	0	0	0	0
1811	5-bromopyrimidine	c1c(cncn1)Br	72	70714	http://goo.gl/mouej	W.E. Acree Jr. Data Collection 2011	0.88	1.06	0	0.54	0.8092	4.026	pyrimidine derivative	20111213	11.99886529	78.91851799	-0.243598707	0.139851998	5.965491769	9.028500039	0	0.527	158.9837002	0	0	1.57	3	6	5	7	0	10	6	6	0.7997	0.63952009	30.3771	0	1	1	1	1	0	0	0	1	0	0	0
1810	2-bromopyrimidine	c1cnc(nc1)Br	55	70715	http://goo.gl/mouej	W.E. Acree Jr. Data Collection 2011	0.88	0.89	0	0.61	0.8092	3.631	pyrimidine derivative	20111213	11.99886529	78.91851799	-0.225239275	0.270863286	6.298988423	8.69547125	0	0.616	158.9837002	0	0	1.57	3	6	5	7	0	10	6	6	1.0158	1.03184964	30.8198	0	1	1	1	1	0	0	0	1	0	0	0
1562	4-ethoxyphenylacetic acid	O=C(O)Cc1ccc(OCC)cc1	88.75	70988	http://goo.gl/mouej	W.E. Acree Jr. Data Collection 2011	0.88	1.22	0.56	0.74	1.4131	-123	aromatic carboxylic acid	20111213	11.85	15.9969222	-0.34580436	0.26330537	3.904128115	8.529723141	0.3	1.787	180.2008628	0	4	2.23	NA	7	10	13	0	25	6	6	1.8016	3.24576256	48.5768	1	1	1	1	1	0	0	0	1	0	0	0
1894	N-methylbenzenesulfonamide	O=S(=O)(NC)c1ccccc1	120.471	71193	http://goo.gl/mouej	W.E. Acree Jr. Data Collection 2011	1.1	1.55	0.33	0.77	1.238	6.364	sulfonamide	20111213	11.85	31.97207153	-0.214485416	0.240625806	6.379287853	10.8889208	0.142857143	0.871	171.2182161	0	2	1.79	0	10	7	11	0	20	6	6	0.7411	0.54922921	43.1126	0	1	1	1	1	0	0	0	1	0	0	0
236	1-bromoadamantane	C1C2CC3CC1CC(C2)(C3)Br	119	71437	http://goo.gl/mouej	W.E. Acree Jr. Data Collection 2011	1.07	0.9	0	0.2	1.3668	6.13	bromoalkane	20111213	11.99883988	78.91851805	-0.185983018	0.105717499	8.224434165	11.89480335	1	4.006	215.1299982	0	0	2.45	0	0	5	13	0	26	0	0	3.1341	9.82258281	49.9114	0	4	0	1	0	0	0	0	4	0	0	0
401	2,4-nonanedione	O=C(CC(=O)CCCCC)C	-18	72551	http://goo.gl/mouej	W.E. Acree Jr. Data Collection 2011	0.41	0.66	0.08	0.62	1.4081	5.29	alkanedione	20111213	11.89	15.99591916	-0.299854908	0.196836333	4.145669295	7.528895719	0.777777778	2.191	156.222485	0	6	2.23	9	2	9	10	0	27	0	0	1.5625	2.44140625	44.5199	0	0	0	0	0	0	0	0	0	0	0	0
1721	3-phenoxy-1-propanol	O(c1ccccc1)CCCO	22.161	72556	http://goo.gl/mouej	W.E. Acree Jr. Data Collection 2011	0.85	0.95	0.31	0.78	1.2565	-123	aromatic alkanol	20111213	11.99626879	15.99826012	-0.421534253	0.076060631	3.887104591	7.843601934	0.333333333	1.586	152.190722	0	4	2.23	3	7	9	11	0	23	6	6	1.3366	1.78649956	43.6789	0	1	1	1	1	0	0	0	1	0	0	0
303	1-bromo-4-chlorobutane	BrCCCCCl	-48.279	73412	http://goo.gl/mouej	W.E. Acree Jr. Data Collection 2011	0.571	0.82	0	0.25	0.9696	4.007	haloalkane	20111213	11.99859942	78.91833718	-0.218638653	0.094352663	5.275943146	8.170131227	1	2.794	171.4629352	0	3	1.68	4	0	6	5	0	14	0	0	2.2987	5.28402169	33.1483	0	0	0	0	0	0	0	0	0	0	0	0
1688	2-methyl-4-nitrosophenol	O=Nc1ccc(O)c(c1)C	115.201	73479	http://goo.gl/mouej	W.E. Acree Jr. Data Collection 2011	0.905	0.74	0.52	0.58	1.0315	4.7	phenol derivative	20111213	11.89	15.99591916	-0.360151819	0.108061614	3.414887571	7.97551787	0.142857143	1.382	137.1362496	0	1	1.9	NA	9	7	10	0	17	6	6	2.2952	5.26794304	38.3667	0	1	1	1	1	0	0	0	1	0	0	0
400	2,4-octanedione	O=C(CC(=O)CCCC)C	3.521	75951	http://goo.gl/mouej	W.E. Acree Jr. Data Collection 2011	0.41	0.67	0.07	0.62	1.2672	4.753	alkanedione	20111213	11.89	15.99591866	-0.299854861	0.196828256	4.135845217	7.371711954	0.75	1.622	142.1958676	0	5	2.12	8	2	8	9	0	24	0	0	1.1063	1.22389969	39.9189	0	0	0	0	0	0	0	0	0	0	0	0
2884	4-hydroxybenzeneacetamide	O=C(N)Cc1ccc(O)cc1	174	78467	http://precedings.nature.com/documents/4243/version/3	ONSChallenge Solubility Data	1.186	0.327	0.934	0.729	1.172	-123	organic solid	20120126	11.85	15.99591968	-0.360723178	0.201445207	4.19914289	8.562246633	0.125	0.315	151.162867	0	2	2.01	NA	7	8	11	0	20	6	6	0.5996	0.35952016	40.8819	0	1	1	1	1	0	0	0	1	0	0	0
1655	3-butoxyphenol	O(c1cccc(O)c1)CCCC	46.691	79280	http://goo.gl/mouej	W.E. Acree Jr. Data Collection 2011	0.81	1.17	0.54	0.47	1.3974	-123	phenol derivative	20111213	11.89	15.99591966	-0.360397716	0.078579786	4.800355362	8.010415556	0.4	2.881	166.2173394	0	4	2.34	4	8	9	12	0	26	6	6	2.8749	8.26505001	48.0885	0	1	1	1	1	0	0	0	1	0	0	0
642	cis-1,2-cyclohexanediol	C1CC[C@@H]([C@@H](C1)O)O	88.351	83866	http://goo.gl/mouej	W.E. Acree Jr. Data Collection 2011	0.6	0.86	0.5	0.86	0.9628	4.203	alkanols	20111213	11.99635523	15.99825889	-0.414337538	0.105009964	4.778940168	7.264606751	1	0.517	116.1585143	0	0	1.9	0	0	5	8	0	20	0	0	0.5334	0.28451556	30.6362	0	1	0	1	0	0	0	0	1	0	0	0
1992	5-methyl-5-ethylbarbituric acid	O=C1NC(=O)NC(=O)C1(CC)C	183.381	86394	http://goo.gl/mouej	W.E. Acree Jr. Data Collection 2011	1.03	1.15	0.58	0.58	1.233	5.948	drug	20111213	11.89	15.99692295	-0.27990756	0.285268672	4.309353239	9.896266511	0.571428571	-0.136	170.16618	0	1	1.68	4	8	7	12	0	22	0	0	0.2885	0.08323225	39.6513	0	1	0	1	0	0	0	0	1	0	0	0
1565	3-(4-methoxyphenyl)propanoic acid	COc1ccc(cc1)CCC(=O)O	104	86435	http://goo.gl/mouej	W.E. Acree Jr. Data Collection 2011	0.88	1.18	0.56	0.75	1.4131	-123	aromatic carboxylic acid	20111213	11.99624946	15.9987046	-0.351567115	0.279045191	3.810479909	8.680476637	0.3	1.533	180.2008628	0	4	2.23	NA	7	10	13	0	25	6	6	1.909	3.644281	48.4298	1	1	1	1	1	0	0	0	1	0	0	0
1381	4-iodobenzaldehyde	O=Cc1ccc(I)cc1	77.5	87265	http://goo.gl/mouej	W.E. Acree Jr. Data Collection 2011	1.4	1.25	0	0.36	1.1312	-123	aromatic aldehyde	20111213	11.85	126.9044731	-0.297401307	0.14987917	3.963935673	11.82218989	0	2.786	232.018733	0	1	2.01	NA	8	7	9	0	14	6	6	2.1676	4.69848976	45.0571	0	1	1	1	1	0	0	0	1	0	0	0
270	1,1,2,2-tetrafluoro-3-chloro-3-bromopropane	BrC(Cl)C(F)(F)C(F)F	-47.399	92731	http://goo.gl/mouej	W.E. Acree Jr. Data Collection 2011	0.04	0.9	0.07	0.13	0.8995	3.02	haloalkane	20111213	11.99768668	78.91833723	-0.226126622	0.343874151	3.420259281	9.430752229	1	3.521	229.3981676	0	2	1.13	3	0	5	8	0	11	0	0	2.5065	6.28254225	28.4114	0	0	0	0	0	0	0	0	0	0	0	0
199	3-chloro-3-methylpentane	ClC(C)(CC)CC	-64.309	120464	http://goo.gl/mouej	W.E. Acree Jr. Data Collection 2011	0.207	0.39	0	0.13	1.0764	3.52	chloroalk_ne	20111213	11.89	34.96885294	-0.166479434	0.068295116	5.766713739	9.598002271	1	2.806	120.6205828	0	2	2.01	5	0	5	6	0	20	0	0	2.8253	7.98232009	34.1645	0	0	0	0	0	0	0	0	0	0	0	0
623	4-ethyl-3-hexanol	OC(CC)C(CC)CC	-17.559	123993	http://goo.gl/mouej	W.E. Acree Jr. Data Collection 2011	0.17	0.36	0.33	0.57	1.2945	4.18	alkanols	20111213	11.89	15.99491664	-0.392222414	0.057623092	5.210487532	8.820379497	1	2.535	130.2282257	0	4	2.23	6	0	6	8	0	27	0	0	2.6474	7.00872676	40.1497	0	0	0	0	0	0	0	0	0	0	0	0
4098	5-Fluoro-8-hydroxyquinoline	C1=CC2=C(C=CC(=C2N=C1)O)F	-300	188870	http://dx.doi.org/10.1080/01496395.2014.928768	Michael H. Abraham and William E. Acree Jr. (2014) Descriptors for the Prediction of Partition Coefficients of 8-Hydroxyquinoline and its Derivatives. Separation Science and Technology. 49:14. 2135-2141	1.26	0.98	0.03	0.54	1.1207	5.605	this work	20140908	11.99745919	19.00013349	-0.358217917	0.165249123	4.47840869	8.771169199	0	1.88	163.1487789	0	0	2.12	NA	11	6	13	0	18	11	10	1.9544	3.81967936	41.8898	0	2	2	1	1	0	0	0	2	0	0	0
1570	3-acetylbenzoic acid	O=C(O)c1cccc(C(=O)C)c1	168	191058	http://goo.gl/mouej	W.E. Acree Jr. Data Collection 2011	0.94	1.31	0.65	0.69	1.2292	-123	aromatic carboxylic acid	20111213	11.85	15.99692145	-0.327847433	0.290366248	4.170288617	8.704074593	0.111111111	1.514	164.1583639	0	2	2.12	NA	11	7	12	0	20	6	6	1.1743	1.37898049	43.2192	1	1	1	1	1	0	0	0	1	0	0	0
2874	4-amino-N-methylbenzamide	O=C(c1ccc(N)cc1)NC	185.501	205483	http://precedings.nature.com/documents/4243/version/3	ONSChallenge Solubility Data	1.142	0.308	0	0.475	1.213	-123	organic solid	20120126	11.99347908	15.99491766	-0.302587031	0.230740421	4.700525447	8.657506815	0.125	0.61	150.1781061	0	2	2.01	NA	10	8	11	0	21	6	6	0.2915	0.08497225	44.2357	0	1	1	1	1	0	0	0	1	0	0	0
2898	5-fluoroisatin	Fc1cc2c(cc1)NC(=O)C2=O	226	206493	http://precedings.nature.com/documents/4243/version/3	ONSChallenge Solubility Data	1.061	1.418	0.249	0.733	1.038	-123	organic solid	20120126	11.98863012	18.99840525	-0.356086429	0.319335377	4.14908585	8.69988722	0	1.175	165.1215665	0	0	1.9	NA	11	7	13	0	16	6	6	0.876	0.767376	38.9106	0	2	2	1	1	0	0	1	1	0	0	0
2192	1-phenyl-1-propene	C(=C/c1ccccc1)C	-28.47	221082	http://goo.gl/mouej	W.E. Acree Jr. Data Collection 2011	0.913	0.72	0	0.18	1.096	-123	organic	20111213	11.89	12.11013444	-0.178338246	0.04542876	5.446663085	8.612755287	0.111111111	3.483	118.1760306	0	1	2.45	NA	8	7	9	0	19	6	6	2.784	7.750656	41.4178	0	1	1	1	1	0	0	0	1	0	0	0
1446	methyl 4-phenylbutyrate	O=C(OC)CCCc1ccccc1	10.301	247721	http://goo.gl/mouej	W.E. Acree Jr. Data Collection 2011	0.693	1.29	0	0.59	1.495	-123	aromatic ester	20111213	11.85	15.99592018	-0.319002404	0.261243755	4.076192564	8.708148356	0.363636364	2.508	178.2280753	0	5	2.45	NA	6	10	13	0	27	6	6	2.6326	6.93058276	51.3367	0	1	1	1	1	0	0	0	1	0	0	0
4092	4-Methyl-8-hydroxyquinoline	CC1=C2C=CC=C(C2=NC=C1)O	-300	306115	http://dx.doi.org/10.1080/01496395.2014.928768	Michael H. Abraham and William E. Acree Jr. (2014) Descriptors for the Prediction of Partition Coefficients of 8-Hydroxyquinoline and its Derivatives. Separation Science and Technology. 49:14. 2135-2141	1.4	1.11	0	0.61	1.2439	6.395	this work	20140908	11.99624946	15.99794409	-0.383342533	0.123263019	5.240635188	9.445383476	0.1	2.156	159.1849339	0	0	2.34	NA	11	6	13	0	21	11	10	2.2351	4.99567201	46.7146	0	2	2	1	1	0	0	0	2	0	0	0
2932	cinnamic acid	O=C(O)C=Cc1ccccc1	133.4	392447	http://precedings.nature.com/documents/4243/version/3	ONSChallenge Solubility Data	1.303	1.136	0.374	0.502	1.17	-123	organic solid	20120126	11.85	15.99591917	-0.328182168	0.283372503	3.886268067	8.729787171	0	1.909	148.158959	0	2	2.23	NA	11	8	11	0	19	6	6	1.9022	3.61836484	43.135	1	1	1	1	1	0	0	0	1	0	0	0
1719	6-phenyl-1-hexanol	OCCCCCCc1ccccc1	17.681	453675	http://goo.gl/mouej	W.E. Acree Jr. Data Collection 2011	0.804	0.9	0.33	0.72	1.62	-123	aromatic alkanol	20111213	11.85	15.99491765	-0.39573723	0.097026619	3.963014677	8.744305152	0.5	3.434	178.2711693	0	6	2.67	NA	6	11	13	0	31	6	6	3.3715	11.36701225	56.0325	0	1	1	1	1	0	0	0	1	0	0	0
1799	2-(dimethylamino)pyrimidine	n1cccnc1N(C)C	62.021	455090	http://goo.gl/mouej	W.E. Acree Jr. Data Collection 2011	0.94	0.9	0	0.72	1.0158	4.685	pyrimidine derivative	20111213	11.99355078	14.00950994	-0.291368837	0.202921591	5.735427166	7.923882879	0.333333333	0.666	123.1559918	0	1	1.79	3	7	6	9	0	18	6	6	0.7345	0.53949025	37.0969	0	1	1	1	1	0	0	0	1	0	0	0
1553	4-tert-butoxybenzoic acid	O=C(O)c1ccc(OC(C)(C)C)cc1	130.401	466305	http://goo.gl/mouej	W.E. Acree Jr. Data Collection 2011	0.83	0.88	0.58	0.52	1.554	-123	aromatic carboxylic acid	20111213	11.85	15.99692296	-0.339941353	0.290661311	4.106161477	8.492612683	0.363636364	2.852	194.2274802	0	3	2.34	NA	10	9	14	0	28	6	6	2.3493	5.51921049	53.0834	1	1	1	1	1	0	0	0	1	0	0	0
3434	geranial	O=C/C=C(/CC/C=C(/C)C)C	-16.881	553578	http://dx.doi.org/10.1016/j.chroma.2012.02.043	T. Karunasekara. C.F. Poole. Determination of Descriptors for Fragrance Compounds by Gas Chromatography and Liquid-Liquid Partitioning Journal of Chromatography A (2012)	0.61	0.938	0	0.659	1.4473	5.463	fragrance	20120217	11.89	15.99491714	-0.298068492	0.142529369	3.724520218	8.438138516	0.5	2.701	152.233816	0	4	2.45	8	4	9	10	0	27	0	0	3.1904	10.17865216	50.1992	0	0	0	0	0	0	0	0	0	0	0	0
137	cyclooctene	C1CCC/C=CCC1	-14.67	553642	http://goo.gl/mouej	W.E. Acree Jr. Data Collection 2011	0.46	0.24	0	0.1	1.0842	4.119	alkene	20111213	11.9	12.10012615	-0.151205462	0.04894232	7.058954527	7.268524994	0.75	4.036	110.1970577	0	0	2.34	0	2	5	8	0	22	0	0	3.205	10.272025	37.9246	0	0	0	1	0	0	0	0	0	0	0	0
2550	dibromoethene	Br[C@H]=[C@H]Br	-53.129	558875	http://dx.doi.org/10.1021/ci049943w	Jes?s Jover; Ram?n Bosque; and Joaquim Sales. 2004. Determination of Abraham Solute Parameters from Molecular Structure. J. Chem. Inf. Comput. Sci. 44 (3)	0.748	0.69	0.11	0.07	0.6544	-123	organic	20040417	11.99890714	78.91943326	-0.168972954	0.090380406	6.713600313	8.577184769	0	2.61	185.8444092	0	0	1.46	2	2	4	3	0	6	0	0	1.2248	1.50013504	25.215	0	0	0	0	0	0	0	0	0	0	0	0
1891	phenylthiourea	c1ccc(cc1)NC(=S)N	151.5	589165	http://goo.gl/mouej	W.E. Acree Jr. Data Collection 2011	1.25	1.69	0.48	0.79	1.1774	5.376	urea	20111213	11.99351189	31.97207146	-0.315440533	0.134733494	6.524353565	9.428274641	0	1.228	152.2181687	0	2	1.9	0	10	7	10	0	18	6	6	1.6395	2.68796025	45.8078	0	1	1	1	1	0	0	0	1	0	0	0
1892	allylthiourea	S=C(N)NCC=C	74.33	1266393	http://goo.gl/mouej	W.E. Acree Jr. Data Collection 2011	0.94	0.76	0.45	0.95	0.9493	-123	urea	20111213	11.79	31.97207131	-0.29981205	0.121044014	5.206109516	8.988503311	0.25	0.277	116.185961	0	3	1.57	3	4	6	6	0	15	0	0	0.6797	0.46199209	35.1929	0	0	0	0	0	0	0	0	0	0	0	0
296	1,1,1-trifluoro-2,3-dibromopropane	BrC(CBr)C(F)(F)F	-29.369	2018460	http://goo.gl/mouej	W.E. Acree Jr. Data Collection 2011	0.362	0.65	0.09	0.15	0.9344	3.316	haloalkane	20111213	11.9976867	78.91933729	-0.189311756	0.428510213	3.955046387	9.6600034	1	3.715	255.8582956	0	2	1.24	3	0	5	7	0	11	0	0	2.8369	8.04800161	31.7429	0	0	0	0	0	0	0	0	0	0	0	0
1794	2-ethoxypyrazine	O(c1nccnc1)CC	33.621	2039535	http://goo.gl/mouej	W.E. Acree Jr. Data Collection 2011	0.7	0.84	0	0.57	0.9747	4.175	pyrazine derivative	20111213	11.89	15.99491715	-0.327910877	0.185972379	4.818841169	7.156757611	0.333333333	0.584	124.1407528	0	2	1.79	2	7	7	9	0	17	6	6	0.4003	0.16024009	33.2689	0	1	1	1	1	0	0	0	1	0	0	0
280	1,1,1-trifluoro-2,2-dibromoethane	BrC(Br)C(F)(F)F	-43.129	2293678	http://goo.gl/mouej	W.E. Acree Jr. Data Collection 2011	0.362	0.56	0.12	0.04	0.7935	2.889	haloalkane	20111213	11.99782584	78.91933726	-0.187453363	0.442450019	4.029918625	9.959001569	1	3.494	241.8316781	0	1	1.13	2	0	4	6	0	8	0	0	2.7207	7.40220849	27.4497	0	0	0	0	0	0	0	0	0	0	0	0
4089	3-Methyl-8-hydroxyquinoline	CC1=CC2=C(C(=CC=C2)O)N=C1	-300	3536651	http://dx.doi.org/10.1080/01496395.2014.928768	Michael H. Abraham and William E. Acree Jr. (2014) Descriptors for the Prediction of Partition Coefficients of 8-Hydroxyquinoline and its Derivatives. Separation Science and Technology. 49:14. 2135-2141	1.4	1.11	0	0.63	1.2439	6.35	this work	20140908	11.85	15.99491765	-0.358219467	0.152896408	5.205697989	9.13101124	0.1	1.945	159.1849339	0	0	2.34	NA	11	7	13	0	21	11	10	2.2351	4.99567201	46.7146	0	2	2	1	1	0	0	0	2	0	0	0
1869	N-isopentylurethane	O=C(OCC)NCCC(C)C	37.641	4366810	http://goo.gl/mouej	W.E. Acree Jr. Data Collection 2011	0.195	0.88	0.24	0.66	1.41	5.17	urethane	20111213	11.89	15.99591967	-0.303142471	0.337318996	4.109556848	7.557984433	0.875	2.162	159.2263931	0	6	2.01	4	4	9	10	0	28	0	0	1.9463	3.78808369	44.156	0	0	0	0	0	0	0	0	0	0	0	0
215	cis-1,3-dichloropropene	Cl[C@H]=CCCl	-50	4444456	http://goo.gl/mouej	W.E. Acree Jr. Data Collection 2011	0.506	0.86	0	0.06	0.7331	3.137	chloroalk_ne	20111213	11.99863545	34.97015499	-0.212008914	0.111890406	5.252980487	7.118782713	0.333333333	2.099	110.9698459	0	1	1.57	3	2	5	4	0	9	0	0	1.5182	2.30493124	25.2766	0	0	0	0	0	0	0	0	0	0	0	0
368	(E)-hex-2-enal	CCC/C=C/C=O	-64.599	4444608	http://goo.gl/mouej	W.E. Acree Jr. Data Collection 2011	0.372	0.75	0	0.43	0.9267	3.522	aldehyde	20111213	11.98869867	16.0059247	-0.382152003	0.226339584	3.493866708	6.904890397	0.5	1.85	98.14322785	0	3	2.01	6	4	7	6	0	17	0	0	1.8298	3.34816804	31.3166	0	0	0	0	0	0	0	0	0	0	0	0
369	(E)-oct-2-enal	O=C/C=C/CCCCC	-41.369	4446445	http://goo.gl/mouej	W.E. Acree Jr. Data Collection 2011	0.351	0.75	0	0.43	1.2085	4.579	aldehyde	20111213	11.89	15.99491664	-0.298071144	0.142257014	3.54904782	7.37645644	0.625	2.988	126.1964627	0	5	2.23	8	4	9	8	0	23	0	0	2.7422	7.51966084	40.5186	0	0	0	0	0	0	0	0	0	0	0	0
2638	2-ethyl-2-hexenal	O=C/C(=C/CCC)CC	-52.589	4510484	http://dx.doi.org/10.1021/ci049943w	Jes?s Jover; Ram?n Bosque; and Joaquim Sales. 2004. Determination of Abraham Solute Parameters from Molecular Structure. J. Chem. Inf. Comput. Sci. 44 (3)	0.4	0.7	0	0.5	0.9075	-123	organic	20040417	11.89	15.99491664	-0.29776892	0.145426258	3.99713725	8.306068372	0.625	2.495	126.1964627	0	4	2.23	7	4	7	8	0	23	0	0	2.7324	7.46600976	40.1996	0	0	0	0	0	0	0	0	0	0	0	0
114	cis-2-octene	C(=CCCCCC)C	-100	4512361	http://goo.gl/mouej	W.E. Acree Jr. Data Collection 2011	0.135	0.08	0	0.07	1.1928	3.683	alkene	20111213	11.89	12.11011416	-0.181126041	0.043400338	5.117889282	7.339208173	0.75	4.481	112.2129392	0	4	2.34	8	2	8	7	0	24	0	0	3.5766	12.79206756	39.7268	0	0	0	0	0	0	0	0	0	0	0	0
117	trans-4-octene	C(=C/CCC)CCC	-100.9	4512642	http://goo.gl/mouej	W.E. Acree Jr. Data Collection 2011	0.144	0.08	0	0.07	1.1928	3.593	alkene	20111213	11.89	12.11011416	-0.168912021	0.051561084	5.140065502	7.202985825	0.75	4.376	112.2129392	0	4	2.34	8	2	8	7	0	24	0	0	3.5766	12.79206756	39.7268	0	0	0	0	0	0	0	0	0	0	0	0
25	iodine	[I]	-84.809	4514549	http://goo.gl/mouej	W.E. Acree Jr. Data Collection 2011	1.398	0.67	0.28	0	0.625	3.681	element	20111213	126.904473	126.904473	-0.105752742	-0.105752742	6.177	6.177	0	1.05	126.904473	0	0	1.35	0	0	0	0	0	1	0	0	0	0	0	0	0	0	0	0	0	0	0	0	0	0	0
116	cis-4-octene	C(=CCCC)CCC	-119	4516599	http://goo.gl/mouej	W.E. Acree Jr. Data Collection 2011	0.133	0.08	0	0.07	1.1928	3.607	alkene	20111213	11.89	12.11011416	-0.168912021	0.051561084	5.140065502	7.202985825	0.75	4.376	112.2129392	0	4	2.34	8	2	8	7	0	24	0	0	3.5766	12.79206756	39.7268	0	0	0	0	0	0	0	0	0	0	0	0
115	trans-2-octene	C(=C/CCCCC)C	-88.78	4516601	http://goo.gl/mouej	W.E. Acree Jr. Data Collection 2011	0.123	0.08	0	0.07	1.1928	3.6	alkene	20111213	11.89	12.11011416	-0.181126041	0.043400338	5.117889282	7.339208173	0.75	4.481	112.2129392	0	4	2.34	8	2	8	7	0	24	0	0	3.5766	12.79206756	39.7268	0	0	0	0	0	0	0	0	0	0	0	0
88	cis-1,4-dimethylcyclohexane	C[C@@H]1CC[C@H](C)CC1	-87	10179173	http://goo.gl/mouej	W.E. Acree Jr. Data Collection 2011	0.204	0.2	0	0	1.1272	3.736	cycloalkane	20111213	11.9	12.10012615	-0.146761353	0.053463736	5.91796875	7.988846165	1	4.43	112.2129392	0	0	2.34	NA	0	6	8	0	24	0	0	3.2408	10.50278464	36.7032	0	1	0	1	0	0	0	0	1	0	0	0
1550	4-methoxybenzoic acid	COc1ccc(cc1)C(O)=O	184.42	10181338	http://goo.gl/mouej	W.E. Acree Jr. Data Collection 2011	0.899	1.25	0.62	0.52	1.1313	5.741	aromatic carboxylic acid	20111213	11.98863024	16.00614209	-0.348742609	0.361580696	4.057127255	8.034540665	0.125	1.552	152.147628	0	2	2.01	NA	10	8	11	0	19	6	6	1.418	2.010724	39.2796	1	1	1	1	1	0	0	0	1	0	0	0
1563	3-phenylpropanoic acid	OC(=O)CCc1ccccc1	60.5	10181339	http://goo.gl/mouej	W.E. Acree Jr. Data Collection 2011	0.75	1.18	0.6	0.6	1.2135	5.616	aromatic carboxylic acid	20111213	11.85	15.99591917	-0.331554126	0.259213806	3.801893069	8.562315021	0.222222222	1.618	150.1748405	0	3	2.23	NA	6	8	11	0	21	6	6	1.9254	3.70716516	41.9666	1	1	1	1	1	0	0	0	1	0	0	0
1559	phenylacetic acid	O=C(O)Cc1ccccc1	77.17	10181341	http://goo.gl/mouej	W.E. Acree Jr. Data Collection 2011	0.73	1.08	0.66	0.57	1.0726	4.962	aromatic carboxylic acid	20111213	11.85	15.99591867	-0.331303687	0.263291722	3.882041704	8.348915631	0.125	1.449	136.1482231	0	2	2.12	NA	6	7	10	0	18	6	6	1.4692	2.15854864	37.3656	1	1	1	1	1	0	0	0	1	0	0	0
1526	4-methylacetanilide	Cc1ccc(NC(C)=O)cc1	150.5	10243171	http://goo.gl/mouej	W.E. Acree Jr. Data Collection 2011	0.87	1.11	0.56	0.73	1.2546	-123	benzamide	20111213	11.85	15.9949174	-0.281053376	0.200952933	4.211441454	8.514195813	0.222222222	1.713	149.1900795	0	2	2.23	NA	9	8	11	0	22	6	6	1.4366	2.06381956	44.1814	0	1	1	1	1	0	0	0	1	0	0	0
89	trans-1,4-dimethylcyclohexane	C[C@H]1CC[C@H](C)CC1	-37	10265264	http://goo.gl/mouej	W.E. Acree Jr. Data Collection 2011	0.191	0.17	0	0	1.1272	3.639	cycloalkane	20111213	11.9	12.10012615	-0.146761353	0.053463736	5.91796875	7.988846165	1	4.43	112.2129392	0	0	2.34	NA	0	6	8	0	24	0	0	3.2408	10.50278464	36.7032	0	1	0	1	0	0	0	0	1	0	0	0
1813	2-ethoxypyrimidine	CCOc1ncccn1	28.351	10384035	http://goo.gl/mouej	W.E. Acree Jr. Data Collection 2011	0.68	1.07	0	0.68	0.9747	4.337	pyrimidine derivative	20111213	11.98855347	15.99491717	-0.313892309	0.310196132	4.810416094	7.019496868	0.333333333	0.795	124.1407528	0	2	1.79	3	7	7	9	0	17	6	6	0.9047	0.81848209	33.8795	0	1	1	1	1	0	0	0	1	0	0	0
1809	5-chloropyrimidine	Clc1cncnc1	37.501	10437074	http://goo.gl/mouej	W.E. Acree Jr. Data Collection 2011	0.72	1	0	0.5	0.7566	3.198	pyrimidine derivative	20111213	11.85	34.96885295	-0.243253952	0.234506997	5.719419399	7.886670386	0	0.351	114.5331098	0	0	1.57	3	6	5	7	0	10	6	6	0.7157	0.51222649	27.5591	0	1	1	1	1	0	0	0	1	0	0	0
1795	2-propoxypyrazine	CCCOc1cnccn1	31.911	10437215	http://goo.gl/mouej	W.E. Acree Jr. Data Collection 2011	0.695	0.82	0	0.57	1.1156	4.675	pyrazine derivative	20111213	11.9885191	15.99491742	-0.327641437	0.234476334	4.979126072	7.338403775	0.428571429	0.942	138.1673702	0	3	1.9	3	7	8	10	0	20	6	6	0.924	0.853776	37.7931	0	1	1	1	1	0	0	0	1	0	0	0
1834	N-trifluoroacetylindole	FC(F)(F)C(=O)n2ccc1ccccc12	96.671	10586285	http://goo.gl/mouej	W.E. Acree Jr. Data Collection 2011	1.08	1.03	0	0.34	1.297	-123	nitrogen-neterocyclic	20111213	11.98843737	19.00040914	-0.269547218	0.466635621	3.431210938	9.418475803	0.1	2.245	213.1563213	0	2	2.01	NA	11	8	16	0	21	10	9	3.2017	10.25088289	47.7206	0	2	2	1	1	0	0	1	1	0	0	0
1849	2-hydroxybenzotriazole	On1nc2ccccc2n1	184.511	10628694	http://goo.gl/mouej	W.E. Acree Jr. Data Collection 2011	1.626	1.47	0.82	0.71	0.9229	6.125	nitrogen-neterocyclic	20111213	11.999	15.99491772	-0.272950013	0.125067117	4.383809051	8.060262194	0	2.14	135.1236337	0	0	1.68	0	10	6	11	0	15	10	9	1.033	1.067089	36.1448	0	2	2	1	1	0	0	1	1	0	0	0
570	trichloroacetic acid	ClC(Cl)(Cl)C(O)=O	57	10772050	http://goo.gl/mouej	W.E. Acree Jr. Data Collection 2011	0.524	1.21	1.01	0.26	0.832	4.102	alkanoic acid	20111213	11.98891027	34.97085326	-0.327343263	0.397561317	4.543867191	10.13375164	0.5	1.03	163.3870351	0	1	1.13	2	3	4	6	0	8	0	0	1.4484	2.09786256	28.1583	1	0	0	0	0	0	0	0	0	0	0	0
1890	triethylthiourea	CCNC(=S)N(CC)CC	76.881	10801842	http://goo.gl/mouej	W.E. Acree Jr. Data Collection 2011	0.87	0.97	0.13	1.07	1.415	6.09	urea	20111213	11.89	31.97207146	-0.273189246	0.107157536	5.522398221	10.67537891	0.857142857	1.957	160.2816947	0	5	1.9	2	4	7	9	0	26	0	0	1.5211	2.31374521	50.0676	0	0	0	0	0	0	0	0	0	0	0	0
1525	3-methylacetanilide	Cc1cccc(NC(C)=O)c1	65.25	11332993	http://goo.gl/mouej	W.E. Acree Jr. Data Collection 2011	0.87	1.1	0.57	0.73	1.2546	-123	benzamide	20111213	11.85	15.9949174	-0.281053578	0.200954697	4.231089898	8.671383206	0.222222222	1.713	149.1900795	0	2	2.23	NA	9	7	11	0	22	6	6	1.4366	2.06381956	44.1814	0	1	1	1	1	0	0	0	1	0	0	0
142	norbornadiene	C/1C=2CCC1=CC=2	-6.389	11351244	http://goo.gl/mouej	W.E. Acree Jr. Data Collection 2011	0.495	0.32	0	0.11	0.7919	3.108	alkene	20111213	11.8	12.20005101	-0.263747161	0.136323673	7.161963594	8.091051153	0.428571429	1.648	92.13867731	0	0	2.23	0	4	4	8	0	15	0	0	1.913	3.659569	32	0	3	0	1	0	0	0	2	1	0	0	0
1442	methyl-4-aminobenzoate	O=C([O-])c1ccc(N)cc1C	170.091	11488212	http://goo.gl/mouej	W.E. Acree Jr. Data Collection 2011	1.028	1.52	0.32	0.59	1.1724	6.085	aromatic ester	20111213	11.89	15.99591967	-0.30248941	0.386466501	4.136830888	8.565515166	0.125	0.776	150.1549263	0	1	2.01	NA	10	7	11	0	19	6	6	0.4962	0.24621444	40.2802	1	1	1	1	1	0	0	0	1	0	0	0
1400	4-chloroacetophenone	CC(=O)c1ccc(cc1)Cl	19	13835126	http://goo.gl/mouej	W.E. Acree Jr. Data Collection 2011	0.955	1.09	0	0.44	1.137	5.404	aromatic ketone	20111213	11.9985434	34.96937983	-0.294031219	0.159579564	4.496965175	8.535146514	0.125	2.521	154.593815	0	1	2.12	NA	8	7	10	0	17	6	6	2.2343	4.99209649	41.2656	0	1	1	1	1	0	0	0	1	0	0	0
1459	4-methylaniline	Cc1ccc(N)cc1	43.65	13835151	http://goo.gl/mouej	W.E. Acree Jr. Data Collection 2011	0.923	0.95	0.23	0.45	0.9571	4.452	aromatic amine	20111213	11.85	14.00307759	-0.302466377	0.09599821	5.485775096	7.679231294	0.142857143	1.642	107.1533213	0	0	2.12	NA	7	6	8	0	17	6	6	1.5696	2.46364416	35.7996	0	1	1	1	1	0	0	0	1	0	0	0
1591	2-methylphenol	Cc1ccccc1O	31.45	13835772	http://goo.gl/mouej	W.E. Acree Jr. Data Collection 2011	0.84	0.86	0.52	0.3	0.916	4.218	phenol derivative	20111213	11.99632008	15.99794276	-0.386376277	0.101098685	4.903598247	7.736132828	0.142857143	1.842	108.1380822	0	0	2.12	NA	7	5	8	0	16	6	6	2.0488	4.19758144	32.7933	0	1	1	1	1	0	0	0	1	0	0	0
4023	2-Chlorophenol	C1=CC=C(C(=C1)O)Cl	8.2	13837686	http://dx.doi.org/10.1016/j.tca.2014.08.024	Mikhail A. Varfolomeeva. Ilnaz T. Rakipova. William E. Acree Jr.. Michela Brumfieldb. Michael H. Abrahamc.Examination of Hydrogen Bonding Interactions between Dissolved Solutes and Alkylbenzene Solvents Based on Abraham Model Correlations Derived From Measured Enthalpies of Solvation. Thermochimica Acta. 2014	0.853	0.88	0.32	0.31	0.8976	4.178	organic	20140902	11.99856245	34.96937974	-0.358384721	0.146581116	5.083183594	8.439597394	0	2.238	128.5564617	0	0	1.9	0	7	5	8	0	13	6	6	2.227	4.959529	32.5569	0	1	1	1	1	0	0	0	1	0	0	0
1698	catechol	c1ccc(c(c1)O)O	105.2	13837760	http://goo.gl/mouej	W.E. Acree Jr. Data Collection 2011	0.97	1.1	0.88	0.47	0.8338	4.45	benzenediol	20111213	11.99635523	15.99825889	-0.382762893	0.126760992	4.706253324	6.954731134	0	1.371	110.1108698	0	0	1.9	0	8	5	8	0	14	6	6	1.2952	1.67754304	29.4462	0	1	1	1	1	0	0	0	1	0	0	0
1664	2-nitrophenol	O=N(=O)c1ccccc1O	44.76	13837787	http://goo.gl/mouej	W.E. Acree Jr. Data Collection 2011	1.015	1.05	0.05	0.37	0.9493	4.76	phenol derivative	20111213	11.99635515	15.99870337	-0.382983221	0.156175768	3.54940625	7.581634538	0	2.366	139.1090371	0	1	1.68	0	10	6	10	0	15	6	6	-0.6936	0.48108096	34.0726	0	1	1	1	1	0	0	0	1	0	0	0
221	tribromomethane	BrC(Br)Br	8.5	13838404	http://goo.gl/mouej	W.E. Acree Jr. Data Collection 2011	0.97	0.68	0.15	0.06	0.7745	3.784	bromoalkane	20111213	11.99981915	78.92040209	-0.134466679	0.243977868	8.253824498	11.9542737	1	3.088	252.7292606	0	0	1.24	0	0	3	3	0	5	0	0	2.2286	4.96665796	29.7897	0	0	0	0	0	0	0	0	0	0	0	0
1598	3,4-dimethylphenol	Cc1cc(O)ccc1C	63.6	13839105	http://goo.gl/mouej	W.E. Acree Jr. Data Collection 2011	0.83	0.86	0.56	0.39	1.0569	-123	phenol derivative	20111213	11.89	15.99491664	-0.360411959	0.072584392	4.829964991	8.247276238	0.25	2.49	122.1646996	0	0	2.23	NA	7	6	9	0	19	6	6	2.535	6.426225	37.8345	0	1	1	1	1	0	0	0	1	0	0	0
1599	3,5-dimethylphenol	Cc1cc(O)cc(C)c1	63.6	13839110	http://goo.gl/mouej	W.E. Acree Jr. Data Collection 2011	0.82	0.84	0.57	0.36	1.0569	4.856	phenol derivative	20111213	11.85	15.99491665	-0.360402329	0.098211859	4.908558392	7.985731778	0.25	2.49	122.1646996	0	0	2.23	NA	7	5	9	0	19	6	6	2.535	6.426225	37.8345	0	1	1	1	1	0	0	0	1	0	0	0
1595	2,4-dimethylphenol	Cc1ccc(O)c(C)c1	24.5	13839123	http://goo.gl/mouej	W.E. Acree Jr. Data Collection 2011	0.843	0.79	0.52	0.4	1.0569	4.77	phenol derivative	20111213	11.85	15.99491665	-0.360150338	0.098181496	4.987151937	8.050522395	0.25	2.279	122.1646996	0	0	2.23	NA	7	6	9	0	19	6	6	2.535	6.426225	37.8345	0	1	1	1	1	0	0	0	1	0	0	0
1596	2,5-dimethylphenol	Cc1cc(O)c(C)cc1	75.12	13839128	http://goo.gl/mouej	W.E. Acree Jr. Data Collection 2011	0.84	0.83	0.5	0.38	1.0569	4.774	phenol derivative	20111213	11.85	15.99491665	-0.36014116	0.096810127	5.065745324	7.893342198	0.25	2.279	122.1646996	0	0	2.23	NA	7	6	9	0	19	6	6	2.535	6.426225	37.8345	0	1	1	1	1	0	0	0	1	0	0	0
1594	2,3-dimethylphenol	Cc1cccc(O)c1C	72.76	13839151	http://goo.gl/mouej	W.E. Acree Jr. Data Collection 2011	0.85	0.82	0.51	0.37	1.0569	-123	phenol derivative	20111213	11.89	15.99491664	-0.360141749	0.083278024	5.065745701	8.370464235	0.25	2.279	122.1646996	0	0	2.23	NA	7	5	9	0	19	6	6	2.535	6.426225	37.8345	0	1	1	1	1	0	0	0	1	0	0	0
1597	2,6-dimethylphenol	Cc1cccc(C)c1O	47.42	13839174	http://goo.gl/mouej	W.E. Acree Jr. Data Collection 2011	0.86	0.79	0.39	0.39	1.0569	-123	phenol derivative	20111213	11.99629191	15.99794303	-0.385966012	0.103871835	5.218537671	8.051537619	0.25	2.068	122.1646996	0	0	2.23	NA	7	5	9	0	19	6	6	2.535	6.426225	37.8345	0	1	1	1	1	0	0	0	1	0	0	0
1726	2-methylpyridine	Cc1ccccn1	-68.9	13839199	http://goo.gl/mouej	W.E. Acree Jr. Data Collection 2011	0.598	0.75	0	0.58	0.8162	3.422	pyridine derivative	20111213	11.98855375	14.0142473	-0.323242924	0.100113697	5.601430541	7.193892564	0.166666667	1.085	93.12670386	0	0	2.01	6	6	5	7	0	14	6	6	0.962	0.925444	28.4926	0	1	1	1	1	0	0	0	1	0	0	0
1484	2,3-dimethylaniline	Cc1cccc(N)c1C	2.5	13840647	http://goo.gl/mouej	W.E. Acree Jr. Data Collection 2011	1.01	0.96	0.2	0.49	1.098	-123	aromatic amine	20111213	11.89	14.00307807	-0.302245534	0.076101234	5.878741669	8.679839599	0.25	1.868	121.1799387	0	0	2.23	NA	7	5	9	0	20	6	6	2.0558	4.22631364	40.8408	0	1	1	1	1	0	0	0	1	0	0	0
842	benzyl chloride	c1ccc(cc1)CCl	-43.67	13840690	http://goo.gl/mouej	W.E. Acree Jr. Data Collection 2011	0.821	0.86	0	0.14	0.9797	4.353	haloaromatic	20111213	11.99855162	34.96937973	-0.210813511	0.116603851	5.559999057	8.478880294	0.142857143	2.485	126.5836741	0	1	2.12	NA	6	6	8	0	15	6	6	2.4301	5.90538601	35.9249	0	1	1	1	1	0	0	0	1	0	0	0
1628	4-bromophenol	Oc1ccc(Br)cc1	64.72	13842573	http://goo.gl/mouej	W.E. Acree Jr. Data Collection 2011	1.08	1.17	0.67	0.2	0.9501	5.135	phenol derivative	20111213	11.85	78.91833721	-0.36041692	0.179348146	4.788747519	9.415190911	0	2.414	173.007052	0	0	1.9	0	7	6	8	0	13	6	6	2.311	5.340721	35.3749	0	1	1	1	1	0	0	0	1	0	0	0
1735	2,6-dimethylpyridine	Cc1cccc(C)n1	-6.37	13842613	http://goo.gl/mouej	W.E. Acree Jr. Data Collection 2011	0.607	0.7	0	0.63	0.9571	3.76	pyridine derivative	20111213	11.98851936	14.01424787	-0.320547703	0.100859338	5.757625	7.522788977	0.285714286	1.4	107.1533213	0	0	2.12	7	6	5	8	0	17	6	6	1.2446	1.54902916	33.0841	0	1	1	1	1	0	0	0	1	0	0	0
1616	4-tert-butylphenol	CC(C)(C)c1ccc(cc1)O	98.88	13846663	http://goo.gl/mouej	W.E. Acree Jr. Data Collection 2011	0.81	0.89	0.56	0.39	1.339	5.264	phenol derivative	20111213	11.99624949	15.99794356	-0.386792602	0.09839114	4.785456384	9.570105653	0.4	3.433	150.2179344	0	1	2.45	NA	7	7	11	0	25	6	6	2.963	8.779369	46.418	0	1	1	1	1	0	0	0	1	0	0	0
1436	ethyl 4-hydroxybenzoate	O=C(OCC)c1ccc(O)cc1	116.75	13846749	http://goo.gl/mouej	W.E. Acree Jr. Data Collection 2011	0.86	1.35	0.69	0.45	1.2722	6.186	aromatic ester	20111213	11.85	15.99692145	-0.360449951	0.293244892	4.528597579	8.449441691	0.222222222	1.975	166.1742454	0	3	2.12	NA	10	9	12	0	22	6	6	1.7668	3.12158224	44.0276	0	1	1	1	1	0	0	0	1	0	0	0
1720	2-phenoxyethanol	c1ccc(cc1)OCCO	12.75	13848467	http://goo.gl/mouej	W.E. Acree Jr. Data Collection 2011	0.85	0.95	0.3	0.78	1.1156	-123	aromatic alkanol	20111213	11.9962919	15.99825971	-0.41828169	0.092695703	3.828517307	7.715820096	0.25	1.228	138.1641046	0	3	2.12	2	7	8	10	0	20	6	6	1.2742	1.62358564	38.8135	0	1	1	1	1	0	0	0	1	0	0	0
4025	Methyl salicylate	COC(=O)C1=CC=CC=C1O	-8.25	13848808	http://dx.doi.org/10.1016/j.tca.2014.08.024	Mikhail A. Varfolomeeva. Ilnaz T. Rakipova. William E. Acree Jr.. Michela Brumfieldb. Michael H. Abrahamc.Examination of Hydrogen Bonding Interactions between Dissolved Solutes and Alkylbenzene Solvents Based on Abraham Model Correlations Derived From Measured Enthalpies of Solvation. Thermochimica Acta. 2014	0.85	0.84	0.02	0.47	1.1313	5.025	organic	20140902	11.99629188	15.99870337	-0.385327437	0.295562515	4.415521479	8.446756059	0.125	1.981	152.147628	0	2	2.01	NA	10	7	11	0	19	6	6	1.418	2.010724	39.2796	0	1	1	1	1	0	0	0	1	0	0	0
3443	linalool	CC(=CCCC(C)(C=C)O)C	4.381	13849981	http://dx.doi.org/10.1016/j.chroma.2012.02.043	T. Karunasekara. C.F. Poole. Determination of Descriptors for Fragrance Compounds by Gas Chromatography and Liquid-Liquid Partitioning Journal of Chromatography A (2012)	0.391	0.482	0.244	0.745	1.4903	4.803	fragrance	20120217	11.89	15.99491714	-0.38549511	0.080786993	5.601379969	8.953694534	0.6	2.468	154.2496975	0	4	2.45	8	2	8	10	0	29	0	0	2.7354	7.48241316	50.2056	0	0	0	0	0	0	0	0	0	0	0	0
854	benzyl bromide	c1ccc(cc1)CBr	-3	13851576	http://goo.gl/mouej	W.E. Acree Jr. Data Collection 2011	1.014	0.98	0	0.2	1.0323	4.672	haloaromatic	20111213	11.99884721	78.91851801	-0.187550872	0.106875955	6.595109329	9.057384659	0.142857143	2.823	171.0342645	0	1	2.12	NA	6	6	8	0	15	6	6	2.5746	6.62856516	38.9084	0	1	1	1	1	0	0	0	1	0	0	0
1479	2-nitroaniline	O=[N+]([O-])c1ccccc1N	72	13853943	http://goo.gl/mouej	W.E. Acree Jr. Data Collection 2011	1.18	1.37	0.3	0.36	0.9904	5.627	aromatic amine	20111213	11.99355077	15.9959197	-0.332733387	0.144013931	3.729831334	7.99340143	0	1.955	138.1242762	0	1	1.68	0	10	6	10	0	16	6	6	0.9778	0.95609284	38.0831	0	1	1	1	1	0	0	0	1	0	0	0
1508	1-chloro-2-nitrobenzene	O=[N+]([O-])c1ccccc1Cl	32.88	13853953	http://goo.gl/mouej	W.E. Acree Jr. Data Collection 2011	1.02	1.24	0	0.24	1.013	5.235	aromatic nitro	20111213	11.99856244	34.96937984	-0.17195495	0.151441473	3.838081523	8.806501398	0	2.536	157.554629	0	1	1.68	0	9	6	10	0	14	6	6	2.3888	5.70636544	38.1875	0	1	1	1	1	0	0	0	1	0	0	0
1457	2-methylaniline	Cc1ccccc1N	-19.6	13854136	http://goo.gl/mouej	W.E. Acree Jr. Data Collection 2011	0.966	0.92	0.23	0.45	0.9571	4.442	aromatic amine	20111213	11.993512	14.00909993	-0.336621609	0.049751394	5.716168741	8.045893663	0.142857143	1.431	107.1533213	0	0	2.12	NA	7	5	8	0	17	6	6	1.5696	2.46364416	35.7996	0	1	1	1	1	0	0	0	1	0	0	0
2942	ethyl 4-aminobenzoate	O=C(OCC)c1ccc(N)cc1	89.86	13854242	http://precedings.nature.com/documents/4243/version/3	ONSChallenge Solubility Data	1.021	1.41	0.336	0.605	1.313	-123	organic solid	20120126	11.85	15.99592018	-0.312208607	0.293242714	4.547960984	8.528627744	0.222222222	1.564	165.1894844	0	3	2.12	NA	10	9	12	0	23	6	6	1.2876	1.65791376	47.0339	0	1	1	1	1	0	0	0	1	0	0	0
1466	2-chloroaniline	Nc1ccccc1Cl	-8.25	13854248	http://goo.gl/mouej	W.E. Acree Jr. Data Collection 2011	1.033	0.92	0.25	0.31	0.939	4.674	aromatic amine	20111213	11.99856245	34.96937974	-0.300831116	0.135978309	5.896179664	8.749051771	0	1.827	127.5717007	0	0	1.9	0	7	5	8	0	14	6	6	1.7478	3.05480484	35.5632	0	1	1	1	1	0	0	0	1	0	0	0
1497	2-phenylethylamine	c1ccc(cc1)CCN	-60	13856352	http://goo.gl/mouej	W.E. Acree Jr. Data Collection 2011	0.824	1.01	0.29	0.72	1.098	5.064	phenylalkaneamine	20111213	11.99347921	14.00910048	-0.363260422	0.030808693	4.918819315	8.402130707	0.25	1.302	121.1799387	0	2	2.23	NA	6	7	9	1	20	6	6	1.2571	1.58030041	39.286	0	1	1	1	1	0	0	0	1	0	0	0
2147	piperonal	c1cc2c(cc1C=O)OCO2	36.67	13859497	http://goo.gl/mouej	W.E. Acree Jr. Data Collection 2011	1.13	1.26	0	0.65	1.0227	5.295	organic	20111213	11.99677718	15.99830219	-0.338199777	0.159111885	3.866402626	7.935140518	0.125	1.207	150.1317465	0	1	2.01	NA	10	7	12	0	17	6	6	1.3575	1.84280625	38.4159	0	2	1	1	1	0	0	1	1	0	0	0
3429	benzyl alcohol	c1ccc(cc1)CO	-15.05	13860335	http://dx.doi.org/10.1016/j.chroma.2012.02.043	T. Karunasekara. C.F. Poole. Determination of Descriptors for Fragrance Compounds by Gas Chromatography and Liquid-Liquid Partitioning Journal of Chromatography A (2012)	0.803	0.871	0.41	0.558	0.916	4.248	fragrance	20120217	11.99632008	15.99794276	-0.41603483	0.093697036	4.267453384	7.736131265	0.142857143	1.211	108.1380822	0	1	2.12	NA	6	6	8	0	16	6	6	1.2255	1.50185025	32.8739	0	1	1	1	1	0	0	0	1	0	0	0
1382	4-hydroxy-3-methoxybenzaldehyde	Oc1ccc(cc1OC)C=O	81.75	13860434	http://goo.gl/mouej	W.E. Acree Jr. Data Collection 2011	1.028	1.28	0.33	0.68	1.1313	5.73	aromatic aldehyde	20111213	11.98863024	16.00614209	-0.380557258	0.233024156	3.857190442	7.983527845	0.125	0.959	152.147628	0	2	2.01	NA	10	7	11	0	19	6	6	1.3056	1.70459136	40.8063	0	1	1	1	1	0	0	0	1	0	0	0
1460	2-ethylaniline	CCc1ccccc1N	-45.83	13860641	http://goo.gl/mouej	W.E. Acree Jr. Data Collection 2011	0.962	0.85	0.23	0.45	1.098	-123	aromatic amine	20111213	11.99347921	14.00910048	-0.336592128	0.050012779	5.583836566	8.674631782	0.25	1.895	121.1799387	0	1	2.23	NA	7	6	9	0	20	6	6	2.0258	4.10386564	40.4006	0	1	1	1	1	0	0	0	1	0	0	0
1458	3-methylaniline	Cc1cc(N)ccc1	-30.43	13860692	http://goo.gl/mouej	W.E. Acree Jr. Data Collection 2011	0.946	0.95	0.23	0.45	0.9571	-123	aromatic amine	20111213	11.85	14.00307759	-0.302458999	0.09603653	5.564368498	7.801752256	0.142857143	1.642	107.1533213	0	0	2.12	NA	7	5	8	0	17	6	6	1.5696	2.46364416	35.7996	0	1	1	1	1	0	0	0	1	0	0	0
1476	2-methoxyaniline	Nc1ccccc1OC	5.8	13860775	http://goo.gl/mouej	W.E. Acree Jr. Data Collection 2011	0.988	1	0.23	0.5	1.016	4.818	aromatic amine	20111213	11.99632004	15.99794329	-0.375972326	0.092883791	4.787786463	7.887839588	0.142857143	1.12	123.1527262	0	1	2.01	0	8	6	9	0	18	6	6	1.067	1.138489	37.2216	0	1	1	1	1	0	0	0	1	0	0	0
1469	2,4-dichloroaniline	Clc1cc(Cl)c(N)cc1	61.83	13860817	http://goo.gl/mouej	W.E. Acree Jr. Data Collection 2011	1.14	1.15	0.3	0.22	1.061	-123	aromatic amine	20111213	11.85	34.9698533	-0.300833079	0.17941393	6.018426868	9.233383258	0	2.449	162.0166975	0	0	1.79	0	7	6	9	0	14	6	6	2.4122	5.81870884	40.368	0	1	1	1	1	0	0	0	1	0	0	0
531	trichloronitromethane	ClC(Cl)(Cl)[N+]([O-])=O	-66.6	13861343	http://goo.gl/mouej	W.E. Acree Jr. Data Collection 2011	0.461	0.82	0	0.1	0.7909	3.208	nitroalkane	20111213	11.99999892	34.97085327	-0.252628882	0.422120998	4.094524334	9.685001686	1	1.604	164.3750617	0	1	0.91	0	2	4	6	0	7	0	0	3.288	10.810944	27.6036	0	0	0	0	0	0	0	0	0	0	0	0
832	1,2,4-trichlorobenzene	Clc1cc(Cl)c(Cl)cc1	17	13862559	http://goo.gl/mouej	W.E. Acree Jr. Data Collection 2011	0.98	0.81	0	0	1.0836	5.248	haloaromatic	20111213	11.85	34.97085347	-0.139990602	0.179578858	6.252928311	9.666384014	0	3.888	181.4470504	0	0	1.79	0	6	6	9	0	12	6	6	3.8232	14.61685824	40.4724	0	1	1	1	1	0	0	0	1	0	0	0
1660	2-hydroxybenzaldehyde	O=Cc1ccccc1O	-3.5	13863618	http://goo.gl/mouej	W.E. Acree Jr. Data Collection 2011	0.962	1.05	0.12	0.33	0.9317	4.57	phenol derivative	20111213	11.99632006	15.9982593	-0.385824038	0.152358108	3.853902996	7.885132167	0	1.741	122.1216057	0	1	2.01	NA	9	6	9	0	15	6	6	1.322	1.747684	34.3431	0	1	1	1	1	0	0	0	1	0	0	0
1502	4-nitrotoluene	O=[N+]([O-])c1ccc(C)cc1	52.32	13863774	http://goo.gl/mouej	W.E. Acree Jr. Data Collection 2011	0.87	1.11	0	0.28	1.0315	5.154	aromatic nitro	20111213	11.85	15.99591917	-0.127714969	0.217141968	3.632878346	7.652707994	0.142857143	2.351	137.1362496	0	1	1.9	NA	9	7	10	0	17	6	6	2.2106	4.88675236	38.4239	0	1	1	1	1	0	0	0	1	0	0	0
831	1,2,3-trichlorobenzene	Clc1cccc(Cl)c1Cl	53.62	13864445	http://goo.gl/mouej	W.E. Acree Jr. Data Collection 2011	1.03	0.86	0	0	1.0836	5.419	haloaromatic	20111213	11.99856245	34.97105731	-0.167600409	0.163543527	6.6186875	10.15905371	0	3.888	181.4470504	0	0	1.79	0	6	5	9	0	12	6	6	3.8232	14.61685824	40.4724	0	1	1	1	1	0	0	0	1	0	0	0
1374	4-methylbenzaldehyde	O=Cc1ccc(C)cc1	-6	13865424	http://goo.gl/mouej	W.E. Acree Jr. Data Collection 2011	0.862	0.87	0	0.47	1.014	-123	aromatic aldehyde	20111213	11.85	15.99491665	-0.297402403	0.149871487	3.834387973	7.845571499	0.125	2.155	120.1488181	0	1	2.23	NA	8	7	9	0	17	6	6	2.0756	4.30811536	37.6902	0	1	1	1	1	0	0	0	1	0	0	0
823	pentafluorobenzene	Fc1cc(F)c(F)c(F)c1F	-47.65	13866746	http://goo.gl/mouej	W.E. Acree Jr. Data Collection 2011	0.154	0.68	0	0.02	0.8049	2.578	haloaromatic	20111213	11.99752357	19.00289969	-0.228410167	0.225445372	3.770128526	6.09559764	0	2.827	168.0643722	0	0	1.57	0	6	6	11	0	12	6	6	2.8575	8.16530625	27.14	0	1	1	1	1	0	0	0	1	0	0	0
4026	1,4-Dichlorobenzene	C1=CC(=CC=C1Cl)Cl	53.45	13866817	http://dx.doi.org/10.1016/j.tca.2014.08.024	Mikhail A. Varfolomeeva. Ilnaz T. Rakipova. William E. Acree Jr.. Michela Brumfieldb. Michael H. Abrahamc.Examination of Hydrogen Bonding Interactions between Dissolved Solutes and Alkylbenzene Solvents Based on Abraham Model Correlations Derived From Measured Enthalpies of Solvation. Thermochimica Acta. 2014	0.825	0.75	0	0.02	0.9612	4.435	organic	20140902	11.99856245	34.97015525	-0.178569988	0.120973701	6.003300497	8.449052825	0	3.266	147.0020536	0	0	1.9	0	6	6	8	0	12	6	6	3.1588	9.97801744	35.6676	0	1	1	1	1	0	0	0	1	0	0	0
2173	2,2'-bipyridine	c1ccnc(c1)c2ccccn2	71	13867714	http://goo.gl/mouej	W.E. Acree Jr. Data Collection 2011	1.384	1.07	0	0.8	1.242	6.388	organic	20111213	11.98843741	14.01435235	-0.310416739	0.145307843	6.449304688	8.912631307	0	1.636	156.1842914	0	1	2.34	10	12	8	13	0	20	12	12	1.9042	3.62597764	46.1364	0	2	2	2	2	0	0	0	2	0	0	0
847	1,4-dibromobenzene	Brc1ccc(Br)cc1	87.6	13868640	http://goo.gl/mouej	W.E. Acree Jr. Data Collection 2011	1.15	0.86	0	0.04	1.066	5.324	haloaromatic	20111213	11.85	78.91933728	-0.150500545	0.163446561	7.23675	9.764536097	0	3.618	235.9032343	0	0	1.9	0	6	6	8	0	12	6	6	3.3268	11.06759824	41.3036	0	1	1	1	1	0	0	0	1	0	0	0
861	1-chloro-4-iodobenzene	Ic1ccc(Cl)cc1	55.33	13868660	http://goo.gl/mouej	W.E. Acree Jr. Data Collection 2011	1.31	0.91	0	0.01	1.097	-123	haloaromatic	20111213	11.85	126.9044731	-0.170005287	0.135959354	6.223872682	11.90000079	0	3.712	238.453589	0	0	1.9	0	6	6	8	0	12	6	6	3.0726	9.44087076	43.2709	0	1	1	1	1	0	0	0	1	0	0	0
1468	4-chloroaniline	Nc1ccc(Cl)cc1	71.25	13869339	http://goo.gl/mouej	W.E. Acree Jr. Data Collection 2011	1.06	1.13	0.3	0.31	0.939	4.889	aromatic amine	20111213	11.85	34.96885299	-0.302465634	0.137597774	5.529432238	8.335631847	0	1.827	127.5717007	0	0	1.9	0	7	6	8	0	14	6	6	1.7478	3.05480484	35.5632	0	1	1	1	1	0	0	0	1	0	0	0
1486	2,5-dimethylaniline	Cc1cc(N)c(C)cc1	14.5	13869434	http://goo.gl/mouej	W.E. Acree Jr. Data Collection 2011	0.962	0.93	0.2	0.48	1.098	-123	aromatic amine	20111213	11.85	14.00307809	-0.302244736	0.096188696	5.878733319	8.276523515	0.25	1.868	121.1799387	0	0	2.23	NA	7	6	9	0	20	6	6	2.0558	4.22631364	40.8408	0	1	1	1	1	0	0	0	1	0	0	0
1485	2,4-dimethylaniline	Cc1ccc(N)c(C)c1	0.67	13869462	http://goo.gl/mouej	W.E. Acree Jr. Data Collection 2011	0.95	0.95	0.2	0.5	1.098	4.983	aromatic amine	20111213	11.85	14.00307809	-0.302252148	0.097586135	5.800145631	8.360263516	0.25	1.868	121.1799387	0	0	2.23	NA	7	6	9	0	20	6	6	2.0558	4.22631364	40.8408	0	1	1	1	1	0	0	0	1	0	0	0
1477	3-methoxyaniline	Nc1cccc(OC)c1	-0.67	13869480	http://goo.gl/mouej	W.E. Acree Jr. Data Collection 2011	1.027	1.13	0.24	0.59	1.016	5.023	aromatic amine	20111213	11.85	15.9949169	-0.348639883	0.151179623	4.728714313	7.674999374	0.142857143	1.12	123.1527262	0	1	2.01	0	8	6	9	0	18	6	6	1.067	1.138489	37.2216	0	1	1	1	1	0	0	0	1	0	0	0
1716	3-phenyl-1-propanol	c1ccc(cc1)CCCO	-18	13871718	http://goo.gl/mouej	W.E. Acree Jr. Data Collection 2011	0.821	0.892	0.354	0.669	1.1978	5.155	aromatic alkanol	20111213	11.99626881	15.99794329	-0.421694034	0.07001452	4.026158604	8.502818603	0.333333333	1.727	136.191317	0	3	2.34	NA	6	8	10	0	22	6	6	2.0029	4.01160841	42.2295	0	1	1	1	1	0	0	0	1	0	0	0
2187	3-phenyl-1-propylbromide	BrCCCc1ccccc1	160.581	13872122	http://goo.gl/mouej	W.E. Acree Jr. Data Collection 2011	1.078	1	0	0.27	1.303	-123	organic	20111213	11.85	78.91833723	-0.203334693	0.09700115	6.48212823	8.850285137	0.333333333	3.539	199.0874993	0	3	2.34	NA	6	8	10	0	21	6	6	3.352	11.235904	48.264	0	1	1	1	1	0	0	0	1	0	0	0
4027	4-Picoline	CC1=CC=NC=C1	3.33	13874733	http://dx.doi.org/10.1016/j.tca.2014.08.024	Mikhail A. Varfolomeeva. Ilnaz T. Rakipova. William E. Acree Jr.. Michela Brumfieldb. Michael H. Abrahamc.Examination of Hydrogen Bonding Interactions between Dissolved Solutes and Alkylbenzene Solvents Based on Abraham Model Correlations Derived From Measured Enthalpies of Solvation. Thermochimica Acta. 2014	0.63	0.82	0	0.54	0.8162	3.64	organic	20140902	11.85	14.00307708	-0.264013815	0.105818363	5.726486828	7.447811699	0.166666667	1.207	93.12670386	0	0	2.01	5	6	5	7	0	14	6	6	1.1656	1.35862336	28.9423	0	1	1	1	1	0	0	0	1	0	0	0
841	4-chlorotoluene	Cc1ccc(cc1)Cl	7.5	13875160	http://goo.gl/mouej	W.E. Acree Jr. Data Collection 2011	0.705	0.74	0	0.05	0.9797	4.205	haloaromatic	20111213	11.99855162	34.96937973	-0.17858742	0.120854128	5.890420929	8.361617911	0.142857143	3.081	126.5836741	0	0	2.12	NA	6	6	8	0	15	6	6	2.9806	8.88397636	35.904	0	1	1	1	1	0	0	0	1	0	0	0
1366	4-fluoroanisole	Fc1ccc(OC)cc1	-45	13875196	http://goo.gl/mouej	W.E. Acree Jr. Data Collection 2011	0.571	0.74	0	0.28	0.9337	3.904	aromatic ether	20111213	11.85	18.99840456	-0.348677775	0.216795039	3.907886644	7.331258653	0.142857143	2.098	126.1285447	0	1	2.01	0	7	7	9	0	16	6	6	2.0191	4.07676481	32.7376	0	1	1	1	1	0	0	0	1	0	0	0
845	1,2-dibromobenzene	Brc1ccccc1Br	6.37	13875212	http://goo.gl/mouej	W.E. Acree Jr. Data Collection 2011	1.19	0.96	0	0.04	1.066	-123	haloaromatic	20111213	11.99885125	78.91943338	-0.152127142	0.126745821	7.40975	10.9170439	0	3.618	235.9032343	0	0	1.9	0	6	5	8	0	12	6	6	3.3268	11.06759824	41.3036	0	1	1	1	1	0	0	0	1	0	0	0
853	4-bromotoluene	Cc1ccc(Br)cc1	27.5	13875258	http://goo.gl/mouej	W.E. Acree Jr. Data Collection 2011	0.879	0.74	0	0.09	1.032	4.586	haloaromatic	20111213	11.85	78.9183372	-0.203864236	0.096333968	5.962746318	9.513566439	0.142857143	3.257	171.0342645	0	0	2.12	NA	6	6	8	0	15	6	6	3.0646	9.39177316	38.722	0	1	1	1	1	0	0	0	1	0	0	0
839	2-chlorotoluene	Cc1ccccc1Cl	-35.53	13875281	http://goo.gl/mouej	W.E. Acree Jr. Data Collection 2011	0.762	0.65	0	0.07	0.9797	4.173	haloaromatic	20111213	11.99855162	34.96937973	-0.177888841	0.123322899	6.195946012	8.832728156	0.142857143	2.87	126.5836741	0	0	2.12	NA	6	5	8	0	15	6	6	2.9806	8.88397636	35.904	0	1	1	1	1	0	0	0	1	0	0	0
851	2-bromotoluene	Cc1ccccc1Br	-27.6	13875320	http://goo.gl/mouej	W.E. Acree Jr. Data Collection 2011	0.923	0.72	0	0.09	1.032	-123	haloaromatic	20111213	11.99884721	78.91851801	-0.156789867	0.11249649	6.546430072	9.989725253	0.142857143	3.046	171.0342645	0	0	2.12	NA	6	5	8	0	15	6	6	3.0646	9.39177316	38.722	0	1	1	1	1	0	0	0	1	0	0	0
1624	3-chlorophenol	Oc1cc(Cl)ccc1	32.93	13875432	http://goo.gl/mouej	W.E. Acree Jr. Data Collection 2011	0.909	1.06	0.69	0.15	0.8975	4.773	phenol derivative	20111213	11.85	34.96885299	-0.360351238	0.18006942	4.838684138	8.317005255	0	2.238	128.5564617	0	0	1.9	0	7	5	8	0	13	6	6	2.227	4.959529	32.5569	0	1	1	1	1	0	0	0	1	0	0	0
1376	phenylacetaldehyde	O=CCc1ccccc1	19	13876539	http://goo.gl/mouej	W.E. Acree Jr. Data Collection 2011	0.811	1.02	0	0.43	1.0139	4.426	aromatic aldehyde	20111213	11.85	15.99491665	-0.302500171	0.124158825	3.63479429	8.226567669	0.125	1.863	120.1488181	0	2	2.23	NA	6	7	9	0	17	6	6	1.5166	2.30007556	36.4402	0	1	1	1	1	0	0	0	1	0	0	0
1858	N-nitrosoethylbutylamine	CCC(CCC)NN=O	35.561	14169248	http://goo.gl/mouej	W.E. Acree Jr. Data Collection 2011	0.32	1	0	0.62	1.1693	4.641	N-nitrosoamine	20111213	11.999	16.01681657	-0.276209892	0.171880744	3.02602215	8.225379497	1	2.488	130.1883973	0	5	1.79	6	3	7	8	0	23	0	0	2.1148	4.47237904	37.9694	0	0	0	0	0	0	0	0	0	0	0	0
282	1,1-difluoro-1,2-dichloro-2-bromoethane	BrC(Cl)C(Cl)(F)F	-48.809	15077490	http://goo.gl/mouej	W.E. Acree Jr. Data Collection 2011	0.34	0.46	0.09	0.04	0.8456	2.953	haloalkane	20111213	11.99782586	78.91833721	-0.198315122	0.406179009	4.765206529	9.825501973	1	3.293	213.8356221	0	1	1.13	2	0	4	6	0	8	0	0	2.7059	7.32189481	29.4679	0	0	0	0	0	0	0	0	0	0	0	0
1857	N-nitrosomethylbutylamine	CCCCNCN=O	4.401	19956441	http://goo.gl/mouej	W.E. Acree Jr. Data Collection 2011	0.34	1.07	0	0.6	1.0284	4.159	N-nitrosoamine	20111213	11.999	16.01681627	-0.316493896	0.131405197	2.908430262	6.76466242	1	0.931	116.1617799	0	5	1.68	4	1	8	7	1	20	0	0	0.9928	0.98565184	28.5467	0	0	0	0	0	0	0	0	0	0	0	0
2174	4,4'-bipyridine	c1cnccc1c2ccncc2	112	21105699	http://goo.gl/mouej	W.E. Acree Jr. Data Collection 2011	1.384	1.37	0	0.85	1.242	6.5	organic	20111213	11.85	14.00408419	-0.264970548	0.125018378	6.1046875	9.28819312	0	1.458	156.1842914	0	1	2.34	6	12	8	13	0	20	12	12	1.0472	1.09662784	46.8804	0	2	2	2	2	0	0	0	2	0	0	0
2332	m-hydroxybenzaldehyde	O=Cc1cc(O)ccc1	105.67	21105795	http://dx.doi.org/10.1021/ci049943w	Jes?s Jover; Ram?n Bosque; and Joaquim Sales. 2004. Determination of Abraham Solute Parameters from Molecular Structure. J. Chem. Inf. Comput. Sci. 44 (3)	0.99	1.37	0.74	0.4	0.8027	-123	organic	20040417	11.85	15.99591817	-0.360690368	0.149986327	3.824496599	7.795970191	0	1.312	122.1216057	0	1	2.01	NA	9	6	9	0	15	6	6	1.322	1.747684	34.3431	0	1	1	1	1	0	0	0	1	0	0	0
2990	o-vanillin	Oc1c(cccc1OC)C=O	42.75	21105848	http://precedings.nature.com/documents/4243/version/3	ONSChallenge Solubility Data	1.129	0.98	0.027	0.622	1.131	-123	organic solid	20120126	11.98863024	16.00614209	-0.380120629	0.235278147	3.901740081	8.159951843	0.125	1.388	152.147628	0	2	2.01	NA	10	7	11	0	19	6	6	1.3056	1.70459136	40.8063	0	1	1	1	1	0	0	0	1	0	0	0
1592	3-methylphenol	Cc1cccc(c1)O	11.52	21105871	http://goo.gl/mouej	W.E. Acree Jr. Data Collection 2011	0.822	0.88	0.57	0.34	0.916	4.31	phenol derivative	20111213	11.99632008	15.99794276	-0.386766413	0.098581812	4.746070158	7.618508291	0.142857143	2.053	108.1380822	0	0	2.12	NA	7	5	8	0	16	6	6	2.0488	4.19758144	32.7933	0	1	1	1	1	0	0	0	1	0	0	0
1369	1,4-dimethoxybenzene	COc1ccc(OC)cc1	58.25	21105878	http://goo.gl/mouej	W.E. Acree Jr. Data Collection 2011	0.806	1	0	0.5	1.116	-123	aromatic ether	20111213	11.85	15.99591867	-0.349653429	0.181977753	4.693945313	7.528882332	0.25	1.852	138.1641046	0	2	2.12	0	8	8	10	0	20	6	6	1.7972	3.22992784	38.9844	0	1	1	1	1	0	0	0	1	0	0	0
4029	Ethyl salicylate	CCOC(=O)C1=CC=CC=C1O	1	21105897	http://dx.doi.org/10.1016/j.tca.2014.08.024	Mikhail A. Varfolomeeva. Ilnaz T. Rakipova. William E. Acree Jr.. Michela Brumfieldb. Michael H. Abrahamc.Examination of Hydrogen Bonding Interactions between Dissolved Solutes and Alkylbenzene Solvents Based on Abraham Model Correlations Derived From Measured Enthalpies of Solvation. Thermochimica Acta. 2014	0.802	0.91	0.03	0.43	1.2722	5.509	organic	20140902	11.99626878	15.99870399	-0.385328586	0.2958193	4.572709793	8.603943758	0.222222222	2.404	166.1742454	0	3	2.12	NA	10	8	12	0	22	6	6	1.7668	3.12158224	44.0276	0	1	1	1	1	0	0	0	1	0	0	0
1730	3-ethylpyridine	CCc1cccnc1	-76.95	21105905	http://goo.gl/mouej	W.E. Acree Jr. Data Collection 2011	0.64	0.79	0	0.57	0.9571	4.093	pyridine derivative	20111213	11.85	14.00307759	-0.263758901	0.153329175	5.405900524	7.982795623	0.285714286	1.46	107.1533213	0	1	2.12	6	6	6	8	0	17	6	6	1.6218	2.63023524	33.5433	0	1	1	1	1	0	0	0	1	0	0	0
1361	2-methylanisole	Cc1ccccc1OC	-34.1	21105959	http://goo.gl/mouej	W.E. Acree Jr. Data Collection 2011	0.725	0.75	0	0.3	1.0569	-123	aromatic ether	20111213	11.99629191	15.99794303	-0.377217873	0.078345608	4.808863	8.050517792	0.25	2.163	122.1646996	0	1	2.23	NA	7	6	9	0	19	6	6	2.2998	5.28908004	37.5624	0	1	1	1	1	0	0	0	1	0	0	0
1613	2-isopropyl-5-methylphenol	CC(C)c1ccc(C)cc1O	50.5	21105998	http://goo.gl/mouej	W.E. Acree Jr. Data Collection 2011	0.822	0.84	0.44	0.43	1.3387	5.801	phenol derivative	20111213	11.99624949	15.99794356	-0.386310752	0.101878601	5.37596073	9.15081949	0.4	3.247	150.2179344	0	1	2.45	NA	7	7	11	0	25	6	6	3.243	10.517049	46.9841	0	1	1	1	1	0	0	0	1	0	0	0
3036	veratraldehyde	COc1cc(ccc1OC)C=O	43.5	21106008	http://precedings.nature.com/documents/4243/version/3	ONSChallenge Solubility Data	0.878	1.282	0	0.785	1.272	-123	organic solid	20120126	11.98860175	16.00614248	-0.380553542	0.233034199	3.877036938	8.243893215	0.222222222	1.28	166.1742454	0	3	2.12	NA	10	8	12	0	22	6	6	1.5566	2.42300356	45.5754	0	1	1	1	1	0	0	0	1	0	0	0
1509	1-chloro-3-nitrobenzene	O=[N+]([O-])c1cc(Cl)ccc1	44.75	21106013	http://goo.gl/mouej	W.E. Acree Jr. Data Collection 2011	1	1.14	0	0.25	1.013	5.206	aromatic nitro	20111213	11.85	34.9688531	-0.130747181	0.218514622	3.715831579	8.50063225	0	2.536	157.554629	0	1	1.68	0	9	6	10	0	14	6	6	2.3888	5.70636544	38.1875	0	1	1	1	1	0	0	0	1	0	0	0
1377	2-chlorobenzaldehyde	O=Cc1ccccc1Cl	10.6	21106014	http://goo.gl/mouej	W.E. Acree Jr. Data Collection 2011	0.954	1.13	0	0.29	0.9954	4.809	aromatic aldehyde	20111213	11.99855162	34.96937979	-0.297328077	0.151804169	4.039591161	8.907165094	0	2.34	140.5671976	0	1	2.01	NA	8	6	9	0	14	6	6	2.2538	5.07961444	37.4538	0	1	1	1	1	0	0	0	1	0	0	0
2877	4-chlorobenzaldehyde	O=Cc1ccc(Cl)cc1	46.5	21106019	http://precedings.nature.com/documents/4243/version/3	ONSChallenge Solubility Data	1.045	0.832	0	0.308	0.995	-123	organic solid	20120126	11.85	34.96885304	-0.297402409	0.149890695	3.856216244	8.375196158	0	2.34	140.5671976	0	1	2.01	NA	8	7	9	0	14	6	6	2.2538	5.07961444	37.4538	0	1	1	1	1	0	0	0	1	0	0	0
1510	1-chloro-4-nitrobenzene	O=[N+]([O-])c1ccc(Cl)cc1	83.78	21106020	http://goo.gl/mouej	W.E. Acree Jr. Data Collection 2011	0.98	1.18	0	0.24	1.013	5.22	aromatic nitro	20111213	11.85	34.9688531	-0.130817007	0.217676488	3.654706602	8.350007753	0	2.536	157.554629	0	1	1.68	0	9	7	10	0	14	6	6	2.3888	5.70636544	38.1875	0	1	1	1	1	0	0	0	1	0	0	0
200	1,4-dichlorobutane	ClCCCCCl	-37.58	21106032	http://goo.gl/mouej	W.E. Acree Jr. Data Collection 2011	0.413	0.95	0	0.17	0.917	3.501	chloroalk_ne	20111213	11.99859942	34.97015508	-0.218639339	0.094372331	5.203246545	7.223772486	1	2.456	127.0123448	0	3	1.68	4	0	6	5	0	14	0	0	2.1542	4.64057764	30.1648	0	0	0	0	0	0	0	0	0	0	0	0
1512	2,4-difluoronitrobenzene	O=[N+]([O-])c1ccc(F)cc1F	9.6	21106036	http://goo.gl/mouej	W.E. Acree Jr. Data Collection 2011	0.677	1.2	0	0.25	0.926	4.35	aromatic nitro	20111213	11.99752355	19.00060392	-0.234656022	0.187387814	3.579358149	7.391508155	0	2.236	159.0905571	0	1	1.57	0	9	7	11	0	14	6	6	2.1354	4.55993316	33.8155	0	1	1	1	1	0	0	0	1	0	0	0
1617	4-tert-pentylphenol	Oc1ccc(cc1)C(C)(C)CC	93	21106091	http://goo.gl/mouej	W.E. Acree Jr. Data Collection 2011	0.81	0.89	0.56	0.41	1.479	-123	phenol derivative	20111213	11.89	15.99491739	-0.360430622	0.072126692	4.810316058	10.19884956	0.454545455	4.002	164.2445519	0	2	2.56	NA	7	8	12	0	28	6	6	3.4192	11.69092864	51.019	0	1	1	1	1	0	0	0	1	0	0	0
1362	3-methylanisole	Cc1cc(OC)ccc1	-47	21106135	http://goo.gl/mouej	W.E. Acree Jr. Data Collection 2011	0.709	0.78	0	0.3	1.0569	-123	aromatic ether	20111213	11.85	15.99491665	-0.348668608	0.096707554	4.739183494	7.804025961	0.25	2.374	122.1646996	0	1	2.23	NA	7	6	9	0	19	6	6	2.2998	5.28908004	37.5624	0	1	1	1	1	0	0	0	1	0	0	0
3444	methyleugenol	COc1cc(ccc1OC)CC=C	20.67	21106140	http://dx.doi.org/10.1016/j.chroma.2012.02.043	T. Karunasekara. C.F. Poole. Determination of Descriptors for Fragrance Compounds by Gas Chromatography and Liquid-Liquid Partitioning Journal of Chromatography A (2012)	0.939	1.05	0	0.781	1.4653	5.942	fragrance	20120217	11.79	15.99592019	-0.346990683	0.115954159	4.86938675	8.940603431	0.272727273	2.877	178.2280753	0	4	2.45	NA	8	9	13	0	27	6	6	2.8051	7.86858601	53.2717	0	1	1	1	1	0	0	0	1	0	0	0
1500	2-nitrotoluene	Cc1ccccc1[N+](=O)[O-]	-7	21106144	http://goo.gl/mouej	W.E. Acree Jr. Data Collection 2011	0.866	1.11	0	0.28	1.0315	4.878	aromatic nitro	20111213	11.999	16.00115156	-0.17827365	0.129428537	3.750769336	8.103418472	0.142857143	2.14	137.1362496	0	1	1.9	NA	9	6	10	0	17	6	6	2.2106	4.88675236	38.4239	0	1	1	1	1	0	0	0	1	0	0	0
1501	3-nitrotoluene	O=[N+]([O-])c1cccc(C)c1	15.75	21106146	http://goo.gl/mouej	W.E. Acree Jr. Data Collection 2011	0.874	1.1	0	0.25	1.0315	5.097	aromatic nitro	20111213	11.85	15.99591917	-0.127714834	0.218034366	3.672175205	7.826742768	0.142857143	2.351	137.1362496	0	1	1.9	NA	9	6	10	0	17	6	6	2.2106	4.88675236	38.4239	0	1	1	1	1	0	0	0	1	0	0	0
1504	4-nitroanisole	COc1ccc(cc1)[N+]([O-])=O	51.33	21106148	http://goo.gl/mouej	W.E. Acree Jr. Data Collection 2011	0.98	1.44	0	0.36	1.0902	5.45	aromatic nitro	20111213	11.999	16.01693149	-0.348681763	0.193889487	3.607504328	7.585802819	0.142857143	1.829	153.1356545	0	2	1.79	0	10	8	11	0	18	6	6	1.708	2.917264	39.8459	0	1	1	1	1	0	0	0	1	0	0	0
1404	benzyl methyl ketone	O=C(C)Cc1ccccc1	-15	21106366	http://goo.gl/mouej	W.E. Acree Jr. Data Collection 2011	0.748	0.9	0	0.7	1.1548	4.726	aromatic ketone	20111213	11.85	15.9949169	-0.299140437	0.134013285	4.275543251	8.54390351	0.222222222	1.714	134.1754355	0	2	2.34	NA	6	7	10	0	20	6	6	1.4551	2.11731601	40.9167	0	1	1	1	1	0	0	0	1	0	0	0
2176	quinoxaline	c1cccc2nccnc12	29	21106470	http://goo.gl/mouej	W.E. Acree Jr. Data Collection 2011	1.3	1.22	0	0.59	1.0032	5.654	organic	20111213	11.85	14.00408217	-0.253486461	0.238947391	6.39771875	8.515510079	0	0.962	130.1469381	0	0	2.12	2	10	6	11	0	16	11	10	1.2942	1.67495364	37.4504	0	2	2	1	1	0	0	0	2	0	0	0
1482	3-aminoacetophenone	O=C(C)c1cc(N)ccc1	97.17	21106518	http://goo.gl/mouej	W.E. Acree Jr. Data Collection 2011	1.23	1.45	0.3	0.58	1.1137	6.007	aromatic amine	20111213	11.85	15.99491715	-0.302652659	0.159677854	4.503964715	8.582216641	0.125	1.082	135.1634621	0	1	2.12	NA	9	6	10	0	19	6	6	0.8233	0.67782289	41.1612	0	1	1	1	1	0	0	0	1	0	0	0
4030	3-Picoline	CC1=CN=CC=C1	-18.07	21106520	http://dx.doi.org/10.1016/j.tca.2014.08.024	Mikhail A. Varfolomeeva. Ilnaz T. Rakipova. William E. Acree Jr.. Michela Brumfieldb. Michael H. Abrahamc.Examination of Hydrogen Bonding Interactions between Dissolved Solutes and Alkylbenzene Solvents Based on Abraham Model Correlations Derived From Measured Enthalpies of Solvation. Thermochimica Acta. 2014	0.631	0.81	0	0.54	0.8162	3.631	organic	20140902	11.85	14.00307708	-0.263763307	0.106210317	5.68480311	7.372664865	0.166666667	0.996	93.12670386	0	0	2.01	5	6	5	7	0	14	6	6	1.1656	1.35862336	28.9423	0	1	1	1	1	0	0	0	1	0	0	0
1462	4-ethylaniline	CCc1ccc(N)cc1	-4.93	21106525	http://goo.gl/mouej	W.E. Acree Jr. Data Collection 2011	0.942	0.91	0.23	0.45	1.098	4.859	aromatic amine	20111213	11.85	14.00307809	-0.302470187	0.097596339	5.481629862	8.292866236	0.25	2.106	121.1799387	0	1	2.23	NA	7	7	9	0	20	6	6	2.0258	4.10386564	40.4006	0	1	1	1	1	0	0	0	1	0	0	0
850	1,2,3,4-tetrachlorobenzene	Clc1ccc(Cl)c(Cl)c1Cl	47.25	21106540	http://goo.gl/mouej	W.E. Acree Jr. Data Collection 2011	1.18	0.92	0	0	1.206	-123	haloaromatic	20111213	11.99856245	34.97200683	-0.167305883	0.1652803	6.7409375	10.64808763	0	4.51	215.8920472	0	0	1.68	0	6	6	10	0	12	6	6	4.4876	20.13855376	45.2772	0	1	1	1	1	0	0	0	1	0	0	0
1731	4-ethylpyridine	CCc1ccncc1	-90.75	21106560	http://goo.gl/mouej	W.E. Acree Jr. Data Collection 2011	0.634	0.8	0	0.57	0.9571	4.124	pyridine derivative	20111213	11.85	14.00307759	-0.264018059	0.107355528	5.42674382	8.067725107	0.285714286	1.671	107.1533213	0	1	2.12	5	6	6	8	0	17	6	6	1.6218	2.63023524	33.5433	0	1	1	1	1	0	0	0	1	0	0	0
835	1,2,3,5-tetrachlorobenzene	Clc1cc(Cl)c(Cl)c(Cl)c1	54.17	21106571	http://goo.gl/mouej	W.E. Acree Jr. Data Collection 2011	1.16	0.85	0	0	1.206	5.922	haloaromatic	20111213	11.85	34.97185373	-0.130860577	0.189429636	6.497428144	10.39988702	0	4.51	215.8920472	0	0	1.68	0	6	6	10	0	12	6	6	4.4876	20.13855376	45.2772	0	1	1	1	1	0	0	0	1	0	0	0
1397	4-nitroacetophenone	CC(=O)c1ccc(cc1)[N+](=O)[O-]	80.27	21106581	http://goo.gl/mouej	W.E. Acree Jr. Data Collection 2011	1.08	1.54	0	0.59	1.1881	6.059	aromatic ketone	20111213	11.999	16.00138123	-0.294038806	0.159608001	3.657557059	8.441257727	0.125	1.791	165.1463904	0	2	1.9	NA	11	8	12	0	19	6	6	1.4643	2.14417449	43.7855	0	1	1	1	1	0	0	0	1	0	0	0
1937	apocynin	Oc1ccc(cc1OC)C(C)=O	114.5	21106900	http://goo.gl/mouej	W.E. Acree Jr. Data Collection 2011	1	1.48	0.37	0.75	1.2722	6.329	drug	20111213	11.98860175	16.00614248	-0.376326033	0.241956063	4.502871119	8.624258248	0.222222222	1.14	166.1742454	0	2	2.12	NA	10	7	12	0	22	6	6	1.2861	1.65405321	44.6181	0	1	1	1	1	0	0	0	1	0	0	0
859	1-fluoro-4-iodobenzene	Fc1ccc(I)cc1	-23.5	21108548	http://goo.gl/mouej	W.E. Acree Jr. Data Collection 2011	1.032	0.86	0	0.09	0.9923	-123	haloaromatic	20111213	11.85	126.9044731	-0.206296641	0.216283363	4.176873314	11.63500202	0	3.251	221.9990546	0	0	1.9	0	6	6	8	0	12	6	6	2.6137	6.83142769	38.6825	0	1	1	1	1	0	0	0	1	0	0	0
822	1,4-difluorobenzene	Fc1ccc(F)cc1	-13	21108550	http://goo.gl/mouej	W.E. Acree Jr. Data Collection 2011	0.384	0.6	0	0.06	0.7518	2.766	haloaromatic	20111213	11.85	18.99940495	-0.207261329	0.216884483	3.8325	6.309089245	0	2.344	114.0929848	0	0	1.9	0	6	6	8	0	12	6	6	2.241	5.022081	26.4908	0	1	1	1	1	0	0	0	1	0	0	0
1483	4-aminoacetophenone	O=C(c1ccc(N)cc1)C	106	21108576	http://goo.gl/mouej	W.E. Acree Jr. Data Collection 2011	1.19	1.47	0.32	0.48	1.1137	6.111	aromatic amine	20111213	11.89	15.99491714	-0.30267168	0.215456132	4.469902227	8.426882038	0.125	1.082	135.1634621	0	1	2.12	NA	9	7	10	0	19	6	6	0.8233	0.67782289	41.1612	0	1	1	1	1	0	0	0	1	0	0	0
1473	2,4,5-trichloroaniline	Nc1cc(Cl)c(Cl)cc1Cl	95.25	21111772	http://goo.gl/mouej	W.E. Acree Jr. Data Collection 2011	1.24	1.15	0.3	0.14	1.183	-123	aromatic amine	20111213	11.99856245	34.97105745	-0.300781701	0.137843057	6.262926911	9.802642437	0	3.071	196.4616943	0	0	1.68	0	7	6	10	0	14	6	6	3.0766	9.46546756	45.1728	0	1	1	1	1	0	0	0	1	0	0	0
1375	2-methoxybenzaldehyde	COc1ccccc1C=O	37.5	21111781	http://goo.gl/mouej	W.E. Acree Jr. Data Collection 2011	0.956	1.12	0	0.59	1.0726	5.3	aromatic aldehyde	20111213	11.98863032	16.00602503	-0.380122007	0.235187765	3.911727487	8.199511453	0.125	1.633	136.1482231	0	2	2.12	NA	9	6	10	0	18	6	6	1.573	2.474329	39.1122	0	1	1	1	1	0	0	0	1	0	0	0
2404	methylthiophene	Cc1ccsc1	-69	21111820	http://dx.doi.org/10.1021/ci049943w	Jes?s Jover; Ram?n Bosque; and Joaquim Sales. 2004. Determination of Abraham Solute Parameters from Molecular Structure. J. Chem. Inf. Comput. Sci. 44 (3)	0.689	0.58	0	0.13	0.653	-123	organic	20040417	11.85	31.97207125	-0.182838065	0.118017967	6.079372437	8.528308559	0.2	1.64	98.167409	0	0	1.9	4	5	4	6	0	12	5	5	1.9782	3.91327524	30.0559	0	1	1	1	1	0	0	1	0	0	0	0
1398	4-fluoroacetophenone	O=C(C)c1ccc(F)cc1	-20.5	21112023	http://goo.gl/mouej	W.E. Acree Jr. Data Collection 2011	0.69	1.02	0	0.47	1.032	4.613	aromatic ketone	20111213	11.85	18.9984047	-0.294035494	0.15965396	3.9671356	8.300556367	0.125	2.06	138.1392806	0	1	2.12	NA	8	7	10	0	17	6	6	1.7754	3.15204516	36.6772	0	1	1	1	1	0	0	0	1	0	0	0
1733	2,4-dimethylpyridine	Cc1ccnc(C)c1	-62	21132380	http://goo.gl/mouej	W.E. Acree Jr. Data Collection 2011	0.634	0.76	0	0.63	0.9571	4.006	pyridine derivative	20111213	11.85	14.00307759	-0.260907066	0.107477028	5.758611942	7.782112224	0.285714286	1.522	107.1533213	0	0	2.12	6	6	5	8	0	17	6	6	1.4482	2.09728324	33.5338	0	1	1	1	1	0	0	0	1	0	0	0
1900	2-methylthiophene	Cc1cccs1	-63.2	21168808	http://goo.gl/mouej	W.E. Acree Jr. Data Collection 2011	0.688	0.56	0	0.16	0.782	3.308	heterocyclic sulfur-containing	20111213	11.99807369	31.97319771	-0.21398821	0.098878765	6.568495754	9.12801271	0.2	1.31	98.167409	0	0	1.9	5	5	4	6	0	12	5	5	1.6375	2.68140625	29.8557	0	1	1	1	1	0	0	1	0	0	0	0
1393	3-methylacetophenone	O=C(C)c1cccc(C)c1	-9	21168813	http://goo.gl/mouej	W.E. Acree Jr. Data Collection 2011	0.806	1	0	0.49	1.1548	5.167	aromatic ketone	20111213	11.85	15.9949169	-0.294030902	0.159632985	4.5144337	8.635426533	0.222222222	2.336	134.1754355	0	1	2.34	NA	8	6	10	0	20	6	6	2.0561	4.22754721	41.502	0	1	1	1	1	0	0	0	1	0	0	0
1373	3-methylbenzaldehyde	O=Cc1cc(C)ccc1	-13.939	21168826	http://goo.gl/mouej	W.E. Acree Jr. Data Collection 2011	0.84	0.97	0	0.42	1.014	-123	aromatic aldehyde	20111213	11.85	15.99491665	-0.297402249	0.14988112	3.873684836	7.989666997	0.125	2.155	120.1488181	0	1	2.23	NA	8	6	9	0	17	6	6	2.0756	4.30811536	37.6902	0	1	1	1	1	0	0	0	1	0	0	0
2186	2-phenylethylchloride	ClCCc1ccccc1	-25.429	21168831	http://goo.gl/mouej	W.E. Acree Jr. Data Collection 2011	0.801	0.9	0	0.25	1.121	-123	organic	20111213	11.85	34.96885303	-0.202540839	0.097855139	5.405292473	8.63728382	0.25	2.843	140.6102915	0	2	2.23	NA	6	7	9	0	18	6	6	2.7513	7.56965169	40.6795	0	1	1	1	1	0	0	0	1	0	0	0
468	ethyl trichloroacetate	ClC(Cl)(Cl)C(=O)OCC	-3.959	21169510	http://goo.gl/mouej	W.E. Acree Jr. Data Collection 2011	0.365	0.65	0	0.37	1.1138	4.136	ester	20111213	11.89	34.97085352	-0.311338079	0.353186233	4.972537252	10.60531461	0.75	1.774	191.4402699	0	3	1.35	2	3	6	8	0	14	0	0	2.0482	4.19512324	37.6754	0	0	0	0	0	0	0	0	0	0	0	0
251	allyl iodide	C=CCI	-99.1	21171407	http://goo.gl/mouej	W.E. Acree Jr. Data Collection 2011	0.8	0.58	0	0.2	0.7465	3.28	iodoalkane	20111213	11.99893024	126.9045783	-0.151817731	0.088751683	5.880498889	10.07749077	0.333333333	1.928	167.9763845	0	1	1.68	3	2	4	3	0	9	0	0	2.1392	4.57617664	28.8056	0	0	0	0	0	0	0	0	0	0	0	0
299	1,1-difluoro-1-chloro-2-bromopropane	CC(C(F)(F)Cl)Br	-41.829	24590970	http://goo.gl/mouej	W.E. Acree Jr. Data Collection 2011	0.236	0.39	0	0.09	0.8641	2.84	haloalkane	20111213	11.99887922	78.918518	-0.180612189	0.366056818	4.593375	9.132293311	1	3.172	193.4172427	0	1	1.35	3	0	4	6	0	11	0	0	2.5727	6.61878529	28.9989	0	0	0	0	0	0	0	0	0	0	0	0
1859	N-nitrosopropylbutylamine	CCCCNCCCN=O	0.111	26325090	http://goo.gl/mouej	W.E. Acree Jr. Data Collection 2011	0.31	1.02	0	0.63	1.3102	5.129	N-nitrosoamine	20111213	11.999	16.01681687	-0.323533758	0.10430301	2.955529581	7.061286739	1	1.152	144.2150147	0	7	1.9	4	1	10	9	1	26	0	0	1.0729	1.15111441	38.6026	0	0	0	0	0	0	0	0	0	0	0	0
[truncated: 185 more columns]
