# Supplementary material for: Predicted Adsorption Affinity for Enteric Microbial Metabolites to Metal and Carbon Nanomaterials
Source: J Chem Inf Model. 2022 Jul 25;62(15):3589–603. doi: 10.1021/acs.jcim.2c00492 (PMC9364324; doi:10.1021/acs.jcim.2c00492)
Supplement: Supplementary file 3 — ci2c00492_si_003.zip [file ci2c00492_si_003.zip › TrainingValidationDataSets_Brinkmann2022/80Training_20Validation_split/ApplicabilityDomain_H_logk/CV80validate_H_logk.csv]

key	name	smiles	mp	csid	link	source	E	S	A	B	V	L	type	sortdate	BCUTw.1l	BCUTw.1h	BCUTc.1l	BCUTc.1h	BCUTp.1l	BCUTp.1h	Fsp3	XLogP	MW	LipinskiFailures	nRotB	MLogP	nAtomLAC	nAtomP	nAtomLC	nB	nBase	nAtom	nAromBond	naAromAtom	ALogP	ALogp2	AMR	nAcid	nSmallRings	nAromRings	nRingBlocks	nAromBlocks	nRings3	nRings4	nRings5	nRings6	nRings7	nRings8	nRings9
1574	4-hydroxybenzoic acid	c1cc(ccc1C(=O)O)O	215.25	132	http://goo.gl/mouej	W.E. Acree Jr. Data Collection 2011	0.93	0.9	0.81	0.56	0.9904	4.867	aromatic carboxylic acid	20111213	11.99632004	15.99870276	-0.38679807	0.290640751	4.057040501	7.955944503	0	1.231	138.1210106	0	1	1.9	NA	10	7	10	0	16	6	6	1.167	1.361889	34.5105	1	1	1	1	1	0	0	0	1	0	0	0
1371	benzaldehyde	c1ccc(cc1)C=O	-26	235	http://goo.gl/mouej	W.E. Acree Jr. Data Collection 2011	0.82	1	0	0.39	0.873	4.008	aromatic aldehyde	20111213	11.98866242	16.00592497	-0.38055001	0.232908951	3.772901109	7.649881438	0	1.718	106.1222007	0	1	2.12	NA	8	6	8	0	14	6	6	1.5894	2.52619236	32.649	0	1	1	1	1	0	0	0	1	0	0	0
325	methoxyflurane	ClC(Cl)C(F)(F)OC	-35.25	3973	http://goo.gl/mouej	W.E. Acree Jr. Data Collection 2011	0.109	0.67	0.07	0.14	0.87	2.864	ether	20111213	11.99654869	34.9698533	-0.351485946	0.396641259	4.050375	8.240127626	1	1.911	164.9660572	0	2	1.24	2	0	5	7	0	12	0	0	2.143	4.592449	27.975	0	0	0	0	0	0	0	0	0	0	0	0
2995	phenacetin	O=C(Nc1ccc(OCC)cc1)C	135.43	4590	http://precedings.nature.com/documents/4243/version/3	ONSChallenge Solubility Data	1.031	1.117	0.393	0.933	1.454	-123	organic solid	20120126	11.89	15.99592067	-0.346118384	0.251118917	4.213879212	8.533712299	0.3	1.614	179.2161018	0	4	2.23	2	10	10	13	0	26	6	6	1.2828	1.64557584	50.3514	0	1	1	1	1	0	0	0	1	0	0	0
1681	2-aminophenol	c1ccc(c(c1)N)O	174.75	5596	http://goo.gl/mouej	W.E. Acree Jr. Data Collection 2011	1.11	1.31	0.61	0.6	0.8749	4.975	phenol derivative	20111213	11.9963552	15.99794303	-0.384345453	0.115098231	4.861636314	7.568634141	0	1.228	109.1261088	0	0	1.9	0	8	5	8	0	15	6	6	0.816	0.665856	32.4525	0	1	1	1	1	0	0	0	1	0	0	0
2891	4-nitrobenzoic acid	O=[N+]([O-])c1ccc(C(=O)O)cc1	240.4	5882	http://precedings.nature.com/documents/4243/version/3	ONSChallenge Solubility Data	1.254	1.547	0.778	0.413	1.106	-123	organic solid	20120126	11.85	15.99792372	-0.327729271	0.290665151	3.645257882	8.047761497	0	1.529	167.119178	0	2	1.68	NA	12	8	12	0	17	6	6	1.3288	1.76570944	40.1411	1	1	1	1	1	0	0	0	1	0	0	0
1689	4-hydroxypropiophenone	O=C(c1ccc(O)cc1)CC	150	6035	http://goo.gl/mouej	W.E. Acree Jr. Data Collection 2011	1	1.47	0.81	0.5	1.2135	6.307	phenol derivative	20111213	11.89	15.99591916	-0.360717951	0.162365163	4.741741806	8.663818614	0.222222222	1.746	150.1748405	0	2	2.23	NA	9	8	11	0	21	6	6	1.9694	3.87853636	42.7818	0	1	1	1	1	0	0	0	1	0	0	0
188	pentachloroethane	ClC(Cl)C(Cl)(Cl)Cl	-28.93	6179	http://goo.gl/mouej	W.E. Acree Jr. Data Collection 2011	0.648	0.66	0.17	0.06	1.0024	4.267	chloroalk_ne	20111213	11.99870712	34.97297598	-0.139938308	0.334519644	7.06025	11.6964204	1	3.229	202.2941004	0	1	1.13	2	0	4	6	0	8	0	0	2.8878	8.33938884	36.3209	0	0	0	0	0	0	0	0	0	0	0	0
2620	tetrachlorodifluoroethane	ClC(Cl)(Cl)C(Cl)(F)F	40.6	6186	http://dx.doi.org/10.1021/ci049943w	Jes?s Jover; Ram?n Bosque; and Joaquim Sales. 2004. Determination of Abraham Solute Parameters from Molecular Structure. J. Chem. Inf. Comput. Sci. 44 (3)	0.23	0.31	0	0.01	0.9154	-123	organic	20040417	11.99782584	34.97185353	-0.194489964	0.432045325	4.965138781	10.62450191	1	3.608	203.8300285	0	1	1.02	2	0	4	7	0	8	0	0	2.983	8.898289	32.2084	0	0	0	0	0	0	0	0	0	0	0	0
2142	isophorone	O=C1C=C(/CC(C)(C)C1)C	-8.03	6296	http://goo.gl/mouej	W.E. Acree Jr. Data Collection 2011	0.511	0.89	0	0.56	1.2408	4.813	organic	20111213	11.89	15.99491689	-0.294356945	0.155945761	4.758809201	9.554005275	0.666666667	1.982	138.2071986	0	0	2.34	NA	4	5	10	0	24	0	0	2.0556	4.22549136	42.7215	0	1	0	1	0	0	0	0	1	0	0	0
4042	1,2-Dichloropropane	CC(CCl)Cl	-100	6316	http://dx.doi.org/10.1016/j.tca.2014.08.024	Mikhail A. Varfolomeeva. Ilnaz T. Rakipova. William E. Acree Jr.. Michela Brumfieldb. Michael H. Abrahamc.Examination of Hydrogen Bonding Interactions between Dissolved Solutes and Alkylbenzene Solvents Based on Abraham Model Correlations Derived From Measured Enthalpies of Solvation. Thermochimica Acta. 2014	0.369	0.63	0	0.17	0.7761	2.836	organic	20140902	11.99863545	34.97015499	-0.210488351	0.11847178	5.419619345	8.066190924	1	2.037	112.9857274	0	1	1.57	3	0	4	4	0	11	0	0	1.8893	3.56945449	25.0738	0	0	0	0	0	0	0	0	0	0	0	0
1636	2,6-dichlorophenol	Clc1cccc(Cl)c1O	67.07	6633	http://goo.gl/mouej	W.E. Acree Jr. Data Collection 2011	0.9	0.9	0.38	0.24	1.0199	-123	phenol derivative	20111213	11.99635525	34.96985331	-0.380369769	0.145929434	5.568281541	8.924639849	0	2.86	163.0014585	0	0	1.79	0	7	5	9	0	13	6	6	2.8914	8.36019396	37.3617	0	1	1	1	1	0	0	0	1	0	0	0
796	1-methylnaphthalene	c1cccc2cccc(c12)C	-10.1	6736	http://goo.gl/mouej	W.E. Acree Jr. Data Collection 2011	1.337	0.94	0	0.22	1.2263	5.802	alkylnaphthalene	20111213	11.89	12.11017617	-0.150953213	0.069245376	6.418717935	9.494508638	0.090909091	3.725	142.1975024	0	0	2.67	NA	10	6	12	0	21	11	10	3.2246	10.39804516	47.5494	0	2	2	1	1	0	0	0	2	0	0	0
1491	N,N-diethylaniline	N(c1ccccc1)(CC)CC	-38.2	6794	http://goo.gl/mouej	W.E. Acree Jr. Data Collection 2011	0.953	0.8	0	0.41	1.3798	5.287	aromatic amine	20111213	11.89	14.00307907	-0.275126755	0.087466912	5.668300635	9.219654636	0.4	3.077	149.2331735	0	3	2.45	2	7	7	11	0	26	6	6	2.6898	7.23502404	49.9826	0	1	1	1	1	0	0	0	1	0	0	0
1410	benzoylacetone	O=C(c1ccccc1)CC(=O)C	57.5	6898	http://goo.gl/mouej	W.E. Acree Jr. Data Collection 2011	0.766	0.99	0.01	0.58	1.311	5.647	aromatic ketone	20111213	11.89	15.99591966	-0.299173162	0.197173614	4.235643291	8.802444061	0.2	1.945	162.1855764	0	3	2.34	NA	8	8	12	0	22	6	6	1.3409	1.79801281	46.356	0	1	1	1	1	0	0	0	1	0	0	0
749	1,2-dimethylbenzene	Cc1ccccc1C	-25.07	6967	http://goo.gl/mouej	W.E. Acree Jr. Data Collection 2011	0.663	0.56	0	0.16	0.9982	3.939	alkylbenzene	20111213	11.89	12.11011416	-0.153572681	0.066679311	6.076517438	8.135706971	0.25	2.896	106.1652947	0	0	2.34	NA	6	5	8	0	18	6	6	2.8024	7.85344576	36.1404	0	1	1	1	1	0	0	0	1	0	0	0
194	1,2,3-trichloropropane	ClCC(Cl)CCl	-14.57	7013	http://goo.gl/mouej	W.E. Acree Jr. Data Collection 2011	0.547	0.65	0.03	0.31	0.8985	3.582	chloroalk_ne	20111213	11.99863545	34.97105692	-0.213589753	0.114917286	5.658611558	9.039002805	1	2.379	147.4307242	0	2	1.46	3	0	5	5	0	11	0	0	2.2057	4.86511249	29.6691	0	0	0	0	0	0	0	0	0	0	0	0
1423	methyl 3-methylbenzoate	O=C(OC)c1cc(ccc1)C	30.951	7157	http://goo.gl/mouej	W.E. Acree Jr. Data Collection 2011	0.754	0.88	0	0.47	1.214	-123	aromatic ester	20111213	11.89	15.99591916	-0.31517285	0.292989142	4.435303496	8.525882799	0.222222222	2.395	150.1748405	0	2	2.23	NA	9	7	11	0	21	6	6	2.1716	4.71584656	42.6267	0	1	1	1	1	0	0	0	1	0	0	0
1424	methyl 4-methylbenzoate	O=C(OC)c1ccc(cc1)C	34.73	7175	http://goo.gl/mouej	W.E. Acree Jr. Data Collection 2011	0.73	0.88	0	0.47	1.214	-123	aromatic ester	20111213	11.89	15.99591916	-0.315172944	0.292980169	4.396007153	8.36869574	0.222222222	2.395	150.1748405	0	2	2.23	NA	9	8	11	0	21	6	6	2.1716	4.71584656	42.6267	0	1	1	1	1	0	0	0	1	0	0	0
1663	4-hydroxyacetophenone	O=C(c1ccc(O)cc1)C	108.17	7189	http://goo.gl/mouej	W.E. Acree Jr. Data Collection 2011	1.01	1.5	0.79	0.52	1.0726	5.78	phenol derivative	20111213	11.89	15.99591866	-0.360715522	0.215461305	4.450539935	8.349443541	0.125	1.493	136.1482231	0	1	2.12	NA	9	7	10	0	18	6	6	1.3025	1.69650625	38.1549	0	1	1	1	1	0	0	0	1	0	0	0
2892	4-nitrobenzyl chloride	ClCc1ccc([N+]([O-])=O)cc1	71.75	7202	http://precedings.nature.com/documents/4243/version/3	ONSChallenge Solubility Data	1.066	1.015	0	0.382	1.154	-123	organic solid	20120126	11.85	34.96885314	-0.191581738	0.126625375	3.663440696	8.652238349	0.142857143	2.377	171.5812464	0	2	1.79	NA	9	8	11	0	17	6	6	2.3245	5.40330025	43.2496	0	1	1	1	1	0	0	0	1	0	0	0
1729	2-ethylpyridine	n1ccccc1CC	-63.05	7242	http://goo.gl/mouej	W.E. Acree Jr. Data Collection 2011	0.613	0.71	0	0.59	0.9571	3.844	pyridine derivative	20111213	11.89	14.00307756	-0.26065012	0.076058457	5.356163054	7.79613102	0.285714286	1.338	107.1533213	0	1	2.12	7	6	6	8	0	17	6	6	1.6289	2.65331521	33.1195	0	1	1	1	1	0	0	0	1	0	0	0
2160	phenylacetamide	O=C(N)Cc1ccccc1	157	7397	http://goo.gl/mouej	W.E. Acree Jr. Data Collection 2011	0.95	1.27	0.44	0.89	1.114	-123	organic	20111213	11.85	15.99491715	-0.281053191	0.201437558	4.191793025	8.502378892	0.125	0.721	135.1634621	0	2	2.12	NA	6	7	10	0	19	6	6	0.867	0.751689	39.1878	0	1	1	1	1	0	0	0	1	0	0	0
621	2-ethyl-1-hexanol	OCC(CC)CCCC	-73	7434	http://goo.gl/mouej	W.E. Acree Jr. Data Collection 2011	0.209	0.39	0.37	0.48	1.2945	4.433	alkanols	20111213	11.89	15.99491664	-0.395446149	0.050143136	4.385261341	8.348817907	1	2.855	130.2282257	0	5	2.23	7	0	7	8	0	27	0	0	2.6586	7.06815396	40.4093	0	0	0	0	0	0	0	0	0	0	0	0
1686	4-nitrosophenol	O=Nc1ccc(O)cc1	115.181	7443	http://goo.gl/mouej	W.E. Acree Jr. Data Collection 2011	0.9	0.73	0.55	0.58	0.8906	4.256	phenol derivative	20111213	11.85	15.99591867	-0.360419687	0.203800141	3.336293876	7.284443664	0	1.156	123.1096322	0	1	1.79	0	9	7	9	0	14	6	6	1.809	3.272481	33.3255	0	1	1	1	1	0	0	0	1	0	0	0
448	methyl hexanoate	O=C(OC)CCCCC	-71	7536	http://goo.gl/mouej	W.E. Acree Jr. Data Collection 2011	0.08	0.6	0	0.45	1.1693	3.874	ester	20111213	11.89	15.99591816	-0.318989242	0.261216361	3.996822186	7.054206395	0.857142857	2.201	130.1851317	0	5	2.01	6	3	8	8	0	23	0	0	2.0566	4.22960356	35.8427	0	0	0	0	0	0	0	0	0	0	0	0
750	1,3-dimethylbenzene	Cc1cccc(c1)C	-47.6	7641	http://goo.gl/mouej	W.E. Acree Jr. Data Collection 2011	0.623	0.52	0	0.16	0.9982	3.839	alkylbenzene	20111213	11.89	12.11011416	-0.155074301	0.065281332	5.918855801	7.821811793	0.25	2.896	106.1652947	0	0	2.34	NA	6	5	8	0	18	6	6	2.8024	7.85344576	36.1404	0	1	1	1	1	0	0	0	1	0	0	0
1723	thiophenol	c1ccc(cc1)S	-23.3	7681	http://goo.gl/mouej	W.E. Acree Jr. Data Collection 2011	1	0.8	0.12	0.17	0.8799	4.11	aromatic thiol	20111213	11.99849575	31.97267708	-0.201334856	0.063536276	6.619178277	9.255570961	0	2.4	110.1781449	0	0	2.01	0	6	5	7	0	13	6	6	2.1899	4.79566201	34.1659	0	1	1	1	1	0	0	0	1	0	0	0
723	1-pentanethiol	SCCCCC	-75.9	7776	http://goo.gl/mouej	W.E. Acree Jr. Data Collection 2011	0.369	0.35	0	0.24	0.9766	3.624	alkanethiol	20111213	11.89	31.97207125	-0.178848486	0.049510698	5.148391729	7.976317893	1	2.801	104.2150535	0	3	1.9	5	0	6	5	0	18	0	0	2.3982	5.75136324	32.8625	0	0	0	0	0	0	0	0	0	0	0	0
565	heptanoic acid	O=C(O)CCCCCC	-7.62	7803	http://goo.gl/mouej	W.E. Acree Jr. Data Collection 2011	0.149	0.64	0.62	0.44	1.1693	4.183	alkanoic acid	20111213	11.89	15.99591816	-0.331556232	0.258878942	3.70209622	7.112340616	0.857142857	2.449	130.1851317	0	5	2.01	7	3	8	8	0	23	0	0	2.2618	5.11573924	35.6746	1	0	0	0	0	0	0	0	0	0	0	0
726	1-octanethiol	CCCCCCCCS	-49.07	7852	http://goo.gl/mouej	W.E. Acree Jr. Data Collection 2011	0.353	0.35	0	0.24	1.3993	5.27	alkanethiol	20111213	11.99847424	31.97267718	-0.232985338	0.044735231	5.13083589	8.12123282	1	4.508	146.2949057	0	6	2.23	8	0	9	8	0	27	0	0	3.7668	14.18878224	46.6655	0	0	0	0	0	0	0	0	0	0	0	0
1555	3-nitrobenzoic acid	O=[N+]([O-])c1cc(C(=O)O)ccc1	141.75	8183	http://goo.gl/mouej	W.E. Acree Jr. Data Collection 2011	0.99	1.13	0.73	0.53	1.1059	5.535	aromatic carboxylic acid	20111213	11.85	15.99792372	-0.327728498	0.290738268	3.696937454	8.198385678	0	1.529	167.119178	0	2	1.68	NA	12	7	12	0	17	6	6	1.3288	1.76570944	40.1411	1	1	1	1	1	0	0	0	1	0	0	0
1701	2-naphthol	c1ccc2cc(ccc2c1)O	122.4	8341	http://goo.gl/mouej	W.E. Acree Jr. Data Collection 2011	1.52	1.08	0.61	0.4	1.1441	6.2	naphthol derivatives	20111213	11.99624949	15.99794356	-0.386740321	0.098960481	4.917047382	8.983397668	0	2.882	144.1702899	0	0	2.45	0	11	7	12	0	19	11	10	2.471	6.105841	44.2023	0	2	2	1	1	0	0	0	2	0	0	0
193	1,3-dichloropropane	ClCCCCl	-99.75	8543	http://goo.gl/mouej	W.E. Acree Jr. Data Collection 2011	0.408	0.8	0.05	0.12	0.7761	3.106	chloroalk_ne	20111213	11.99863545	34.97015499	-0.218368801	0.095668251	5.168180941	7.083016733	1	2.098	112.9857274	0	2	1.57	3	0	5	4	0	11	0	0	1.5742	2.47810564	25.521	0	0	0	0	0	0	0	0	0	0	0	0
2477	3-methoxyphenol	Oc1cccc(OC)c1	-18	8657	http://dx.doi.org/10.1021/ci049943w	Jes?s Jover; Ram?n Bosque; and Joaquim Sales. 2004. Determination of Abraham Solute Parameters from Molecular Structure. J. Chem. Inf. Comput. Sci. 44 (3)	0.879	1.17	0.59	0.39	0.8027	-123	organic	20040417	11.85	15.99591817	-0.360407468	0.191143962	4.689972662	7.460262151	0.142857143	1.531	124.1374872	0	1	2.01	0	8	6	9	0	17	6	6	1.5462	2.39073444	34.2153	0	1	1	1	1	0	0	0	1	0	0	0
82	cyclooctane	C1CCCCCCC1	13.93	8909	http://goo.gl/mouej	W.E. Acree Jr. Data Collection 2011	0.413	0.1	0	0	1.1272	4.329	cycloalkane	20111213	11.9	12.10012615	-0.152797442	0.047328706	6.997875	7.198001148	1	4.552	112.2129392	0	0	2.34	0	0	5	8	0	24	0	0	3.6496	13.31958016	36.808	0	0	0	1	0	0	0	0	0	0	0	0
1668	2,5-dinitrophenol	O=[N+]([O-])c1ccc(cc1O)[N+]([O-])=O	108	9120	http://goo.gl/mouej	W.E. Acree Jr. Data Collection 2011	1.26	1.45	0.11	0.54	1.1235	-123	phenol derivative	20111213	11.999	16.01706961	-0.358011291	0.19402484	3.640496682	7.834271421	0	2.258	184.1066094	0	2	1.35	0	13	8	13	0	17	6	6	1.3514	1.82628196	42.4015	0	1	1	1	1	0	0	0	1	0	0	0
862	1-chloro-4-fluorobenzene	Fc1ccc(Cl)cc1	-24.4	9228	http://goo.gl/mouej	W.E. Acree Jr. Data Collection 2011	0.598	0.68	0	0.06	0.8565	-123	haloaromatic	20111213	11.85	34.968853	-0.2063006	0.216586292	3.961435028	8.188004723	0	2.805	130.5475192	0	0	1.9	0	6	6	8	0	12	6	6	2.6999	7.28946001	31.0792	0	1	1	1	1	0	0	0	1	0	0	0
1618	2-fluorophenol	Fc1ccccc1O	15.37	9326	http://goo.gl/mouej	W.E. Acree Jr. Data Collection 2011	0.66	0.69	0.61	0.26	0.7928	3.453	phenol derivative	20111213	11.99635524	18.99840442	-0.382233969	0.152849635	3.95680855	6.674148382	0	1.777	112.1019273	0	0	1.9	0	7	5	8	0	13	6	6	1.7681	3.12617761	27.9685	0	1	1	1	1	0	0	0	1	0	0	0
174	1-fluorooctane	FCCCCCCCC	-40.409	9633	http://goo.gl/mouej	W.E. Acree Jr. Data Collection 2011	-0.02	0.35	0	0.1	1.2538	3.85	fluoroalkane	20111213	11.89	18.99840437	-0.250658126	0.08967786	3.188173077	7.164936791	1	4.464	132.2192832	0	6	2.23	8	0	9	8	0	26	0	0	3.7355	13.95396025	38.8464	0	0	0	0	0	0	0	0	0	0	0	0
644	cycloheptanol	OC1CCCCCC1	2	9970	http://goo.gl/mouej	W.E. Acree Jr. Data Collection 2011	0.513	0.54	0.32	0.58	1.045	4.407	alkanols	20111213	11.9	15.99491639	-0.392490784	0.121891071	4.847746924	7.423785707	1	1.898	114.1857268	0	0	2.12	0	0	5	8	0	22	0	0	1.9565	3.82789225	33.8757	0	1	0	1	0	0	0	0	0	1	0	0
1605	3,4,5-trimethylphenol	Oc1cc(c(c(c1)C)C)C	106	10246	http://goo.gl/mouej	W.E. Acree Jr. Data Collection 2011	0.83	0.89	0.58	0.42	1.1978	-123	phenol derivative	20111213	11.89	15.99491689	-0.36040534	0.072932468	4.987152099	8.817199711	0.333333333	2.927	136.191317	0	0	2.34	NA	7	6	10	0	22	6	6	3.0212	9.12764944	42.8757	0	1	1	1	1	0	0	0	1	0	0	0
1629	2-iodophenol	Ic1ccccc1O	40.83	10328	http://goo.gl/mouej	W.E. Acree Jr. Data Collection 2011	1.36	1	0.4	0.35	1.0333	4.964	phenol derivative	20111213	11.99635525	126.9044731	-0.385084005	0.110813807	5.941451786	11.88162705	0	2.684	220.0079971	0	0	1.9	0	7	5	8	0	13	6	6	2.1408	4.58302464	40.1602	0	1	1	1	1	0	0	0	1	0	0	0
761	isobutylbenzene	c1ccccc1CC(C)C	-51	10410	http://goo.gl/mouej	W.E. Acree Jr. Data Collection 2011	0.58	0.47	0	0.15	1.28	-123	alkylbenzene	20111213	11.89	12.11015511	-0.162990457	0.058037285	5.910000238	8.75838232	0.4	4	134.2185295	0	2	2.56	NA	6	7	10	0	24	6	6	3.4804	12.11318416	44.8498	0	1	1	1	1	0	0	0	1	0	0	0
1868	N-isobutylurethane	O=C(OCC)NCC(C)C	35.061	10422	http://goo.gl/mouej	W.E. Acree Jr. Data Collection 2011	0.202	0.88	0.24	0.66	1.2691	4.69	urethane	20111213	11.89	15.99591916	-0.303138813	0.337324962	4.109557102	7.467553214	0.857142857	1.382	145.1997756	0	5	1.9	3	4	8	9	0	25	0	0	1.5576	2.42611776	39.4782	0	0	0	0	0	0	0	0	0	0	0	0
1554	2-nitrobenzoic acid	c1ccc(c(c1)C(=O)O)[N+](=O)[O-]	147.62	10616	http://goo.gl/mouej	W.E. Acree Jr. Data Collection 2011	0.99	1.48	0.82	0.53	1.1059	5.9	aromatic carboxylic acid	20111213	11.999	16.00167565	-0.327671026	0.292956086	3.800296972	8.499634243	0	1.529	167.119178	0	2	1.68	NA	12	6	12	0	17	6	6	1.3288	1.76570944	40.1411	1	1	1	1	1	0	0	0	1	0	0	0
1665	3-nitrophenol	O=[N+]([O-])c1cccc(O)c1	96.47	10664	http://goo.gl/mouej	W.E. Acree Jr. Data Collection 2011	1.05	1.57	0.79	0.23	0.9493	5.692	phenol derivative	20111213	11.85	15.9969207	-0.360348332	0.227363711	3.622987123	7.608661954	0	1.508	139.1090371	0	1	1.68	0	10	6	10	0	15	6	6	1.457	2.122849	35.0768	0	1	1	1	1	0	0	0	1	0	0	0
1732	2,3-dimethylpyridine	n1cccc(c1C)C	-17	10940	http://goo.gl/mouej	W.E. Acree Jr. Data Collection 2011	0.657	0.77	0	0.62	0.9571	4.045	pyridine derivative	20111213	11.89	14.00307756	-0.260656876	0.076432037	5.915794192	7.969028305	0.285714286	1.311	107.1533213	0	0	2.12	6	6	5	8	0	17	6	6	1.4482	2.09728324	33.5338	0	1	1	1	1	0	0	0	1	0	0	0
1712	3-methylbenzyl alcohol	OCc1cccc(c1)C	17.521	10992	http://goo.gl/mouej	W.E. Acree Jr. Data Collection 2011	0.815	0.9	0.33	0.59	1.057	-123	aromatic alkanol	20111213	11.89	15.99491664	-0.391082264	0.069257473	4.352184456	8.050513282	0.25	1.648	122.1646996	0	1	2.23	NA	6	6	9	0	19	6	6	1.7117	2.92991689	37.9151	0	1	1	1	1	0	0	0	1	0	0	0
1734	2,5-dimethylpyridine	n1cc(ccc1C)C	-16	11042	http://goo.gl/mouej	W.E. Acree Jr. Data Collection 2011	0.633	0.74	0	0.62	0.9571	3.986	pyridine derivative	20111213	11.89	14.00307756	-0.260657386	0.074808316	5.680015372	7.498302595	0.285714286	1.311	107.1533213	0	0	2.12	6	6	6	8	0	17	6	6	1.4482	2.09728324	33.5338	0	1	1	1	1	0	0	0	1	0	0	0
2026	tetramethyltin	C[Sn](C)(C)C	-34.429	11171	http://goo.gl/mouej	W.E. Acree Jr. Data Collection 2011	0.324	0.11	0	0.1	1.0431	2.651	organometalic	20111213	NA	NA	NA	NA	NA	NA	1	2.112	178.8483409	0	0	1.79	0	0	3	4	0	17	0	0	1.6572	2.74631184	22.1964	0	0	0	0	0	0	0	0	0	0	0	0
1862	N-nitrosodiisopropylamine	O=NN(C(C)C)C(C)C	48	11265	http://goo.gl/mouej	W.E. Acree Jr. Data Collection 2011	0.3	0.95	0	0.67	1.1693	4.417	N-nitrosoamine	20111213	11.89	15.99491715	-0.157980684	0.107443637	3.485997196	8.154011177	1	1.491	130.1883973	0	3	1.79	3	3	5	8	0	23	0	0	1.5434	2.38208356	38.3829	0	0	0	0	0	0	0	0	0	0	0	0
769	2-ethyltoluene	c1cccc(c1CC)C	-59.6	11409	http://goo.gl/mouej	W.E. Acree Jr. Data Collection 2011	0.68	0.55	0	0.18	1.1391	4.346	alkylbenzene	20111213	11.89	12.11013444	-0.153436031	0.066826687	5.60477583	8.758382517	0.333333333	3.36	120.1919121	0	1	2.45	NA	6	6	9	0	21	6	6	3.2586	10.61847396	40.7414	0	1	1	1	1	0	0	0	1	0	0	0
1420	methyl 4-bromobenzoate	COC(=O)c1ccc(cc1)Br	80.33	11584	http://goo.gl/mouej	W.E. Acree Jr. Data Collection 2011	1.005	1.07	0	0.39	1.2476	5.8	aromatic ester	20111213	11.99884416	78.91851805	-0.315172582	0.292983474	4.453991337	9.607352569	0.125	2.756	215.0438103	0	2	2.01	NA	9	8	11	0	18	6	6	2.4338	5.92338244	45.2083	0	1	1	1	1	0	0	0	1	0	0	0
1548	4-iodobenzoic acid	O=C(O)c1ccc(I)cc1	271	11588	http://goo.gl/mouej	W.E. Acree Jr. Data Collection 2011	1.31	1.27	0.63	0.3	1.1899	6.351	aromatic carboxylic acid	20111213	11.85	126.9044731	-0.327721663	0.290644867	4.211183141	11.85309635	0	2.705	248.0181379	0	1	1.9	NA	9	7	10	0	15	6	6	2.0126	4.05055876	45.2245	1	1	1	1	1	0	0	0	1	0	0	0
1569	4-formylbenzoic acid	O=C(O)c1ccc(C=O)cc1	246	11591	http://goo.gl/mouej	W.E. Acree Jr. Data Collection 2011	1.01	1.2	0.62	0.51	1.0883	5.46	aromatic carboxylic acid	20111213	11.85	15.99692069	-0.327848054	0.290339169	3.846765233	8.105848385	0	1.333	150.1317465	0	2	2.01	NA	11	8	11	0	17	6	6	1.1938	1.42515844	39.4074	1	1	1	1	1	0	0	0	1	0	0	0
1652	4-ethoxyphenol	CCOc1ccc(cc1)O	66.25	11651	http://goo.gl/mouej	W.E. Acree Jr. Data Collection 2011	0.87	1.17	0.57	0.52	1.1156	-123	phenol derivative	20111213	11.9962919	15.99825971	-0.386790684	0.098605744	4.677065541	7.715821298	0.25	1.954	138.1641046	0	2	2.12	2	8	8	10	0	20	6	6	1.895	3.591025	38.9633	0	1	1	1	1	0	0	0	1	0	0	0
770	4-ethyltoluene	c1cc(ccc1CC)C	-62.1	11660	http://goo.gl/mouej	W.E. Acree Jr. Data Collection 2011	0.63	0.51	0	0.18	1.1391	4.289	alkylbenzene	20111213	11.89	12.11013444	-0.155199429	0.065187173	5.486884862	8.286820848	0.333333333	3.36	120.1919121	0	1	2.45	NA	6	7	9	0	21	6	6	3.2586	10.61847396	40.7414	0	1	1	1	1	0	0	0	1	0	0	0
1881	1,3-diethylurea	O=C(NCC)NCC	111.25	11694	http://goo.gl/mouej	W.E. Acree Jr. Data Collection 2011	0.39	0.96	0.45	0.83	1.0284	-123	urea	20111213	11.89	15.99491689	-0.261696755	0.271987423	4.262120204	6.682274478	0.8	0.196	116.1617799	0	4	1.68	2	4	7	7	0	20	0	0	0.0673	0.00452929	32.432	0	0	0	0	0	0	0	0	0	0	0	0
439	pentyl propanoate	O=C(OCCCCC)CC	-73.1	11716	http://goo.gl/mouej	W.E. Acree Jr. Data Collection 2011	0.05	0.56	0	0.45	1.3102	4.331	ester	20111213	11.89	15.99591866	-0.315659838	0.261212303	4.0164718	6.895802826	0.875	2.413	144.2117491	0	6	2.12	5	3	9	9	0	26	0	0	2.4729	6.11523441	40.5139	0	0	0	0	0	0	0	0	0	0	0	0
1747	4-chloropyridine	Clc1ccncc1	-43.5	11785	http://goo.gl/mouej	W.E. Acree Jr. Data Collection 2011	0.74	0.85	0	0.4	0.7977	-123	pyridine derivative	20111213	11.85	34.96885295	-0.263900822	0.185632983	5.844485925	8.13679541	0	1.392	113.5450833	0	0	1.79	5	6	5	7	0	11	6	6	1.3438	1.80579844	28.7059	0	1	1	1	1	0	0	0	1	0	0	0
150	1-octyne	CCCCCCC#C	-72.77	11864	http://goo.gl/mouej	W.E. Acree Jr. Data Collection 2011	0.155	0.22	0.09	0.1	1.15	3.521	alkyne	20111213	11.69	12.31003934	-0.42298357	0.197214494	4.303055109	7.105963639	0.75	3.757	110.1970577	0	4	2.34	8	2	8	7	0	22	0	0	4.2059	17.68959481	37.0718	0	0	0	0	0	0	0	0	0	0	0	0
1474	2,4,6-trichloroaniline	Clc1cc(Cl)cc(Cl)c1N	76.5	11961	http://goo.gl/mouej	W.E. Acree Jr. Data Collection 2011	1.216	1.1	0.25	0.14	1.183	-123	aromatic amine	20111213	11.99355098	34.97085361	-0.33000296	0.096467868	6.443285558	9.723398074	0	3.071	196.4616943	0	0	1.68	0	7	6	10	0	14	6	6	3.0766	9.46546756	45.1728	0	1	1	1	1	0	0	0	1	0	0	0
416	pentyl formate	O=COCCCCC	-73.5	12012	http://goo.gl/mouej	W.E. Acree Jr. Data Collection 2011	0.101	0.63	0	0.38	1.0284	3.488	ester	20111213	11.89	15.99591765	-0.318309241	0.248181978	3.06134864	6.677992198	0.833333333	1.924	116.1585143	0	5	1.9	5	3	8	7	0	20	0	0	1.7272	2.98321984	31.815	0	0	0	0	0	0	0	0	0	0	0	0
2449	pentamethylbenzene	c1(c(cc(c(c1C)C)C)C)C	54.25	12259	http://dx.doi.org/10.1021/ci049943w	Jes?s Jover; Ram?n Bosque; and Joaquim Sales. 2004. Determination of Abraham Solute Parameters from Molecular Structure. J. Chem. Inf. Comput. Sci. 44 (3)	0.85	0.66	0	0.21	1.0769	-123	organic	20040417	11.89	12.11017617	-0.151813741	0.068419665	6.47453125	9.387145688	0.454545455	4.207	148.2451469	0	0	2.67	NA	6	6	11	0	27	6	6	4.261	18.156121	51.264	0	1	1	1	1	0	0	0	1	0	0	0
4021	Nonan-2-one	CCCCCCCC(=O)C	-10.17	12632	http://dx.doi.org/10.1016/j.tca.2014.08.024	Mikhail A. Varfolomeeva. Ilnaz T. Rakipova. William E. Acree Jr.. Michela Brumfieldb. Michael H. Abrahamc.Examination of Hydrogen Bonding Interactions between Dissolved Solutes and Alkylbenzene Solvents Based on Abraham Model Correlations Derived From Measured Enthalpies of Solvation. Thermochimica Acta. 2014	0.113	0.68	0	0.51	1.3924	4.735	organic	20140902	11.89	15.99491689	-0.299510272	0.191113589	4.105421541	7.367922806	0.888888889	3.283	142.2389616	0	6	2.34	9	1	9	9	0	28	0	0	2.7039	7.31107521	43.8267	0	0	0	0	0	0	0	0	0	0	0	0
744	1,6-hexamethylene diisocyanate	O=C=NCCCCCC/N=C=O	-63	12637	http://goo.gl/mouej	W.E. Acree Jr. Data Collection 2011	0.34	0.96	0	0.41	1.3808	5.272	isocyanate	20111213	11.98863001	16.00602634	-0.327729778	0.398874346	3.074637582	7.265782337	0.75	4.33	168.1933925	0	7	1.9	6	3	12	11	0	24	0	0	1.6008	2.56256064	43.4186	0	0	0	0	0	0	0	0	0	0	0	0
2344	4-methylimidazole	Cc1cnc[nH]1	53.5	12640	http://dx.doi.org/10.1021/ci049943w	Jes?s Jover; Ram?n Bosque; and Joaquim Sales. 2004. Determination of Abraham Solute Parameters from Molecular Structure. J. Chem. Inf. Comput. Sci. 44 (3)	1.2	1.06	0.44	0.22	0.5482	-123	organic	20040417	11.98863802	14.01434831	-0.319572382	0.080388853	5.436862477	6.872207191	0.25	0.198	82.10399452	0	0	1.68	3	5	4	6	0	12	5	5	-0.1373	0.01885129	23.8538	0	1	1	1	1	0	0	1	0	0	0	0
4087	2-Methyl-8-hydroxyquinoline	CC1=NC2=C(C=CC=C2O)C=C1	72.9	12669	http://dx.doi.org/10.1080/01496395.2014.928768	Michael H. Abraham and William E. Acree Jr. (2014) Descriptors for the Prediction of Partition Coefficients of 8-Hydroxyquinoline and its Derivatives. Separation Science and Technology. 49:14. 2135-2141	1.4	1.04	0	0.63	1.2439	6.329	this work	20140908	11.85	15.99491765	-0.358218967	0.154435557	5.244994639	9.081890762	0.1	2.034	159.1849339	0	0	2.34	NA	11	7	13	0	21	11	10	2.0315	4.12699225	46.2649	0	2	2	1	1	0	0	0	2	0	0	0
1860	N-nitrosodibutylamine	O=NN(CCCC)CCCC	10.361	12954	http://goo.gl/mouej	W.E. Acree Jr. Data Collection 2011	0.3	0.98	0	0.64	1.4511	5.606	N-nitrosoamine	20111213	11.89	15.99491765	-0.170162312	0.050482898	3.407402718	7.839636919	1	2.425	158.2416321	0	7	2.01	4	3	9	10	0	29	0	0	2.7482	7.55260324	47.7969	0	0	0	0	0	0	0	0	0	0	0	0
1755	2-acetylpyridine	O=C(c1ncccc1)C	9	13648	http://goo.gl/mouej	W.E. Acree Jr. Data Collection 2011	0.73	1.09	0	0.62	0.9728	4.425	pyridine derivative	20111213	11.89	15.99491689	-0.292336976	0.230433052	4.3524651	7.957130752	0.142857143	0.736	121.1368447	0	1	2.01	7	8	6	9	0	16	6	6	0.8478	0.71876484	33.9319	0	1	1	1	1	0	0	0	1	0	0	0
3451	beta-pinene	C1(=C)C2CC(CC1)C2(C)C	-61.17	14198	http://dx.doi.org/10.1016/j.chroma.2012.02.043	T. Karunasekara. C.F. Poole. Determination of Descriptors for Fragrance Compounds by Gas Chromatography and Liquid-Liquid Partitioning Journal of Chromatography A (2012)	0.525	0.233	0	0.2	1.2574	4.584	fragrance	20120217	11.89	12.11015511	-0.153542631	0.069139778	6.4400543	9.816076523	0.8	4.222	136.234411	0	0	2.56	NA	2	5	11	0	26	0	0	2.9267	8.56557289	43.6498	0	3	0	1	0	0	1	0	2	0	0	0
1445	ethyl 3-phenylpropanoate	O=C(OCC)CCc1ccccc1	8.131	15409	http://goo.gl/mouej	W.E. Acree Jr. Data Collection 2011	0.654	1.2	0	0.62	1.495	-123	aromatic ester	20111213	11.85	15.99592018	-0.315936722	0.261811592	4.273454773	8.679297015	0.363636364	2.362	178.2280753	0	5	2.45	NA	6	10	13	0	27	6	6	2.5252	6.37663504	51.4837	0	1	1	1	1	0	0	0	1	0	0	0
1498	3-phenylpropanamine	c1ccccc1CCCN	-31.789	15427	http://goo.gl/mouej	W.E. Acree Jr. Data Collection 2011	0.808	0.86	0.1	0.73	1.2389	5.294	phenylalkaneamine	20111213	11.99345123	14.00910104	-0.363851432	0.027442637	4.838283355	8.580256409	0.333333333	1.66	135.2065561	0	3	2.34	NA	6	8	10	1	23	6	6	1.7133	2.93539689	43.887	0	1	1	1	1	0	0	0	1	0	0	0
78	propylcyclopentane	CCCC1CCCC1	-117.15	15438	http://goo.gl/mouej	W.E. Acree Jr. Data Collection 2011	0.225	0.1	0	0	1.1272	3.803	cycloalkane	20111213	11.9	12.10012615	-0.145410214	0.054922285	5.259996231	8.400644402	1	4.491	112.2129392	0	2	2.34	NA	0	6	8	0	24	0	0	3.4452	11.86940304	36.7556	0	1	0	1	0	0	0	1	0	0	0	0
370	cyclohexane carboxaldehyde	O=CC1CCCCC1	34.75	15443	http://goo.gl/mouej	W.E. Acree Jr. Data Collection 2011	0.379	0.72	0	0.45	1.002	3.794	aldehyde	20111213	11.9	15.99491639	-0.302555516	0.122845515	3.831185197	7.974199351	0.857142857	2.247	112.1698453	0	1	2.12	NA	2	6	8	0	20	0	0	1.9439	3.77874721	32.9205	0	1	0	1	0	0	0	0	1	0	0	0
1416	propyl benzoate	O=C(OCCC)c1ccccc1	-51.6	15965	http://goo.gl/mouej	W.E. Acree Jr. Data Collection 2011	0.675	0.8	0	0.46	1.0964	5.718	aromatic ester	20111213	11.85	15.99591968	-0.311846319	0.293250192	4.592493095	8.467341596	0.3	2.739	164.2014579	0	4	2.34	NA	9	9	12	0	24	6	6	2.5579	6.54285241	46.8577	0	1	1	1	1	0	0	0	1	0	0	0
1609	pentamethylphenol	Oc1c(c(c(c(c1C)C)C)C)C	128	16804	http://goo.gl/mouej	W.E. Acree Jr. Data Collection 2011	0.9	0.9	0.35	0.43	1.4796	-123	phenol derivative	20111213	11.89	15.99491739	-0.359869578	0.083795391	5.615899869	9.445969166	0.454545455	3.379	164.2445519	0	0	2.56	NA	7	6	12	0	28	6	6	3.9936	15.94884096	52.9581	0	1	1	1	1	0	0	0	1	0	0	0
1818	4-phenylpyrimidine	n1ccc(nc1)c2ccccc2	56	17868	http://goo.gl/mouej	W.E. Acree Jr. Data Collection 2011	1.25	1.39	0	0.62	1.242	6.344	pyrimidine derivative	20111213	11.85	14.00408419	-0.244381179	0.126494804	5.944138033	9.206246256	0	1.758	156.1842914	0	1	2.34	NA	12	8	13	0	20	12	12	1.9982	3.99280324	47.5185	0	2	2	2	2	0	0	0	2	0	0	0
1740	4-tert-butylpyridine	n1ccc(cc1)C(C)(C)C	-41	18724	http://goo.gl/mouej	W.E. Acree Jr. Data Collection 2011	0.631	0.75	0	0.66	1.2389	4.772	pyridine derivative	20111213	11.89	14.00307857	-0.264026809	0.077834237	6.109333407	9.50330069	0.444444444	2.587	135.2065561	0	1	2.34	5	6	6	10	0	23	6	6	2.0798	4.32556804	42.567	0	1	1	1	1	0	0	0	1	0	0	0
1765	2-(N,N-dimethylamino)pyridine	n1ccccc1N(C)C	182	20570	http://goo.gl/mouej	W.E. Acree Jr. Data Collection 2011	0.982	0.92	0	0.62	1.0569	4.876	pyridine derivative	20111213	11.9935119	14.00927983	-0.305785578	0.108117096	5.819076687	8.257381538	0.285714286	1.707	122.1679652	0	1	2.01	5	7	6	9	0	19	6	6	1.3807	1.90633249	38.6432	0	1	1	1	1	0	0	0	1	0	0	0
1789	2,3-diethylpyrazine	n1ccnc(c1CC)CC	50.881	25552	http://goo.gl/mouej	W.E. Acree Jr. Data Collection 2011	0.651	0.82	0	0.79	1.1978	4.959	pyrazine derivative	20111213	11.89	14.00408213	-0.258222011	0.07752393	5.551054743	8.573508999	0.5	0.654	136.1945826	0	2	2.12	6	6	6	10	0	22	6	6	1.4278	2.03861284	40.181	0	1	1	1	1	0	0	0	1	0	0	0
857	4-iodoethylbenzene	ICCc1ccccc1	-4.999	26516	http://goo.gl/mouej	W.E. Acree Jr. Data Collection 2011	1.19	0.8	0	0.12	1.2564	-123	haloaromatic	20111213	11.85	126.9044731	-0.202719066	0.097621049	6.647992168	10.85059739	0.25	3.381	232.061827	0	2	2.23	NA	6	7	9	0	18	6	6	3.4271	11.74501441	49.0101	0	1	1	1	1	0	0	0	1	0	0	0
383	heptan-4-one	O=C(CCC)CCC	-33	28986	http://goo.gl/mouej	W.E. Acree Jr. Data Collection 2011	0.113	0.64	0	0.51	1.1106	3.705	ketone	20111213	11.89	15.99491639	-0.299193378	0.132675696	4.429620118	7.019142124	0.857142857	1.829	114.1857268	0	4	2.12	7	2	7	7	0	22	0	0	2.0022	4.00880484	34.6506	0	0	0	0	0	0	0	0	0	0	0	0
863	1-bromo-2,3-dichlorobenzene	Clc1cccc(Br)c1Cl	59	38364	http://goo.gl/mouej	W.E. Acree Jr. Data Collection 2011	1.2	0.95	0	0	1.136	-123	haloaromatic	20111213	11.99856245	78.91833724	-0.168416004	0.159984133	6.764305961	10.82339051	0	4.064	225.8976408	0	0	1.79	0	6	5	9	0	12	6	6	3.9072	15.26621184	43.2904	0	1	1	1	1	0	0	0	1	0	0	0
447	butyl pentanoate	O=C(OCCCC)CCCC	-92.8	55084	http://goo.gl/mouej	W.E. Acree Jr. Data Collection 2011	0.033	0.56	0	0.45	1.4511	4.794	ester	20111213	11.89	15.99591916	-0.3156555	0.261485726	4.232603662	7.055846382	0.888888889	2.982	158.2383665	0	7	2.23	5	3	10	10	0	29	0	0	2.9291	8.57962681	45.1149	0	0	0	0	0	0	0	0	0	0	0	0
645	1-adamantanol	C1C2CC3CC1CC(C2)(C3)O	283.57	57726	http://goo.gl/mouej	W.E. Acree Jr. Data Collection 2011	0.94	0.9	0.31	0.66	1.2505	5.634	alkanols	20111213	11.99624949	15.99794356	-0.414408317	0.091479653	5.775263516	9.252498598	1	2.379	152.233816	0	0	2.45	0	0	5	13	0	27	0	0	1.785	3.186225	43.8769	0	4	0	1	0	0	0	0	4	0	0	0
1685	4-(trifluoromethyl)phenol	FC(F)(F)c1ccc(O)cc1	46	61191	http://goo.gl/mouej	W.E. Acree Jr. Data Collection 2011	0.42	0.57	0.84	0.17	0.9691	-123	phenol derivative	20111213	11.85	19.00040724	-0.360430536	0.416671622	3.441296875	7.464627258	0.142857143	2.541	162.1094696	0	1	1.79	NA	7	7	11	0	16	6	6	2.5049	6.27452401	33.7258	0	1	1	1	1	0	0	0	1	0	0	0
2529	3-chlorobenzamide	O=C(c1cc(Cl)ccc1)N	135.5	62467	http://dx.doi.org/10.1021/ci049943w	Jes?s Jover; Ram?n Bosque; and Joaquim Sales. 2004. Determination of Abraham Solute Parameters from Molecular Structure. J. Chem. Inf. Comput. Sci. 44 (3)	1.12	1.53	0.5	0.51	0.9662	-123	organic	20040417	11.99351194	34.96885309	-0.291427665	0.251665248	4.474339973	8.696055458	0	1.531	155.5818415	0	1	1.9	NA	9	6	10	0	16	6	6	1.4966	2.23981156	39.4434	0	1	1	1	1	0	0	0	1	0	0	0
1380	4-bromobenzaldehyde	O=Cc1ccc(Br)cc1	60.33	63906	http://goo.gl/mouej	W.E. Acree Jr. Data Collection 2011	1.09	1.16	0	0.37	1.048	-123	aromatic aldehyde	20111213	11.85	78.91833722	-0.297401811	0.149885421	3.892372819	9.532191735	0	2.516	185.0177879	0	1	2.01	NA	8	7	9	0	14	6	6	2.3378	5.46530884	40.2718	0	1	1	1	1	0	0	0	1	0	0	0
4106	5-Methyl-8-hydroxyquinoline	CC1=C2C=CC=NC2=C(C=C1)O	-300	64343	http://dx.doi.org/10.1080/01496395.2014.928768	Michael H. Abraham and William E. Acree Jr. (2014) Descriptors for the Prediction of Partition Coefficients of 8-Hydroxyquinoline and its Derivatives. Separation Science and Technology. 49:14. 2135-2141	1.4	1.18	0	0.58	1.2439	6.354	this work	20140908	11.99624946	15.99794409	-0.383341953	0.12327146	5.240635132	9.445383511	0.1	2.156	159.1849339	0	0	2.34	NA	11	6	13	0	21	11	10	2.2351	4.99567201	46.7146	0	2	2	1	1	0	0	0	2	0	0	0
2149	chloral formamide	ClC(Cl)(Cl)C(O)NC=O	120	64699	http://goo.gl/mouej	W.E. Acree Jr. Data Collection 2011	0.85	1.28	0.65	0.79	1.0727	5.36	organic	20111213	11.98884343	34.97085353	-0.372019468	0.305753428	3.635323289	10.86937717	0.666666667	0.775	192.4282965	0	3	1.13	2	3	6	8	0	13	0	0	0.5528	0.30558784	36.275	0	0	0	0	0	0	0	0	0	0	0	0
1744	2,6-difluoropyridine	c1cc(nc(c1)F)F	12.731	66565	http://goo.gl/mouej	W.E. Acree Jr. Data Collection 2011	0.375	0.94	0	0.24	0.711	-123	pyridine derivative	20111213	11.99755925	19.00060246	-0.212671482	0.243665369	3.655254278	6.114531283	0	1.27	115.0810114	0	0	1.68	5	6	5	8	0	11	6	6	1.853	3.433609	26.3633	0	1	1	1	1	0	0	0	1	0	0	0
2861	2,3-dimethyl-2,3-dinitrobutane	CC(C)(C(C)(C)[N+](=O)[O-])[N+](=O)[O-]	123.201	69982	http://precedings.nature.com/documents/4243/version/3	ONSChallenge Solubility Data	0.418	1.405	0	0.325	1.044	-123	organic solid	20120126	11.999	16.0016763	-0.187366856	0.145676157	4.051375	9.450505818	1	1.426	176.1707306	0	3	1.46	4	2	6	11	0	24	0	0	1.5662	2.45298244	41.3178	0	0	0	0	0	0	0	0	0	0	0	0
1567	4-(4-methoxyphenyl)butanoic acid	O=C(O)CCCc1ccc(OC)cc1	58.25	70652	http://goo.gl/mouej	W.E. Acree Jr. Data Collection 2011	0.88	1.21	0.56	0.77	1.554	-123	aromatic carboxylic acid	20111213	11.85	15.99692296	-0.348749738	0.258913198	3.76611135	8.808834246	0.363636364	2.102	194.2274802	0	5	2.34	NA	7	11	14	0	28	6	6	2.3652	5.59417104	53.0308	1	1	1	1	1	0	0	0	1	0	0	0
279	1,1,2-trifluoro-1,2-dibromoethane	BrC(F)(F)C(Br)F	-44.959	71312	http://goo.gl/mouej	W.E. Acree Jr. Data Collection 2011	0.362	0.54	0.07	0.04	0.7935	2.866	haloalkane	20111213	11.99782584	78.91933726	-0.242683532	0.377172171	4.83475	8.360478699	1	3.494	241.8316781	0	1	1.13	2	0	4	6	0	8	0	0	2.6118	6.82149924	27.3579	0	0	0	0	0	0	0	0	0	0	0	0
402	3,5-octanedione	O=C(CC)CC(=O)CCC	7.731	72793	http://goo.gl/mouej	W.E. Acree Jr. Data Collection 2011	0.41	0.67	0.09	0.62	1.2672	4.807	alkanedione	20111213	11.89	15.99591866	-0.299693849	0.140909319	4.430564814	7.492450401	0.75	1.306	142.1958676	0	5	2.12	8	2	8	9	0	24	0	0	1.317	1.734489	39.9448	0	0	0	0	0	0	0	0	0	0	0	0
324	1,2-dipropoxyethane	O(CCC)CCOCCC	-49.499	123860	http://goo.gl/mouej	W.E. Acree Jr. Data Collection 2011	0	0.64	0	0.78	1.3532	4.386	ether	20111213	11.89	15.99591866	-0.379304351	0.072258901	4.889069518	6.226785177	1	1.392	146.2276306	0	7	2.12	3	0	10	9	0	28	0	0	1.6646	2.77089316	42.6004	0	0	0	0	0	0	0	0	0	0	0	0
2849	2-chloro-5-chloromethylpyridine	c1cc(ncc1CCl)Cl	40	136966	http://precedings.nature.com/documents/4243/version/3	ONSChallenge Solubility Data	0.904	1.368	0	0.657	1.061	-123	organic solid	20120126	11.99856245	34.97015534	-0.237233354	0.199911267	5.585024624	8.556633746	0.166666667	1.944	162.0166975	0	1	1.79	5	6	7	9	0	14	6	6	2.1531	4.63583961	39.6341	0	1	1	1	1	0	0	0	1	0	0	0
528	nitropentane	[O-][N+](=O)CCCCC	-12.749	191367	http://goo.gl/mouej	W.E. Acree Jr. Data Collection 2011	0.212	0.95	0	0.29	0.9873	3.938	nitroalkane	20111213	11.89	15.99591816	-0.170754351	0.09950471	3.23369103	6.68583295	1	2.101	117.1465408	0	4	1.68	5	3	7	7	0	19	0	0	2.0762	4.31060644	31.0618	0	0	0	0	0	0	0	0	0	0	0	0
2207	phenylpropionamide	O=C(N)C(c1ccccc1)C	-102.699	194092	http://goo.gl/mouej	W.E. Acree Jr. Data Collection 2011	0.84	1.65	0.52	0.8	1.255	-123	organic	20111213	11.89	15.9949174	-0.280261067	0.204585757	4.506167541	9.11138839	0.222222222	0.935	149.1900795	0	2	2.23	NA	6	7	11	0	22	6	6	1.3295	1.76757025	43.7623	0	1	1	1	1	0	0	0	1	0	0	0
2231	alpha terpineol	OC([C@H]1C/C=C(/C)CC1)(C)C	-19.569	390927	http://dx.doi.org/10.1021/ci049943w	Jes?s Jover; Ram?n Bosque; and Joaquim Sales. 2004. Determination of Abraham Solute Parameters from Molecular Structure. J. Chem. Inf. Comput. Sci. 44 (3)	0.553	0.61	0.2	0.7	1.0377	-123	organic	20040417	11.89	15.99491714	-0.389543105	0.134137395	5.628321384	9.548569251	0.8	2.369	154.2496975	0	1	2.45	NA	2	7	11	0	29	0	0	2.4151	5.83270801	48.4605	0	1	0	1	0	0	0	0	1	0	0	0
1802	2-thiomethoxypyrimidine	S(c1ncccn1)C	56.811	456015	http://goo.gl/mouej	W.E. Acree Jr. Data Collection 2011	1.06	1.16	0	0.58	0.9386	4.78	pyrimidine derivative	20111213	11.99851256	31.97267714	-0.231739423	0.187331226	6.364271668	9.21162867	0.2	0.56	126.1808154	0	1	1.68	3	6	6	8	0	14	6	6	1.1141	1.24121881	35.5748	0	1	1	1	1	0	0	0	1	0	0	0
2967	methyl 4-acetamidobenzoate	O=C(Nc1ccc(cc1)C(=O)OC)C	208.881	502245	http://precedings.nature.com/documents/4243/version/3	ONSChallenge Solubility Data	1.155	1.086	0	0.779	1.47	-123	organic solid	20120126	11.89	15.9969237	-0.315395907	0.292723455	4.222537281	8.603032019	0.2	1.212	193.1996252	0	4	2.12	NA	12	10	14	0	25	6	6	0.8058	0.64931364	50.6677	0	1	1	1	1	0	0	0	1	0	0	0
3435	neral	O=CC=C(/CC/C=C(/C)C)C	-16.881	558878	http://dx.doi.org/10.1016/j.chroma.2012.02.043	T. Karunasekara. C.F. Poole. Determination of Descriptors for Fragrance Compounds by Gas Chromatography and Liquid-Liquid Partitioning Journal of Chromatography A (2012)	0.589	0.901	0	0.65	1.4473	5.391	fragrance	20120217	11.89	15.99491714	-0.298068492	0.142529369	3.724520218	8.438138516	0.5	2.701	152.233816	0	4	2.45	8	4	9	10	0	27	0	0	3.1904	10.17865216	50.1992	0	0	0	0	0	0	0	0	0	0	0	0
2947	furoic acid	OC(=O)c1ccco1	132.33	10251740	http://precedings.nature.com/documents/4243/version/3	ONSChallenge Solubility Data	0.658	0.69	0.343	0.485	0.752	-123	organic solid	20120126	11.99396595	16.00096653	-0.355571745	0.314402246	3.76349475	6.803351027	0	0.337	112.0836573	0	1	1.68	5	8	5	8	0	12	5	5	0.8296	0.68823616	25.2073	1	1	1	1	1	0	0	1	0	0	0	0
118	2,2,4-trimethyl-1-pentene	CC(C)CC(C)(C)[CH2]	-101.629	10614293	http://goo.gl/mouej	W.E. Acree Jr. Data Collection 2011	0.09	0.07	0	0.07	1.1928	3.289	alkene	20111213	11.89	12.11011416	-0.159339712	0.061922972	5.9119375	8.904306431	1	4.807	113.22088	0	2	2.34	5	0	5	7	0	25	0	0	2.7204	7.40057616	32.8774	0	0	0	0	0	0	0	0	0	0	0	0
1395	4-methoxyacetophenone	COc1ccc(cc1)C(C)=O	38.17	13835344	http://goo.gl/mouej	W.E. Acree Jr. Data Collection 2011	0.92	1.58	0	0.53	1.2135	5.935	aromatic ketone	20111213	11.98860182	16.00602536	-0.376325314	0.241863181	4.453515566	8.428038672	0.222222222	1.814	150.1748405	0	2	2.23	NA	9	8	11	0	21	6	6	1.5535	2.41336225	42.924	0	1	1	1	1	0	0	0	1	0	0	0
212	tetrachloroethene	Cl/C(Cl)=C(/Cl)Cl	-22.15	13837281	http://goo.gl/mouej	W.E. Acree Jr. Data Collection 2011	0.64	0.44	0	0	0.837	3.584	chloroalk_ne	20111213	11.99870712	34.97200613	-0.140288695	0.246189961	6.754583224	9.797237593	0	3.026	165.8332221	0	0	1.24	2	2	4	5	0	6	0	0	2.4288	5.89906944	30.9454	0	0	0	0	0	0	0	0	0	0	0	0
4117	dimethyl phthalate	COC(=O)C1=CC=CC=C1C(=O)OC	3.62	13837329	http://dx.doi.org/10.1016/j.chemosphere.2014.08.035	Michael H. Abraham and William E. Acree Jr. (2015). Physicochemical and biochemical properties for the dialkyl phthalates. Chemosphere. Volume 119, January 2015, Pages 871?880	0.78	1.26	0	0.88	1.4288	6.275	this work	20140918	11.99624945	15.99928758	-0.346024053	0.294823498	4.601734375	9.196572258	0.2	1.894	194.1843862	0	4	2.12	NA	12	8	14	0	24	6	6	1.5408	2.37406464	49.113	0	1	1	1	1	0	0	0	1	0	0	0
828	1,2-dichlorobenzene	c1ccc(c(c1)Cl)Cl	-17.23	13837988	http://goo.gl/mouej	W.E. Acree Jr. Data Collection 2011	0.872	0.78	0	0.04	0.9612	4.518	haloaromatic	20111213	11.99856245	34.97015525	-0.172640255	0.1421626	6.370669192	9.181927508	0	3.266	147.0020536	0	0	1.9	0	6	5	8	0	12	6	6	3.1588	9.97801744	35.6676	0	1	1	1	1	0	0	0	1	0	0	0
1593	4-methylphenol	Cc1ccc(O)cc1	32.9	13839082	http://goo.gl/mouej	W.E. Acree Jr. Data Collection 2011	0.82	0.87	0.57	0.31	0.916	4.312	phenol derivative	20111213	11.85	15.99491639	-0.360418075	0.096582429	4.672777805	7.596764201	0.142857143	2.053	108.1380822	0	0	2.12	NA	7	6	8	0	16	6	6	2.0488	4.19758144	32.7933	0	1	1	1	1	0	0	0	1	0	0	0
1449	phenylacetonitrile	c1ccc(cc1)CC#N	-23.93	13839308	http://goo.gl/mouej	W.E. Acree Jr. Data Collection 2011	0.751	1.03	0	0.5	1.012	4.634	aromatic nitrile	20111213	11.9530278	14.04995756	-0.435319895	0.293050741	3.922711925	8.219380643	0.125	1.56	117.1481757	0	1	2.23	NA	6	7	9	0	16	6	6	1.7437	3.04048969	36.3449	0	1	1	1	1	0	0	0	1	0	0	0
2145	coumarin	c1ccc2c(c1)ccc(=O)o2	70.5	13848793	http://goo.gl/mouej	W.E. Acree Jr. Data Collection 2011	1.23	1.68	0	0.52	1.0619	6.019	organic	20111213	11.9967563	15.9977858	-0.29947222	0.291027611	4.208231101	8.743132927	0	2.65	146.1430774	0	0	2.23	NA	11	7	12	0	17	11	10	2.1694	4.70629636	39.916	0	2	2	1	1	0	0	0	2	0	0	0
3438	geraniol	CC(=CCC/C(=C/CO)/C)C	-15	13849989	http://dx.doi.org/10.1016/j.chroma.2012.02.043	T. Karunasekara. C.F. Poole. Determination of Descriptors for Fragrance Compounds by Gas Chromatography and Liquid-Liquid Partitioning Journal of Chromatography A (2012)	0.493	0.625	0.282	0.606	1.4903	5.434	fragrance	20120217	11.89	15.99491714	-0.391685749	0.062268208	4.203019739	8.475576304	0.6	2.524	154.2496975	0	4	2.45	8	2	9	10	0	29	0	0	2.9341	8.60894281	51.1821	0	0	0	0	0	0	0	0	0	0	0	0
1464	4-isopropylaniline	CC(C)c1ccc(N)cc1	-63	13853758	http://goo.gl/mouej	W.E. Acree Jr. Data Collection 2011	0.922	0.87	0.23	0.54	1.2389	5.386	aromatic amine	20111213	11.85	14.00307859	-0.302473893	0.099202432	5.564368289	8.914352383	0.333333333	2.61	135.2065561	0	1	2.34	NA	7	7	10	0	23	6	6	2.2776	5.18746176	44.9492	0	1	1	1	1	0	0	0	1	0	0	0
829	1,3-dichlorobenzene	Clc1cccc(Cl)c1	-24.9	13857694	http://goo.gl/mouej	W.E. Acree Jr. Data Collection 2011	0.847	0.73	0	0.02	0.9612	4.41	haloaromatic	20111213	11.85	34.9698532	-0.131337651	0.18728279	6.1296875	8.730761092	0	3.266	147.0020536	0	0	1.9	0	6	5	8	0	12	6	6	3.1588	9.97801744	35.6676	0	1	1	1	1	0	0	0	1	0	0	0
1488	3,4-dimethylaniline	Cc1cc(N)ccc1C	50.67	13860491	http://goo.gl/mouej	W.E. Acree Jr. Data Collection 2011	0.96	0.97	0.2	0.49	1.098	-123	aromatic amine	20111213	11.89	14.00307807	-0.302462824	0.066589468	5.642962367	8.402139905	0.25	2.079	121.1799387	0	0	2.23	NA	7	6	9	0	20	6	6	2.0558	4.22631364	40.8408	0	1	1	1	1	0	0	0	1	0	0	0
1470	3,4-dichloroaniline	Nc1cc(Cl)c(Cl)cc1	72	13860720	http://goo.gl/mouej	W.E. Acree Jr. Data Collection 2011	1.16	1.24	0.35	0.24	1.061	-123	aromatic amine	20111213	11.85	34.9698533	-0.302414758	0.138870838	5.773932323	9.449886236	0	2.449	162.0166975	0	0	1.79	0	7	6	9	0	14	6	6	2.4122	5.81870884	40.368	0	1	1	1	1	0	0	0	1	0	0	0
1363	4-methylanisole	Cc1ccc(OC)cc1	-41	13865438	http://goo.gl/mouej	W.E. Acree Jr. Data Collection 2011	0.699	0.77	0	0.3	1.0569	-123	aromatic ether	20111213	11.85	15.99491665	-0.348677759	0.096643141	4.69988664	7.680473202	0.25	2.374	122.1646996	0	1	2.23	NA	7	7	9	0	19	6	6	2.2998	5.28908004	37.5624	0	1	1	1	1	0	0	0	1	0	0	0
1478	4-methoxyaniline	COc1ccc(cc1)N	57.8	13869414	http://goo.gl/mouej	W.E. Acree Jr. Data Collection 2011	1.05	1.24	0.16	0.67	1.016	5.207	aromatic amine	20111213	11.99351195	15.99491691	-0.348711175	0.075391959	4.694651855	7.479339718	0.142857143	1.12	123.1527262	0	1	2.01	0	8	7	9	0	18	6	6	1.067	1.138489	37.2216	0	1	1	1	1	0	0	0	1	0	0	0
1467	3-chloroaniline	Nc1cc(Cl)ccc1	-10.13	13869451	http://goo.gl/mouej	W.E. Acree Jr. Data Collection 2011	1.053	1.1	0.3	0.3	0.939	4.909	aromatic amine	20111213	11.85	34.96885299	-0.30241272	0.137940533	5.651681583	8.471881408	0	1.827	127.5717007	0	0	1.9	0	7	5	8	0	14	6	6	1.7478	3.05480484	35.5632	0	1	1	1	1	0	0	0	1	0	0	0
1625	4-chlorophenol	Oc1ccc(Cl)cc1	42.95	13875219	http://goo.gl/mouej	W.E. Acree Jr. Data Collection 2011	0.915	1.08	0.67	0.2	0.8975	4.775	phenol derivative	20111213	11.85	34.96885299	-0.36041688	0.179476456	4.71643435	8.258192929	0	2.238	128.5564617	0	0	1.9	0	7	6	8	0	13	6	6	2.227	4.959529	32.5569	0	1	1	1	1	0	0	0	1	0	0	0
840	3-chlorotoluene	Cc1cc(Cl)ccc1	-47.95	13875230	http://goo.gl/mouej	W.E. Acree Jr. Data Collection 2011	0.736	0.67	0	0.07	0.9797	-123	haloaromatic	20111213	11.85	34.96885299	-0.204000238	0.096328936	6.012651284	8.51375704	0.142857143	3.081	126.5836741	0	0	2.12	NA	6	5	8	0	15	6	6	2.9806	8.88397636	35.904	0	1	1	1	1	0	0	0	1	0	0	0
846	1,3-dibromobenzene	Brc1cccc(Br)c1	-7	13875356	http://goo.gl/mouej	W.E. Acree Jr. Data Collection 2011	1.17	0.88	0	0.04	1.066	-123	haloaromatic	20111213	11.85	78.91933728	-0.137956388	0.171292307	7.4313125	10.16258689	0	3.618	235.9032343	0	0	1.9	0	6	5	8	0	12	6	6	3.3268	11.06759824	41.3036	0	1	1	1	1	0	0	0	1	0	0	0
852	3-bromotoluene	Cc1cc(Br)ccc1	-39.93	13875392	http://goo.gl/mouej	W.E. Acree Jr. Data Collection 2011	0.896	0.75	0	0.09	1.032	-123	haloaromatic	20111213	11.85	78.9183372	-0.203905231	0.09637387	6.157308166	9.670753749	0.142857143	3.257	171.0342645	0	0	2.12	NA	6	5	8	0	15	6	6	3.0646	9.39177316	38.722	0	1	1	1	1	0	0	0	1	0	0	0
1627	3-bromophenol	Oc1cc(Br)ccc1	31.33	13875441	http://goo.gl/mouej	W.E. Acree Jr. Data Collection 2011	1.06	1.13	0.7	0.16	0.9501	5.144	phenol derivative	20111213	11.85	78.91833721	-0.360362584	0.179840228	4.983309802	9.474003346	0	2.414	173.007052	0	0	1.9	0	7	5	8	0	13	6	6	2.311	5.340721	35.3749	0	1	1	1	1	0	0	0	1	0	0	0
2123	eugenol	Oc1ccc(cc1OC)CC=C	-9.37	13876103	http://goo.gl/mouej	W.E. Acree Jr. Data Collection 2011	0.946	0.99	0.22	0.51	1.3544	-123	organic	20111213	11.79	15.99591969	-0.357853848	0.115847046	4.862206927	8.862007802	0.2	2.556	164.2014579	0	3	2.34	NA	8	8	12	0	24	6	6	2.5541	6.52342681	48.5026	0	1	1	1	1	0	0	0	1	0	0	0
1444	ethyl phenylacetate	O=C(Cc1ccccc1)OCC	-29.2	13885245	http://goo.gl/mouej	W.E. Acree Jr. Data Collection 2011	0.66	1.01	0	0.57	1.354	-123	aromatic ester	20111213	11.89	15.99591966	-0.315687582	0.265889014	4.353603414	8.563538036	0.3	2.193	164.2014579	0	4	2.34	NA	6	9	12	0	24	6	6	2.069	4.280761	46.8827	0	1	1	1	1	0	0	0	1	0	0	0
3428	anise alcohol	COc1ccc(CO)cc1	25	21105859	http://dx.doi.org/10.1016/j.chroma.2012.02.043	T. Karunasekara. C.F. Poole. Determination of Descriptors for Fragrance Compounds by Gas Chromatography and Liquid-Liquid Partitioning Journal of Chromatography A (2012)	0.899	0.967	0.537	0.778	1.1156	5.328	fragrance	20120217	11.85	15.99591867	-0.391103376	0.181140824	4.307939784	7.873543929	0.25	1.126	138.1641046	0	2	2.12	NA	7	8	10	0	20	6	6	1.2091	1.46192281	39.3371	0	1	1	1	1	0	0	0	1	0	0	0
2194	cinnamyl alcohol	c1ccc(cc1)/C=C/CO	32.75	21105870	http://goo.gl/mouej	W.E. Acree Jr. Data Collection 2011	1.081	0.987	0.481	0.594	1.155	-123	organic	20111213	11.99626881	15.99794329	-0.416929994	0.087436831	4.110857034	8.671568085	0.111111111	1.813	134.1754355	0	2	2.34	NA	8	8	10	0	20	6	6	1.6933	2.86726489	43.1925	0	1	1	1	1	0	0	0	1	0	0	0
1675	4-chloro-3-methylphenol	Oc1ccc(Cl)c(C)c1	66.75	21106018	http://goo.gl/mouej	W.E. Acree Jr. Data Collection 2011	0.92	1.02	0.67	0.22	1.0384	5.29	phenol derivative	20111213	11.85	34.96885304	-0.360410283	0.180655004	4.873621517	8.88694493	0.142857143	2.464	142.5830791	0	0	2.01	NA	7	6	9	0	16	6	6	2.7132	7.36145424	37.5981	0	1	1	1	1	0	0	0	1	0	0	0
1396	3-nitroacetophenone	O=[N+]([O-])c1cc(ccc1)C(C)=O	79.5	21106145	http://goo.gl/mouej	W.E. Acree Jr. Data Collection 2011	1.01	1.5	0	0.63	1.1881	5.951	aromatic ketone	20111213	11.98863008	16.00614286	-0.376305332	0.241940821	3.72153323	8.59188236	0.125	1.791	165.1463904	0	2	1.9	NA	11	7	12	0	19	6	6	1.4643	2.14417449	43.7855	0	1	1	1	1	0	0	0	1	0	0	0
836	1,2,4,5-tetrachlorobenzene	c1c(c(cc(c1Cl)Cl)Cl)Cl	139.42	21106163	http://goo.gl/mouej	W.E. Acree Jr. Data Collection 2011	1.16	0.86	0	0	1.206	5.926	haloaromatic	20111213	11.99856245	34.97200683	-0.172313644	0.143954339	6.737677234	9.915801355	0	4.51	215.8920472	0	0	1.68	0	6	6	10	0	12	6	6	4.4876	20.13855376	45.2772	0	1	1	1	1	0	0	0	1	0	0	0
1465	4-butylaniline	Nc1ccc(CCCC)cc1	-14	21106519	http://goo.gl/mouej	W.E. Acree Jr. Data Collection 2011	0.914	0.88	0.21	0.5	1.3798	5.771	aromatic amine	20111213	11.85	14.0030791	-0.30247832	0.136868295	5.21565721	8.737445284	0.4	3.244	149.2331735	0	3	2.45	NA	7	9	11	0	26	6	6	2.9382	8.63301924	49.6026	0	1	1	1	1	0	0	0	1	0	0	0
1372	2-methylbenzaldehyde	O=Cc1ccccc1C	-35	21106524	http://goo.gl/mouej	W.E. Acree Jr. Data Collection 2011	0.87	0.96	0	0.4	1.014	-123	aromatic aldehyde	20111213	11.89	15.99491664	-0.297392203	0.150022439	3.952278556	8.278645551	0.125	2.155	120.1488181	0	1	2.23	NA	8	6	9	0	17	6	6	2.0756	4.30811536	37.6902	0	1	1	1	1	0	0	0	1	0	0	0
821	1,3-difluorobenzene	Fc1cccc(F)c1	-64	21111806	http://goo.gl/mouej	W.E. Acree Jr. Data Collection 2011	0.374	0.58	0	0.06	0.7518	2.776	haloaromatic	20111213	11.85	18.99940495	-0.207161671	0.228521964	3.8268125	6.291506094	0	2.344	114.0929848	0	0	1.9	0	6	5	8	0	12	6	6	2.241	5.022081	26.4908	0	1	1	1	1	0	0	0	1	0	0	0
1379	2-bromobenzaldehyde	O=Cc1ccccc1Br	21.17	21111817	http://goo.gl/mouej	W.E. Acree Jr. Data Collection 2011	1.108	1.21	0	0.32	1.048	5.208	aromatic aldehyde	20111213	11.99884721	78.91851802	-0.297340455	0.151440928	4.184216437	10.06416147	0	2.516	185.0177879	0	1	2.01	NA	8	6	9	0	14	6	6	2.3378	5.46530884	40.2718	0	1	1	1	1	0	0	0	1	0	0	0
1724	4-methylthiophenol	Cc1ccc(S)cc1	43	21111822	http://goo.gl/mouej	W.E. Acree Jr. Data Collection 2011	0.95	0.8	0.12	0.17	1.0208	-123	aromatic thiol	20111213	11.85	31.97207135	-0.204139057	0.096041687	5.956090089	9.40706664	0.142857143	2.837	124.2047623	0	0	2.12	NA	6	6	8	0	16	6	6	2.6761	7.16151121	39.2071	0	1	1	1	1	0	0	0	1	0	0	0
1463	4-propylaniline	Nc1ccc(CCC)cc1	-14.699	21159695	http://goo.gl/mouej	W.E. Acree Jr. Data Collection 2011	0.922	0.9	0.23	0.48	1.2389	5.514	aromatic amine	20111213	11.85	14.00307859	-0.302474555	0.136856972	5.304320368	8.580257391	0.333333333	2.675	135.2065561	0	2	2.34	NA	7	8	10	0	23	6	6	2.482	6.160324	45.0016	0	1	1	1	1	0	0	0	1	0	0	0
[truncated: 185 more columns]
