# Supplementary material for: Predicted Adsorption Affinity for Enteric Microbial Metabolites to Metal and Carbon Nanomaterials
Source: J Chem Inf Model. 2022 Jul 25;62(15):3589–603. doi: 10.1021/acs.jcim.2c00492 (PMC9364324; doi:10.1021/acs.jcim.2c00492)
Supplement: Supplementary file 3 — ci2c00492_si_003.zip [file ci2c00492_si_003.zip › TrainingValidationDataSets_Brinkmann2022/60Training_40Validation_split/ApplicabilityDomain_NoThresholds/CV60validate.csv]

key	name	smiles	mp	csid	link	source	E	S	A	B	V	L	type	sortdate	BCUTw.1l	BCUTw.1h	BCUTc.1l	BCUTc.1h	BCUTp.1l	BCUTp.1h	Fsp3	XLogP	MW	LipinskiFailures	nRotB	MLogP	nAtomLAC	nAtomP	nAtomLC	nB	nBase	nAtom	nAromBond	naAromAtom	ALogP	ALogp2	AMR	nAcid	nSmallRings	nAromRings	nRingBlocks	nAromBlocks	nRings3	nRings4	nRings5	nRings6	nRings7	nRings8	nRings9
1575	2,3-dihydroxybenzoic acid	c1cc(c(c(c1)O)O)C(=O)O	204.67	18	http://goo.gl/mouej	W.E. Acree Jr. Data Collection 2011	1.14	1.31	0.9	0.62	1.0491	5.738	aromatic carboxylic acid	20111213	11.99632002	15.99928496	-0.358477416	0.31223492	4.130555592	8.250007387	0	1.415	154.1204155	0	1	1.79	NA	11	6	11	0	17	6	6	0.8996	0.80928016	36.2046	1	1	1	1	1	0	0	0	1	0	0	0
1578	3,4-dihydroxybenzoic acid	O=C(O)c1cc(O)c(O)cc1	201	71	http://goo.gl/mouej	W.E. Acree Jr. Data Collection 2011	1.14	1.29	1.22	0.7	1.0491	5.868	aromatic carboxylic acid	20111213	11.85	15.99792171	-0.358745906	0.290740866	4.086445782	8.099941211	0	0.986	154.1204155	0	1	1.79	NA	11	7	11	0	17	6	6	0.8996	0.80928016	36.2046	1	1	1	1	1	0	0	0	1	0	0	0
1759	3-cyanopyridine	c1cc(cnc1)C#N	50.33	78	http://goo.gl/mouej	W.E. Acree Jr. Data Collection 2011	0.75	1.26	0	0.62	0.83	4.164	pyridine derivative	20111213	11.95305148	14.04998404	-0.42281693	0.320586838	4.045030305	7.513631071	0	0.493	104.1095848	0	0	1.9	5	8	6	8	0	12	6	6	0.5583	0.31169889	29.6388	0	1	1	1	1	0	0	0	1	0	0	0
2886	4-hydroxyphenylacetic acid	O=C(O)Cc1ccc(O)cc1	151	124	http://precedings.nature.com/documents/4243/version/3	ONSChallenge Solubility Data	1.172	0.761	0.313	0.823	1.131	-123	organic solid	20120126	11.85	15.99692069	-0.360461253	0.263296549	3.889392211	8.408940814	0.125	1.043	152.147628	0	2	2.01	NA	7	8	11	0	19	6	6	1.2018	1.44432324	39.0597	1	1	1	1	1	0	0	0	1	0	0	0
357	acetaldehyde	CC=O	-125.09	172	http://goo.gl/mouej	W.E. Acree Jr. Data Collection 2011	0.208	0.67	0	0.45	0.4061	1.23	aldehyde	20111213	11.98891055	16.00592359	-0.39017071	0.203633715	2.804045547	4.018512495	0.5	0.334	44.05263974	0	0	1.57	2	1	3	2	0	7	0	0	-0.1825	0.03330625	11.7183	0	0	0	0	0	0	0	0	0	0	0	0
1977	adenine	c1[nH]c2c(ncnc2n1)N	233.141	185	http://goo.gl/mouej	W.E. Acree Jr. Data Collection 2011	1.68	1.59	0.9	0.93	0.9229	6.068	drug	20111213	11.99359774	14.01018494	-0.312891794	0.176257204	5.683212914	8.414633022	0	-0.337	135.1268993	0	0	1.46	3	10	5	11	0	15	10	9	-0.4451	0.19811401	35.1888	0	2	2	1	1	0	0	1	1	0	0	0
495	ammonia	N	-77.7	217	http://goo.gl/mouej	W.E. Acree Jr. Data Collection 2011	0.14	0.39	0.16	0.56	0.2084	0.319	alkylamine	20111213	14.003074	14.003074	-0.343435673	-0.343435673	2.251	2.251	0	0	17.03052547	0	0	1.35	0	0	0	0	0	4	0	0	-0.3108	0.09659664	2.4	0	0	0	0	0	0	0	0	0	0	0	0
2166	ascorbic acid	O=C1C(O)=C(O)OC1C(O)CO	-34.689	230	http://goo.gl/mouej	W.E. Acree Jr. Data Collection 2011	1.4	1.62	1.12	1.47	1.1116	6.757	organic	20111213	11.99635512	16.00078345	-0.41770529	0.222152992	4.163859956	8.163882468	0.5	-0.066	176.124371	0	2	1.46	6	7	7	12	0	20	0	0	-1.63	2.6569	35.845	0	1	0	1	0	0	0	1	0	0	0	0
1371	benzaldehyde	c1ccc(cc1)C=O	-26	235	http://goo.gl/mouej	W.E. Acree Jr. Data Collection 2011	0.82	1	0	0.39	0.873	4.008	aromatic aldehyde	20111213	11.98866242	16.00592497	-0.38055001	0.232908951	3.772901109	7.649881438	0	1.718	106.1222007	0	1	2.12	NA	8	6	8	0	14	6	6	1.5894	2.52619236	32.649	0	1	1	1	1	0	0	0	1	0	0	0
746	benzene	c1ccccc1	5.51	236	http://goo.gl/mouej	W.E. Acree Jr. Data Collection 2011	0.61	0.52	0	0.14	0.7164	2.786	alkylbenzene	20111213	11.85	12.1500544	-0.211758152	0.08829625	6.093375	6.393429402	0	2.022	78.1120599	0	0	2.12	0	6	4	6	0	12	6	6	1.83	3.3489	26.058	0	1	1	1	1	0	0	0	1	0	0	0
1533	benzoic acid	c1ccc(cc1)C(=O)O	122.38	238	http://goo.gl/mouej	W.E. Acree Jr. Data Collection 2011	0.73	0.9	0.59	0.4	0.9317	4.657	aromatic carboxylic acid	20111213	11.99632006	15.9982593	-0.346692097	0.309622429	4.042338877	7.897130945	0	1.637	122.1216057	0	1	2.01	NA	9	6	9	0	15	6	6	1.4344	2.05750336	32.8164	1	1	1	1	1	0	0	0	1	0	0	0
585	1-butanol	CCCCO	-89.52	258	http://goo.gl/mouej	W.E. Acree Jr. Data Collection 2011	0.224	0.42	0.37	0.48	0.7309	2.601	alkanols	20111213	11.99646149	15.99794197	-0.421714133	0.069647739	3.787719458	5.991011473	1	0.851	74.12175605	0	2	1.79	4	0	5	4	0	15	0	0	0.9707	0.94225849	22.1345	0	0	0	0	0	0	0	0	0	0	0	0
15	carbon dioxide	C(=O)=O	-56.5	274	http://goo.gl/mouej	W.E. Acree Jr. Data Collection 2011	0	0.28	0.05	0.1	0.2809	0.058	gas	20111213	11.98899108	16.00602276	-0.291304937	0.52437323	1.947572614	2.426431694	0	2.435	44.00954575	0	0	1.35	0	2	3	2	0	3	0	0	-0.1468	0.02155024	6.3844	0	0	0	0	0	0	0	0	0	0	0	0
580	citric acid	C(C(=O)O)C(CC(=O)O)(C(=O)O)O	153.25	305	http://goo.gl/mouej	W.E. Acree Jr. Data Collection 2011	0.81	2.2	0.5	1.27	1.2359	6.753	polycarboxylic acid	20111213	11.9963551	16.00163985	-0.399304786	0.292125523	3.932453125	8.908668809	0.5	-2.247	192.1237759	0	5	1.35	5	3	7	12	0	21	0	0	-1.395	1.946025	35.6239	3	0	0	0	0	0	0	0	0	0	0	0
1587	gallic acid	O=C(O)c1cc(O)c(O)c(O)c1	206.781	361	http://goo.gl/mouej	W.E. Acree Jr. Data Collection 2011	1.29	1.69	1.63	0.86	1.1078	6.911	aromatic carboxylic acid	20111213	11.85	15.99892348	-0.358670503	0.290837196	4.115851178	8.221616624	0	1.009	170.1198204	0	1	1.68	NA	12	7	12	0	18	6	6	0.6322	0.39967684	37.8987	1	1	1	1	1	0	0	0	1	0	0	0
576	pimelic acid	O=C(O)CCCCCC(=O)O	105.33	376	http://goo.gl/mouej	W.E. Acree Jr. Data Collection 2011	0.35	1.26	1.1	0.84	1.2437	5.277	alkanedioic acid	20111213	11.99632002	15.99928496	-0.351406651	0.278782688	3.707292969	7.211400643	0.714285714	0.575	160.16806	0	6	1.79	7	3	9	10	0	23	0	0	0.9586	0.91891396	37.34	2	0	0	0	0	0	0	0	0	0	0	0
519	1,3-diaminopropane	NCCCN	-12	415	http://goo.gl/mouej	W.E. Acree Jr. Data Collection 2011	0.446	0.61	0.43	1.14	0.7309	2.852	alkylamine	20111213	11.99373199	14.00927692	-0.363753871	0.028120911	4.578350866	6.217007332	1	-0.984	74.12502164	0	2	1.57	3	0	5	4	2	15	0	0	-1.4142	1.99996164	22.734	0	0	0	0	0	0	0	0	0	0	0	0
4036	2-Methoxyphenol	COC1=CC=CC=C1O	29.5	447	http://dx.doi.org/10.1016/j.tca.2014.08.024	Mikhail A. Varfolomeeva. Ilnaz T. Rakipova. William E. Acree Jr.. Michela Brumfieldb. Michael H. Abrahamc.Examination of Hydrogen Bonding Interactions between Dissolved Solutes and Alkylbenzene Solvents Based on Abraham Model Correlations Derived From Measured Enthalpies of Solvation. Thermochimica Acta. 2014	0.837	0.91	0.22	0.52	0.9747	4.449	organic	20140902	11.99632006	15.9982593	-0.382738082	0.127036683	4.71939639	7.577884541	0.142857143	1.263	124.1374872	0	1	2.01	0	8	6	9	0	17	6	6	1.5462	2.39073444	34.2153	0	1	1	1	1	0	0	0	1	0	0	0
358	propanal	CCC=O	-80.5	512	http://goo.gl/mouej	W.E. Acree Jr. Data Collection 2011	0.196	0.65	0	0.45	0.547	1.815	aldehyde	20111213	11.98884397	16.00592387	-0.38950815	0.206081841	3.127757033	5.27600348	0.666666667	0.587	58.07925714	0	1	1.68	3	1	4	3	0	10	0	0	0.4844	0.23464336	16.3452	0	0	0	0	0	0	0	0	0	0	0	0
2181	hydrogen selenide	[SeH2]	-7.939	518	http://goo.gl/mouej	W.E. Acree Jr. Data Collection 2011	0.5	0.3	0.03	0.09	0.3211	1.06	organic	20111213	NA	NA	NA	NA	NA	NA	0	0	80.97526975	0	0	1.35	0	0	0	0	0	3	0	0	0	0	0	0	0	0	0	0	0	0	0	0	0	0	0
2492	dibenzofurane	o2c1ccccc1c3c2cccc3	83.17	551	http://dx.doi.org/10.1021/ci049943w	Jes?s Jover; Ram?n Bosque; and Joaquim Sales. 2004. Determination of Abraham Solute Parameters from Molecular Structure. J. Chem. Inf. Comput. Sci. 44 (3)	1.407	1.02	0	0.17	1.1023	-123	organic	20040417	11.85	15.99491765	-0.308664547	0.135647732	6.83765625	9.455355103	0	3.421	168.1917617	0	0	2.67	0	13	7	15	0	21	15	13	3.3334	11.11155556	51.2268	0	3	3	1	1	0	0	1	2	0	0	0
1852	cytosine	c1cnc(=O)[nH]c1N	228.191	577	http://goo.gl/mouej	W.E. Acree Jr. Data Collection 2011	1.304	1.14	0.6	1.25	0.7927	4.723	nitrogen-neterocyclic	20111213	11.99365657	15.99491716	-0.323934658	0.324427207	4.145184539	7.572390626	0	0.257	111.1021619	0	0	1.46	3	8	5	8	0	13	6	6	0.0468	0.00219024	28.6417	0	1	1	1	1	0	0	0	1	0	0	0
507	dimethylamine	N(C)C	-92.07	654	http://goo.gl/mouej	W.E. Acree Jr. Data Collection 2011	0.189	0.3	0.08	0.66	0.4902	1.6	alkylamine	20111213	11.99383293	14.00909716	-0.357422036	0.019418863	4.304508554	4.792223671	1	-0.176	45.08376028	0	0	1.57	0	0	3	2	1	10	0	0	-0.2158	0.04656964	14.6934	0	0	0	0	0	0	0	0	0	0	0	0
206	lindane	ClC1C(Cl)C(Cl)C(Cl)C(Cl)C1Cl	112.75	707	http://goo.gl/mouej	W.E. Acree Jr. Data Collection 2011	1.45	0.91	0	0.68	1.5798	7.467	chloroalk_ne	20111213	11.99856245	34.97395722	-0.204267739	0.146525427	7.544077258	11.69407498	1	3.834	290.8296854	0	0	1.46	0	0	6	12	0	18	0	0	4.1634	17.33389956	54.081	0	1	0	1	0	0	0	0	1	0	0	0
2161	hydrogen peroxide	OO	-20.21	763	http://goo.gl/mouej	W.E. Acree Jr. Data Collection 2011	0.451	0.66	0.78	0.41	0.226	1.266	organic	20111213	15.88491462	16.10491462	-0.363699434	-0.143699434	1.7985	2.0185	0	-1.044	34.01469136	0	0	1.24	0	2	2	1	0	4	0	0	-0.9206	0.84750436	5.1292	0	0	0	0	0	0	0	0	0	0	0	0
2955	hydroquinone	Oc1ccc(O)cc1	172.2	764	http://precedings.nature.com/documents/4243/version/3	ONSChallenge Solubility Data	1.067	0.501	0	0.792	0.834	-123	organic solid	20120126	11.85	15.99591767	-0.361396817	0.179702791	4.62259375	6.858532968	0	1.21	110.1108698	0	0	1.9	0	8	6	8	0	14	6	6	1.2952	1.67754304	29.4462	0	1	1	1	1	0	0	0	1	0	0	0
2015	hypoxanthine	c1[nH]c2c(n1)[nH]cnc2=O	221.771	768	http://goo.gl/mouej	W.E. Acree Jr. Data Collection 2011	1.28	1.09	0.65	1.18	0.8818	5.01	drug	20111213	11.9887392	16.00592664	-0.335083367	0.362489991	4.4793577	8.189887416	0	1.439	136.1116603	0	0	1.46	3	10	5	11	0	14	10	9	-0.6269	0.39300361	34.077	0	2	2	1	1	0	0	1	1	0	0	0
1836	imidazole	c1cnc[nH]1	90.17	773	http://goo.gl/mouej	W.E. Acree Jr. Data Collection 2011	0.71	0.85	0.42	0.78	0.5363	4.018	nitrogen-neterocyclic	20111213	11.98869083	14.01434764	-0.323614562	0.073403956	5.290482396	5.730769079	0	-0.038	68.07737712	0	0	1.57	2	5	3	5	0	9	5	5	-0.2828	0.07997584	19.0128	0	1	1	1	1	0	0	1	0	0	0	0
4057	Indole	C1=CC=C2C(=C1)C=CN2	52.17	776	http://dx.doi.org/10.1016/j.tca.2014.08.024	Mikhail A. Varfolomeeva. Ilnaz T. Rakipova. William E. Acree Jr.. Michela Brumfieldb. Michael H. Abrahamc.Examination of Hydrogen Bonding Interactions between Dissolved Solutes and Alkylbenzene Solvents Based on Abraham Model Correlations Derived From Measured Enthalpies of Solvation. Thermochimica Acta. 2014	1.2	1.26	0.44	0.18	0.9464	5.31	organic	20140902	11.98848894	14.01424844	-0.327828712	0.0902445	6.621605031	8.43990313	0	2.175	117.1481757	0	0	2.23	NA	9	5	10	0	16	10	9	2.1235	4.50925225	37.1445	0	2	2	1	1	0	0	1	1	0	0	0
2987	nicotinic acid	O=C(O)c1cccnc1	236.97	913	http://precedings.nature.com/documents/4243/version/3	ONSChallenge Solubility Data	0.932	0.981	0.931	1.008	0.891	-123	organic solid	20120126	11.85	15.99591867	-0.327688773	0.292170338	4.000650973	7.752531407	0	0.385	123.1096322	0	1	1.79	5	9	6	9	0	14	6	6	0.2838	0.08054244	30.6595	1	1	1	1	1	0	0	0	1	0	0	0
1850	nicotine	n1cc(ccc1)C2N(C)CCC2	-79	917	http://goo.gl/mouej	W.E. Acree Jr. Data Collection 2011	0.865	0.88	0	1.09	1.371	5.88	nitrogen-neterocyclic	20111213	11.9	14.00408413	-0.29891686	0.108032951	6.259676699	9.730711091	0.5	1.13	162.2319359	0	1	2.34	8	6	7	13	1	26	6	6	1.2427	1.54430329	49.6542	0	2	1	2	1	0	0	1	1	0	0	0
1490	N,N-dimethylaniline	N(c1ccccc1)(C)C	2.38	924	http://goo.gl/mouej	W.E. Acree Jr. Data Collection 2011	0.957	0.81	0	0.41	1.098	4.701	aromatic amine	20111213	11.99347921	14.00910048	-0.319608492	0.030653599	5.902703129	8.59088073	0.25	2.231	121.1799387	0	1	2.23	0	7	6	9	0	20	6	6	1.9922	3.96886084	40.4866	0	1	1	1	1	0	0	0	1	0	0	0
4078	Octan-1-ol	CCCCCCCCO	-15.5	932	http://dx.doi.org/10.1016/j.tca.2014.08.024	Mikhail A. Varfolomeeva. Ilnaz T. Rakipova. William E. Acree Jr.. Michela Brumfieldb. Michael H. Abrahamc.Examination of Hydrogen Bonding Interactions between Dissolved Solutes and Alkylbenzene Solvents Based on Abraham Model Correlations Derived From Measured Enthalpies of Solvation. Thermochimica Acta. 2014	0.199	0.42	0.37	0.48	1.2945	4.619	organic	20140902	11.99629191	15.99794303	-0.42171935	0.069707482	3.935804408	7.229298344	1	3.127	130.2282257	0	6	2.23	8	0	9	8	0	27	0	0	2.7955	7.81482025	40.5385	0	0	0	0	0	0	0	0	0	0	0	0
3003	phthalic acid	c1ccc(c(c1)C(=O)O)C(=O)O	223.33	992	http://precedings.nature.com/documents/4243/version/3	ONSChallenge Solubility Data	1.299	1.057	0.208	0.838	1.147	-123	organic solid	20120126	11.99629186	15.99928583	-0.346691323	0.310479947	4.2480625	8.725009269	0	1.252	166.1311514	0	2	1.9	NA	12	6	12	0	18	6	6	1.0388	1.07910544	39.5748	2	1	1	1	1	0	0	0	1	0	0	0
2523	pyrazole	c1c[nH]nc1	68	1019	http://dx.doi.org/10.1021/ci049943w	Jes?s Jover; Ram?n Bosque; and Joaquim Sales. 2004. Determination of Abraham Solute Parameters from Molecular Structure. J. Chem. Inf. Comput. Sci. 44 (3)	0.62	1	0.54	0.45	0.4503	-123	organic	20040417	11.85	14.00407716	-0.205340995	0.160795515	5.22048782	5.739010439	0	0.792	68.07737712	0	0	1.57	3	5	3	5	0	9	5	5	0.274	0.075076	19.7454	0	1	1	1	1	0	0	1	0	0	0	0
4016	Pyridine	C1=CC=NC=C1	-41.9	1020	http://dx.doi.org/10.1016/j.tca.2014.08.024	Mikhail A. Varfolomeeva. Ilnaz T. Rakipova. William E. Acree Jr.. Michela Brumfieldb. Michael H. Abrahamc.Examination of Hydrogen Bonding Interactions between Dissolved Solutes and Alkylbenzene Solvents Based on Abraham Model Correlations Derived From Measured Enthalpies of Solvation. Thermochimica Acta. 2014	0.631	0.84	0	0.52	0.6753	3.022	organic	20140902	11.85	14.00307658	-0.264028298	0.098889826	5.716358424	6.274022058	0	0.77	79.10008646	0	0	1.9	5	6	4	6	0	11	6	6	0.6794	0.46158436	23.9011	0	1	1	1	1	0	0	0	1	0	0	0
747	toluene	Cc1ccccc1	-93.97	1108	http://goo.gl/mouej	W.E. Acree Jr. Data Collection 2011	0.601	0.52	0	0.14	0.8573	3.325	alkylbenzene	20111213	11.85	12.15006846	-0.204700117	0.095484966	5.76818117	7.534834103	0.142857143	2.459	92.13867731	0	0	2.23	NA	6	5	7	0	15	6	6	2.3162	5.36478244	31.0992	0	1	1	1	1	0	0	0	1	0	0	0
1837	N-methylimidazole	Cn1ccnc1	-6	1348	http://goo.gl/mouej	W.E. Acree Jr. Data Collection 2011	0.589	0.95	0	0.8	0.6772	3.805	nitrogen-neterocyclic	20111213	11.98863802	14.01434831	-0.302982158	0.134741233	5.366865458	6.865599501	0.25	0.266	82.10399452	0	0	1.68	2	5	4	6	0	12	5	5	-0.0769	0.00591361	23.9095	0	1	1	1	1	0	0	1	0	0	0	0
1667	2,4-dinitrophenol	c1cc(c(cc1[N+](=O)[O-])[N+](=O)[O-])O	109.45	1448	http://goo.gl/mouej	W.E. Acree Jr. Data Collection 2011	1.2	1.49	0.09	0.56	1.1235	5.981	phenol derivative	20111213	11.99635505	15.99999298	-0.382978878	0.158474024	3.683567988	7.984889817	0	2.258	184.1066094	0	2	1.35	0	13	7	13	0	17	6	6	1.3514	1.82628196	42.4015	0	1	1	1	1	0	0	0	1	0	0	0
1762	4-aminopyridine	n1ccc(N)cc1	158.75	1664	http://goo.gl/mouej	W.E. Acree Jr. Data Collection 2011	0.98	0.92	0.43	0.67	0.7751	4.079	pyridine derivative	20111213	11.98859278	14.01434898	-0.327155525	0.091977909	5.365494005	7.250006565	0	-0.047	94.11473042	0	0	1.79	5	7	5	7	0	13	6	6	-0.0672	0.00451584	28.6015	0	1	1	1	1	0	0	0	1	0	0	0
2901	acetaminophen	O=C(Nc1ccc(O)cc1)C	169.15	1906	http://precedings.nature.com/documents/4243/version/3	ONSChallenge Solubility Data	1.317	1.061	0.756	0.897	1.172	-123	organic solid	20120126	11.89	15.99591967	-0.360718817	0.251102879	4.199143125	8.415819146	0.125	0.87	151.162867	0	2	2.01	2	10	8	11	0	20	6	6	0.683	0.466489	40.8343	0	1	1	1	1	0	0	0	1	0	0	0
2517	theophylline	Cn1c2c(c(=O)n(c1=O)C)[nH]cn2	271.86	2068	http://dx.doi.org/10.1021/ci049943w	Jes?s Jover; Ram?n Bosque; and Joaquim Sales. 2004. Determination of Abraham Solute Parameters from Molecular Structure. J. Chem. Inf. Comput. Sci. 44 (3)	1.5	1.6	0.54	1.34	1.0503	-123	organic	20040417	11.98851868	15.99592224	-0.283039711	0.28951352	4.92391942	8.927631817	0.285714286	1.677	180.1643	0	0	1.57	3	11	6	14	0	21	10	9	0.6163	0.37982569	44.5919	0	2	2	1	1	0	0	1	1	0	0	0
1998	5-ethyl-5(3-methylbutyl)barbital	O=C1NC(=O)NC(=O)C1(CCC(C)C)CC	156.6	2079	http://goo.gl/mouej	W.E. Acree Jr. Data Collection 2011	1.03	1.1	0.59	1.22	1.7966	7.825	drug	20111213	11.89	15.99692597	-0.279896432	0.285277764	4.387946527	11.14975437	0.727272727	2.079	226.2726496	0	4	2.12	7	8	9	16	0	34	0	0	1.9089	3.64389921	58.0029	0	1	0	1	0	0	0	0	1	0	0	0
1918	atrazine	Clc1nc(nc(n1)NC(C)C)NCC	173.5	2169	http://goo.gl/mouej	W.E. Acree Jr. Data Collection 2011	1.22	1.29	0.17	1.01	1.6196	7.783	pesticide	20111213	11.89	34.96885327	-0.257020755	0.26091004	5.235481914	8.837796681	0.625	1.664	215.6835113	0	4	1.68	3	8	9	14	0	28	6	6	2.5357	6.42977449	62.214	0	1	1	1	1	0	0	0	1	0	0	0
2144	azobenzene	N(=N/c1ccccc1)c2ccccc2	68.2	2185	http://goo.gl/mouej	W.E. Acree Jr. Data Collection 2011	1.33	1.23	0	0.4	1.4808	7.18	organic	20111213	11.85	14.0040862	-0.150955542	0.187431988	6.509099609	8.397933056	0	4.14	182.2216447	0	2	2.56	0	14	10	15	0	24	12	12	4.1994	17.63496036	60.377	0	2	2	2	2	0	0	0	2	0	0	0
1993	5,5-diethylbarbituric acid	CCC1(C(=O)NC(=O)NC1=O)CC	190	2206	http://goo.gl/mouej	W.E. Acree Jr. Data Collection 2011	1.03	1	0.58	1.12	1.3739	6.368	drug	20111213	11.89	15.9969237	-0.279896599	0.285267562	4.348650274	10.52100371	0.625	0.433	184.1927974	0	2	1.79	5	8	7	13	0	25	0	0	0.7447	0.55457809	44.2523	0	1	0	1	0	0	0	0	1	0	0	0
4145	butyl benzyl phthalate	CCCCOC(=O)C1=CC=CC=C1C(=O)OCC2=CC=CC=C2	230	2257	http://dx.doi.org/10.1016/j.chemosphere.2014.08.035	Michael H. Abraham and William E. Acree Jr. (2015). Physicochemical and biochemical properties for the dialkyl phthalates. Chemosphere. Volume 119, January 2015, Pages 871?880	1.3	1.51	0	1.13	2.4593	10.82	this work	20140918	11.85	15.99793379	-0.312027966	0.295321629	4.927103852	9.727651109	0.263157895	4.954	312.3604168	0	9	3.11	NA	12	15	24	0	43	12	12	4.453	19.829209	87.5988	0	2	2	2	2	0	0	0	2	0	0	0
2270	beta propiolactone	O=C1OCC1	-33.7	2275	http://dx.doi.org/10.1021/ci049943w	Jes?s Jover; Ram?n Bosque; and Joaquim Sales. 2004. Determination of Abraham Solute Parameters from Molecular Structure. J. Chem. Inf. Comput. Sci. 44 (3)	0.351	1.3	0	0.53	0.4111	-123	organic	20040417	11.9	15.99591615	-0.315038674	0.30428943	3.262247352	5.250607554	0.666666667	-0.139	72.06278056	0	0	1.57	3	3	4	5	0	9	0	0	-0.0447	0.00199809	15.5531	0	1	0	1	0	0	1	0	0	0	0	0
633	hexadecan-1-ol	OCCCCCCCCCCCCCCCC	51.08	2581	http://goo.gl/mouej	W.E. Acree Jr. Data Collection 2011	0.151	0.42	0.37	0.48	2.4217	8.654	alkanols	20111213	11.89	15.99491865	-0.395748457	0.050123949	3.952956038	7.617089883	1	7.679	242.4411649	2	14	3.11	16	0	17	16	0	51	0	0	6.4451	41.53931401	77.3465	0	0	0	0	0	0	0	0	0	0	0	0
4083	5,7-Dichloro-8-hydroxyquinoline	C1=CC2=C(C(=C(C=C2Cl)Cl)O)N=C1	180	2621	http://dx.doi.org/10.1080/01496395.2014.928768	Michael H. Abraham and William E. Acree Jr. (2014) Descriptors for the Prediction of Partition Coefficients of 8-Hydroxyquinoline and its Derivatives. Separation Science and Technology. 49:14. 2135-2141	1.56	1.16	0.04	0.55	1.3478	7.03	this work	20140908	11.85	34.96985367	-0.356602372	0.146937993	5.777649882	10.03915062	0	2.963	214.0483101	0	0	2.01	NA	11	7	14	0	18	11	10	3.0777	9.47223729	51.283	0	2	2	1	1	0	0	0	2	0	0	0
2204	chlorpromazine	CN(C)CCCN1c2ccccc2Sc3c1cc(cc3)Cl	57	2625	http://goo.gl/mouej	W.E. Acree Jr. Data Collection 2011	2.2	1.57	0	1.01	2.4056	11.84	organic	20111213	11.99851206	34.96938061	-0.308910556	0.122413972	5.722042969	12.09588921	0.294117647	4.923	318.8658136	0	4	2.89	3	13	10	23	1	40	12	12	4.7399	22.46665201	93.7563	0	3	3	1	1	0	0	0	3	0	0	0
2931	cimetidine	Cc1c([nH]cn1)CSCC/N=C(\NC)/NC#N	141.5	2654	http://precedings.nature.com/documents/4243/version/3	ONSChallenge Solubility Data	1.964	0.896	0.29	1.95	1.956	-123	organic solid	20120126	11.95300438	31.97207184	-0.399888758	0.368867751	3.908822541	10.00955012	0.5	0.859	252.3407153	0	7	1.79	4	6	12	17	3	33	5	5	0.3213	0.10323369	70.103	0	1	1	1	1	0	0	1	0	0	0	0
4081	5-Chloro-8-hydroxyquinoline	C1=CC2=C(C=CC(=C2N=C1)O)Cl	126.5	2715	http://dx.doi.org/10.1080/01496395.2014.928768	Michael H. Abraham and William E. Acree Jr. (2014) Descriptors for the Prediction of Partition Coefficients of 8-Hydroxyquinoline and its Derivatives. Separation Science and Technology. 49:14. 2135-2141	1.51	1.22	0	0.48	1.2254	6.477	this work	20140908	11.99853694	34.96937992	-0.358217484	0.129078632	5.288651506	9.794634198	0	2.341	179.6033133	0	0	2.12	NA	11	6	13	0	18	11	10	2.4133	5.82401689	46.4782	0	2	2	1	1	0	0	0	2	0	0	0
1903	dibenzothiophene	c1ccc2c(c1)c3ccccc3s2	98	2915	http://goo.gl/mouej	W.E. Acree Jr. Data Collection 2011	1.959	1.2	0	0.2	1.3791	7.588	heterocyclic sulfur-containing	20111213	11.99797261	31.97319807	-0.193422003	0.125811952	7.381359375	11.36124422	0	4.135	184.2584418	0	0	2.67	0	13	7	15	0	21	15	13	3.8916	15.14455056	57.6701	0	3	3	1	1	0	0	1	2	0	0	0
220	dibromomethane	BrCBr	-52.62	2916	http://goo.gl/mouej	W.E. Acree Jr. Data Collection 2011	0.71	0.69	0.11	0.07	0.5995	2.886	bromoalkane	20111213	11.99981917	78.91943323	-0.166165378	0.159215159	6.695198061	8.843647734	1	2.195	173.8336733	0	0	1.35	0	0	3	2	0	5	0	0	1.4959	2.23771681	22.0715	0	0	0	0	0	0	0	0	0	0	0	0
1452	2,6-dichlorobenzonitrile	N#Cc1c(Cl)cccc1Cl	144.12	2923	http://goo.gl/mouej	W.E. Acree Jr. Data Collection 2011	1.095	1.22	0	0.27	1.1159	5.573	aromatic nitrile	20111213	11.99855162	34.97015543	-0.25614004	0.156628544	4.629590659	9.63638695	0	2.989	172.0115519	0	0	1.9	NA	8	6	10	0	13	6	6	3.0377	9.22762129	41.4053	0	1	1	1	1	0	0	0	1	0	0	0
2019	diclofenac	c1ccc(c(c1)CC(=O)O)Nc2c(cccc2Cl)Cl	157	2925	http://goo.gl/mouej	W.E. Acree Jr. Data Collection 2011	1.81	1.85	0.55	0.77	2.025	11.025	drug	20111213	11.99851815	34.97015624	-0.331338909	0.263387333	4.07935847	11.1280245	0.071428571	3.905	296.1490391	0	4	2.45	NA	13	10	20	0	30	12	12	4.3481	18.90597361	75.4614	1	2	2	2	2	0	0	0	2	0	0	0
1906	p,p'-DDE	Clc2ccc(C(=C(/Cl)Cl)c1ccc(Cl)cc1)cc2	89	2927	http://goo.gl/mouej	W.E. Acree Jr. Data Collection 2011	1.8	1.4	0.06	0.14	2.0526	9.73	pesticide	20111213	11.85	34.97185512	-0.141636404	0.179455799	6.178326172	12.43788084	0	6.732	318.0255789	1	2	2.56	NA	14	11	19	0	26	12	12	5.9299	35.16371401	80.2157	0	2	2	2	2	0	0	0	2	0	0	0
843	DDT	Clc1ccc(cc1)C(c2ccc(Cl)cc2)C(Cl)(Cl)Cl	108.67	2928	http://goo.gl/mouej	W.E. Acree Jr. Data Collection 2011	1.805	1.76	0	0.16	2.218	10.02	haloaromatic	20111213	11.99851815	34.97297859	-0.14438922	0.30661923	6.197216797	13.36038224	0.142857143	6.648	354.4864572	1	3	2.45	NA	6	11	20	0	28	12	12	6.3311	40.08282721	85.3157	0	2	2	2	2	0	0	0	2	0	0	0
278	1,1,1-trifluoro-2-chloro-2-bromoethane	C(C(F)(F)F)(Cl)Br	-118	3441	http://goo.gl/mouej	W.E. Acree Jr. Data Collection 2011	0.102	0.39	0.13	0.05	0.7409	1.982	haloalkane	20090101	11.99890714	78.918518	-0.168223464	0.425978436	3.7445	8.807696411	1	3.156	197.3810878	0	1	1.13	2	0	4	6	0	8	0	0	2.5092	6.29608464	24.6331	0	0	0	0	0	0	0	0	0	0	0	0
2003	hydrochlorothiazide	O=S(=O)(c1c(Cl)cc2c(c1)S(=O)(=O)NCN2)N	271.25	3513	http://goo.gl/mouej	W.E. Acree Jr. Data Collection 2011	2.19	2.9	0.96	1.39	1.7323	10.761	drug	20111213	11.999	34.96885401	-0.27338389	0.265144562	7.268328125	12.80182285	0.142857143	-0.475	297.7415142	0	1	1.13	0	15	8	18	0	25	6	6	-0.2797	0.07823209	63.1096	0	2	1	1	1	0	0	0	2	0	0	0
2956	ibuprofen	O=C(O)C(c1ccc(cc1)CC(C)C)C	75.87	3544	http://precedings.nature.com/documents/4243/version/3	ONSChallenge Solubility Data	0.885	0.696	0.225	0.797	1.777	-123	organic solid	20120126	11.89	15.99592117	-0.331111383	0.266166407	4.235712079	9.270891006	0.461538462	3.641	206.2813101	0	4	2.67	NA	6	10	15	0	33	6	6	3.5821	12.83144041	60.7319	1	1	1	1	1	0	0	0	1	0	0	0
2196	lidocaine	O=C(Nc1c(cccc1C)C)CN(CC)CC	68.5	3548	http://goo.gl/mouej	W.E. Acree Jr. Data Collection 2011	1.1	1.47	0.06	1.24	2.0589	8.448	organic	20111213	11.89	15.99491916	-0.295250245	0.218490687	5.093037482	9.986539613	0.5	2.099	234.3378105	0	6	2.67	NA	9	10	17	1	39	6	6	2.8399	8.06503201	72.2978	0	1	1	1	1	0	0	0	1	0	0	0
4086	5,7-Diiodo-8-hydroxyquinoline	C1=CC2=C(C(=C(C=C2I)I)O)N=C1	210	3597	http://dx.doi.org/10.1080/01496395.2014.928768	Michael H. Abraham and William E. Acree Jr. (2014) Descriptors for the Prediction of Partition Coefficients of 8-Hydroxyquinoline and its Derivatives. Separation Science and Technology. 49:14. 2135-2141	2.58	1.36	0	0.62	1.6194	9.38	this work	20140908	11.85	126.9054732	-0.357289553	0.146838577	6.854838227	14.28375513	0	3.855	396.951381	0	0	2.01	NA	11	7	14	0	18	11	10	2.9053	8.44076809	66.4896	0	2	2	1	1	0	0	0	2	0	0	0
326	isofluorane	FC(F)(F)C(Cl)OC(F)F	48.5	3631	http://goo.gl/mouej	W.E. Acree Jr. Data Collection 2011	-0.236	0.56	0	0.08	0.8009	1.969	ether	20111213	11.99768663	34.96885318	-0.287999604	0.434693258	2.820951689	6.742753764	1	2.603	184.4924478	0	3	1.02	2	0	6	9	0	12	0	0	2.5341	6.42166281	23.0359	0	0	0	0	0	0	0	0	0	0	0	0
584	2-propanol	CC(C)O	-89.25	3644	http://goo.gl/mouej	W.E. Acree Jr. Data Collection 2011	0.212	0.36	0.33	0.56	0.59	1.764	alkanols	20111213	11.99654878	15.99794171	-0.418896895	0.07486602	3.945672571	5.604827833	1	0.384	60.09513865	0	0	1.68	3	0	3	3	0	12	0	0	0.3683	0.13564489	17.4275	0	0	0	0	0	0	0	0	0	0	0	0
2199	nisoldipine	O=C(OCC(C)C)C1=C(N/C(=C(/C(=O)OC)C1c2ccccc2[N+]([O-])=O)C)C	122.231	4343	http://goo.gl/mouej	W.E. Acree Jr. Data Collection 2011	1.71	2.43	0.32	1.54	2.92	-123	organic	20111213	11.89	15.99995092	-0.315637184	0.292397931	4.189977363	13.09688193	0.4	4.383	388.415132	0	8	2.78	NA	11	11	29	0	52	6	6	2.9582	8.75094724	105.9075	0	2	1	2	1	0	0	0	2	0	0	0
1995	5-ethyl-5-(2-pentyl)barbital	O=C1NC(=O)NC(=O)C1(C(C)CCC)CC	129.62	4575	http://goo.gl/mouej	W.E. Acree Jr. Data Collection 2011	1.03	1.17	0.62	1.19	1.7966	8.064	drug	20111213	11.89	15.99692597	-0.279885391	0.285278283	4.417419372	11.6213167	0.727272727	2.079	226.2726496	0	4	2.12	7	8	9	16	0	34	0	0	1.9089	3.64389921	58.0029	0	1	0	1	0	0	0	0	1	0	0	0
1566	4-phenylbutanoic acid	O=C(O)CCCc1ccccc1	50.75	4611	http://goo.gl/mouej	W.E. Acree Jr. Data Collection 2011	0.76	1.29	0.61	0.57	1.3544	6.204	aromatic carboxylic acid	20111213	11.85	15.99591968	-0.331565609	0.258902997	3.761818621	8.669137761	0.3	2.187	164.2014579	0	4	2.34	NA	6	9	12	0	24	6	6	2.3816	5.67201856	46.5676	1	1	1	1	1	0	0	0	1	0	0	0
3002	phloretin	O=C(c1c(O)cc(O)cc1O)CCc2ccc(O)cc2	159.111	4624	http://precedings.nature.com/documents/4243/version/3	ONSChallenge Solubility Data	2.46	1.356	0.074	1.277	1.997	-123	organic solid	20120126	11.85	15.99893354	-0.361600082	0.168228691	4.760949772	9.532523916	0.133333333	2.831	274.2692336	0	4	2.56	0	11	13	21	0	34	12	12	2.6556	7.05221136	72.5601	0	2	2	2	2	0	0	0	2	0	0	0
1925	prometryn	S(c1nc(nc(n1)NC(C)C)NC(C)C)C	119	4760	http://goo.gl/mouej	W.E. Acree Jr. Data Collection 2011	1.43	1.23	0.17	1.01	1.9425	8.964	pesticide	20111213	11.99846102	31.97267757	-0.254885997	0.207450437	5.924460937	10.30200756	0.7	2.244	241.3578343	0	5	1.9	3	8	9	16	0	35	6	6	3.1205	9.73752025	73.9861	0	1	1	1	1	0	0	0	1	0	0	0
1919	propazine	Clc1nc(nc(n1)NC(C)C)NC(C)C	213	4768	http://goo.gl/mouej	W.E. Acree Jr. Data Collection 2011	1.19	1.26	0.13	1.05	1.7605	8.263	pesticide	20111213	11.89	34.96885331	-0.2548658	0.26091446	5.86663966	8.917399983	0.666666667	2.124	229.7101287	0	4	1.79	3	8	9	15	0	31	6	6	2.9132	8.48673424	66.6322	0	1	1	1	1	0	0	0	1	0	0	0
2007	rofecoxib	O=C2OCC(=C2c1ccccc1)c3ccc(cc3)S(=O)(=O)C	157.321	4911	http://goo.gl/mouej	W.E. Acree Jr. Data Collection 2011	1.66	3.1	0	1.3	2.2374	-123	drug	20111213	11.99843866	31.97267789	-0.307041894	0.294592136	4.936354923	11.13193138	0.117647059	3.252	314.3573855	0	3	2.78	NA	20	12	24	0	36	12	12	2.8715	8.24551225	83.8311	0	3	2	3	2	0	0	1	2	0	0	0
1917	simazine	Clc1nc(nc(n1)NCC)NCC	227	5027	http://goo.gl/mouej	W.E. Acree Jr. Data Collection 2011	1.25	1.32	0.18	0.98	1.4787	7.322	pesticide	20111213	11.89	34.96885322	-0.257671421	0.260905934	5.225504182	8.524455378	0.571428571	1.204	201.6568939	0	4	1.57	2	8	9	13	0	25	6	6	2.1582	4.65782724	57.7958	0	1	1	1	1	0	0	0	1	0	0	0
1985	theobromine	Cn1cnc2c1c(=O)[nH]c(=O)n2C	354.75	5236	http://goo.gl/mouej	W.E. Acree Jr. Data Collection 2011	1.5	1.6	0.5	1.38	1.2223	7.078	drug	20111213	11.99351161	15.99592222	-0.273305474	0.287017969	4.648850149	9.24188743	0.285714286	0.85	180.1643	0	0	1.57	3	11	7	14	0	21	10	9	0.6163	0.37982569	44.5919	0	2	2	1	1	0	0	1	1	0	0	0
2022	trimethoprim	COc1cc(cc(c1OC)OC)Cc2cnc(nc2N)N	200.88	5376	http://goo.gl/mouej	W.E. Acree Jr. Data Collection 2011	1.891	2.5	0.21	1.69	2.1813	11.64	drug	20111213	11.99335583	15.99693132	-0.346889606	0.224028737	5.026643296	9.852953394	0.285714286	0.783	290.3182637	0	5	2.23	NA	9	12	22	0	39	12	12	1.5436	2.38270096	81.5094	0	2	2	2	2	0	0	0	2	0	0	0
1945	dexamethasone	O=C(CO)[C@]3(O)[C@]2(C[C@H](O)[C@]4(F)[C@@]/1(C(=C/C(=O)C=C1)CC[C@H]4[C@@H]2C[C@H]3C)C)C	262.5	5541	http://goo.gl/mouej	W.E. Acree Jr. Data Collection 2011	2.04	3.51	0.71	1.92	2.9132	-123	drug	20111213	11.89	18.99840806	-0.390033588	0.190340687	4.615757003	12.81560596	0.727272727	1.138	392.4618994	0	2	3.22	NA	6	13	31	0	57	0	0	1.6418	2.69550724	102.7925	0	4	0	1	0	0	0	1	3	0	0	0
2954	hydrocortisone	O=C4C=C2/[C@]([C@H]1[C@@H](O)C[C@@]3([C@@](O)(C(=O)CO)CC[C@H]3[C@@H]1CC2)C)(C)CC4	217.46	5551	http://precedings.nature.com/documents/4243/version/3	ONSChallenge Solubility Data	2.108	2.755	0.385	2.112	2.798	-123	organic solid	20120126	11.9	15.99894107	-0.392771407	0.206874165	4.537215467	12.62741131	0.80952381	0.553	362.4607011	0	2	3.22	NA	4	13	29	0	56	0	0	1.2169	1.48084561	97.6243	0	4	0	1	0	0	0	1	3	0	0	0
3007	prednisolone	O=C1C=C/[C@]4(/C(=C/1)CC[C@@H]2[C@@H]4[C@@H](O)C[C@@]3([C@@](O)(C(=O)CO)CC[C@@H]23)C)C	237.5	5552	http://precedings.nature.com/documents/4243/version/3	ONSChallenge Solubility Data	2.299	2.887	0	1.933	2.755	-123	organic solid	20120126	11.89	15.99894108	-0.392759837	0.19001841	4.537875479	12.79886341	0.714285714	1.021	360.4448196	0	2	3.22	NA	6	13	29	0	54	0	0	1.1937	1.42491969	98.7927	0	4	0	1	0	0	0	1	3	0	0	0
1947	aldosterone	O=C(CO)[C@@H]4[C@@]3(C=O)C[C@H](O)[C@@H]2[C@@]1(/C(=CC(=O)CC1)CC[C@H]2[C@@H]3CC4)C	166.5	5633	http://goo.gl/mouej	W.E. Acree Jr. Data Collection 2011	2.01	3.47	0.4	1.9	2.689	-123	drug	20111213	11.89	15.99894108	-0.39272402	0.162322313	4.48771414	12.62478065	0.761904762	0.257	360.4448196	0	3	3.22	NA	4	13	29	0	54	0	0	1.118	1.249924	97.0165	0	4	0	1	0	0	0	1	3	0	0	0
1982	estrone	O=C4[C@]3(CC[C@@H]2c1ccc(O)cc1CC[C@H]2[C@@H]3CC4)C	256.52	5660	http://goo.gl/mouej	W.E. Acree Jr. Data Collection 2011	1.73	2.05	0.5	1.08	2.1558	10.78	drug	20111213	11.89	15.9959237	-0.360734338	0.138958639	5.037269028	11.40307398	0.611111111	3.625	270.3667526	0	0	3.22	NA	7	11	23	0	42	6	6	3.7732	14.23703824	78.7956	0	4	1	1	1	0	0	1	3	0	0	0
793	dibenz[a,h]anthracene	c1ccc2c(c1)ccc3c2cc4ccc5ccccc5c4c3	268.67	5678	http://goo.gl/mouej	W.E. Acree Jr. Data Collection 2011	4	2.04	0	0.44	2.1924	12.96	PAH	20111213	11.85	12.15030464	-0.181891219	0.119798939	7.113085449	10.99746436	0	7.086	278.3473603	1	0	3.88	0	22	12	26	0	36	26	22	5.4636	29.85092496	91.8588	0	5	5	1	1	0	0	0	5	0	0	0
180	tetrachloromethane	ClC(Cl)(Cl)Cl	-22.99	5730	http://goo.gl/mouej	W.E. Acree Jr. Data Collection 2011	0.46	0.38	0	0	0.7391	2.823	chloroalk_ne	20111213	11.99947308	34.97200596	-0.118298807	0.399312894	6.917584922	10.43944042	1	2.864	153.8224862	0	0	1.13	0	0	3	4	0	5	0	0	3.5846	12.84935716	26.849	0	0	0	0	0	0	0	0	0	0	0	0
787	benz[a]anthracene	c1ccc2c(c1)ccc3c2cc4ccccc4c3	159	5739	http://goo.gl/mouej	W.E. Acree Jr. Data Collection 2011	2.992	1.7	0	0.33	1.823	10.291	PAH	20111213	11.85	12.15023662	-0.182218091	0.119459188	7.102841797	10.83254382	0	5.82	228.2885352	1	0	3.44	0	18	10	21	0	30	21	18	4.5552	20.74984704	75.4086	0	4	4	1	1	0	0	0	4	0	0	0
686	sucrose	C([C@@H]1[C@H]([C@@H]([C@H]([C@H](O1)O[C@]2([C@H]([C@@H]([C@H](O2)CO)O)O)CO)O)O)O)O	186.75	5768	http://goo.gl/mouej	W.E. Acree Jr. Data Collection 2011	2.32	2.6	2.19	2.81	2.2279	13.07	polyalcohol	20111213	11.99621888	16.00537255	-0.417792804	0.224508153	4.333975347	9.706979543	1	-3.277	342.2969815	2	5	1.57	6	0	11	24	0	45	0	0	-4.3105	18.58041025	68.7741	0	2	0	2	0	0	0	1	1	0	0	0
1957	testosterone propionate	O=C4C=C2/[C@]([C@H]1CC[C@@]3([C@@H](OC(=O)CC)CC[C@H]3[C@@H]1CC2)C)(C)CC4	135.471	5774	http://goo.gl/mouej	W.E. Acree Jr. Data Collection 2011	1.45	2.23	0	1.33	2.8211	-123	drug	20111213	11.9	15.99693126	-0.312035247	0.261223516	4.473677449	12.47902378	0.818181818	4.628	344.4885086	0	3	3.55	NA	4	14	28	0	57	0	0	4.3793	19.17826849	98.2829	0	4	0	1	0	0	0	1	3	0	0	0
2930	cholesterol	C[C@H](CCCC(C)C)[C@H]1CC[C@@H]2[C@@]1(CC[C@H]3[C@H]2CC=C4[C@@]3(CC[C@@H](C4)O)C)C	148.6	5775	http://precedings.nature.com/documents/4243/version/3	ONSChallenge Solubility Data	1.34	1.499	0	1.864	3.494	-123	organic solid	20120126	11.89	15.99492144	-0.392219474	0.069474858	5.238749921	12.65034673	0.925925926	10.518	386.6545488	1	5	4.32	NA	2	16	31	0	74	0	0	7.3761	54.40685121	120.6157	0	4	0	1	0	0	0	1	3	0	0	0
1954	testosterone	O=C4C=C2/[C@]([C@H]1CC[C@@]3([C@@H](O)CC[C@H]3[C@@H]1CC2)C)(C)CC4	154.7	5791	http://goo.gl/mouej	W.E. Acree Jr. Data Collection 2011	1.54	2.59	0.32	1.19	2.3827	-123	drug	20111213	11.9	15.9959242	-0.392298753	0.206685638	4.809220277	12.44212049	0.842105263	3.635	288.425133	0	0	3.33	NA	4	11	24	0	49	0	0	3.3333	11.11088889	84.5045	0	4	0	1	0	0	0	1	3	0	0	0
2011	uridine	c1cn(c(=O)[nH]c1=O)[C@H]2[C@@H]([C@@H]([C@H](O2)CO)O)O	168	5807	http://goo.gl/mouej	W.E. Acree Jr. Data Collection 2011	1.767	1.19	0.54	2.26	1.5823	8.05	drug	20111213	11.99626868	16.00079345	-0.408495192	0.287776436	4.310701328	9.495544553	0.555555556	-1.421	244.2017481	0	2	1.57	5	8	10	18	0	29	6	6	-0.6721	0.45171841	52.2822	0	2	1	2	1	0	0	1	1	0	0	0
1715	2-phenylethanol	c1ccc(cc1)CCO	-27	5830	http://goo.gl/mouej	W.E. Acree Jr. Data Collection 2011	0.811	0.86	0.31	0.65	1.0569	4.628	aromatic alkanol	20111213	11.99629191	15.99794303	-0.421193052	0.073520336	4.10661516	8.247255633	0.25	1.369	122.1646996	0	2	2.23	NA	6	7	9	0	19	6	6	1.5467	2.39228089	37.6285	0	1	1	1	1	0	0	0	1	0	0	0
4037	Aniline	C1=CC=C(C=C1)N	-6.07	5889	http://dx.doi.org/10.1016/j.tca.2014.08.024	Mikhail A. Varfolomeeva. Ilnaz T. Rakipova. William E. Acree Jr.. Michela Brumfieldb. Michael H. Abrahamc.Examination of Hydrogen Bonding Interactions between Dissolved Solutes and Alkylbenzene Solvents Based on Abraham Model Correlations Derived From Measured Enthalpies of Solvation. Thermochimica Acta. 2014	0.955	0.96	0.26	0.41	0.816	3.934	organic	20140902	11.99355101	14.00909937	-0.337083278	0.047020037	5.400922254	7.339644432	0	1.205	93.12670386	0	0	2.01	0	7	5	7	0	14	6	6	1.0834	1.17375556	30.7584	0	1	1	1	1	0	0	0	1	0	0	0
1882	phenylurea	O=C(Nc1ccccc1)N	147	5915	http://goo.gl/mouej	W.E. Acree Jr. Data Collection 2011	1.11	1.33	0.79	0.79	1.0726	6.332	urea	20111213	11.99351185	15.99491741	-0.280084257	0.295519006	4.108043082	8.315130949	0	0.398	136.1514886	0	2	1.9	0	10	7	10	0	18	6	6	0.7404	0.54819216	37.8169	0	1	1	1	1	0	0	0	1	0	0	0
1944	cortexone	O=C4C=C2/[C@]([C@H]1CC[C@@]3([C@@H](C(=O)CO)CC[C@H]3[C@@H]1CC2)C)(C)CC4	141.75	5932	http://goo.gl/mouej	W.E. Acree Jr. Data Collection 2011	1.74	3.5	0.14	1.31	2.6802	-123	drug	20111213	11.9	15.9969305	-0.388400845	0.206753806	4.471052705	12.49507448	0.80952381	3.789	330.4618912	0	2	3.44	NA	4	13	27	0	54	0	0	3.1218	9.74563524	94.6328	0	4	0	1	0	0	0	1	3	0	0	0
362	hexanal	O=CCCCCC	-56	5949	http://goo.gl/mouej	W.E. Acree Jr. Data Collection 2011	0.146	0.65	0	0.45	0.97	3.37	aldehyde	20111213	11.89	15.99491614	-0.302860389	0.119737389	3.435200638	6.773408336	0.833333333	2.294	100.1591094	0	4	2.01	6	2	7	6	0	19	0	0	1.853	3.433609	30.1482	0	0	0	0	0	0	0	0	0	0	0	0
1991	barbituric acid	O=C1NC(=O)NC(=O)C1	248	5976	http://goo.gl/mouej	W.E. Acree Jr. Data Collection 2011	1.09	1.19	0.46	1.16	0.8103	4.586	drug	20111213	11.9	15.99692068	-0.280530709	0.285349335	4.11284136	6.784829286	0.25	-1.629	128.0863278	0	0	1.35	3	8	5	9	0	13	0	0	-1.0471	1.09641841	25.9748	0	1	0	1	0	0	0	0	1	0	0	0
2403	dimethylsulfone	O=S(=O)(C)C	109.33	5978	http://dx.doi.org/10.1021/ci049943w	Jes?s Jover; Ram?n Bosque; and Joaquim Sales. 2004. Determination of Abraham Solute Parameters from Molecular Structure. J. Chem. Inf. Comput. Sci. 44 (3)	0.59	1.7	0	0.76	0.5423	-123	organic	20040417	11.99865746	31.972677	-0.229516353	0.213789543	5.8435	7.735841751	1	0.09	94.13401116	0	0	1.35	0	3	3	4	0	11	0	0	-0.2206	0.04866436	20.035	0	0	0	0	0	0	0	0	0	0	0	0
189	hexachloroethane	ClC(Cl)(Cl)C(Cl)(Cl)Cl	187	5979	http://goo.gl/mouej	W.E. Acree Jr. Data Collection 2011	0.68	0.68	0	0	1.1248	4.718	chloroalk_ne	20111213	11.99870712	34.97395617	-0.136371354	0.357137434	8.035983758	12.67446586	1	3.882	236.7390973	0	1	1.02	2	0	4	7	0	8	0	0	3.3764	11.40007696	41.878	0	0	0	0	0	0	0	0	0	0	0	0
2013	ampicillin	O=C(O)[C@@H]2N3C(=O)[C@@H](NC(=O)[C@@H](c1ccccc1)N)[C@H]3SC2(C)C	204.25	6013	http://goo.gl/mouej	W.E. Acree Jr. Data Collection 2011	2.48	2.99	0.81	2.62	2.4969	13.86	drug	20111213	11.89	31.97207222	-0.330422402	0.278252812	4.781126306	12.10387389	0.4375	-1.732	349.406463	0	5	2.34	NA	6	13	26	1	43	6	6	0.477	0.227529	87.6542	1	3	1	2	1	0	1	1	1	0	0	0
1403	phenacyl bromide	O=C(c1ccccc1)CBr	49.83	6023	http://goo.gl/mouej	W.E. Acree Jr. Data Collection 2011	1.059	1.44	0	0.44	1.189	-123	aromatic ketone	20111213	11.99884416	78.91851804	-0.292189474	0.179357767	5.214089571	9.068883757	0.125	2.474	199.0444053	0	2	2.12	NA	8	7	10	0	17	6	6	2.4604	6.05356816	44.3477	0	1	1	1	1	0	0	0	1	0	0	0
1897	4-methylbenzenesulfonamide	O=S(=O)(c1ccc(cc1)C)N	138.5	6033	http://goo.gl/mouej	W.E. Acree Jr. Data Collection 2011	1.1	1.55	0.55	0.87	1.238	6.469	sulfonamide	20111213	11.999	31.97274484	-0.249617163	0.26315374	6.038275094	10.72206655	0.142857143	0.918	171.2182161	0	1	1.79	NA	10	7	11	0	20	6	6	1.0214	1.04325796	43.2571	0	1	1	1	1	0	0	0	1	0	0	0
589	1-pentanol	OCCCCC	-78.47	6040	http://goo.gl/mouej	W.E. Acree Jr. Data Collection 2011	0.219	0.42	0.37	0.48	0.8718	3.106	alkanols	20111213	11.89	15.99491589	-0.39571801	0.049840342	3.874403573	6.502135288	1	1.42	88.14837346	0	3	1.9	5	0	6	5	0	18	0	0	1.4269	2.03604361	26.7355	0	0	0	0	0	0	0	0	0	0	0	0
1990	digitoxin	O=C1OC/C(=C/1)[C@@H]2CC[C@@]8(O)[C@]2(C)CC[C@H]7[C@H]8CC[C@H]6[C@]7(C)CC[C@H](O[C@@H]5O[C@@H]([C@@H](O[C@@H]4O[C@@H]([C@@H](O[C@@H]3O[C@H](C)[C@@H](O)[C@@H](O)C3)[C@@H](O)C4)C)[C@@H](O)C5)C)C6	199.641	6045	http://goo.gl/mouej	W.E. Acree Jr. Data Collection 2011	3.46	5.56	1.67	4.35	5.694	28.94	drug	20111213	11.9	16.00704914	-0.390561315	0.286505994	4.252938055	12.83716938	0.926829268	3.415	764.9406441	2	7	4.54	NA	5	29	61	0	118	0	0	3.1013	9.61806169	191.7892	0	8	0	5	0	0	0	2	6	0	0	0
4079	2-Methyl-5,7-dichloro-8-hydroxyquinoline	CC1=NC2=C(C=C1)C(=CC(=C2O)Cl)Cl	114.5	6062	http://dx.doi.org/10.1080/01496395.2014.928768	Michael H. Abraham and William E. Acree Jr. (2014) Descriptors for the Prediction of Partition Coefficients of 8-Hydroxyquinoline and its Derivatives. Separation Science and Technology. 49:14. 2135-2141	1.56	1.1	0	0.54	1.4887	7.42	this work	20140908	11.99853173	34.97015579	-0.356604792	0.131049696	5.856239864	10.19633432	0.1	3.278	228.0749275	0	0	2.12	NA	11	7	15	0	21	11	10	3.3603	11.29161609	55.8745	0	2	2	1	1	0	0	0	2	0	0	0
1543	4-chlorobenzoic acid	O=C(O)c1ccc(Cl)cc1	241.75	6079	http://goo.gl/mouej	W.E. Acree Jr. Data Collection 2011	0.84	1.02	0.63	0.27	1.0541	4.947	aromatic carboxylic acid	20111213	11.85	34.96885309	-0.327722416	0.290646452	4.103463642	8.406106015	0	2.259	156.5666025	0	1	1.9	NA	9	7	10	0	15	6	6	2.0988	4.40496144	37.6212	1	1	1	1	1	0	0	0	1	0	0	0
219	bromomethane	BrC	-93.7	6083	http://goo.gl/mouej	W.E. Acree Jr. Data Collection 2011	0.4	0.43	0	0.1	0.4243	1.63	bromoalkane	20111213	11.99981918	78.91851792	-0.201366209	0.075408211	5.12435499	5.74514501	1	1.378	94.93808613	0	0	1.46	0	0	2	1	0	5	0	0	0.9911	0.98227921	14.2958	0	0	0	0	0	0	0	0	0	0	0	0
144	acetylene	C#C	-80.75	6086	http://goo.gl/mouej	W.E. Acree Jr. Data Collection 2011	0.19	0.47	0.12	0.05	0.3044	0.07	alkyne	20111213	11.69	12.31	-0.433050409	0.186949591	2.8285	3.4485	0	0.418	26.0373533	0	0	1.68	2	2	2	1	0	4	0	0	1.9754	3.90220516	8.566	0	0	0	0	0	0	0	0	0	0	0	0
496	methylamine	NC	-93.2	6089	http://goo.gl/mouej	W.E. Acree Jr. Data Collection 2011	0.25	0.35	0.16	0.58	0.3493	1.3	alkylamine	20111213	11.99397739	14.00909661	-0.367455385	0.015887445	3.458755759	3.751744241	1	-0.566	31.05714287	0	0	1.46	0	0	2	1	1	7	0	0	-0.6476	0.41938576	9.9188	0	0	0	0	0	0	0	0	0	0	0	0
29	propane	CCC	-187.75	6094	http://goo.gl/mouej	W.E. Acree Jr. Data Collection 2011	0	0	0	0	0.5313	1.05	alkane	20111213	11.89	12.11001818	-0.171994663	0.048131794	4.47952521	5.145691073	1	2.047	44.09573372	0	0	1.79	3	0	3	2	0	11	0	0	1.7402	3.02829604	15.6052	0	0	0	0	0	0	0	0	0	0	0	0
145	propyne	C#CC	-102.7	6095	http://goo.gl/mouej	W.E. Acree Jr. Data Collection 2011	0.183	0.25	0.12	0.14	0.4453	1.025	alkyne	20111213	11.89	12.11001818	-0.178480849	0.066027639	3.767246909	4.452903446	0.333333333	1.017	40.06397071	0	0	1.79	3	2	3	2	0	7	0	0	1.9249	3.70524001	14.0668	0	0	0	0	0	0	0	0	0	0	0	0
207	chloroethene	ClC=C	-153.7	6098	http://goo.gl/mouej	W.E. Acree Jr. Data Collection 2011	0.258	0.38	0	0.05	0.4698	1.404	chloroalk_ne	20111213	11.79	34.96885277	-0.243254314	0.191077425	4.784986839	5.900186369	0	1.549	62.49823163	0	0	1.57	2	2	3	2	0	6	0	0	1.002	1.004004	14.7774	0	0	0	0	0	0	0	0	0	0	0	0
475	acetonitrile	CC#N	-46.48	6102	http://goo.gl/mouej	W.E. Acree Jr. Data Collection 2011	0.237	0.9	0.07	0.32	0.4042	1.739	nitrile	20111213	11.95310586	14.04995375	-0.437787238	0.28664228	3.087472881	4.117300161	0.5	0.031	41.05199726	0	0	1.57	2	1	3	2	0	6	0	0	0.0446	0.00198916	11.623	0	0	0	0	0	0	0	0	0	0	0	0
75	cyclopropane	C1CC1	-127.37	6111	http://goo.gl/mouej	W.E. Acree Jr. Data Collection 2011	0.41	0.23	0	0	0.4227	1.314	cycloalkane	20111213	11.9	12.10002	-0.152797442	0.047222554	4.64	4.840019996	1	1.707	42.07985221	0	0	1.79	0	0	2	3	0	9	0	0	1.3686	1.87306596	13.803	0	1	0	1	0	1	0	0	0	0	0	0
225	2-bromopropane	BrC(C)C	-89	6118	http://goo.gl/mouej	W.E. Acree Jr. Data Collection 2011	0.332	0.35	0	0.14	0.7063	2.39	bromoalkane	20111213	11.89	78.91833714	-0.140177419	0.113426398	6.049066759	8.245524264	1	2.033	122.9913209	0	0	1.68	3	0	3	3	0	11	0	0	1.7174	2.94946276	23.462	0	0	0	0	0	0	0	0	0	0	0	0
246	2-iodopropane	IC(C)C	-90	6122	http://goo.gl/mouej	W.E. Acree Jr. Data Collection 2011	0.622	0.35	0	0.17	0.7895	2.9	iodoalkane	20111213	11.89	126.904473	-0.138201537	0.089601439	7.195878933	10.5336303	1	2.233	169.992266	0	0	1.68	3	0	3	3	0	11	0	0	2.2487	5.05665169	28.8091	0	0	0	0	0	0	0	0	0	0	0	0
2319	isopropyilamine	NC(C)C	-97.04	6123	http://dx.doi.org/10.1021/ci049943w	Jes?s Jover; Ram?n Bosque; and Joaquim Sales. 2004. Determination of Abraham Solute Parameters from Molecular Structure. J. Chem. Inf. Comput. Sci. 44 (3)	0.181	0.32	0.16	0.61	0.4376	-123	organic	20040417	11.89	14.00307556	-0.327772063	0.0872707	4.765992556	6.227221667	1	0.317	59.11037768	0	0	1.68	3	0	3	3	1	13	0	0	0.0787	0.00619369	19.085	0	0	0	0	0	0	0	0	0	0	0	0
291	1,1-difluoro-1-chloroethane	ClC(F)(F)C	-130.9	6148	http://goo.gl/mouej	W.E. Acree Jr. Data Collection 2011	-0.08	0.24	0.06	0.06	0.5482	1.081	haloalkane	20111213	11.89	34.96885289	-0.182851588	0.379297012	3.50075	5.656940156	1	2.195	100.4950381	0	0	1.35	2	0	3	4	0	8	0	0	1.6359	2.67616881	16.5477	0	0	0	0	0	0	0	0	0	0	0	0
38	2,2-dimethylbutane	CC(C)(C)CC	-99.75	6163	http://goo.gl/mouej	W.E. Acree Jr. Data Collection 2011	0	0	0	0	0.954	2.352	alkane	20111213	11.89	12.11007471	-0.168103185	0.052408594	5.433710171	8.270752582	1	3.73	86.17558593	0	1	2.12	4	0	4	5	0	20	0	0	2.6544	7.04583936	29.2299	0	0	0	0	0	0	0	0	0	0	0	0
2471	2,2-dimethyl-1-propanol	OCC(C)(C)C	52.17	6164	http://dx.doi.org/10.1021/ci049943w	Jes?s Jover; Ram?n Bosque; and Joaquim Sales. 2004. Determination of Abraham Solute Parameters from Molecular Structure. J. Chem. Inf. Comput. Sci. 44 (3)	0.22	0.36	0.37	0.53	0.6138	-123	organic	20040417	11.89	15.99491589	-0.395185904	0.075816688	4.267372386	7.883272297	1	0.974	88.14837346	0	1	1.9	3	0	4	5	0	18	0	0	1.1075	1.22655625	26.4036	0	0	0	0	0	0	0	0	0	0	0	0
295	1,2-difluorotetrachloroethane	ClC(Cl)(F)C(Cl)(Cl)F	26	6187	http://goo.gl/mouej	W.E. Acree Jr. Data Collection 2011	0.227	0.33	0	0.02	0.9154	3.03	haloalkane	20111213	11.99782584	34.97185353	-0.204981567	0.403673419	5.477270527	9.604260304	1	3.608	203.8300285	0	1	1.02	2	0	4	7	0	8	0	0	2.983	8.898289	32.2084	0	0	0	0	0	0	0	0	0	0	0	0
2377	chloropentafluoroethane	FC(F)(F)C(Cl)(F)F	-99.4	6190	http://dx.doi.org/10.1021/ci049943w	Jes?s Jover; Ram?n Bosque; and Joaquim Sales. 2004. Determination of Abraham Solute Parameters from Molecular Structure. J. Chem. Inf. Comput. Sci. 44 (3)	-0.36	-0.12	0	0	0.6013	-123	organic	20040417	11.99782577	34.96885308	-0.190694408	0.476578228	2.92075	5.512823156	1	3.197	154.4664255	0	1	1.02	2	0	4	7	0	8	0	0	2.3929	5.72597041	17.704	0	0	0	0	0	0	0	0	0	0	0	0
165	hexafluoroethane	FC(F)(F)C(F)(F)F	-100.35	6191	http://goo.gl/mouej	W.E. Acree Jr. Data Collection 2011	-0.69	-0.41	0	0	0.4966	-123	fluoroalkane	20111213	11.99782575	19.00380793	-0.18093456	0.506245598	2.398345624	3.471511463	1	3.06	138.0118911	0	1	1.02	2	0	4	7	0	8	0	0	2.1962	4.82329444	12.8692	0	0	0	0	0	0	0	0	0	0	0	0
2158	trional	O=S(=O)(C(CC)(C)S(=O)(=O)CC)CC	76	6193	http://goo.gl/mouej	W.E. Acree Jr. Data Collection 2011	0.32	1.15	0	1.24	1.7976	6.44	organic	20111213	11.89	31.9730723	-0.227399171	0.171950361	7.051014973	15.19500243	1	1.248	242.3586104	0	5	1.68	4	3	7	13	0	32	0	0	0.8275	0.68475625	56.7394	0	0	0	0	0	0	0	0	0	0	0	0
736	triethyl phosphate	O=P(OCC)(OCC)OCC	-56.2	6287	http://goo.gl/mouej	W.E. Acree Jr. Data Collection 2011	0	1	0	1.06	1.3934	4.75	trialkyl phosphate	20111213	11.89	30.97376221	-0.28466717	0.453874737	3.16093186	5.861885601	1	0.579	182.154908	0	6	1.57	2	5	7	10	0	26	0	0	0.6951	0.48316401	43.1495	0	0	0	0	0	0	0	0	0	0	0	0
2142	isophorone	O=C1C=C(/CC(C)(C)C1)C	-8.03	6296	http://goo.gl/mouej	W.E. Acree Jr. Data Collection 2011	0.511	0.89	0	0.56	1.2408	4.813	organic	20111213	11.89	15.99491689	-0.294356945	0.155945761	4.758809201	9.554005275	0.666666667	1.982	138.2071986	0	0	2.34	NA	4	5	10	0	24	0	0	2.0556	4.22549136	42.7215	0	1	0	1	0	0	0	0	1	0	0	0
227	1-bromo-2-methylpropane	BrCC(C)C	-118	6307	http://goo.gl/mouej	W.E. Acree Jr. Data Collection 2011	0.337	0.37	0	0.12	0.8472	2.96	bromoalkane	20111213	11.89	78.91833716	-0.157474039	0.06465625	5.899175056	8.240005141	1	2.391	137.0179383	0	1	1.79	3	0	4	4	0	14	0	0	2.1829	4.76505241	28.0398	0	0	0	0	0	0	0	0	0	0	0	0
4041	2-Methylpropan-1-ol	CC(C)CO	-108	6312	http://dx.doi.org/10.1016/j.tca.2014.08.024	Mikhail A. Varfolomeeva. Ilnaz T. Rakipova. William E. Acree Jr.. Michela Brumfieldb. Michael H. Abrahamc.Examination of Hydrogen Bonding Interactions between Dissolved Solutes and Alkylbenzene Solvents Based on Abraham Model Correlations Derived From Measured Enthalpies of Solvation. Thermochimica Acta. 2014	0.217	0.39	0.37	0.48	0.7309	2.413	organic	20140902	11.99646149	15.99794197	-0.421345168	0.071853976	3.945673112	6.6197529	1	0.579	74.12175605	0	1	1.79	3	0	4	4	0	15	0	0	0.8338	0.69522244	22.0053	0	0	0	0	0	0	0	0	0	0	0	0
360	2-methylpropanal	CC(C)C=O	-65.22	6313	http://goo.gl/mouej	W.E. Acree Jr. Data Collection 2011	0.144	0.62	0	0.45	0.688	2.12	aldehyde	20111213	11.98878797	16.00592415	-0.388848368	0.208525657	3.448105827	6.533502649	0.75	0.88	72.10587455	0	1	1.79	3	1	4	4	0	13	0	0	0.9469	0.89661961	20.9197	0	0	0	0	0	0	0	0	0	0	0	0
2271	alpha methylacrolein	O=CC(=C)C	-81	6314	http://dx.doi.org/10.1021/ci049943w	Jes?s Jover; Ram?n Bosque; and Joaquim Sales. 2004. Determination of Abraham Solute Parameters from Molecular Structure. J. Chem. Inf. Comput. Sci. 44 (3)	0.4	0.7	0	0.5	0.5159	-123	organic	20040417	11.89	15.99491564	-0.297775043	0.144872947	3.564872987	6.587045408	0.25	0.474	70.08999304	0	1	1.79	3	4	4	4	0	11	0	0	0.9615	0.92448225	20.7231	0	0	0	0	0	0	0	0	0	0	0	0
372	butanone	CCC(=O)C	-86.65	6321	http://goo.gl/mouej	W.E. Acree Jr. Data Collection 2011	0.166	0.7	0	0.51	0.6879	2.287	ketone	20111213	11.89	15.99491564	-0.299501627	0.190864822	3.800872342	5.916761187	0.75	0.438	72.10587455	0	1	1.79	4	1	4	4	0	13	0	0	0.4229	0.17884441	20.8217	0	0	0	0	0	0	0	0	0	0	0	0
185	1,1,2-trichloroethane	C(C(Cl)Cl)Cl	-36.2	6326	http://goo.gl/mouej	W.E. Acree Jr. Data Collection 2011	0.5	0.68	0.13	0.13	0.7576	3.29	chloroalk_ne	20111213	11.99870712	34.97105679	-0.209781664	0.178202124	5.588727947	8.759502165	1	2.158	133.4041068	0	1	1.35	2	0	4	4	0	8	0	0	1.9555	3.82398025	25.7097	0	0	0	0	0	0	0	0	0	0	0	0
4044	Methyl acetate	CC(=O)OC	-98	6335	http://dx.doi.org/10.1016/j.tca.2014.08.024	Mikhail A. Varfolomeeva. Ilnaz T. Rakipova. William E. Acree Jr.. Michela Brumfieldb. Michael H. Abrahamc.Examination of Hydrogen Bonding Interactions between Dissolved Solutes and Alkylbenzene Solvents Based on Abraham Model Correlations Derived From Measured Enthalpies of Solvation. Thermochimica Acta. 2014	0.142	0.64	0	0.45	0.6057	1.911	organic	20140902	11.99654872	15.99825767	-0.34978203	0.25807073	3.407371546	4.972760266	0.666666667	0.241	74.07866207	0	1	1.57	2	3	4	4	0	11	0	0	0.0211	0.00044521	17.4128	0	0	0	0	0	0	0	0	0	0	0	0
559	2-methylpropanoic acid	O=C(O)C(C)C	-46.25	6341	http://goo.gl/mouej	W.E. Acree Jr. Data Collection 2011	0.2	0.6	0.61	0.45	0.7466	2.693	alkanoic acid	20111213	11.89	15.99591665	-0.331346325	0.261450781	3.7217454	6.789018206	0.75	0.466	88.10527947	0	1	1.68	3	3	4	5	0	14	0	0	0.8995	0.80910025	21.8451	1	0	0	0	0	0	0	0	0	0	0	0
186	1,1,2,2-tetrachloroethane	ClC(Cl)C(Cl)Cl	-43.45	6342	http://goo.gl/mouej	W.E. Acree Jr. Data Collection 2011	0.6	0.76	0.16	0.12	0.88	3.803	chloroalk_ne	20111213	11.99870712	34.97200613	-0.173516399	0.23259262	6.567985974	9.741581728	1	2.576	167.8491036	0	1	1.24	2	0	4	5	0	8	0	0	2.3992	5.75616064	30.7638	0	0	0	0	0	0	0	0	0	0	0	0
2111	bisphenol a	CC(C)(c1ccc(cc1)O)c2ccc(cc2)O	154.5	6371	http://goo.gl/mouej	W.E. Acree Jr. Data Collection 2011	1.607	1.56	0.99	0.91	1.8643	9.603	organic	20111213	11.99618639	15.99826257	-0.386818616	0.098518595	4.845668725	11.49819297	0.2	4.522	228.2869004	0	2	2.89	NA	7	11	18	0	33	12	12	3.7278	13.89649284	68.2071	0	2	2	2	2	0	0	0	2	0	0	0
3450	alpha-pinene	CC1=CCC2CC1C2(C)C	-59.58	6402	http://dx.doi.org/10.1016/j.chroma.2012.02.043	T. Karunasekara. C.F. Poole. Determination of Descriptors for Fragrance Compounds by Gas Chromatography and Liquid-Liquid Partitioning Journal of Chromatography A (2012)	0.441	0.19	0	0.225	1.2574	4.348	fragrance	20120217	11.89	12.11015511	-0.153423378	0.069300431	6.577301475	9.816076602	0.8	4.177	136.234411	0	0	2.56	NA	2	5	11	0	26	0	0	2.8728	8.25297984	44.7223	0	3	0	1	0	0	1	0	2	0	0	0
1707	naphthalene-1,5-diol	Oc1cccc2c1cccc2O	150.001	6492	http://goo.gl/mouej	W.E. Acree Jr. Data Collection 2011	1.8	1.62	0.93	0.63	1.2028	7.453	naphthol derivatives	20111213	11.99624948	15.99826052	-0.38579515	0.105897147	5.274673538	9.219636194	0	2.476	160.1696949	0	0	2.34	0	12	6	13	0	20	11	10	2.2036	4.85585296	45.8964	0	2	2	1	1	0	0	0	2	0	0	0
2852	2-ethylanthraquinone	O=C2c1c(cccc1)C(=O)c3c2ccc(c3)CC	109.17	6514	http://precedings.nature.com/documents/4243/version/3	ONSChallenge Solubility Data	1.837	1.737	0	0.705	1.811	-123	organic solid	20120126	11.89	15.99592269	-0.2886053	0.195422667	5.548853357	10.27567322	0.125	4.009	236.2658732	0	1	3	NA	16	10	20	0	30	12	12	3.7508	14.06850064	70.7932	0	3	3	1	1	0	0	0	3	0	0	0
4125	dinonyl phthalate	CCCCCCCCCOC(=O)C1=CC=CC=C1C(=O)OCCCCCCCCC	-300	6529	http://dx.doi.org/10.1016/j.chemosphere.2014.08.035	Michael H. Abraham and William E. Acree Jr. (2015). Physicochemical and biochemical properties for the dialkyl phthalates. Chemosphere. Volume 119, January 2015, Pages 871?880	0.632	1.31	0	1.04	3.6832	14.08	this work	20140918	11.89	15.99794085	-0.312769047	0.295192116	4.954024719	9.666306382	0.692307692	10.284	418.6102647	2	20	3.88	NA	12	24	30	0	72	6	6	8.7602	76.74110404	122.8694	0	1	1	1	1	0	0	0	1	0	0	0
1588	1-naphthoic acid	c1ccc2c(c1)cccc2C(=O)O	161.33	6586	http://goo.gl/mouej	W.E. Acree Jr. Data Collection 2011	1.46	1.2	0.65	0.46	1.3007	-123	aromatic carboxylic acid	20111213	11.99623307	15.99826093	-0.34666702	0.310234424	4.370135042	9.692633612	0	2.903	172.1804308	0	1	2.45	NA	13	7	14	0	21	11	10	2.3428	5.48871184	49.2666	1	2	2	1	1	0	0	0	2	0	0	0
1514	1-nitronaphthalene	[O-][N+](=O)c2cccc1ccccc12	59.83	6588	http://goo.gl/mouej	W.E. Acree Jr. Data Collection 2011	1.6	1.59	0	0.29	1.26	7.056	aromatic nitro	20111213	11.85	15.99592068	-0.127694342	0.23523871	3.921377896	9.498701252	0	3.18	173.1684573	0	1	2.23	0	13	7	14	0	20	11	10	2.6328	6.93163584	49.8329	0	2	2	1	1	0	0	0	2	0	0	0
2927	carbazole	c1ccc2c(c1)c3ccccc3[nH]2	244.9	6593	http://precedings.nature.com/documents/4243/version/3	ONSChallenge Solubility Data	2.253	1.578	0.487	0.549	1.315	-123	organic solid	20120126	11.98839569	14.01425074	-0.32192409	0.092239948	6.99253125	9.752080246	0	3.531	167.2070008	0	0	2.67	0	13	7	15	0	22	15	13	3.3233	11.04432289	53.4722	0	3	3	1	1	0	0	1	2	0	0	0
2135	1-naphthalene acetamide	O=C(N)Cc2cccc1ccccc12	180.5	6600	http://goo.gl/mouej	W.E. Acree Jr. Data Collection 2011	1.72	1.72	0.45	0.95	1.4827	-123	organic	20111213	11.85	15.99491816	-0.281065079	0.201485423	4.355690855	10.06757654	0.083333333	1.987	185.2222872	0	2	2.56	NA	10	8	15	0	25	11	10	1.7754	3.15204516	55.638	0	2	2	1	1	0	0	0	2	0	0	0
2133	2-N-phenylcarboxamidophenol	O=C(c1ccccc1O)Nc2ccccc2	136.75	6610	http://goo.gl/mouej	W.E. Acree Jr. Data Collection 2011	1.77	1.74	0.48	0.65	1.6393	-123	organic	20111213	11.85	15.9959222	-0.359669891	0.237894128	5.199934853	9.231183907	0	3.016	213.232428	0	3	2.56	NA	16	10	17	0	27	12	12	2.3473	5.50981729	61.007	0	2	2	2	2	0	0	0	2	0	0	0
2146	phthalide	O=C1OCc2ccccc12	74.5	6621	http://goo.gl/mouej	W.E. Acree Jr. Data Collection 2011	0.95	1.84	0	0.45	0.964	5.39	organic	20111213	11.85	15.99591867	-0.307027838	0.29391894	4.259965434	8.447440598	0.125	1.646	134.1323416	0	0	2.12	NA	9	6	11	0	16	6	6	1.4389	2.07043321	36.1401	0	2	1	1	1	0	0	1	1	0	0	0
1636	2,6-dichlorophenol	Clc1cccc(Cl)c1O	67.07	6633	http://goo.gl/mouej	W.E. Acree Jr. Data Collection 2011	0.9	0.9	0.38	0.24	1.0199	-123	phenol derivative	20111213	11.99635525	34.96985331	-0.380369769	0.145929434	5.568281541	8.924639849	0	2.86	163.0014585	0	0	1.79	0	7	5	9	0	13	6	6	2.8914	8.36019396	37.3617	0	1	1	1	1	0	0	0	1	0	0	0
684	xylitol	O[C@H](CO)[C@H](O)[C@@H](O)CO	99	6646	http://goo.gl/mouej	W.E. Acree Jr. Data Collection 2011	1.04	1.77	0.54	1.43	1.1066	6.087	polyalcohol	20111213	11.99640043	15.99998724	-0.417766102	0.111401161	4.088074157	7.560758311	1	-3.224	152.1459932	0	4	1.46	5	0	7	9	0	22	0	0	-2.4295	5.90247025	32.4411	0	0	0	0	0	0	0	0	0	0	0	0
1547	2-iodobenzoic acid	O=C(O)c1ccccc1I	162.38	6675	http://goo.gl/mouej	W.E. Acree Jr. Data Collection 2011	1.31	1.27	0.74	0.46	1.1899	6.364	aromatic carboxylic acid	20111213	11.99891116	126.9045784	-0.327695437	0.291676434	4.717714182	12.47768266	0	2.705	248.0181379	0	1	1.9	NA	9	6	10	0	15	6	6	2.0126	4.05055876	45.2245	1	1	1	1	1	0	0	0	1	0	0	0
1582	5-bromosalicylic acid	Brc1cc(C(=O)O)c(O)cc1	168	6706	http://goo.gl/mouej	W.E. Acree Jr. Data Collection 2011	1.497	1.07	0.62	0.43	1.1654	6.346	aromatic carboxylic acid	20111213	11.85	78.91833725	-0.359635408	0.293286651	4.295712939	9.841730417	0	2.458	217.0165978	0	1	1.79	NA	10	6	11	0	16	6	6	1.9154	3.66875716	42.1333	1	1	1	1	1	0	0	0	1	0	0	0
796	1-methylnaphthalene	c1cccc2cccc(c12)C	-10.1	6736	http://goo.gl/mouej	W.E. Acree Jr. Data Collection 2011	1.337	0.94	0	0.22	1.2263	5.802	alkylnaphthalene	20111213	11.89	12.11017617	-0.150953213	0.069245376	6.418717935	9.494508638	0.090909091	3.725	142.1975024	0	0	2.67	NA	10	6	12	0	21	11	10	3.2246	10.39804516	47.5494	0	2	2	1	1	0	0	0	2	0	0	0
866	1-chloronaphthalene	c1ccc2c(c1)cccc2Cl	-13	6737	http://goo.gl/mouej	W.E. Acree Jr. Data Collection 2011	1.417	1	0	0.14	1.2078	5.856	polychlorinated naphthalene	20111213	11.99853173	34.96937986	-0.176818979	0.127507325	6.537703224	9.843758821	0	3.91	162.6158818	0	0	2.45	0	10	6	12	0	18	11	10	3.4028	11.57904784	47.313	0	2	2	1	1	0	0	0	2	0	0	0
741	toluene-2,6-diisocyanate	O=C=Nc1cccc(N=C=O)c1C	17.1	6773	http://goo.gl/mouej	W.E. Acree Jr. Data Collection 2011	1.09	1.36	0	0.45	1.2841	6.05	isocyanate	20111213	11.89	15.99592118	-0.261425973	0.33841566	3.397546875	9.014742956	0.111111111	4.776	174.1564839	0	2	2.01	NA	12	9	13	0	19	6	6	2.0368	4.14855424	45.2148	0	1	1	1	1	0	0	0	1	0	0	0
1453	1,2-dicyanobenzene	N#Cc1ccccc1C#N	140	6775	http://goo.gl/mouej	W.E. Acree Jr. Data Collection 2011	0.874	1.96	0	0.41	1.0258	5.595	aromatic nitrile	20111213	11.95302754	14.04998537	-0.422871302	0.320441727	4.272135462	8.399884237	0	1.468	128.1310566	0	0	2.12	NA	10	6	10	0	14	6	6	1.5878	2.52110884	37.5334	0	1	1	1	1	0	0	0	1	0	0	0
92	bicyclohexyl	C1CC(CCC1)C2CCCCC2	4	6827	http://goo.gl/mouej	W.E. Acree Jr. Data Collection 2011	0.531	0.33	0	0.07	1.5822	5.922	cycloalkane	20111213	11.9	12.10021925	-0.143946263	0.056612951	6.956296875	9.788479559	1	6.366	166.3035273	1	1	2.78	0	0	8	13	0	34	0	0	4.694	22.033636	53.305	0	2	0	2	0	0	0	0	2	0	0	0
2918	biphenyl	c1cc(ccc1)c2ccccc2	69.64	6828	http://precedings.nature.com/documents/4243/version/3	ONSChallenge Solubility Data	1.127	0.858	0	0.189	1.324	-123	organic solid	20120126	11.85	12.1501417	-0.187042024	0.115252951	6.636898438	9.413782975	0	3.962	154.2082383	0	1	2.78	0	12	8	13	0	22	12	12	3.3484	11.21178256	51.1942	0	2	2	2	2	0	0	0	2	0	0	0
3037	xanthene	O2c1ccccc1Cc3c2cccc3	100.8	6840	http://precedings.nature.com/documents/4243/version/3	ONSChallenge Solubility Data	1.508	1.111	0	0.426	1.415	-123	organic solid	20120126	11.85	15.9949179	-0.30934697	0.117577777	6.875429688	9.184412233	0.076923077	3.236	182.2183791	0	0	2.78	0	13	8	16	0	24	12	12	3.5348	12.49481104	55.978	0	3	2	1	2	0	0	0	3	0	0	0
2857	2-naphthoic acid	O=C(O)c2ccc1c(cccc1)c2	184.75	6856	http://precedings.nature.com/documents/4243/version/3	ONSChallenge Solubility Data	1.719	-5.567	5.348	2.145	1.301	-123	organic solid	20120126	11.85	15.99592018	-0.327731819	0.290673883	4.20623654	9.279199839	0	2.903	172.1804308	0	1	2.45	NA	13	8	14	0	21	11	10	2.3428	5.48871184	49.2666	1	2	2	1	1	0	0	0	2	0	0	0
1386	propiophenone	CCC(=O)c1ccccc1	18.4	6881	http://goo.gl/mouej	W.E. Acree Jr. Data Collection 2011	0.804	1.026	0	0.51	1.1548	-123	aromatic ketone	20111213	11.85	15.9949169	-0.293731446	0.162404391	4.750213836	8.623762489	0.222222222	2.152	134.1754355	0	2	2.34	NA	8	7	10	0	20	6	6	2.2368	5.00327424	41.0877	0	1	1	1	1	0	0	0	1	0	0	0
3008	propylparaben	O=C(OCCC)c1ccc(O)cc1	96.6	6907	http://precedings.nature.com/documents/4243/version/3	ONSChallenge Solubility Data	0.902	1.452	0.59	0.452	1.413	-123	organic solid	20120126	11.85	15.9969222	-0.360452778	0.293257002	4.607188431	8.527242505	0.3	2.333	180.2008628	0	4	2.23	NA	10	10	13	0	25	6	6	2.2905	5.24639025	48.5518	0	1	1	1	1	0	0	0	1	0	0	0
1637	3,4-dichlorophenol	Clc1ccc(O)cc1Cl	67	6988	http://goo.gl/mouej	W.E. Acree Jr. Data Collection 2011	1.02	1.24	0.93	0	1.0199	-123	phenol derivative	20111213	11.99856245	34.97015535	-0.360352092	0.144284666	4.960934176	9.299243489	0	2.86	163.0014585	0	0	1.79	0	7	6	9	0	13	6	6	2.8914	8.36019396	37.3617	0	1	1	1	1	0	0	0	1	0	0	0
758	1,2,4,5-tetramethylbenzene	c1c(c(cc(c1C)C)C)C	79.43	6999	http://goo.gl/mouej	W.E. Acree Jr. Data Collection 2011	0.739	0.6	0	0.19	1.28	5.029	alkylbenzene	20111213	11.89	12.11015511	-0.153431754	0.066858297	6.312699899	8.607294594	0.4	3.77	134.2185295	0	0	2.56	NA	6	6	10	0	24	6	6	3.7748	14.24911504	46.2228	0	1	1	1	1	0	0	0	1	0	0	0
194	1,2,3-trichloropropane	ClCC(Cl)CCl	-14.57	7013	http://goo.gl/mouej	W.E. Acree Jr. Data Collection 2011	0.547	0.65	0.03	0.31	0.8985	3.582	chloroalk_ne	20111213	11.99863545	34.97105692	-0.213589753	0.114917286	5.658611558	9.039002805	1	2.379	147.4307242	0	2	1.46	3	0	5	5	0	11	0	0	2.2057	4.86511249	29.6691	0	0	0	0	0	0	0	0	0	0	0	0
659	3-chloropropan-1,2-diol	ClCC(O)CO	-40	7018	http://goo.gl/mouej	W.E. Acree Jr. Data Collection 2011	0.536	0.83	0.65	0.74	0.7711	3.52	alkanediol	20111213	11.99654871	34.96885292	-0.417796854	0.09756665	3.993626782	6.811011063	1	-0.406	110.5395404	0	2	1.46	3	0	5	5	0	13	0	0	-0.2035	0.04141225	23.5671	0	0	0	0	0	0	0	0	0	0	0	0
406	ethylene carbonate	C1COC(=O)O1	39.5	7030	http://goo.gl/mouej	W.E. Acree Jr. Data Collection 2011	0.381	1.25	0	0.58	0.5558	2.67	carbonate	20111213	11.99702073	15.99829894	-0.315095669	0.405865462	3.231496989	5.120801625	0.666666667	0.202	88.06218549	0	0	1.46	2	4	4	6	0	10	0	0	0.4829	0.23319241	17.0674	0	1	0	1	0	0	0	1	0	0	0	0
1583	5-nitrosalicylic acid	O=C(O)c1cc(ccc1O)[N+]([O-])=O	230.75	7042	http://goo.gl/mouej	W.E. Acree Jr. Data Collection 2011	1.33	1.23	0.82	0.47	1.1646	6.305	aromatic carboxylic acid	20111213	11.999	16.01706918	-0.359639954	0.293321498	3.691969141	8.433633692	0	1.552	183.1185829	0	2	1.57	NA	13	7	13	0	18	6	6	1.0614	1.12656996	41.8352	1	1	1	1	1	0	0	0	1	0	0	0
457	ethyl isobutanoate	O=C(OCC)C(C)C	-88.1	7065	http://goo.gl/mouej	W.E. Acree Jr. Data Collection 2011	0.034	0.55	0	0.47	1.0284	3.072	ester	20111213	11.89	15.99591765	-0.315728775	0.264047998	4.193307406	7.259440999	0.833333333	1.21	116.1585143	0	3	1.9	3	3	6	7	0	20	0	0	1.4993	2.24790049	31.3622	0	0	0	0	0	0	0	0	0	0	0	0
458	isobutyl isobutanoate	O=C(OCC(C)C)C(C)C	-80.57	7073	http://goo.gl/mouej	W.E. Acree Jr. Data Collection 2011	0	0.5	0	0.47	1.3102	3.885	ester	20111213	11.89	15.99591866	-0.315188016	0.26407278	4.350495003	7.416326936	0.875	1.865	144.2117491	0	4	2.12	3	3	7	9	0	26	0	0	2.3423	5.48636929	40.3582	0	0	0	0	0	0	0	0	0	0	0	0
1872	butyl methacrylate	O=C(OCCCC)C(=C)C	-66.67	7076	http://goo.gl/mouej	W.E. Acree Jr. Data Collection 2011	0.149	0.57	0	0.45	1.268	-123	methacrylate	20111213	11.89	15.99591866	-0.312098552	0.288316395	4.401572522	7.42117898	0.625	2.064	142.1958676	0	5	2.12	4	5	8	9	0	24	0	0	2.4938	6.21903844	40.2908	0	0	0	0	0	0	0	0	0	0	0	0
2495	2-ethylbutyraldehyde	O=CC(CC)CC	-82.689	7081	http://dx.doi.org/10.1021/ci049943w	Jes?s Jover; Ram?n Bosque; and Joaquim Sales. 2004. Determination of Abraham Solute Parameters from Molecular Structure. J. Chem. Inf. Comput. Sci. 44 (3)	0.143	0.62	0	0.45	0.7117	-123	organic	20040417	11.89	15.99491614	-0.302551813	0.122791094	3.788872316	7.791003619	0.833333333	2.018	100.1591094	0	3	2.01	5	2	5	6	0	19	0	0	1.8593	3.45699649	30.1217	0	0	0	0	0	0	0	0	0	0	0	0
753	isopropylbenzene	CC(C)c1ccccc1	-96	7128	http://goo.gl/mouej	W.E. Acree Jr. Data Collection 2011	0.602	0.49	0	0.16	1.139	4.084	alkylbenzene	20111213	11.85	12.15009716	-0.201710392	0.098690713	6.07534375	8.776026304	0.333333333	3.427	120.1919121	0	1	2.45	NA	6	6	9	0	21	6	6	3.0242	9.14578564	40.2488	0	1	1	1	1	0	0	0	1	0	0	0
1714	1-phenylethanol	CC(c1ccccc1)O	16.67	7131	http://goo.gl/mouej	W.E. Acree Jr. Data Collection 2011	0.823	0.819	0.351	0.648	1.0569	4.428	aromatic alkanol	20111213	11.99629191	15.99794303	-0.412824389	0.101527172	4.897683495	8.364880599	0.25	1.737	122.1646996	0	1	2.23	NA	6	6	9	0	19	6	6	1.603	2.569609	37.2921	0	1	1	1	1	0	0	0	1	0	0	0
1385	acetophenone	CC(=O)c1ccccc1	19.73	7132	http://goo.gl/mouej	W.E. Acree Jr. Data Collection 2011	0.818	1.01	0	0.48	1.0139	4.501	aromatic ketone	20111213	11.85	15.99491665	-0.294027609	0.15961117	4.435840236	8.312158351	0.125	1.899	120.1488181	0	1	2.23	NA	8	6	9	0	17	6	6	1.5699	2.46458601	36.4608	0	1	1	1	1	0	0	0	1	0	0	0
1499	nitrobenzene	c1ccc(cc1)[N+](=O)[O-]	5.67	7138	http://goo.gl/mouej	W.E. Acree Jr. Data Collection 2011	0.871	1.11	0	0.28	0.8906	4.557	aromatic nitro	20111213	11.999	16.00115119	-0.178328265	0.126539623	3.593582075	7.448382661	0	1.914	123.1096322	0	1	1.79	0	9	6	9	0	14	6	6	1.7244	2.97355536	33.3827	0	1	1	1	1	0	0	0	1	0	0	0
2866	3-methylbenzoic acid	O=C(O)c1cc(ccc1)C	109.92	7140	http://precedings.nature.com/documents/4243/version/3	ONSChallenge Solubility Data	0.936	0.914	0.535	0.415	1.073	-123	organic solid	20120126	11.89	15.99591866	-0.327722391	0.290647354	4.120932224	8.211510018	0.125	2.074	136.1482231	0	1	2.12	NA	9	6	10	0	18	6	6	1.9206	3.68870436	37.8576	1	1	1	1	1	0	0	0	1	0	0	0
2508	methyl-3,4,5-trihydroxybenzoate	O=C(OC)c1cc(O)c(O)c(O)c1	231.25	7150	http://dx.doi.org/10.1021/ci049943w	Jes?s Jover; Ram?n Bosque; and Joaquim Sales. 2004. Determination of Abraham Solute Parameters from Molecular Structure. J. Chem. Inf. Comput. Sci. 44 (3)	1.29	1.5	1.35	0.9	1.0767	-123	organic	20040417	11.85	15.99892474	-0.358670503	0.293178734	4.430220902	8.530804642	0.125	1.33	184.1464378	0	2	1.79	NA	12	8	13	0	21	6	6	0.8832	0.78004224	42.6678	0	1	1	1	1	0	0	0	1	0	0	0
1557	3,5-dinitrobenzoic acid	O=[N+]([O-])c1cc(cc([N+]([O-])=O)c1)C(=O)O	205.67	7155	http://goo.gl/mouej	W.E. Acree Jr. Data Collection 2011	1.25	1.63	0.7	0.59	1.2801	6.984	aromatic carboxylic acid	20111213	11.99631989	16.00079059	-0.346697888	0.309802238	3.771265625	8.499637927	0	1.421	212.1167503	0	3	1.35	NA	15	7	15	0	19	6	6	1.2232	1.49621824	47.4658	1	1	1	1	1	0	0	0	1	0	0	0
1423	methyl 3-methylbenzoate	O=C(OC)c1cc(ccc1)C	30.951	7157	http://goo.gl/mouej	W.E. Acree Jr. Data Collection 2011	0.754	0.88	0	0.47	1.214	-123	aromatic ester	20111213	11.89	15.99591916	-0.31517285	0.292989142	4.435303496	8.525882799	0.222222222	2.395	150.1748405	0	2	2.23	NA	9	7	11	0	21	6	6	2.1716	4.71584656	42.6267	0	1	1	1	1	0	0	0	1	0	0	0
768	1,3-diisopropylbenzene	c1ccc(cc1C(C)C)C(C)C	-63.03	7170	http://goo.gl/mouej	W.E. Acree Jr. Data Collection 2011	0.605	0.46	0	0.2	1.5618	5.17	alkylbenzene	20111213	11.89	12.11019763	-0.151635906	0.071654363	6.228058449	9.388139657	0.5	4.832	162.2717643	0	2	2.78	NA	6	7	12	0	30	6	6	4.2184	17.79489856	54.4396	0	1	1	1	1	0	0	0	1	0	0	0
771	4-isopropyltoluene	c1cc(ccc1C(C)C)C	-68.18	7183	http://goo.gl/mouej	W.E. Acree Jr. Data Collection 2011	0.607	0.49	0	0.19	1.28	4.59	alkylbenzene	20111213	11.89	12.11015511	-0.155199322	0.065208904	5.91898241	8.915569609	0.4	3.864	134.2185295	0	1	2.56	NA	6	7	10	0	24	6	6	3.5104	12.32290816	45.29	0	1	1	1	1	0	0	0	1	0	0	0
1585	terephthalic acid	c1cc(ccc1C(=O)O)C(=O)O	300	7208	http://goo.gl/mouej	W.E. Acree Jr. Data Collection 2011	1.1	1.21	1.03	0.56	1.147	6.2	aromatic carboxylic acid	20111213	11.99629186	15.99928583	-0.34673159	0.309702963	4.093023438	8.104861206	0	1.252	166.1311514	0	2	1.9	NA	12	8	12	0	18	6	6	1.0388	1.07910544	39.5748	2	1	1	1	1	0	0	0	1	0	0	0
748	ethylbenzene	CCc1ccccc1	-94.95	7219	http://goo.gl/mouej	W.E. Acree Jr. Data Collection 2011	0.613	0.51	0	0.15	0.9982	3.778	alkylbenzene	20111213	11.85	12.15008271	-0.203198289	0.097083738	5.447589124	8.15291271	0.25	2.923	106.1652947	0	1	2.34	NA	6	6	8	0	18	6	6	2.7724	7.68620176	35.7002	0	1	1	1	1	0	0	0	1	0	0	0
2338	styrene	C=Cc1ccccc1	-31	7220	http://dx.doi.org/10.1021/ci049943w	Jes?s Jover; Ram?n Bosque; and Joaquim Sales. 2004. Determination of Abraham Solute Parameters from Molecular Structure. J. Chem. Inf. Comput. Sci. 44 (3)	0.849	0.65	0	0.16	0.7832	-123	organic	20040417	11.85	12.15008271	-0.190795161	0.110676443	5.479089174	8.319830065	0	2.959	104.1494132	0	1	2.34	NA	8	6	8	0	16	6	6	2.3817	5.67249489	35.7443	0	1	1	1	1	0	0	0	1	0	0	0
1764	4-vinylpyridine	C=Cc1ccncc1	-40.269	7221	http://goo.gl/mouej	W.E. Acree Jr. Data Collection 2011	0.826	0.94	0	0.58	0.9141	4.23	pyridine derivative	20111213	11.85	14.00307759	-0.263997979	0.120500655	5.458243859	8.234902461	0	1.707	105.1374398	0	1	2.12	5	8	6	8	0	15	6	6	1.2311	1.51560721	33.5874	0	1	1	1	1	0	0	0	1	0	0	0
1496	benzylamine	c1ccc(cc1)CN	-12.5	7223	http://goo.gl/mouej	W.E. Acree Jr. Data Collection 2011	0.829	0.77	0.15	0.72	0.9571	4.385	phenylalkaneamine	20111213	11.993512	14.00909993	-0.358228541	0.050751506	5.079787018	8.045880605	0.142857143	1.144	107.1533213	0	1	2.12	NA	6	6	8	1	17	6	6	0.9359	0.87590881	34.5314	0	1	1	1	1	0	0	0	1	0	0	0
1760	4-cyanopyridine	N#Cc1ccncc1	77.67	7225	http://goo.gl/mouej	W.E. Acree Jr. Data Collection 2011	0.75	1.21	0	0.59	0.83	4.033	pyridine derivative	20111213	11.85	14.00408016	-0.264067535	0.17634233	4.119746939	7.6241462	0	0.493	104.1095848	0	0	1.9	5	8	6	8	0	12	6	6	0.5583	0.31169889	29.6388	0	1	1	1	1	0	0	0	1	0	0	0
1489	N-methylaniline	CNc1ccccc1	-57	7234	http://goo.gl/mouej	W.E. Acree Jr. Data Collection 2011	0.948	0.9	0.17	0.43	0.9571	4.478	aromatic amine	20111213	11.85	14.00307759	-0.291515156	0.138258793	5.280089347	7.987560263	0.142857143	1.668	107.1533213	0	1	2.12	0	7	6	8	0	17	6	6	1.6387	2.68533769	36.2518	0	1	1	1	1	0	0	0	1	0	0	0
1763	2-vinylpyridine	n1ccccc1C=C	-50	7240	http://goo.gl/mouej	W.E. Acree Jr. Data Collection 2011	0.847	0.85	0	0.6	0.9141	4.18	pyridine derivative	20111213	11.79	14.00307762	-0.281854341	0.141593346	5.366772105	7.964880538	0	1.374	105.1374398	0	1	2.12	7	8	6	8	0	15	6	6	1.6596	2.75427216	33.2154	0	1	1	1	1	0	0	0	1	0	0	0
1758	2-cyanopyridine	N#Cc1ncccc1	28	7241	http://goo.gl/mouej	W.E. Acree Jr. Data Collection 2011	0.734	1.35	0	0.54	0.83	4.263	pyridine derivative	20111213	11.85	14.00408016	-0.254691923	0.235983341	4.057215794	7.38502481	0	0.582	104.1095848	0	0	1.9	6	8	6	8	0	12	6	6	0.9868	0.97377424	29.2668	0	1	1	1	1	0	0	0	1	0	0	0
772	diphenylmethane	c1c(cccc1)Cc2ccccc2	41.17	7299	http://goo.gl/mouej	W.E. Acree Jr. Data Collection 2011	1.22	1.04	0	0.33	1.4651	6.313	alkylbenzene	20111213	11.85	12.15015697	-0.20085213	0.09968898	6.596824219	9.09475576	0.076923077	3.988	168.2348557	0	2	2.89	0	6	9	14	0	25	12	12	3.8046	14.47498116	55.7952	0	2	2	2	2	0	0	0	2	0	0	0
1367	diphenyl ether	O(c1ccccc1)c2ccccc2	27.45	7302	http://goo.gl/mouej	W.E. Acree Jr. Data Collection 2011	1.216	1.08	0	0.2	1.3829	6.287	aromatic ether	20111213	11.85	15.99491765	-0.309929511	0.186170728	6.498449219	8.313554251	0	3.503	170.2076432	0	2	2.67	0	13	9	14	0	23	12	12	3.3902	11.49345604	52.2988	0	2	2	2	2	0	0	0	2	0	0	0
1870	N-phenylurethane	O=C(OCC)Nc1ccccc1	53	7310	http://goo.gl/mouej	W.E. Acree Jr. Data Collection 2011	0.937	1.34	0.36	0.55	1.3133	6.26	urethane	20111213	11.85	15.99592018	-0.302886281	0.341719751	4.269853413	8.416551947	0.222222222	1.87	165.1894844	0	4	2.12	2	10	9	12	0	23	6	6	1.9424	3.77291776	45.5118	0	1	1	1	1	0	0	0	1	0	0	0
139	cyclopentadiene	C1C=CC=C1	-91.1	7330	http://goo.gl/mouej	W.E. Acree Jr. Data Collection 2011	0.417	0.35	0	0.12	0.6185	2.222	alkene	20111213	11.9	12.10006119	-0.153164539	0.056971118	6.292595739	6.570918927	0.2	2.074	66.10132401	0	0	2.01	0	4	3	5	0	11	0	0	1.3918	1.93710724	25.2382	0	1	0	1	0	0	0	1	0	0	0	0
4050	Tri-n-butylamine	CCCCN(CCCC)CCCC	-70	7340	http://dx.doi.org/10.1016/j.tca.2014.08.024	Mikhail A. Varfolomeeva. Ilnaz T. Rakipova. William E. Acree Jr.. Michela Brumfieldb. Michael H. Abrahamc.Examination of Hydrogen Bonding Interactions between Dissolved Solutes and Alkylbenzene Solvents Based on Abraham Model Correlations Derived From Measured Enthalpies of Solvation. Thermochimica Acta. 2014	0.051	0.15	0	0.79	1.8998	6.05	organic	20140902	11.89	14.00308008	-0.302877527	0.050345966	5.234679641	9.324443846	1	4.113	185.3499343	0	9	2.67	4	0	9	12	1	40	0	0	4.3062	18.54335844	61.6077	0	0	0	0	0	0	0	0	0	0	0	0
752	propylbenzene	c1ccccc1CCC	-99.62	7385	http://goo.gl/mouej	W.E. Acree Jr. Data Collection 2011	0.604	0.5	0	0.15	1.139	4.23	alkylbenzene	20111213	11.89	12.11013444	-0.168641169	0.051888939	5.278810036	8.444005777	0.333333333	3.492	120.1919121	0	2	2.45	NA	6	7	9	0	21	6	6	3.2286	10.42385796	40.3012	0	1	1	1	1	0	0	0	1	0	0	0
1561	4-methoxyphenylacetic acid	O=C(O)Cc1ccc(OC)cc1	87	7406	http://goo.gl/mouej	W.E. Acree Jr. Data Collection 2011	0.88	1.21	0.56	0.73	1.2722	-123	aromatic carboxylic acid	20111213	11.85	15.99692145	-0.348743468	0.263301577	3.899216083	8.489384312	0.222222222	1.364	166.1742454	0	3	2.12	NA	7	9	12	0	22	6	6	1.4528	2.11062784	43.8288	1	1	1	1	1	0	0	0	1	0	0	0
1865	methylurethane	O=C(OCC)NC	30.461	7466	http://goo.gl/mouej	W.E. Acree Jr. Data Collection 2011	0.263	0.82	0.24	0.61	0.8464	3.3	urethane	20111213	11.99365683	15.99591769	-0.303138332	0.337052965	3.795183255	5.748400495	0.75	0.304	103.1199234	0	3	1.57	2	4	6	6	0	16	0	0	0.3658	0.13380964	25.7342	0	0	0	0	0	0	0	0	0	0	0	0
405	diethyl carbonate	O=C(OCC)OCC	-43	7478	http://goo.gl/mouej	W.E. Acree Jr. Data Collection 2011	0.06	0.58	0	0.53	0.9462	3.412	carbonate	20111213	11.89	15.99691842	-0.293624516	0.405698681	3.642620322	5.45098588	0.8	1.258	118.1313018	0	4	1.68	2	4	7	7	0	18	0	0	1.3619	1.85477161	28.5324	0	0	0	0	0	0	0	0	0	0	0	0
2924	caprolactam	O=C1NCCCCC1	69.43	7480	http://precedings.nature.com/documents/4243/version/3	ONSChallenge Solubility Data	0.369	0.83	0.252	0.782	0.961	-123	organic solid	20120126	11.9	15.99491664	-0.281119826	0.244489552	4.297497302	7.02993062	0.833333333	0.404	113.1578718	0	0	1.9	6	3	5	8	0	19	0	0	0.5416	0.29333056	31.4595	0	1	0	1	0	0	0	0	0	1	0	0
858	1-chloro-4-bromobenzene	Clc1ccc(Br)cc1	66.67	7518	http://goo.gl/mouej	W.E. Acree Jr. Data Collection 2011	0.995	0.83	0	0	1.0138	4.917	haloaromatic	20111213	11.85	78.91833721	-0.140936738	0.178084533	6.080746515	9.600879683	0	3.442	191.4526439	0	0	1.9	0	6	6	8	0	12	6	6	3.2428	10.51575184	38.4856	0	1	1	1	1	0	0	0	1	0	0	0
624	2-ethyl-4-methyl-1-pentanol	OCC(CC)CC(C)C	-45.759	7533	http://goo.gl/mouej	W.E. Acree Jr. Data Collection 2011	0.2	0.36	0.37	0.48	1.2945	4.426	alkanols	20111213	11.89	15.99491664	-0.395446005	0.055982543	4.424558583	8.506006604	1	2.794	130.2282257	0	4	2.23	6	0	6	8	0	27	0	0	2.4542	6.02309764	40.3569	0	0	0	0	0	0	0	0	0	0	0	0
450	methyl heptanoate	O=C(OC)CCCCCC	-56	7538	http://goo.gl/mouej	W.E. Acree Jr. Data Collection 2011	0.079	0.6	0	0.45	1.3102	4.356	ester	20111213	11.89	15.99591866	-0.318992724	0.26121973	4.016470282	7.211437969	0.875	2.77	144.2117491	0	6	2.12	7	3	9	9	0	26	0	0	2.5128	6.31416384	40.4437	0	0	0	0	0	0	0	0	0	0	0	0
352	1,2-epoxybutane	O1C(CC)C1	-117.38	7546	http://goo.gl/mouej	W.E. Acree Jr. Data Collection 2011	0.222	0.56	0.03	0.35	0.6223	2.226	ether	20111213	11.99693555	15.99741702	-0.393849745	0.095293193	4.484810223	5.839277067	1	0.628	72.10587455	0	1	1.79	4	0	4	5	0	13	0	0	0.7703	0.59336209	19.9859	0	1	0	1	0	1	0	0	0	0	0	0
223	1,2-dibromoethane	BrCCBr	9.97	7551	http://goo.gl/mouej	W.E. Acree Jr. Data Collection 2011	0.747	0.76	0.1	0.17	0.7404	3.382	bromoalkane	20111213	11.99890714	78.91943326	-0.192232111	0.098271552	6.545286915	8.545247939	1	2.416	187.8602908	0	1	1.46	2	0	4	3	0	8	0	0	1.8008	3.24288064	26.6226	0	0	0	0	0	0	0	0	0	0	0	0
99	1-butene	CCC=C	-185.22	7556	http://goo.gl/mouej	W.E. Acree Jr. Data Collection 2011	0.1	0.08	0	0.07	0.629	1.529	alkene	20111213	11.79	12.21001914	-0.307078384	0.113097695	4.799472424	5.92451672	0.5	2.25	56.10646962	0	1	1.9	4	2	4	3	0	12	0	0	1.8057	3.26055249	20.2503	0	0	0	0	0	0	0	0	0	0	0	0
126	buta-1,3-diene	C=CC=C	-110.95	7557	http://goo.gl/mouej	W.E. Acree Jr. Data Collection 2011	0.32	0.23	0	0.1	0.5862	1.543	alkene	20111213	11.79	12.21001914	-0.294572411	0.126467089	4.887221717	5.997297399	0	1.956	54.09058811	0	1	1.9	4	4	4	3	0	10	0	0	1.415	2.002225	20.2944	0	0	0	0	0	0	0	0	0	0	0	0
366	propenal	C=CC=O	-87.17	7559	http://goo.gl/mouej	W.E. Acree Jr. Data Collection 2011	0.324	0.61	0	0.46	0.504	1.757	aldehyde	20111213	11.98884397	16.00592387	-0.382195266	0.22608806	3.213980507	5.307503849	0	0.293	56.06337563	0	1	1.68	3	4	4	3	0	8	0	0	0.5151	0.26532801	16.4411	0	0	0	0	0	0	0	0	0	0	0	0
498	propylamine	CCCN	-83	7564	http://goo.gl/mouej	W.E. Acree Jr. Data Collection 2011	0.225	0.35	0.16	0.61	0.6311	2.141	alkylamine	20111213	11.99373221	14.00909771	-0.363907447	0.026803029	4.441074218	5.672018058	1	0.215	59.11037768	0	1	1.68	3	0	4	3	1	13	0	0	0.2249	0.05058001	19.191	0	0	0	0	0	0	0	0	0	0	0	0
410	methyl formate	O=COC	-99.75	7577	http://goo.gl/mouej	W.E. Acree Jr. Data Collection 2011	0.192	0.68	0	0.38	0.4648	1.285	ester	20111213	11.99668798	15.99825726	-0.352092493	0.247900165	2.766622353	4.136502507	0.5	0.005	60.05204466	0	1	1.46	0	3	4	3	0	8	0	0	-0.0577	0.00332929	13.3408	0	0	0	0	0	0	0	0	0	0	0	0
2624	nitropropane	[O-][N+](=O)CCC	-108	7615	http://dx.doi.org/10.1021/ci049943w	Jes?s Jover; Ram?n Bosque; and Joaquim Sales. 2004. Determination of Abraham Solute Parameters from Molecular Structure. J. Chem. Inf. Comput. Sci. 44 (3)	0.242	0.95	0	0.31	0.555	-123	organic	20040417	11.89	15.99591716	-0.158596577	0.099249738	3.115800806	5.742367403	1	0.963	89.09330603	0	2	1.46	3	3	5	5	0	13	0	0	1.1638	1.35443044	21.8598	0	0	0	0	0	0	0	0	0	0	0	0
2258	vinyl acetate	CC(=O)OC=C	-96.55	7616	http://dx.doi.org/10.1021/ci049943w	Jes?s Jover; Ram?n Bosque; and Joaquim Sales. 2004. Determination of Abraham Solute Parameters from Molecular Structure. J. Chem. Inf. Comput. Sci. 44 (3)	0.223	0.64	0	0.43	0.5746	-123	organic	20040417	11.79	15.99591668	-0.286714364	0.262809545	3.606746746	5.540275113	0.25	0.694	86.08939797	0	2	1.68	2	5	5	5	0	12	0	0	0.1053	0.01108809	21.105	0	0	0	0	0	0	0	0	0	0	0	0
45	2,4-dimethylpentane	CC(C)CC(C)C	-120.63	7619	http://goo.gl/mouej	W.E. Acree Jr. Data Collection 2011	0	0	0	0	1.0949	2.809	alkane	20111213	11.89	12.11009426	-0.164615304	0.056093615	5.749051432	7.648782394	1	4.201	100.2022033	0	2	2.23	5	0	5	6	0	23	0	0	3.1562	9.96159844	33.9044	0	0	0	0	0	0	0	0	0	0	0	0
407	propylene carbonate	CC1COC(=O)O1	-50.93	7636	http://goo.gl/mouej	W.E. Acree Jr. Data Collection 2011	0.319	1.37	0	0.6	0.6967	3.088	carbonate	20111213	11.99693548	15.99829959	-0.311755746	0.406135466	3.388684466	6.359077895	0.75	0.662	102.0888029	0	0	1.57	3	4	5	7	0	13	0	0	0.8604	0.74028816	21.4856	0	1	0	1	0	0	0	1	0	0	0	0
750	1,3-dimethylbenzene	Cc1cccc(c1)C	-47.6	7641	http://goo.gl/mouej	W.E. Acree Jr. Data Collection 2011	0.623	0.52	0	0.16	0.9982	3.839	alkylbenzene	20111213	11.89	12.11011416	-0.155074301	0.065281332	5.918855801	7.821811793	0.25	2.896	106.1652947	0	0	2.34	NA	6	5	8	0	18	6	6	2.8024	7.85344576	36.1404	0	1	1	1	1	0	0	0	1	0	0	0
4053	Mesitylene	CC1=CC(=CC(=C1)C)C	-44.92	7659	http://dx.doi.org/10.1016/j.tca.2014.08.024	Mikhail A. Varfolomeeva. Ilnaz T. Rakipova. William E. Acree Jr.. Michela Brumfieldb. Michael H. Abrahamc.Examination of Hydrogen Bonding Interactions between Dissolved Solutes and Alkylbenzene Solvents Based on Abraham Model Correlations Derived From Measured Enthalpies of Solvation. Thermochimica Acta. 2014	0.649	0.52	0	0.19	1.1391	4.344	organic	20140902	11.89	12.11013444	-0.154940595	0.065427332	6.0764172	8.135950041	0.333333333	3.333	120.1919121	0	0	2.45	NA	6	5	9	0	21	6	6	3.2886	10.81488996	41.1816	0	1	1	1	1	0	0	0	1	0	0	0
2249	4-methyl-2-pentyl acetate	O=C(OC(C)CC(C)C)C	-64	7671	http://dx.doi.org/10.1021/ci049943w	Jes?s Jover; Ram?n Bosque; and Joaquim Sales. 2004. Determination of Abraham Solute Parameters from Molecular Structure. J. Chem. Inf. Comput. Sci. 44 (3)	0	0.54	0	0.47	0.9662	-123	organic	20040417	11.89	15.99591866	-0.312808236	0.301824299	3.878933572	7.878642698	0.875	2.559	144.2117491	0	4	2.12	5	3	7	9	0	26	0	0	1.9791	3.91683681	40.2528	0	0	0	0	0	0	0	0	0	0	0	0
235	bromocyclohexane	BrC1CCCCC1	-56.75	7672	http://goo.gl/mouej	W.E. Acree Jr. Data Collection 2011	0.615	0.54	0	0.16	0.7839	4.395	bromoalkane	20111213	11.9	78.91833719	-0.13962013	0.111913145	6.942862161	9.673150911	1	2.978	163.0552916	0	0	2.01	0	0	5	7	0	18	0	0	2.8494	8.11908036	35.3092	0	1	0	1	0	0	0	0	1	0	0	0
844	bromobenzene	c1ccc(cc1)Br	-30.9	7673	http://goo.gl/mouej	W.E. Acree Jr. Data Collection 2011	0.882	0.73	0	0.09	0.8914	4.041	haloaromatic	20111213	11.99885125	78.91851799	-0.157621365	0.110147266	6.632490581	9.361596846	0	2.82	157.0076471	0	0	2.01	0	6	5	7	0	12	6	6	2.5784	6.64814656	33.6808	0	1	1	1	1	0	0	0	1	0	0	0
1783	2-methylpyrazine	n1ccnc(c1)C	-29.5	7688	http://goo.gl/mouej	W.E. Acree Jr. Data Collection 2011	0.629	0.85	0	0.66	0.7751	3.333	pyrazine derivative	20111213	11.89	14.00407912	-0.260948512	0.134114683	5.509937633	7.00874879	0.2	-0.167	94.11473042	0	0	1.79	3	6	5	7	0	13	6	6	-0.1886	0.03556996	26.3357	0	1	1	1	1	0	0	0	1	0	0	0
560	pentanoic acid	O=C(O)CCCC	-33.94	7701	http://goo.gl/mouej	W.E. Acree Jr. Data Collection 2011	0.205	0.63	0.62	0.45	0.8875	3.227	alkanoic acid	20111213	11.89	15.99591715	-0.331549471	0.258872096	3.643151404	6.582638777	0.8	1.311	102.1318969	0	3	1.79	5	3	6	6	0	17	0	0	1.3494	1.82088036	26.4726	1	0	0	0	0	0	0	0	0	0	0	0
477	butyronitrile	CCCC#N	-111.97	7717	http://goo.gl/mouej	W.E. Acree Jr. Data Collection 2011	0.188	0.9	0	0.36	0.686	2.548	nitrile	20111213	11.95307769	14.04995502	-0.436739422	0.289300907	3.592370126	5.935263953	0.75	0.853	69.10523207	0	1	1.79	4	1	5	4	0	12	0	0	1.1677	1.36352329	20.8509	0	0	0	0	0	0	0	0	0	0	0	0
649	2-methoxyethanol	OCCOC	-85.04	7728	http://goo.gl/mouej	W.E. Acree Jr. Data Collection 2011	0.269	0.5	0.3	0.84	0.6487	2.49	alkanols	20111213	11.99654872	15.99825767	-0.408770312	0.070502231	3.599058494	5.204007169	1	-0.689	76.09454358	0	2	1.57	2	0	5	4	0	13	0	0	-0.4889	0.23902321	19.3048	0	0	0	0	0	0	0	0	0	0	0	0
342	ethyl vinyl ether	O(C=C)CC	-115.27	7732	http://goo.gl/mouej	W.E. Acree Jr. Data Collection 2011	0.158	0.36	0	0.27	0.6879	1.91	ether	20111213	11.89	15.99491564	-0.353927529	0.123617252	4.60254173	5.383643211	0.5	1.247	72.10587455	0	2	1.79	2	3	5	4	0	13	0	0	0.4835	0.23377225	21.4527	0	0	0	0	0	0	0	0	0	0	0	0
341	divinyl ether	O(C=C)C=C	-101	7733	http://goo.gl/mouej	W.E. Acree Jr. Data Collection 2011	0.259	0.39	0	0.13	0.6449	1.76	ether	20111213	11.79	15.99491565	-0.326367141	0.199059874	4.595129281	5.548024448	0	1.277	70.08999304	0	2	1.79	2	5	5	4	0	11	0	0	0.2189	0.04791721	20.3969	0	0	0	0	0	0	0	0	0	0	0	0
2331	furane	c1ccoc1	-85.4	7738	http://dx.doi.org/10.1021/ci049943w	Jes?s Jover; Ram?n Bosque; and Joaquim Sales. 2004. Determination of Abraham Solute Parameters from Molecular Structure. J. Chem. Inf. Comput. Sci. 44 (3)	0.369	0.53	0	0.13	0.4503	-123	organic	20040417	11.85	15.99491564	-0.325173008	0.160017024	4.9344879	5.55988894	0	0.709	68.07411153	0	0	1.79	4	5	3	5	0	9	5	5	0.9338	0.87198244	18.5714	0	1	1	1	1	0	0	1	0	0	0	0
417	isoamyl formate	O=COCCC(C)C	-93.25	7761	http://goo.gl/mouej	W.E. Acree Jr. Data Collection 2011	0.092	0.6	0	0.4	1.0284	3.306	ester	20111213	11.89	15.99591765	-0.318299085	0.248182422	3.080997186	7.313705832	0.833333333	1.863	116.1585143	0	4	1.9	4	3	7	7	0	20	0	0	1.5228	2.31891984	31.7626	0	0	0	0	0	0	0	0	0	0	0	0
238	1,4-dibromobutane	BrCCCCBr	-18.38	7765	http://goo.gl/mouej	W.E. Acree Jr. Data Collection 2011	0.733	0.8	0	0.27	1.0222	4.353	bromoalkane	20111213	11.99886529	78.91943332	-0.19618464	0.085458594	6.432809327	8.321362552	1	3.132	215.9135256	0	3	1.68	4	0	6	5	0	14	0	0	2.4432	5.96922624	36.1318	0	0	0	0	0	0	0	0	0	0	0	0
230	1-bromopentane	BrCCCCC	-92.67	7766	http://goo.gl/mouej	W.E. Acree Jr. Data Collection 2011	0.356	0.4	0	0.12	0.9881	3.611	bromoalkane	20111213	11.89	78.91833717	-0.170764034	0.049610393	5.155095202	8.082817371	1	3.232	151.0445557	0	3	1.9	5	0	6	5	0	17	0	0	2.776	7.706176	32.77	0	0	0	0	0	0	0	0	0	0	0	0
361	pentanal	O=CCCCC	-91.5	7772	http://goo.gl/mouej	W.E. Acree Jr. Data Collection 2011	0.163	0.65	0	0.45	0.829	2.77	aldehyde	20111213	11.89	15.99491589	-0.302856507	0.119730971	3.395903986	6.459009258	0.8	1.725	86.13249195	0	3	1.9	5	2	6	5	0	16	0	0	1.3968	1.95105024	25.5472	0	0	0	0	0	0	0	0	0	0	0	0
723	1-pentanethiol	SCCCCC	-75.9	7776	http://goo.gl/mouej	W.E. Acree Jr. Data Collection 2011	0.369	0.35	0	0.24	0.9766	3.624	alkanethiol	20111213	11.89	31.97207125	-0.178848486	0.049510698	5.148391729	7.976317893	1	2.801	104.2150535	0	3	1.9	5	0	6	5	0	18	0	0	2.3982	5.75136324	32.8625	0	0	0	0	0	0	0	0	0	0	0	0
412	propyl formate	O=COCCC	-92.95	7782	http://goo.gl/mouej	W.E. Acree Jr. Data Collection 2011	0.132	0.63	0	0.38	0.7466	2.433	ester	20111213	11.89	15.99591665	-0.318312786	0.24817534	3.002403653	5.726840057	0.75	0.786	88.10527947	0	3	1.68	3	3	6	5	0	14	0	0	0.8148	0.66389904	22.613	0	0	0	0	0	0	0	0	0	0	0	0
716	diethyl disulphide	S(SCC)CC	-101.75	7786	http://goo.gl/mouej	W.E. Acree Jr. Data Collection 2011	0.671	0.54	0	0.27	0.9972	4.036	dialkyl sulfide	20111213	11.89	31.9730714	-0.140754806	0.086406629	6.35512565	9.810880477	1	2.282	122.2545211	0	3	1.68	2	0	6	5	0	16	0	0	2.0834	4.34055556	36.4764	0	0	0	0	0	0	0	0	0	0	0	0
80	cyclohexane	C1CCCCC1	6.81	7787	http://goo.gl/mouej	W.E. Acree Jr. Data Collection 2011	0.31	0.1	0	0	0.8454	2.964	cycloalkane	20111213	11.9	12.1000824	-0.152797442	0.047284962	6.45375	6.653832404	1	3.414	84.15970443	0	0	2.12	0	0	4	6	0	18	0	0	2.7372	7.49226384	27.606	0	1	0	1	0	0	0	0	1	0	0	0
335	1,3,5-trioxane	O1COCOC1	60.6	7790	http://goo.gl/mouej	W.E. Acree Jr. Data Collection 2011	0.233	0.93	0	0.51	0.5988	2.239	ether	20111213	11.99702073	15.99829894	-0.348678195	0.172825392	4.549843038	4.825990717	1	-0.159	90.078067	0	0	1.46	0	0	4	6	0	12	0	0	-0.4458	0.19873764	17.559	0	1	0	1	0	0	0	0	1	0	0	0
4060	Piperidine	C1CCNCC1	-9	7791	http://dx.doi.org/10.1016/j.tca.2014.08.024	Mikhail A. Varfolomeeva. Ilnaz T. Rakipova. William E. Acree Jr.. Michela Brumfieldb. Michael H. Abrahamc.Examination of Hydrogen Bonding Interactions between Dissolved Solutes and Alkylbenzene Solvents Based on Abraham Model Correlations Derived From Measured Enthalpies of Solvation. Thermochimica Acta. 2014	0.422	0.46	0.1	0.69	0.8043	3.304	organic	20140902	11.9	14.00307655	-0.315985105	0.054651922	6.192731273	6.593146611	1	0.688	85.14773098	0	0	1.9	5	0	4	6	1	17	0	0	0.7014	0.49196196	26.8346	0	1	0	1	0	0	0	0	1	0	0	0
4061	Octan-2-one	CCCCCCC(=O)C	-17.67	7802	http://dx.doi.org/10.1016/j.tca.2014.08.024	Mikhail A. Varfolomeeva. Ilnaz T. Rakipova. William E. Acree Jr.. Michela Brumfieldb. Michael H. Abrahamc.Examination of Hydrogen Bonding Interactions between Dissolved Solutes and Alkylbenzene Solvents Based on Abraham Model Correlations Derived From Measured Enthalpies of Solvation. Thermochimica Acta. 2014	0.108	0.68	0	0.51	1.2515	4.257	organic	20140902	11.89	15.99491664	-0.299506431	0.191105574	4.095597609	7.250976597	0.875	2.714	128.2123442	0	5	2.23	8	1	8	8	0	25	0	0	2.2477	5.05215529	39.2257	0	0	0	0	0	0	0	0	0	0	0	0
565	heptanoic acid	O=C(O)CCCCCC	-7.62	7803	http://goo.gl/mouej	W.E. Acree Jr. Data Collection 2011	0.149	0.64	0.62	0.44	1.1693	4.183	alkanoic acid	20111213	11.89	15.99591816	-0.331556232	0.258878942	3.70209622	7.112340616	0.857142857	2.449	130.1851317	0	5	2.01	7	3	8	8	0	23	0	0	2.2618	5.11573924	35.6746	1	0	0	0	0	0	0	0	0	0	0	0
239	1,5-dibromopentane	BrCCCCCBr	-37.83	7809	http://goo.gl/mouej	W.E. Acree Jr. Data Collection 2011	0.723	0.8	0	0.27	1.1631	4.848	bromoalkane	20111213	11.99885689	78.91943335	-0.196194781	0.085437058	6.414058567	8.284052912	1	3.49	229.940143	0	4	1.79	5	0	7	6	0	17	0	0	2.8994	8.40652036	40.7328	0	0	0	0	0	0	0	0	0	0	0	0
231	1-bromohexane	BrCCCCCC	-84.9	7810	http://goo.gl/mouej	W.E. Acree Jr. Data Collection 2011	0.349	0.4	0	0.12	1.129	4.13	bromoalkane	20111213	11.89	78.91833719	-0.170785103	0.049610597	5.136273507	8.16141283	1	3.801	165.0711732	0	4	2.01	6	0	7	6	0	20	0	0	3.2322	10.44711684	37.371	0	0	0	0	0	0	0	0	0	0	0	0
595	1-hexanol	CCCCCCO	-48.15	7812	http://goo.gl/mouej	W.E. Acree Jr. Data Collection 2011	0.21	0.42	0.37	0.48	1.0127	3.61	alkanols	20111213	11.99635526	15.9979425	-0.42171644	0.069681619	3.906198159	6.816523603	1	1.989	102.1749909	0	4	2.01	6	0	7	6	0	21	0	0	1.8831	3.54606561	31.3365	0	0	0	0	0	0	0	0	0	0	0	0
724	1-hexanethiol	SCCCCCC	-80.67	7815	http://goo.gl/mouej	W.E. Acree Jr. Data Collection 2011	0.361	0.42	0	0.21	1.1175	4.133	alkanethiol	20111213	11.89	31.9720713	-0.17885598	0.049517923	5.132921158	8.054913673	1	3.37	118.2416709	0	4	2.01	6	0	7	6	0	21	0	0	2.8544	8.14759936	37.4635	0	0	0	0	0	0	0	0	0	0	0	0
306	di-n-propylether	O(CCC)CCC	-122	7823	http://goo.gl/mouej	W.E. Acree Jr. Data Collection 2011	0.008	0.25	0	0.45	1.0127	2.954	ether	20111213	11.89	15.99491614	-0.380655994	0.063589863	4.879172086	6.070104019	1	1.582	102.1749909	0	4	2.01	3	0	7	6	0	21	0	0	1.7955	3.22382025	31.5569	0	0	0	0	0	0	0	0	0	0	0	0
712	dipropyl sulphide	S(CCC)CCC	-102.5	7827	http://goo.gl/mouej	W.E. Acree Jr. Data Collection 2011	0.358	0.38	0	0.34	1.1175	4.01	dialkyl sulfide	20111213	11.89	31.9720713	-0.166103802	0.05471777	5.517557487	8.606075417	1	2.743	118.2416709	0	4	2.01	3	0	7	6	0	21	0	0	2.5402	6.45261604	37.7313	0	0	0	0	0	0	0	0	0	0	0	0
607	1-heptanol	OCCCCCCC	-34.24	7837	http://goo.gl/mouej	W.E. Acree Jr. Data Collection 2011	0.211	0.42	0.37	0.48	1.1536	4.115	alkanols	20111213	11.89	15.99491639	-0.395723689	0.049854718	3.93334838	7.072083165	1	2.558	116.2016083	0	5	2.12	7	0	8	7	0	24	0	0	2.3393	5.47232449	35.9375	0	0	0	0	0	0	0	0	0	0	0	0
53	nonane	CCCCCCCCC	-53.38	7849	http://goo.gl/mouej	W.E. Acree Jr. Data Collection 2011	0	0	0	0	1.3767	4.182	alkane	20111213	11.89	12.11013444	-0.170505158	0.049842857	5.107464722	7.327660031	1	5.461	128.2554381	1	6	2.45	9	0	9	8	0	29	0	0	4.4774	20.04711076	43.2112	0	0	0	0	0	0	0	0	0	0	0	0
511	di-n-butylamine	N(CCCC)CCCC	-61.5	7856	http://goo.gl/mouej	W.E. Acree Jr. Data Collection 2011	0.107	0.3	0.08	0.69	1.3356	4.349	alkylamine	20111213	11.89	14.00307807	-0.315996423	0.050295966	5.086367063	7.082577681	1	2.524	129.2434647	0	6	2.23	4	0	9	8	1	28	0	0	2.4416	5.96141056	42.4398	0	0	0	0	0	0	0	0	0	0	0	0
430	octyl acetate	O=C(OCCCCCCCC)C	-38.5	7872	http://goo.gl/mouej	W.E. Acree Jr. Data Collection 2011	0.029	0.6	0	0.45	1.592	5.27	ester	20111213	11.89	15.99591966	-0.315873967	0.301611923	3.719289353	7.357246737	0.9	3.867	172.2649839	0	8	2.34	8	3	11	11	0	32	0	0	3.1746	10.07808516	49.69	0	0	0	0	0	0	0	0	0	0	0	0
60	dodecane	C(CCCCCCCC)CCC	-9.76	7890	http://goo.gl/mouej	W.E. Acree Jr. Data Collection 2011	0	0	0	0	1.7994	5.696	alkane	20111213	11.89	12.11019763	-0.170505179	0.049911191	5.116124313	7.525212172	1	7.168	170.3352904	1	9	2.78	12	0	12	11	0	38	0	0	5.846	34.175716	57.0142	0	0	0	0	0	0	0	0	0	0	0	0
630	tridecan-1-ol	OCCCCCCCCCCCCC	33.25	7915	http://goo.gl/mouej	W.E. Acree Jr. Data Collection 2011	0.169	0.42	0.37	0.48	1.999	7.137	alkanols	20111213	11.89	15.9949179	-0.395740341	0.050028267	3.952688212	7.570943721	1	5.972	200.3613127	2	11	2.78	13	0	14	13	0	42	0	0	5.0765	25.77085225	63.5435	0	0	0	0	0	0	0	0	0	0	0	0
635	octadecan-1-ol	OCCCCCCCCCCCCCCCCCC	59.5	7928	http://goo.gl/mouej	W.E. Acree Jr. Data Collection 2011	0.145	0.42	0.37	0.48	2.7035	9.662	alkanols	20111213	11.89	15.99491916	-0.395753792	0.050191432	3.952984284	7.630778826	1	8.817	270.4943997	2	16	3.33	18	0	19	18	0	57	0	0	7.3575	54.13280625	86.5485	0	0	0	0	0	0	0	0	0	0	0	0
64	eicosane	C(CCCCCCCCCCCCCCCCC)CC	36.62	7929	http://goo.gl/mouej	W.E. Acree Jr. Data Collection 2011	0	0	0	0	2.927	9.731	alkane	20111213	11.89	12.1103855	-0.17050523	0.050116077	5.117354538	7.637546904	1	11.72	282.5482296	2	17	3.66	20	0	20	19	0	62	0	0	9.4956	90.16641936	93.8222	0	0	0	0	0	0	0	0	0	0	0	0
98	propene	CC=C	-185.09	7954	http://goo.gl/mouej	W.E. Acree Jr. Data Collection 2011	0.103	0.08	0	0.07	0.488	0.946	alkene	20111213	11.79	12.21000952	-0.308595293	0.111507076	4.466059776	5.222190813	0.333333333	1.786	42.07985221	0	0	1.79	3	2	3	2	0	9	0	0	1.3495	1.82115025	15.6493	0	0	0	0	0	0	0	0	0	0	0	0
100	2-methylprop-1-ene	CC(=C)C	-140.2	7957	http://goo.gl/mouej	W.E. Acree Jr. Data Collection 2011	0.12	0.08	0	0.08	0.6292	1.579	alkene	20111213	11.89	12.11003668	-0.175211978	0.048163253	5.170485502	6.438700976	0.5	1.848	56.10646962	0	0	1.9	3	2	3	3	0	12	0	0	1.7959	3.22525681	19.9313	0	0	0	0	0	0	0	0	0	0	0	0
680	pentaerythritol	OCC(CO)(CO)CO	259.62	7984	http://goo.gl/mouej	W.E. Acree Jr. Data Collection 2011	0.8	0.7	1.5	1.63	1.0479	5.227	polyalcohol	20111213	11.99640046	15.99928323	-0.420372965	0.081440793	4.437823184	8.583002998	1	-2.422	136.1465882	0	4	1.57	3	0	5	8	0	21	0	0	-2.1646	4.68549316	31.7277	0	0	0	0	0	0	0	0	0	0	0	0
2245	2-methylbutanoic acid	O=C(O)C(C)CC	-63.469	8012	http://dx.doi.org/10.1021/ci049943w	Jes?s Jover; Ram?n Bosque; and Joaquim Sales. 2004. Determination of Abraham Solute Parameters from Molecular Structure. J. Chem. Inf. Comput. Sci. 44 (3)	0.188	0.57	0.6	0.49	0.6725	-123	organic	20040417	11.89	15.99591715	-0.331341917	0.261715013	3.878932569	7.409503647	0.8	1.035	102.1318969	0	2	1.79	4	3	5	6	0	17	0	0	1.3557	1.83792249	26.4461	1	0	0	0	0	0	0	0	0	0	0	0
2939	diphenylacetic acid	O=C(O)C(c1ccccc1)c2ccccc2	146.75	8030	http://precedings.nature.com/documents/4243/version/3	ONSChallenge Solubility Data	1.51	1.332	0.179	0.843	1.68	-123	organic solid	20120126	11.85	15.99592169	-0.330847218	0.270892781	4.671086587	10.57813218	0.071428571	3.116	212.2444015	0	3	2.78	NA	6	9	17	0	28	12	12	2.9639	8.78470321	62.0351	1	2	2	2	2	0	0	0	2	0	0	0
3432	benzyl salicylate	O=C(OCc1ccccc1)c2ccccc2O	19	8060	http://dx.doi.org/10.1016/j.chroma.2012.02.043	T. Karunasekara. C.F. Poole. Determination of Descriptors for Fragrance Compounds by Gas Chromatography and Liquid-Liquid Partitioning Journal of Chromatography A (2012)	1.413	1.338	0.012	0.433	1.7391	8	fragrance	20120217	11.99619592	15.99870707	-0.385335751	0.296161091	4.810046133	8.841285762	0.071428571	3.691	228.2438064	0	4	2.67	NA	10	11	18	0	29	12	12	3.0015	9.00900225	63.8922	0	2	2	2	2	0	0	0	2	0	0	0
1634	2,4-dichlorophenol	Clc1cc(Cl)c(O)cc1	43.75	8140	http://goo.gl/mouej	W.E. Acree Jr. Data Collection 2011	0.96	0.82	0.54	0.17	1.0199	4.896	phenol derivative	20111213	11.85	34.96985331	-0.358385433	0.179801441	5.205433437	8.923637927	0	2.86	163.0014585	0	0	1.79	0	7	6	9	0	13	6	6	2.8914	8.36019396	37.3617	0	1	1	1	1	0	0	0	1	0	0	0
1555	3-nitrobenzoic acid	O=[N+]([O-])c1cc(C(=O)O)ccc1	141.75	8183	http://goo.gl/mouej	W.E. Acree Jr. Data Collection 2011	0.99	1.13	0.73	0.53	1.1059	5.535	aromatic carboxylic acid	20111213	11.85	15.99792372	-0.327728498	0.290738268	3.696937454	8.198385678	0	1.529	167.119178	0	2	1.68	NA	12	7	12	0	17	6	6	1.3288	1.76570944	40.1411	1	1	1	1	1	0	0	0	1	0	0	0
1394	4-methylacetophenone	Cc1ccc(cc1)C(=O)C	11	8186	http://goo.gl/mouej	W.E. Acree Jr. Data Collection 2011	0.842	1	0	0.52	1.1548	5.081	aromatic ketone	20111213	11.89	15.99491689	-0.294032249	0.215455678	4.475136879	8.447819993	0.222222222	2.336	134.1754355	0	1	2.34	NA	8	7	10	0	20	6	6	2.0561	4.22754721	41.502	0	1	1	1	1	0	0	0	1	0	0	0
4142	diallyl phthalate	C=CCOC(=O)C1=CC=CC=C1C(=O)OCC=C	-70	8242	http://dx.doi.org/10.1016/j.chemosphere.2014.08.035	Michael H. Abraham and William E. Acree Jr. (2015). Physicochemical and biochemical properties for the dialkyl phthalates. Chemosphere. Volume 119, January 2015, Pages 871?880	0.914	1.3	0	0.94	1.9064	8.09	this work	20140918	11.79	15.99792878	-0.308623115	0.295419037	4.89071875	9.581887458	0.142857143	3.124	246.2590928	0	8	2.56	NA	12	12	18	0	32	6	6	2.7744	7.69729536	67.4384	0	1	1	1	1	0	0	0	1	0	0	0
1704	2-nitroso-1-naphthol	O=Nc2ccc1ccccc1c2O	151.731	8273	http://goo.gl/mouej	W.E. Acree Jr. Data Collection 2011	1.434	1.26	0.44	0.58	1.2596	6.691	naphthol derivatives	20111213	11.99624945	15.99826134	-0.382207244	0.138219506	3.544301381	9.334260411	0	2.851	173.1684573	0	1	2.23	0	13	8	14	0	20	11	10	2.7174	7.38426276	49.7757	0	2	2	1	1	0	0	0	2	0	0	0
1407	benzil	c1ccc(cc1)C(=O)C(=O)c2ccccc2	94.86	8329	http://goo.gl/mouej	W.E. Acree Jr. Data Collection 2011	1.445	1.59	0	0.62	1.6374	7.611	aromatic ketone	20111213	11.85	15.99592169	-0.285046311	0.234095222	5.304390625	9.175531987	0	3.19	210.2285199	0	3	2.78	0	16	10	17	0	26	12	12	3.12	9.7344	62.0728	0	2	2	2	2	0	0	0	2	0	0	0
1701	2-naphthol	c1ccc2cc(ccc2c1)O	122.4	8341	http://goo.gl/mouej	W.E. Acree Jr. Data Collection 2011	1.52	1.08	0.61	0.4	1.1441	6.2	naphthol derivatives	20111213	11.99624949	15.99794356	-0.386740321	0.098960481	4.917047382	8.983397668	0	2.882	144.1702899	0	0	2.45	0	11	7	12	0	19	11	10	2.471	6.105841	44.2023	0	2	2	1	1	0	0	0	2	0	0	0
592	2-methylbutan-1-ol	OCC(C)CC	-68.069	8398	http://goo.gl/mouej	W.E. Acree Jr. Data Collection 2011	0.219	0.39	0.37	0.48	0.8718	3.011	alkanols	20111213	11.89	15.99491589	-0.395447634	0.052439572	4.110184673	7.24850365	1	1.148	88.14837346	0	2	1.9	4	0	5	5	0	18	0	0	1.29	1.6641	26.6063	0	0	0	0	0	0	0	0	0	0	0	0
2976	monuron	Clc1ccc(NC(=O)N(C)C)cc1	171.83	8470	http://precedings.nature.com/documents/4243/version/3	ONSChallenge Solubility Data	1.363	1.473	0.483	0.812	1.477	-123	organic solid	20120126	11.85	34.96885322	-0.261068848	0.278579541	4.767353745	8.87401195	0.222222222	1.68	198.6497203	0	3	2.01	0	10	9	13	0	24	6	6	1.8166	3.30003556	52.4151	0	1	1	1	1	0	0	0	1	0	0	0
2052	dodecamethylpentasiloxane	O([Si](O[Si](O[Si](O[Si](C)(C)C)(C)C)(C)C)(C)C)[Si](C)(C)C	-80	8521	http://goo.gl/mouej	W.E. Acree Jr. Data Collection 2011	-0.936	-0.191	0	0.721	3.263	5.78	organosilicon	20111213	11.99831428	27.98111536	-0.357197788	0.182658362	4.853356543	7.210247392	1	6.672	384.8392414	1	8	1.79	0	0	11	20	0	57	0	0	8.2052	67.32530704	74.8368	0	0	0	0	0	0	0	0	0	0	0	0
429	hexyl acetate	O=C(OCCCCCC)C	-80.3	8568	http://goo.gl/mouej	W.E. Acree Jr. Data Collection 2011	0.056	0.6	0	0.45	1.3102	4.29	ester	20111213	11.89	15.99591866	-0.315867036	0.301601995	3.711921678	7.072428257	0.875	2.729	144.2117491	0	6	2.12	6	3	9	9	0	26	0	0	2.2622	5.11754884	40.488	0	0	0	0	0	0	0	0	0	0	0	0
625	1-nonanol	CCCCCCCCCO	-5.6	8574	http://goo.gl/mouej	W.E. Acree Jr. Data Collection 2011	0.193	0.42	0.37	0.48	1.4354	5.12	alkanols	20111213	11.99626881	15.99794329	-0.421720793	0.069720744	3.940738165	7.357073555	1	3.696	144.2548431	0	7	2.34	9	0	10	9	0	30	0	0	3.2517	10.57355289	45.1395	0	0	0	0	0	0	0	0	0	0	0	0
506	decylamine	NCCCCCCCCCC	15.33	8576	http://goo.gl/mouej	W.E. Acree Jr. Data Collection 2011	0.182	0.35	0.16	0.61	1.6174	5.606	alkylamine	20111213	11.89	14.00307907	-0.330011128	0.049700939	4.763537387	7.474413605	1	4.198	157.2966995	0	8	2.45	10	0	11	10	1	34	0	0	3.4183	11.68477489	51.398	0	0	0	0	0	0	0	0	0	0	0	0
728	1-decanethiol	SCCCCCCCCCC	-26	8577	http://goo.gl/mouej	W.E. Acree Jr. Data Collection 2011	0.342	0.35	0	0.24	1.6811	6.318	alkanethiol	20111213	11.89	31.9720715	-0.17888483	0.049606731	5.118414093	8.128604044	1	5.646	174.3481405	1	8	2.45	10	0	11	10	0	33	0	0	4.6792	21.89491264	55.8675	0	0	0	0	0	0	0	0	0	0	0	0
789	benzo[b]fluoranthene	c1ccc2c(c1)cc-3c4c2cccc4-c5c3cccc5	166	8799	http://goo.gl/mouej	W.E. Acree Jr. Data Collection 2011	3.194	1.82	0	0.4	1.9536	11.632	PAH	20111213	11.85	12.15027013	-0.183091357	0.120360707	7.247996813	11.43198668	0	6.412	252.310007	1	0	3.66	0	20	9	24	0	32	22	20	4.8536	23.55743296	83.1728	0	5	5	1	1	0	0	1	4	0	0	0
2944	fluoranthene	c1ccc-2c(c1)-c3cccc4c3c2ccc4	107.77	8800	http://precedings.nature.com/documents/4243/version/3	ONSChallenge Solubility Data	3.127	1.665	0	0.301	1.585	-123	organic solid	20120126	11.85	12.15020408	-0.18650098	0.116005582	7.278453125	10.77639289	0	5.146	202.2511819	1	0	3.22	0	16	7	19	0	26	17	16	3.9452	15.56460304	66.7226	0	4	4	1	1	0	0	1	3	0	0	0
790	benzo[k]fluoranthene	c1ccc2cc-3c(cc2c1)-c4cccc5c4c3ccc5	216.5	8804	http://goo.gl/mouej	W.E. Acree Jr. Data Collection 2011	3.19	1.91	0	0.33	1.9536	11.607	PAH	20111213	11.85	12.15027013	-0.186501141	0.116073237	7.156988281	11.04435858	0	6.412	252.310007	1	0	3.66	0	20	9	24	0	32	22	20	4.8536	23.55743296	83.1728	0	5	5	1	1	0	0	1	4	0	0	0
2175	quinazoline	c1ccc2c(c1)cncn2	47.5	8855	http://goo.gl/mouej	W.E. Acree Jr. Data Collection 2011	1.35	1.2	0	0.68	1.0032	5.397	organic	20111213	11.98848879	14.014351	-0.296644572	0.134764012	6.20517374	8.532272211	0	1.084	130.1469381	0	0	2.12	NA	10	6	11	0	16	11	10	1.3882	1.92709924	38.8325	0	2	2	1	1	0	0	0	2	0	0	0
4076	Adamantane	C1C2CC3CC1CC(C2)C3	270.61	8883	http://dx.doi.org/10.1016/j.tca.2014.08.024	Mikhail A. Varfolomeeva. Ilnaz T. Rakipova. William E. Acree Jr.. Michela Brumfieldb. Michael H. Abrahamc.Examination of Hydrogen Bonding Interactions between Dissolved Solutes and Alkylbenzene Solvents Based on Abraham Model Correlations Derived From Measured Enthalpies of Solvation. Thermochimica Acta. 2014	0.76	0.57	0	0.04	1.1918	4.934	organic	20140902	11.9	12.10017173	-0.143577568	0.056721226	8.051167325	8.792581862	1	4.766	136.234411	0	0	2.56	0	0	5	12	0	26	0	0	3.0012	9.00720144	42.196	0	4	0	1	0	0	0	0	4	0	0	0
2656	1,2,4-triazole	c1[nH]ncn1	120	8900	http://dx.doi.org/10.1021/ci049943w	Jes?s Jover; Ram?n Bosque; and Joaquim Sales. 2004. Determination of Abraham Solute Parameters from Molecular Structure. J. Chem. Inf. Comput. Sci. 44 (3)	0.662	1.04	0.72	0.61	0.4307	-123	organic	20040417	11.98875311	14.01446623	-0.288963796	0.149835612	5.023283649	5.347748867	0	-0.065	69.06540368	0	0	1.35	0	5	3	5	0	8	5	5	-0.41	0.1681	18.9515	0	1	1	1	1	0	0	1	0	0	0	0
2605	pyridazine	c1ccnnc1	-8	8902	http://dx.doi.org/10.1021/ci049943w	Jes?s Jover; Ram?n Bosque; and Joaquim Sales. 2004. Determination of Abraham Solute Parameters from Molecular Structure. J. Chem. Inf. Comput. Sci. 44 (3)	0.67	0.85	0	0.81	0.5482	-123	organic	20040417	11.85	14.00407816	-0.159456377	0.161349636	5.381875	6.063519984	0	-0.06	80.08811302	0	0	1.68	4	6	4	6	0	10	6	6	0.212	0.044944	23.7644	0	1	1	1	1	0	0	0	1	0	0	0
1803	pyrimidine	c1cncnc1	21.33	8903	http://goo.gl/mouej	W.E. Acree Jr. Data Collection 2011	0.606	0.93	0	0.67	0.6342	2.837	pyrimidine derivative	20111213	11.85	14.00407816	-0.245279095	0.155171866	5.548625	6.02389539	0	-0.271	80.08811302	0	0	1.68	3	6	4	6	0	10	6	6	0.0513	0.00263169	22.7543	0	1	1	1	1	0	0	0	1	0	0	0
1782	pyrazine	c1cnccn1	54.33	8904	http://goo.gl/mouej	W.E. Acree Jr. Data Collection 2011	0.629	0.82	0	0.64	0.6342	2.875	pyrazine derivative	20111213	11.98863802	14.01434831	-0.322133298	0.10668782	5.528274104	5.84791562	0	-0.482	80.08811302	0	0	1.68	2	6	4	6	0	10	6	6	-0.4712	0.22202944	21.7442	0	1	1	1	1	0	0	0	1	0	0	0
82	cyclooctane	C1CCCCCCC1	13.93	8909	http://goo.gl/mouej	W.E. Acree Jr. Data Collection 2011	0.413	0.1	0	0	1.1272	4.329	cycloalkane	20111213	11.9	12.10012615	-0.152797442	0.047328706	6.997875	7.198001148	1	4.552	112.2129392	0	0	2.34	0	0	5	8	0	24	0	0	3.6496	13.31958016	36.808	0	0	0	1	0	0	0	0	0	0	0	0
1936	ephedrine	O[C@H](c1ccccc1)[C@@H](NC)C	34.67	8935	http://goo.gl/mouej	W.E. Acree Jr. Data Collection 2011	0.916	0.74	0.21	1.21	1.4385	6.15	drug	20111213	11.89	15.99491765	-0.386268021	0.111160547	5.412826095	9.108952178	0.4	1.388	165.2325784	0	3	2.34	NA	6	8	12	1	27	6	6	1.2345	1.52399025	49.6867	0	1	1	1	1	0	0	0	1	0	0	0
2179	hydrazine	NN	2	8960	http://goo.gl/mouej	W.E. Acree Jr. Data Collection 2011	0.514	1.21	0.39	0.71	0.3082	1.628	organic	20111213	13.893074	14.113074	-0.383635505	-0.163635505	3.231	3.451	0	-2.164	32.04516943	0	0	1.24	0	2	2	1	0	6	0	0	-1.191	1.418481	10.5682	0	0	0	0	0	0	0	0	0	0	0	0
862	1-chloro-4-fluorobenzene	Fc1ccc(Cl)cc1	-24.4	9228	http://goo.gl/mouej	W.E. Acree Jr. Data Collection 2011	0.598	0.68	0	0.06	0.8565	-123	haloaromatic	20111213	11.85	34.968853	-0.2063006	0.216586292	3.961435028	8.188004723	0	2.805	130.5475192	0	0	1.9	0	6	6	8	0	12	6	6	2.6999	7.28946001	31.0792	0	1	1	1	1	0	0	0	1	0	0	0
159	fluoroethane	FCC	-143.2	9243	http://goo.gl/mouej	W.E. Acree Jr. Data Collection 2011	0.05	0.35	0	0.1	0.4081	0.576	fluoroalkane	20111213	11.89	18.99840351	-0.25093014	0.151214125	2.569248509	3.913579396	1	1.261	48.05957878	0	0	1.57	2	0	3	2	0	8	0	0	0.9308	0.86638864	11.3172	0	0	0	0	0	0	0	0	0	0	0	0
283	1,1-difluoro-1,2,2-trichloroethane	ClC(Cl)C(Cl)(F)F	-54.779	9253	http://goo.gl/mouej	W.E. Acree Jr. Data Collection 2011	0.116	0.38	0.09	0.02	0.793	2.5	haloalkane	20111213	11.99782585	34.97085332	-0.197890793	0.409466625	4.4756483	8.668502546	1	2.955	169.3850317	0	1	1.13	2	0	4	6	0	8	0	0	2.4944	6.22203136	26.6513	0	0	0	0	0	0	0	0	0	0	0	0
274	1,1,2-trifluoro-1,2-dichloroethane	ClC(F)(F)C(Cl)F	-78	9254	http://goo.gl/mouej	W.E. Acree Jr. Data Collection 2011	-0.086	0.37	0.09	0.03	0.6883	1.83	haloalkane	20111213	11.99782583	34.96985323	-0.23687775	0.398318336	3.967	6.626115292	1	2.818	152.9304974	0	1	1.13	2	0	4	6	0	8	0	0	2.1965	4.82461225	21.7328	0	0	0	0	0	0	0	0	0	0	0	0
820	1,2-difluorobenzene	Fc1ccccc1F	-34	9325	http://goo.gl/mouej	W.E. Acree Jr. Data Collection 2011	0.39	0.63	0	0.06	0.7518	2.843	haloaromatic	20111213	11.99752359	19.00060236	-0.234004941	0.189282442	3.810999208	6.210415647	0	2.344	114.0929848	0	0	1.9	0	6	5	8	0	12	6	6	2.241	5.022081	26.4908	0	1	1	1	1	0	0	0	1	0	0	0
2617	dichlorotetrafluoroethane	FC(F)(F)C(Cl)(Cl)F	-56.6	9392	http://dx.doi.org/10.1021/ci049943w	Jes?s Jover; Ram?n Bosque; and Joaquim Sales. 2004. Determination of Abraham Solute Parameters from Molecular Structure. J. Chem. Inf. Comput. Sci. 44 (3)	-0.19	0.05	0	0	0.706	-123	organic	20040417	11.9978258	34.96985336	-0.202338364	0.465585336	3.4325	7.557904426	1	3.334	170.9209598	0	1	1.02	2	0	4	7	0	8	0	0	2.5896	6.70602816	22.5388	0	0	0	0	0	0	0	0	0	0	0	0
164	1,1,1-trifluoroethane	FC(F)(F)C	-111.15	9484	http://goo.gl/mouej	W.E. Acree Jr. Data Collection 2011	-0.33	0.1	0	0.1	0.4434	0.324	fluoroalkane	20111213	11.89	19.00040409	-0.172297889	0.417985937	2.47725	3.794207159	1	2.058	84.04050372	0	0	1.35	2	0	3	4	0	8	0	0	1.4392	2.07129664	11.7129	0	0	0	0	0	0	0	0	0	0	0	0
1540	3-fluorobenzoic acid	O=C(O)c1cc(F)ccc1	123.5	9574	http://goo.gl/mouej	W.E. Acree Jr. Data Collection 2011	0.6	0.89	0.64	0.27	0.9414	-123	aromatic carboxylic acid	20111213	11.85	18.99840489	-0.327723846	0.290743239	4.03654536	7.90109668	0	1.798	140.1120681	0	1	1.9	NA	9	6	10	0	15	6	6	1.6399	2.68927201	33.0328	1	1	1	1	1	0	0	0	1	0	0	0
3023	thiaxanthone	O=C1c3c(Sc2c1cccc2)cccc3	210	9873	http://precedings.nature.com/documents/4243/version/3	ONSChallenge Solubility Data	2.061	1.541	0	0.548	1.536	-123	organic solid	20120126	11.85	31.97207171	-0.287620551	0.195131217	5.688432643	11.39310773	0	4.032	212.2685826	0	0	2.67	0	15	8	17	0	23	16	14	3.7774	14.26875076	63.1094	0	3	3	1	1	0	0	0	3	0	0	0
778	indane	c1ccc2c(c1)CCC2	-51.2	9903	http://goo.gl/mouej	W.E. Acree Jr. Data Collection 2011	0.829	0.62	0	0.15	1.0305	4.59	PAH	20111213	11.9	12.1001487	-0.136013049	0.06484136	6.82275	8.573995955	0.333333333	2.915	118.1760306	0	0	2.45	0	6	5	10	0	19	6	6	2.887	8.334769	38.9392	0	2	1	1	1	0	0	1	1	0	0	0
1603	2,4,5-trimethylphenol	Oc1cc(c(cc1C)C)C	72	9911	http://goo.gl/mouej	W.E. Acree Jr. Data Collection 2011	0.85	0.79	0.52	0.44	1.1978	-123	phenol derivative	20111213	11.89	15.99491689	-0.36014419	0.075424763	5.144338936	8.502834094	0.333333333	2.716	136.191317	0	0	2.34	NA	7	6	10	0	22	6	6	3.0212	9.12764944	42.8757	0	1	1	1	1	0	0	0	1	0	0	0
1564	3-(4-hydroxyphenyl)propanoic acid	O=C(O)CCc1ccc(O)cc1	129.93	9965	http://goo.gl/mouej	W.E. Acree Jr. Data Collection 2011	1.03	1.41	0.94	0.76	1.2722	-123	aromatic carboxylic acid	20111213	11.85	15.99692145	-0.360464299	0.25921876	3.805567911	8.622129392	0.222222222	1.212	166.1742454	0	3	2.12	NA	7	9	12	0	22	6	6	1.658	2.748964	43.6607	1	1	1	1	1	0	0	0	1	0	0	0
387	nonan-5-one	O=C(CCCC)CCCC	-34.6	9976	http://goo.gl/mouej	W.E. Acree Jr. Data Collection 2011	0.103	0.66	0	0.51	1.3924	4.698	ketone	20111213	11.89	15.99491689	-0.299200727	0.132706539	4.586806109	7.411074871	0.888888889	2.967	142.2389616	0	6	2.34	9	2	9	9	0	28	0	0	2.9146	8.49489316	43.8526	0	0	0	0	0	0	0	0	0	0	0	0
2594	2-butyne	C(#CC)C	-32.1	9990	http://dx.doi.org/10.1021/ci049943w	Jes?s Jover; Ram?n Bosque; and Joaquim Sales. 2004. Determination of Abraham Solute Parameters from Molecular Structure. J. Chem. Inf. Comput. Sci. 44 (3)	0.261	0.23	0	0.21	0.4572	-123	organic	20040417	11.89	12.11003668	-0.176189995	0.067113251	4.530135677	5.049275898	0.5	1.616	54.09058811	0	0	1.9	4	2	4	3	0	10	0	0	1.8744	3.51337536	19.5676	0	0	0	0	0	0	0	0	0	0	0	0
333	1,3-dioxane	O1CCCOC1	-43.5	10018	http://goo.gl/mouej	W.E. Acree Jr. Data Collection 2011	0.308	0.92	0	0.64	0.681	2.71	ether	20111213	11.99693552	15.99778367	-0.373892701	0.166366226	4.882947194	5.766764517	1	0.115	88.10527947	0	0	1.68	3	0	4	6	0	14	0	0	-0.2171	0.04713241	21.7619	0	1	0	1	0	0	0	0	1	0	0	0
577	suberic acid	O=C(O)CCCCCCC(=O)O	143.5	10025	http://goo.gl/mouej	W.E. Acree Jr. Data Collection 2011	0.35	1.36	1.1	0.87	1.3846	5.926	alkanedioic acid	20111213	11.99629186	15.99928583	-0.351408474	0.278787374	3.714021484	7.320068177	0.75	1.144	174.1946774	0	7	1.9	8	3	10	11	0	26	0	0	1.4148	2.00165904	41.941	2	0	0	0	0	0	0	0	0	0	0	0
228	2-bromo-2-methylpropane	BrC(C)(C)C	-17.4	10053	http://goo.gl/mouej	W.E. Acree Jr. Data Collection 2011	0.305	0.29	0	0.07	0.8472	2.609	bromoalkane	20111213	11.89	78.91833716	-0.136801646	0.11993442	6.6788775	9.501794581	1	2.428	137.0179383	0	0	1.79	3	0	3	4	0	14	0	0	1.9224	3.69562176	28.0996	0	0	0	0	0	0	0	0	0	0	0	0
197	2-chloro-2-methylpropane	ClC(C)(C)C	-25.75	10054	http://goo.gl/mouej	W.E. Acree Jr. Data Collection 2011	0.142	0.3	0	0.03	0.7946	2.273	chloroalk_ne	20111213	11.89	34.96885285	-0.167033454	0.132514126	5.873737027	8.345901042	1	2.09	92.56734795	0	0	1.79	3	0	3	4	0	14	0	0	1.7779	3.16092841	25.1161	0	0	0	0	0	0	0	0	0	0	0	0
107	2-methylbut-2-ene	C(=C(C)C)C	-133.93	10113	http://goo.gl/mouej	W.E. Acree Jr. Data Collection 2011	0.159	0.09	0	0.08	0.7701	2.229	alkene	20111213	11.89	12.11005553	-0.179453556	0.044545019	5.291101637	7.056753788	0.6	2.372	70.13308702	0	0	2.01	4	2	4	4	0	15	0	0	2.1982	4.83208324	25.6048	0	0	0	0	0	0	0	0	0	0	0	0
1604	2,4,6-trimethylphenol	Cc1cc(c(c(c1)C)O)C	72.5	10248	http://goo.gl/mouej	W.E. Acree Jr. Data Collection 2011	0.86	0.78	0.37	0.44	1.1978	-123	phenol derivative	20111213	11.89	15.99491689	-0.35988297	0.082139036	5.301525728	8.370662438	0.333333333	2.505	136.191317	0	0	2.34	NA	7	6	10	0	22	6	6	3.0212	9.12764944	42.8757	0	1	1	1	1	0	0	0	1	0	0	0
1629	2-iodophenol	Ic1ccccc1O	40.83	10328	http://goo.gl/mouej	W.E. Acree Jr. Data Collection 2011	1.36	1	0.4	0.35	1.0333	4.964	phenol derivative	20111213	11.99635525	126.9044731	-0.385084005	0.110813807	5.941451786	11.88162705	0	2.684	220.0079971	0	0	1.9	0	7	5	8	0	13	6	6	2.1408	4.58302464	40.1602	0	1	1	1	1	0	0	0	1	0	0	0
761	isobutylbenzene	c1ccccc1CC(C)C	-51	10410	http://goo.gl/mouej	W.E. Acree Jr. Data Collection 2011	0.58	0.47	0	0.15	1.28	-123	alkylbenzene	20111213	11.89	12.11015511	-0.162990457	0.058037285	5.910000238	8.75838232	0.4	4	134.2185295	0	2	2.56	NA	6	7	10	0	24	6	6	3.4804	12.11318416	44.8498	0	1	1	1	1	0	0	0	1	0	0	0
1529	4-chloroacetanilide	Clc1ccc(NC(=O)C)cc1	178.67	10411	http://goo.gl/mouej	W.E. Acree Jr. Data Collection 2011	0.98	1.5	0.64	0.51	1.2357	-123	benzamide	20111213	11.85	34.96885313	-0.281054644	0.201021763	4.222355687	8.601519814	0.125	1.898	169.6084589	0	2	2.01	2	9	8	11	0	19	6	6	1.6148	2.60757904	43.945	0	1	1	1	1	0	0	0	1	0	0	0
1868	N-isobutylurethane	O=C(OCC)NCC(C)C	35.061	10422	http://goo.gl/mouej	W.E. Acree Jr. Data Collection 2011	0.202	0.88	0.24	0.66	1.2691	4.69	urethane	20111213	11.89	15.99591916	-0.303138813	0.337324962	4.109557102	7.467553214	0.857142857	1.382	145.1997756	0	5	1.9	3	4	8	9	0	25	0	0	1.5576	2.42611776	39.4782	0	0	0	0	0	0	0	0	0	0	0	0
438	isobutyl propanoate	O=C(OCC(C)C)CC	-71.4	10433	http://goo.gl/mouej	W.E. Acree Jr. Data Collection 2011	0.032	0.53	0	0.47	1.1693	3.635	ester	20111213	11.89	15.99591816	-0.315391773	0.261217885	4.03612071	7.210163763	0.857142857	1.572	130.1851317	0	4	2.01	3	3	7	8	0	23	0	0	1.8798	3.53364804	35.7837	0	0	0	0	0	0	0	0	0	0	0	0
2039	decamethylcyclopentasiloxane	O1[Si](O[Si](O[Si](O[Si](O[Si]1(C)C)(C)C)(C)C)(C)C)(C)C	-42	10451	http://goo.gl/mouej	W.E. Acree Jr. Data Collection 2011	-0.698	-0.083	0	0.632	2.931	5.267	organosilicon	20111213	11.99832519	27.98111515	-0.332348675	0.231708499	4.919553832	7.052994277	1	5.7	370.76953	1	0	1.46	0	0	7	20	0	50	0	0	7.8465	61.56756225	65.0625	0	0	0	1	0	0	0	0	0	0	0	0
2037	hexamethylcyclotrisiloxane	O1[Si](O[Si](O[Si]1(C)C)(C)C)(C)C	63.17	10452	http://goo.gl/mouej	W.E. Acree Jr. Data Collection 2011	-0.246	0.014	0	0.499	1.7586	3.632	organosilicon	20111213	11.9983672	27.979236	-0.332348675	0.231582339	4.609443117	6.434537924	1	3.42	222.461718	0	0	1.46	0	0	5	12	0	30	0	0	4.7079	22.16432241	39.0375	0	1	0	1	0	0	0	0	1	0	0	0
408	delta-pentanolactone	O=C1OCCCC1	-13	10488	http://goo.gl/mouej	W.E. Acree Jr. Data Collection 2011	0.441	1.52	0	0.63	0.7789	3.68	carbonate	20111213	11.9	15.99591715	-0.315642075	0.299129271	3.806372274	6.437522218	0.8	0.577	100.1160154	0	0	1.79	5	3	5	7	0	15	0	0	0.7327	0.53684929	24.9087	0	1	0	1	0	0	0	0	1	0	0	0
247	1-iodobutane	ICCCC	-103	10497	http://goo.gl/mouej	W.E. Acree Jr. Data Collection 2011	0.628	0.4	0	0.14	0.9304	3.628	iodoalkane	20111213	11.89	126.904473	-0.170437862	0.049864799	5.480557403	10.21562671	1	2.863	184.0188834	0	2	1.79	4	0	5	4	0	14	0	0	2.8511	8.12877121	33.5161	0	0	0	0	0	0	0	0	0	0	0	0
201	1-chloropentane	ClCCCCC	-99	10512	http://goo.gl/mouej	W.E. Acree Jr. Data Collection 2011	0.21	0.38	0	0.09	0.9355	3.223	chloroalk_ne	20111213	11.89	34.9688529	-0.17346407	0.050750534	5.082233039	7.048141646	1	2.894	106.5939654	0	3	1.9	5	0	6	5	0	17	0	0	2.6315	6.92479225	29.7865	0	0	0	0	0	0	0	0	0	0	0	0
714	dibutyl sulfide	S(CCCC)CCCC	-79.9	10536	http://goo.gl/mouej	W.E. Acree Jr. Data Collection 2011	0.345	0.38	0	0.32	1.0123	4.95	dialkyl sulfide	20111213	11.89	31.9720714	-0.170406448	0.049992071	5.327490636	8.999044218	1	3.881	146.2949057	0	6	2.23	4	0	9	8	0	27	0	0	3.4526	11.92044676	46.9333	0	0	0	0	0	0	0	0	0	0	0	0
73	dotriacontane	C(CCCCCCCCCCCCCCCCCCCCCC)CCCCCCCCC	69.85	10542	http://goo.gl/mouej	W.E. Acree Jr. Data Collection 2011	0	0	0	0	4.6174	15.79	alkane	20111213	11.89	12.11073409	-0.170505296	0.050503098	5.11735629	7.657481263	1	18.548	450.8676384	2	29	4.98	32	0	32	31	0	98	0	0	14.97	224.1009	149.0342	0	0	0	0	0	0	0	0	0	0	0	0
456	methyl isobutanoate	O=C(OC)C(C)C	-84.85	10571	http://goo.gl/mouej	W.E. Acree Jr. Data Collection 2011	0.087	0.57	0	0.47	0.8875	2.636	ester	20111213	11.89	15.99591715	-0.318782896	0.2637911	4.036119552	7.102596302	0.8	0.787	102.1318969	0	2	1.79	3	3	5	6	0	17	0	0	1.1505	1.32365025	26.6142	0	0	0	0	0	0	0	0	0	0	0	0
1554	2-nitrobenzoic acid	c1ccc(c(c1)C(=O)O)[N+](=O)[O-]	147.62	10616	http://goo.gl/mouej	W.E. Acree Jr. Data Collection 2011	0.99	1.48	0.82	0.53	1.1059	5.9	aromatic carboxylic acid	20111213	11.999	16.00167565	-0.327671026	0.292956086	3.800296972	8.499634243	0	1.529	167.119178	0	2	1.68	NA	12	6	12	0	17	6	6	1.3288	1.76570944	40.1411	1	1	1	1	1	0	0	0	1	0	0	0
433	methyl propanoate	O=C(OC)CC	-87.88	10653	http://goo.gl/mouej	W.E. Acree Jr. Data Collection 2011	0.128	0.6	0	0.45	0.7466	2.431	ester	20111213	11.89	15.99591665	-0.318986625	0.260936153	3.721745615	5.849778862	0.75	0.494	88.10527947	0	2	1.68	3	3	5	5	0	14	0	0	0.688	0.473344	22.0397	0	0	0	0	0	0	0	0	0	0	0	0
3452	terpinen-4-ol	CC1=CCC(CC1)(C(C)C)O	52.511	10756	http://dx.doi.org/10.1016/j.chroma.2012.02.043	T. Karunasekara. C.F. Poole. Determination of Descriptors for Fragrance Compounds by Gas Chromatography and Liquid-Liquid Partitioning Journal of Chromatography A (2012)	0.553	0.584	0.147	0.651	1.4247	5.226	fragrance	20120217	11.99624949	15.99794356	-0.413622083	0.096454602	6.042906135	9.787052468	0.8	1.947	154.2496975	0	1	2.45	NA	2	7	11	0	29	0	0	2.5501	6.50301001	48.3069	0	1	0	1	0	0	0	0	1	0	0	0
106	3-methylbut-1-ene	C=CC(C)C	-168.25	10765	http://goo.gl/mouej	W.E. Acree Jr. Data Collection 2011	0.063	0.06	0	0.05	0.7701	1.933	alkene	20111213	11.89	12.11005553	-0.155063465	0.067067376	5.158493538	7.189276421	0.6	2.754	70.13308702	0	1	2.01	4	2	4	4	0	15	0	0	2.0575	4.23330625	24.7989	0	0	0	0	0	0	0	0	0	0	0	0
375	3-methylbutan-2-one	O=C(C)C(C)C	-92.37	10777	http://goo.gl/mouej	W.E. Acree Jr. Data Collection 2011	0.134	0.65	0	0.51	0.829	2.692	ketone	20111213	11.89	15.99491589	-0.29920633	0.132155909	4.115247014	7.181543707	0.8	0.731	86.13249195	0	1	1.9	4	2	4	5	0	16	0	0	0.8854	0.78393316	25.3962	0	0	0	0	0	0	0	0	0	0	0	0
2428	2,2,3-trimethylpentane	CC(CC)C(C)(C)C	-112.1	10781	http://dx.doi.org/10.1021/ci049943w	Jes?s Jover; Ram?n Bosque; and Joaquim Sales. 2004. Determination of Abraham Solute Parameters from Molecular Structure. J. Chem. Inf. Comput. Sci. 44 (3)	0	0	0	0	0.8488	-123	organic	20040417	11.89	12.11011416	-0.158168268	0.063317183	5.598556974	9.218400949	1	4.807	114.2288207	0	2	2.34	5	0	5	7	0	26	0	0	3.3624	11.30573376	38.3795	0	0	0	0	0	0	0	0	0	0	0	0
601	3-methyl-2-pentanol	OC(C)C(C)CC	-55.759	10787	http://goo.gl/mouej	W.E. Acree Jr. Data Collection 2011	0.17	0.39	0.33	0.56	1.0127	3.476	alkanols	20111213	11.89	15.99491614	-0.392496781	0.055121363	4.738932644	7.877254092	1	1.608	102.1749909	0	2	2.01	5	0	5	6	0	21	0	0	1.6675	2.78055625	31.0245	0	0	0	0	0	0	0	0	0	0	0	0
2243	diisopropyl ketone	O=C(C(C)C)C(C)C	-69	10797	http://dx.doi.org/10.1021/ci049943w	Jes?s Jover; Ram?n Bosque; and Joaquim Sales. 2004. Determination of Abraham Solute Parameters from Molecular Structure. J. Chem. Inf. Comput. Sci. 44 (3)	0.072	0.6	0	0.51	0.8096	-123	organic	20040417	11.89	15.99491639	-0.298617594	0.13774251	4.743995418	7.809320895	0.857142857	1.277	114.1857268	0	2	2.12	5	2	5	7	0	22	0	0	2.0148	4.05941904	34.5976	0	0	0	0	0	0	0	0	0	0	0	0
800	1,4-dimethylnaphthalene	c1cccc2c(ccc(c12)C)C	7.6	10829	http://goo.gl/mouej	W.E. Acree Jr. Data Collection 2011	1.411	1.04	0	0.19	1.3672	6.516	alkylnaphthalene	20111213	11.89	12.11019763	-0.150944747	0.069278678	6.497296238	9.80988697	0.166666667	4.162	156.2241198	0	0	2.78	NA	10	6	13	0	24	11	10	3.7108	13.77003664	52.5906	0	2	2	1	1	0	0	0	2	0	0	0
1669	2,6-dinitrophenol	O=[N+]([O-])c1cccc([N+]([O-])=O)c1O	63.5	10837	http://goo.gl/mouej	W.E. Acree Jr. Data Collection 2011	1.22	2.04	0.17	0.48	1.1235	-123	phenol derivative	20111213	11.99635505	15.99999298	-0.379815271	0.160459183	3.72671875	7.98592091	0	3.116	184.1066094	0	2	1.35	0	13	7	13	0	17	6	6	1.3514	1.82628196	42.4015	0	1	1	1	1	0	0	0	1	0	0	0
805	2,3-dimethylnapthalene	c12ccccc1cc(c(c2)C)C	105	10908	http://goo.gl/mouej	W.E. Acree Jr. Data Collection 2011	1.402	0.85	0	0.28	1.3672	6.31	alkylnaphthalene	20111213	11.89	12.11019763	-0.153257817	0.067067938	6.405098638	9.338330606	0.166666667	4.162	156.2241198	0	0	2.78	NA	10	7	13	0	24	11	10	3.7108	13.77003664	52.5906	0	2	2	1	1	0	0	0	2	0	0	0
395	2-methylcyclohexanone	O=C1CCCCC1C	-14	10939	http://goo.gl/mouej	W.E. Acree Jr. Data Collection 2011	0.372	0.83	0	0.56	1.002	4.05	ketone	20111213	11.89	15.99491639	-0.298894242	0.135505115	4.514247057	7.978138047	0.857142857	1.213	112.1698453	0	0	2.12	NA	2	5	8	0	20	0	0	1.6369	2.67944161	32.8219	0	1	0	1	0	0	0	0	1	0	0	0
1671	3,5-dinitrophenol	O=[N+]([O-])c1cc(cc(O)c1)[N+]([O-])=O	125.1	10975	http://goo.gl/mouej	W.E. Acree Jr. Data Collection 2011	1.32	2.18	1.05	0.16	1.1235	-123	phenol derivative	20111213	11.999	16.01706961	-0.360279137	0.194052154	3.678464958	7.868270384	0	1.4	184.1066094	0	2	1.35	0	13	7	13	0	17	6	6	1.3514	1.82628196	42.4015	0	1	1	1	1	0	0	0	1	0	0	0
437	butyl propanoate	O=C(OCCCC)CC	-89	11045	http://goo.gl/mouej	W.E. Acree Jr. Data Collection 2011	0.058	0.56	0	0.47	1.1693	3.833	ester	20111213	11.89	15.99591816	-0.315656473	0.261208917	3.996823602	6.581426299	0.857142857	1.844	130.1851317	0	5	2.01	4	3	8	8	0	23	0	0	2.0167	4.06707889	35.9129	0	0	0	0	0	0	0	0	0	0	0	0
600	2-methyl-2-pentanol	OC(C)(C)CCC	-102.67	11056	http://goo.gl/mouej	W.E. Acree Jr. Data Collection 2011	0.169	0.3	0.31	0.64	1.0127	3.24	alkanols	20111213	11.89	15.99491614	-0.389824147	0.060080217	5.053301609	7.79812944	1	1.728	102.1749909	0	2	2.01	5	0	5	6	0	21	0	0	1.5532	2.41243024	31.1903	0	0	0	0	0	0	0	0	0	0	0	0
1737	3,5-dimethylpyridine	n1cc(cc(c1)C)C	-7.8	11077	http://goo.gl/mouej	W.E. Acree Jr. Data Collection 2011	0.659	0.79	0	0.6	0.9571	4.214	pyridine derivative	20111213	11.89	14.00307756	-0.263498922	0.074921137	5.835193952	7.65534833	0.285714286	1.222	107.1533213	0	0	2.12	5	6	5	8	0	17	6	6	1.6518	2.72844324	33.9835	0	1	1	1	1	0	0	0	1	0	0	0
4019	Iodobenzene	C1=CC=C(C=C1)I	-31.1	11087	http://dx.doi.org/10.1016/j.tca.2014.08.024	Mikhail A. Varfolomeeva. Ilnaz T. Rakipova. William E. Acree Jr.. Michela Brumfieldb. Michael H. Abrahamc.Examination of Hydrogen Bonding Interactions between Dissolved Solutes and Alkylbenzene Solvents Based on Abraham Model Correlations Derived From Measured Enthalpies of Solvation. Thermochimica Acta. 2014	1.188	0.82	0	0.12	0.9746	4.502	organic	20140902	11.99891356	126.9045783	-0.128602757	0.098455936	6.91874546	11.65159568	0	3.09	204.0085921	0	0	2.01	0	6	5	7	0	12	6	6	2.4082	5.79942724	38.4661	0	1	1	1	1	0	0	0	1	0	0	0
376	hexan-2-one	O=C(C)CCCC	-56.12	11095	http://goo.gl/mouej	W.E. Acree Jr. Data Collection 2011	0.136	0.68	0	0.51	0.9697	3.286	ketone	20111213	11.89	15.99491614	-0.299497387	0.129623355	4.036652902	6.859892595	0.833333333	1.576	100.1591094	0	3	2.01	6	2	6	6	0	19	0	0	1.3353	1.78302609	30.0237	0	0	0	0	0	0	0	0	0	0	0	0
132	hexa-1,5-diene	C=CCCC=C	-140.9	11110	http://goo.gl/mouej	W.E. Acree Jr. Data Collection 2011	0.191	0.15	0	0.1	0.868	2.45	alkene	20111213	11.79	12.21003864	-0.306803057	0.113410186	5.065291462	6.953009198	0.333333333	3.022	82.14382292	0	3	2.12	6	2	6	5	0	16	0	0	2.3274	5.41679076	29.4964	0	0	0	0	0	0	0	0	0	0	0	0
256	chlorofluoromethane	ClCF	-133	11153	http://goo.gl/mouej	W.E. Acree Jr. Data Collection 2011	0.042	0.61	0.07	0.04	0.3896	0.982	haloalkane	20111213	11.99827142	34.96885279	-0.253124689	0.216538545	2.910773586	4.484727679	1	1.382	68.4779582	0	0	1.35	0	0	3	2	0	5	0	0	0.775	0.600625	11.5198	0	0	0	0	0	0	0	0	0	0	0	0
617	2,3-dimethyl-3-pentanol	OC(C)(CC)C(C)C	-25.759	11194	http://goo.gl/mouej	W.E. Acree Jr. Data Collection 2011	0.19	0.3	0.31	0.63	1.1536	3.817	alkanols	20111213	11.89	15.99491639	-0.389294959	0.073158208	5.524839761	8.741254443	1	1.814	116.2016083	0	2	2.12	5	0	5	7	0	24	0	0	1.94	3.7636	35.5853	0	0	0	0	0	0	0	0	0	0	0	0
610	3-methyl-3-hexanol	OC(C)(CC)CCC	-44.579	11216	http://goo.gl/mouej	W.E. Acree Jr. Data Collection 2011	0.198	0.3	0.31	0.64	1.1536	3.805	alkanols	20111213	11.89	15.99491639	-0.389556606	0.06258737	5.255771899	8.426878947	1	2.086	116.2016083	0	3	2.12	6	0	6	7	0	24	0	0	2.0769	4.31351361	35.7145	0	0	0	0	0	0	0	0	0	0	0	0
2870	3-nitrophthalimide	[O-][N+](=O)c1cccc2c1C(=O)NC2=O	216.5	11286	http://precedings.nature.com/documents/4243/version/3	ONSChallenge Solubility Data	1.542	2.035	0.462	0.73	1.195	-123	organic solid	20120126	11.98862985	16.00628238	-0.349424636	0.313661113	3.903485289	9.32513437	0	0.884	192.1286763	0	1	1.68	NA	14	7	15	0	18	6	6	0.5509	0.30349081	45.6439	0	2	2	1	1	0	0	1	1	0	0	0
4129	diisopropyl phthalate	CC(C)OC(=O)C1=CC=CC=C1C(=O)OC(C)C	-300	11306	http://dx.doi.org/10.1016/j.chemosphere.2014.08.035	Michael H. Abraham and William E. Acree Jr. (2015). Physicochemical and biochemical properties for the dialkyl phthalates. Chemosphere. Volume 119, January 2015, Pages 871?880	0.693	1.22	0	0.95	1.9924	8.02	this work	20140918	11.89	15.99792873	-0.310003121	0.295364354	4.95540625	9.668137599	0.428571429	3.66	250.2908558	0	6	2.56	NA	12	10	18	0	36	6	6	2.9934	8.96044356	67.4454	0	1	1	1	1	0	0	0	1	0	0	0
1643	3,4,5-trichlorophenol	Clc1cc(O)cc(Cl)c1Cl	101	11366	http://goo.gl/mouej	W.E. Acree Jr. Data Collection 2011	1.13	0.92	0.99	0	1.142	-123	phenol derivative	20111213	11.99856245	34.97105747	-0.36028736	0.163878332	5.205433913	10.21783472	0	3.482	197.4464553	0	0	1.68	0	7	6	10	0	13	6	6	3.5558	12.64371364	42.1665	0	1	1	1	1	0	0	0	1	0	0	0
769	2-ethyltoluene	c1cccc(c1CC)C	-59.6	11409	http://goo.gl/mouej	W.E. Acree Jr. Data Collection 2011	0.68	0.55	0	0.18	1.1391	4.346	alkylbenzene	20111213	11.89	12.11013444	-0.153436031	0.066826687	5.60477583	8.758382517	0.333333333	3.36	120.1919121	0	1	2.45	NA	6	6	9	0	21	6	6	3.2586	10.61847396	40.7414	0	1	1	1	1	0	0	0	1	0	0	0
1519	N-methylbenzamide	O=C(NC)c1ccccc1	80.5	11460	http://goo.gl/mouej	W.E. Acree Jr. Data Collection 2011	0.95	1.49	0.4	0.71	1.1137	5.773	benzamide	20111213	11.85	15.99491715	-0.274981502	0.230747814	4.666463563	8.54067968	0.125	1.427	135.1634621	0	2	2.12	NA	9	7	10	0	19	6	6	1.0381	1.07765161	39.5353	0	1	1	1	1	0	0	0	1	0	0	0
690	pent-1-ene-3-ol	OC(C=C)CC	-58.689	11525	http://goo.gl/mouej	W.E. Acree Jr. Data Collection 2011	0.293	0.43	0.35	0.54	0.8288	-123	alk_nol	20111213	11.89	15.99491589	-0.388455461	0.072570435	4.66611929	7.023754731	0.6	1	86.13249195	0	2	1.9	5	2	5	5	0	16	0	0	1.16	1.3456	26.3664	0	0	0	0	0	0	0	0	0	0	0	0
404	dimethyl carbonate	COC(=O)OC	2.75	11526	http://goo.gl/mouej	W.E. Acree Jr. Data Collection 2011	0.142	0.54	0	0.57	0.6644	2.328	carbonate	20111213	11.99654865	15.9987003	-0.327907078	0.405179845	3.328245336	4.814519964	0.666666667	0.412	90.078067	0	2	1.46	0	4	5	5	0	12	0	0	0.6643	0.44129449	19.0364	0	0	0	0	0	0	0	0	0	0	0	0
1420	methyl 4-bromobenzoate	COC(=O)c1ccc(cc1)Br	80.33	11584	http://goo.gl/mouej	W.E. Acree Jr. Data Collection 2011	1.005	1.07	0	0.39	1.2476	5.8	aromatic ester	20111213	11.99884416	78.91851805	-0.315172582	0.292983474	4.453991337	9.607352569	0.125	2.756	215.0438103	0	2	2.01	NA	9	8	11	0	18	6	6	2.4338	5.92338244	45.2083	0	1	1	1	1	0	0	0	1	0	0	0
1538	4-ethylbenzoic acid	O=C(O)c1ccc(cc1)CC	112.75	11589	http://goo.gl/mouej	W.E. Acree Jr. Data Collection 2011	0.73	0.9	0.61	0.39	1.2139	5.355	aromatic carboxylic acid	20111213	11.89	15.99591916	-0.327725811	0.290641503	4.10128346	8.336356272	0.222222222	2.538	150.1748405	0	2	2.23	NA	9	8	11	0	21	6	6	2.3768	5.64917824	42.4586	1	1	1	1	1	0	0	0	1	0	0	0
1569	4-formylbenzoic acid	O=C(O)c1ccc(C=O)cc1	246	11591	http://goo.gl/mouej	W.E. Acree Jr. Data Collection 2011	1.01	1.2	0.62	0.51	1.0883	5.46	aromatic carboxylic acid	20111213	11.85	15.99692069	-0.327848054	0.290339169	3.846765233	8.105848385	0	1.333	150.1317465	0	2	2.01	NA	11	8	11	0	17	6	6	1.1938	1.42515844	39.4074	1	1	1	1	1	0	0	0	1	0	0	0
1551	4-ethoxybenzoic acid	O=C(O)c1ccc(OCC)cc1	198	11596	http://goo.gl/mouej	W.E. Acree Jr. Data Collection 2011	0.88	1	0.56	0.52	1.2722	-123	aromatic carboxylic acid	20111213	11.85	15.99692145	-0.345788232	0.290654221	4.086512738	8.106781194	0.222222222	1.975	166.1742454	0	3	2.12	NA	10	9	12	0	22	6	6	1.7668	3.12158224	44.0276	1	1	1	1	1	0	0	0	1	0	0	0
1611	3-ethylphenol	Oc1cc(ccc1)CC	-4	11604	http://goo.gl/mouej	W.E. Acree Jr. Data Collection 2011	0.831	0.84	0.52	0.37	1.0569	4.741	phenol derivative	20111213	11.89	15.99491664	-0.36041235	0.072508622	4.829964364	8.247256129	0.25	2.517	122.1646996	0	1	2.23	NA	7	6	9	0	19	6	6	2.505	6.275025	37.3943	0	1	1	1	1	0	0	0	1	0	0	0
1524	2-methylacetanilide	O=C(Nc1ccccc1)CC	105.5	11610	http://goo.gl/mouej	W.E. Acree Jr. Data Collection 2011	0.87	1.27	0.31	0.92	1.2546	-123	benzamide	20111213	11.89	15.9949174	-0.280253828	0.204088968	4.506167206	8.514194185	0.222222222	1.529	149.1900795	0	3	2.23	3	9	8	11	0	22	6	6	1.6173	2.61565929	43.7671	0	1	1	1	1	0	0	0	1	0	0	0
440	methyl butanoate	O=C(OC)CCC	-88.6	11680	http://goo.gl/mouej	W.E. Acree Jr. Data Collection 2011	0.106	0.6	0	0.45	0.8875	2.893	ester	20111213	11.89	15.99591715	-0.318982376	0.261200095	3.878932467	6.466382512	0.8	1.063	102.1318969	0	3	1.79	4	3	6	6	0	17	0	0	1.1442	1.30919364	26.6407	0	0	0	0	0	0	0	0	0	0	0	0
856	1,4-diiodobenzene	Ic1ccc(I)cc1	130.83	11708	http://goo.gl/mouej	W.E. Acree Jr. Data Collection 2011	1.8	1.15	0	0.06	1.2328	-123	haloaromatic	20111213	11.85	126.9054731	-0.17044904	0.13569217	9.669875	12.33290059	0	4.158	329.9051244	0	0	1.9	0	6	6	8	0	12	6	6	2.9864	8.91858496	50.8742	0	1	1	1	1	0	0	0	1	0	0	0
715	dimethyl disulphide	S(SC)C	-85	11731	http://goo.gl/mouej	W.E. Acree Jr. Data Collection 2011	0.696	0.6	0	0.22	0.7174	3.052	dialkyl sulfide	20111213	11.99865748	31.97342416	-0.171358814	0.066177074	7.427616445	8.875294257	1	1.566	94.2012863	0	1	1.46	0	0	4	3	0	10	0	0	1.3858	1.92044164	26.9804	0	0	0	0	0	0	0	0	0	0	0	0
2212	methyl isobutyl ether	O(CC(C)C)C	-11.439	11749	http://dx.doi.org/10.1021/ci049943w	Jes?s Jover; Ram?n Bosque; and Joaquim Sales. 2004. Determination of Abraham Solute Parameters from Molecular Structure. J. Chem. Inf. Comput. Sci. 44 (3)	0	0.22	0	0.45	0.6138	-123	organic	20040417	11.99640057	15.99794223	-0.410683941	0.063192179	4.326312993	6.934128746	1	1.098	88.14837346	0	2	1.9	3	0	5	5	0	18	0	0	1.2423	1.54330929	26.7565	0	0	0	0	0	0	0	0	0	0	0	0
539	N-ethylacetamide	O=C(NCC)C	-32	11752	http://goo.gl/mouej	W.E. Acree Jr. Data Collection 2011	0.342	1.3	0.37	0.71	0.7877	3.844	alkaneamide	20111213	11.89	15.99491614	-0.281429961	0.247425554	3.87430939	6.184511653	0.75	0.133	87.12051851	0	2	1.68	2	3	5	5	0	15	0	0	-0.2774	0.07695076	24.1106	0	0	0	0	0	0	0	0	0	0	0	0
2152	ethyl nitrate	CCO[N+](=O)[O-]	-94.6	11756	http://goo.gl/mouej	W.E. Acree Jr. Data Collection 2011	0.222	0.85	0	0.1	0.6233	2.4	organic	20111213	11.999	16.00137833	-0.204263528	0.211425643	2.722301127	4.942506361	1	0.876	91.06609355	0	2	1.24	2	4	5	5	0	11	0	0	0.486	0.236196	18.9547	0	0	0	0	0	0	0	0	0	0	0	0
1630	3-iodophenol	Ic1cccc(O)c1	67.33	11769	http://goo.gl/mouej	W.E. Acree Jr. Data Collection 2011	1.37	1.2	0.7	0.18	1.0333	-123	phenol derivative	20111213	11.85	126.9044731	-0.360382933	0.149191383	5.269560297	11.77268056	0	2.684	220.0079971	0	0	1.9	0	7	5	8	0	13	6	6	2.1408	4.58302464	40.1602	0	1	1	1	1	0	0	0	1	0	0	0
1454	1,3-dicyanobenzene	N#Cc1cccc(C#N)c1	161.33	11773	http://goo.gl/mouej	W.E. Acree Jr. Data Collection 2011	0.894	1.6	0	0.58	1.0258	5.26	aromatic nitrile	20111213	11.85	14.00408217	-0.25724164	0.175418639	4.22940625	8.094057364	0	1.468	128.1310566	0	0	2.12	NA	10	7	10	0	14	6	6	1.5878	2.52110884	37.5334	0	1	1	1	1	0	0	0	1	0	0	0
848	1,3,5-tribromobenzene	Brc1cc(Br)cc(Br)c1	123.45	11776	http://goo.gl/mouej	W.E. Acree Jr. Data Collection 2011	1.45	1.02	0	0	1.2414	6.307	haloaromatic	20111213	11.85	78.92033737	-0.137312697	0.172306802	7.8204375	10.93198292	0	4.416	314.7988216	0	0	1.79	0	6	5	9	0	12	6	6	4.0752	16.60725504	48.9264	0	1	1	1	1	0	0	0	1	0	0	0
1471	3,5-dichloroaniline	Clc1cc(N)cc(Cl)c1	52	11778	http://goo.gl/mouej	W.E. Acree Jr. Data Collection 2011	1.15	1.2	0.35	0.22	1.061	-123	aromatic amine	20111213	11.85	34.9698533	-0.302362147	0.188304797	5.896179766	8.995047166	0	2.449	162.0166975	0	0	1.79	0	7	5	9	0	14	6	6	2.4122	5.81870884	40.368	0	1	1	1	1	0	0	0	1	0	0	0
1746	3-chloropyridine	Clc1cccnc1	-10.579	11784	http://goo.gl/mouej	W.E. Acree Jr. Data Collection 2011	0.732	0.83	0	0.4	0.7977	3.783	pyridine derivative	20111213	11.85	34.96885295	-0.262012865	0.222601846	5.80280391	8.051957714	0	1.392	113.5450833	0	0	1.79	5	6	5	7	0	11	6	6	1.3438	1.80579844	28.7059	0	1	1	1	1	0	0	0	1	0	0	0
1747	4-chloropyridine	Clc1ccncc1	-43.5	11785	http://goo.gl/mouej	W.E. Acree Jr. Data Collection 2011	0.74	0.85	0	0.4	0.7977	-123	pyridine derivative	20111213	11.85	34.96885295	-0.263900822	0.185632983	5.844485925	8.13679541	0	1.392	113.5450833	0	0	1.79	5	6	5	7	0	11	6	6	1.3438	1.80579844	28.7059	0	1	1	1	1	0	0	0	1	0	0	0
596	hexan-2-ol	OC(C)CCCC	-52.909	11794	http://goo.gl/mouej	W.E. Acree Jr. Data Collection 2011	0.187	0.36	0.33	0.56	1.0127	3.34	alkanols	20111213	11.89	15.99491614	-0.392767624	0.052541787	4.503151574	6.9341412	1	1.88	102.1749909	0	3	2.01	6	0	6	6	0	21	0	0	1.8044	3.25585936	31.1537	0	0	0	0	0	0	0	0	0	0	0	0
537	pentanamide	O=C(N)CCCC	104.5	11795	http://goo.gl/mouej	W.E. Acree Jr. Data Collection 2011	0.44	1.3	0.55	0.64	0.9286	4.37	alkaneamide	20111213	11.89	15.99491639	-0.281421258	0.197026031	3.952902696	6.776156175	0.8	0.583	101.1471359	0	3	1.79	5	3	6	6	0	18	0	0	0.7472	0.55830784	28.2948	0	0	0	0	0	0	0	0	0	0	0	0
147	1-pentyne	C#CCCC	-100.67	11806	http://goo.gl/mouej	W.E. Acree Jr. Data Collection 2011	0.172	0.23	0.12	0.12	0.7271	2.01	alkyne	20111213	11.89	12.11005553	-0.165191097	0.055727073	4.238809154	6.126509419	0.6	2.05	68.11720551	0	1	2.01	5	2	5	4	0	13	0	0	2.8373	8.05027129	23.2688	0	0	0	0	0	0	0	0	0	0	0	0
647	3-chloro-1-propanol	ClCCCO	-20	11809	http://goo.gl/mouej	W.E. Acree Jr. Data Collection 2011	0.407	0.71	0.4	0.5	0.7124	2.651	alkanols	20111213	11.99654877	34.96885286	-0.421574813	0.071213917	3.875476329	6.571881316	1	0.624	94.54013547	0	2	1.57	3	0	5	4	0	12	0	0	0.3696	0.13660416	22.47	0	0	0	0	0	0	0	0	0	0	0	0
614	5-methyl-2-hexanol	OC(C)CCC(C)C	-55.479	11819	http://goo.gl/mouej	W.E. Acree Jr. Data Collection 2011	0.16	0.33	0.33	0.57	1.1536	3.819	alkanols	20111213	11.89	15.99491639	-0.392770334	0.05610428	4.581745517	7.550205786	1	2.388	116.2016083	0	3	2.12	6	0	6	7	0	24	0	0	2.0562	4.22795844	35.7023	0	0	0	0	0	0	0	0	0	0	0	0
316	ethyl butyl ether	O(CC)CCCC	-113.5	11849	http://goo.gl/mouej	W.E. Acree Jr. Data Collection 2011	0.013	0.25	0	0.45	1.017	2.989	ether	20111213	11.89	15.99491614	-0.380914996	0.051544201	4.694196041	6.46257375	1	1.793	102.1749909	0	4	2.01	4	0	7	6	0	21	0	0	1.728	2.985984	31.6337	0	0	0	0	0	0	0	0	0	0	0	0
136	cycloheptene	C1=CCCCCC/1	-56	11857	http://goo.gl/mouej	W.E. Acree Jr. Data Collection 2011	0.414	0.22	0	0.1	0.9433	3.626	alkene	20111213	11.9	12.10010405	-0.164821248	0.042236341	6.895333278	7.13799193	0.714285714	3.467	96.17044032	0	0	2.23	0	2	4	7	0	19	0	0	2.7488	7.55590144	33.3236	0	1	0	1	0	0	0	0	0	1	0	0
2473	2-nonanol	OC(CCCCCCC)C	-35.17	11861	http://dx.doi.org/10.1021/ci049943w	Jes?s Jover; Ram?n Bosque; and Joaquim Sales. 2004. Determination of Abraham Solute Parameters from Molecular Structure. J. Chem. Inf. Comput. Sci. 44 (3)	0.168	0.36	0.33	0.56	1.0054	-123	organic	20040417	11.89	15.99491689	-0.392776531	0.125494552	4.571919946	7.386512232	1	3.587	144.2548431	0	6	2.34	9	0	9	9	0	30	0	0	3.173	10.067929	44.9567	0	0	0	0	0	0	0	0	0	0	0	0
237	1,6-dibromohexane	BrCCCCCCBr	-0.77	11862	http://goo.gl/mouej	W.E. Acree Jr. Data Collection 2011	0.711	0.8	0	0.26	1.304	5.328	bromoalkane	20111213	11.99885125	78.91943338	-0.196196312	0.08545064	6.404682464	8.265399693	1	3.848	243.9667604	0	5	1.9	6	0	8	7	0	20	0	0	3.3556	11.26005136	45.3338	0	0	0	0	0	0	0	0	0	0	0	0
481	1-heptanenitrile	N#CCCCCCC	-63.5	11866	http://goo.gl/mouej	W.E. Acree Jr. Data Collection 2011	0.159	0.9	0	0.36	1.087	4.089	nitrile	20111213	11.89	14.00307756	-0.262635926	0.115233372	3.800348442	7.058144346	0.857142857	2.56	111.1850843	0	4	2.12	7	2	8	7	0	21	0	0	2.5363	6.43281769	34.6539	0	0	0	0	0	0	0	0	0	0	0	0
717	dipropyl disulfide	S(SCCC)CCC	-85.8	11871	http://goo.gl/mouej	W.E. Acree Jr. Data Collection 2011	0.653	0.52	0	0.27	1.281	4.984	dialkyl sulfide	20111213	11.89	31.9730716	-0.165716712	0.05520155	5.756721513	10.28244549	1	2.998	150.3077559	0	5	1.9	3	0	8	7	0	22	0	0	3.1308	9.80190864	45.5248	0	0	0	0	0	0	0	0	0	0	0	0
668	1,7-heptanediol	OCCCCCCCO	20.25	11875	http://goo.gl/mouej	W.E. Acree Jr. Data Collection 2011	0.381	0.95	0.75	0.92	1.212	-123	alkanediol	20111213	11.99632006	15.9982593	-0.421738028	0.069750698	3.929514103	7.130896397	1	0.793	132.2010132	0	6	2.01	7	0	9	8	0	25	0	0	1.1136	1.24010496	37.8658	0	0	0	0	0	0	0	0	0	0	0	0
487	1-tridecanenitrile	N#CCCCCCCCCCCCC	9.7	11884	http://goo.gl/mouej	W.E. Acree Jr. Data Collection 2011	0.15	0.9	0	0.36	1.9547	6.924	nitrile	20111213	11.89	14.00308059	-0.262662501	0.115275343	3.819688331	7.569189875	0.923076923	5.974	195.3447887	1	10	2.78	13	2	14	13	0	39	0	0	5.2735	27.80980225	62.2599	0	0	0	0	0	0	0	0	0	0	0	0
632	pentadecan-1-ol	OCCCCCCCCCCCCCCC	45.83	11891	http://goo.gl/mouej	W.E. Acree Jr. Data Collection 2011	0.157	0.42	0.37	0.48	2.2808	8.146	alkanols	20111213	11.89	15.9949184	-0.395745767	0.05009134	3.95291793	7.606790653	1	7.11	228.4145475	2	13	3	15	0	16	15	0	48	0	0	5.9889	35.86692321	72.7455	0	0	0	0	0	0	0	0	0	0	0	0
66	docosane	C(CCCCCCCCCCCCCCCCCC)CCC	43.8	11899	http://goo.gl/mouej	W.E. Acree Jr. Data Collection 2011	0	0	0	0	3.208	10.74	alkane	20111213	11.89	12.11043746	-0.170505242	0.0501732	5.117357648	7.642766789	1	12.858	310.6014644	2	19	3.88	22	0	22	21	0	68	0	0	10.408	108.326464	103.0242	0	0	0	0	0	0	0	0	0	0	0	0
70	hexacosane	C(CCCCCCCCCCCCCCCCCCCC)CCCCC	56.7	11901	http://goo.gl/mouej	W.E. Acree Jr. Data Collection 2011	0	0	0	0	3.772	12.77	alkane	20111213	11.89	12.11054827	-0.170505264	0.050295687	5.117357752	7.649669235	1	15.134	366.707934	2	23	4.32	26	0	26	25	0	80	0	0	12.2328	149.6413958	121.4282	0	0	0	0	0	0	0	0	0	0	0	0
2036	tetraethylsilane	CC[Si](CC)(CC)CC	-82.25	11919	http://goo.gl/mouej	W.E. Acree Jr. Data Collection 2011	0.126	-0.12	0	0	1.4815	4.348	organosilicon	20111213	11.89	27.97692703	-0.166664272	0.054050504	5.372721465	9.09300293	1	3.544	144.330087	0	4	2.23	2	0	5	8	0	29	0	0	3.3232	11.04365824	41.7788	0	0	0	0	0	0	0	0	0	0	0	0
1474	2,4,6-trichloroaniline	Clc1cc(Cl)cc(Cl)c1N	76.5	11961	http://goo.gl/mouej	W.E. Acree Jr. Data Collection 2011	1.216	1.1	0.25	0.14	1.183	-123	aromatic amine	20111213	11.99355098	34.97085361	-0.33000296	0.096467868	6.443285558	9.723398074	0	3.071	196.4616943	0	0	1.68	0	7	6	10	0	14	6	6	3.0766	9.46546756	45.1728	0	1	1	1	1	0	0	0	1	0	0	0
2190	3-phenyltoluene	c2c(c1cccc(c1)C)cccc2	4.83	12045	http://goo.gl/mouej	W.E. Acree Jr. Data Collection 2011	1.37	0.95	0	0.26	1.4651	-123	organic	20111213	11.85	12.15015697	-0.207649742	0.092606667	6.162702019	9.713949394	0.076923077	4.399	168.2348557	0	1	2.89	NA	12	8	14	0	25	12	12	3.8346	14.70415716	56.2354	0	2	2	2	2	0	0	0	2	0	0	0
529	1-nitrohexane	[O-][N+](=O)CCCCCC	-10.159	12069	http://goo.gl/mouej	W.E. Acree Jr. Data Collection 2011	0.203	0.95	0	0.29	1.129	4.416	nitroalkane	20111213	11.89	15.99591866	-0.17078498	0.099512459	3.253339254	7.000142242	1	2.67	131.1731582	0	5	1.79	6	3	8	8	0	22	0	0	2.5324	6.41304976	35.6628	0	0	0	0	0	0	0	0	0	0	0	0
1931	simeton	O(c1nc(nc(n1)NCC)NCC)C	159.521	12133	http://goo.gl/mouej	W.E. Acree Jr. Data Collection 2011	1.14	1.16	0.21	1.18	1.5559	7.269	pesticide	20111213	11.99629174	15.99794569	-0.347559834	0.272834879	4.717585351	8.310237033	0.625	1.136	197.2379194	0	5	1.68	2	9	9	14	0	29	6	6	1.8073	3.26633329	58.7064	0	1	1	1	1	0	0	0	1	0	0	0
154	vinylacetylene	C#CC=C	-102.599	12197	http://goo.gl/mouej	W.E. Acree Jr. Data Collection 2011	0.327	0.26	0.18	0.01	0.5432	1.467	alkyne	20111213	11.79	12.21001914	-0.267875458	0.158173674	4.165996913	5.580231475	0	1.517	52.0747066	0	0	1.9	4	4	4	3	0	8	0	0	1.9904	3.96169216	18.7119	0	0	0	0	0	0	0	0	0	0	0	0
110	4-methylpent-1-ene	C=CCC(C)C	-153.53	12201	http://goo.gl/mouej	W.E. Acree Jr. Data Collection 2011	0.07	0.08	0	0.04	0.911	2.418	alkene	20111213	11.89	12.11007471	-0.163256885	0.057635812	5.158494318	7.418812202	0.666666667	3.327	84.15970443	0	2	2.12	5	2	5	5	0	18	0	0	2.5137	6.31868769	29.3999	0	0	0	0	0	0	0	0	0	0	0	0
148	1-hexyne	CCCCC#C	-131.97	12209	http://goo.gl/mouej	W.E. Acree Jr. Data Collection 2011	0.166	0.22	0.1	0.12	0.868	2.51	alkyne	20111213	11.69	12.31002606	-0.422983641	0.197197815	4.240858698	6.56988764	0.666666667	2.619	82.14382292	0	2	2.12	6	2	6	5	0	16	0	0	3.2935	10.84714225	27.8698	0	0	0	0	0	0	0	0	0	0	0	0
234	1-bromononane	BrCCCCCCCCC	-29	12219	http://goo.gl/mouej	W.E. Acree Jr. Data Collection 2011	0.336	0.4	0	0.12	1.5517	5.56	bromoalkane	20111213	11.89	78.91833723	-0.170785438	0.049681786	5.119800641	8.230187743	1	5.508	207.1510254	1	7	2.34	9	0	10	9	0	29	0	0	4.6008	21.16736064	51.174	0	0	0	0	0	0	0	0	0	0	0	0
1766	pyridine N-oxide	c1cc[n+](cc1)[O-]	64.75	12229	http://goo.gl/mouej	W.E. Acree Jr. Data Collection 2011	0.664	0.99	0.38	0.99	0.734	3.549	pyridine N-oxide derivative	20111213	11.999	16.00097238	-0.267333791	0.04937058	4.061966326	6.385633414	0	1.335	95.09949139	0	0	1.79	5	7	5	7	0	12	6	6	0.4499	0.20241001	21.6398	0	1	1	1	1	0	0	0	1	0	0	0
1974	N-methyl-2-pyridone	O=C1/C=CC=C/N1C	31	12231	http://goo.gl/mouej	W.E. Acree Jr. Data Collection 2011	0.914	1.1	0	1.04	0.8749	4.334	drug	20111213	11.99355095	15.99491666	-0.275028991	0.230039246	4.557059529	7.870461635	0.166666667	1.518	109.1261088	0	0	1.9	5	7	5	8	0	15	6	6	1.1654	1.35815716	30.7304	0	1	1	1	1	0	0	0	1	0	0	0
109	2-methylpent-1-ene	C=C(/C)CCC	-135.9	12446	http://goo.gl/mouej	W.E. Acree Jr. Data Collection 2011	0.09	0.08	0	0.08	0.911	2.591	alkene	20111213	11.89	12.11007471	-0.168797039	0.051647576	5.162960443	7.371133582	0.666666667	2.881	84.15970443	0	2	2.12	5	2	5	5	0	18	0	0	2.7083	7.33488889	29.1333	0	0	0	0	0	0	0	0	0	0	0	0
153	1-decyne	C(#C)CCCCCCCC	-44	12456	http://goo.gl/mouej	W.E. Acree Jr. Data Collection 2011	0.143	0.23	0.12	0.1	1.4317	4.537	alkyne	20111213	11.89	12.11015511	-0.17078543	0.049597486	4.391083177	7.374022464	0.8	4.895	138.2502925	0	6	2.56	10	2	10	9	0	28	0	0	5.1183	26.19699489	46.2738	0	0	0	0	0	0	0	0	0	0	0	0
2514	triphenylphosphineoxide	O=P(c1ccccc1)(c2ccccc2)c3ccccc3	156.25	12549	http://dx.doi.org/10.1021/ci049943w	Jes?s Jover; Ram?n Bosque; and Joaquim Sales. 2004. Determination of Abraham Solute Parameters from Molecular Structure. J. Chem. Inf. Comput. Sci. 44 (3)	2.01	2.08	0	1.5	1.8728	-123	organic	20040417	11.85	30.97376265	-0.300362641	0.16497007	5.774769741	11.08956893	0	5.097	278.285524	1	3	3.22	0	20	9	22	0	35	18	18	4.0775	16.62600625	83.3964	0	3	3	3	3	0	0	0	3	0	0	0
812	2,3,6-trimethylnaphthalene	c12cc(ccc1cc(c(c2)C)C)C	82.281	12682	http://goo.gl/mouej	W.E. Acree Jr. Data Collection 2011	1.442	0.88	0	0.28	1.5081	6.854	alkylnaphthalene	20111213	11.89	12.11021952	-0.154889818	0.065572313	6.14922643	9.651702073	0.230769231	4.599	170.2507372	0	0	2.89	NA	10	8	14	0	27	11	10	4.197	17.614809	57.6318	0	2	2	1	1	0	0	0	2	0	0	0
1930	methoprotryn	S(c1nc(nc(n1)NC(C)C)NCCCOC)C	142.451	12730	http://goo.gl/mouej	W.E. Acree Jr. Data Collection 2011	1.47	1.48	0.11	1.36	2.1421	9.751	pesticide	20111213	11.99845615	31.97267768	-0.383856098	0.207365727	4.361207651	10.27988679	0.727272727	1.529	271.3838567	0	8	1.9	3	8	12	18	0	39	6	6	2.3257	5.40888049	80.7288	0	1	1	1	1	0	0	0	1	0	0	0
391	6-undecanone	O=C(CCCCC)CCCCC	14.75	12972	http://goo.gl/mouej	W.E. Acree Jr. Data Collection 2011	0.083	0.66	0	0.51	1.6742	5.677	ketone	20111213	11.89	15.99491739	-0.299208341	0.13271912	4.665398507	7.60756451	0.909090909	4.105	170.2921964	0	8	2.56	11	2	11	11	0	34	0	0	3.827	14.645929	53.0546	0	0	0	0	0	0	0	0	0	0	0	0
1640	2,3,6-trichlorophenol	Clc1c(O)c(Cl)ccc1Cl	57	13029	http://goo.gl/mouej	W.E. Acree Jr. Data Collection 2011	1.01	0.88	0.62	0.15	1.142	-123	phenol derivative	20111213	11.99856245	34.97105747	-0.356238868	0.144665876	5.816681395	9.901633032	0	3.482	197.4464553	0	0	1.68	0	7	6	10	0	13	6	6	3.5558	12.64371364	42.1665	0	1	1	1	1	0	0	0	1	0	0	0
1639	2,3,5-trichlorophenol	Clc1c(O)cc(Cl)cc1Cl	62	13030	http://goo.gl/mouej	W.E. Acree Jr. Data Collection 2011	1.07	0.94	0.68	0.16	1.142	-123	phenol derivative	20111213	11.99856245	34.97105747	-0.358253189	0.146137477	5.57218256	9.787904728	0	3.482	197.4464553	0	0	1.68	0	7	6	10	0	13	6	6	3.5558	12.64371364	42.1665	0	1	1	1	1	0	0	0	1	0	0	0
2408	2-ethylnaphthalene	CCc1ccc2ccccc2c1	-7.4	13063	http://dx.doi.org/10.1021/ci049943w	Jes?s Jover; Ram?n Bosque; and Joaquim Sales. 2004. Determination of Abraham Solute Parameters from Molecular Structure. J. Chem. Inf. Comput. Sci. 44 (3)	1.331	0.9	0	0.2	1.1092	-123	organic	20040417	11.85	12.1501417	-0.198951339	0.101219077	5.61148719	9.337324998	0.166666667	4.189	156.2241198	0	1	2.78	NA	10	8	13	0	24	11	10	3.6808	13.54828864	52.1504	0	2	2	1	1	0	0	0	2	0	0	0
58	2,2,5,5-tetramethylhexane	CC(C)(CCC(C)(C)C)C	-12.8	13448	http://goo.gl/mouej	W.E. Acree Jr. Data Collection 2011	0	0	0	0	1.518	4.039	alkane	20111213	11.89	12.11015511	-0.159441198	0.061841483	6.457936539	9.061576036	1	5.982	142.2820556	1	3	2.56	6	0	6	9	0	32	0	0	4.0248	16.19901504	47.4556	0	0	0	0	0	0	0	0	0	0	0	0
124	1-tetradecene	C=CCCCCCCCCCCCC	-12.5	13622	http://goo.gl/mouej	W.E. Acree Jr. Data Collection 2011	0.085	0.08	0	0.07	2.0382	6.513	alkene	20111213	11.89	12.11024183	-0.170693335	0.049758781	5.117199749	7.593960634	0.857142857	7.94	196.3726437	2	11	3	14	2	14	13	0	42	0	0	6.3677	40.54760329	66.2603	0	0	0	0	0	0	0	0	0	0	0	0
1750	4-bromopyridine	Brc1ccncc1	0.5	13630	http://goo.gl/mouej	W.E. Acree Jr. Data Collection 2011	0.9	0.93	0	0.38	0.8503	-123	pyridine derivative	20111213	11.85	78.91833719	-0.263922636	0.171189141	6.105493913	9.286610155	0	1.568	157.9956737	0	0	1.79	5	6	5	7	0	11	6	6	1.4278	2.03861284	31.5239	0	1	1	1	1	0	0	0	1	0	0	0
2261	3-vinyl pyridine	C=Cc1cccnc1	-20.059	13634	http://dx.doi.org/10.1021/ci049943w	Jes?s Jover; Ram?n Bosque; and Joaquim Sales. 2004. Determination of Abraham Solute Parameters from Molecular Structure. J. Chem. Inf. Comput. Sci. 44 (3)	0.832	0.93	0	0.58	0.7636	-123	organic	20040417	11.85	14.00307759	-0.263434054	0.164837703	5.437400585	8.150181974	0	1.496	105.1374398	0	1	2.12	6	8	6	8	0	15	6	6	1.2311	1.51560721	33.5874	0	1	1	1	1	0	0	0	1	0	0	0
2178	octahydroazocine	C1CCCNCCC1	29	13638	http://goo.gl/mouej	W.E. Acree Jr. Data Collection 2011	0.36	0.46	0.13	0.55	1.0861	3.84	organic	20111213	11.9	14.00307756	-0.315992371	0.047716584	6.736850179	7.167082541	1	1.615	113.2009658	0	0	2.12	7	0	5	8	1	23	0	0	1.6138	2.60435044	36.0366	0	0	0	1	0	0	0	0	0	0	0	0
530	nitrocyclohexane	[O-][N+](=O)C1CCCCC1	-34	13647	http://goo.gl/mouej	W.E. Acree Jr. Data Collection 2011	0.441	0.97	0	0.31	0.7831	4.826	nitroalkane	20111213	11.9	15.99591866	-0.133096395	0.163263617	3.629675536	7.774921412	1	2.076	129.1572767	0	1	1.79	0	3	6	9	0	20	0	0	2.1496	4.62078016	33.601	0	1	0	1	0	0	0	0	1	0	0	0
818	1-ethylnaphthalene	CCc1cccc2c1cccc2	-13.9	13677	http://goo.gl/mouej	W.E. Acree Jr. Data Collection 2011	1.37	0.76	0	0.22	1.3672	6.226	alkylnaphthalene	20111213	11.85	12.1501417	-0.186922984	0.115406622	5.775385275	9.80888421	0.166666667	4.189	156.2241198	0	1	2.78	NA	10	7	13	0	24	11	10	3.6808	13.54828864	52.1504	0	2	2	1	1	0	0	0	2	0	0	0
1399	3-chloroacetophenone	O=C(c1cc(Cl)ccc1)C	17.761	14227	http://goo.gl/mouej	W.E. Acree Jr. Data Collection 2011	0.924	1.07	0	0.4	1.137	5.341	aromatic ketone	20111213	11.89	34.96885308	-0.294031176	0.215515834	4.558090171	8.779645541	0.125	2.521	154.593815	0	1	2.12	NA	8	6	10	0	17	6	6	2.2343	4.99209649	41.2656	0	1	1	1	1	0	0	0	1	0	0	0
727	1-nonanethiol	CCCCCCCCCS	-20.05	14349	http://goo.gl/mouej	W.E. Acree Jr. Data Collection 2011	0.347	0.35	0	0.24	1.5402	5.79	alkanethiol	20111213	11.99846693	31.97267723	-0.232986407	0.044756399	5.128915573	8.131037589	1	5.077	160.3215231	1	7	2.34	9	0	10	9	0	30	0	0	4.223	17.833729	51.2665	0	0	0	0	0	0	0	0	0	0	0	0
1932	atraton	O(c1nc(nc(n1)NC(C)C)NCC)C	160.581	14620	http://goo.gl/mouej	W.E. Acree Jr. Data Collection 2011	1.12	1.13	0.2	1.16	1.6968	7.67	pesticide	20111213	11.99626866	15.99794595	-0.34756109	0.272838779	4.737378957	8.623607454	0.666666667	1.596	211.2645368	0	5	1.79	3	9	9	15	0	32	6	6	2.1848	4.77335104	63.1246	0	1	1	1	1	0	0	0	1	0	0	0
312	methyl tert-butyl ether	O(C(C)(C)C)C	-108.9	14672	http://goo.gl/mouej	W.E. Acree Jr. Data Collection 2011	0.024	0.22	0	0.55	0.8718	2.372	ether	20111213	11.99640057	15.99794223	-0.405624791	0.064406266	4.644246824	7.483752677	1	1.32	88.14837346	0	1	1.9	3	0	4	5	0	18	0	0	0.9818	0.96393124	26.8163	0	0	0	0	0	0	0	0	0	0	0	0
2131	dodecyldimethylamine oxide	[O-][N+](CCCCCCCCCCCC)(C)C	131.5	14688	http://goo.gl/mouej	W.E. Acree Jr. Data Collection 2011	0.104	0.49	0	1.44	2.2397	-123	organic	20111213	11.99335598	15.99491867	-0.227334482	0.061979243	4.849182968	7.950383778	1	5.284	229.4025741	2	11	2.78	12	2	14	15	1	47	0	0	4.8933	23.94438489	69.7163	0	0	0	0	0	0	0	0	0	0	0	0
271	1,1-difluoro-1,2-dichloroethane	ClCC(Cl)(F)F	-101.2	14694	http://goo.gl/mouej	W.E. Acree Jr. Data Collection 2011	0.012	0.48	0	0.05	0.6706	2.12	haloalkane	20111213	11.99782586	34.96985311	-0.200899576	0.388357878	3.98596565	6.712514475	1	2.537	134.9400349	0	1	1.24	2	0	4	5	0	8	0	0	2.0507	4.20537049	21.5972	0	0	0	0	0	0	0	0	0	0	0	0
85	ethylcyclohexane	CCC1CCCCC1	-111.15	14751	http://goo.gl/mouej	W.E. Acree Jr. Data Collection 2011	0.263	0.1	0	0	1.1272	3.877	cycloalkane	20111213	11.9	12.10012615	-0.145522379	0.054800121	5.483683531	8.450491455	1	4.491	112.2129392	0	1	2.34	NA	0	6	8	0	24	0	0	3.4452	11.86940304	36.7556	0	1	0	1	0	0	0	0	1	0	0	0
2071	ethoxytrimethylsilane	O(CC)[Si](C)(C)C	-83	14998	http://goo.gl/mouej	W.E. Acree Jr. Data Collection 2011	-0.086	0.069	0	0.52	1.1175	2.589	organosilicon	20111213	11.99838739	27.97768417	-0.380966239	0.133744987	4.624664585	6.740269029	1	2.059	118.2496397	0	2	1.79	2	0	5	6	0	21	0	0	2.1227	4.50585529	29.1539	0	0	0	0	0	0	0	0	0	0	0	0
2842	1-octadecylamine	NCCCCCCCCCCCCCCCCCC	54.45	15016	http://precedings.nature.com/documents/4243/version/3	ONSChallenge Solubility Data	0.168	0.672	0.285	0.901	2.745	-123	organic solid	20120126	11.89	14.00308312	-0.330037518	0.049902762	4.765981113	7.633206886	1	8.75	269.5096387	2	16	3.33	18	0	19	18	1	58	0	0	7.0679	49.95521041	88.206	0	0	0	0	0	0	0	0	0	0	0	0
1445	ethyl 3-phenylpropanoate	O=C(OCC)CCc1ccccc1	8.131	15409	http://goo.gl/mouej	W.E. Acree Jr. Data Collection 2011	0.654	1.2	0	0.62	1.495	-123	aromatic ester	20111213	11.85	15.99592018	-0.315936722	0.261811592	4.273454773	8.679297015	0.363636364	2.362	178.2280753	0	5	2.45	NA	6	10	13	0	27	6	6	2.5252	6.37663504	51.4837	0	1	1	1	1	0	0	0	1	0	0	0
1498	3-phenylpropanamine	c1ccccc1CCCN	-31.789	15427	http://goo.gl/mouej	W.E. Acree Jr. Data Collection 2011	0.808	0.86	0.1	0.73	1.2389	5.294	phenylalkaneamine	20111213	11.99345123	14.00910104	-0.363851432	0.027442637	4.838283355	8.580256409	0.333333333	1.66	135.2065561	0	3	2.34	NA	6	8	10	1	23	6	6	1.7133	2.93539689	43.887	0	1	1	1	1	0	0	0	1	0	0	0
370	cyclohexane carboxaldehyde	O=CC1CCCCC1	34.75	15443	http://goo.gl/mouej	W.E. Acree Jr. Data Collection 2011	0.379	0.72	0	0.45	1.002	3.794	aldehyde	20111213	11.9	15.99491639	-0.302555516	0.122845515	3.831185197	7.974199351	0.857142857	2.247	112.1698453	0	1	2.12	NA	2	6	8	0	20	0	0	1.9439	3.77874721	32.9205	0	1	0	1	0	0	0	0	1	0	0	0
955	4,4'-dichlorobiphenyl	Clc2ccc(c1ccc(Cl)cc1)cc2	149.15	15474	http://dx.doi.org/10.1039/B415899G	Michael H. Abraham and Amal J. M. Al-Hussaini. Solvation parameters for the 209 PCBs: calculation of physicochemical properties. J. Environ. Monit. 2005 7 295-301	1.64	1.18	0	0.16	1.569	7.58	polychlorinated biphenyl	20050211	11.85	34.96985373	-0.141635229	0.177770643	6.090089844	9.767327848	0	5.206	223.0982319	1	1	2.56	0	12	10	15	0	22	12	12	4.6772	21.87619984	60.8038	0	2	2	2	2	0	0	0	2	0	0	0
868	1,2-dichloronaphthalene	Clc1c2c(ccc1Cl)cccc2	36	15475	http://goo.gl/mouej	W.E. Acree Jr. Data Collection 2011	1.57	1.12	0	0.09	1.3302	6.807	polychlorinated naphthalene	20111213	11.85	34.96985355	-0.17480852	0.131495446	6.702973177	10.48857602	0	4.532	197.0608786	0	0	2.34	0	10	7	13	0	18	11	10	4.0672	16.54211584	52.1178	0	2	2	1	1	0	0	0	2	0	0	0
873	1,7-dichloronaphthalene	Clc1c2c(ccc1)ccc(Cl)c2	63.5	15476	http://goo.gl/mouej	W.E. Acree Jr. Data Collection 2011	1.57	1.06	0	0.1	1.3302	6.835	polychlorinated naphthalene	20111213	11.85	34.96985355	-0.160547474	0.141753449	6.336226572	10.34969903	0	4.532	197.0608786	0	0	2.34	0	10	7	13	0	18	11	10	4.0672	16.54211584	52.1178	0	2	2	1	1	0	0	0	2	0	0	0
1151	3-chlorobiphenyl	Clc2cc(c1ccccc1)ccc2	17	15488	http://dx.doi.org/10.1021/es102210g	Van Noort et. al. Updated Abraham Solvation Parameters for Polychlorinated Biphenyls. ES&T 44, 7037 (2010)	1.45	1.18	0	0.165	1.4464	-123	polychlorinated biphenyl	20100825	11.85	34.9688532	-0.141822535	0.177942101	6.280701395	9.888572606	0	4.584	188.6532351	0	1	2.67	0	12	8	14	0	22	12	12	4.0128	16.10256384	55.999	0	2	2	2	2	0	0	0	2	0	0	0
943	4-chlorobiphenyl	Clc2ccc(c1ccccc1)cc2	78.4	15489	http://dx.doi.org/10.1039/B415899G	Michael H. Abraham and Amal J. M. Al-Hussaini. Solvation parameters for the 209 PCBs: calculation of physicochemical properties. J. Environ. Monit. 2005 7 295-301	1.5	1.05	0	0.18	1.4466	6.718	polychlorinated biphenyl	20050211	11.85	34.9688532	-0.141632	0.177750044	6.083441515	9.64407722	0	4.584	188.6532351	0	1	2.67	0	12	9	14	0	22	12	12	4.0128	16.10256384	55.999	0	2	2	2	2	0	0	0	2	0	0	0
1440	butyl 2-hydroxybenzoate	O=C(OCCCC)c1ccccc1O	-5.9	15495	http://goo.gl/mouej	W.E. Acree Jr. Data Collection 2011	0.784	0.85	0.15	0.35	1.554	6.541	aromatic ester	20111213	11.99623306	15.99870522	-0.385331638	0.295834593	4.690600005	8.721835415	0.363636364	3.331	194.2274802	0	5	2.34	NA	10	10	14	0	28	6	6	2.7467	7.54436089	53.1528	0	1	1	1	1	0	0	0	1	0	0	0
1972	pimozide	Fc1ccc(cc1)C(c2ccc(F)cc2)CCCN5CCC(N4c3ccccc3NC4=O)CC5	216	15520	http://goo.gl/mouej	W.E. Acree Jr. Data Collection 2011	2.508	2.544	0.33	1.702	3.4743	17.272	drug	20111213	11.99425367	18.99941315	-0.332827519	0.28390485	4.096827904	11.5240058	0.321428571	5.605	461.547208	1	7	3.88	NA	10	18	38	1	63	22	21	7.0509	49.71519081	130.8676	0	5	4	4	3	0	0	1	4	0	0	0
876	2,6-dichloronaphthalene	Clc1ccc2c(c1)ccc(Cl)c2	140.5	15524	http://goo.gl/mouej	W.E. Acree Jr. Data Collection 2011	1.57	1.12	0	0.08	1.3302	6.74	polychlorinated naphthalene	20111213	11.85	34.96985355	-0.17289731	0.127572433	6.243546875	9.622567399	0	4.532	197.0608786	0	0	2.34	0	10	8	13	0	18	11	10	4.0672	16.54211584	52.1178	0	2	2	1	1	0	0	0	2	0	0	0
810	1,4,5-trimethylnaphthalene	c1(ccc(c2cccc(c12)C)C)C	76.651	15620	http://goo.gl/mouej	W.E. Acree Jr. Data Collection 2011	1.47	1.15	0	0.14	1.5081	7.562	alkylnaphthalene	20111213	11.89	12.11021952	-0.150813201	0.069431838	6.580938484	10.43763354	0.230769231	4.599	170.2507372	0	0	2.89	NA	10	6	14	0	27	11	10	4.197	17.614809	57.6318	0	2	2	1	1	0	0	0	2	0	0	0
1527	2,6-dimethylacetanilide	O=C(Nc1c(cccc1C)C)C	182	15753	http://goo.gl/mouej	W.E. Acree Jr. Data Collection 2011	0.85	1.56	0.37	0.95	1.3955	-123	benzamide	20111213	11.89	15.99491765	-0.281058535	0.251120635	4.348980375	9.614506205	0.3	1.728	163.2166969	0	2	2.34	NA	9	7	12	0	25	6	6	1.9228	3.69715984	49.2226	0	1	1	1	1	0	0	0	1	0	0	0
869	1,3-dichloronaphthalene	Clc2c1c(cccc1)cc(Cl)c2	62.3	15755	http://goo.gl/mouej	W.E. Acree Jr. Data Collection 2011	1.57	1.06	0	0.08	1.3302	6.675	polychlorinated naphthalene	20111213	11.85	34.96985355	-0.131051728	0.192543654	6.45847536	10.08827751	0	4.532	197.0608786	0	0	2.34	0	10	7	13	0	18	11	10	4.0672	16.54211584	52.1178	0	2	2	1	1	0	0	0	2	0	0	0
2125	L-menthol	O[C@H]1[C@H](C(C)C)CC[C@@H](C)C1	43	15803	http://goo.gl/mouej	W.E. Acree Jr. Data Collection 2011	0.4	0.48	0.32	0.61	1.4677	-123	organic	20111213	11.9	15.99491714	-0.392198259	0.125086535	5.452305862	9.461194107	1	3.211	156.265579	0	1	2.45	NA	0	7	11	0	31	0	0	2.7794	7.72506436	47.4447	0	1	0	1	0	0	0	0	1	0	0	0
485	1-undecanenitrile	N#CCCCCCCCCCC	-6	15853	http://goo.gl/mouej	W.E. Acree Jr. Data Collection 2011	0.154	0.9	0	0.36	1.6723	5.94	nitrile	20111213	11.89	14.00307958	-0.262653806	0.115260994	3.818767829	7.496113542	0.909090909	4.836	167.2915539	0	8	2.56	11	2	12	11	0	33	0	0	4.3611	19.01919321	53.0579	0	0	0	0	0	0	0	0	0	0	0	0
3447	carvone	O=C1C(=C/C[C@H](/C(=C)C)C1)C	89	15855	http://dx.doi.org/10.1016/j.chroma.2012.02.043	T. Karunasekara. C.F. Poole. Determination of Descriptors for Fragrance Compounds by Gas Chromatography and Liquid-Liquid Partitioning Journal of Chromatography A (2012)	0.638	0.929	0	0.61	1.3387	5.402	fragrance	20120217	11.89	15.99491714	-0.294079071	0.158645571	4.941589581	9.574568583	0.5	1.756	150.2179344	0	1	2.45	NA	4	7	11	0	25	0	0	2.3613	5.57573769	47.1735	0	1	0	1	0	0	0	0	1	0	0	0
1416	propyl benzoate	O=C(OCCC)c1ccccc1	-51.6	15965	http://goo.gl/mouej	W.E. Acree Jr. Data Collection 2011	0.675	0.8	0	0.46	1.0964	5.718	aromatic ester	20111213	11.85	15.99591968	-0.311846319	0.293250192	4.592493095	8.467341596	0.3	2.739	164.2014579	0	4	2.34	NA	9	9	12	0	24	6	6	2.5579	6.54285241	46.8577	0	1	1	1	1	0	0	0	1	0	0	0
123	1-tridecene	C=CCCCCCCCCCCC	-19.67	16180	http://goo.gl/mouej	W.E. Acree Jr. Data Collection 2011	0.087	0.08	0	0.07	1.8973	6.02	alkene	20111213	11.89	12.11021952	-0.170693329	0.049734668	5.116973729	7.574171866	0.846153846	7.371	182.3460263	1	10	2.89	13	2	13	12	0	39	0	0	5.9115	34.94583225	61.6593	0	0	0	0	0	0	0	0	0	0	0	0
2077	3-(glycidyloxypropyl)trimethoxysilane	O(CCC[Si](OC)(OC)OC)CC1OC1	59.101	16387	http://goo.gl/mouej	W.E. Acree Jr. Data Collection 2011	0.133	1.086	0	0.968	1.8073	6.224	organosilicon	20111213	11.9	27.97692751	-0.378485796	0.311539624	4.327445313	7.244043317	1	0.424	236.3378475	0	9	1.79	3	0	10	15	0	35	0	0	1.1136	1.24010496	52.2977	0	1	0	1	0	1	0	0	0	0	0	0
1265	2,3,4,5,6-pentachlorobiphenyl	Clc1c(c(Cl)c(Cl)c(Cl)c1Cl)c2ccccc2	129.311	16415	http://dx.doi.org/10.1021/es102210g	Van Noort et. al. Updated Abraham Solvation Parameters for Polychlorinated Biphenyls. ES&T 44, 7037 (2010)	2.06	1.47	0	0	1.7622	-123	polychlorinated biphenyl	20100825	11.85	34.9728553	-0.185275492	0.128094569	6.836542861	12.57807185	0	7.072	326.4332224	1	1	2.23	0	12	9	18	0	22	12	12	6.6704	44.49423616	75.2182	0	2	2	2	2	0	0	0	2	0	0	0
2180	nitrosyl chloride	ClN=O	-61.5	16641	http://goo.gl/mouej	W.E. Acree Jr. Data Collection 2011	0.23	0.38	0.1	0.21	0.3465	0.917	organic	20111213	13.98117441	34.96885278	-0.252625699	0.217104245	2.624992894	3.869511447	0	0.691	65.45904571	0	0	1.13	0	1	3	2	0	3	0	0	0.8831	0.77986561	12.2934	0	0	0	0	0	0	0	0	0	0	0	0
953	3,4'-dichlorobiphenyl	Clc2cc(c1ccc(Cl)cc1)ccc2	114.851	17098	http://dx.doi.org/10.1039/B415899G	Michael H. Abraham and Amal J. M. Al-Hussaini. Solvation parameters for the 209 PCBs: calculation of physicochemical properties. J. Environ. Monit. 2005 7 295-301	1.65	1.18	0	0.16	1.569	7.528	polychlorinated biphenyl	20050211	11.85	34.96985373	-0.141825769	0.177962649	6.098720215	10.01082776	0	5.206	223.0982319	1	1	2.56	0	12	9	15	0	22	12	12	4.6772	21.87619984	60.8038	0	2	2	2	2	0	0	0	2	0	0	0
2047	1,1,3,3-tetramethyldisiloxane	C[SiH](C)O[SiH](C)C	-78	17619	http://goo.gl/mouej	W.E. Acree Jr. Data Collection 2011	-0.192	-0.01	0	0.202	1.2223	2.648	organosilicon	20111213	11.9984169	27.97838144	-0.38615688	0.125660819	4.022256729	5.268909154	1	2.196	134.3242886	0	2	1.57	0	0	5	6	0	21	0	0	0.2551	0.06507601	24.4059	0	0	0	0	0	0	0	0	0	0	0	0
152	1-nonyne	C#CCCCCCCC	-50	17880	http://goo.gl/mouej	W.E. Acree Jr. Data Collection 2011	0.15	0.23	0.12	0.1	1.2908	4.019	alkyne	20111213	11.89	12.11013444	-0.170785422	0.049574749	4.386171366	7.26316211	0.777777778	4.326	124.2236751	0	5	2.45	9	2	9	8	0	25	0	0	4.6621	21.73517641	41.6728	0	0	0	0	0	0	0	0	0	0	0	0
2057	tetrakis(trimethylsiloxy)silane	O([Si](C)(C)C)[Si](O[Si](C)(C)C)(O[Si](C)(C)C)O[Si](C)(C)C	-60	18019	http://goo.gl/mouej	W.E. Acree Jr. Data Collection 2011	-0.989	-0.155	0	0.664	3.2627	5.441	organosilicon	20111213	11.99831428	27.98111536	-0.313091819	0.451833727	4.906685422	7.589514342	1	6.672	384.8392414	1	8	1.79	0	0	7	20	0	57	0	0	8.2052	67.32530704	74.8368	0	0	0	0	0	0	0	0	0	0	0	0
4127	diundecyl phthalate	CCCCCCCCCCCOC(=O)C1=CC=CC=C1C(=O)OCCCCCCCCCCC	35.5	18193	http://dx.doi.org/10.1016/j.chemosphere.2014.08.035	Michael H. Abraham and William E. Acree Jr. (2015). Physicochemical and biochemical properties for the dialkyl phthalates. Chemosphere. Volume 119, January 2015, Pages 871?880	0.62	1.32	0	1.08	4.2468	15.95	this work	20140918	11.89	15.99794491	-0.312769047	0.295219707	4.955060867	9.667691928	0.733333333	12.56	474.7167343	2	24	4.32	NA	12	28	34	0	84	6	6	10.585	112.042225	141.2734	0	1	1	1	1	0	0	0	1	0	0	0
1413	1-methylsulfonylacetophenone	O=C(c1ccccc1)CS(=O)(=O)C	82.431	18336	http://goo.gl/mouej	W.E. Acree Jr. Data Collection 2011	0.83	2.05	0	1.05	1.4357	7.071	aromatic ketone	20111213	11.99846692	31.97267742	-0.292622915	0.221281521	5.537149821	10.01385121	0.222222222	1.186	198.2403304	0	3	2.01	NA	8	8	13	0	23	6	6	1.2487	1.55925169	50.0869	0	1	1	1	1	0	0	0	1	0	0	0
79	pentylcyclopentane	C(CCCC1CCCC1)C	-83	18410	http://goo.gl/mouej	W.E. Acree Jr. Data Collection 2011	0.22	0.08	0	0	1.409	4.6	cycloalkane	20111213	11.89	12.11015511	-0.170505133	0.049873346	5.150939694	8.627413085	1	5.629	140.266174	1	4	2.56	NA	0	8	10	0	30	0	0	4.3576	18.98867776	45.9576	0	1	0	1	0	0	0	1	0	0	0	0
670	1,9-nonanediol	OCCCCCCCCCO	46.4	18685	http://goo.gl/mouej	W.E. Acree Jr. Data Collection 2011	0.375	0.95	0.75	0.92	1.494	-123	alkanediol	20111213	11.99626879	15.99826012	-0.421740711	0.069778915	3.941545842	7.386481357	1	1.931	160.254248	0	8	2.23	9	0	11	10	0	31	0	0	2.026	4.104676	47.0678	0	0	0	0	0	0	0	0	0	0	0	0
469	ethyl trimethylacetate	O=C(OCC)C(C)(C)C	-89.75	18688	http://goo.gl/mouej	W.E. Acree Jr. Data Collection 2011	-0.01	0.52	0	0.45	1.1693	3.481	ester	20111213	11.89	15.99591816	-0.315524121	0.266894345	4.507680947	8.515019239	0.857142857	1.411	130.1851317	0	3	2.01	3	3	6	8	0	23	0	0	1.9162	3.67182244	35.8632	0	0	0	0	0	0	0	0	0	0	0	0
1740	4-tert-butylpyridine	n1ccc(cc1)C(C)(C)C	-41	18724	http://goo.gl/mouej	W.E. Acree Jr. Data Collection 2011	0.631	0.75	0	0.66	1.2389	4.772	pyridine derivative	20111213	11.89	14.00307857	-0.264026809	0.077834237	6.109333407	9.50330069	0.444444444	2.587	135.2065561	0	1	2.34	5	6	6	10	0	23	6	6	2.0798	4.32556804	42.567	0	1	1	1	1	0	0	0	1	0	0	0
620	2-octanol	OC(C)CCCCCC	-31.8	18920	http://goo.gl/mouej	W.E. Acree Jr. Data Collection 2011	0.158	0.36	0.33	0.36	1.2945	-123	alkanols	20111213	11.89	15.99491664	-0.392773319	0.052580338	4.562096147	7.288096436	1	3.018	130.2282257	0	5	2.23	8	0	8	8	0	27	0	0	2.7168	7.38100224	40.3557	0	0	0	0	0	0	0	0	0	0	0	0
1928	dipropetryn	S(c1nc(nc(n1)NC(C)C)NC(C)C)CC	105	18941	http://goo.gl/mouej	W.E. Acree Jr. Data Collection 2011	1.4	1.2	0.17	1.01	2.0834	9.279	pesticide	20111213	11.89	31.97207183	-0.254885996	0.207467334	5.934285156	10.6163822	0.727272727	2.602	255.3844517	0	6	2.01	3	8	9	17	0	38	6	6	3.4693	12.03604249	78.7341	0	1	1	1	1	0	0	0	1	0	0	0
1644	2,3,4,5-tetrachlorophenol	Clc1c(O)cc(Cl)c(Cl)c1Cl	116.5	19766	http://goo.gl/mouej	W.E. Acree Jr. Data Collection 2011	1.17	0.88	0.7	0.13	1.265	-123	phenol derivative	20111213	11.99856245	34.97200704	-0.357775117	0.167546663	5.694432914	10.76538564	0	4.104	231.8914521	0	0	1.57	0	7	6	11	0	13	6	6	4.2202	17.81008804	46.9713	0	1	1	1	1	0	0	0	1	0	0	0
540	N-propylacetamide	O=C(NCCC)C	0.291	20119	http://goo.gl/mouej	W.E. Acree Jr. Data Collection 2011	0.33	1.25	0.4	0.72	0.9286	4.021	alkaneamide	20111213	11.89	15.99491639	-0.281433226	0.247439094	3.952902867	6.611890135	0.8	0.491	101.1471359	0	3	1.79	3	3	6	6	0	18	0	0	0.2463	0.06066369	28.6348	0	0	0	0	0	0	0	0	0	0	0	0
1829	3-bromoquinoline	Brc1cc2ccccc2nc1	13.65	20124	http://goo.gl/mouej	W.E. Acree Jr. Data Collection 2011	1.66	1.21	0	0.42	1.2193	6.551	nitrogen-neterocyclic	20111213	11.85	78.91833725	-0.253995719	0.21030508	6.912859204	9.858186749	0	2.923	208.0544988	0	0	2.23	NA	10	7	12	0	17	11	10	2.7647	7.64356609	47.6021	0	2	2	1	1	0	0	0	2	0	0	0
2168	camphoric acid	O=C(O)C1CCC(C(=O)O)(C)C1(C)C	187.7	20198	http://goo.gl/mouej	W.E. Acree Jr. Data Collection 2011	0.5	1.04	1.18	0.86	1.3817	-123	organic	20111213	11.89	15.9979247	-0.332192599	0.265758986	4.484067122	10.99190465	0.8	1.209	200.2320307	0	2	2.12	NA	3	7	14	0	30	0	0	1.4745	2.17415025	49.0095	2	1	0	1	0	0	0	1	0	0	0	0
1784	2,3-dimethylpyrazine	n1ccnc(c1C)C	-12	20843	http://goo.gl/mouej	W.E. Acree Jr. Data Collection 2011	0.657	0.8	0	0.74	0.916	3.826	pyrazine derivative	20111213	11.89	14.00408012	-0.258510591	0.13616077	5.82559514	7.636252401	0.333333333	0.148	108.1413478	0	0	1.9	4	6	5	8	0	16	6	6	0.094	0.008836	30.9272	0	1	1	1	1	0	0	0	1	0	0	0
1920	terbuthylazine	Clc1nc(nc(n1)NC(C)(C)C)NCC	178	20848	http://goo.gl/mouej	W.E. Acree Jr. Data Collection 2011	1.19	1.26	0.14	0.91	1.7605	8.089	pesticide	20111213	11.89	34.96885331	-0.256899881	0.260914222	5.245368325	9.152194584	0.666666667	2.081	229.7101287	0	4	1.79	3	8	9	15	0	31	6	6	2.7407	7.51143649	66.8516	0	1	1	1	1	0	0	0	1	0	0	0
3442	limonene	CC1=CCC(CC1)C(=C)C	-86.43	20939	http://dx.doi.org/10.1016/j.chroma.2012.02.043	T. Karunasekara. C.F. Poole. Determination of Descriptors for Fragrance Compounds by Gas Chromatography and Liquid-Liquid Partitioning Journal of Chromatography A (2012)	0.497	0.336	0	0.174	1.323	4.693	fragrance	20120217	11.89	12.11015511	-0.171237228	0.05133391	6.189564732	9.494068391	0.6	3.729	136.234411	0	1	2.56	NA	2	7	10	0	26	0	0	3.5027	12.26890729	46.4803	0	1	0	1	0	0	0	0	1	0	0	0
87	trans-1,2-dimethylcyclohexane	C[C@@H]1CCCC[C@H]1C	-90	21800	http://goo.gl/mouej	W.E. Acree Jr. Data Collection 2011	0.227	0.2	0	0	1.1272	3.728	cycloalkane	20111213	11.89	12.11011416	-0.161991078	0.059143413	6.149298971	8.44548837	1	4.43	112.2129392	0	0	2.34	NA	0	5	8	0	24	0	0	3.2408	10.50278464	36.7032	0	1	0	1	0	0	0	0	1	0	0	0
289	1-fluoro-1,1-dichloropropane	ClC(Cl)(F)CC	-55.669	23055	http://goo.gl/mouej	W.E. Acree Jr. Data Collection 2011	0.084	0.4	0.01	0.05	0.7938	2.3	haloalkane	20111213	11.89	34.96985307	-0.192989167	0.307483155	4.839620832	8.319252298	1	2.69	130.9761898	0	1	1.46	3	0	4	5	0	11	0	0	2.3891	5.70779881	26.0581	0	0	0	0	0	0	0	0	0	0	0	0
2050	octamethyltrisiloxane	O([Si](C)(C)C)[Si](O[Si](C)(C)C)(C)C	-80	23101	http://goo.gl/mouej	W.E. Acree Jr. Data Collection 2011	-0.498	-0.071	0	0.379	2.0903	3.964	organosilicon	20111213	11.99834124	27.97923612	-0.357296371	0.22697267	4.848796875	7.089408193	1	4.392	236.5314294	0	4	1.79	0	0	7	12	0	37	0	0	5.0666	25.67043556	48.8118	0	0	0	0	0	0	0	0	0	0	0	0
2049	hexamethyldisiloxane	O([Si](C)(C)C)[Si](C)(C)C	-64	23150	http://goo.gl/mouej	W.E. Acree Jr. Data Collection 2011	-0.27	-0.187	0	0.299	1.5041	3.115	organosilicon	20111213	11.9983672	27.97838168	-0.380600973	0.133031244	4.811765332	6.837053396	1	3.252	162.3775234	0	2	1.79	0	0	5	8	0	27	0	0	3.4973	12.23110729	35.7993	0	0	0	0	0	0	0	0	0	0	0	0
500	sec-butylamine	NC(C)CC	-104.33	23255	http://goo.gl/mouej	W.E. Acree Jr. Data Collection 2011	0.17	0.32	0.16	0.63	0.772	2.41	alkylamine	20111213	11.89	14.00307606	-0.327771441	0.058209895	5.075093597	6.845753912	1	0.675	73.13699509	0	1	1.79	4	0	4	4	1	16	0	0	0.6024	0.36288576	23.6092	0	0	0	0	0	0	0	0	0	0	0	0
697	4-amino-1-butanol	OCCCCN	17	24099	http://goo.gl/mouej	W.E. Acree Jr. Data Collection 2011	0.458	0.88	0.41	1.06	0.8307	3.562	aminoalcohol	20111213	11.99365692	15.99491615	-0.395730037	0.043785883	3.86393441	6.418385982	1	-0.559	89.13640001	0	3	1.68	4	0	6	5	1	17	0	0	-0.5446	0.29658916	25.7203	0	0	0	0	0	0	0	0	0	0	0	0
1788	2-ethylpyrazine	n1ccnc(c1)CC	26.221	24533	http://goo.gl/mouej	W.E. Acree Jr. Data Collection 2011	0.616	0.84	0	0.67	0.916	3.887	pyrazine derivative	20111213	11.89	14.00408012	-0.260917781	0.077194714	5.31424608	7.629380732	0.333333333	0.086	108.1413478	0	1	1.9	4	6	6	8	0	16	6	6	0.4783	0.22877089	30.9626	0	1	1	1	1	0	0	0	1	0	0	0
403	4,6-nonanedione	O=C(CCC)CC(=O)CCC	12.841	24641	http://goo.gl/mouej	W.E. Acree Jr. Data Collection 2011	0.41	0.64	0.11	0.64	1.4081	5.218	alkanedione	20111213	11.89	15.99591916	-0.299688457	0.141043739	4.586765625	7.64963893	0.777777778	1.875	156.222485	0	6	2.23	9	2	9	10	0	27	0	0	1.7732	3.14423824	44.5458	0	0	0	0	0	0	0	0	0	0	0	0
969	2,4,5-trichlorobiphenyl	Clc2cc(c1ccccc1)c(Cl)cc2Cl	76.15	25605	http://dx.doi.org/10.1039/B415899G	Michael H. Abraham and Amal J. M. Al-Hussaini. Solvation parameters for the 209 PCBs: calculation of physicochemical properties. J. Environ. Monit. 2005 7 295-301	1.77	1.33	0	0.15	1.6914	7.722	polychlorinated biphenyl	20050211	11.99852384	34.97105809	-0.172742313	0.143884734	6.744836684	11.11107104	0	5.828	257.5432288	1	1	2.45	0	12	9	16	0	22	12	12	5.3416	28.53269056	65.6086	0	2	2	2	2	0	0	0	2	0	0	0
994	2,2',6,6'-tetrachlorobiphenyl	Clc2cccc(Cl)c2c1c(Cl)cccc1Cl	113.591	25677	http://dx.doi.org/10.1039/B415899G	Michael H. Abraham and Amal J. M. Al-Hussaini. Solvation parameters for the 209 PCBs: calculation of physicochemical properties. J. Environ. Monit. 2005 7 295-301	1.84	1.48	0	0.15	1.8138	7.753	polychlorinated biphenyl	20050211	11.99852384	34.97200787	-0.176452198	0.129441377	7.160384928	12.33457217	0	6.45	291.9882256	1	1	2.34	0	12	8	17	0	22	12	12	6.006	36.072036	70.4134	0	2	2	2	2	0	0	0	2	0	0	0
945	2,3-dichlorobiphenyl	Clc2c(c1ccccc1)cccc2Cl	82.301	26010	http://dx.doi.org/10.1039/B415899G	Michael H. Abraham and Amal J. M. Al-Hussaini. Solvation parameters for the 209 PCBs: calculation of physicochemical properties. J. Environ. Monit. 2005 7 295-301	1.63	1.2	0	0.18	1.569	7.168	polychlorinated biphenyl	20050211	11.99852384	34.97015577	-0.172550461	0.142749884	6.729549844	10.86657734	0	5.206	223.0982319	1	1	2.56	0	12	8	15	0	22	12	12	4.6772	21.87619984	60.8038	0	2	2	2	2	0	0	0	2	0	0	0
813	2,4,5-trimethylnaphthalene	c12cccc(c1c(cc(c2)C)C)C	73.291	26260	http://goo.gl/mouej	W.E. Acree Jr. Data Collection 2011	1.441	1.14	0	0.18	1.5081	7.344	alkylnaphthalene	20111213	11.89	12.11021952	-0.150821555	0.069422927	6.292458935	10.28044549	0.230769231	4.599	170.2507372	0	0	2.89	NA	10	7	14	0	27	11	10	4.197	17.614809	57.6318	0	2	2	1	1	0	0	0	2	0	0	0
2058	methyltris(trimethylsiloxy)silane	O([Si](C)(C)C)[Si](O[Si](C)(C)C)(O[Si](C)(C)C)C	-76	26824	http://goo.gl/mouej	W.E. Acree Jr. Data Collection 2011	-0.739	-0.156	0	0.528	2.6765	4.803	organosilicon	20111213	11.99832519	27.98015987	-0.336078123	0.343829004	4.88040625	7.341968251	1	5.532	310.6853354	1	6	1.79	0	0	7	16	0	47	0	0	6.6359	44.03516881	61.8243	0	0	0	0	0	0	0	0	0	0	0	0
1887	metoxuron	Clc1cc(ccc1OC)NC(=O)N(C)C	126.75	27749	http://goo.gl/mouej	W.E. Acree Jr. Data Collection 2011	1.24	1.78	0.32	1.07	1.6764	8.34	urea	20111213	11.99342692	34.96885332	-0.346676783	0.278580991	4.815085812	9.345550874	0.3	1.595	228.6757426	0	4	2.01	0	11	10	15	0	28	6	6	1.8002	3.24072004	58.8783	0	1	1	1	1	0	0	0	1	0	0	0
892	1,2,3,4-tetrachloronaphthalene	Clc2c1ccccc1c(Cl)c(Cl)c2Cl	190	27793	http://goo.gl/mouej	W.E. Acree Jr. Data Collection 2011	1.81	1.24	0	0	1.575	8.621	polychlorinated naphthalene	20111213	11.99853173	34.97200752	-0.167219679	0.165870729	7.39653125	11.30346401	0	5.776	265.9508723	1	0	2.12	0	10	7	15	0	18	11	10	5.396	29.116816	61.7274	0	2	2	1	1	0	0	0	2	0	0	0
1921	cyanazine	Clc1nc(nc(n1)NC(C#N)(C)C)NCC	168	28552	http://goo.gl/mouej	W.E. Acree Jr. Data Collection 2011	1.41	2	0.22	1.14	1.7743	8.937	pesticide	20111213	11.89	34.96885336	-0.260854421	0.26079891	4.502449027	9.293841008	0.555555556	0.91	240.6930097	0	4	1.68	3	8	10	16	0	29	6	6	2.3359	5.45642881	67.3177	0	1	1	1	1	0	0	0	1	0	0	0
1798	2-acetylpyrazine	O=C(c1nccnc1)C	77	28682	http://goo.gl/mouej	W.E. Acree Jr. Data Collection 2011	0.837	1.31	0	0.73	0.9317	4.636	pyrazine derivative	20111213	11.89	15.99491715	-0.292297379	0.231726736	4.310777303	7.790380514	0.166666667	-0.516	122.1248712	0	1	1.79	4	8	6	9	0	15	6	6	-0.3028	0.09168784	31.775	0	1	1	1	1	0	0	0	1	0	0	0
1429	phenyl acetate	CC(=O)Oc1ccccc1	-30	28969	http://goo.gl/mouej	W.E. Acree Jr. Data Collection 2011	0.661	1.13	0	0.54	1.0726	4.414	aromatic ester	20111213	11.85	15.99591867	-0.278285647	0.263394314	3.882043179	7.766500828	0.125	1.807	136.1482231	0	2	2.12	2	9	7	10	0	18	6	6	1.5977	2.55264529	37.1904	0	1	1	1	1	0	0	0	1	0	0	0
1656	4-butoxyphenol	O(c1ccc(O)cc1)CCCC	65.25	28973	http://goo.gl/mouej	W.E. Acree Jr. Data Collection 2011	0.84	1.16	0.57	0.52	1.3974	-123	phenol derivative	20111213	11.89	15.99591966	-0.360486211	0.07625406	4.697268577	7.951603416	0.4	2.881	166.2173394	0	4	2.34	4	8	10	12	0	26	6	6	2.8749	8.26505001	48.0885	0	1	1	1	1	0	0	0	1	0	0	0
1612	4-ethylphenol	Oc1ccc(cc1)CC	44.62	28982	http://goo.gl/mouej	W.E. Acree Jr. Data Collection 2011	0.8	0.9	0.55	0.36	1.0569	4.737	phenol derivative	20111213	11.89	15.99491664	-0.360421647	0.072268731	4.712074092	8.188443831	0.25	2.517	122.1646996	0	1	2.23	NA	7	7	9	0	19	6	6	2.505	6.275025	37.3943	0	1	1	1	1	0	0	0	1	0	0	0
383	heptan-4-one	O=C(CCC)CCC	-33	28986	http://goo.gl/mouej	W.E. Acree Jr. Data Collection 2011	0.113	0.64	0	0.51	1.1106	3.705	ketone	20111213	11.89	15.99491639	-0.299193378	0.132675696	4.429620118	7.019142124	0.857142857	1.829	114.1857268	0	4	2.12	7	2	7	7	0	22	0	0	2.0022	4.00880484	34.6506	0	0	0	0	0	0	0	0	0	0	0	0
1785	2,5-dimethylpyrazine	n1c(cnc(c1)C)C	15	28992	http://goo.gl/mouej	W.E. Acree Jr. Data Collection 2011	0.686	0.74	0	0.74	0.916	3.851	pyrazine derivative	20111213	11.89	14.00408012	-0.25851113	0.134147367	5.588830792	7.165681844	0.333333333	0.148	108.1413478	0	0	1.9	3	6	6	8	0	16	6	6	0.094	0.008836	30.9272	0	1	1	1	1	0	0	0	1	0	0	0
546	N-methylformamide	O=CNC	-22	28994	http://goo.gl/mouej	W.E. Acree Jr. Data Collection 2011	0.405	1.36	0.4	0.55	0.5059	2.863	alkaneamide	20111213	11.99383278	15.99491565	-0.30508968	0.186464234	3.076372987	4.937727133	0.5	-0.526	59.0672837	0	1	1.46	0	3	4	3	0	9	0	0	-0.705	0.497025	15.2906	0	0	0	0	0	0	0	0	0	0	0	0
449	ethyl hexanoate	O=C(OCC)CCCCC	-67	29005	http://goo.gl/mouej	W.E. Acree Jr. Data Collection 2011	0.043	0.58	0	0.45	1.3102	4.251	ester	20111213	11.89	15.99591866	-0.315935122	0.261473342	4.154009909	7.132818713	0.875	2.624	144.2117491	0	6	2.12	6	3	9	9	0	26	0	0	2.4054	5.78594916	40.5907	0	0	0	0	0	0	0	0	0	0	0	0
119	1-nonene	C=CCCCCCCC	-81.82	29025	http://goo.gl/mouej	W.E. Acree Jr. Data Collection 2011	0.09	0.08	0	0.07	1.3337	4.073	alkene	20111213	11.89	12.11013444	-0.170693302	0.049643059	5.110184738	7.369861401	0.777777778	5.095	126.2395566	1	6	2.45	9	2	9	8	0	27	0	0	4.0867	16.70111689	43.2553	0	0	0	0	0	0	0	0	0	0	0	0
482	1-octanenitrile	N#CCCCCCCC	-45.53	29026	http://goo.gl/mouej	W.E. Acree Jr. Data Collection 2011	0.162	0.9	0	0.36	1.2496	4.585	nitrile	20111213	11.89	14.00307807	-0.262640459	0.115240147	3.810172409	7.215371234	0.875	3.129	125.2117017	0	5	2.23	8	2	9	8	0	24	0	0	2.9925	8.95505625	39.2549	0	0	0	0	0	0	0	0	0	0	0	0
365	nonanal	CCCCCCCCC=O	-18	29029	http://goo.gl/mouej	W.E. Acree Jr. Data Collection 2011	0.15	0.65	0	0.45	1.3924	4.856	aldehyde	20111213	11.98860189	16.00592553	-0.389464493	0.206356512	3.443116264	7.346288549	0.888888889	4.001	142.2389616	0	7	2.34	9	1	10	9	0	28	0	0	3.2216	10.37870656	43.9512	0	0	0	0	0	0	0	0	0	0	0	0
2962	L-glutamic acid	C(CC(=O)O)[C@@H](C(=O)O)N	212.5	30572	http://precedings.nature.com/documents/4243/version/3	ONSChallenge Solubility Data	0.757	1.135	0	1.659	1.062	-123	organic solid	20120126	11.99359802	15.99792175	-0.347009699	0.275956345	3.736035494	7.661005818	0.6	-3.349	147.1294692	0	4	1.46	5	3	7	9	1	19	0	0	-0.9239	0.85359121	31.3624	2	0	0	0	0	0	0	0	0	0	0	0
266	1,2-difluoro-1,2-dichloroethane	ClC(F)C(Cl)F	-101.2	30713	http://goo.gl/mouej	W.E. Acree Jr. Data Collection 2011	0.012	0.65	0.18	0.08	0.6706	2.21	haloalkane	20111213	11.99782586	34.96985311	-0.241890391	0.273764568	4.008753191	6.671781192	1	2.302	134.9400349	0	1	1.24	2	0	4	5	0	8	0	0	1.8034	3.25225156	20.9268	0	0	0	0	0	0	0	0	0	0	0	0
2014	amoxicillin	O=C(O)[C@@H]2N3C(=O)[C@@H](NC(=O)[C@@H](c1ccc(O)cc1)N)[C@H]3SC2(C)C	232.211	31006	http://goo.gl/mouej	W.E. Acree Jr. Data Collection 2011	2.7	2.99	0.38	3.11	2.5356	13.99	drug	20111213	11.89	31.97207228	-0.360530793	0.27825793	4.781187841	12.10433344	0.4375	-2.138	365.4058679	0	5	2.23	NA	7	14	27	1	44	6	6	0.2096	0.04393216	89.3483	1	3	1	2	1	0	1	1	1	0	0	0
2375	iodopropane	ICCC	-101.08	31029	http://dx.doi.org/10.1021/ci049943w	Jes?s Jover; Ram?n Bosque; and Joaquim Sales. 2004. Determination of Abraham Solute Parameters from Molecular Structure. J. Chem. Inf. Comput. Sci. 44 (3)	0.634	0.4	0	0.15	0.639	-123	organic	20040417	11.89	126.904473	-0.166241486	0.054501696	5.842905535	9.901251414	1	2.294	169.992266	0	1	1.68	3	0	4	3	0	11	0	0	2.3949	5.73554601	28.9151	0	0	0	0	0	0	0	0	0	0	0	0
2002	zidovudine	O=C/1NC(=O)N(C=C1C)[C@@H]2O[C@@H]([C@@H](N=[N+]=[N-])C2)CO	109	32555	http://goo.gl/mouej	W.E. Acree Jr. Data Collection 2011	1.83	1.5	0.51	1.85	1.8192	9.249	drug	20111213	11.99624933	15.99929633	-0.417739016	0.287713763	3.732733065	9.829542863	0.6	-0.12	267.2417245	0	3	1.57	5	8	11	20	0	32	6	6	-0.4032	0.16257024	53.2481	0	2	1	2	1	0	0	1	1	0	0	0
1267	2,3',4,4',5-pentachlorobiphenyl	Clc2cc(c1ccc(Cl)c(Cl)c1)c(Cl)cc2Cl	122.751	32952	http://dx.doi.org/10.1021/es102210g	Van Noort et. al. Updated Abraham Solvation Parameters for Polychlorinated Biphenyls. ES&T 44, 7037 (2010)	2.01	1.67	0	0	1.8491	-123	polychlorinated biphenyl	20100825	11.99852384	34.97297816	-0.172749753	0.143974514	6.625916502	11.47782246	0	7.072	326.4332224	1	1	2.23	0	12	10	18	0	22	12	12	6.6704	44.49423616	75.2182	0	2	2	2	2	0	0	0	2	0	0	0
1017	3,3',4,4'-tetrachlorobiphenyl	Clc2ccc(c1ccc(Cl)c(Cl)c1)cc2Cl	101.801	33281	http://dx.doi.org/10.1039/B415899G	Michael H. Abraham and Amal J. M. Al-Hussaini. Solvation parameters for the 209 PCBs: calculation of physicochemical properties. J. Environ. Monit. 2005 7 295-301	1.94	1.44	0	0.11	1.8138	9.205	polychlorinated biphenyl	20050211	11.99852384	34.97200787	-0.17256183	0.142809906	6.594371094	10.500837	0	6.45	291.9882256	1	1	2.34	0	12	10	17	0	22	12	12	6.006	36.072036	70.4134	0	2	2	2	2	0	0	0	2	0	0	0
1014	2,4,4',5-tetrachlorobiphenyl	Clc2cc(c1ccc(Cl)cc1)c(Cl)cc2Cl	98.651	33304	http://dx.doi.org/10.1039/B415899G	Michael H. Abraham and Amal J. M. Al-Hussaini. Solvation parameters for the 209 PCBs: calculation of physicochemical properties. J. Environ. Monit. 2005 7 295-301	1.91	1.46	0	0.13	1.8138	8.583	polychlorinated biphenyl	20050211	11.99852384	34.97200787	-0.172746021	0.14391425	6.136926065	11.23332142	0	6.45	291.9882256	1	1	2.34	0	12	10	17	0	22	12	12	6.006	36.072036	70.4134	0	2	2	2	2	0	0	0	2	0	0	0
1318	3,3',4,4',5,5'-hexachlorobiphenyl	Clc2cc(c1cc(Cl)c(Cl)c(Cl)c1)cc(Cl)c2Cl	146.751	33316	http://dx.doi.org/10.1021/es102210g	Van Noort et. al. Updated Abraham Solvation Parameters for Polychlorinated Biphenyls. ES&T 44, 7037 (2010)	2.1	2.03	0	0	2.0584	-123	polychlorinated biphenyl	20100825	11.99852384	34.97395879	-0.167622441	0.163742423	7.089617188	11.23434104	0	7.694	360.8782192	1	1	2.12	0	12	10	19	0	22	12	12	7.3348	53.79929104	80.023	0	2	2	2	2	0	0	0	2	0	0	0
1137	2,2',3,3',4,4',6,6'-octachlorobiphenyl	Clc1c(c(Cl)c(Cl)c(Cl)c1)c2c(Cl)cc(Cl)c(Cl)c2Cl	183.711	33407	http://dx.doi.org/10.1039/B415899G	Michael H. Abraham and Amal J. M. Al-Hussaini. Solvation parameters for the 209 PCBs: calculation of physicochemical properties. J. Environ. Monit. 2005 7 295-301	2.42	2	0	0.06	2.3034	10.104	polychlorinated biphenyl	20050211	11.99852384	34.97593541	-0.170775728	0.152760792	7.144496094	13.43482632	0	8.938	429.7682129	1	1	1.9	0	12	10	21	0	22	12	12	8.6636	75.05796496	89.6326	0	2	2	2	2	0	0	0	2	0	0	0
1229	3,3',5,5'-tetrachlorobiphenyl	Clc2cc(c1cc(Cl)cc(Cl)c1)cc(Cl)c2	101.721	33456	http://dx.doi.org/10.1021/es102210g	Van Noort et. al. Updated Abraham Solvation Parameters for Polychlorinated Biphenyls. ES&T 44, 7037 (2010)	1.84	1.69	0	0	1.8136	-123	polychlorinated biphenyl	20100825	11.85	34.97185477	-0.131316477	0.187775223	6.585335937	10.86757789	0	6.45	291.9882256	1	1	2.34	0	12	8	17	0	22	12	12	6.006	36.072036	70.4134	0	2	2	2	2	0	0	0	2	0	0	0
1214	2,3,5,6-tetrachlorobiphenyl	Clc2c(c1ccccc1)c(Cl)c(Cl)cc2Cl	110.311	33458	http://dx.doi.org/10.1021/es102210g	Van Noort et. al. Updated Abraham Solvation Parameters for Polychlorinated Biphenyls. ES&T 44, 7037 (2010)	1.92	1.33	0	0	1.6398	-123	polychlorinated biphenyl	20100825	11.99852384	34.97200787	-0.172224154	0.144560033	6.821258273	12.33356912	0	6.45	291.9882256	1	1	2.34	0	12	8	17	0	22	12	12	6.006	36.072036	70.4134	0	2	2	2	2	0	0	0	2	0	0	0
1934	terbumeton	O(c1nc(nc(n1)NC(C)(C)C)NCC)C	123.5	33617	http://goo.gl/mouej	W.E. Acree Jr. Data Collection 2011	1.07	1.1	0.22	1.02	1.8377	7.924	pesticide	20111213	11.99624937	15.99794622	-0.347562336	0.272842745	4.757168014	9.060791351	0.7	2.013	225.2911543	0	5	1.9	3	9	9	16	0	35	6	6	2.3898	5.71114404	67.7622	0	1	1	1	1	0	0	0	1	0	0	0
1302	2,2',4,4',5,5'-hexachlorobiphenyl	Clc2cc(c1cc(Cl)c(Cl)cc1Cl)c(Cl)cc2Cl	143.081	33983	http://dx.doi.org/10.1021/es102210g	Van Noort et. al. Updated Abraham Solvation Parameters for Polychlorinated Biphenyls. ES&T 44, 7037 (2010)	2.2	1.61	0	0	1.8846	-123	polychlorinated biphenyl	20100825	11.99852384	34.97395879	-0.172753612	0.144015535	6.866517833	11.96782782	0	7.694	360.8782192	1	1	2.12	0	12	10	19	0	22	12	12	7.3348	53.79929104	80.023	0	2	2	2	2	0	0	0	2	0	0	0
671	1,10-decanediol	OCCCCCCCCCCO	73	34095	http://goo.gl/mouej	W.E. Acree Jr. Data Collection 2011	0.37	0.95	0.75	0.92	1.635	-123	alkanediol	20111213	11.99624948	15.99826052	-0.421742042	0.069793399	3.943550943	7.451390867	1	2.5	174.2808654	0	9	2.34	10	0	12	11	0	34	0	0	2.4822	6.16131684	51.6688	0	0	0	0	0	0	0	0	0	0	0	0
970	2,4,6-trichlorobiphenyl	Clc2cc(Cl)cc(Cl)c2c1ccccc1	84.491	34188	http://dx.doi.org/10.1039/B415899G	Michael H. Abraham and Amal J. M. Al-Hussaini. Solvation parameters for the 209 PCBs: calculation of physicochemical properties. J. Environ. Monit. 2005 7 295-301	1.74	1.35	0	0.17	1.6914	7.39	polychlorinated biphenyl	20050211	11.85	34.97085425	-0.185478364	0.117489481	6.572435266	11.60006919	0	5.828	257.5432288	1	1	2.45	0	12	9	16	0	22	12	12	5.3416	28.53269056	65.6086	0	2	2	2	2	0	0	0	2	0	0	0
1134	2,2',3,3',4,4',5,5'-octachlorobiphenyl	Clc1c(cc(Cl)c(Cl)c1Cl)c2cc(Cl)c(Cl)c(Cl)c2Cl	177.931	34192	http://dx.doi.org/10.1039/B415899G	Michael H. Abraham and Amal J. M. Al-Hussaini. Solvation parameters for the 209 PCBs: calculation of physicochemical properties. J. Environ. Monit. 2005 7 295-301	2.48	2	0	0.06	2.3034	11.186	polychlorinated biphenyl	20050211	11.99852384	34.97593541	-0.1707134	0.151168802	7.272992187	12.70133282	0	8.938	429.7682129	1	1	1.9	0	12	10	21	0	22	12	12	8.6636	75.05796496	89.6326	0	2	2	2	2	0	0	0	2	0	0	0
1167	2,2',5-trichlorobiphenyl	Clc2ccc(Cl)cc2c1c(Cl)cccc1	86.651	34664	http://dx.doi.org/10.1021/es102210g	Van Noort et. al. Updated Abraham Solvation Parameters for Polychlorinated Biphenyls. ES&T 44, 7037 (2010)	1.78	1.19	0	0.055	1.5174	-123	polychlorinated biphenyl	20100825	11.85	34.97085425	-0.174847313	0.131496204	6.464075298	11.35557261	0	5.828	257.5432288	1	1	2.45	0	12	8	16	0	22	12	12	5.3416	28.53269056	65.6086	0	2	2	2	2	0	0	0	2	0	0	0
1041	2,2',4,5,5'-pentachlorobiphenyl	Clc2cc(c1cc(Cl)ccc1Cl)c(Cl)cc2Cl	119.801	34668	http://dx.doi.org/10.1039/B415899G	Michael H. Abraham and Amal J. M. Al-Hussaini. Solvation parameters for the 209 PCBs: calculation of physicochemical properties. J. Environ. Monit. 2005 7 295-301	2.04	1.61	0	0.13	1.9362	8.868	polychlorinated biphenyl	20050211	11.99852384	34.97297816	-0.172749901	0.143949903	6.509917933	11.84457743	0	7.072	326.4332224	1	1	2.23	0	12	9	18	0	22	12	12	6.6704	44.49423616	75.2182	0	2	2	2	2	0	0	0	2	0	0	0
1244	2,2',3,5',6-pentachlorobiphenyl	Clc2c(c1cc(Cl)ccc1Cl)c(Cl)ccc2Cl	123.891	34847	http://dx.doi.org/10.1021/es102210g	Van Noort et. al. Updated Abraham Solvation Parameters for Polychlorinated Biphenyls. ES&T 44, 7037 (2010)	2.12	1.35	0	0	1.6753	-123	polychlorinated biphenyl	20100825	11.99852384	34.97297816	-0.172960137	0.142917854	6.555763184	12.57806985	0	7.072	326.4332224	1	1	2.23	0	12	8	18	0	22	12	12	6.6704	44.49423616	75.2182	0	2	2	2	2	0	0	0	2	0	0	0
1096	2,3,3',4,4',5-hexachlorobiphenyl	Clc1c(cc(Cl)c(Cl)c1Cl)c2ccc(Cl)c(Cl)c2	142.181	34854	http://dx.doi.org/10.1039/B415899G	Michael H. Abraham and Amal J. M. Al-Hussaini. Solvation parameters for the 209 PCBs: calculation of physicochemical properties. J. Environ. Monit. 2005 7 295-301	2.21	1.72	0	0.09	2.0586	10.2	polychlorinated biphenyl	20050211	11.85	34.97385582	-0.17084998	0.130942352	6.641202467	11.96682587	0	7.694	360.8782192	1	1	2.12	0	12	10	19	0	22	12	12	7.3348	53.79929104	80.023	0	2	2	2	2	0	0	0	2	0	0	0
956	2,2',3-trichlorobiphenyl	Clc2c(c1ccccc1Cl)cccc2Cl	92.341	34866	http://dx.doi.org/10.1039/B415899G	Michael H. Abraham and Amal J. M. Al-Hussaini. Solvation parameters for the 209 PCBs: calculation of physicochemical properties. J. Environ. Monit. 2005 7 295-301	1.75	1.35	0	0.17	1.6914	7.647	polychlorinated biphenyl	20050211	11.99852384	34.97105809	-0.172973026	0.142731594	6.827087116	11.35557403	0	5.828	257.5432288	1	1	2.45	0	12	8	16	0	22	12	12	5.3416	28.53269056	65.6086	0	2	2	2	2	0	0	0	2	0	0	0
966	2,3',5-trichlorobiphenyl	Clc2ccc(Cl)cc2c1cc(Cl)ccc1	90.431	34867	http://dx.doi.org/10.1039/B415899G	Michael H. Abraham and Amal J. M. Al-Hussaini. Solvation parameters for the 209 PCBs: calculation of physicochemical properties. J. Environ. Monit. 2005 7 295-301	1.78	1.33	0	0.15	1.6914	7.81	polychlorinated biphenyl	20050211	11.85	34.97085425	-0.185428405	0.11749989	6.372375225	11.11107042	0	5.828	257.5432288	1	1	2.45	0	12	8	16	0	22	12	12	5.3416	28.53269056	65.6086	0	2	2	2	2	0	0	0	2	0	0	0
1129	2,3,3',4,4',5,5-heptachlorobiphenyl	Clc1c(cc(Cl)c(Cl)c1Cl)c2cc(Cl)c(Cl)c(Cl)c2	156.961	35108	http://dx.doi.org/10.1039/B415899G	Michael H. Abraham and Amal J. M. Al-Hussaini. Solvation parameters for the 209 PCBs: calculation of physicochemical properties. J. Environ. Monit. 2005 7 295-301	2.36	1.85	0	0.09	2.181	10.893	polychlorinated biphenyl	20050211	11.85	34.97485634	-0.169901394	0.132286024	7.130106853	12.2113256	0	8.316	395.3232161	1	1	2.01	0	12	10	20	0	22	12	12	7.9992	63.98720064	84.8278	0	2	2	2	2	0	0	0	2	0	0	0
3026	triadimefon	Clc2ccc(OC(C(=O)C(C)(C)C)n1ncnc1)cc2	82.3	36029	http://precedings.nature.com/documents/4243/version/3	ONSChallenge Solubility Data	1.586	1.868	0	1.233	2.145	-123	organic solid	20120126	11.85	34.96885354	-0.317169084	0.200321749	5.604072008	10.30022825	0.357142857	2.723	293.7492117	0	5	2.34	4	7	10	21	0	36	11	11	3.4939	12.20733721	77.4311	0	2	2	2	2	0	0	1	1	0	0	0
1327	2,2',3,3',5,5',6-heptachlorobiphenyl	Clc2c(c1cc(Cl)cc(Cl)c1Cl)c(Cl)c(Cl)cc2Cl	159.851	36979	http://dx.doi.org/10.1021/es102210g	Van Noort et. al. Updated Abraham Solvation Parameters for Polychlorinated Biphenyls. ES&T 44, 7037 (2010)	2.42	1.61	0	0	1.9201	-123	polychlorinated biphenyl	20100825	11.99852384	34.97494528	-0.172636756	0.144727461	6.830822464	13.31157034	0	8.316	395.3232161	1	1	2.01	0	12	8	20	0	22	12	12	7.9992	63.98720064	84.8278	0	2	2	2	2	0	0	0	2	0	0	0
1139	2,2',3,3',4,5,5',6'-octachlorobiphenyl	Clc1c(cc(Cl)c(Cl)c1Cl)c2c(Cl)c(Cl)cc(Cl)c2Cl	183.041	36987	http://dx.doi.org/10.1039/B415899G	Michael H. Abraham and Amal J. M. Al-Hussaini. Solvation parameters for the 209 PCBs: calculation of physicochemical properties. J. Environ. Monit. 2005 7 295-301	2.46	2	0	0.06	2.3034	10.668	polychlorinated biphenyl	20050211	11.99852384	34.97593541	-0.170721975	0.151047295	7.272992188	13.4338219	0	8.938	429.7682129	1	1	1.9	0	12	9	21	0	22	12	12	8.6636	75.05796496	89.6326	0	2	2	2	2	0	0	0	2	0	0	0
2117	desflurane	FC(F)(F)C(F)OC(F)F	-50.309	38403	http://goo.gl/mouej	W.E. Acree Jr. Data Collection 2011	-0.54	0.27	0.07	0.17	0.6962	0.74	organic	20111213	11.99768662	19.00381075	-0.279637807	0.44519995	2.563386038	4.695759105	1	2.466	168.0379134	0	3	1.02	2	0	6	9	0	12	0	0	2.2362	5.00059044	18.1174	0	0	0	0	0	0	0	0	0	0	0	0
1038	2,2',3',4,6-pentachlorobiphenyl	Clc2c(c1c(Cl)cc(Cl)cc1Cl)cccc2Cl	124.351	39406	http://dx.doi.org/10.1039/B415899G	Michael H. Abraham and Amal J. M. Al-Hussaini. Solvation parameters for the 209 PCBs: calculation of physicochemical properties. J. Environ. Monit. 2005 7 295-301	2.01	1.61	0	0.13	1.9362	8.597	polychlorinated biphenyl	20050211	11.99852384	34.97297816	-0.172980669	0.14280689	6.618281765	12.33357123	0	7.072	326.4332224	1	1	2.23	0	12	9	18	0	22	12	12	6.6704	44.49423616	75.2182	0	2	2	2	2	0	0	0	2	0	0	0
2925	captopril	O=C(O)[C@H]1N(C(=O)[C@H](C)CS)CCC1	106	40130	http://precedings.nature.com/documents/4243/version/3	ONSChallenge Solubility Data	1.105	2.474	1.088	0.925	1.621	-123	organic solid	20120126	11.9	31.97207169	-0.330363554	0.276766756	4.327345114	9.70877142	0.777777778	0.638	217.2867374	0	4	1.9	5	3	8	14	0	29	0	0	0.7489	0.56085121	54.8076	1	1	0	1	0	0	0	1	0	0	0	0
990	2,2',4,6-tetrachlorobiphenyl	Clc2cc(Cl)cc(Cl)c2c1c(Cl)cccc1	103.891	40191	http://dx.doi.org/10.1039/B415899G	Michael H. Abraham and Amal J. M. Al-Hussaini. Solvation parameters for the 209 PCBs: calculation of physicochemical properties. J. Environ. Monit. 2005 7 295-301	1.86	1.48	0	0.15	1.8138	7.854	polychlorinated biphenyl	20050211	11.85	34.97185477	-0.174052705	0.132716386	6.603000284	12.08906969	0	6.45	291.9882256	1	1	2.34	0	12	9	17	0	22	12	12	6.006	36.072036	70.4134	0	2	2	2	2	0	0	0	2	0	0	0
1994	5-ethyl-5-propylbarbituric acid	O=C1NC(=O)NC(=O)C1(CCC)CC	166.981	42330	http://goo.gl/mouej	W.E. Acree Jr. Data Collection 2011	1.03	1.13	0.59	1.18	1.5148	6.838	drug	20111213	11.89	15.99692446	-0.279896434	0.285270936	4.368298426	10.83537883	0.666666667	1.002	198.2194148	0	3	1.9	6	8	8	14	0	28	0	0	1.2009	1.44216081	48.8533	0	1	0	1	0	0	0	0	1	0	0	0
1996	5-allyl-5-ethylbarbital	O=C1NC(=O)NC(=O)C1(CC)CC=C	174.281	44152	http://goo.gl/mouej	W.E. Acree Jr. Data Collection 2011	1.16	1.2	0.6	1.22	1.4718	7.01	drug	20111213	11.79	15.9969245	-0.306480712	0.285275019	4.373572027	10.9197538	0.444444444	0.636	196.2035333	0	3	1.9	6	8	8	14	0	26	0	0	0.8102	0.65642404	48.8974	0	1	0	1	0	0	0	0	1	0	0	0
1306	2,3,3',4,4',5'-hexachlorobiphenyl	Clc2ccc(c1cc(Cl)c(Cl)c(Cl)c1)c(Cl)c2Cl	144.081	46136	http://dx.doi.org/10.1021/es102210g	Van Noort et. al. Updated Abraham Solvation Parameters for Polychlorinated Biphenyls. ES&T 44, 7037 (2010)	2.14	1.83	0	0	1.9715	-123	polychlorinated biphenyl	20100825	11.99852384	34.97395879	-0.167534894	0.164236452	6.855134354	11.72233107	0	7.694	360.8782192	1	1	2.12	0	12	10	19	0	22	12	12	7.3348	53.79929104	80.023	0	2	2	2	2	0	0	0	2	0	0	0
1820	N-methylpiperazine	N1CCN(C)CC1	-6	48024	http://goo.gl/mouej	W.E. Acree Jr. Data Collection 2011	0.467	0.65	0.19	1.15	0.9041	3.493	piperazine	20111213	11.99459138	14.00826871	-0.342082093	0.037448951	5.651932072	7.408383509	1	-0.533	100.1623749	0	0	1.79	2	0	5	7	2	19	0	0	-0.2585	0.06682225	30.7435	0	1	0	1	0	0	0	0	1	0	0	0
2004	valsartan	CCCCC(=O)N(Cc1ccc(cc1)c2ccccc2c3[nH]nnn3)[C@@H](C(C)C)C(=O)O	116.5	54833	http://goo.gl/mouej	W.E. Acree Jr. Data Collection 2011	2.97	4.65	1.23	1.87	3.4095	-123	drug	20111213	11.99613294	15.99871949	-0.349667759	0.296438002	4.688203499	11.14463983	0.375	5.792	435.5196742	1	11	3.22	NA	17	16	34	0	61	17	17	4.5293	20.51455849	125.8663	3	3	3	3	3	0	0	1	2	0	0	0
1696	tetrabromocatechol	Brc1c(O)c(O)c(Br)c(Br)c1Br	191	55075	http://goo.gl/mouej	W.E. Acree Jr. Data Collection 2011	2.394	2.69	1.35	0.1	1.5338	10.462	benzenediol	20111213	11.99885125	78.92138685	-0.35698876	0.147542181	6.461875	13.42718711	0	4.563	425.6932186	0	0	1.46	0	8	6	12	0	14	6	6	4.2888	18.39380544	59.9374	0	1	1	1	1	0	0	0	1	0	0	0
553	2,2,2-trichloroacetamide	ClC(Cl)(Cl)C(=O)N	142	55091	http://goo.gl/mouej	W.E. Acree Jr. Data Collection 2011	0.71	0.63	0.47	0.56	0.8731	3.829	alkaneamide	20111213	11.9938327	34.97085324	-0.28883678	0.340233552	4.869746996	10.44350166	0.5	0.302	162.4022742	0	1	1.13	2	3	4	6	0	9	0	0	0.8462	0.71605444	29.9805	0	0	0	0	0	0	0	0	0	0	0	0
418	hexyl formate	O=COCCCCCC	-62.8	55123	http://goo.gl/mouej	W.E. Acree Jr. Data Collection 2011	0.09	0.63	0	0.38	1.1693	3.97	ester	20111213	11.89	15.99591816	-0.318312738	0.248185472	3.071172661	6.99232982	0.857142857	2.493	130.1851317	0	6	2.01	6	3	9	8	0	23	0	0	2.1834	4.76723556	36.416	0	0	0	0	0	0	0	0	0	0	0	0
443	isopropyl butanoate	O=C(OC(C)C)CCC	-80.889	55130	http://goo.gl/mouej	W.E. Acree Jr. Data Collection 2011	0.009	0.53	0	0.47	1.1693	3.482	ester	20111213	11.89	15.99591816	-0.312883287	0.261714978	4.19330767	6.85692973	0.857142857	1.946	130.1851317	0	4	2.01	4	3	7	8	0	23	0	0	1.8705	3.49877025	35.8069	0	0	0	0	0	0	0	0	0	0	0	0
314	methyl tert-amyl ether	O(C(C)(C)CC)C	-77.869	55188	http://goo.gl/mouej	W.E. Acree Jr. Data Collection 2011	0.05	0.21	0	0.6	1.0127	2.916	ether	20111213	11.99635526	15.9979425	-0.40537146	0.064826327	4.80260285	8.112503016	1	1.678	102.1749909	0	2	2.01	4	0	5	6	0	21	0	0	1.5055	2.26653025	31.3405	0	0	0	0	0	0	0	0	0	0	0	0
130	trans-penta-1,3-diene	C=CC=CC	-87.2	56020	http://goo.gl/mouej	W.E. Acree Jr. Data Collection 2011	0.35	0.23	0	0.1	0.7271	2.25	alkene	20111213	11.89	12.11005553	-0.178683177	0.045081433	5.085675478	6.584757574	0.2	2.48	68.11720551	0	1	2.01	5	4	5	4	0	13	0	0	1.8173	3.30257929	25.9679	0	0	0	0	0	0	0	0	0	0	0	0
2130	octyldimethylamine oxide	[O-][N+](CCCCCCCC)(C)C	-14.369	56232	http://goo.gl/mouej	W.E. Acree Jr. Data Collection 2011	0.108	0.45	0	1.44	1.6761	-123	organic	20111213	11.99342702	15.99491766	-0.227332461	0.06190031	4.844579354	7.941171466	1	3.008	173.2961044	0	7	2.34	8	2	10	11	1	35	0	0	3.0685	9.41569225	51.3123	0	0	0	0	0	0	0	0	0	0	0	0
101	trans-2-butene	C/C=C/C	-105.25	56442	http://goo.gl/mouej	W.E. Acree Jr. Data Collection 2011	0.126	0.08	0	0.05	0.6292	1.664	alkene	20111213	11.89	12.11003668	-0.181285491	0.043200545	4.966579476	5.802081888	0.5	2.31	56.10646962	0	0	1.9	4	2	4	3	0	12	0	0	1.7518	3.06880324	21.3228	0	0	0	0	0	0	0	0	0	0	0	0
639	iso-stearyl alcohol	OCCCCCCCCCCCCCCCC(C)C	41.651	56559	http://goo.gl/mouej	W.E. Acree Jr. Data Collection 2011	0.14	0.39	0.37	0.48	2.7035	9.5	alkanols	20111213	11.89	15.99491916	-0.395753794	0.056004594	3.952994094	7.650845778	1	8.756	270.4943997	2	15	3.33	17	0	18	18	0	57	0	0	7.1531	51.16683961	86.4961	0	0	0	0	0	0	0	0	0	0	0	0
1299	2,2',3,4',6,6'-hexachlorobiphenyl	Clc2c(c1c(Cl)cc(Cl)cc1Cl)c(Cl)ccc2Cl	142.941	56760	http://dx.doi.org/10.1021/es102210g	Van Noort et. al. Updated Abraham Solvation Parameters for Polychlorinated Biphenyls. ES&T 44, 7037 (2010)	2.3	1.33	0	0	1.7108	-123	polychlorinated biphenyl	20100825	11.99852384	34.97395879	-0.172963919	0.142964212	6.648844825	12.94482634	0	7.694	360.8782192	1	1	2.12	0	12	9	19	0	22	12	12	7.3348	53.79929104	80.023	0	2	2	2	2	0	0	0	2	0	0	0
1083	2,2',3,4,5,6'-hexachlorobiphenyl	Clc1c(cc(Cl)c(Cl)c1Cl)c2c(Cl)cccc2Cl	147.131	56761	http://dx.doi.org/10.1039/B415899G	Michael H. Abraham and Amal J. M. Al-Hussaini. Solvation parameters for the 209 PCBs: calculation of physicochemical properties. J. Environ. Monit. 2005 7 295-301	2.16	1.74	0	0.11	2.0586	9.475	polychlorinated biphenyl	20050211	11.99852384	34.97395879	-0.176469189	0.130435528	7.191184594	12.57807846	0	7.694	360.8782192	1	1	2.12	0	12	9	19	0	22	12	12	7.3348	53.79929104	80.023	0	2	2	2	2	0	0	0	2	0	0	0
1094	2,2',4,4',5,6'-hexachlorobiphenyl	Clc2cc(c1c(Cl)cc(Cl)cc1Cl)c(Cl)cc2Cl	142.411	56767	http://dx.doi.org/10.1039/B415899G	Michael H. Abraham and Amal J. M. Al-Hussaini. Solvation parameters for the 209 PCBs: calculation of physicochemical properties. J. Environ. Monit. 2005 7 295-301	2.15	1.74	0	0.11	2.0586	9.151	polychlorinated biphenyl	20050211	11.99852384	34.97395879	-0.172753868	0.143993367	6.625920317	12.45582292	0	7.694	360.8782192	1	1	2.12	0	12	10	19	0	22	12	12	7.3348	53.79929104	80.023	0	2	2	2	2	0	0	0	2	0	0	0
1066	3,3',4,4',5-pentachlorobiphenyl	Clc2cc(c1ccc(Cl)c(Cl)c1)cc(Cl)c2Cl	122.661	56775	http://dx.doi.org/10.1039/B415899G	Michael H. Abraham and Amal J. M. Al-Hussaini. Solvation parameters for the 209 PCBs: calculation of physicochemical properties. J. Environ. Monit. 2005 7 295-301	2.11	1.57	0	0.09	1.9362	9.884	polychlorinated biphenyl	20050211	11.99852384	34.97297816	-0.167617955	0.163692192	6.610638054	10.98883042	0	7.072	326.4332224	1	1	2.23	0	12	10	18	0	22	12	12	6.6704	44.49423616	75.2182	0	2	2	2	2	0	0	0	2	0	0	0
1051	2,3,3',5,5'-pentachlorobiphenyl	Clc2c(c1cc(Cl)cc(Cl)c1)cc(Cl)cc2Cl	123.181	56776	http://dx.doi.org/10.1039/B415899G	Michael H. Abraham and Amal J. M. Al-Hussaini. Solvation parameters for the 209 PCBs: calculation of physicochemical properties. J. Environ. Monit. 2005 7 295-301	2.08	1.59	0	0.11	1.9362	9.082	polychlorinated biphenyl	20050211	11.99852384	34.97297816	-0.172650233	0.144451123	6.646460938	11.84457161	0	7.072	326.4332224	1	1	2.23	0	12	8	18	0	22	12	12	6.6704	44.49423616	75.2182	0	2	2	2	2	0	0	0	2	0	0	0
1325	2,2',3,3',4,6,6'-heptachlorobiphenyl	Clc1c(c(Cl)c(Cl)c(Cl)c1)c2c(Cl)ccc(Cl)c2Cl	165.411	56782	http://dx.doi.org/10.1021/es102210g	Van Noort et. al. Updated Abraham Solvation Parameters for Polychlorinated Biphenyls. ES&T 44, 7037 (2010)	2.46	1.44	0	0	1.8332	-123	polychlorinated biphenyl	20100825	11.99852384	34.97494528	-0.171103359	0.150947665	7.060029278	13.31157691	0	8.316	395.3232161	1	1	2.01	0	12	9	20	0	22	12	12	7.9992	63.98720064	84.8278	0	2	2	2	2	0	0	0	2	0	0	0
1532	4-hydroxybenzamide	O=C(c1ccc(O)cc1)N	161.17	58563	http://goo.gl/mouej	W.E. Acree Jr. Data Collection 2011	1.18	1.7	0.55	0.75	1.0315	-123	benzamide	20111213	11.9935119	15.99591919	-0.360437546	0.251603318	4.366790542	8.265693663	0	0.503	137.1362496	0	1	1.9	NA	10	7	10	0	17	6	6	0.5648	0.31899904	36.3327	0	1	1	1	1	0	0	0	1	0	0	0
550	N,N-diethylpropanamide	O=C(N(CC)CC)CC	-13.939	59577	http://goo.gl/mouej	W.E. Acree Jr. Data Collection 2011	0.304	1.27	0	0.8	1.2104	-123	alkaneamide	20111213	11.89	15.99491689	-0.280377773	0.202427484	4.660244286	8.385129608	0.857142857	0.951	129.2003707	0	4	2.01	3	3	6	8	0	24	0	0	0.9442	0.89151364	38.3822	0	0	0	0	0	0	0	0	0	0	0	0
2032	germanium tetrachloride	Cl[Ge](Cl)(Cl)Cl	-38.959	59611	http://goo.gl/mouej	W.E. Acree Jr. Data Collection 2011	0.463	-0.25	0.55	0.48	0.8858	2.784	organometalic	20111213	NA	NA	NA	NA	NA	NA	0	2.87	214.4245086	0	0	0.91	0	0	3	4	0	5	0	0	1.9424	3.77291776	24.5452	0	0	0	0	0	0	0	0	0	0	0	0
693	pent-3-yne-1-ol	C(#CCCO)C	-53.309	59674	http://goo.gl/mouej	W.E. Acree Jr. Data Collection 2011	0.436	0.78	0.37	0.6	0.7858	3.277	alk_nol	20111213	11.89	15.99491589	-0.394759442	0.0674172	3.809903066	6.04738307	0.6	0.526	84.11661044	0	1	1.9	5	2	6	5	0	14	0	0	1.1049	1.22080401	26.0969	0	0	0	0	0	0	0	0	0	0	0	0
354	2-ethoxyethylamine	O(CC)CCN	-56.179	60329	http://goo.gl/mouej	W.E. Acree Jr. Data Collection 2011	0.232	0.59	0.16	0.84	0.8307	2.88	alkoxyalkylamine	20111213	11.99365692	15.99491615	-0.379656515	0.059591383	4.48044545	5.828139731	1	-0.333	89.13640001	0	3	1.68	2	0	6	5	1	17	0	0	-0.4297	0.18464209	25.7103	0	0	0	0	0	0	0	0	0	0	0	0
2983	N-phenylbenzohydroxamic acid	O=C(N(O)c1ccccc1)c2ccccc2	119	60858	http://precedings.nature.com/documents/4243/version/3	ONSChallenge Solubility Data	1.982	2.013	0.213	1.207	1.639	-123	organic solid	20120126	11.85	15.9959222	-0.300823998	0.261255069	5.258756237	9.129091358	0	2.449	213.232428	0	3	2.56	NA	16	10	17	0	27	12	12	2.258	5.098564	61.0775	0	2	2	2	2	0	0	0	2	0	0	0
166	1,1,2,2,3,3,4,4-octafluorobutane	FC(F)(C(F)(F)C(F)F)C(F)F	-48.979	61149	http://goo.gl/mouej	W.E. Acree Jr. Data Collection 2011	-0.79	0.08	0.15	0.15	0.8138	1.456	fluoroalkane	20111213	11.99760948	19.00570408	-0.22593683	0.375737211	2.90768571	5.347262156	1	3.79	202.0460509	0	3	1.02	4	0	6	11	0	14	0	0	2.1908	4.79960464	20.4258	0	0	0	0	0	0	0	0	0	0	0	0
1606	2,3,4,5-tetramethylphenol	Oc1cc(c(c(c1C)C)C)C	85.3	61411	http://goo.gl/mouej	W.E. Acree Jr. Data Collection 2011	0.86	0.88	0.55	0.43	1.3387	-123	phenol derivative	20111213	11.89	15.99491714	-0.360137503	0.075694813	5.301526141	9.190400947	0.4	3.153	150.2179344	0	0	2.45	NA	7	6	11	0	25	6	6	3.5074	12.30185476	47.9169	0	1	1	1	1	0	0	0	1	0	0	0
229	2-bromo-2-methylbutane	BrC(C)(C)CC	-60.539	61487	http://goo.gl/mouej	W.E. Acree Jr. Data Collection 2011	0.343	0.4	0	0.15	0.9881	3.4	bromoalkane	20111213	11.89	78.91833717	-0.160336528	0.061681497	5.899321049	10.12625172	1	2.786	151.0445557	0	1	1.9	4	0	4	5	0	17	0	0	2.4461	5.98340521	32.6238	0	0	0	0	0	0	0	0	0	0	0	0
1600	2,3,4-trimethylphenol	Oc1ccc(c(c1C)C)C	81	61538	http://goo.gl/mouej	W.E. Acree Jr. Data Collection 2011	0.86	0.86	0.52	0.42	1.1978	-123	phenol derivative	20111213	11.89	15.99491689	-0.360144145	0.075391211	5.14433922	8.87601186	0.333333333	2.716	136.191317	0	0	2.34	NA	7	6	10	0	22	6	6	3.0212	9.12764944	42.8757	0	1	1	1	1	0	0	0	1	0	0	0
1752	4-methoxypyridine	O(c1ccncc1)C	4	62489	http://goo.gl/mouej	W.E. Acree Jr. Data Collection 2011	0.68	0.93	0	0.53	0.8749	4.279	pyridine derivative	20111213	11.9963552	15.99794303	-0.377372742	0.078433127	4.629497272	7.259256904	0.166666667	0.685	109.1261088	0	1	1.9	5	7	6	8	0	15	6	6	0.663	0.439569	30.3643	0	1	1	1	1	0	0	0	1	0	0	0
669	1,8-octanediol	OCCCCCCCCO	61.5	62628	http://goo.gl/mouej	W.E. Acree Jr. Data Collection 2011	0.38	0.95	0.75	0.92	1.353	-123	alkanediol	20111213	11.9962919	15.99825971	-0.421739373	0.069764683	3.937535405	7.259686981	1	1.362	146.2276306	0	7	2.12	8	0	10	9	0	28	0	0	1.5698	2.46427204	42.4668	0	0	0	0	0	0	0	0	0	0	0	0
489	1-pentadecanitrile	N#CCCCCCCCCCCCCCCC	31	62632	http://goo.gl/mouej	W.E. Acree Jr. Data Collection 2011	0.148	0.9	0	0.36	2.2359	7.881	nitrile	20111213	11.89	14.00308211	-0.262675251	0.115297579	3.819956186	7.616301398	0.9375	7.681	237.4246409	2	13	3.11	16	2	17	16	0	48	0	0	6.6421	44.11749241	76.0629	0	0	0	0	0	0	0	0	0	0	0	0
167	1,1,2,2,3-pentafluoropropane	FCC(F)(F)C(F)F	-82	62827	http://goo.gl/mouej	W.E. Acree Jr. Data Collection 2011	-0.45	0.17	0	0.04	0.6198	0.68	fluoroalkane	20111213	11.99768667	19.00289759	-0.243959162	0.334892514	2.772667746	4.808506391	1	2.628	134.0480461	0	2	1.24	3	0	5	7	0	11	0	0	1.5867	2.51761689	15.7976	0	0	0	0	0	0	0	0	0	0	0	0
692	hex-5-ene-1-ol	OCCCCC=C	-64.629	63156	http://goo.gl/mouej	W.E. Acree Jr. Data Collection 2011	0.31	0.48	0.37	0.55	0.97	-123	alk_nol	20111213	11.79	15.99491615	-0.395719975	0.113003496	3.924247187	6.926483048	0.666666667	1.623	100.1591094	0	4	2.01	6	2	7	6	0	19	0	0	1.4924	2.22725776	31.3806	0	0	0	0	0	0	0	0	0	0	0	0
1389	hexanophenone	O=C(c1ccccc1)CCCCC	27	63518	http://goo.gl/mouej	W.E. Acree Jr. Data Collection 2011	0.79	1.026	0	0.503	1.5775	6.343	aromatic ketone	20111213	11.89	15.99491765	-0.293731896	0.162630531	5.025285068	8.880086025	0.416666667	3.859	176.2552878	0	5	2.67	NA	8	10	13	0	29	6	6	3.6054	12.99890916	54.8907	0	1	1	1	1	0	0	0	1	0	0	0
513	dimethylisopropylamine	N(C(C)C)(C)C	-82.449	63631	http://goo.gl/mouej	W.E. Acree Jr. Data Collection 2011	0.107	0.18	0	0.72	0.9129	2.572	alkylamine	20111213	11.9935983	14.00909882	-0.343145302	0.023727965	5.580997233	7.47450818	1	0.946	87.16361249	0	1	1.9	3	0	4	5	1	19	0	0	1.0464	1.09495296	29.1543	0	0	0	0	0	0	0	0	0	0	0	0
2951	hesperetin	O=C2c3c(O[C@H](c1ccc(OC)c(O)c1)C2)cc(O)cc3O	228.33	65234	http://precedings.nature.com/documents/4243/version/3	ONSChallenge Solubility Data	2.365	2.92	1.233	0.695	2.088	-123	organic solid	20120126	11.99617787	16.00079774	-0.385413847	0.170870016	4.820077282	9.824757235	0.1875	1.676	302.2793745	0	2	2.56	0	11	12	24	0	36	12	12	2.2813	5.20432969	76.8926	0	3	2	2	2	0	0	0	3	0	0	0
1796	methyl 2-pyrazinecarboxylate	O=C(OC)c1nccnc1	58	65523	http://goo.gl/mouej	W.E. Acree Jr. Data Collection 2011	0.752	1.64	0	0.75	0.9904	5.028	pyrazine derivative	20111213	11.85	15.99591968	-0.313963536	0.313150829	4.231648962	7.733612609	0.166666667	-0.457	138.1242762	0	2	1.68	3	9	7	10	0	16	6	6	-0.1873	0.03508129	32.8997	0	1	1	1	1	0	0	0	1	0	0	0
1792	2-chloropyrazine	Clc1nccnc1	33.421	66021	http://goo.gl/mouej	W.E. Acree Jr. Data Collection 2011	0.727	0.94	0	0.45	0.7566	3.627	pyrazine derivative	20111213	11.85	34.96885295	-0.258867077	0.284356994	5.63605367	7.721618221	0	0.229	114.5331098	0	0	1.57	2	6	5	7	0	10	6	6	0.4024	0.16192576	27.6103	0	1	1	1	1	0	0	0	1	0	0	0
658	1,1,1,3,3,3-hexafluoro-2-methylpropan-2-ol	FC(F)(F)C(O)(C)C(F)(F)F	-0.759	66567	http://goo.gl/mouej	W.E. Acree Jr. Data Collection 2011	-0.19	0.25	0.54	0.18	0.8371	2.034	alkanols	20111213	11.99760948	19.0038116	-0.373674241	0.445808847	3.183512073	6.582004315	1	2.805	182.0645309	0	2	1.13	3	0	5	10	0	15	0	0	1.8905	3.57399025	23.4693	0	0	0	0	0	0	0	0	0	0	0	0
2048	pentamethyldisiloxane	O([Si](C)(C)C)[SiH](C)C	-30.229	66656	http://goo.gl/mouej	W.E. Acree Jr. Data Collection 2011	-0.22	-0.163	0	0.306	1.3632	2.99	organosilicon	20111213	11.99838739	27.97838156	-0.383378728	0.125929835	4.18064773	6.516504306	1	2.724	148.350906	0	2	1.68	0	0	5	7	0	24	0	0	1.8762	3.52012644	30.1026	0	0	0	0	0	0	0	0	0	0	0	0
1391	octanophenone	O=C(c1ccccc1)CCCCCCC	22.8	66895	http://goo.gl/mouej	W.E. Acree Jr. Data Collection 2011	0.779	1.026	0	0.503	1.8593	7.335	aromatic ketone	20111213	11.89	15.99491815	-0.293739494	0.162641177	5.054751911	8.909560374	0.5	4.997	204.3085226	0	7	2.89	NA	8	12	15	0	35	6	6	4.5178	20.41051684	64.0927	0	1	1	1	1	0	0	0	1	0	0	0
1392	dodecanophenone	O=C(c1ccccc1)CCCCCCCCCCC	47	66896	http://goo.gl/mouej	W.E. Acree Jr. Data Collection 2011	0.72	0.95	0	0.5	2.4229	-123	aromatic ketone	20111213	11.89	15.99491916	-0.293754335	0.162663115	5.063957077	8.91877384	0.611111111	7.273	260.4149922	2	11	3.33	NA	8	16	19	0	47	6	6	6.3426	40.22857476	82.4967	0	1	1	1	1	0	0	0	1	0	0	0
1808	2-chloropyrimidine	c1cnc(nc1)Cl	66.5	66996	http://goo.gl/mouej	W.E. Acree Jr. Data Collection 2011	0.72	0.86	0	0.6	0.7566	3.395	pyrimidine derivative	20111213	11.99859941	34.9693797	-0.221501953	0.287562085	5.546588616	7.538473153	0	0.44	114.5331098	0	0	1.57	3	6	5	7	0	10	6	6	0.9068	0.82228624	28.2209	0	1	1	1	1	0	0	0	1	0	0	0
2041	hexaethylcyclotrisiloxane	O1[Si](O[Si](O[Si]1(CC)CC)(CC)CC)(CC)CC	87.621	67414	http://goo.gl/mouej	W.E. Acree Jr. Data Collection 2011	-0.111	0.048	0	0.51	2.604	6.607	organosilicon	20111213	11.89	27.97892954	-0.331274956	0.18906884	5.176684963	8.315770738	1	5.568	306.6214224	1	6	2.12	2	0	7	18	0	48	0	0	6.8007	46.24952049	67.5255	0	1	0	1	0	0	0	0	1	0	0	0
1451	4-phenylbutyronitrile	N#CCCCc1ccccc1	-3.069	67460	http://goo.gl/mouej	W.E. Acree Jr. Data Collection 2011	0.759	1.38	0	0.51	1.294	-123	aromatic nitrile	20111213	11.85	14.0030791	-0.262648575	0.115352238	3.86007089	8.64224676	0.3	2.298	145.2014105	0	3	2.45	NA	6	9	11	0	22	6	6	2.6561	7.05486721	45.5469	0	1	1	1	1	0	0	0	1	0	0	0
1528	3,5-dimethylacetanilide	O=C(Nc1cc(cc(c1)C)C)C	124.021	67465	http://goo.gl/mouej	W.E. Acree Jr. Data Collection 2011	0.85	1.14	0.54	0.73	1.3955	-123	benzamide	20111213	11.89	15.99491765	-0.28105891	0.251107765	4.270386605	8.98575872	0.3	2.15	163.2166969	0	2	2.34	NA	9	7	12	0	25	6	6	1.9228	3.69715984	49.2226	0	1	1	1	1	0	0	0	1	0	0	0
2969	methyl diphenylphosphine oxide	O=P(c1ccccc1)(c2ccccc2)C	113	67594	http://precedings.nature.com/documents/4243/version/3	ONSChallenge Solubility Data	1.262	2.562	0	0.836	1.728	-123	organic solid	20120126	11.99841946	30.97440004	-0.305569734	0.195497153	4.825431323	9.194669996	0.076923077	3.644	216.215963	0	2	2.67	0	14	9	16	0	28	12	12	2.5009	6.25450081	63.6188	0	2	2	2	2	0	0	0	2	0	0	0
2082	2,4,6,8-tetramethyl-2,4,6,8-tetravinylcyclotetrasiloxane	O1[Si](O[Si](O[Si](O[Si]1(C=C)C)(C=C)C)(C=C)C)(C=C)C	-43.25	68224	http://goo.gl/mouej	W.E. Acree Jr. Data Collection 2011	-0.095	0.215	0	0.67	2.764	5.736	organosilicon	20111213	11.99831428	27.9801607	-0.324532228	0.252644222	5.107289063	8.050709663	0.333333333	5.992	344.6585676	1	4	1.9	2	2	9	20	0	44	0	0	6.614	43.744996	66.8188	0	0	0	1	0	0	0	0	0	0	0	0
2069	vinyltrimethoxysilane	CO[Si](C=C)(OC)OC	52.341	68503	http://goo.gl/mouej	W.E. Acree Jr. Data Collection 2011	-0.005	0.478	0	0.67	1.1919	3.317	organosilicon	20111213	11.99640049	27.97692709	-0.364279414	0.334789053	4.227187523	6.900754126	0.6	1.042	148.2325681	0	4	1.57	2	2	5	8	0	21	0	0	1.5499	2.40219001	31.3363	0	0	0	0	0	0	0	0	0	0	0	0
1717	4-phenyl-1-butanol	OCCCCc1ccccc1	2.441	69340	http://goo.gl/mouej	W.E. Acree Jr. Data Collection 2011	0.811	0.9	0.33	0.7	1.339	-123	aromatic alkanol	20111213	11.85	15.99491715	-0.395731546	0.096996428	3.993070866	8.649162905	0.4	2.296	150.2179344	0	4	2.45	NA	6	9	11	0	25	6	6	2.4591	6.04717281	46.8305	0	1	1	1	1	0	0	0	1	0	0	0
2046	hexamethyldisilathiane	S([Si](C)(C)C)[Si](C)(C)C	-33.589	69371	http://goo.gl/mouej	W.E. Acree Jr. Data Collection 2011	0.374	0.311	0	0.246	1.6089	4.292	organosilicon	20111213	11.99836721	31.9720718	-0.15174753	0.088605833	6.08193764	9.370832628	1	3.423	178.4442035	0	2	1.79	0	0	5	8	0	27	0	0	4.242	17.994564	41.9737	0	0	0	0	0	0	0	0	0	0	0	0
2062	1,5-dichloro-1,1,3,3,5,5-hexamethyltrisiloxane	Cl[Si](O[Si](O[Si](Cl)(C)C)(C)C)(C)C	-53	69569	http://goo.gl/mouej	W.E. Acree Jr. Data Collection 2011	-0.234	0.313	0	0	2.0533	4.539	organosilicon	20111213	11.9983672	34.96985428	-0.336726275	0.227477671	4.988625	7.641472052	1	4.36	277.3681882	0	4	1.35	0	0	7	12	0	31	0	0	5.8332	34.02622224	49.691	0	0	0	0	0	0	0	0	0	0	0	0
2861	2,3-dimethyl-2,3-dinitrobutane	CC(C)(C(C)(C)[N+](=O)[O-])[N+](=O)[O-]	123.201	69982	http://precedings.nature.com/documents/4243/version/3	ONSChallenge Solubility Data	0.418	1.405	0	0.325	1.044	-123	organic solid	20120126	11.999	16.0016763	-0.187366856	0.145676157	4.051375	9.450505818	1	1.426	176.1707306	0	3	1.46	4	2	6	11	0	24	0	0	1.5662	2.45298244	41.3178	0	0	0	0	0	0	0	0	0	0	0	0
1567	4-(4-methoxyphenyl)butanoic acid	O=C(O)CCCc1ccc(OC)cc1	58.25	70652	http://goo.gl/mouej	W.E. Acree Jr. Data Collection 2011	0.88	1.21	0.56	0.77	1.554	-123	aromatic carboxylic acid	20111213	11.85	15.99692296	-0.348749738	0.258913198	3.76611135	8.808834246	0.363636364	2.102	194.2274802	0	5	2.34	NA	7	11	14	0	28	6	6	2.3652	5.59417104	53.0308	1	1	1	1	1	0	0	0	1	0	0	0
1811	5-bromopyrimidine	c1c(cncn1)Br	72	70714	http://goo.gl/mouej	W.E. Acree Jr. Data Collection 2011	0.88	1.06	0	0.54	0.8092	4.026	pyrimidine derivative	20111213	11.99886529	78.91851799	-0.243598707	0.139851998	5.965491769	9.028500039	0	0.527	158.9837002	0	0	1.57	3	6	5	7	0	10	6	6	0.7997	0.63952009	30.3771	0	1	1	1	1	0	0	0	1	0	0	0
279	1,1,2-trifluoro-1,2-dibromoethane	BrC(F)(F)C(Br)F	-44.959	71312	http://goo.gl/mouej	W.E. Acree Jr. Data Collection 2011	0.362	0.54	0.07	0.04	0.7935	2.866	haloalkane	20111213	11.99782584	78.91933726	-0.242683532	0.377172171	4.83475	8.360478699	1	3.494	241.8316781	0	1	1.13	2	0	4	6	0	8	0	0	2.6118	6.82149924	27.3579	0	0	0	0	0	0	0	0	0	0	0	0
236	1-bromoadamantane	C1C2CC3CC1CC(C2)(C3)Br	119	71437	http://goo.gl/mouej	W.E. Acree Jr. Data Collection 2011	1.07	0.9	0	0.2	1.3668	6.13	bromoalkane	20111213	11.99883988	78.91851805	-0.185983018	0.105717499	8.224434165	11.89480335	1	4.006	215.1299982	0	0	2.45	0	0	5	13	0	26	0	0	3.1341	9.82258281	49.9114	0	4	0	1	0	0	0	0	4	0	0	0
494	diethylaminoproprionitrile	N#CCCN(CC)CC	-24.499	71628	http://goo.gl/mouej	W.E. Acree Jr. Data Collection 2011	0.267	0.89	0	0.86	1.2085	4.479	nitrile	20111213	11.89	14.00408112	-0.302647197	0.116610033	3.877652888	8.269005076	0.857142857	0.56	126.1997282	0	4	2.01	3	2	7	8	1	23	0	0	0.9965	0.99301225	39.2474	0	0	0	0	0	0	0	0	0	0	0	0
1877	methylacetyl urea	O=C(NC(=O)N)CC	152.371	71787	http://goo.gl/mouej	W.E. Acree Jr. Data Collection 2011	0.53	1.37	0.44	0.9	0.9032	4.36	urea	20111213	11.89	15.99591866	-0.280190793	0.275893325	3.909399399	6.576535856	0.5	-0.465	116.1186859	0	3	1.46	3	6	6	7	0	16	0	0	-0.3852	0.14837904	27.3354	0	0	0	0	0	0	0	0	0	0	0	0
1873	heptyl methacrylate	O=C(OCCCCCCC)C(=C)C	-40.129	71876	http://goo.gl/mouej	W.E. Acree Jr. Data Collection 2011	0.445	0.49	0	0.45	1.6899	5.697	methacrylate	20111213	11.89	15.99592017	-0.312108933	0.288325786	4.435956449	7.455507125	0.727272727	3.771	184.2757198	0	8	2.45	7	5	11	12	0	33	0	0	3.8624	14.91813376	54.0938	0	0	0	0	0	0	0	0	0	0	0	0
672	dodecan-1,12-diol	OCCCCCCCCCCCCO	82.15	72056	http://goo.gl/mouej	W.E. Acree Jr. Data Collection 2011	0.36	0.95	0.75	0.92	1.9168	7.43	alkanediol	20111213	11.99621897	15.99826134	-0.421744684	0.069823152	3.945054539	7.547292282	1	3.638	202.3341002	1	11	2.56	12	0	14	13	0	40	0	0	3.3946	11.52330916	60.8708	0	0	0	0	0	0	0	0	0	0	0	0
402	3,5-octanedione	O=C(CC)CC(=O)CCC	7.731	72793	http://goo.gl/mouej	W.E. Acree Jr. Data Collection 2011	0.41	0.67	0.09	0.62	1.2672	4.807	alkanedione	20111213	11.89	15.99591866	-0.299693849	0.140909319	4.430564814	7.492450401	0.75	1.306	142.1958676	0	5	2.12	8	2	8	9	0	24	0	0	1.317	1.734489	39.9448	0	0	0	0	0	0	0	0	0	0	0	0
1797	ethyl 2-pyrazinecarboxylate	O=C(OCC)c1nccnc1	55.341	73390	http://goo.gl/mouej	W.E. Acree Jr. Data Collection 2011	0.73	1.59	0	0.78	1.1313	5.45	pyrazine derivative	20111213	11.85	15.99592018	-0.310911029	0.313407309	4.388837004	7.88921176	0.285714286	-0.034	152.1508936	0	3	1.79	3	9	8	11	0	19	6	6	0.1615	0.02608225	37.6477	0	1	1	1	1	0	0	0	1	0	0	0
1688	2-methyl-4-nitrosophenol	O=Nc1ccc(O)c(c1)C	115.201	73479	http://goo.gl/mouej	W.E. Acree Jr. Data Collection 2011	0.905	0.74	0.52	0.58	1.0315	4.7	phenol derivative	20111213	11.89	15.99591916	-0.360151819	0.108061614	3.414887571	7.97551787	0.142857143	1.382	137.1362496	0	1	1.9	NA	9	7	10	0	17	6	6	2.2952	5.26794304	38.3667	0	1	1	1	1	0	0	0	1	0	0	0
293	1,1,1-trifluoro-2,2-dichloropropane	ClC(Cl)(C)C(F)(F)F	-31.379	73583	http://goo.gl/mouej	W.E. Acree Jr. Data Collection 2011	-0.086	0.15	0	0.06	0.8292	2.055	haloalkane	20111213	11.99768669	34.96985332	-0.186196957	0.452076642	3.76532664	8.902502097	1	3.213	166.9571148	0	1	1.24	3	0	4	7	0	11	0	0	2.2368	5.00327424	26.8383	0	0	0	0	0	0	0	0	0	0	0	0
400	2,4-octanedione	O=C(CC(=O)CCCC)C	3.521	75951	http://goo.gl/mouej	W.E. Acree Jr. Data Collection 2011	0.41	0.67	0.07	0.62	1.2672	4.753	alkanedione	20111213	11.89	15.99591866	-0.299854861	0.196828256	4.135845217	7.371711954	0.75	1.622	142.1958676	0	5	2.12	8	2	8	9	0	24	0	0	1.1063	1.22389969	39.9189	0	0	0	0	0	0	0	0	0	0	0	0
2054	1,3-bis(trimethylsiloxy)-1,3-dimethylsiloxane	[SiH](O[SiH](C)O[Si](C)(C)C)(C)O[Si](C)(C)C	-23.719	76894	http://goo.gl/mouej	W.E. Acree Jr. Data Collection 2011	-0.631	-0.182	0.073	0.473	2.3947	4.535	organosilicon	20111213	11.99834123	27.98015937	-0.359442418	0.170748631	4.189296875	6.523605872	1	4.476	282.6321006	0	6	1.57	0	0	9	14	0	41	0	0	3.3937	11.51719969	50.4309	0	0	0	0	0	0	0	0	0	0	0	0
2884	4-hydroxybenzeneacetamide	O=C(N)Cc1ccc(O)cc1	174	78467	http://precedings.nature.com/documents/4243/version/3	ONSChallenge Solubility Data	1.186	0.327	0.934	0.729	1.172	-123	organic solid	20120126	11.85	15.99591968	-0.360723178	0.201445207	4.19914289	8.562246633	0.125	0.315	151.162867	0	2	2.01	NA	7	8	11	0	20	6	6	0.5996	0.35952016	40.8819	0	1	1	1	1	0	0	0	1	0	0	0
488	1-tetradecanitrile	N#CCCCCCCCCCCCCCC	29.751	78998	http://goo.gl/mouej	W.E. Acree Jr. Data Collection 2011	0.149	0.9	0	0.36	2.095	7.403	nitrile	20111213	11.89	14.0030816	-0.262671039	0.115290069	3.819918069	7.605893607	0.933333333	7.112	223.3980235	2	12	3	15	2	16	15	0	45	0	0	6.1859	38.26535881	71.4619	0	0	0	0	0	0	0	0	0	0	0	0
1539	4-butylbenzoic acid	O=C(O)c1ccc(cc1)CCCC	104.5	79969	http://goo.gl/mouej	W.E. Acree Jr. Data Collection 2011	0.73	0.9	0.63	0.42	1.4953	6.363	aromatic carboxylic acid	20111213	11.89	15.99592017	-0.327732323	0.290647415	4.116019076	8.807915422	0.363636364	3.676	178.2280753	0	4	2.45	NA	9	10	13	0	27	6	6	3.2892	10.81883664	51.6606	1	1	1	1	1	0	0	0	1	0	0	0
908	1,3,5,8-tetrachloronaphthalene	Clc1c2c(c(Cl)cc1)c(Cl)cc(Cl)c2	115.801	82712	http://goo.gl/mouej	W.E. Acree Jr. Data Collection 2011	1.81	1.18	0	0	1.575	8.669	polychlorinated naphthalene	20111213	11.85	34.97185442	-0.158728439	0.144114551	6.641847484	11.55526085	0	5.776	265.9508723	1	0	2.12	0	10	7	15	0	18	11	10	5.396	29.116816	61.7274	0	2	2	1	1	0	0	0	2	0	0	0
1253	2,2',4,6,6'-pentachlorobiphenyl	Clc2cc(Cl)cc(Cl)c2c1c(Cl)cccc1Cl	85	82765	http://dx.doi.org/10.1021/es102210g	Van Noort et. al. Updated Abraham Solvation Parameters for Polychlorinated Biphenyls. ES&T 44, 7037 (2010)	2.14	1.22	0	0	1.5884	-123	polychlorinated biphenyl	20100825	11.99852384	34.97297816	-0.176455491	0.129489814	6.633564022	12.57807607	0	7.072	326.4332224	1	1	2.23	0	12	9	18	0	22	12	12	6.6704	44.49423616	75.2182	0	2	2	2	2	0	0	0	2	0	0	0
1009	2,3',4,6-tetrachlorobiphenyl	Clc2cc(Cl)cc(Cl)c2c1cc(Cl)ccc1	98.451	82777	http://dx.doi.org/10.1039/B415899G	Michael H. Abraham and Amal J. M. Al-Hussaini. Solvation parameters for the 209 PCBs: calculation of physicochemical properties. J. Environ. Monit. 2005 7 295-301	1.89	1.48	0	0.15	1.8138	8.096	polychlorinated biphenyl	20050211	11.85	34.97185477	-0.184572235	0.118689333	6.418229478	11.84456953	0	6.45	291.9882256	1	1	2.34	0	12	9	17	0	22	12	12	6.006	36.072036	70.4134	0	2	2	2	2	0	0	0	2	0	0	0
1956	testosterone acetate	CC(=O)O[C@H]1CC[C@@H]2[C@@]1(CC[C@H]3[C@H]2CCC4=CC(=O)CC[C@]34C)C	135.901	83191	http://goo.gl/mouej	W.E. Acree Jr. Data Collection 2011	1.45	2.21	0	1.28	2.6802	-123	drug	20111213	11.89	15.9969305	-0.312240558	0.25834022	4.159304942	12.47411111	0.80952381	4.375	330.4618912	0	2	3.44	NA	4	13	27	0	54	0	0	3.7124	13.78191376	93.656	0	4	0	1	0	0	0	1	3	0	0	0
886	1,3,7-trichloronaphthalene	Clc1ccc2c(c1)c(Cl)cc(Cl)c2	102.941	83374	http://goo.gl/mouej	W.E. Acree Jr. Data Collection 2011	1.69	1.12	0	0	1.4526	7.649	polychlorinated naphthalene	20111213	11.85	34.97085399	-0.171900375	0.128707662	6.366783372	10.57726072	0	5.154	231.5058755	1	0	2.23	0	10	8	14	0	18	11	10	4.7316	22.38803856	56.9226	0	2	2	1	1	0	0	0	2	0	0	0
643	trans-1,2-cyclohexanediol	O[C@@H]1CCCC[C@H]1O	88.351	83850	http://goo.gl/mouej	W.E. Acree Jr. Data Collection 2011	0.6	0.87	0.55	0.9	0.9628	4.226	alkanols	20111213	11.99635523	15.99825889	-0.414337538	0.105009964	4.778940168	7.264606751	1	0.517	116.1585143	0	0	1.9	0	0	5	8	0	20	0	0	0.5334	0.28451556	30.6362	0	1	0	1	0	0	0	0	1	0	0	0
642	cis-1,2-cyclohexanediol	C1CC[C@@H]([C@@H](C1)O)O	88.351	83866	http://goo.gl/mouej	W.E. Acree Jr. Data Collection 2011	0.6	0.86	0.5	0.86	0.9628	4.203	alkanols	20111213	11.99635523	15.99825889	-0.414337538	0.105009964	4.778940168	7.264606751	1	0.517	116.1585143	0	0	1.9	0	0	5	8	0	20	0	0	0.5334	0.28451556	30.6362	0	1	0	1	0	0	0	0	1	0	0	0
681	D-arabitol	OC[C@@H](O)C(O)[C@H](O)CO	102	84971	http://goo.gl/mouej	W.E. Acree Jr. Data Collection 2011	0.728	1.6	0.85	1.6	1.1066	5.75	polyalcohol	20111213	11.99640043	15.99998724	-0.417766102	0.111401161	4.088074157	7.560758311	1	-3.224	152.1459932	0	4	1.46	5	0	7	9	0	22	0	0	-2.4295	5.90247025	32.4411	0	0	0	0	0	0	0	0	0	0	0	0
2844	1,4-cyclohexanedione-2,5-dicarboxylate	O=C(OCC)C1C(=O)CC(C(=O)C1)C(=O)OCC	147.931	86007	http://precedings.nature.com/documents/4243/version/3	ONSChallenge Solubility Data	0.551	1.579	0	1.601	1.871	-123	organic solid	20120126	11.89	15.99993275	-0.316531233	0.273250195	4.675791016	9.187243626	0.666666667	-0.918	256.2523124	0	6	2.12	NA	3	12	18	0	34	0	0	-0.0274	0.00075076	60.5064	0	1	0	1	0	0	0	0	1	0	0	0
1992	5-methyl-5-ethylbarbituric acid	O=C1NC(=O)NC(=O)C1(CC)C	183.381	86394	http://goo.gl/mouej	W.E. Acree Jr. Data Collection 2011	1.03	1.15	0.58	0.58	1.233	5.948	drug	20111213	11.89	15.99692295	-0.27990756	0.285268672	4.309353239	9.896266511	0.571428571	-0.136	170.16618	0	1	1.68	4	8	7	12	0	22	0	0	0.2885	0.08323225	39.6513	0	1	0	1	0	0	0	0	1	0	0	0
2978	N-(4-methoxybenzylidene)aniline	COC2=CC=C(C=NC1=CC=CC=C1)C=C2	62.77	89076	http://precedings.nature.com/documents/4243/version/3	ONSChallenge Solubility Data	1.048	0.991	0	0.4	1.721	-123	organic solid	20120126	11.85	15.99491866	-0.34870502	0.181310729	4.74206599	8.988090531	0.071428571	3.291	211.2596405	0	3	2.78	NA	15	12	17	0	29	12	12	3.4101	11.62878201	65.8436	0	2	2	2	2	0	0	0	2	0	0	0
2854	2-methyl-3,5-dinitrobenzoic acid	O=[N+]([O-])c1cc(cc(C(=O)O)c1C)[N+]([O-])=O	205	89258	http://precedings.nature.com/documents/4243/version/3	ONSChallenge Solubility Data	1.618	2.255	0.808	0.662	1.421	-123	organic solid	20120126	11.999	16.01714986	-0.327731898	0.291091593	3.792699476	9.128405325	0.125	1.647	226.1433677	0	3	1.46	NA	15	7	16	0	22	6	6	1.7094	2.92204836	52.507	1	1	1	1	1	0	0	0	1	0	0	0
1940	N-methylthalidomide	C1CC(=O)N(C)C(=O)C1N2C(=O)C3=CC=CC=C3C2=O	224.791	91432	http://goo.gl/mouej	W.E. Acree Jr. Data Collection 2011	1.982	2.43	0	1.28	1.8888	-123	drug	20111213	11.98849566	16.00628518	-0.348823633	0.316713713	4.687229643	10.4495992	0.285714286	0.399	272.2566177	0	1	2.34	NA	11	10	22	0	32	6	6	0.4097	0.16785409	68.3006	0	3	2	2	1	0	0	1	2	0	0	0
1959	testosterone pentanoate	O=C4C=C2/[C@]([C@H]1CC[C@@]3([C@@H](OC(=O)CCCC)CC[C@H]3[C@@H]1CC2)C)(C)CC4	136.461	92468	http://goo.gl/mouej	W.E. Acree Jr. Data Collection 2011	1.45	2.28	0	1.35	3.1029	-123	drug	20111213	11.9	15.99693278	-0.312033223	0.261507117	4.709450071	12.48270864	0.833333333	5.766	372.5417434	1	5	3.77	NA	4	16	30	0	63	0	0	5.2917	28.00208889	107.4849	0	4	0	1	0	0	0	1	3	0	0	0
270	1,1,2,2-tetrafluoro-3-chloro-3-bromopropane	BrC(Cl)C(F)(F)C(F)F	-47.399	92731	http://goo.gl/mouej	W.E. Acree Jr. Data Collection 2011	0.04	0.9	0.07	0.13	0.8995	3.02	haloalkane	20111213	11.99768668	78.91833723	-0.226126622	0.343874151	3.420259281	9.430752229	1	3.521	229.3981676	0	2	1.13	3	0	5	8	0	11	0	0	2.5065	6.28254225	28.4114	0	0	0	0	0	0	0	0	0	0	0	0
917	1,2,3,5,7-pentachloronaphthalene	Clc2c1cc(Cl)cc(Cl)c1cc(Cl)c2Cl	137.851	96948	http://goo.gl/mouej	W.E. Acree Jr. Data Collection 2011	1.93	1.36	0	0	1.6974	8.984	polychlorinated naphthalene	20111213	11.99853173	34.97297772	-0.167845564	0.164353582	6.672411834	11.55527322	0	6.398	300.3958691	1	0	2.01	0	10	8	16	0	18	11	10	6.0604	36.72844816	66.5322	0	2	2	1	1	0	0	0	2	0	0	0
300	1,1-difluoro-1,2-dichloropropane	ClC(C)C(Cl)(F)F	-48.709	99596	http://goo.gl/mouej	W.E. Acree Jr. Data Collection 2011	0.012	0.32	0	0.05	0.8115	2.28	haloalkane	20111213	11.99768671	34.96985319	-0.200498608	0.390789901	4.300806491	7.970003339	1	2.834	148.9666523	0	1	1.35	3	0	4	6	0	11	0	0	2.4282	5.89615524	26.0154	0	0	0	0	0	0	0	0	0	0	0	0
2008	valdecoxib	O=S(=O)(N)c3ccc(c2c(onc2c1ccccc1)C)cc3	181.231	106796	http://goo.gl/mouej	W.E. Acree Jr. Data Collection 2011	2.3	2.5	0.4	1.25	2.2324	-123	drug	20111213	11.85	31.9720721	-0.225028494	0.238426049	6.378200645	11.0542061	0.0625	3.155	314.3606511	0	3	2.56	NA	21	12	24	0	36	17	17	2.6001	6.76052001	84.3993	0	3	3	3	3	0	0	1	2	0	0	0
199	3-chloro-3-methylpentane	ClC(C)(CC)CC	-64.309	120464	http://goo.gl/mouej	W.E. Acree Jr. Data Collection 2011	0.207	0.39	0	0.13	1.0764	3.52	chloroalk_ne	20111213	11.89	34.96885294	-0.166479434	0.068295116	5.766713739	9.598002271	1	2.806	120.6205828	0	2	2.01	5	0	5	6	0	20	0	0	2.8253	7.98232009	34.1645	0	0	0	0	0	0	0	0	0	0	0	0
1812	2-methoxypyrimidine	O(c1ncccn1)C	35.611	120489	http://goo.gl/mouej	W.E. Acree Jr. Data Collection 2011	0.7	1.08	0	0.67	0.8338	3.91	pyrimidine derivative	20111213	11.99640043	15.99794329	-0.347680449	0.267064281	4.482161663	6.675635043	0.2	0.372	110.1141353	0	1	1.68	3	7	6	8	0	14	6	6	0.5559	0.30902481	29.1315	0	1	1	1	1	0	0	0	1	0	0	0
1776	4-dimethylaminopyridine N-oxide	[O-][n+]1ccc(N(C)C)cc1	85.761	120548	http://goo.gl/mouej	W.E. Acree Jr. Data Collection 2011	0.904	1.2	0.96	1.31	1.1156	5.613	pyridine N-oxide derivative	20111213	11.9885191	15.99491742	-0.280880203	0.130772019	4.21390283	8.590505957	0.285714286	1.544	138.1673702	0	1	1.9	5	8	7	10	0	20	6	6	0.6121	0.37466641	36.0684	0	1	1	1	1	0	0	0	1	0	0	0
2059	methylbis(trimethylsiloxy)vinylsilane	O([Si](C)(C)C)[Si](O[Si](C)(C)C)(C=C)C	-40.649	122090	http://goo.gl/mouej	W.E. Acree Jr. Data Collection 2011	-0.424	-0.07	0	0.441	2.1882	4.327	organosilicon	20111213	11.99833237	27.97923631	-0.353840724	0.247943718	4.948484375	7.886016124	0.777777778	4.75	248.5421653	0	5	1.9	2	2	7	13	0	38	0	0	5.1508	26.53074064	52.504	0	0	0	0	0	0	0	0	0	0	0	0
544	N-methyl-2,2-dimethylpropanamide	O=C(NC)C(C)(C)C	62.841	122446	http://goo.gl/mouej	W.E. Acree Jr. Data Collection 2011	0.31	1.3	0.4	0.78	1.0695	4.652	alkaneamide	20111213	11.89	15.99491664	-0.280039759	0.205166619	4.660245171	8.667416491	0.833333333	0.457	115.1737533	0	2	1.9	3	3	5	7	0	21	0	0	0.9201	0.84658401	33.065	0	0	0	0	0	0	0	0	0	0	0	0
2849	2-chloro-5-chloromethylpyridine	c1cc(ncc1CCl)Cl	40	136966	http://precedings.nature.com/documents/4243/version/3	ONSChallenge Solubility Data	0.904	1.368	0	0.657	1.061	-123	organic solid	20120126	11.99856245	34.97015534	-0.237233354	0.199911267	5.585024624	8.556633746	0.166666667	1.944	162.0166975	0	1	1.79	5	6	7	9	0	14	6	6	2.1531	4.63583961	39.6341	0	1	1	1	1	0	0	0	1	0	0	0
1965	cortisone-21-octanoate	C1CC(=O)C=C2CC[C@]3([C@@]4(CC[C@@](C(=O)COC(CCCCCCC)=O)(O)[C@@]4(C)CC(=O)[C@@]3([C@@]12C)[H])[H])[H]	184.781	139025	http://goo.gl/mouej	W.E. Acree Jr. Data Collection 2011	1.7	4	0.21	2.13	3.8975	-123	drug	20111213	11.89	15.99995851	-0.38126606	0.261681618	4.48613865	12.62886788	0.793103448	3.549	486.6412822	0	10	3.99	NA	4	21	38	0	77	0	0	4.3612	19.02006544	133.4831	0	4	0	1	0	0	0	1	3	0	0	0
1570	3-acetylbenzoic acid	O=C(O)c1cccc(C(=O)C)c1	168	191058	http://goo.gl/mouej	W.E. Acree Jr. Data Collection 2011	0.94	1.31	0.65	0.69	1.2292	-123	aromatic carboxylic acid	20111213	11.85	15.99692145	-0.327847433	0.290366248	4.170288617	8.704074593	0.111111111	1.514	164.1583639	0	2	2.12	NA	11	7	12	0	20	6	6	1.1743	1.37898049	43.2192	1	1	1	1	1	0	0	0	1	0	0	0
4146	dibenzyl phthalate	C1=CC=C(C=C1)COC(=O)C2=CC=CC=C2C(=O)OCC3=CC=CC=C3	42.5	191496	http://dx.doi.org/10.1016/j.chemosphere.2014.08.035	Michael H. Abraham and William E. Acree Jr. (2015). Physicochemical and biochemical properties for the dialkyl phthalates. Chemosphere. Volume 119, January 2015, Pages 871?880	1.88	1.81	0	1.2	2.6444	12.45	this work	20140918	11.85	15.99793683	-0.307998013	0.295489086	5.045573242	9.788369748	0.090909091	5.314	346.376743	1	8	3.44	NA	12	16	28	0	44	18	18	4.7078	22.16338084	98.3382	0	3	3	3	3	0	0	0	3	0	0	0
2207	phenylpropionamide	O=C(N)C(c1ccccc1)C	-102.699	194092	http://goo.gl/mouej	W.E. Acree Jr. Data Collection 2011	0.84	1.65	0.52	0.8	1.255	-123	organic	20111213	11.89	15.9949174	-0.280261067	0.204585757	4.506167541	9.11138839	0.222222222	0.935	149.1900795	0	2	2.23	NA	6	7	11	0	22	6	6	1.3295	1.76757025	43.7623	0	1	1	1	1	0	0	0	1	0	0	0
1943	cortexolone	O=C4C=C2/C(C1CCC3(C(O)(C(=O)CO)CCC3C1CC2)C)(C)CC4	215	197564	http://goo.gl/mouej	W.E. Acree Jr. Data Collection 2011	1.91	3.45	0.36	1.6	2.7389	-123	drug	20111213	11.9	15.99793579	-0.388409092	0.206859653	4.529864341	12.50978393	0.80952381	2.427	346.4612962	0	2	3.33	NA	4	13	28	0	55	0	0	2.3863	5.69442769	96.0324	0	4	0	1	0	0	0	1	3	0	0	0
2977	N-(4-Dimethylaminobenzylidene)aniline	CN(C)c1ccc(cc1)C=Nc2ccccc2	177.691	204209	http://precedings.nature.com/documents/4243/version/3	ONSChallenge Solubility Data	1.173	1.539	0	0.883	1.903	-123	organic solid	20120126	11.85	14.00408924	-0.28078944	0.171732359	5.989321777	9.144126445	0.133333333	3.585	224.3014969	0	3	2.89	NA	15	12	18	0	33	12	12	3.5887	12.87876769	73.809	0	2	2	2	2	0	0	0	2	0	0	0
1777	4-carbomethoxypyridine N-oxide	[O-][n+]1ccc(C(=O)OC)cc1	78.351	206561	http://goo.gl/mouej	W.E. Acree Jr. Data Collection 2011	0.8	1.28	0.36	1.13	1.0902	5.4	pyridine N-oxide derivative	20111213	11.9885191	15.99692151	-0.315358782	0.292791642	4.190183738	8.211131117	0.142857143	1.271	153.1356545	0	2	1.79	5	10	8	11	0	18	6	6	0.3053	0.09320809	33.1673	0	1	1	1	1	0	0	0	1	0	0	0
2192	1-phenyl-1-propene	C(=C/c1ccccc1)C	-28.47	221082	http://goo.gl/mouej	W.E. Acree Jr. Data Collection 2011	0.913	0.72	0	0.18	1.096	-123	organic	20111213	11.89	12.11013444	-0.178338246	0.04542876	5.446663085	8.612755287	0.111111111	3.483	118.1760306	0	1	2.45	NA	8	7	9	0	19	6	6	2.784	7.750656	41.4178	0	1	1	1	1	0	0	0	1	0	0	0
1446	methyl 4-phenylbutyrate	O=C(OC)CCCc1ccccc1	10.301	247721	http://goo.gl/mouej	W.E. Acree Jr. Data Collection 2011	0.693	1.29	0	0.59	1.495	-123	aromatic ester	20111213	11.85	15.99592018	-0.319002404	0.261243755	4.076192564	8.708148356	0.363636364	2.508	178.2280753	0	5	2.45	NA	6	10	13	0	27	6	6	2.6326	6.93058276	51.3367	0	1	1	1	1	0	0	0	1	0	0	0
1780	isoquinoline N-oxide	[O-][n+]2cc1ccccc1cc2	104	256210	http://goo.gl/mouej	W.E. Acree Jr. Data Collection 2011	1.35	2.1	0.28	0.79	1.013	6.764	N-oxide derivative	20111213	11.98846178	15.99491742	-0.228298036	0.130183115	4.394981136	8.86621575	0	2.601	145.1583165	0	0	2.23	NA	11	7	12	0	18	11	10	1.3583	1.84497889	38.09	0	2	2	1	1	0	0	0	2	0	0	0
1771	4-acetylpyridine N-oxide	[O-][n+]1ccc(C(=O)C)cc1	89.311	299166	http://goo.gl/mouej	W.E. Acree Jr. Data Collection 2011	0.904	1.38	0.26	1.16	1.0315	5.205	pyridine N-oxide derivative	20111213	11.98851919	15.99591922	-0.29403201	0.159708258	4.195133401	8.290255686	0.142857143	1.212	137.1362496	0	1	1.9	5	9	7	10	0	17	6	6	0.1898	0.03602404	32.0426	0	1	1	1	1	0	0	0	1	0	0	0
4092	4-Methyl-8-hydroxyquinoline	CC1=C2C=CC=C(C2=NC=C1)O	-300	306115	http://dx.doi.org/10.1080/01496395.2014.928768	Michael H. Abraham and William E. Acree Jr. (2014) Descriptors for the Prediction of Partition Coefficients of 8-Hydroxyquinoline and its Derivatives. Separation Science and Technology. 49:14. 2135-2141	1.4	1.11	0	0.61	1.2439	6.395	this work	20140908	11.99624946	15.99794409	-0.383342533	0.123263019	5.240635188	9.445383476	0.1	2.156	159.1849339	0	0	2.34	NA	11	6	13	0	21	11	10	2.2351	4.99567201	46.7146	0	2	2	1	1	0	0	0	2	0	0	0
2400	methylmorpholine	O1C(C)CNCC1	-43.879	363458	http://dx.doi.org/10.1021/ci049943w	Jes?s Jover; Ram?n Bosque; and Joaquim Sales. 2004. Determination of Abraham Solute Parameters from Molecular Structure. J. Chem. Inf. Comput. Sci. 44 (3)	0.333	0.74	0	0.9	0.6265	-123	organic	20040417	11.99687755	15.99741781	-0.397005118	0.082046196	5.404993158	6.940509029	1	-0.116	101.1471359	0	0	1.79	3	0	5	7	1	18	0	0	-0.1506	0.02268036	28.1861	0	1	0	1	0	0	0	0	1	0	0	0
2137	D-3-carene	C1(=CC[C@@H]2[C@H](C/1)C2(C)C)C	-34.289	391428	http://goo.gl/mouej	W.E. Acree Jr. Data Collection 2011	0.511	0.22	0	0.1	1.2574	4.649	organic	20111213	11.89	12.11015511	-0.171197152	0.051373599	6.281369075	9.26095141	0.8	4.181	136.234411	0	0	2.56	NA	2	6	11	0	26	0	0	2.8728	8.25297984	44.7223	0	2	0	1	0	1	0	0	1	0	0	0
2932	cinnamic acid	O=C(O)C=Cc1ccccc1	133.4	392447	http://precedings.nature.com/documents/4243/version/3	ONSChallenge Solubility Data	1.303	1.136	0.374	0.502	1.17	-123	organic solid	20120126	11.85	15.99591917	-0.328182168	0.283372503	3.886268067	8.729787171	0	1.909	148.158959	0	2	2.23	NA	11	8	11	0	19	6	6	1.9022	3.61836484	43.135	1	1	1	1	1	0	0	0	1	0	0	0
878	1,2,3-trichloronaphthalene	Clc2c1ccccc1cc(Cl)c2Cl	109.941	457140	http://goo.gl/mouej	W.E. Acree Jr. Data Collection 2011	1.69	1.24	0	0.01	1.4526	7.665	polychlorinated naphthalene	20111213	11.99853173	34.97105783	-0.167513628	0.164127008	6.947467786	10.97757693	0	5.154	231.5058755	1	0	2.23	0	10	7	14	0	18	11	10	4.7316	22.38803856	56.9226	0	2	2	1	1	0	0	0	2	0	0	0
2860	2,2-dimethylcyclopropanecarboxamide	O=C(N)C1CC1(C)C	106.621	499714	http://precedings.nature.com/documents/4243/version/3	ONSChallenge Solubility Data	0.535	0.327	0.268	0.801	0.961	-123	organic solid	20120126	11.89	15.99491664	-0.281084079	0.200689205	4.249121512	8.242283888	0.833333333	0.512	113.1578718	0	1	1.9	NA	3	5	8	0	19	0	0	0.3837	0.14722569	30.8888	0	1	0	1	0	1	0	0	0	0	0	0
4133	diisoheptyl phthalate	CC(C)CCCCOC(=O)C1=CC=CC=C1C(=O)OCCCCC(C)C	-300	513939	http://dx.doi.org/10.1016/j.chemosphere.2014.08.035	Michael H. Abraham and William E. Acree Jr. (2015). Physicochemical and biochemical properties for the dialkyl phthalates. Chemosphere. Volume 119, January 2015, Pages 871?880	0.65	1.26	0	0.99	3.1196	12.04	this work	20140918	11.89	15.9979368	-0.312769046	0.29516564	4.95540625	9.668145379	0.636363636	7.886	362.5037951	2	14	3.44	NA	12	18	26	0	60	6	6	6.5266	42.59650756	104.3606	0	1	1	1	1	0	0	0	1	0	0	0
1695	3,4,5-tribromocatechol	Brc1cc(O)c(O)c(Br)c1Br	146.031	541032	http://goo.gl/mouej	W.E. Acree Jr. Data Collection 2011	2.021	2.22	1.42	0.2	1.3588	9.066	benzenediol	20111213	11.99885125	78.92040241	-0.357776469	0.146094882	5.684620072	12.64887218	0	3.765	346.7976314	0	0	1.57	0	8	6	11	0	14	6	6	3.5404	12.53443216	52.3146	0	1	1	1	1	0	0	0	1	0	0	0
2933	crotonic acid	O=C(O)/C=C/C	72	552744	http://precedings.nature.com/documents/4243/version/3	ONSChallenge Solubility Data	0.419	0.639	0.181	0.481	0.704	-123	organic solid	20120126	11.89	15.99591665	-0.32817396	0.283013063	3.648932951	6.18350964	0.25	0.736	86.08939797	0	1	1.68	4	5	5	5	0	12	0	0	0.87	0.7569	23.04	1	0	0	0	0	0	0	0	0	0	0	0
3025	trans-stilbene	c1ccc(cc1)/C=C/c2ccccc2	124.14	553649	http://precedings.nature.com/documents/4243/version/3	ONSChallenge Solubility Data	1.861	1.318	0	0.319	1.563	-123	organic solid	20120126	11.85	12.15017245	-0.190529808	0.111079983	6.597880859	9.103161225	0	4.656	180.2455916	0	2	3	0	14	10	15	0	26	12	12	3.8162	14.56338244	61.5128	0	2	2	2	2	0	0	0	2	0	0	0
1891	phenylthiourea	c1ccc(cc1)NC(=S)N	151.5	589165	http://goo.gl/mouej	W.E. Acree Jr. Data Collection 2011	1.25	1.69	0.48	0.79	1.1774	5.376	urea	20111213	11.99351189	31.97207146	-0.315440533	0.134733494	6.524353565	9.428274641	0	1.228	152.2181687	0	2	1.9	0	10	7	10	0	18	6	6	1.6395	2.68796025	45.8078	0	1	1	1	1	0	0	0	1	0	0	0
1428	methyl 3-nitro-4-chlorobenzoate	O=[N+]([O-])c1cc(ccc1Cl)C(=O)OC	81.5	642951	http://goo.gl/mouej	W.E. Acree Jr. Data Collection 2011	1.102	1.48	0	0.58	1.3692	6.709	aromatic ester	20111213	11.99629182	34.96885329	-0.346024826	0.293072941	3.961085713	9.047907626	0.125	2.472	215.5907922	0	3	1.68	NA	12	8	14	0	20	6	6	2.2442	5.03643364	49.715	0	1	1	1	1	0	0	0	1	0	0	0
1892	allylthiourea	S=C(N)NCC=C	74.33	1266393	http://goo.gl/mouej	W.E. Acree Jr. Data Collection 2011	0.94	0.76	0.45	0.95	0.9493	-123	urea	20111213	11.79	31.97207131	-0.29981205	0.121044014	5.206109516	8.988503311	0.25	0.277	116.185961	0	3	1.57	3	4	6	6	0	15	0	0	0.6797	0.46199209	35.1929	0	0	0	0	0	0	0	0	0	0	0	0
3427	amyl cinnamal	O=CC(=C/c1ccccc1)CCCCC	80	1361549	http://dx.doi.org/10.1016/j.chroma.2012.02.043	T. Karunasekara. C.F. Poole. Determination of Descriptors for Fragrance Compounds by Gas Chromatography and Liquid-Liquid Partitioning Journal of Chromatography A (2012)	1.212	1.05	0	0.736	1.8163	7.133	fragrance	20120217	11.89	15.99491815	-0.297778738	0.145801738	4.254120023	9.334023838	0.357142857	4.342	202.2926411	0	6	2.89	NA	10	11	15	0	33	6	6	4.2208	17.81515264	64.8956	0	1	1	1	1	0	0	0	1	0	0	0
264	1,1-difluoro-2-chloroethane	ClCC(F)F	-46.469	2018165	http://goo.gl/mouej	W.E. Acree Jr. Data Collection 2011	-0.08	0.87	0.09	0.04	0.5482	1.76	haloalkane	20090101	11.99782588	34.96885289	-0.233023033	0.28179501	3.005343155	5.734502615	1	1.884	100.4950381	0	1	1.35	2	0	4	4	0	8	0	0	1.3597	1.84878409	15.8727	0	0	0	0	0	0	0	0	0	0	0	0
296	1,1,1-trifluoro-2,3-dibromopropane	BrC(CBr)C(F)(F)F	-29.369	2018460	http://goo.gl/mouej	W.E. Acree Jr. Data Collection 2011	0.362	0.65	0.09	0.15	0.9344	3.316	haloalkane	20111213	11.9976867	78.91933729	-0.189311756	0.428510213	3.955046387	9.6600034	1	3.715	255.8582956	0	2	1.24	3	0	5	7	0	11	0	0	2.8369	8.04800161	31.7429	0	0	0	0	0	0	0	0	0	0	0	0
276	1,1,2-trifluoro-1-chloro-2-bromoethane	ClC(F)(F)C(Br)F	-51.199	2282428	http://goo.gl/mouej	W.E. Acree Jr. Data Collection 2011	0.138	0.36	0.07	0.04	0.7409	2.21	haloalkane	20111213	11.99782584	78.9183372	-0.242069186	0.394665488	4.25625	7.782269338	1	3.156	197.3810878	0	1	1.13	2	0	4	6	0	8	0	0	2.408	5.798464	24.5494	0	0	0	0	0	0	0	0	0	0	0	0
272	1,1-difluoro-1-chloro-2-bromoethane	BrCC(Cl)(F)F	-76	2340753	http://goo.gl/mouej	W.E. Acree Jr. Data Collection 2011	0.236	0.5	0	0.06	0.7232	2.49	haloalkane	20111213	11.99782587	78.91833719	-0.20139928	0.384965522	4.275648501	7.869503152	1	2.875	179.3906253	0	1	1.24	2	0	4	5	0	8	0	0	2.1952	4.81890304	24.5807	0	0	0	0	0	0	0	0	0	0	0	0
1778	4-carboethoxypyridine N-oxide	[O-][n+]1ccc(C(=O)OCC)cc1	70.731	2937774	http://goo.gl/mouej	W.E. Acree Jr. Data Collection 2011	0.755	1.25	0.36	1.12	1.2311	5.8	pyridine N-oxide derivative	20111213	11.98848872	15.99692227	-0.312301316	0.293052197	4.200011425	8.368318884	0.25	1.694	167.1622719	0	3	1.9	5	10	9	12	0	21	6	6	0.6541	0.42784681	37.9153	0	1	1	1	1	0	0	0	1	0	0	0
2872	4-(3,4-dichlorophenyl)-1-tetralone	Clc1ccc(cc1Cl)C3c2ccccc2C(=O)CC3	169.241	2975965	http://precedings.nature.com/documents/4243/version/3	ONSChallenge Solubility Data	1.898	1.667	0	0.632	2.04	-123	organic solid	20120126	11.9	34.96985418	-0.293741779	0.163027832	5.055021913	11.39112169	0.1875	4.878	291.1723435	0	1	2.89	0	8	10	21	0	31	12	12	4.9642	24.64328164	78.5799	0	3	2	2	2	0	0	0	3	0	0	0
4089	3-Methyl-8-hydroxyquinoline	CC1=CC2=C(C(=CC=C2)O)N=C1	-300	3536651	http://dx.doi.org/10.1080/01496395.2014.928768	Michael H. Abraham and William E. Acree Jr. (2014) Descriptors for the Prediction of Partition Coefficients of 8-Hydroxyquinoline and its Derivatives. Separation Science and Technology. 49:14. 2135-2141	1.4	1.11	0	0.63	1.2439	6.35	this work	20140908	11.85	15.99491765	-0.358219467	0.152896408	5.205697989	9.13101124	0.1	1.945	159.1849339	0	0	2.34	NA	11	7	13	0	21	11	10	2.2351	4.99567201	46.7146	0	2	2	1	1	0	0	0	2	0	0	0
1869	N-isopentylurethane	O=C(OCC)NCCC(C)C	37.641	4366810	http://goo.gl/mouej	W.E. Acree Jr. Data Collection 2011	0.195	0.88	0.24	0.66	1.41	5.17	urethane	20111213	11.89	15.99591967	-0.303142471	0.337318996	4.109556848	7.557984433	0.875	2.162	159.2263931	0	6	2.01	4	4	9	10	0	28	0	0	1.9463	3.78808369	44.156	0	0	0	0	0	0	0	0	0	0	0	0
3431	benzyl cinnamate	O=C(OCc1ccccc1)C=Cc2ccccc2	37	4437893	http://dx.doi.org/10.1016/j.chroma.2012.02.043	T. Karunasekara. C.F. Poole. Determination of Descriptors for Fragrance Compounds by Gas Chromatography and Liquid-Liquid Partitioning Journal of Chromatography A (2012)	1.311	1.542	0	0.612	1.9192	8.963	fragrance	20120217	11.85	15.9959227	-0.307543539	0.286314663	4.595165572	8.905847237	0.0625	3.94	238.2817548	0	5	3	NA	11	13	19	0	32	12	12	3.7367	13.96292689	72.5167	0	2	2	2	2	0	0	0	2	0	0	0
2114	luteolin	O=C1c3c(O/C(=C/1)c2ccc(O)c(O)c2)cc(O)cc3O	329.5	4444102	http://goo.gl/mouej	W.E. Acree Jr. Data Collection 2011	2.62	2.29	1.55	1.16	1.9045	11.91	organic	20111213	11.99618636	16.00079631	-0.38513281	0.193533519	4.924460336	9.82910865	0	3.423	286.2368756	0	1	2.45	0	21	11	23	0	31	17	16	2.7596	7.61539216	72.1285	0	3	3	2	2	0	0	0	3	0	0	0
2005	budesonide	O=C1C=C/[C@]2(/C(=C/1)CC[C@H]3[C@H]4[C@](C[C@H](O)[C@H]23)([C@@]5(OC(O[C@@H]5C4)CCC)C(=O)CO)C)C	204.971	4444479	http://goo.gl/mouej	W.E. Acree Jr. Data Collection 2011	2.33	3.03	0.41	2.17	3.2683	-123	drug	20111213	11.89	15.99995243	-0.392738135	0.193173019	4.690453276	13.12018871	0.76	1.914	430.5348126	0	4	3.55	NA	6	15	35	0	65	0	0	2.132	4.545424	116.4092	0	5	0	1	0	0	0	2	3	0	0	0
369	(E)-oct-2-enal	O=C/C=C/CCCCC	-41.369	4446445	http://goo.gl/mouej	W.E. Acree Jr. Data Collection 2011	0.351	0.75	0	0.43	1.2085	4.579	aldehyde	20111213	11.89	15.99491664	-0.298071144	0.142257014	3.54904782	7.37645644	0.625	2.988	126.1964627	0	5	2.23	8	4	9	8	0	23	0	0	2.7422	7.51966084	40.5186	0	0	0	0	0	0	0	0	0	0	0	0
2200	lacidipine	O=C(OCC)C1=C(N/C(=C(/C(=O)OCC)C1c2ccccc2C=CC(=O)OC(C)(C)C)C)C	74.581	4470736	http://goo.gl/mouej	W.E. Acree Jr. Data Collection 2011	1.65	2.34	0.32	1.8	3.62	-123	organic	20111213	11.89	15.999957	-0.313257877	0.292908139	4.821291565	13.46186332	0.423076923	5.767	455.544311	2	11	3.55	NA	11	14	34	0	66	6	6	3.8241	14.62374081	129.9847	0	2	1	2	1	0	0	0	2	0	0	0
3019	tenoxicam	O=C2c1sccc1S(=O)(=O)N(C/2=C(/O)Nc3ncccc3)C	211	4471584	http://precedings.nature.com/documents/4243/version/3	ONSChallenge Solubility Data	3.067	3.197	0.11	1.611	2.175	-123	organic solid	20120126	11.99337061	31.97307314	-0.348985678	0.248849408	6.454712646	12.85373766	0.076923077	2.315	337.3768143	0	2	1.9	7	21	11	24	0	33	11	11	1.367	1.868689	84.8018	0	3	3	2	2	0	0	1	2	0	0	0
2148	acetaldoxime	N(/O)=CC	45	4481813	http://goo.gl/mouej	W.E. Acree Jr. Data Collection 2011	0.39	0.5	0.35	0.54	0.5059	1.931	organic	20111213	11.89	15.99491564	-0.266970071	0.11433678	3.333872654	4.950319864	0.5	0.577	59.0672837	0	0	1.46	2	3	4	3	0	9	0	0	-0.4846	0.23483716	15.54	0	0	0	0	0	0	0	0	0	0	0	0
2638	2-ethyl-2-hexenal	O=C/C(=C/CCC)CC	-52.589	4510484	http://dx.doi.org/10.1021/ci049943w	Jes?s Jover; Ram?n Bosque; and Joaquim Sales. 2004. Determination of Abraham Solute Parameters from Molecular Structure. J. Chem. Inf. Comput. Sci. 44 (3)	0.4	0.7	0	0.5	0.9075	-123	organic	20040417	11.89	15.99491664	-0.29776892	0.145426258	3.99713725	8.306068372	0.625	2.495	126.1964627	0	4	2.23	7	4	7	8	0	23	0	0	2.7324	7.46600976	40.1996	0	0	0	0	0	0	0	0	0	0	0	0
117	trans-4-octene	C(=C/CCC)CCC	-100.9	4512642	http://goo.gl/mouej	W.E. Acree Jr. Data Collection 2011	0.144	0.08	0	0.07	1.1928	3.593	alkene	20111213	11.89	12.11011416	-0.168912021	0.051561084	5.140065502	7.202985825	0.75	4.376	112.2129392	0	4	2.34	8	2	8	7	0	24	0	0	3.5766	12.79206756	39.7268	0	0	0	0	0	0	0	0	0	0	0	0
2017	morphine	OC2C=C/[C@H]5[C@@H]4N(CC[C@@]51c3c(O[C@H]12)c(O)ccc3C4)C	215.381	4575338	http://goo.gl/mouej	W.E. Acree Jr. Data Collection 2011	2.12	1.14	0.36	2.04	2.0648	10.12	drug	20111213	11.99331965	15.99692903	-0.385818719	0.110781706	5.458651275	12.98131911	0.529411765	0.49	285.3383026	0	0	2.89	NA	8	9	25	1	40	6	6	1.3868	1.92321424	79.8346	0	5	1	1	1	0	0	1	4	0	0	0
297	1-bromo-2,2-difluoropropane	BrCC(F)(F)C	-38.419	8329688	http://goo.gl/mouej	W.E. Acree Jr. Data Collection 2011	0.132	0.65	0	0.13	0.7417	2.43	haloalkane	20111213	11.89	78.91833718	-0.206083174	0.300907045	3.92975	7.520252748	1	2.617	158.9722459	0	1	1.46	3	0	4	5	0	11	0	0	1.4433	2.08311489	23.878	0	0	0	0	0	0	0	0	0	0	0	0
2075	3-aminopropylmethylbis(trimethylsiloxy)silane	O([Si](C)(C)C)[Si](O[Si](C)(C)C)(CCCN)C	28.651	9088156	http://goo.gl/mouej	W.E. Acree Jr. Data Collection 2011	-0.289	0.21	0.118	0.78	2.4719	5.594	organosilicon	20111213	11.99832519	27.97923671	-0.357058398	0.229510575	4.74317376	8.16764241	1	3.909	279.5993082	0	7	1.9	3	0	8	15	1	45	0	0	4.3	18.49	61.627	0	0	0	0	0	0	0	0	0	0	0	0
176	2,2,3,3-tetrafluorobutane	CC(F)(F)C(C)(F)F	-39.519	9095782	http://goo.gl/mouej	W.E. Acree Jr. Data Collection 2011	-0.392	0.12	0	0.16	0.743	1.184	fluoroalkane	20111213	11.99760952	19.00203364	-0.22238538	0.330407459	3.41519319	5.488792227	1	2.818	130.084201	0	1	1.46	4	0	4	7	0	14	0	0	1.0858	1.17896164	21.1334	0	0	0	0	0	0	0	0	0	0	0	0
2896	4-pyrenebutanoic acid	O=C(O)CCCc4cc2cccc1ccc3c(c12)c4ccc3	171.341	9219586	http://precedings.nature.com/documents/4243/version/3	ONSChallenge Solubility Data	3.509	2.141	0.448	0.691	2.223	-123	organic solid	20120126	11.85	15.99592472	-0.331594907	0.258943912	3.829352641	11.55616229	0.15	5.311	288.3405799	1	4	3.44	NA	16	11	25	0	38	19	16	4.4968	20.22121024	87.2322	1	4	4	1	1	0	0	0	4	0	0	0
88	cis-1,4-dimethylcyclohexane	C[C@@H]1CC[C@H](C)CC1	-87	10179173	http://goo.gl/mouej	W.E. Acree Jr. Data Collection 2011	0.204	0.2	0	0	1.1272	3.736	cycloalkane	20111213	11.9	12.10012615	-0.146761353	0.053463736	5.91796875	7.988846165	1	4.43	112.2129392	0	0	2.34	NA	0	6	8	0	24	0	0	3.2408	10.50278464	36.7032	0	1	0	1	0	0	0	0	1	0	0	0
579	fumaric acid	C(=C/C(=O)O)C(=O)O	140.771	10197150	http://goo.gl/mouej	W.E. Acree Jr. Data Collection 2011	0.71	0.94	0.87	0.59	0.778	3.916	alkenedioic acid	20111213	11.99646135	15.99928236	-0.347371851	0.302788787	3.69746875	6.382633347	0	-0.416	116.0723263	0	2	1.46	4	8	6	7	0	12	0	0	-0.0118	0.00013924	24.7572	2	0	0	0	0	0	0	0	0	0	0	0
338	2,5,8,11-tetraoxododecane	O=C(CCC(=O)CCC(C)=O)CCC(C)=O	59.571	10227261	http://goo.gl/mouej	W.E. Acree Jr. Data Collection 2011	0	0.98	0	1.44	1.4706	5.157	ether	20111213	11.98853226	16.00628238	-0.385099314	0.215767689	4.117870733	7.796847669	0.666666667	-0.91	226.269384	0	9	2.34	12	2	12	15	0	34	0	0	-0.8266	0.68326756	59.528	0	0	0	0	0	0	0	0	0	0	0	0
89	trans-1,4-dimethylcyclohexane	C[C@H]1CC[C@H](C)CC1	-37	10265264	http://goo.gl/mouej	W.E. Acree Jr. Data Collection 2011	0.191	0.17	0	0	1.1272	3.639	cycloalkane	20111213	11.9	12.10012615	-0.146761353	0.053463736	5.91796875	7.988846165	1	4.43	112.2129392	0	0	2.34	NA	0	6	8	0	24	0	0	3.2408	10.50278464	36.7032	0	1	0	1	0	0	0	0	1	0	0	0
294	1,1,1,2-tetrafluoro-2-chloro-2-bromoethane	FC(F)(F)C(Br)(Cl)F	-25.749	10325078	http://goo.gl/mouej	W.E. Acree Jr. Data Collection 2011	0.04	0.21	0	0	0.7586	1.9	haloalkane	20111213	11.9978258	78.91833722	-0.207625547	0.461404334	3.72175	8.714291078	1	3.672	215.3715502	0	1	1.02	2	0	4	7	0	8	0	0	2.7934	7.80308356	25.3473	0	0	0	0	0	0	0	0	0	0	0	0
2993	paclitaxel	CC1=C2[C@@]([C@]([C@H]([C@@H]3[C@]4([C@H](OC4)C[C@@H]([C@]3(C(=O)[C@@H]2OC(=O)C)C)O)OC(=O)C)OC(=O)c5ccccc5)(C[C@@H]1OC(=O)[C@H](O)[C@@H](NC(=O)c6ccccc6)c7ccccc7)O)(C)C	215.17	10368587	http://precedings.nature.com/documents/4243/version/3	ONSChallenge Solubility Data	5.237	8.601	1.731	4.656	6.204	-123	organic solid	20120126	11.89	16.00808804	-0.392038509	0.294713662	4.448095087	14.26633715	0.446808511	2.962	853.9079378	3	15	4.98	NA	9	20	68	0	113	18	18	3.1287	9.78876369	217.4491	0	6	3	4	3	0	1	0	5	0	0	0
4104	5-Methoxy-8-hydroxyquinoline	Oc1ccc(OC)c2cccnc12	-300	10437699	http://dx.doi.org/10.1080/01496395.2014.928768	Michael H. Abraham and William E. Acree Jr. (2014) Descriptors for the Prediction of Partition Coefficients of 8-Hydroxyquinoline and its Derivatives. Separation Science and Technology. 49:14. 2135-2141	1.5	1.32	0	0.71	1.3026	6.82	this work	20140908	11.85	15.99592068	-0.358305776	0.222047017	4.982241657	9.425048223	0.1	1.634	175.1843388	0	1	2.23	NA	12	7	14	0	22	11	10	1.7325	3.00155625	48.1366	0	2	2	1	1	0	0	0	2	0	0	0
4101	5-Hexoxymethyl-8-hydroxyquinoline	Oc1ccc(COCCCCCC)c2cccnc12	-300	10556034	http://dx.doi.org/10.1080/01496395.2014.928768	Michael H. Abraham and William E. Acree Jr. (2014) Descriptors for the Prediction of Partition Coefficients of 8-Hydroxyquinoline and its Derivatives. Separation Science and Technology. 49:14. 2135-2141	1.44	0.96	0	1.04	2.148	9.471	this work	20140908	11.85	15.99592371	-0.376072204	0.211587741	5.112428875	9.909139993	0.4375	3.915	259.3440432	0	7	2.89	NA	11	13	20	0	40	11	10	3.794	14.394436	76.3157	0	2	2	1	1	0	0	0	2	0	0	0
118	2,2,4-trimethyl-1-pentene	CC(C)CC(C)(C)[CH2]	-101.629	10614293	http://goo.gl/mouej	W.E. Acree Jr. Data Collection 2011	0.09	0.07	0	0.07	1.1928	3.289	alkene	20111213	11.89	12.11011416	-0.159339712	0.061922972	5.9119375	8.904306431	1	4.807	113.22088	0	2	2.34	5	0	5	7	0	25	0	0	2.7204	7.40057616	32.8774	0	0	0	0	0	0	0	0	0	0	0	0
1849	2-hydroxybenzotriazole	On1nc2ccccc2n1	184.511	10628694	http://goo.gl/mouej	W.E. Acree Jr. Data Collection 2011	1.626	1.47	0.82	0.71	0.9229	6.125	nitrogen-neterocyclic	20111213	11.999	15.99491772	-0.272950013	0.125067117	4.383809051	8.060262194	0	2.14	135.1236337	0	0	1.68	0	10	6	11	0	15	10	9	1.033	1.067089	36.1448	0	2	2	1	1	0	0	1	1	0	0	0
2138	methoxyethyl acrylate	C=CC(=O)OC(C)OC	174.681	10710415	http://goo.gl/mouej	W.E. Acree Jr. Data Collection 2011	0.249	0.8	0	0.8	1.0441	3.876	organic	20111213	11.9963552	15.99870214	-0.383604851	0.287671655	4.100711851	6.6622614	0.5	0.94	130.1420377	0	4	1.79	3	5	7	8	0	19	0	0	0.7481	0.55965361	32.8309	0	0	0	0	0	0	0	0	0	0	0	0
4139	butyl-nonyl phthalate	O=C(OC(CCCC)CCCCCCCC)c1ccccc1C([O-])=O	-300	10739286	http://dx.doi.org/10.1016/j.chemosphere.2014.08.035	Michael H. Abraham and William E. Acree Jr. (2015). Physicochemical and biochemical properties for the dialkyl phthalates. Chemosphere. Volume 119, January 2015, Pages 871?880	0.66	1.29	0	0.97	2.9787	11.61	this work	20140918	11.98840575	16.00628659	-0.308628968	0.450806801	4.249532729	9.597904171	0.619047619	7.243	347.4692369	2	14	3.33	NA	12	15	25	0	56	6	6	6.0353	36.42484609	97.0887	1	1	1	1	1	0	0	0	1	0	0	0
570	trichloroacetic acid	ClC(Cl)(Cl)C(O)=O	57	10772050	http://goo.gl/mouej	W.E. Acree Jr. Data Collection 2011	0.524	1.21	1.01	0.26	0.832	4.102	alkanoic acid	20111213	11.98891027	34.97085326	-0.327343263	0.397561317	4.543867191	10.13375164	0.5	1.03	163.3870351	0	1	1.13	2	3	4	6	0	8	0	0	1.4484	2.09786256	28.1583	1	0	0	0	0	0	0	0	0	0	0	0
142	norbornadiene	C/1C=2CCC1=CC=2	-6.389	11351244	http://goo.gl/mouej	W.E. Acree Jr. Data Collection 2011	0.495	0.32	0	0.11	0.7919	3.108	alkene	20111213	11.8	12.20005101	-0.263747161	0.136323673	7.161963594	8.091051153	0.428571429	1.648	92.13867731	0	0	2.23	0	4	4	8	0	15	0	0	1.913	3.659569	32	0	3	0	1	0	0	0	2	1	0	0	0
2402	dimethylbenzolsulfonamide	Cc1cccc(c1C)S(N)(=O)=O	-67.939	11422351	http://dx.doi.org/10.1021/ci049943w	Jes?s Jover; Ram?n Bosque; and Joaquim Sales. 2004. Determination of Abraham Solute Parameters from Molecular Structure. J. Chem. Inf. Comput. Sci. 44 (3)	1.1	1.5	0	0.86	1.1424	-123	organic	20040417	11.999	31.97483125	-0.290083372	0.322044152	6.62273815	11.50800402	0.25	1.144	185.2448335	0	1	1.9	NA	10	6	12	0	23	6	6	1.5076	2.27285776	48.2983	0	1	1	1	1	0	0	0	1	0	0	0
2060	bis(trimethylsiloxy)methylsilane	C[Si](C)(C)OC([SiH3])O[Si](C)(C)C	-38.799	11434292	http://goo.gl/mouej	W.E. Acree Jr. Data Collection 2011	-0.448	-0.149	0.066	0.365	1.9494	3.794	organosilicon	20111213	11.99835247	27.97923594	-0.354102924	0.152601378	4.315860586	6.851879025	1	3.131	222.504812	0	4	1.68	0	0	7	11	0	34	0	0	4.0616	16.49659456	40.8063	0	0	0	0	0	0	0	0	0	0	0	0
1442	methyl-4-aminobenzoate	O=C([O-])c1ccc(N)cc1C	170.091	11488212	http://goo.gl/mouej	W.E. Acree Jr. Data Collection 2011	1.028	1.52	0.32	0.59	1.1724	6.085	aromatic ester	20111213	11.89	15.99591967	-0.30248941	0.386466501	4.136830888	8.565515166	0.125	0.776	150.1549263	0	1	2.01	NA	10	7	11	0	19	6	6	0.4962	0.24621444	40.2802	1	1	1	1	1	0	0	0	1	0	0	0
302	1,1,1,3,3-pentafluoro-3-bromopropane	FC(F)(F)CC(Br)(F)F	-38.459	13299573	http://goo.gl/mouej	W.E. Acree Jr. Data Collection 2011	-0.162	0.5	0	0.08	0.7948	2.106	haloalkane	20111213	11.99768666	78.91833723	-0.207482373	0.396471983	3.158	7.365030779	1	3.893	212.9436333	0	2	1.13	3	0	5	8	0	11	0	0	1.5847	2.51127409	23.4241	0	0	0	0	0	0	0	0	0	0	0	0
2553	cyanovinyl	C=[C]C#N	-70.799	13571291	http://dx.doi.org/10.1021/ci049943w	Jes?s Jover; Ram?n Bosque; and Joaquim Sales. 2004. Determination of Abraham Solute Parameters from Molecular Structure. J. Chem. Inf. Comput. Sci. 44 (3)	0.297	0.54	0.07	0.39	0.3593	-123	organic	20040417	11.95309148	14.04995439	-0.426043741	0.312460423	3.515802009	5.33800491	0	0.32	52.05479241	0	0	1.68	3	4	4	3	0	6	0	0	0.5083	0.25836889	11.1865	0	0	0	0	0	0	0	0	0	0	0	0
1459	4-methylaniline	Cc1ccc(N)cc1	43.65	13835151	http://goo.gl/mouej	W.E. Acree Jr. Data Collection 2011	0.923	0.95	0.23	0.45	0.9571	4.452	aromatic amine	20111213	11.85	14.00307759	-0.302466377	0.09599821	5.485775096	7.679231294	0.142857143	1.642	107.1533213	0	0	2.12	NA	7	6	8	0	17	6	6	1.5696	2.46364416	35.7996	0	1	1	1	1	0	0	0	1	0	0	0
208	1,1-dichloroethene	C=C(Cl)Cl	-122.5	13835316	http://goo.gl/mouej	W.E. Acree Jr. Data Collection 2011	0.36	0.34	0	0.05	0.5922	2.11	chloroalk_ne	20111213	11.99870712	34.9701549	-0.148938369	0.201657857	5.768960312	7.830886645	0	1.933	96.94322846	0	0	1.46	2	2	3	3	0	6	0	0	1.688	2.849344	20.4606	0	0	0	0	0	0	0	0	0	0	0	0
1395	4-methoxyacetophenone	COc1ccc(cc1)C(C)=O	38.17	13835344	http://goo.gl/mouej	W.E. Acree Jr. Data Collection 2011	0.92	1.58	0	0.53	1.2135	5.935	aromatic ketone	20111213	11.98860182	16.00602536	-0.376325314	0.241863181	4.453515566	8.428038672	0.222222222	1.814	150.1748405	0	2	2.23	NA	9	8	11	0	21	6	6	1.5535	2.41336225	42.924	0	1	1	1	1	0	0	0	1	0	0	0
1819	piperazine	C1CNCCN1	107.33	13835459	http://goo.gl/mouej	W.E. Acree Jr. Data Collection 2011	0.57	0.85	0.3	1.14	0.7632	3.438	piperazine	20111213	11.9946521	14.00826796	-0.34211679	0.03718647	6.101191348	6.352299545	1	-0.772	86.13575754	0	0	1.68	2	0	4	6	2	16	0	0	-0.7944	0.63107136	25.4488	0	1	0	1	0	0	0	0	1	0	0	0
319	1,1-diethoxyethane	CC(OCC)OCC	-100	13835836	http://goo.gl/mouej	W.E. Acree Jr. Data Collection 2011	-0.02	0.56	0	0.62	1.0714	3.103	ether	20111213	11.89	15.99591765	-0.35392999	0.15482437	4.739466963	6.696756337	1	1.273	118.1743958	0	4	1.9	2	0	7	7	0	22	0	0	0.7775	0.60450625	33.2038	0	0	0	0	0	0	0	0	0	0	0	0
695	2-amino-2-methyl-1-propanol	CC(C)(N)CO	27.17	13835861	http://goo.gl/mouej	W.E. Acree Jr. Data Collection 2011	0.386	0.68	0.52	0.97	0.8307	-123	aminoalcohol	20111213	11.9964614	15.9979425	-0.41907494	0.086350395	4.219206638	7.709752469	1	-0.398	89.13640001	0	1	1.68	3	0	4	5	1	17	0	0	-0.6045	0.36542025	25.2669	0	0	0	0	0	0	0	0	0	0	0	0
679	mesoerythritol	OCC(O)C(O)CO	121.75	13835932	http://goo.gl/mouej	W.E. Acree Jr. Data Collection 2011	0.785	1.1	1.06	1.54	0.907	4.843	polyalcohol	20090101	11.99646135	15.99928236	-0.417751095	0.106990047	3.994416295	6.815381933	1	-2.552	122.1199708	0	3	1.46	4	0	6	7	0	18	0	0	-1.9188	3.68179344	26.4786	0	0	0	0	0	0	0	0	0	0	0	0
2139	allylamine	C=CCN	-88.07	13835977	http://goo.gl/mouej	W.E. Acree Jr. Data Collection 2011	0.35	0.49	0.16	0.58	0.5881	2.268	organic	20111213	11.99373221	14.00909771	-0.359273849	0.043956252	4.526165568	5.766850602	0.333333333	0.049	57.09449617	0	1	1.68	3	2	4	3	1	11	0	0	-0.0308	0.00094864	19.0815	0	0	0	0	0	0	0	0	0	0	0	0
653	2-butoxyethanol	CCCCOCCO	-76.27	13836399	http://goo.gl/mouej	W.E. Acree Jr. Data Collection 2011	0.201	0.53	0.26	0.83	1.0714	3.656	alkanols	20111213	11.99635523	15.99825889	-0.418328239	0.092086979	3.728175974	6.491981062	1	0.661	118.1743958	0	5	1.9	4	0	8	7	0	22	0	0	0.8398	0.70526404	33.178	0	0	0	0	0	0	0	0	0	0	0	0
824	hexafluorobenzene	Fc1c(F)c(F)c(F)c(F)c1F	4.73	13836549	http://goo.gl/mouej	W.E. Acree Jr. Data Collection 2011	0.088	0.56	0	0.01	0.8226	2.344	haloaromatic	20111213	11.99752357	19.00381132	-0.228130646	0.228372953	3.759400765	6.011650445	0	2.988	186.0548347	0	0	1.46	0	6	6	12	0	12	6	6	3.063	9.381969	27.3564	0	1	1	1	1	0	0	0	1	0	0	0
321	1,2-dimethoxyethane	COCCOC	-60.2	13836589	http://goo.gl/mouej	W.E. Acree Jr. Data Collection 2011	0.116	0.67	0	0.68	0.7896	2.654	ether	20111213	11.99646145	15.99825808	-0.408747904	0.071546116	4.145959791	5.519384568	1	-0.17	90.12116098	0	3	1.68	2	0	6	5	0	16	0	0	-0.0804	0.00646416	24.056	0	0	0	0	0	0	0	0	0	0	0	0
211	trichloroethene	ClC=C(/Cl)Cl	-84.9	13837280	http://goo.gl/mouej	W.E. Acree Jr. Data Collection 2011	0.52	0.37	0.08	0.03	0.7146	2.997	chloroalk_ne	20111213	11.99870712	34.97105679	-0.144798557	0.223458232	5.768995285	8.807758636	0	2.642	131.3882253	0	0	1.35	2	2	4	4	0	6	0	0	1.7428	3.03735184	25.2622	0	0	0	0	0	0	0	0	0	0	0	0
212	tetrachloroethene	Cl/C(Cl)=C(/Cl)Cl	-22.15	13837281	http://goo.gl/mouej	W.E. Acree Jr. Data Collection 2011	0.64	0.44	0	0	0.837	3.584	chloroalk_ne	20111213	11.99870712	34.97200613	-0.140288695	0.246189961	6.754583224	9.797237593	0	3.026	165.8332221	0	0	1.24	2	2	4	5	0	6	0	0	2.4288	5.89906944	30.9454	0	0	0	0	0	0	0	0	0	0	0	0
1431	diethyl phthalate	CCOC(=O)c1ccccc1C(=O)OCC	-27.62	13837303	http://goo.gl/mouej	W.E. Acree Jr. Data Collection 2011	0.729	1.26	0	0.89	1.7106	6.801	aromatic ester	20111213	11.89	15.99792672	-0.31305246	0.295095514	4.778570313	9.432354653	0.333333333	2.74	222.237621	0	6	2.34	NA	12	10	16	0	30	6	6	2.2384	5.01043456	58.609	0	1	1	1	1	0	0	0	1	0	0	0
520	1,4-diaminobutane	C(CCN)CN	27.38	13837702	http://goo.gl/mouej	W.E. Acree Jr. Data Collection 2011	0.431	0.62	0.42	1.14	0.8718	3.367	alkylamine	20111213	11.99365683	14.00927765	-0.363887619	0.027129485	4.66801492	6.574260105	1	-0.626	88.15163905	0	3	1.68	4	0	6	5	2	18	0	0	-0.8342	0.69588964	27.3778	0	0	0	0	0	0	0	0	0	0	0	0
1698	catechol	c1ccc(c(c1)O)O	105.2	13837760	http://goo.gl/mouej	W.E. Acree Jr. Data Collection 2011	0.97	1.1	0.88	0.47	0.8338	4.45	benzenediol	20111213	11.99635523	15.99825889	-0.382762893	0.126760992	4.706253324	6.954731134	0	1.371	110.1108698	0	0	1.9	0	8	5	8	0	14	6	6	1.2952	1.67754304	29.4462	0	1	1	1	1	0	0	0	1	0	0	0
2140	allyl ether	C=CCOCC=C	-6	13837797	http://goo.gl/mouej	W.E. Acree Jr. Data Collection 2011	0.228	0.38	0	0.45	0.9267	2.43	organic	20111213	11.79	15.99491615	-0.372614483	0.127481866	4.891886869	6.281026285	0.333333333	1.25	98.14322785	0	4	2.01	3	2	7	6	0	17	0	0	1.2841	1.64891281	31.3379	0	0	0	0	0	0	0	0	0	0	0	0
828	1,2-dichlorobenzene	c1ccc(c(c1)Cl)Cl	-17.23	13837988	http://goo.gl/mouej	W.E. Acree Jr. Data Collection 2011	0.872	0.78	0	0.04	0.9612	4.518	haloaromatic	20111213	11.99856245	34.97015525	-0.172640255	0.1421626	6.370669192	9.181927508	0	3.266	147.0020536	0	0	1.9	0	6	5	8	0	12	6	6	3.1588	9.97801744	35.6676	0	1	1	1	1	0	0	0	1	0	0	0
221	tribromomethane	BrC(Br)Br	8.5	13838404	http://goo.gl/mouej	W.E. Acree Jr. Data Collection 2011	0.97	0.68	0.15	0.06	0.7745	3.784	bromoalkane	20111213	11.99981915	78.92040209	-0.134466679	0.243977868	8.253824498	11.9542737	1	3.088	252.7292606	0	0	1.24	0	0	3	3	0	5	0	0	2.2286	4.96665796	29.7897	0	0	0	0	0	0	0	0	0	0	0	0
1676	2-phenylphenol	Oc2ccccc2c1ccccc1	58	13839012	http://goo.gl/mouej	W.E. Acree Jr. Data Collection 2011	1.55	1.4	0.56	0.49	1.3829	-123	phenol derivative	20111213	11.85	15.99491765	-0.359803948	0.116549219	5.383228596	9.634828849	0	3.556	170.2076432	0	1	2.67	0	13	8	14	0	23	12	12	3.081	9.492561	52.8883	0	2	2	2	2	0	0	0	2	0	0	0
1593	4-methylphenol	Cc1ccc(O)cc1	32.9	13839082	http://goo.gl/mouej	W.E. Acree Jr. Data Collection 2011	0.82	0.87	0.57	0.31	0.916	4.312	phenol derivative	20111213	11.85	15.99491639	-0.360418075	0.096582429	4.672777805	7.596764201	0.142857143	2.053	108.1380822	0	0	2.12	NA	7	6	8	0	16	6	6	2.0488	4.19758144	32.7933	0	1	1	1	1	0	0	0	1	0	0	0
462	cellosolve acetate	CC(=O)OCCOCC	-61.67	13839109	http://goo.gl/mouej	W.E. Acree Jr. Data Collection 2011	0.099	0.79	0	0.79	1.0871	3.747	ester	20111213	11.89	15.99691917	-0.378588808	0.258428908	3.652909417	6.070473439	0.833333333	0.474	132.1579192	0	5	1.79	2	3	8	8	0	21	0	0	0.239	0.057121	33.2043	0	0	0	0	0	0	0	0	0	0	0	0
1599	3,5-dimethylphenol	Cc1cc(O)cc(C)c1	63.6	13839110	http://goo.gl/mouej	W.E. Acree Jr. Data Collection 2011	0.82	0.84	0.57	0.36	1.0569	4.856	phenol derivative	20111213	11.85	15.99491665	-0.360402329	0.098211859	4.908558392	7.985731778	0.25	2.49	122.1646996	0	0	2.23	NA	7	5	9	0	19	6	6	2.535	6.426225	37.8345	0	1	1	1	1	0	0	0	1	0	0	0
1594	2,3-dimethylphenol	Cc1cccc(O)c1C	72.76	13839151	http://goo.gl/mouej	W.E. Acree Jr. Data Collection 2011	0.85	0.82	0.51	0.37	1.0569	-123	phenol derivative	20111213	11.89	15.99491664	-0.360141749	0.083278024	5.065745701	8.370464235	0.25	2.279	122.1646996	0	0	2.23	NA	7	5	9	0	19	6	6	2.535	6.426225	37.8345	0	1	1	1	1	0	0	0	1	0	0	0
1597	2,6-dimethylphenol	Cc1cccc(C)c1O	47.42	13839174	http://goo.gl/mouej	W.E. Acree Jr. Data Collection 2011	0.86	0.79	0.39	0.39	1.0569	-123	phenol derivative	20111213	11.99629191	15.99794303	-0.385966012	0.103871835	5.218537671	8.051537619	0.25	2.068	122.1646996	0	0	2.23	NA	7	5	9	0	19	6	6	2.535	6.426225	37.8345	0	1	1	1	1	0	0	0	1	0	0	0
1726	2-methylpyridine	Cc1ccccn1	-68.9	13839199	http://goo.gl/mouej	W.E. Acree Jr. Data Collection 2011	0.598	0.75	0	0.58	0.8162	3.422	pyridine derivative	20111213	11.98855375	14.0142473	-0.323242924	0.100113697	5.601430541	7.193892564	0.166666667	1.085	93.12670386	0	0	2.01	6	6	5	7	0	14	6	6	0.962	0.925444	28.4926	0	1	1	1	1	0	0	0	1	0	0	0
665	1,5-pentanediol	C(CCO)CCO	-17	13839441	http://goo.gl/mouej	W.E. Acree Jr. Data Collection 2011	0.388	0.9	0.72	0.92	0.9305	4.2	alkanediol	20111213	11.99640053	15.99825848	-0.421735248	0.069724582	3.881378121	6.619760447	1	-0.134	104.1477784	0	4	1.79	5	0	7	6	0	19	0	0	0.2012	0.04048144	28.6638	0	0	0	0	0	0	0	0	0	0	0	0
662	1,3-propanediol	C(CO)CO	-26.57	13839553	http://goo.gl/mouej	W.E. Acree Jr. Data Collection 2011	0.397	0.89	0.77	0.87	0.6487	2.863	alkanediol	20111213	11.99654872	15.99825767	-0.421541865	0.071721721	3.68868259	5.597505242	1	-0.85	76.09454358	0	2	1.57	3	0	5	4	0	13	0	0	-0.835	0.697225	19.419	0	0	0	0	0	0	0	0	0	0	0	0
339	2,5,8-Trioxanonane	COCCOCCOC	-65.33	13839575	http://goo.gl/mouej	W.E. Acree Jr. Data Collection 2011	0.113	0.76	0	1.17	1.1301	3.92	ether	20111213	11.9963552	15.99870214	-0.408764538	0.074069457	4.203655429	5.971190345	1	-0.36	134.1738007	0	6	1.79	2	0	9	8	0	23	0	0	-0.2113	0.04464769	35.0995	0	0	0	0	0	0	0	0	0	0	0	0
702	2-diethylaminoethanol	CCN(CC)CCO	-70	13842001	http://goo.gl/mouej	W.E. Acree Jr. Data Collection 2011	0.41	0.59	0.25	0.95	1.1125	4.135	aminoalcohol	20111213	11.9963552	15.99794303	-0.419832159	0.081843386	4.06146098	8.027379344	1	0.2	117.1896348	0	4	1.9	2	0	6	7	1	23	0	0	0.4783	0.22877089	35.7764	0	0	0	0	0	0	0	0	0	0	0	0
1616	4-tert-butylphenol	CC(C)(C)c1ccc(cc1)O	98.88	13846663	http://goo.gl/mouej	W.E. Acree Jr. Data Collection 2011	0.81	0.89	0.56	0.39	1.339	5.264	phenol derivative	20111213	11.99624949	15.99794356	-0.386792602	0.09839114	4.785456384	9.570105653	0.4	3.433	150.2179344	0	1	2.45	NA	7	7	11	0	25	6	6	2.963	8.779369	46.418	0	1	1	1	1	0	0	0	1	0	0	0
1481	4-nitroaniline	c1cc(ccc1N)N(=O)=O	147.9	13846959	http://goo.gl/mouej	W.E. Acree Jr. Data Collection 2011	1.22	1.92	0.46	0.35	0.9904	6.042	aromatic amine	20111213	11.999	16.01687174	-0.302472856	0.193868065	3.504179544	7.482725486	0	1.097	138.1242762	0	1	1.68	0	10	7	10	0	16	6	6	-1.1728	1.37545984	37.0789	0	1	1	1	1	0	0	0	1	0	0	0
2226	dimethyl succinate	O=C(OC)CCC(=O)OC	19.12	13848341	http://dx.doi.org/10.1021/ci049943w	Jes?s Jover; Ram?n Bosque; and Joaquim Sales. 2004. Determination of Abraham Solute Parameters from Molecular Structure. J. Chem. Inf. Comput. Sci. 44 (3)	0.191	1.32	0	0.77	0.8878	-123	organic	20040417	11.99635518	15.99928409	-0.349596446	0.262760157	3.966765625	6.822698839	0.666666667	-0.068	146.1414426	0	5	1.68	4	3	8	9	0	20	0	0	0.092	0.008464	33.0752	0	0	0	0	0	0	0	0	0	0	0	0
1720	2-phenoxyethanol	c1ccc(cc1)OCCO	12.75	13848467	http://goo.gl/mouej	W.E. Acree Jr. Data Collection 2011	0.85	0.95	0.3	0.78	1.1156	-123	aromatic alkanol	20111213	11.9962919	15.99825971	-0.41828169	0.092695703	3.828517307	7.715820096	0.25	1.228	138.1641046	0	3	2.12	2	7	8	10	0	20	6	6	1.2742	1.62358564	38.8135	0	1	1	1	1	0	0	0	1	0	0	0
3438	geraniol	CC(=CCC/C(=C/CO)/C)C	-15	13849989	http://dx.doi.org/10.1016/j.chroma.2012.02.043	T. Karunasekara. C.F. Poole. Determination of Descriptors for Fragrance Compounds by Gas Chromatography and Liquid-Liquid Partitioning Journal of Chromatography A (2012)	0.493	0.625	0.282	0.606	1.4903	5.434	fragrance	20120217	11.89	15.99491714	-0.391685749	0.062268208	4.203019739	8.475576304	0.6	2.524	154.2496975	0	4	2.45	8	2	9	10	0	29	0	0	2.9341	8.60894281	51.1821	0	0	0	0	0	0	0	0	0	0	0	0
2942	ethyl 4-aminobenzoate	O=C(OCC)c1ccc(N)cc1	89.86	13854242	http://precedings.nature.com/documents/4243/version/3	ONSChallenge Solubility Data	1.021	1.41	0.336	0.605	1.313	-123	organic solid	20120126	11.85	15.99592018	-0.312208607	0.293242714	4.547960984	8.528627744	0.222222222	1.564	165.1894844	0	3	2.12	NA	10	9	12	0	23	6	6	1.2876	1.65791376	47.0339	0	1	1	1	1	0	0	0	1	0	0	0
701	2-dimethylaminoethanol	CN(C)CCO	-63	13854944	http://goo.gl/mouej	W.E. Acree Jr. Data Collection 2011	0.319	0.57	0.23	0.94	0.8307	3.009	aminoalcohol	20111213	11.9964614	15.9979425	-0.419830929	0.081795513	3.903608278	6.769880772	1	-0.646	89.13640001	0	2	1.68	2	0	5	5	1	17	0	0	-0.2193	0.04809249	26.2804	0	0	0	0	0	0	0	0	0	0	0	0
1497	2-phenylethylamine	c1ccc(cc1)CCN	-60	13856352	http://goo.gl/mouej	W.E. Acree Jr. Data Collection 2011	0.824	1.01	0.29	0.72	1.098	5.064	phenylalkaneamine	20111213	11.99347921	14.00910048	-0.363260422	0.030808693	4.918819315	8.402130707	0.25	1.302	121.1799387	0	2	2.23	NA	6	7	9	1	20	6	6	1.2571	1.58030041	39.286	0	1	1	1	1	0	0	0	1	0	0	0
2147	piperonal	c1cc2c(cc1C=O)OCO2	36.67	13859497	http://goo.gl/mouej	W.E. Acree Jr. Data Collection 2011	1.13	1.26	0	0.65	1.0227	5.295	organic	20111213	11.99677718	15.99830219	-0.338199777	0.159111885	3.866402626	7.935140518	0.125	1.207	150.1317465	0	1	2.01	NA	10	7	12	0	17	6	6	1.3575	1.84280625	38.4159	0	2	1	1	1	0	0	1	1	0	0	0
3429	benzyl alcohol	c1ccc(cc1)CO	-15.05	13860335	http://dx.doi.org/10.1016/j.chroma.2012.02.043	T. Karunasekara. C.F. Poole. Determination of Descriptors for Fragrance Compounds by Gas Chromatography and Liquid-Liquid Partitioning Journal of Chromatography A (2012)	0.803	0.871	0.41	0.558	0.916	4.248	fragrance	20120217	11.99632008	15.99794276	-0.41603483	0.093697036	4.267453384	7.736131265	0.142857143	1.211	108.1380822	0	1	2.12	NA	6	6	8	0	16	6	6	1.2255	1.50185025	32.8739	0	1	1	1	1	0	0	0	1	0	0	0
1488	3,4-dimethylaniline	Cc1cc(N)ccc1C	50.67	13860491	http://goo.gl/mouej	W.E. Acree Jr. Data Collection 2011	0.96	0.97	0.2	0.49	1.098	-123	aromatic amine	20111213	11.89	14.00307807	-0.302462824	0.066589468	5.642962367	8.402139905	0.25	2.079	121.1799387	0	0	2.23	NA	7	6	9	0	20	6	6	2.0558	4.22631364	40.8408	0	1	1	1	1	0	0	0	1	0	0	0
1460	2-ethylaniline	CCc1ccccc1N	-45.83	13860641	http://goo.gl/mouej	W.E. Acree Jr. Data Collection 2011	0.962	0.85	0.23	0.45	1.098	-123	aromatic amine	20111213	11.99347921	14.00910048	-0.336592128	0.050012779	5.583836566	8.674631782	0.25	1.895	121.1799387	0	1	2.23	NA	7	6	9	0	20	6	6	2.0258	4.10386564	40.4006	0	1	1	1	1	0	0	0	1	0	0	0
1476	2-methoxyaniline	Nc1ccccc1OC	5.8	13860775	http://goo.gl/mouej	W.E. Acree Jr. Data Collection 2011	0.988	1	0.23	0.5	1.016	4.818	aromatic amine	20111213	11.99632004	15.99794329	-0.375972326	0.092883791	4.787786463	7.887839588	0.142857143	1.12	123.1527262	0	1	2.01	0	8	6	9	0	18	6	6	1.067	1.138489	37.2216	0	1	1	1	1	0	0	0	1	0	0	0
1469	2,4-dichloroaniline	Clc1cc(Cl)c(N)cc1	61.83	13860817	http://goo.gl/mouej	W.E. Acree Jr. Data Collection 2011	1.14	1.15	0.3	0.22	1.061	-123	aromatic amine	20111213	11.85	34.9698533	-0.300833079	0.17941393	6.018426868	9.233383258	0	2.449	162.0166975	0	0	1.79	0	7	6	9	0	14	6	6	2.4122	5.81870884	40.368	0	1	1	1	1	0	0	0	1	0	0	0
832	1,2,4-trichlorobenzene	Clc1cc(Cl)c(Cl)cc1	17	13862559	http://goo.gl/mouej	W.E. Acree Jr. Data Collection 2011	0.98	0.81	0	0	1.0836	5.248	haloaromatic	20111213	11.85	34.97085347	-0.139990602	0.179578858	6.252928311	9.666384014	0	3.888	181.4470504	0	0	1.79	0	6	6	9	0	12	6	6	3.8232	14.61685824	40.4724	0	1	1	1	1	0	0	0	1	0	0	0
464	allyl acetate	CC(=O)OCC=C	6	13862665	http://goo.gl/mouej	W.E. Acree Jr. Data Collection 2011	0.199	0.72	0	0.49	0.8445	2.723	ester	20111213	11.79	15.99591718	-0.311710199	0.258644387	3.664246612	6.161137257	0.4	0.856	100.1160154	0	3	1.79	3	3	6	6	0	15	0	0	0.6379	0.40691641	26.5755	0	0	0	0	0	0	0	0	0	0	0	0
831	1,2,3-trichlorobenzene	Clc1cccc(Cl)c1Cl	53.62	13864445	http://goo.gl/mouej	W.E. Acree Jr. Data Collection 2011	1.03	0.86	0	0	1.0836	5.419	haloaromatic	20111213	11.99856245	34.97105731	-0.167600409	0.163543527	6.6186875	10.15905371	0	3.888	181.4470504	0	0	1.79	0	6	5	9	0	12	6	6	3.8232	14.61685824	40.4724	0	1	1	1	1	0	0	0	1	0	0	0
1374	4-methylbenzaldehyde	O=Cc1ccc(C)cc1	-6	13865424	http://goo.gl/mouej	W.E. Acree Jr. Data Collection 2011	0.862	0.87	0	0.47	1.014	-123	aromatic aldehyde	20111213	11.85	15.99491665	-0.297402403	0.149871487	3.834387973	7.845571499	0.125	2.155	120.1488181	0	1	2.23	NA	8	7	9	0	17	6	6	2.0756	4.30811536	37.6902	0	1	1	1	1	0	0	0	1	0	0	0
2228	ethyl succinate	O=C(CCC(=O)OCC)OCC	-20.67	13865630	http://dx.doi.org/10.1021/ci049943w	Jes?s Jover; Ram?n Bosque; and Joaquim Sales. 2004. Determination of Abraham Solute Parameters from Molecular Structure. J. Chem. Inf. Comput. Sci. 44 (3)	0.107	1.35	0	0.79	1.0836	-123	organic	20040417	11.89	15.99792269	-0.316882184	0.263035656	4.143601563	7.058485128	0.75	0.778	174.1946774	0	7	1.9	4	3	10	11	0	26	0	0	0.7896	0.62346816	42.5712	0	0	0	0	0	0	0	0	0	0	0	0
823	pentafluorobenzene	Fc1cc(F)c(F)c(F)c1F	-47.65	13866746	http://goo.gl/mouej	W.E. Acree Jr. Data Collection 2011	0.154	0.68	0	0.02	0.8049	2.578	haloaromatic	20111213	11.99752357	19.00289969	-0.228410167	0.225445372	3.770128526	6.09559764	0	2.827	168.0643722	0	0	1.57	0	6	6	11	0	12	6	6	2.8575	8.16530625	27.14	0	1	1	1	1	0	0	0	1	0	0	0
2173	2,2'-bipyridine	c1ccnc(c1)c2ccccn2	71	13867714	http://goo.gl/mouej	W.E. Acree Jr. Data Collection 2011	1.384	1.07	0	0.8	1.242	6.388	organic	20111213	11.98843741	14.01435235	-0.310416739	0.145307843	6.449304688	8.912631307	0	1.636	156.1842914	0	1	2.34	10	12	8	13	0	20	12	12	1.9042	3.62597764	46.1364	0	2	2	2	2	0	0	0	2	0	0	0
1467	3-chloroaniline	Nc1cc(Cl)ccc1	-10.13	13869451	http://goo.gl/mouej	W.E. Acree Jr. Data Collection 2011	1.053	1.1	0.3	0.3	0.939	4.909	aromatic amine	20111213	11.85	34.96885299	-0.30241272	0.137940533	5.651681583	8.471881408	0	1.827	127.5717007	0	0	1.9	0	7	5	8	0	14	6	6	1.7478	3.05480484	35.5632	0	1	1	1	1	0	0	0	1	0	0	0
1477	3-methoxyaniline	Nc1cccc(OC)c1	-0.67	13869480	http://goo.gl/mouej	W.E. Acree Jr. Data Collection 2011	1.027	1.13	0.24	0.59	1.016	5.023	aromatic amine	20111213	11.85	15.9949169	-0.348639883	0.151179623	4.728714313	7.674999374	0.142857143	1.12	123.1527262	0	1	2.01	0	8	6	9	0	18	6	6	1.067	1.138489	37.2216	0	1	1	1	1	0	0	0	1	0	0	0
1716	3-phenyl-1-propanol	c1ccc(cc1)CCCO	-18	13871718	http://goo.gl/mouej	W.E. Acree Jr. Data Collection 2011	0.821	0.892	0.354	0.669	1.1978	5.155	aromatic alkanol	20111213	11.99626881	15.99794329	-0.421694034	0.07001452	4.026158604	8.502818603	0.333333333	1.727	136.191317	0	3	2.34	NA	6	8	10	0	22	6	6	2.0029	4.01160841	42.2295	0	1	1	1	1	0	0	0	1	0	0	0
4027	4-Picoline	CC1=CC=NC=C1	3.33	13874733	http://dx.doi.org/10.1016/j.tca.2014.08.024	Mikhail A. Varfolomeeva. Ilnaz T. Rakipova. William E. Acree Jr.. Michela Brumfieldb. Michael H. Abrahamc.Examination of Hydrogen Bonding Interactions between Dissolved Solutes and Alkylbenzene Solvents Based on Abraham Model Correlations Derived From Measured Enthalpies of Solvation. Thermochimica Acta. 2014	0.63	0.82	0	0.54	0.8162	3.64	organic	20140902	11.85	14.00307708	-0.264013815	0.105818363	5.726486828	7.447811699	0.166666667	1.207	93.12670386	0	0	2.01	5	6	5	7	0	14	6	6	1.1656	1.35862336	28.9423	0	1	1	1	1	0	0	0	1	0	0	0
465	methyl acetoacetate	CC(=O)CC(=O)OC	-80	13874867	http://goo.gl/mouej	W.E. Acree Jr. Data Collection 2011	0.246	0.7	0	0.89	0.9032	3.128	ester	20111213	11.9964005	15.99870153	-0.349486586	0.268272994	3.919166022	6.627381236	0.6	0.287	116.1154203	0	3	1.68	4	3	6	7	0	16	0	0	-0.2079	0.04322241	27.308	0	0	0	0	0	0	0	0	0	0	0	0
1366	4-fluoroanisole	Fc1ccc(OC)cc1	-45	13875196	http://goo.gl/mouej	W.E. Acree Jr. Data Collection 2011	0.571	0.74	0	0.28	0.9337	3.904	aromatic ether	20111213	11.85	18.99840456	-0.348677775	0.216795039	3.907886644	7.331258653	0.142857143	2.098	126.1285447	0	1	2.01	0	7	7	9	0	16	6	6	2.0191	4.07676481	32.7376	0	1	1	1	1	0	0	0	1	0	0	0
845	1,2-dibromobenzene	Brc1ccccc1Br	6.37	13875212	http://goo.gl/mouej	W.E. Acree Jr. Data Collection 2011	1.19	0.96	0	0.04	1.066	-123	haloaromatic	20111213	11.99885125	78.91943338	-0.152127142	0.126745821	7.40975	10.9170439	0	3.618	235.9032343	0	0	1.9	0	6	5	8	0	12	6	6	3.3268	11.06759824	41.3036	0	1	1	1	1	0	0	0	1	0	0	0
1625	4-chlorophenol	Oc1ccc(Cl)cc1	42.95	13875219	http://goo.gl/mouej	W.E. Acree Jr. Data Collection 2011	0.915	1.08	0.67	0.2	0.8975	4.775	phenol derivative	20111213	11.85	34.96885299	-0.36041688	0.179476456	4.71643435	8.258192929	0	2.238	128.5564617	0	0	1.9	0	7	6	8	0	13	6	6	2.227	4.959529	32.5569	0	1	1	1	1	0	0	0	1	0	0	0
840	3-chlorotoluene	Cc1cc(Cl)ccc1	-47.95	13875230	http://goo.gl/mouej	W.E. Acree Jr. Data Collection 2011	0.736	0.67	0	0.07	0.9797	-123	haloaromatic	20111213	11.85	34.96885299	-0.204000238	0.096328936	6.012651284	8.51375704	0.142857143	3.081	126.5836741	0	0	2.12	NA	6	5	8	0	15	6	6	2.9806	8.88397636	35.904	0	1	1	1	1	0	0	0	1	0	0	0
839	2-chlorotoluene	Cc1ccccc1Cl	-35.53	13875281	http://goo.gl/mouej	W.E. Acree Jr. Data Collection 2011	0.762	0.65	0	0.07	0.9797	4.173	haloaromatic	20111213	11.99855162	34.96937973	-0.177888841	0.123322899	6.195946012	8.832728156	0.142857143	2.87	126.5836741	0	0	2.12	NA	6	5	8	0	15	6	6	2.9806	8.88397636	35.904	0	1	1	1	1	0	0	0	1	0	0	0
851	2-bromotoluene	Cc1ccccc1Br	-27.6	13875320	http://goo.gl/mouej	W.E. Acree Jr. Data Collection 2011	0.923	0.72	0	0.09	1.032	-123	haloaromatic	20111213	11.99884721	78.91851801	-0.156789867	0.11249649	6.546430072	9.989725253	0.142857143	3.046	171.0342645	0	0	2.12	NA	6	5	8	0	15	6	6	3.0646	9.39177316	38.722	0	1	1	1	1	0	0	0	1	0	0	0
1627	3-bromophenol	Oc1cc(Br)ccc1	31.33	13875441	http://goo.gl/mouej	W.E. Acree Jr. Data Collection 2011	1.06	1.13	0.7	0.16	0.9501	5.144	phenol derivative	20111213	11.85	78.91833721	-0.360362584	0.179840228	4.983309802	9.474003346	0	2.414	173.007052	0	0	1.9	0	7	5	8	0	13	6	6	2.311	5.340721	35.3749	0	1	1	1	1	0	0	0	1	0	0	0
2123	eugenol	Oc1ccc(cc1OC)CC=C	-9.37	13876103	http://goo.gl/mouej	W.E. Acree Jr. Data Collection 2011	0.946	0.99	0.22	0.51	1.3544	-123	organic	20111213	11.79	15.99591969	-0.357853848	0.115847046	4.862206927	8.862007802	0.2	2.556	164.2014579	0	3	2.34	NA	8	8	12	0	24	6	6	2.5541	6.52342681	48.5026	0	1	1	1	1	0	0	0	1	0	0	0
673	2-methyl-2,4-pentanediol	CC(O)CC(C)(C)O	-43.33	13884973	http://goo.gl/mouej	W.E. Acree Jr. Data Collection 2011	0.242	0.8	0.62	0.94	1.0714	-123	alkanediol	20111213	11.99635523	15.99825889	-0.415098739	0.087660803	4.640556566	7.920064671	1	0.487	118.1743958	0	2	1.9	5	0	5	7	0	22	0	0	0.125	0.015625	32.893	0	0	0	0	0	0	0	0	0	0	0	0
1444	ethyl phenylacetate	O=C(Cc1ccccc1)OCC	-29.2	13885245	http://goo.gl/mouej	W.E. Acree Jr. Data Collection 2011	0.66	1.01	0	0.57	1.354	-123	aromatic ester	20111213	11.89	15.99591966	-0.315687582	0.265889014	4.353603414	8.563538036	0.3	2.193	164.2014579	0	4	2.34	NA	6	9	12	0	24	6	6	2.069	4.280761	46.8827	0	1	1	1	1	0	0	0	1	0	0	0
282	1,1-difluoro-1,2-dichloro-2-bromoethane	BrC(Cl)C(Cl)(F)F	-48.809	15077490	http://goo.gl/mouej	W.E. Acree Jr. Data Collection 2011	0.34	0.46	0.09	0.04	0.8456	2.953	haloalkane	20111213	11.99782586	78.91833721	-0.198315122	0.406179009	4.765206529	9.825501973	1	3.293	213.8356221	0	1	1.13	2	0	4	6	0	8	0	0	2.7059	7.32189481	29.4679	0	0	0	0	0	0	0	0	0	0	0	0
1908	cis-chlordane	ClC1(Cl)[C@]2(Cl)C(/Cl)=C(/Cl)[C@@]1(Cl)[C@@H]3[C@@H](Cl)[C@@H](Cl)C[C@H]23	169.511	16736486	http://goo.gl/mouej	W.E. Acree Jr. Data Collection 2011	2.1	1.47	0	0.45	2.128	8.73	pesticide	20111213	11.9	34.97585617	-0.168477132	0.229559404	7.260243239	15.83275975	0.8	4.355	409.7785041	0	0	1.68	0	2	7	20	0	24	0	0	4.788	22.924944	80.3788	0	4	0	1	0	0	0	3	1	0	0	0
1915	alpha-endosulfan	ClC3(Cl)[C@]1(Cl)C(/Cl)=C(/Cl)[C@@]3(Cl)[C@@H]2COS(=O)OC[C@H]12	198.711	16736498	http://goo.gl/mouej	W.E. Acree Jr. Data Collection 2011	2.23	0.98	0	0.87	2.0819	8.563	pesticide	20111213	11.9	34.97385798	-0.268806317	0.304901182	6.219370353	15.45401431	0.777777778	0.839	406.9261928	0	0	1.35	NA	4	8	21	0	25	0	0	2.1434	4.59416356	79.4804	0	4	0	1	0	0	0	2	1	1	0	0
2151	chloralose	ClC(Cl)(Cl)[C@@H]1O[C@@H]2[C@@H](O)[C@H](OC2O1)[C@H](O)CO	204.481	17339596	http://goo.gl/mouej	W.E. Acree Jr. Data Collection 2011	1.436	1.56	0.74	1.42	1.738	8.75	organic	20111213	11.99629182	34.97085468	-0.417753454	0.317224517	4.201030941	11.09769627	1	-0.146	309.5284778	0	3	1.35	6	0	10	18	0	28	0	0	-0.0806	0.00649636	58.1489	0	2	0	1	0	0	0	2	0	0	0	0
1949	hydrocortisone-21-propanoate	C1CC(=O)C=C2CC[C@]3([C@@]4(CC[C@@](C(=O)COC(CC)=O)(O)[C@@]4(C)C[C@@H](O)[C@@]3([C@@]12C)[H])[H])[H]	206.451	19232037	http://goo.gl/mouej	W.E. Acree Jr. Data Collection 2011	1.88	2.9	0.46	2.16	3.236	-123	drug	20111213	11.89	15.99995091	-0.392624824	0.261378687	4.182172194	12.64705796	0.791666667	1.117	418.5240767	0	5	3.44	NA	4	16	33	0	64	0	0	2.2629	5.12071641	111.4027	0	4	0	1	0	0	0	1	3	0	0	0
1857	N-nitrosomethylbutylamine	CCCCNCN=O	4.401	19956441	http://goo.gl/mouej	W.E. Acree Jr. Data Collection 2011	0.34	1.07	0	0.6	1.0284	4.159	N-nitrosoamine	20111213	11.999	16.01681627	-0.316493896	0.131405197	2.908430262	6.76466242	1	0.931	116.1617799	0	5	1.68	4	1	8	7	1	20	0	0	0.9928	0.98565184	28.5467	0	0	0	0	0	0	0	0	0	0	0	0
3029	Ugi product 150D(UC)	CC(C)(C)NC(=O)C(N(Cc1ccccc1)C(=O)C=CC)c3cc4ccccc4c2ccccc23	154.951	21105591	http://precedings.nature.com/documents/4243/version/3	ONSChallenge Solubility Data	3.396	3.15	0.158	2.1	3.8	-123	organic solid	20120126	11.85	15.99593233	-0.278728726	0.227767728	5.628955711	13.31041737	0.225806452	6.957	464.5991332	1	9	4.43	NA	14	13	38	0	67	22	20	5.8966	34.76989156	143.2089	0	4	4	2	2	0	0	0	4	0	0	0
2174	4,4'-bipyridine	c1cnccc1c2ccncc2	112	21105699	http://goo.gl/mouej	W.E. Acree Jr. Data Collection 2011	1.384	1.37	0	0.85	1.242	6.5	organic	20111213	11.85	14.00408419	-0.264970548	0.125018378	6.1046875	9.28819312	0	1.458	156.1842914	0	1	2.34	6	12	8	13	0	20	12	12	1.0472	1.09662784	46.8804	0	2	2	2	2	0	0	0	2	0	0	0
2332	m-hydroxybenzaldehyde	O=Cc1cc(O)ccc1	105.67	21105795	http://dx.doi.org/10.1021/ci049943w	Jes?s Jover; Ram?n Bosque; and Joaquim Sales. 2004. Determination of Abraham Solute Parameters from Molecular Structure. J. Chem. Inf. Comput. Sci. 44 (3)	0.99	1.37	0.74	0.4	0.8027	-123	organic	20040417	11.85	15.99591817	-0.360690368	0.149986327	3.824496599	7.795970191	0	1.312	122.1216057	0	1	2.01	NA	9	6	9	0	15	6	6	1.322	1.747684	34.3431	0	1	1	1	1	0	0	0	1	0	0	0
3428	anise alcohol	COc1ccc(CO)cc1	25	21105859	http://dx.doi.org/10.1016/j.chroma.2012.02.043	T. Karunasekara. C.F. Poole. Determination of Descriptors for Fragrance Compounds by Gas Chromatography and Liquid-Liquid Partitioning Journal of Chromatography A (2012)	0.899	0.967	0.537	0.778	1.1156	5.328	fragrance	20120217	11.85	15.99591867	-0.391103376	0.181140824	4.307939784	7.873543929	0.25	1.126	138.1641046	0	2	2.12	NA	7	8	10	0	20	6	6	1.2091	1.46192281	39.3371	0	1	1	1	1	0	0	0	1	0	0	0
1592	3-methylphenol	Cc1cccc(c1)O	11.52	21105871	http://goo.gl/mouej	W.E. Acree Jr. Data Collection 2011	0.822	0.88	0.57	0.34	0.916	4.31	phenol derivative	20111213	11.99632008	15.99794276	-0.386766413	0.098581812	4.746070158	7.618508291	0.142857143	2.053	108.1380822	0	0	2.12	NA	7	5	8	0	16	6	6	2.0488	4.19758144	32.7933	0	1	1	1	1	0	0	0	1	0	0	0
4029	Ethyl salicylate	CCOC(=O)C1=CC=CC=C1O	1	21105897	http://dx.doi.org/10.1016/j.tca.2014.08.024	Mikhail A. Varfolomeeva. Ilnaz T. Rakipova. William E. Acree Jr.. Michela Brumfieldb. Michael H. Abrahamc.Examination of Hydrogen Bonding Interactions between Dissolved Solutes and Alkylbenzene Solvents Based on Abraham Model Correlations Derived From Measured Enthalpies of Solvation. Thermochimica Acta. 2014	0.802	0.91	0.03	0.43	1.2722	5.509	organic	20140902	11.99626878	15.99870399	-0.385328586	0.2958193	4.572709793	8.603943758	0.222222222	2.404	166.1742454	0	3	2.12	NA	10	8	12	0	22	6	6	1.7668	3.12158224	44.0276	0	1	1	1	1	0	0	0	1	0	0	0
646	2-chloroethanol	ClCCO	-66.25	21106015	http://goo.gl/mouej	W.E. Acree Jr. Data Collection 2011	0.419	0.77	0.39	0.5	0.5715	2.435	alkanols	20111213	11.99668806	34.96885282	-0.419115446	0.087791462	3.805250016	6.060752694	1	0.266	80.51351807	0	1	1.46	2	0	4	3	0	9	0	0	0.3072	0.09437184	17.6046	0	0	0	0	0	0	0	0	0	0	0	0
1675	4-chloro-3-methylphenol	Oc1ccc(Cl)c(C)c1	66.75	21106018	http://goo.gl/mouej	W.E. Acree Jr. Data Collection 2011	0.92	1.02	0.67	0.22	1.0384	5.29	phenol derivative	20111213	11.85	34.96885304	-0.360410283	0.180655004	4.873621517	8.88694493	0.142857143	2.464	142.5830791	0	0	2.01	NA	7	6	9	0	16	6	6	2.7132	7.36145424	37.5981	0	1	1	1	1	0	0	0	1	0	0	0
1510	1-chloro-4-nitrobenzene	O=[N+]([O-])c1ccc(Cl)cc1	83.78	21106020	http://goo.gl/mouej	W.E. Acree Jr. Data Collection 2011	0.98	1.18	0	0.24	1.013	5.22	aromatic nitro	20111213	11.85	34.9688531	-0.130817007	0.217676488	3.654706602	8.350007753	0	2.536	157.554629	0	1	1.68	0	9	7	10	0	14	6	6	2.3888	5.70636544	38.1875	0	1	1	1	1	0	0	0	1	0	0	0
200	1,4-dichlorobutane	ClCCCCCl	-37.58	21106032	http://goo.gl/mouej	W.E. Acree Jr. Data Collection 2011	0.413	0.95	0	0.17	0.917	3.501	chloroalk_ne	20111213	11.99859942	34.97015508	-0.218639339	0.094372331	5.203246545	7.223772486	1	2.456	127.0123448	0	3	1.68	4	0	6	5	0	14	0	0	2.1542	4.64057764	30.1648	0	0	0	0	0	0	0	0	0	0	0	0
1512	2,4-difluoronitrobenzene	O=[N+]([O-])c1ccc(F)cc1F	9.6	21106036	http://goo.gl/mouej	W.E. Acree Jr. Data Collection 2011	0.677	1.2	0	0.25	0.926	4.35	aromatic nitro	20111213	11.99752355	19.00060392	-0.234656022	0.187387814	3.579358149	7.391508155	0	2.236	159.0905571	0	1	1.57	0	9	7	11	0	14	6	6	2.1354	4.55993316	33.8155	0	1	1	1	1	0	0	0	1	0	0	0
3028	Ugi product 148B	CC(C)(C)NC(=O)C(N(CCCCCCC)C(=O)C=CC)c2cc3ccccc3c1ccccc12	180	21106058	http://precedings.nature.com/documents/4243/version/3	ONSChallenge Solubility Data	2.621	3.946	0.253	2.087	4.038	-123	organic solid	20120126	11.85	15.99593233	-0.278730153	0.22748034	5.161791076	13.14029668	0.419354839	8.304	472.6626592	2	13	4.43	NA	14	15	37	0	75	16	14	7.0104	49.14570816	146.2725	0	3	3	1	1	0	0	0	3	0	0	0
1500	2-nitrotoluene	Cc1ccccc1[N+](=O)[O-]	-7	21106144	http://goo.gl/mouej	W.E. Acree Jr. Data Collection 2011	0.866	1.11	0	0.28	1.0315	4.878	aromatic nitro	20111213	11.999	16.00115156	-0.17827365	0.129428537	3.750769336	8.103418472	0.142857143	2.14	137.1362496	0	1	1.9	NA	9	6	10	0	17	6	6	2.2106	4.88675236	38.4239	0	1	1	1	1	0	0	0	1	0	0	0
1396	3-nitroacetophenone	O=[N+]([O-])c1cc(ccc1)C(C)=O	79.5	21106145	http://goo.gl/mouej	W.E. Acree Jr. Data Collection 2011	1.01	1.5	0	0.63	1.1881	5.951	aromatic ketone	20111213	11.98863008	16.00614286	-0.376305332	0.241940821	3.72153323	8.59188236	0.125	1.791	165.1463904	0	2	1.9	NA	11	7	12	0	19	6	6	1.4643	2.14417449	43.7855	0	1	1	1	1	0	0	0	1	0	0	0
836	1,2,4,5-tetrachlorobenzene	c1c(c(cc(c1Cl)Cl)Cl)Cl	139.42	21106163	http://goo.gl/mouej	W.E. Acree Jr. Data Collection 2011	1.16	0.86	0	0	1.206	5.926	haloaromatic	20111213	11.99856245	34.97200683	-0.172313644	0.143954339	6.737677234	9.915801355	0	4.51	215.8920472	0	0	1.68	0	6	6	10	0	12	6	6	4.4876	20.13855376	45.2772	0	1	1	1	1	0	0	0	1	0	0	0
655	2,2,2-trifluoroethanol	FC(F)(F)CO	-43.67	21106169	http://goo.gl/mouej	W.E. Acree Jr. Data Collection 2011	0.015	0.6	0.57	0.25	0.5022	1.224	alkanols	20111213	11.9966879	19.00040511	-0.408655594	0.411742479	2.594875	4.216108292	1	0.926	100.0399086	0	1	1.24	2	0	4	5	0	9	0	0	0.6494	0.42172036	13.7114	0	0	0	0	0	0	0	0	0	0	0	0
2110	paraldehyde	CC1OC(C)OC(C)O1	12.3	21106173	http://goo.gl/mouej	W.E. Acree Jr. Data Collection 2011	0.136	0.68	0	0.68	1.022	-123	organic	20111213	11.99683525	15.99830089	-0.343626861	0.181394574	5.268375	6.684223104	1	1.221	132.1579192	0	0	1.79	2	0	5	9	0	21	0	0	0.0882	0.00777924	32.0859	0	1	0	1	0	0	0	0	1	0	0	0
156	trifluoromethane	FC(F)F	-157.55	21106179	http://goo.gl/mouej	W.E. Acree Jr. Data Collection 2011	-0.427	0.183	0.11	0.034	0.3026	-0.274	fluoroalkane	20111213	11.99827118	19.00124933	-0.195242202	0.400036119	1.825869145	2.362588439	1	1.663	70.01388631	0	0	1.24	0	0	3	3	0	5	0	0	1.0271	1.05493441	6.8598	0	0	0	0	0	0	0	0	0	0	0	0
1404	benzyl methyl ketone	O=C(C)Cc1ccccc1	-15	21106366	http://goo.gl/mouej	W.E. Acree Jr. Data Collection 2011	0.748	0.9	0	0.7	1.1548	4.726	aromatic ketone	20111213	11.85	15.9949169	-0.299140437	0.134013285	4.275543251	8.54390351	0.222222222	1.714	134.1754355	0	2	2.34	NA	6	7	10	0	20	6	6	1.4551	2.11731601	40.9167	0	1	1	1	1	0	0	0	1	0	0	0
4137	di(2-ethylhexyl) phthalate	CCCCC(CC)COC(=O)C1=CC=CC=C1C(=O)OCC(CC)CCCC	-53.33	21106505	http://dx.doi.org/10.1016/j.chemosphere.2014.08.035	Michael H. Abraham and William E. Acree Jr. (2015). Physicochemical and biochemical properties for the dialkyl phthalates. Chemosphere. Volume 119, January 2015, Pages 871?880	0.641	1.25	0	1.02	3.4014	12.7	this work	20140918	11.89	15.99793883	-0.312484475	0.295188234	5.076980957	9.830251276	0.666666667	8.602	390.5570299	2	16	3.66	NA	12	18	28	0	66	6	6	7.574	57.365476	113.409	0	1	1	1	1	0	0	0	1	0	0	0
1465	4-butylaniline	Nc1ccc(CCCC)cc1	-14	21106519	http://goo.gl/mouej	W.E. Acree Jr. Data Collection 2011	0.914	0.88	0.21	0.5	1.3798	5.771	aromatic amine	20111213	11.85	14.0030791	-0.30247832	0.136868295	5.21565721	8.737445284	0.4	3.244	149.2331735	0	3	2.45	NA	7	9	11	0	26	6	6	2.9382	8.63301924	49.6026	0	1	1	1	1	0	0	0	1	0	0	0
850	1,2,3,4-tetrachlorobenzene	Clc1ccc(Cl)c(Cl)c1Cl	47.25	21106540	http://goo.gl/mouej	W.E. Acree Jr. Data Collection 2011	1.18	0.92	0	0	1.206	-123	haloaromatic	20111213	11.99856245	34.97200683	-0.167305883	0.1652803	6.7409375	10.64808763	0	4.51	215.8920472	0	0	1.68	0	6	6	10	0	12	6	6	4.4876	20.13855376	45.2772	0	1	1	1	1	0	0	0	1	0	0	0
1731	4-ethylpyridine	CCc1ccncc1	-90.75	21106560	http://goo.gl/mouej	W.E. Acree Jr. Data Collection 2011	0.634	0.8	0	0.57	0.9571	4.124	pyridine derivative	20111213	11.85	14.00307759	-0.264018059	0.107355528	5.42674382	8.067725107	0.285714286	1.671	107.1533213	0	1	2.12	5	6	6	8	0	17	6	6	1.6218	2.63023524	33.5433	0	1	1	1	1	0	0	0	1	0	0	0
837	pentachlorobenzene	Clc1cc(Cl)c(Cl)c(Cl)c1Cl	86	21106570	http://goo.gl/mouej	W.E. Acree Jr. Data Collection 2011	1.33	0.92	0.06	0	1.3284	6.63	haloaromatic	20111213	11.99856245	34.97297685	-0.167294079	0.165438062	6.9854375	11.13338817	0	5.132	250.337044	1	0	1.57	0	6	6	11	0	12	6	6	5.152	26.543104	50.082	0	1	1	1	1	0	0	0	1	0	0	0
1937	apocynin	Oc1ccc(cc1OC)C(C)=O	114.5	21106900	http://goo.gl/mouej	W.E. Acree Jr. Data Collection 2011	1	1.48	0.37	0.75	1.2722	6.329	drug	20111213	11.98860175	16.00614248	-0.376326033	0.241956063	4.502871119	8.624258248	0.222222222	1.14	166.1742454	0	2	2.12	NA	10	7	12	0	22	6	6	1.2861	1.65405321	44.6181	0	1	1	1	1	0	0	0	1	0	0	0
822	1,4-difluorobenzene	Fc1ccc(F)cc1	-13	21108550	http://goo.gl/mouej	W.E. Acree Jr. Data Collection 2011	0.384	0.6	0	0.06	0.7518	2.766	haloaromatic	20111213	11.85	18.99940495	-0.207261329	0.216884483	3.8325	6.309089245	0	2.344	114.0929848	0	0	1.9	0	6	6	8	0	12	6	6	2.241	5.022081	26.4908	0	1	1	1	1	0	0	0	1	0	0	0
1483	4-aminoacetophenone	O=C(c1ccc(N)cc1)C	106	21108576	http://goo.gl/mouej	W.E. Acree Jr. Data Collection 2011	1.19	1.47	0.32	0.48	1.1137	6.111	aromatic amine	20111213	11.89	15.99491714	-0.30267168	0.215456132	4.469902227	8.426882038	0.125	1.082	135.1634621	0	1	2.12	NA	9	7	10	0	19	6	6	0.8233	0.67782289	41.1612	0	1	1	1	1	0	0	0	1	0	0	0
2973	methyl p-methoxybenzoate	O=C(OC)c1ccc(OC)cc1	49.67	21108577	http://precedings.nature.com/documents/4243/version/3	ONSChallenge Solubility Data	0.681	2.86	0	0.523	1.272	-123	organic solid	20120126	11.85	15.99692145	-0.348716361	0.292992465	4.391058907	8.374704584	0.222222222	1.873	166.1742454	0	3	2.12	NA	10	9	12	0	22	6	6	1.669	2.785561	44.0487	0	1	1	1	1	0	0	0	1	0	0	0
821	1,3-difluorobenzene	Fc1cccc(F)c1	-64	21111806	http://goo.gl/mouej	W.E. Acree Jr. Data Collection 2011	0.374	0.58	0	0.06	0.7518	2.776	haloaromatic	20111213	11.85	18.99940495	-0.207161671	0.228521964	3.8268125	6.291506094	0	2.344	114.0929848	0	0	1.9	0	6	5	8	0	12	6	6	2.241	5.022081	26.4908	0	1	1	1	1	0	0	0	1	0	0	0
2404	methylthiophene	Cc1ccsc1	-69	21111820	http://dx.doi.org/10.1021/ci049943w	Jes?s Jover; Ram?n Bosque; and Joaquim Sales. 2004. Determination of Abraham Solute Parameters from Molecular Structure. J. Chem. Inf. Comput. Sci. 44 (3)	0.689	0.58	0	0.13	0.653	-123	organic	20040417	11.85	31.97207125	-0.182838065	0.118017967	6.079372437	8.528308559	0.2	1.64	98.167409	0	0	1.9	4	5	4	6	0	12	5	5	1.9782	3.91327524	30.0559	0	1	1	1	1	0	0	1	0	0	0	0
1724	4-methylthiophenol	Cc1ccc(S)cc1	43	21111822	http://goo.gl/mouej	W.E. Acree Jr. Data Collection 2011	0.95	0.8	0.12	0.17	1.0208	-123	aromatic thiol	20111213	11.85	31.97207135	-0.204139057	0.096041687	5.956090089	9.40706664	0.142857143	2.837	124.2047623	0	0	2.12	NA	6	6	8	0	16	6	6	2.6761	7.16151121	39.2071	0	1	1	1	1	0	0	0	1	0	0	0
1398	4-fluoroacetophenone	O=C(C)c1ccc(F)cc1	-20.5	21112023	http://goo.gl/mouej	W.E. Acree Jr. Data Collection 2011	0.69	1.02	0	0.47	1.032	4.613	aromatic ketone	20111213	11.85	18.9984047	-0.294035494	0.15965396	3.9671356	8.300556367	0.125	2.06	138.1392806	0	1	2.12	NA	8	7	10	0	17	6	6	1.7754	3.15204516	36.6772	0	1	1	1	1	0	0	0	1	0	0	0
1733	2,4-dimethylpyridine	Cc1ccnc(C)c1	-62	21132380	http://goo.gl/mouej	W.E. Acree Jr. Data Collection 2011	0.634	0.76	0	0.63	0.9571	4.006	pyridine derivative	20111213	11.85	14.00307759	-0.260907066	0.107477028	5.758611942	7.782112224	0.285714286	1.522	107.1533213	0	0	2.12	6	6	5	8	0	17	6	6	1.4482	2.09728324	33.5338	0	1	1	1	1	0	0	0	1	0	0	0
1463	4-propylaniline	Nc1ccc(CCC)cc1	-14.699	21159695	http://goo.gl/mouej	W.E. Acree Jr. Data Collection 2011	0.922	0.9	0.23	0.48	1.2389	5.514	aromatic amine	20111213	11.85	14.00307859	-0.302474555	0.136856972	5.304320368	8.580257391	0.333333333	2.675	135.2065561	0	2	2.34	NA	7	8	10	0	23	6	6	2.482	6.160324	45.0016	0	1	1	1	1	0	0	0	1	0	0	0
1393	3-methylacetophenone	O=C(C)c1cccc(C)c1	-9	21168813	http://goo.gl/mouej	W.E. Acree Jr. Data Collection 2011	0.806	1	0	0.49	1.1548	5.167	aromatic ketone	20111213	11.85	15.9949169	-0.294030902	0.159632985	4.5144337	8.635426533	0.222222222	2.336	134.1754355	0	1	2.34	NA	8	6	10	0	20	6	6	2.0561	4.22754721	41.502	0	1	1	1	1	0	0	0	1	0	0	0
1373	3-methylbenzaldehyde	O=Cc1cc(C)ccc1	-13.939	21168826	http://goo.gl/mouej	W.E. Acree Jr. Data Collection 2011	0.84	0.97	0	0.42	1.014	-123	aromatic aldehyde	20111213	11.85	15.99491665	-0.297402249	0.14988112	3.873684836	7.989666997	0.125	2.155	120.1488181	0	1	2.23	NA	8	6	9	0	17	6	6	2.0756	4.30811536	37.6902	0	1	1	1	1	0	0	0	1	0	0	0
468	ethyl trichloroacetate	ClC(Cl)(Cl)C(=O)OCC	-3.959	21169510	http://goo.gl/mouej	W.E. Acree Jr. Data Collection 2011	0.365	0.65	0	0.37	1.1138	4.136	ester	20111213	11.89	34.97085352	-0.311338079	0.353186233	4.972537252	10.60531461	0.75	1.774	191.4402699	0	3	1.35	2	3	6	8	0	14	0	0	2.0482	4.19512324	37.6754	0	0	0	0	0	0	0	0	0	0	0	0
3033	Ugi Product 216-4A	Cc1ccc(o1)CC(C(c2ccc(c(c2)OC)OC)C(=O)NC(C)(C)C)C(=O)CNC(=O)OC(C)(C)C	166.861	21486195	http://precedings.nature.com/documents/4243/version/3	ONSChallenge Solubility Data	1.356	3.061	0	2.783	4.103	-123	organic solid	20120126	11.89	16.00097115	-0.347315926	0.337928931	4.582598715	12.61127223	0.535714286	3.011	516.6274762	2	15	3.55	NA	8	15	38	0	77	11	11	3.4907	12.18498649	140.0384	0	2	2	2	2	0	0	1	1	0	0	0
1952	hydrocortisone-21-octanoate	C1CC(=O)C=C2CC[C@]3([C@@]4(CC[C@@](C(=O)COC(CCCCCCC)=O)(O)[C@@]4(C)C[C@@H](O)[C@@]3([C@@]12C)[H])[H])[H]	185.721	21587143	http://goo.gl/mouej	W.E. Acree Jr. Data Collection 2011	1.77	3.05	0.46	2.16	3.9405	-123	drug	20111213	11.89	15.99995851	-0.392634981	0.261675336	4.486718919	12.66599379	0.827586207	3.962	488.6571637	0	10	3.99	NA	4	21	38	0	79	0	0	4.5439	20.64702721	134.4077	0	4	0	1	0	0	0	1	3	0	0	0
1914	endrin	C1C2C3C(C1C4C2O4)C5(C(=C(C3(C5(Cl)Cl)Cl)Cl)Cl)Cl	228	21782117	http://goo.gl/mouej	W.E. Acree Jr. Data Collection 2011	2.09	1.6	0.09	0.71	2.0065	7.694	pesticide	20111213	11.99852384	34.9739591	-0.368370838	0.229544004	6.518994944	15.51112575	0.833333333	3.005	380.9093872	0	0	2.01	0	2	7	23	0	27	0	0	3.4067	11.60560489	78.0063	0	7	0	1	0	1	0	4	2	0	0	0
1854	N-nitrosomethylethylamine	CCNCN=O	-13.299	23621376	http://goo.gl/mouej	W.E. Acree Jr. Data Collection 2011	0.374	1.1	0	0.59	0.7466	3.171	N-nitrosoamine	20111213	11.999	16.01681567	-0.3164938	0.131382574	2.848172444	5.861280991	1	0.004	88.10854506	0	3	1.46	2	1	6	5	1	14	0	0	0.0129	0.00016641	19.4215	0	0	0	0	0	0	0	0	0	0	0	0
3010	rifapentine	Cc1c(c2c3c4c1O[C@@](C4=O)(O/C=C/[C@@H]([C@@H]([C@H]([C@@H]([C@H]([C@@H]([C@@H]([C@@H](/C=C/C=C(/C(=O)NC(=C2O)/C(=CNN5CCN(CC5)C6CCCC6)/C3=O)C)C)O)C)O)C)OC(=O)C)C)OC)C)O	175.351	25949127	http://precedings.nature.com/documents/4243/version/3	ONSChallenge Solubility Data	5.523	9.105	1.67	5.459	6.863	-123	organic solid	20120126	11.99608452	16.00646827	-0.392638259	0.259107611	4.276935233	12.09327723	0.574468085	4.497	877.0324674	3	6	4.87	NA	26	24	68	1	127	6	6	3.0264	9.15909696	240.0655	0	5	2	3	1	0	0	2	3	0	0	0
2980	N-phenyl-4-methyl-3-nitrobenzohydroxamic acid	C1(=CC=CC=C1)N(O)C(C2=CC(=C(C=C2)C)[N+](=O)[O-])=O	177.881	26286843	http://precedings.nature.com/documents/4243/version/3	ONSChallenge Solubility Data	2.352	2.173	0.196	1.582	1.954	-123	organic solid	20120126	11.98849566	16.00628518	-0.344847344	0.33411658	3.930151802	9.57199831	0.071428571	2.567	272.2566177	0	4	2.34	NA	19	11	21	0	32	12	12	2.6386	6.96220996	73.4434	0	2	2	2	2	0	0	0	2	0	0	0
2092	1,11-divinyldodecamethylhexasiloxane	C[Si](C)(O[Si](C)(C)O[Si](C)(C)O[Si](C)(C)O[Si](C)(C)O[Si](C)(C)C=C)C=C	50.071	26325080	http://goo.gl/mouej	W.E. Acree Jr. Data Collection 2011	-0.643	-0.037	0	1.219	4.0447	7.128	organosilicon	20111213	11.79	27.98193506	-0.352890286	0.18429481	4.987245678	7.714157597	0.75	8.528	483.0146192	2	12	2.01	2	2	15	26	0	69	0	0	9.9429	98.86126041	95.2337	0	0	0	0	0	0	0	0	0	0	0	0
2093	1,13-divinyltetradecylmethylheptasiloxane	C[Si](C)(O[Si](C)(C)O[Si](C)(C)O[Si](C)(C)O[Si](C)(C)O[Si](C)(C)O[Si](C)(C)C=C)C=C	59.541	26325081	http://goo.gl/mouej	W.E. Acree Jr. Data Collection 2011	-0.787	-0.051	0	1.448	4.6309	7.84	organosilicon	20111213	11.79	27.98293795	-0.352890286	0.18567334	4.987137038	7.713827689	0.777777778	9.668	557.1685252	3	14	2.01	2	2	17	30	0	79	0	0	11.5122	132.5307488	108.2462	0	0	0	0	0	0	0	0	0	0	0	0
674	2-bromo-1,2-dodecanediol	CCCCCCCCCCC(CO)(O)Br	61.491	26325085	http://goo.gl/mouej	W.E. Acree Jr. Data Collection 2011	0.71	1.35	0.72	0.82	2.0918	8.93	alkanediol	20111213	11.99883701	78.91851811	-0.391394524	0.210270632	4.848252376	10.20508587	1	4.901	281.2296874	0	10	2.45	12	0	13	14	0	40	0	0	4.2102	17.72578404	68.2363	0	0	0	0	0	0	0	0	0	0	0	0
336	2,4,4-trimethyl-1,3,5-trioxane	CC1OCOC(O1)(C)C	41.721	26325086	http://goo.gl/mouej	W.E. Acree Jr. Data Collection 2011	0.136	0.72	0	0.69	1.0215	3.404	ether	20111213	11.89	15.99691917	-0.326623233	0.221411458	5.269361812	7.618823497	1	1.178	132.1579192	0	0	1.79	3	0	5	9	0	21	0	0	-0.1507	0.02271049	32.2654	0	1	0	1	0	0	0	0	1	0	0	0
2979	N-[(4-bromo-3,5-difluoro)phenyl]maleimide	Fc1cc(cc(F)c1Br)N2C(=O)C=CC2=O	154.761	26325182	http://precedings.nature.com/documents/4243/version/3	ONSChallenge Solubility Data	1.431	1.972	0	0.77	1.384	-123	organic solid	20120126	11.98857608	78.91833733	-0.349565996	0.313067113	4.876906076	9.683800815	0	2.152	288.0449695	0	1	1.9	4	13	8	17	0	20	6	6	2.5478	6.49128484	56.2315	0	2	1	2	1	0	0	1	1	0	0	0
2919	bis(benzoxazolyl-2-methyl)sulfide	c1cccc2oc(nc12)CSCc3nc4ccccc4o3	140.771	26325183	http://precedings.nature.com/documents/4243/version/3	ONSChallenge Solubility Data	2.463	-0.372	0	1.4	1.807	-123	organic solid	20120126	11.99369222	31.97207204	-0.337480821	0.204404108	6.79204541	9.834292432	0.125	2.591	296.3453647	0	4	2.67	2	9	13	24	0	33	20	18	3.8268	14.64439824	80.6967	0	4	4	2	2	0	0	2	2	0	0	0
4108	2-methyl-5-octoxymethyl-8-hydroxyquinoline	CC1=NC2=C(C=CC(=C2C=C1)COCCCCCCCC)O	-300	28685746	http://dx.doi.org/10.1080/01496395.2014.928768	Michael H. Abraham and William E. Acree Jr. (2014) Descriptors for the Prediction of Partition Coefficients of 8-Hydroxyquinoline and its Derivatives. Separation Science and Technology. 49:14. 2135-2141	1.44	0.91	0	1.13	2.5707	10.99	this work	20140908	11.99615713	15.99826504	-0.383422462	0.123436559	5.123424899	10.03334783	0.526315789	5.368	301.4238955	1	9	3.22	NA	11	16	23	0	49	11	10	4.989	24.890121	90.1092	0	2	2	1	1	0	0	0	2	0	0	0
[truncated: 185 more columns]
