# Supplementary material for: Predicted Adsorption Affinity for Enteric Microbial Metabolites to Metal and Carbon Nanomaterials
Source: J Chem Inf Model. 2022 Jul 25;62(15):3589–603. doi: 10.1021/acs.jcim.2c00492 (PMC9364324; doi:10.1021/acs.jcim.2c00492)
Supplement: Supplementary file 3 — ci2c00492_si_003.zip [file ci2c00492_si_003.zip › TrainingValidationDataSets_Brinkmann2022/60Training_40Validation_split/ApplicabilityDomain_NoThresholds/CV60train.csv]

key	name	smiles	mp	csid	link	source	E	S	A	B	V	L	type	sortdate	BCUTw.1l	BCUTw.1h	BCUTc.1l	BCUTc.1h	BCUTp.1l	BCUTp.1h	Fsp3	XLogP	MW	LipinskiFailures	nRotB	MLogP	nAtomLAC	nAtomP	nAtomLC	nB	nBase	nAtom	nAromBond	naAromAtom	ALogP	ALogp2	AMR	nAcid	nSmallRings	nAromRings	nRingBlocks	nAromBlocks	nRings3	nRings4	nRings5	nRings6	nRings7	nRings8	nRings9
1635	2,5-dichlorophenol	Clc1ccc(Cl)c(O)c1	57.67	65	http://goo.gl/mouej	W.E. Acree Jr. Data Collection 2011	0.96	0.88	0.56	0.18	1.0199	-123	phenol derivative	20111213	11.85	34.96985331	-0.358319449	0.190393253	5.327682797	8.679148616	0	2.86	163.0014585	0	0	1.79	0	7	6	9	0	13	6	6	2.8914	8.36019396	37.3617	0	1	1	1	1	0	0	0	1	0	0	0
1659	4-formylphenol	O=Cc1ccc(O)cc1	117.33	123	http://goo.gl/mouej	W.E. Acree Jr. Data Collection 2011	1.01	1.54	0.85	0.37	0.932	-123	phenol derivative	20060101	11.85	15.99591817	-0.360712958	0.149892313	3.809793398	7.741899408	0	1.312	122.1216057	0	1	2.01	NA	9	7	9	0	15	6	6	1.322	1.747684	34.3431	0	1	1	1	1	0	0	0	1	0	0	0
1574	4-hydroxybenzoic acid	c1cc(ccc1C(=O)O)O	215.25	132	http://goo.gl/mouej	W.E. Acree Jr. Data Collection 2011	0.93	0.9	0.81	0.56	0.9904	4.867	aromatic carboxylic acid	20111213	11.99632004	15.99870276	-0.38679807	0.290640751	4.057040501	7.955944503	0	1.231	138.1210106	0	1	1.9	NA	10	7	10	0	16	6	6	1.167	1.361889	34.5105	1	1	1	1	1	0	0	0	1	0	0	0
556	acetic acid	CC(=O)O	16.78	171	http://goo.gl/mouej	W.E. Acree Jr. Data Collection 2011	0.265	0.64	0.62	0.44	0.4648	1.816	alkanoic acid	20111213	11.99668798	15.99825726	-0.351666803	0.275648439	3.092996179	4.357880902	0.5	-0.08	60.05204466	0	0	1.46	2	3	3	3	0	8	0	0	-0.2299	0.05285401	12.6437	1	0	0	0	0	0	0	0	0	0	0	0
532	acetamide	O=C(N)C	80.25	173	http://goo.gl/mouej	W.E. Acree Jr. Data Collection 2011	0.46	1.3	0.55	0.69	0.506	2.99	alkaneamide	20111213	11.89	15.99491564	-0.281728467	0.245172015	3.402747504	4.992518787	0.5	-0.808	59.0672837	0	0	1.46	2	3	3	3	0	9	0	0	-0.8321	0.69239041	14.4659	0	0	0	0	0	0	0	0	0	0	0	0
371	propanone	CC(=O)C	-94.6	175	http://goo.gl/mouej	W.E. Acree Jr. Data Collection 2011	0.179	0.7	0.04	0.49	0.547	1.696	ketone	20111213	11.89	15.99491539	-0.29979485	0.18866563	3.486497794	5.155392082	0.666666667	0.185	58.07925714	0	0	1.68	3	1	3	3	0	10	0	0	-0.244	0.059536	16.1948	0	0	0	0	0	0	0	0	0	0	0	0
2904	adipic acid	C(CCC(=O)O)CC(=O)O	152.8	191	http://precedings.nature.com/documents/4243/version/3	ONSChallenge Solubility Data	0.515	1.042	0.704	0.927	1.103	-123	organic solid	20120126	11.99635518	15.99928409	-0.35140481	0.2787782	3.693835938	6.99708042	0.666666667	0.006	146.1414426	0	5	1.68	6	3	8	9	0	20	0	0	0.5024	0.25240576	32.739	2	0	0	0	0	0	0	0	0	0	0	0
359	butanal	O=CCCC	-97.75	256	http://goo.gl/mouej	W.E. Acree Jr. Data Collection 2011	0.187	0.65	0	0.45	0.688	2.27	aldehyde	20111213	11.89	15.99491564	-0.302852812	0.119716108	3.317310447	5.904771637	0.75	1.156	72.10587455	0	2	1.79	4	2	5	4	0	13	0	0	0.9406	0.88472836	20.9462	0	0	0	0	0	0	0	0	0	0	0	0
558	butanoic acid	CCCC(=O)O	-6.32	259	http://goo.gl/mouej	W.E. Acree Jr. Data Collection 2011	0.21	0.64	0.61	0.45	0.7466	2.75	alkanoic acid	20111213	11.99646145	15.99825808	-0.351365017	0.278687302	3.564558108	6.152008013	0.75	0.742	88.10527947	0	2	1.68	4	3	5	5	0	14	0	0	0.8932	0.79780624	21.8716	1	0	0	0	0	0	0	0	0	0	0	0
555	formic acid	C(=O)O	8.23	278	http://goo.gl/mouej	W.E. Acree Jr. Data Collection 2011	0.343	0.75	0.76	0.33	0.3239	1.545	alkanoic acid	20111213	11.99697321	15.99825685	-0.354296388	0.265709659	2.452246575	3.118640843	0	-0.316	46.02542726	0	0	1.35	0	3	3	2	0	5	0	0	-0.3087	0.09529569	8.5717	1	0	0	0	0	0	0	0	0	0	0	0
27	methane	C	-182.32	291	http://goo.gl/mouej	W.E. Acree Jr. Data Collection 2011	0	0	0	0	0.2495	-0.323	alkane	20111213	12	12	-0.077922923	-0.077922923	2.612	2.612	1	0.739	16.04249891	0	0	1.57	0	0	0	0	0	5	0	0	0	0	0	0	0	0	0	0	0	0	0	0	0	0	0
3013	salicylic acid	O=C(O)c1ccccc1O	158.75	331	http://precedings.nature.com/documents/4243/version/3	ONSChallenge Solubility Data	1.183	1.109	0.643	0.369	0.99	-123	organic solid	20120126	11.99632004	15.99870276	-0.385328319	0.2932209	4.101150239	8.132381474	0	1.66	138.1210106	0	1	1.9	NA	10	6	10	0	16	6	6	1.167	1.361889	34.5105	1	1	1	1	1	0	0	0	1	0	0	0
48	octane	CCCCCCCC	-56.89	349	http://goo.gl/mouej	W.E. Acree Jr. Data Collection 2011	0	0	0	0	1.2358	3.677	alkane	20111213	11.89	12.11011416	-0.170505151	0.049820989	5.097566341	7.171461662	1	4.892	114.2288207	0	5	2.34	8	0	8	7	0	26	0	0	4.0212	16.17004944	38.6102	0	0	0	0	0	0	0	0	0	0	0	0
566	octanoic acid	CCCCCCCC(=O)O	16.46	370	http://goo.gl/mouej	W.E. Acree Jr. Data Collection 2011	0.15	0.65	0.62	0.45	1.3102	4.68	alkanoic acid	20111213	11.9962919	15.99825971	-0.351372895	0.278713531	3.711920383	7.269536194	0.875	3.018	144.2117491	0	6	2.12	8	3	9	9	0	26	0	0	2.718	7.387524	40.2756	1	0	0	0	0	0	0	0	0	0	0	0
526	2-nitropropane	CC(C)[N+](=O)[O-]	-92.43	387	http://goo.gl/mouej	W.E. Acree Jr. Data Collection 2011	0.216	0.92	0	0.33	0.7055	2.55	nitroalkane	20111213	11.999	16.0011501	-0.188832452	0.104767401	3.272988801	6.332003142	1	1.131	89.09330603	0	1	1.46	3	2	4	5	0	13	0	0	1.0176	1.03550976	21.7538	0	0	0	0	0	0	0	0	0	0	0	0
17	hydrogen sulfide	S	-85.49	391	http://goo.gl/mouej	W.E. Acree Jr. Data Collection 2011	0.35	0.31	0.1	0.07	0.2721	0.723	gas	20111213	31.972071	31.972071	-0.19597657	-0.19597657	3.974	3.974	0	0.419	34.0819665	0	0	1.35	0	0	0	0	0	3	0	0	0	0	0	0	0	0	0	0	0	0	0	0	0	0	0
1683	4-aminophenol	c1cc(ccc1N)O	188.38	392	http://goo.gl/mouej	W.E. Acree Jr. Data Collection 2011	1.15	1.47	0.66	0.73	0.8749	5.2	phenol derivative	20111213	11.9963552	15.99794303	-0.386786374	0.098441234	4.656792638	7.392197708	0	0.799	109.1261088	0	0	1.9	0	8	6	8	0	15	6	6	0.816	0.665856	32.4525	0	1	1	1	1	0	0	0	1	0	0	0
2864	3-chlorobenzoic acid	O=C(O)c1cc(Cl)ccc1	157	434	http://precedings.nature.com/documents/4243/version/3	ONSChallenge Solubility Data	1.064	0.945	0.691	0.34	1.054	-123	organic solid	20120126	11.85	34.96885309	-0.327721724	0.290710796	4.164588614	8.61282393	0	2.259	156.5666025	0	1	1.9	NA	9	6	10	0	15	6	6	2.0988	4.40496144	37.6212	1	1	1	1	1	0	0	0	1	0	0	0
683	D-mannitol	OC(C(O)CO)C(O)C(O)CO	160.9	440	http://goo.gl/mouej	W.E. Acree Jr. Data Collection 2011	0.836	2.18	0.94	1.77	1.3062	7.079	polyalcohol	20111213	11.99635512	16.00078345	-0.417780929	0.11312997	4.134888936	7.934950573	1	-3.896	182.1720155	1	5	1.46	6	0	8	11	0	26	0	0	-2.9402	8.64477604	38.4036	0	0	0	0	0	0	0	0	0	0	0	0
364	octanal	CCCCCCCC=O	-12.33	441	http://goo.gl/mouej	W.E. Acree Jr. Data Collection 2011	0.137	0.65	0	0.45	1.252	4.361	aldehyde	20111213	11.9886304	16.00592525	-0.38946365	0.206349563	3.438127293	7.207755198	0.875	3.432	128.2123442	0	6	2.23	8	1	9	8	0	25	0	0	2.7654	7.64743716	39.3502	0	0	0	0	0	0	0	0	0	0	0	0
2890	4-nitrobenzaldehyde	c1cc(C=O)ccc1[N+](=O)[O-]	106.25	526	http://precedings.nature.com/documents/4243/version/3	ONSChallenge Solubility Data	1.228	1.736	0	0.531	1.047	-123	organic solid	20120126	11.999	16.00138074	-0.297410112	0.149836696	3.637530049	7.800514542	0	1.61	151.119773	0	2	1.79	NA	11	8	11	0	16	6	6	1.4838	2.20166244	39.9737	0	1	1	1	1	0	0	0	1	0	0	0
2101	lactic acid	CC(C(=O)O)O	31.72	592	http://goo.gl/mouej	W.E. Acree Jr. Data Collection 2011	0.35	0.86	0.72	0.72	0.6644	2.874	organic	20111213	11.99654865	15.9987003	-0.404865086	0.287534495	3.524994293	6.000296936	0.666666667	-0.591	90.078067	0	1	1.46	3	3	4	5	0	12	0	0	-0.311	0.096721	18.9143	1	0	0	0	0	0	0	0	0	0	0	0
4045	Dimethyl sulfoxide	CS(=O)C	18.28	659	http://dx.doi.org/10.1016/j.tca.2014.08.024	Mikhail A. Varfolomeeva. Ilnaz T. Rakipova. William E. Acree Jr.. Michela Brumfieldb. Michael H. Abrahamc.Examination of Hydrogen Bonding Interactions between Dissolved Solutes and Alkylbenzene Solvents Based on Abraham Model Correlations Derived From Measured Enthalpies of Solvation. Thermochimica Acta. 2014	0.522	1.74	0	0.88	0.6126	3.459	organic	20140902	11.99865747	31.97267694	-0.259591814	0.123372882	5.614497794	7.283392082	1	-0.718	78.13460624	0	0	1.46	0	1	3	3	0	10	0	0	-0.3166	0.10023556	20.5586	0	0	0	0	0	0	0	0	0	0	0	0
4002	Ethanol	CCO	-114.13	682	http://dx.doi.org/10.1016/j.tca.2014.08.024	Mikhail A. Varfolomeeva. Ilnaz T. Rakipova. William E. Acree Jr.. Michela Brumfieldb. Michael H. Abrahamc.Examination of Hydrogen Bonding Interactions between Dissolved Solutes and Alkylbenzene Solvents Based on Abraham Model Correlations Derived From Measured Enthalpies of Solvation. Thermochimica Acta. 2014	0.246	0.42	0.37	0.48	0.4491	1.485	organic	20140902	11.99668808	15.99794144	-0.422125211	0.066940864	3.312473146	4.351780764	1	-0.076	46.06852124	0	0	1.57	2	0	3	2	0	9	0	0	-0.0092	8.46E-05	13.0093	0	0	0	0	0	0	0	0	0	0	0	0
14	carbon monoxide	C=O	-92	692	http://goo.gl/mouej	W.E. Acree Jr. Data Collection 2011	0	0	0	0.04	0.222	-0.836	gas	20111213	11.9889913	16.00592332	-0.394532111	0.194552904	2.124943963	2.696056037	0	0.021	30.02602233	0	0	1.46	0	1	2	1	0	4	0	0	-0.8841	0.78163281	6.307	0	0	0	0	0	0	0	0	0	0	0	0
533	formamide	O=CN	2.18	693	http://goo.gl/mouej	W.E. Acree Jr. Data Collection 2011	0.468	1.31	0.64	0.57	0.365	2.447	alkaneamide	20111213	11.99397717	15.9949154	-0.300009682	0.209016507	2.761998046	3.787255581	0	-1.044	45.04066629	0	0	1.35	0	3	3	2	0	6	0	0	-0.9109	0.82973881	10.3939	0	0	0	0	0	0	0	0	0	0	0	0
677	glycerol	C(C(CO)O)O	18	733	http://goo.gl/mouej	W.E. Acree Jr. Data Collection 2011	0.512	0.76	0.47	1.43	0.7074	3.973	polyalcohol	20111213	11.99654865	15.9987003	-0.417763909	0.100982583	3.806965228	6.068004256	1	-1.88	92.0939485	0	2	1.46	3	0	5	5	0	14	0	0	-1.4081	1.98274561	20.5161	0	0	0	0	0	0	0	0	0	0	0	0
1987	guanine	c1[nH]c2c(n1)c(=O)[nH]c(n2)N	360	744	http://goo.gl/mouej	W.E. Acree Jr. Data Collection 2011	1.8	1.46	0.97	1.25	0.9816	6.566	drug	20111213	11.99359766	15.99491842	-0.302972968	0.25893721	4.683495447	8.27740517	0	-0.291	151.1263042	0	0	1.35	3	11	6	12	0	16	10	9	-0.877	0.769129	37.0665	0	2	2	1	1	0	0	1	1	0	0	0
20	HCN	C#N	-13.4	748	http://goo.gl/mouej	W.E. Acree Jr. Data Collection 2011	0.213	0.89	0.4	0.06	0.2366	1.01	gas	20111213	11.95312088	14.04995312	-0.443253347	0.276520882	2.334503079	2.983996921	0	-0.357	27.02537986	0	0	1.46	0	1	2	1	0	3	0	0	0.6046	0.36554116	6.1825	0	0	0	0	0	0	0	0	0	0	0	0
2960	itaconic acid	O=C(O)C(=C)CC(=O)O	171	789	http://precedings.nature.com/documents/4243/version/3	ONSChallenge Solubility Data	0.617	1.795	1.376	0.645	0.919	-123	organic solid	20120126	11.99640046	15.99928323	-0.351005284	0.286876093	3.816457906	7.651129984	0.2	-0.406	130.0989437	0	3	1.57	4	5	6	8	0	15	0	0	0.0671	0.00450241	27.9149	2	0	0	0	0	0	0	0	0	0	0	0
573	malonic acid	C(C(=O)O)C(=O)O	136	844	http://goo.gl/mouej	W.E. Acree Jr. Data Collection 2011	0.38	1.46	0.99	0.59	0.6801	3.616	alkanedioic acid	20111213	11.99654859	15.99928149	-0.350704571	0.288354253	3.5054375	5.919504667	0.333333333	-0.299	104.0615904	0	2	1.35	3	3	5	6	0	11	0	0	-0.4448	0.19784704	18.9878	2	0	0	0	0	0	0	0	0	0	0	0
4072	Methanol	CO	-97.9	864	http://dx.doi.org/10.1016/j.tca.2014.08.024	Mikhail A. Varfolomeeva. Ilnaz T. Rakipova. William E. Acree Jr.. Michela Brumfieldb. Michael H. Abrahamc.Examination of Hydrogen Bonding Interactions between Dissolved Solutes and Alkylbenzene Solvents Based on Abraham Model Correlations Derived From Measured Enthalpies of Solvation. Thermochimica Acta. 2014	0.278	0.44	0.43	0.47	0.3082	0.97	organic	20140902	11.99697344	15.99794118	-0.425376469	0.058873558	2.666419116	3.111580884	1	-0.499	32.04190384	0	0	1.46	0	0	2	1	0	6	0	0	-0.358	0.128164	8.2613	0	0	0	0	0	0	0	0	0	0	0	0
2902	acetanilide	O=C(Nc1ccccc1)C	114.37	880	http://precedings.nature.com/documents/4243/version/3	ONSChallenge Solubility Data	1.055	1.54	0.417	0.624	1.114	-123	organic solid	20120126	11.89	15.99491714	-0.281052033	0.251094089	4.191793285	8.357006001	0.125	1.276	135.1634621	0	2	2.12	2	9	7	10	0	19	6	6	0.9504	0.90326016	39.1402	0	1	1	1	1	0	0	0	1	0	0	0
777	naphthalene	c1ccc2ccccc2c1	80.2	906	http://goo.gl/mouej	W.E. Acree Jr. Data Collection 2011	1.34	0.92	0	0.2	1.0854	5.161	PAH	20111213	11.85	12.1501118	-0.207640693	0.092566551	6.866225714	8.866760464	0	3.288	128.170885	0	0	2.56	0	10	6	11	0	18	11	10	2.7384	7.49883456	42.5082	0	2	2	1	1	0	0	0	2	0	0	0
12	nitrous oxide	N#[N+][O-]	-90.81	923	http://goo.gl/mouej	W.E. Acree Jr. Data Collection 2011	0.068	0.35	0	0.1	0.281	0.164	gas	20111213	13.99687403	16.00097154	-0.109873054	0.111748562	2.277632991	2.865368229	0	-0.095	44.01281134	0	0	1.13	0	3	3	2	0	3	0	0	-0.3919	0.15358561	1.945	0	0	0	0	0	0	0	0	0	0	0	0
2162	water	O	0	937	http://goo.gl/mouej	W.E. Acree Jr. Data Collection 2011	0	0.45	0.82	0.35	0.1673	0.26	organic	20111213	15.99491462	15.99491462	-0.411000248	-0.411000248	1.438	1.438	0	-0.467	18.01528644	0	0	1.35	0	0	0	0	0	3	0	0	0	0	0	0	0	0	0	0	0	0	0	0	0	0	0
2875	4-aminobenzoic acid	O=C(O)c1ccc(N)cc1	188.53	953	http://precedings.nature.com/documents/4243/version/3	ONSChallenge Solubility Data	1.308	1.104	0.485	0.792	1.031	-123	organic solid	20120126	11.85	15.99591917	-0.327755212	0.29064419	4.076400806	8.06455718	0	0.82	137.1362496	0	1	1.9	NA	10	7	10	0	17	6	6	0.6878	0.47306884	37.5168	1	1	1	1	1	0	0	0	1	0	0	0
1666	4-nitrophenol	c1cc(ccc1[N+](=O)[O-])O	113.26	955	http://goo.gl/mouej	W.E. Acree Jr. Data Collection 2011	1.07	1.72	0.82	0.26	0.9493	5.876	phenol derivative	20111213	11.99635515	15.99870337	-0.386782195	0.126685161	3.608283996	7.507197129	0	1.508	139.1090371	0	1	1.68	0	10	7	10	0	15	6	6	1.457	2.122849	35.0768	0	1	1	1	1	0	0	0	1	0	0	0
1646	pentachlorophenol	Clc1c(O)c(Cl)c(Cl)c(Cl)c1Cl	173.62	967	http://goo.gl/mouej	W.E. Acree Jr. Data Collection 2011	1.217	0.86	0.61	0.09	1.387	-123	phenol derivative	20111213	11.99856245	34.97297711	-0.356198855	0.16775094	6.183431423	11.19220472	0	4.726	266.336449	0	0	1.46	0	7	6	12	0	13	6	6	4.8846	23.85931716	51.7761	0	1	1	1	1	0	0	0	1	0	0	0
2996	phenanthrene	c3cc2ccc1ccccc1c2cc3	99.35	970	http://precedings.nature.com/documents/4243/version/3	ONSChallenge Solubility Data	2.122	1.521	0	0.808	1.454	-123	organic solid	20120126	11.85	12.15017245	-0.211157296	0.089049174	6.973887816	10.1779522	0	4.554	178.2297101	0	0	3	0	14	8	16	0	24	16	14	3.6468	13.29915024	58.9584	0	3	3	1	1	0	0	0	3	0	0	0
1590	phenol	c1ccc(cc1)O	41.18	971	http://goo.gl/mouej	W.E. Acree Jr. Data Collection 2011	0.805	0.89	0.6	0.3	0.7751	3.766	phenol derivative	20111213	11.99635526	15.9979425	-0.386787842	0.098326105	4.588491923	6.719586285	0	1.616	94.11146483	0	0	2.01	0	7	5	7	0	13	6	6	1.5626	2.44171876	27.7521	0	1	1	1	1	0	0	0	1	0	0	0
4015	Propan-1-ol	CCCO	-126.53	1004	http://dx.doi.org/10.1016/j.tca.2014.08.024	Mikhail A. Varfolomeeva. Ilnaz T. Rakipova. William E. Acree Jr.. Michela Brumfieldb. Michael H. Abrahamc.Examination of Hydrogen Bonding Interactions between Dissolved Solutes and Alkylbenzene Solvents Based on Abraham Model Correlations Derived From Measured Enthalpies of Solvation. Thermochimica Acta. 2014	0.236	0.42	0.37	0.48	0.59	2.031	organic	20140902	11.99654878	15.99794171	-0.421734983	0.06940086	3.629588158	5.362254858	1	0.282	60.09513865	0	1	1.68	3	0	4	3	0	12	0	0	0.5145	0.26471025	17.5335	0	0	0	0	0	0	0	0	0	0	0	0
557	propanoic acid	CCC(=O)O	-20.92	1005	http://goo.gl/mouej	W.E. Acree Jr. Data Collection 2011	0.233	0.65	0.61	0.44	0.6057	2.276	alkanoic acid	20111213	11.99654872	15.99825767	-0.351378287	0.27842878	3.407370873	5.523254355	0.666666667	0.173	74.07866207	0	1	1.57	3	3	4	4	0	11	0	0	0.437	0.190969	17.2706	1	0	0	0	0	0	0	0	0	0	0	0
1976	purine	c1c2c(nc[nH]2)ncn1	216.5	1015	http://goo.gl/mouej	W.E. Acree Jr. Data Collection 2011	1.32	1.25	0.78	0.88	0.8231	5.128	drug	20111213	11.98859235	14.01460965	-0.305616806	0.174560354	6.011235787	7.869635694	0	-0.248	120.1122553	0	0	1.57	3	9	5	10	0	13	10	9	-0.2376	0.05645376	30.1749	0	2	2	1	1	0	0	1	1	0	0	0
706	dimethyl sulfide	S(C)C	-94.33	1039	http://goo.gl/mouej	W.E. Acree Jr. Data Collection 2011	0.404	0.43	0	0.27	0.5539	2.037	dialkyl sulfide	20111213	11.99865748	31.97267688	-0.226407578	0.039712968	6.204683033	6.53156517	1	1.311	62.13520131	0	0	1.57	0	0	3	2	0	9	0	0	0.7952	0.63234304	19.1869	0	0	0	0	0	0	0	0	0	0	0	0
2165	riboflavin	O=C2/N=C1/N(c3cc(c(cc3/N=C/1C(=O)N2)C)C)CC(O)C(O)C(O)CO	280	1043	http://goo.gl/mouej	W.E. Acree Jr. Data Collection 2011	3.606	4.22	1.3	2.67	2.6285	17.309	organic	20111213	11.9961702	16.00081067	-0.417773734	0.327911765	4.213698971	11.67311981	0.411764706	0.576	376.3645677	0	5	2.23	NA	16	12	29	0	47	15	14	1.0706	1.14618436	93.3297	0	3	3	1	1	0	0	0	3	0	0	0
3015	succinic acid	OC(CCC(O)=O)=O	187.08	1078	http://precedings.nature.com/documents/4243/version/3	ONSChallenge Solubility Data	0.522	1.51	0.984	0.8	0.821	-123	organic solid	20120126	11.98878757	16.00627866	-0.339720911	0.33303054	3.589512337	6.351132705	0.5	-0.71	118.0882078	0	3	1.46	4	3	6	7	0	14	0	0	-0.41	0.1681	23.537	2	0	0	0	0	0	0	0	0	0	0	0
18	sulfur dioxide	O=S=O	-72.5	1087	http://goo.gl/mouej	W.E. Acree Jr. Data Collection 2011	0.37	0.66	0.28	0.1	0.3465	0.778	gas	20111213	15.99183837	31.97483078	-0.261316445	0.454543702	4.075572614	4.554431694	0	-0.543	64.06489485	0	0	1.13	0	3	3	2	0	3	0	0	-0.0466	0.00217156	2.8858	0	0	0	0	0	0	0	0	0	0	0	0
1899	tetrahydrothiophene	S1CCCC1	-96.03	1095	http://goo.gl/mouej	W.E. Acree Jr. Data Collection 2011	0.623	0.66	0	0.26	0.7271	3.061	heterocyclic sulfur-containing	20111213	11.99862047	31.97257184	-0.210430052	0.042607315	7.0645	7.964375804	1	1.687	88.17255461	0	0	1.79	4	0	3	5	0	13	0	0	1.2562	1.57803844	26.7271	0	1	0	1	0	0	0	1	0	0	0	0
514	trimethylamine	N(C)(C)C	-117.04	1114	http://goo.gl/mouej	W.E. Acree Jr. Data Collection 2011	0.14	0.2	0	0.67	0.6311	1.62	alkylamine	20111213	11.99373221	14.00909771	-0.348090482	0.022595393	4.948117995	6.034755403	1	0.063	59.11037768	0	0	1.68	0	0	3	3	1	13	0	0	0.3201	0.10246401	19.9881	0	0	0	0	0	0	0	0	0	0	0	0
1979	uracil	c1c[nH]c(=O)[nH]c1=O	334	1141	http://goo.gl/mouej	W.E. Acree Jr. Data Collection 2011	0.81	0.85	0.43	1.02	0.7516	3.626	drug	20111213	11.98878731	16.00602503	-0.35068805	0.308011655	4.114800446	6.619410708	0	-0.179	112.0869229	0	0	1.46	3	8	5	8	0	12	6	6	0.7667	0.58782889	25.6859	0	1	1	1	1	0	0	0	1	0	0	0
1875	urea	C(=O)(N)N	133.85	1143	http://goo.gl/mouej	W.E. Acree Jr. Data Collection 2011	0.501	1.49	0.83	0.84	0.4648	3.32	urea	20111213	11.99397673	15.9949159	-0.280823846	0.288680749	3.318997245	4.816115768	0	-1.686	60.05531025	0	0	1.24	0	4	3	3	0	8	0	0	-1.0421	1.08597241	13.1426	0	0	0	0	0	0	0	0	0	0	0	0
2010	xanthine	c1[nH]c2c(n1)nc(nc2O)O	257.211	1151	http://goo.gl/mouej	W.E. Acree Jr. Data Collection 2011	1.39	1.47	0.9	1.09	0.9405	5.917	drug	20111213	11.99640026	15.99826176	-0.349069612	0.288796718	4.546562642	8.163697571	0	0.825	152.1110652	0	0	1.35	3	11	6	12	0	15	10	9	0.2877	0.08277129	33.7906	0	2	2	1	1	0	0	1	1	0	0	0
2965	mandelic acid	O=C(O)C(O)c1ccccc1	124.67	1253	http://precedings.nature.com/documents/4243/version/3	ONSChallenge Solubility Data	1.145	6.463	1.187	0	1.131	-123	organic solid	20120126	11.85	15.99692069	-0.377544799	0.292454283	3.999665834	8.582091998	0.125	0.458	152.147628	0	2	2.01	NA	6	7	11	0	19	6	6	0.9237	0.85322169	38.7789	1	1	1	1	1	0	0	0	1	0	0	0
2986	naproxen	O=C(O)C(c1ccc2c(c1)ccc(OC)c2)C	152.5	1262	http://precedings.nature.com/documents/4243/version/3	ONSChallenge Solubility Data	1.647	2.019	0.416	1.131	1.782	-123	organic solid	20120126	11.89	15.9969252	-0.348735819	0.266177255	4.282656853	9.681480518	0.214285714	2.844	230.2596879	0	3	2.67	NA	11	11	18	0	31	11	10	2.8237	7.97328169	64.8535	1	2	2	1	1	0	0	0	2	0	0	0
2177	1,10-phenanthroline	c1cc2ccc3cccnc3c2nc1	117.33	1278	http://goo.gl/mouej	W.E. Acree Jr. Data Collection 2011	1.97	1.45	0	0.9	1.3722	7.777	organic	20111213	11.85	14.0040862	-0.254404918	0.14679084	6.712958556	9.67770694	0	2.228	180.2057632	0	0	2.56	NA	14	8	16	0	22	16	14	2.2026	4.85144676	53.9006	0	3	3	1	1	0	0	0	3	0	0	0
1576	2,4-dihydroxybenzoic acid	c1cc(c(cc1O)O)C(=O)O	225.5	1446	http://goo.gl/mouej	W.E. Acree Jr. Data Collection 2011	1.14	1.16	1.06	0.56	1.0491	5.573	aromatic carboxylic acid	20111213	11.99632002	15.99928496	-0.360983964	0.312145094	4.115852154	8.191194883	0	1.254	154.1204155	0	1	1.79	NA	11	7	11	0	17	6	6	0.8996	0.80928016	36.2046	1	1	1	1	1	0	0	0	1	0	0	0
2012	amitrole	c1[nH]c(nn1)N	156.33	1577	http://goo.gl/mouej	W.E. Acree Jr. Data Collection 2011	1.063	1.48	0.94	0.7	0.595	4.327	drug	20111213	11.99383202	14.00980206	-0.300703546	0.202145105	4.900695903	6.345679771	0	0.724	84.08004764	0	0	1.24	0	6	4	6	0	10	5	5	-1.011	1.022121	23.4027	0	1	1	1	1	0	0	1	0	0	0	0
355	3-methoxypropylamine	O(CCCN)C	-50.489	1609	http://goo.gl/mouej	W.E. Acree Jr. Data Collection 2011	0.264	0.74	0.16	0.86	0.8307	3.056	alkoxyalkylamine	20111213	11.9964614	15.9979425	-0.410890973	0.063164066	4.235745135	6.221632736	1	-0.398	89.13640001	0	3	1.68	3	0	6	5	1	17	0	0	-0.7161	0.51279921	25.8277	0	0	0	0	0	0	0	0	0	0	0	0
2650	5,5-diphenylhydantoin	O=C2NC(=O)NC2(c1ccccc1)c3ccccc3	293.92	1710	http://dx.doi.org/10.1021/ci049943w	Jes?s Jover; Ram?n Bosque; and Joaquim Sales. 2004. Determination of Abraham Solute Parameters from Molecular Structure. J. Chem. Inf. Comput. Sci. 44 (3)	1.713	2.19	0.85	1	1.6113	-123	organic	20040417	11.85	15.99592422	-0.27730466	0.280122227	4.680290693	12.49362973	0.066666667	2.653	252.2685438	0	2	2.67	NA	6	9	21	0	31	12	12	2.1051	4.43144601	69.9813	0	3	2	3	2	0	0	1	2	0	0	0
4088	8-Hydroxyquinoline	C1=CC2=C(C(=C1)O)N=CC=C2	75.17	1847	http://dx.doi.org/10.1080/01496395.2014.928768	Michael H. Abraham and William E. Acree Jr. (2014) Descriptors for the Prediction of Partition Coefficients of 8-Hydroxyquinoline and its Derivatives. Separation Science and Technology. 49:14. 2135-2141	1.4	1.03	0	0.6	1.103	5.772	this work	20140908	11.85	15.9949174	-0.358216528	0.128515302	5.166401631	8.833905607	0	1.719	145.1583165	0	0	2.23	NA	11	6	12	0	18	11	10	1.7489	3.05865121	41.6734	0	2	2	1	1	0	0	0	2	0	0	0
1912	aldrin	ClC3=C(/Cl)C4(Cl)C2C(C1/C=CC2C1)C3(Cl)C4(Cl)Cl	191.621	2003	http://goo.gl/mouej	W.E. Acree Jr. Data Collection 2011	2.07	0.95	0	0.42	2.0134	8.58	pesticide	20111213	11.99852384	34.97395879	-0.166057477	0.260111188	8.473734375	15.54145168	0.666666667	4.156	364.9099823	0	0	2.12	0	2	7	21	0	26	0	0	4.2644	18.18510736	79.7564	0	6	0	1	0	0	0	4	2	0	0	0
1981	amitriptyline	c3cc2c(/C(c1c(cccc1)CC2)=CCCN(C)C)cc3	196.33	2075	http://goo.gl/mouej	W.E. Acree Jr. Data Collection 2011	1.92	1.43	0	1.06	2.3996	11.238	drug	20111213	11.85	14.00308416	-0.308648913	0.088796916	5.744386719	11.99394631	0.3	4.926	277.4040585	0	3	3.55	NA	14	10	23	1	44	12	12	4.772	22.771984	92.3311	0	3	2	1	2	0	0	0	2	1	0	0
1975	antipyrine	O=C2C=C(/N(N2c1ccccc1)C)C	111.84	2121	http://goo.gl/mouej	W.E. Acree Jr. Data Collection 2011	1.3	1.83	0	1.37	1.4846	7.764	drug	20111213	11.89	15.9949184	-0.273589934	0.246217604	5.083666668	10.04132124	0.181818182	1.321	188.2261953	0	1	2.34	4	12	8	15	0	26	11	11	2.5057	6.27853249	55.1553	0	2	2	2	2	0	0	1	1	0	0	0
1568	acetylsalicylic acid	CC(=O)Oc1ccccc1C(=O)O	137.23	2157	http://goo.gl/mouej	W.E. Acree Jr. Data Collection 2011	0.781	1.69	0.71	0.67	1.2879	6.279	aromatic carboxylic acid	20111213	11.99626876	15.99928671	-0.346567765	0.312202123	3.985397015	8.644205453	0.111111111	1.422	180.1577688	0	3	2.01	NA	12	7	13	0	21	6	6	1.2021	1.44504441	43.9488	1	1	1	1	1	0	0	0	1	0	0	0
1515	benzamide	c1ccc(cc1)C(=O)N	128.1	2241	http://goo.gl/mouej	W.E. Acree Jr. Data Collection 2011	0.99	1.5	0.49	0.67	0.9728	5.767	benzamide	20111213	11.99351195	15.99491691	-0.291429427	0.251593863	4.352090073	8.206880401	0	0.909	121.1368447	0	1	2.01	NA	9	6	9	0	16	6	6	0.8322	0.69255684	34.6386	0	1	1	1	1	0	0	0	1	0	0	0
791	benz[a]pyrene	c1ccc2c(c1)cc3ccc4cccc5c4c3c2cc5	177.9	2246	http://goo.gl/mouej	W.E. Acree Jr. Data Collection 2011	3.625	1.96	0	0.37	1.9536	11.736	PAH	20111213	11.85	12.15027013	-0.18617114	0.116334603	7.210065085	11.6099199	0	6.412	252.310007	1	0	3.66	0	20	10	24	0	32	24	20	4.8536	23.55743296	83.1728	0	5	5	1	1	0	0	0	5	0	0	0
4085	5,7-Dibromo-8-hydroxyquinoline	C1=CC2=C(C(=C(C=C2Br)Br)O)N=C1	198.5	2359	http://dx.doi.org/10.1080/01496395.2014.928768	Michael H. Abraham and William E. Acree Jr. (2014) Descriptors for the Prediction of Partition Coefficients of 8-Hydroxyquinoline and its Derivatives. Separation Science and Technology. 49:14. 2135-2141	1.91	1.3	0	0.54	1.453	8.01	this work	20140908	11.85	78.91933743	-0.35684776	0.146887833	6.139213527	11.42125781	0	3.315	302.9494909	0	0	2.01	NA	11	7	14	0	18	11	10	3.2457	10.53456849	56.919	0	2	2	1	1	0	0	0	2	0	0	0
1986	caffeine	Cn1cnc2c1c(=O)n(c(=O)n2C)C	237.5	2424	http://goo.gl/mouej	W.E. Acree Jr. Data Collection 2011	1.5	1.82	0.08	1.25	1.3632	7.838	drug	20111213	11.99347887	15.99592273	-0.273072981	0.289510704	4.963224266	9.556260609	0.375	1.552	194.1909174	0	0	1.68	3	11	7	15	0	24	10	9	0.8222	0.67601284	49.4886	0	2	2	1	1	0	0	1	1	0	0	0
3446	camphor	O=C1CC2CCC1(C)C2(C)C	177.4	2441	http://dx.doi.org/10.1016/j.chroma.2012.02.043	T. Karunasekara. C.F. Poole. Determination of Descriptors for Fragrance Compounds by Gas Chromatography and Liquid-Liquid Partitioning Journal of Chromatography A (2012)	0.506	0.829	0	0.671	1.3161	5.043	fragrance	20120217	11.89	15.99491714	-0.29856032	0.139391303	5.046246752	10.55976768	0.9	2.127	152.233816	0	0	2.45	NA	2	5	12	0	27	0	0	1.9358	3.74732164	44.492	0	3	0	1	0	0	0	2	1	0	0	0
2000	carbamazepine	c1ccc2c(c1)C=Cc3ccccc3N2C(=O)N	190.59	2457	http://goo.gl/mouej	W.E. Acree Jr. Data Collection 2011	2.154	1.95	0.52	1.13	1.8106	10.12	drug	20111213	11.99334264	15.99491943	-0.279347668	0.302593132	5.044150579	11.11513867	0	2.296	236.2691388	0	1	2.78	0	18	8	20	0	30	12	12	2.6791	7.17757681	71.888	0	3	3	1	1	0	0	0	2	1	0	0
2150	chloral hydrate	ClC(Cl)(Cl)C(O)O	133.221	2606	http://goo.gl/mouej	W.E. Acree Jr. Data Collection 2011	0.814	0.96	0.59	0.56	0.875	4.369	organic	20111213	11.99668792	34.97085326	-0.383230924	0.316703489	5.021856412	10.20800169	1	0.802	165.4029166	0	1	1.13	2	0	4	6	0	10	0	0	0.8998	0.80964004	29.2457	0	0	0	0	0	0	0	0	0	0	0	0
2121	1,8-cineole	O2C1(CCC(CC1)C2(C)C)C	1.25	2656	http://goo.gl/mouej	W.E. Acree Jr. Data Collection 2011	0.383	0.33	0	0.76	1.425	4.688	organic	20111213	11.89	15.99491714	-0.368356063	0.137006991	6.627114189	9.398757983	1	2.595	154.2496975	0	0	2.45	NA	0	5	12	0	29	0	0	2.1479	4.61347441	45.8581	0	3	0	1	0	0	0	0	3	0	0	0
4082	5-Chloro-7-iodo-8-hydroxyquinoline	C1=CC2=C(C(=C(C=C2Cl)I)O)N=C1	178.5	2686	http://dx.doi.org/10.1080/01496395.2014.928768	Michael H. Abraham and William E. Acree Jr. (2014) Descriptors for the Prediction of Partition Coefficients of 8-Hydroxyquinoline and its Derivatives. Separation Science and Technology. 49:14. 2135-2141	2.07	1.22	0	0.59	1.4836	8.33	this work	20140908	11.85	126.9044731	-0.357289477	0.146869574	6.639398393	12.94284742	0	3.409	305.4998456	0	0	2.01	NA	11	7	14	0	18	11	10	2.9915	8.94907225	58.8863	0	2	2	1	1	0	0	0	2	0	0	0
2206	clomipramine	Clc1ccc3c(c1)N(c2ccccc2CC3)CCCN(C)C	189.5	2699	http://goo.gl/mouej	W.E. Acree Jr. Data Collection 2011	1.98	1.7	0	1.04	2.5239	12.11	organic	20111213	11.99330049	34.9688536	-0.345317709	0.074458772	5.713974294	11.83394843	0.368421053	4.652	314.8529634	0	4	3.22	3	13	10	24	1	45	12	12	5.0523	25.52573529	95.4104	0	3	2	1	2	0	0	0	2	1	0	0
1962	cortisone-21-acetate	O=C(OCC(=O)C3(O)CCC2C4CCC1=CC(=O)CCC1(C)C4C(=O)CC23C)C	205.221	2760	http://goo.gl/mouej	W.E. Acree Jr. Data Collection 2011	1.82	3.11	0.21	2.13	3.0521	-123	drug	20111213	11.89	15.9999494	-0.381252147	0.301814699	3.867218656	12.59840075	0.739130435	0.451	402.4815778	0	4	3.33	NA	4	15	32	0	59	0	0	1.4133	1.99741689	105.8512	0	4	0	1	0	0	0	1	3	0	0	0
567	decanoic acid	O=C(O)CCCCCCCCC	31.38	2863	http://goo.gl/mouej	W.E. Acree Jr. Data Collection 2011	0.124	0.64	0.62	0.45	1.592	-123	alkanoic acid	20111213	11.89	15.99591966	-0.331566203	0.258889166	3.71928785	7.455824666	0.9	4.156	172.2649839	0	8	2.34	10	3	11	11	0	32	0	0	3.6304	13.17980416	49.4776	1	0	0	0	0	0	0	0	0	0	0	0
2203	diazepam	CN1c2ccc(cc2C(=NCC1=O)c3ccccc3)Cl	128.62	2908	http://goo.gl/mouej	W.E. Acree Jr. Data Collection 2011	2.08	1.55	0	1.28	2.0739	10.48	organic	20111213	11.99851384	34.96938028	-0.278163915	0.228370078	5.082489955	11.57235499	0.125	2.918	284.7407531	0	1	2.78	2	17	9	22	0	33	12	12	3.3848	11.45687104	79.9621	0	3	2	2	2	0	0	0	2	1	0	0
1406	benzophenone	O=C(c1ccccc1)c2ccccc2	48.28	2991	http://goo.gl/mouej	W.E. Acree Jr. Data Collection 2011	1.45	1.5	0	0.5	1.4808	6.852	aromatic ketone	20111213	11.85	15.9949179	-0.287700499	0.192910933	5.385180961	9.254928938	0	3.576	182.2183791	0	2	2.78	0	14	9	15	0	24	12	12	3.2342	10.46004964	56.6335	0	2	2	2	2	0	0	0	2	0	0	0
2940	diuron	Clc1ccc(NC(=O)N(C)C)cc1Cl	158.38	3008	http://precedings.nature.com/documents/4243/version/3	ONSChallenge Solubility Data	1.512	1.532	0.534	0.76	1.599	-123	organic solid	20120126	11.99853694	34.9701558	-0.261072806	0.278580186	4.828478685	9.77781573	0.222222222	2.302	233.0947171	0	3	1.9	0	10	9	14	0	24	6	6	2.481	6.155361	57.2199	0	1	1	1	1	0	0	0	1	0	0	0
305	diethyl ether	CCOCC	-116.08	3168	http://goo.gl/mouej	W.E. Acree Jr. Data Collection 2011	0.041	0.25	0	0.45	0.7309	2.015	ether	20111213	11.89	15.99491564	-0.381188045	0.119459794	4.559545342	5.29994391	1	0.866	74.12175605	0	2	1.79	2	0	5	4	0	15	0	0	0.7481	0.55965361	22.5085	0	0	0	0	0	0	0	0	0	0	0	0
3426	farsenol	OCC=C(CCC=C(CCC=C(/C)C)C)C	-15	3210	http://dx.doi.org/10.1016/j.chroma.2012.02.043	T. Karunasekara. C.F. Poole. Determination of Descriptors for Fragrance Compounds by Gas Chromatography and Liquid-Liquid Partitioning Journal of Chromatography A (2012)	0.716	0.5835	0.3735	0.8125	2.1518	7.5695	fragrance	20120217	11.89	15.9949184	-0.391699662	0.062389271	4.213183988	9.055944522	0.6	4.346	222.366903	0	7	3	12	2	13	15	0	42	0	0	4.7607	22.66426449	74.9847	0	0	0	0	0	0	0	0	0	0	0	0
2198	felodipine	O=C(OCC)C1=C(N/C(=C(/C(=O)OC)C1c2cccc(Cl)c2Cl)C)C	145	3216	http://goo.gl/mouej	W.E. Acree Jr. Data Collection 2011	1.75	2.17	0.32	1.37	2.71	-123	organic	20111213	11.89	34.96985477	-0.315664766	0.292366864	5.054456292	13.45053798	0.333333333	5.08	384.2543185	1	6	2.67	NA	11	10	26	0	44	6	6	3.5496	12.59966016	99.1964	0	2	1	2	1	0	0	0	2	0	0	0
2021	flurbiprofen	Fc2cc(ccc2c1ccccc1)C(C(=O)O)C	110.72	3277	http://goo.gl/mouej	W.E. Acree Jr. Data Collection 2011	1.44	1.45	0.62	0.76	1.8389	8.975	drug	20111213	11.89	18.99840604	-0.33112255	0.266183447	4.2428854	9.693220742	0.133333333	3.764	244.2614813	0	3	2.78	NA	12	11	19	0	31	12	12	3.6556	13.36341136	67.2927	1	2	2	2	2	0	0	0	2	0	0	0
2948	furosemide	O=S(=O)(N)c1c(Cl)cc(c(C(=O)O)c1)NCc2occc2	205.75	3322	http://precedings.nature.com/documents/4243/version/3	ONSChallenge Solubility Data	2.312	1.916	0.456	1.394	2.103	-123	organic solid	20120126	11.85	34.9688539	-0.327847985	0.292315386	4.669600558	12.25236567	0.083333333	1.2	330.7456327	0	5	1.79	NA	14	11	22	0	32	11	11	1.5914	2.53255396	76.9764	1	2	2	2	2	0	0	1	1	0	0	0
2862	2,5-dihydroxybenzoic acid	O=C(O)c1cc(O)ccc1O	202.9	3350	http://precedings.nature.com/documents/4243/version/3	ONSChallenge Solubility Data	1.477	2.434	1.081	0.741	1.049	-123	organic solid	20120126	11.99632002	15.99928496	-0.38533653	0.293314887	4.130555205	8.250007002	0	1.254	154.1204155	0	1	1.79	NA	11	6	11	0	17	6	6	0.8996	0.80928016	36.2046	1	1	1	1	1	0	0	0	1	0	0	0
2950	haloperidol	c1cc(ccc1C(=O)CCCN2CCC(CC2)(c3ccc(cc3)Cl)O)F	149.87	3438	http://precedings.nature.com/documents/4243/version/3	ONSChallenge Solubility Data	1.923	1.928	0.221	1.74	2.798	-123	organic solid	20120126	11.99737552	34.96885381	-0.384864897	0.163069411	4.004616406	10.58268015	0.380952381	4.02	375.864945	0	6	3.22	NA	8	18	28	1	49	12	12	3.8877	15.11421129	102.5915	0	3	2	3	2	0	0	0	3	0	0	0
1910	heptachlor	ClC1/C=CC2C3(Cl)C(Cl)=C(Cl)C(Cl)(C12)C3(Cl)Cl	95.25	3463	http://goo.gl/mouej	W.E. Acree Jr. Data Collection 2011	2.082	0.85	0	0.56	1.9626	8.05	pesticide	20111213	11.99853173	34.97494467	-0.166476325	0.260443129	7.459212465	15.64451055	0.6	3.55	373.3176258	0	0	1.79	0	2	7	19	0	22	0	0	4.2407	17.98353649	76.9293	0	4	0	1	0	0	0	3	1	0	0	0
1973	atropine	CN1C2CCC1CC(C2)OC(=O)C(CO)c3ccccc3	113.75	3534	http://goo.gl/mouej	W.E. Acree Jr. Data Collection 2011	1.2	1.58	0.26	1.73	2.282	10.2	drug	20111213	11.85	15.99692901	-0.394622021	0.271618627	4.748727768	9.802713517	0.588235294	1.828	289.3700656	0	5	2.89	NA	6	12	23	1	44	6	6	1.7212	2.96252944	80.8156	0	4	1	2	1	0	0	1	2	1	0	0
2025	indomethacin	Cc1c(c2cc(ccc2n1C(=O)c3ccc(cc3)Cl)OC)CC(=O)O	158.95	3584	http://goo.gl/mouej	W.E. Acree Jr. Data Collection 2011	2.236	1.35	0.57	1.57	2.5299	-123	drug	20111213	11.99615712	34.96885377	-0.351234361	0.283164469	4.184024814	11.33496683	0.157894737	3.418	357.7882946	0	5	2.89	NA	18	13	27	0	41	16	15	4.2105	17.72831025	94.2997	1	3	3	2	2	0	0	1	2	0	0	0
2197	isradipine	O=C(OC)C3=C(NC(=C(C(=O)OC(C)C)C3c1cccc2nonc12)C)C	169	3652	http://goo.gl/mouej	W.E. Acree Jr. Data Collection 2011	1.67	2.46	0.32	1.62	2.71	-123	organic	20111213	11.89	15.99894615	-0.31555483	0.292533617	5.035213338	13.14225683	0.368421053	4.946	371.3878721	0	6	2.67	NA	11	10	29	0	48	10	9	2.1681	4.70065761	100.0818	0	3	2	2	1	0	0	1	2	0	0	0
2961	ketoprofen	CC(c1cccc(c1)C(=O)c2ccccc2)C(=O)O	93.99	3693	http://precedings.nature.com/documents/4243/version/3	ONSChallenge Solubility Data	1.616	1.858	0.275	0.951	1.978	-123	organic solid	20120126	11.99617788	15.9987083	-0.350720133	0.285816416	4.290057738	9.918265458	0.125	3.217	254.2811597	0	4	2.89	NA	14	11	20	0	33	12	12	3.3359	11.12822881	72.5156	1	2	2	2	2	0	0	0	2	0	0	0
2515	methylpyridine	O=C(OCC)C2(c1ccccc1)CCN(C)CC2	228.75	3918	http://dx.doi.org/10.1021/ci049943w	Jes?s Jover; Ram?n Bosque; and Joaquim Sales. 2004. Determination of Abraham Solute Parameters from Molecular Structure. J. Chem. Inf. Comput. Sci. 44 (3)	0.952	1.3	0	1.25	1.5986	-123	organic	20040417	11.9	15.99592319	-0.315359575	0.272261173	5.067380956	11.95452069	0.533333333	2.63	247.3333073	0	4	2.78	NA	6	9	19	1	39	6	6	2.4455	5.98047025	72.4823	0	2	1	2	1	0	0	0	2	0	0	0
568	2-methylpropenoic acid	CC(=C)C(=O)O	16	3951	http://goo.gl/mouej	W.E. Acree Jr. Data Collection 2011	0.354	0.6	0.62	0.41	0.7036	2.87	alkanoic acid	20111213	11.99646145	15.99825808	-0.34709025	0.304821806	3.812120629	6.824253213	0.25	0.393	86.08939797	0	1	1.68	3	5	4	5	0	12	0	0	0.9141	0.83557881	21.6485	1	0	0	0	0	0	0	0	0	0	0	0
325	methoxyflurane	ClC(Cl)C(F)(F)OC	-35.25	3973	http://goo.gl/mouej	W.E. Acree Jr. Data Collection 2011	0.109	0.67	0.07	0.14	0.87	2.864	ether	20111213	11.99654869	34.9698533	-0.351485946	0.396641259	4.050375	8.240127626	1	1.911	164.9660572	0	2	1.24	2	0	5	7	0	12	0	0	2.143	4.592449	27.975	0	0	0	0	0	0	0	0	0	0	0	0
2018	mitoxantrone	O=C2c1c(c(NCCNCCO)ccc1NCCNCCO)C(=O)c3c2c(O)ccc3O	-61.739	4067	http://goo.gl/mouej	W.E. Acree Jr. Data Collection 2011	3.36	3.61	1.34	2.8	3.29	18.824	drug	20111213	11.99614142	16.00081788	-0.395418323	0.199839416	3.931403679	11.61429813	0.363636364	-0.602	444.4817732	2	12	2.78	2	20	18	34	2	60	12	12	0.0178	0.00031684	122.9602	0	3	3	1	1	0	0	0	3	0	0	0
2023	nalidixic acid	O=C2c1c(nc(cc1)C)N(/C=C/2C(=O)O)CC	229.4	4268	http://goo.gl/mouej	W.E. Acree Jr. Data Collection 2011	1.63	1.83	0.01	1.16	1.6999	-123	drug	20111213	11.89	15.99692672	-0.327643603	0.295539807	4.46415237	10.05874915	0.25	3.263	232.235741	0	2	2.23	8	14	9	18	0	29	11	10	1.3598	1.84905604	61.3741	1	2	2	1	1	0	0	0	2	0	0	0
2195	niflumic acid	FC(F)(F)c1cc(ccc1)Nc2ncccc2C(=O)O	203	4333	http://goo.gl/mouej	W.E. Acree Jr. Data Collection 2011	1.54	1.71	0.75	0.79	1.7922	9.277	organic	20111213	11.99620665	19.00041204	-0.346549259	0.416751181	3.601058594	9.47492368	0.076923077	3.679	282.2184594	0	4	2.12	NA	16	10	21	0	29	12	12	3.3153	10.99121409	65.4329	1	2	2	2	2	0	0	0	2	0	0	0
2989	norfloxacin	O=C(O)C2=CN(c1cc(c(F)cc1C2=O)N3CCNCC3)CC	225.17	4380	http://precedings.nature.com/documents/4243/version/3	ONSChallenge Solubility Data	1.815	2.364	0.743	2.032	2.272	-123	organic solid	20120126	11.89	18.99840712	-0.327723332	0.295560365	4.487075094	10.82646681	0.375	3.883	319.3314355	0	3	2.45	NA	15	12	25	1	41	11	10	1.9575	3.83180625	84.3873	1	3	2	2	1	0	0	0	3	0	0	0
492	1,4-dicyanobutane	C1CCC(C(C1)N)N	86.871	4449	http://goo.gl/mouej	W.E. Acree Jr. Data Collection 2011	0.32	2.08	0	0.62	0.9816	4.853	nitrile	20111213	11.99355089	14.0092791	-0.357954206	0.052262017	5.746740501	8.193922969	1	-0.046	114.1889923	0	0	1.9	0	0	5	8	2	22	0	0	-0.0458	0.00209764	33.9512	0	1	0	1	0	0	0	0	1	0	0	0
1411	p-benzoquinone	C1=CC(=O)C=CC1=O	114.42	4489	http://goo.gl/mouej	W.E. Acree Jr. Data Collection 2011	0.75	0.55	0	0.81	0.7908	3.492	aromatic ketone	20111213	11.98869857	16.00602438	-0.369885244	0.259055816	4.371499979	6.95290239	0	-0.228	108.0949883	0	0	1.9	0	8	6	8	0	12	0	0	0.408	0.166464	31.3292	0	1	0	1	0	0	0	0	1	0	0	0
2995	phenacetin	O=C(Nc1ccc(OCC)cc1)C	135.43	4590	http://precedings.nature.com/documents/4243/version/3	ONSChallenge Solubility Data	1.031	1.117	0.393	0.933	1.454	-123	organic solid	20120126	11.89	15.99592067	-0.346118384	0.251118917	4.213879212	8.533712299	0.3	1.614	179.2161018	0	4	2.23	2	10	10	13	0	26	6	6	1.2828	1.64557584	50.3514	0	1	1	1	1	0	0	0	1	0	0	0
2998	phenobarbital	O=C1NC(=O)NC(=O)C1(c2ccccc2)CC	174.6	4599	http://precedings.nature.com/documents/4243/version/3	ONSChallenge Solubility Data	1.062	3.392	2.034	0.678	1.7	-123	organic solid	20120126	11.89	15.99692672	-0.279515167	0.28530341	4.428021308	11.79094194	0.25	1.317	232.235741	0	2	2.23	NA	8	9	18	0	29	6	6	1.3207	1.74424849	59.7463	0	2	1	2	1	0	0	0	2	0	0	0
2016	procaineamide	O=C(c1ccc(N)cc1)NCCN(CC)CC	167	4744	http://goo.gl/mouej	W.E. Acree Jr. Data Collection 2011	1.268	2.16	0.57	1.5	2.0178	9.86	drug	20111213	11.89	15.99491942	-0.303297266	0.23106103	5.043723832	9.000715909	0.461538462	1.309	235.325837	0	7	2.45	NA	10	12	17	1	38	6	6	1.1278	1.27193284	71.7508	0	1	1	1	1	0	0	0	1	0	0	0
1983	procaine	O=C(OCCN(CC)CC)c1ccc(N)cc1	61	4745	http://goo.gl/mouej	W.E. Acree Jr. Data Collection 2011	1.149	1.26	0.23	1.47	1.9767	8.9	drug	20111213	11.85	15.99592321	-0.310710105	0.293311	4.733975934	8.712582552	0.461538462	1.84	236.310598	0	7	2.45	NA	10	12	17	1	37	6	6	1.7751	3.15098001	69.801	0	1	1	1	1	0	0	0	1	0	0	0
1933	prometon	O(c1nc(nc(n1)NC(C)C)NC(C)C)C	91.5	4759	http://goo.gl/mouej	W.E. Acree Jr. Data Collection 2011	1.07	1.1	0.22	1.12	1.8377	8.08	pesticide	20111213	11.99624937	15.99794622	-0.347562339	0.272842705	4.757168314	8.703209482	0.7	2.056	225.2911543	0	5	1.9	3	9	9	16	0	35	6	6	2.5623	6.56538129	67.5428	0	1	1	1	1	0	0	0	1	0	0	0
2024	propranolol	CC(C)NCC(COc1cccc2c1cccc2)O	154.12	4777	http://goo.gl/mouej	W.E. Acree Jr. Data Collection 2011	1.84	1.43	0.44	1.31	2.148	10.502	drug	20111213	11.99617788	15.9982638	-0.412876239	0.115090347	5.129688247	9.753933519	0.375	3.028	259.3440432	0	6	2.89	3	11	12	20	1	40	11	10	2.5404	6.45363216	76.8245	0	2	2	1	1	0	0	0	2	0	0	0
1694	resorcinol	c1cc(cc(c1)O)O	110.75	4878	http://goo.gl/mouej	W.E. Acree Jr. Data Collection 2011	0.98	1.11	1.09	0.52	0.8338	4.618	benzenediol	20111213	11.99635523	15.99825889	-0.386584923	0.100771898	4.647300417	6.837259052	0	1.21	110.1108698	0	0	1.9	0	8	5	8	0	14	6	6	1.2952	1.67754304	29.4462	0	1	1	1	1	0	0	0	1	0	0	0
1713	2-hydroxybenzyl alcohol	OCc1ccccc1O	85.67	4962	http://goo.gl/mouej	W.E. Acree Jr. Data Collection 2011	0.998	1.14	0.62	0.72	0.9747	4.978	aromatic alkanol	20111213	11.99632006	15.9982593	-0.391095982	0.103537357	4.332402064	7.971381908	0.142857143	1.234	124.1374872	0	1	2.01	NA	7	6	9	0	17	6	6	0.9581	0.91795561	34.568	0	1	1	1	1	0	0	0	1	0	0	0
2112	salicylamide	O=C(c1ccccc1O)N	141	4963	http://goo.gl/mouej	W.E. Acree Jr. Data Collection 2011	1.16	1.58	0.61	0.51	1.0315	5.818	organic	20111213	11.9935119	15.99591919	-0.35965634	0.25406118	4.41090121	8.442130706	0	1.361	137.1362496	0	1	1.9	NA	10	6	10	0	17	6	6	0.5648	0.31899904	36.3327	0	1	1	1	1	0	0	0	1	0	0	0
578	sebacic acid	O=C(O)CCCCCCCCC(=O)O	132.82	5004	http://goo.gl/mouej	W.E. Acree Jr. Data Collection 2011	0.35	1.36	1.1	0.9	1.6664	7.378	alkanedioic acid	20111213	11.99624945	15.99928758	-0.351412088	0.278796839	3.719067871	7.481590787	0.8	2.282	202.2479122	0	9	2.12	10	3	12	13	0	32	0	0	2.3272	5.41585984	51.143	2	0	0	0	0	0	0	0	0	0	0	0
3016	sulfadiazine	O=S(=O)(Nc1ncccn1)c2ccc(N)cc2	253.75	5026	http://precedings.nature.com/documents/4243/version/3	ONSChallenge Solubility Data	2.152	2.247	0.755	1.356	1.722	-123	organic solid	20120126	11.85	31.97207185	-0.302521762	0.247447548	5.721377324	11.41623146	0	0.333	250.2784742	0	3	1.79	3	17	11	18	0	27	12	12	0.3134	0.09821956	64.2009	0	2	2	2	2	0	0	0	2	0	0	0
3014	stearic acid	O=C(O)CCCCCCCCCCCCCCCCC	69.43	5091	http://precedings.nature.com/documents/4243/version/3	ONSChallenge Solubility Data	0.213	1.285	0.415	1.087	2.719	-123	organic solid	20120126	11.89	15.9959237	-0.331591811	0.258917448	3.7217323	7.631984044	0.944444444	8.708	284.4779231	2	16	3.22	18	3	19	19	0	56	0	0	7.28	52.9984	86.2856	1	0	0	0	0	0	0	0	0	0	0	0
2155	strychnine	O=C7N2c1ccccc1C64C2C3C(OC/C=C5C3CC6N(CC4)C5)C7	27.901	5113	http://goo.gl/mouej	W.E. Acree Jr. Data Collection 2011	2.94	1.97	0	2.03	2.4093	13.3	organic	20111213	11.9	15.99592724	-0.372601839	0.257787028	5.554072132	13.66622764	0.571428571	0.565	334.4123667	0	0	3.33	NA	9	9	31	1	47	6	6	1.1457	1.31262849	94.5069	0	7	1	1	1	0	0	2	4	1	0	0
3017	sulfamethoxypyridazine	O=S(=O)(Nc1nnc(OC)cc1)c2ccc(N)cc2	182.5	5139	http://precedings.nature.com/documents/4243/version/3	ONSChallenge Solubility Data	2.07	2.628	0.693	1.312	1.922	-123	organic solid	20120126	11.85	31.97207196	-0.330917455	0.246298811	4.65378524	11.45417774	0.090909091	1.187	280.3044965	0	4	1.79	4	18	13	20	0	31	12	12	1.0149	1.03002201	72.3872	0	2	2	2	2	0	0	0	2	0	0	0
2992	p-aminobenzenesulfonamide	O=S(=O)(c1ccc(N)cc1)N	165.5	5142	http://precedings.nature.com/documents/4243/version/3	ONSChallenge Solubility Data	1.382	3.611	1.039	0.654	1.197	-123	organic solid	20120126	11.999	31.97274484	-0.30249515	0.2631544	5.67727642	10.701129	0	-0.336	172.2062427	0	1	1.57	0	11	7	11	0	19	6	6	-0.2114	0.04468996	42.9163	0	1	1	1	1	0	0	0	1	0	0	0
3018	sulpiride	O=S(=O)(N)c1cc(c(OC)cc1)C(=O)NCC2N(CC)CCC2	178.33	5162	http://precedings.nature.com/documents/4243/version/3	ONSChallenge Solubility Data	1.441	2.451	0.26	1.907	2.531	-123	organic solid	20120126	11.9	31.97207217	-0.347972646	0.238664805	5.134032783	11.3790966	0.533333333	0.62	341.4274901	0	7	2.23	NA	14	12	24	1	46	6	6	0.7041	0.49575681	88.1339	0	2	1	2	1	0	0	1	1	0	0	0
1967	temazepam	CN1c2ccc(cc2C(=NC(C1=O)O)c3ccccc3)Cl	120	5198	http://goo.gl/mouej	W.E. Acree Jr. Data Collection 2011	2.24	2.32	0.15	1.35	2.1326	11.959	drug	20111213	11.99851384	34.96938033	-0.364259449	0.258323206	5.20011181	11.63116887	0.125	2.986	300.740158	0	1	2.67	2	17	9	23	0	34	12	12	3.0451	9.27263401	80.992	0	3	2	2	2	0	0	0	2	1	0	0
1939	thalidomide	c1ccc2c(c1)C(=O)N(C2=O)C3CCC(=O)NC3=O	270	5233	http://goo.gl/mouej	W.E. Acree Jr. Data Collection 2011	1.92	2.81	0.36	1.19	1.7479	-123	drug	20111213	11.98851305	16.00628471	-0.354473135	0.301023098	4.372856017	10.28576538	0.230769231	0.257	258.2300003	0	1	2.23	NA	11	10	21	0	29	6	6	0.2038	0.04153444	63.4039	0	3	2	2	1	0	0	1	2	0	0	0
554	ethyl carbamate	O=C(OCC)N	48.75	5439	http://goo.gl/mouej	W.E. Acree Jr. Data Collection 2011	0.29	1.38	0.33	0.46	0.7055	3.234	alkaneamide	20111213	11.99373199	15.99591718	-0.303299241	0.354682147	3.480808925	5.321789542	0.666666667	-0.214	89.09330603	0	2	1.46	2	4	5	5	0	13	0	0	0.1599	0.02556801	20.8375	0	0	0	0	0	0	0	0	0	0	0	0
1948	hydrocortisone-21-acetate	O=C(OCC(=O)[C@@]1(O)CC[C@H]2[C@H]4[C@H]([C@@H](O)C[C@]12C)[C@@]3(/C(=CC(=O)CC3)CC4)C)C	214.611	5542	http://goo.gl/mouej	W.E. Acree Jr. Data Collection 2011	1.89	2.88	0.46	2.16	3.0951	-123	drug	20111213	11.89	15.9999494	-0.392623255	0.301808403	3.867798842	12.63552717	0.782608696	0.864	404.4974593	0	4	3.33	NA	4	15	32	0	61	0	0	1.596	2.547216	106.7758	0	4	0	1	0	0	0	1	3	0	0	0
1960	corticosterone	O=C4C=C2/[C@]([C@H]1[C@@H](O)C[C@@]3([C@@H](C(=O)CO)CC[C@H]3[C@@H]1CC2)C)(C)CC4	145	5550	http://goo.gl/mouej	W.E. Acree Jr. Data Collection 2011	1.86	3.43	0.4	1.63	2.7389	-123	drug	20111213	11.9	15.99793579	-0.392732448	0.206766948	4.478403838	12.61270161	0.80952381	1.704	346.4612962	0	2	3.33	NA	4	13	28	0	55	0	0	1.9524	3.81186576	96.2247	0	4	0	1	0	0	0	1	3	0	0	0
1946	estriol	Oc1cc3c(cc1)[C@H]2CC[C@@]4([C@@H](O)[C@H](O)C[C@H]4[C@@H]2CC3)C	281.67	5553	http://goo.gl/mouej	W.E. Acree Jr. Data Collection 2011	1.97	1.74	1.06	1.63	2.2575	11.7	drug	20111213	11.89	15.99692823	-0.390588638	0.088110906	5.038479899	11.48045671	0.666666667	3.631	288.382039	0	0	3.11	NA	7	11	24	0	45	6	6	2.8458	8.09857764	80.979	0	4	1	1	1	0	0	1	3	0	0	0
2129	beta-estradiol	C[C@]12CC[C@@H]3c4ccc(cc4CC[C@H]3[C@@H]1CC[C@@H]2O)O	176	5554	http://goo.gl/mouej	W.E. Acree Jr. Data Collection 2011	1.8	1.77	0.86	1.1	2.1988	-123	organic	20111213	11.99616338	15.9982638	-0.392050918	0.098795444	5.032851877	11.42163743	0.666666667	4.232	272.3826341	0	0	3.22	NA	7	11	23	0	44	6	6	3.8127	14.53668129	79.6175	0	4	1	1	1	0	0	1	3	0	0	0
2009	cocaine	O=C(O[C@H]1CC2N(C)C([C@H]1C(=O)OC)CC2)c3ccccc3	195	5557	http://goo.gl/mouej	W.E. Acree Jr. Data Collection 2011	1.355	1.92	0	1.5	2.2977	10.53	drug	20111213	11.85	15.9979338	-0.318813538	0.293615068	4.856488131	10.58328598	0.529411765	2.307	303.353589	0	5	2.78	NA	9	11	24	1	43	6	6	2.1187	4.48888969	80.6618	0	4	1	2	1	0	0	1	2	1	0	0
2911	benzimidazole	c1ccc2c(c1)[nH]cn2	171	5593	http://precedings.nature.com/documents/4243/version/3	ONSChallenge Solubility Data	1.448	0.971	0.657	0.676	0.905	-123	organic solid	20120126	11.98851919	14.01435033	-0.301227679	0.141400304	6.288112782	8.203144871	0	1.317	118.1362022	0	0	2.01	0	9	5	10	0	15	10	9	1.3455	1.81037025	34.9685	0	2	2	1	1	0	0	1	1	0	0	0
1681	2-aminophenol	c1ccc(c(c1)N)O	174.75	5596	http://goo.gl/mouej	W.E. Acree Jr. Data Collection 2011	1.11	1.31	0.61	0.6	0.8749	4.975	phenol derivative	20111213	11.9963552	15.99794303	-0.384345453	0.115098231	4.861636314	7.568634141	0	1.228	109.1261088	0	0	1.9	0	8	5	8	0	15	6	6	0.816	0.665856	32.4525	0	1	1	1	1	0	0	0	1	0	0	0
1861	N-nitrosodiethylamine	O=NN(CC)CC	6.731	5708	http://goo.gl/mouej	W.E. Acree Jr. Data Collection 2011	0.345	1.09	0	0.59	0.8875	3.585	N-nitrosoamine	20111213	11.89	15.99491664	-0.163515267	0.100731789	3.17162251	6.896505736	1	0.571	102.1351625	0	3	1.57	2	3	5	6	0	17	0	0	0.7884	0.62157456	29.5465	0	0	0	0	0	0	0	0	0	0	0	0
2958	isonicotinic acid	c1cnccc1C(=O)O	315	5709	http://precedings.nature.com/documents/4243/version/3	ONSChallenge Solubility Data	0.929	-0.285	0	1.649	0.891	-123	organic solid	20120126	11.99635518	15.99825971	-0.346692082	0.309724736	4.021494875	7.813755312	0	0.385	123.1096322	0	1	1.79	5	9	6	9	0	14	6	6	0.2838	0.08054244	30.6595	1	1	1	1	1	0	0	0	1	0	0	0
2891	4-nitrobenzoic acid	O=[N+]([O-])c1ccc(C(=O)O)cc1	240.4	5882	http://precedings.nature.com/documents/4243/version/3	ONSChallenge Solubility Data	1.254	1.547	0.778	0.413	1.106	-123	organic solid	20120126	11.85	15.99792372	-0.327729271	0.290665151	3.645257882	8.047761497	0	1.529	167.119178	0	2	1.68	NA	12	8	12	0	17	6	6	1.3288	1.76570944	40.1411	1	1	1	1	1	0	0	0	1	0	0	0
1853	N-nitrosodimethylamine	O=NN(C)C	10.041	5894	http://goo.gl/mouej	W.E. Acree Jr. Data Collection 2011	0.393	1.19	0	0.56	0.6057	2.763	N-nitrosoamine	20111213	11.99383247	15.99491615	-0.22104896	0.06370927	2.857247904	5.65266862	1	-0.275	74.08192766	0	1	1.35	0	3	4	4	0	11	0	0	0.0908	0.00824464	20.0505	0	0	0	0	0	0	0	0	0	0	0	0
179	trichloromethane	ClC(Cl)Cl	-63.2	5977	http://goo.gl/mouej	W.E. Acree Jr. Data Collection 2011	0.43	0.49	0.15	0.02	0.6167	2.48	chloroalk_ne	20111213	11.99947313	34.97105666	-0.149915946	0.286561375	5.938437168	8.48476227	1	2.074	119.3774894	0	0	1.24	0	0	3	3	0	5	0	0	1.6172	2.61533584	21.3642	0	0	0	0	0	0	0	0	0	0	0	0
4038	N,N-Dimethylformamide	CN(C)C=O	-60.76	5993	http://dx.doi.org/10.1016/j.tca.2014.08.024	Mikhail A. Varfolomeeva. Ilnaz T. Rakipova. William E. Acree Jr.. Michela Brumfieldb. Michael H. Abrahamc.Examination of Hydrogen Bonding Interactions between Dissolved Solutes and Alkylbenzene Solvents Based on Abraham Model Correlations Derived From Measured Enthalpies of Solvation. Thermochimica Acta. 2014	0.367	1.31	0	0.74	0.6468	3.173	organic	20140902	11.98884366	16.00592442	-0.364305845	0.268615038	3.362987019	6.172503082	0.666666667	-0.384	73.0939011	0	1	1.57	0	3	4	4	0	12	0	0	-0.4991	0.24910081	20.1873	0	0	0	0	0	0	0	0	0	0	0	0
1953	17-hydroxyprogesterone	O=C4C=C2/[C@]([C@H]1CC[C@@]3([C@@](O)(C(=O)C)CC[C@H]3[C@@H]1CC2)C)(C)CC4	201.381	6002	http://goo.gl/mouej	W.E. Acree Jr. Data Collection 2011	1.64	3.35	0.25	1.31	2.6802	-123	drug	20111213	11.9	15.9969305	-0.381347206	0.206762026	4.813215404	12.50610527	0.80952381	3.035	330.4618912	0	1	3.44	NA	4	12	27	0	54	0	0	2.8449	8.09345601	94.18	0	4	0	1	0	0	0	1	3	0	0	0
1689	4-hydroxypropiophenone	O=C(c1ccc(O)cc1)CC	150	6035	http://goo.gl/mouej	W.E. Acree Jr. Data Collection 2011	1	1.47	0.81	0.5	1.2135	6.307	phenol derivative	20111213	11.89	15.99591916	-0.360717951	0.162365163	4.741741806	8.663818614	0.222222222	1.746	150.1748405	0	2	2.23	NA	9	8	11	0	21	6	6	1.9694	3.87853636	42.7818	0	1	1	1	1	0	0	0	1	0	0	0
184	1,1,1-trichloroethane	ClC(Cl)(Cl)C	-31.14	6042	http://goo.gl/mouej	W.E. Acree Jr. Data Collection 2011	0.37	0.41	0	0.09	0.7576	2.733	chloroalk_ne	20111213	11.89	34.97085294	-0.117773013	0.304646414	6.57125	9.7416193	1	2.469	133.4041068	0	0	1.35	2	0	3	4	0	8	0	0	2.0293	4.11805849	26.2173	0	0	0	0	0	0	0	0	0	0	0	0
1907	p,p'-DDD	Clc1ccc(cc1)C(c2ccc(Cl)cc2)C(Cl)Cl	109.25	6057	http://goo.gl/mouej	W.E. Acree Jr. Data Collection 2011	1.76	1.71	0.02	0.22	2.0956	9.86	pesticide	20111213	11.99851815	34.97200822	-0.178918284	0.20497478	6.166654297	12.38238069	0.142857143	5.995	320.0414604	1	3	2.56	NA	6	11	19	0	28	12	12	5.7459	33.01536681	79.9654	0	2	2	2	2	0	0	0	2	0	0	0
2163	tryptophan	c1ccc2c(c1)c(c[nH]2)C[C@@H](C(=O)O)N	282.5	6066	http://goo.gl/mouej	W.E. Acree Jr. Data Collection 2011	2.1	2.03	1.06	1.76	1.5433	9.391	organic	20111213	11.99340582	15.99592222	-0.346537297	0.276238559	4.129724176	9.726016259	0.181818182	-1.271	204.2256002	0	3	2.23	NA	9	9	16	1	27	10	9	1.2488	1.55950144	56.2775	1	2	2	1	1	0	0	1	1	0	0	0
28	ethane	CC	-183.01	6084	http://goo.gl/mouej	W.E. Acree Jr. Data Collection 2011	0	0	0	0	0.3904	0.492	alkane	20111213	11.89	12.11	-0.17775782	0.04224218	3.7595	3.9795	1	1.478	30.06911632	0	0	1.68	2	0	2	1	0	8	0	0	1.284	1.648656	11.0042	0	0	0	0	0	0	0	0	0	0	0	0
97	ethene	C=C	-169.14	6085	http://goo.gl/mouej	W.E. Acree Jr. Data Collection 2011	0.107	0.1	0	0.07	0.347	0.289	alkene	20111213	11.79	12.21	-0.315819183	0.104180817	3.691	4.111	0	1.262	28.05323481	0	0	1.68	2	2	2	1	0	6	0	0	0.9472	0.89718784	9.9758	0	0	0	0	0	0	0	0	0	0	0	0
177	chloromethane	CCl	-97.35	6087	http://goo.gl/mouej	W.E. Acree Jr. Data Collection 2011	0.25	0.43	0	0.08	0.3719	1.163	chloroalk_ne	20111213	11.99947321	34.96937947	-0.223427551	0.084080526	3.96735499	4.58814501	1	1.04	50.48749574	0	0	1.46	0	0	2	1	0	5	0	0	0.8466	0.71673156	11.3123	0	0	0	0	0	0	0	0	0	0	0	0
243	iodomethane	CI	-65.85	6088	http://goo.gl/mouej	W.E. Acree Jr. Data Collection 2011	0.676	0.43	0	0.12	0.5077	2.106	iodoalkane	20111213	11.9998947	126.9045783	-0.167104543	0.065747635	7.41435499	8.03514501	1	1.578	141.9390312	0	0	1.46	0	0	2	1	0	5	0	0	1.5224	2.31770176	19.6429	0	0	0	0	0	0	0	0	0	0	0	0
222	bromoethane	BrCC	-118.92	6092	http://goo.gl/mouej	W.E. Acree Jr. Data Collection 2011	0.37	0.4	0	0.12	0.5654	2.12	bromoalkane	20111213	11.89	78.91833713	-0.143560331	0.106868124	5.418262169	6.990236345	1	1.736	108.9647035	0	0	1.57	2	0	3	2	0	8	0	0	1.3399	1.79533201	19.0438	0	0	0	0	0	0	0	0	0	0	0	0
257	chlorobromomethane	BrCCl	-87.97	6093	http://goo.gl/mouej	W.E. Acree Jr. Data Collection 2011	0.541	0.8	0.01	0.06	0.5469	2.445	haloalkane	20111213	11.9994732	78.91833714	-0.190963138	0.170159154	5.538351244	7.686647925	1	1.857	129.383083	0	0	1.35	0	0	3	2	0	5	0	0	1.2844	1.64968336	19.2549	0	0	0	0	0	0	0	0	0	0	0	0
181	chloroethane	ClCC	-138.85	6097	http://goo.gl/mouej	W.E. Acree Jr. Data Collection 2011	0.227	0.4	0	0.1	0.5128	1.678	chloroalk_ne	20111213	11.89	34.96885277	-0.173736656	0.119355622	4.616245438	5.837720511	1	1.398	64.51411314	0	0	1.57	2	0	3	2	0	8	0	0	1.1954	1.42898116	16.0603	0	0	0	0	0	0	0	0	0	0	0	0
244	iodoethane	ICC	-109.53	6100	http://goo.gl/mouej	W.E. Acree Jr. Data Collection 2011	0.64	0.4	0	0.15	0.6486	2.573	iodoalkane	20111213	11.89	126.904473	-0.143162107	0.083082551	6.566527794	9.276972482	1	1.936	155.9656486	0	0	1.57	2	0	3	2	0	8	0	0	1.8712	3.50138944	24.3909	0	0	0	0	0	0	0	0	0	0	0	0
497	ethylamine	NCC	-81.1	6101	http://goo.gl/mouej	W.E. Acree Jr. Data Collection 2011	0.236	0.35	0.16	0.61	0.4902	1.677	alkylamine	20111213	11.89	14.00307506	-0.330243518	0.080818298	4.137245926	4.980865969	1	-0.143	45.08376028	0	0	1.57	2	0	3	2	1	10	0	0	-0.2988	0.08928144	14.6668	0	0	0	0	0	0	0	0	0	0	0	0
720	ethanethiol	CCS	-147.93	6103	http://goo.gl/mouej	W.E. Acree Jr. Data Collection 2011	0.392	0.42	0	0.2	0.5539	2.079	alkanethiol	20111213	11.99865748	31.97267688	-0.233762459	0.042277725	5.372747543	6.887776659	1	1.305	62.13520131	0	0	1.57	2	0	3	2	0	9	0	0	0.9621	0.92563641	19.1363	0	0	0	0	0	0	0	0	0	0	0	0
4006	Dichloromethane	C(Cl)Cl	-95.53	6104	http://dx.doi.org/10.1016/j.tca.2014.08.024	Mikhail A. Varfolomeeva. Ilnaz T. Rakipova. William E. Acree Jr.. Michela Brumfieldb. Michael H. Abrahamc.Examination of Hydrogen Bonding Interactions between Dissolved Solutes and Alkylbenzene Solvents Based on Abraham Model Correlations Derived From Measured Enthalpies of Solvation. Thermochimica Acta. 2014	0.39	0.57	0.1	0.05	0.4943	2.019	organic	20140902	11.99947317	34.97015482	-0.185134112	0.185354652	4.957664623	6.531726307	1	1.519	84.93249256	0	0	1.35	0	0	3	2	0	5	0	0	1.0729	1.15111441	16.4383	0	0	0	0	0	0	0	0	0	0	0	0
157	difluoromethane	FCF	-136	6105	http://goo.gl/mouej	W.E. Acree Jr. Data Collection 2011	-0.32	0.49	0.06	0.05	0.2849	0.04	fluoroalkane	20111213	11.99827132	19.00060107	-0.239393235	0.2548736	1.87323762	2.451736381	1	1.245	52.02342384	0	0	1.35	0	0	3	2	0	5	0	0	0.4771	0.22762441	6.6013	0	0	0	0	0	0	0	0	0	0	0	0
250	diiodomethane	ICI	5.78	6106	http://goo.gl/mouej	W.E. Acree Jr. Data Collection 2011	1.2	0.69	0.05	0.17	0.766	3.857	iodoalkane	20111213	11.99989469	126.905528	-0.137610148	0.115067843	10.13207934	13.42168297	1	2.595	267.8355634	0	0	1.35	0	0	3	2	0	5	0	0	2.2999	5.28954001	32.3923	0	0	0	0	0	0	0	0	0	0	0	0
719	carbon disulfide	C(=S)=S	-111.83	6108	http://goo.gl/mouej	W.E. Acree Jr. Data Collection 2011	0.876	0.26	0	0.03	0.4905	2.37	dialkyl sulfide	20111213	11.99779211	31.97467148	-0.198253481	0.24016258	6.622190707	8.426779059	0	1.777	76.14290588	0	0	1.35	0	2	3	2	0	3	0	0	1.6514	2.72712196	22.3662	0	0	0	0	0	0	0	0	0	0	0	0
258	dichlorobromomethane	BrC(Cl)Cl	-56.33	6119	http://goo.gl/mouej	W.E. Acree Jr. Data Collection 2011	0.593	0.69	0.1	0.04	0.6693	2.891	haloalkane	20111213	11.99947315	78.91833716	-0.15526478	0.271658081	6.517893129	9.640880363	1	2.412	163.8280798	0	0	1.24	0	0	3	3	0	5	0	0	1.821	3.316041	24.1727	0	0	0	0	0	0	0	0	0	0	0	0
31	2-methylpropane	CC(C)C	-148.95	6120	http://goo.gl/mouej	W.E. Acree Jr. Data Collection 2011	0	0	0	0	0.6722	1.409	alkane	20111213	11.89	12.11003668	-0.166165952	0.054292795	5.11729559	6.394051595	1	2.555	58.12235113	0	0	1.9	3	0	3	3	0	14	0	0	1.992	3.968064	20.1538	0	0	0	0	0	0	0	0	0	0	0	0
191	2-chloropropane	ClC(C)C	-117.3	6121	http://goo.gl/mouej	W.E. Acree Jr. Data Collection 2011	0.177	0.35	0	0.12	0.6537	1.97	chloroalk_ne	20111213	11.89	34.96885281	-0.170381196	0.125963805	5.244991236	7.09049708	1	1.695	78.54073055	0	0	1.68	3	0	3	3	0	11	0	0	1.5729	2.47401441	20.4785	0	0	0	0	0	0	0	0	0	0	0	0
182	1,1-dichloroethane	ClC(Cl)C	-96.95	6125	http://goo.gl/mouej	W.E. Acree Jr. Data Collection 2011	0.32	0.49	0.1	0.1	0.6352	2.316	chloroalk_ne	20111213	11.89	34.96985285	-0.146537378	0.208802559	5.59325	7.787667667	1	1.816	98.95910997	0	0	1.46	2	0	3	3	0	8	0	0	1.2509	1.56475081	21.2806	0	0	0	0	0	0	0	0	0	0	0	0
160	1,1-difluoroethane	FC(F)C	-117	6128	http://goo.gl/mouej	W.E. Acree Jr. Data Collection 2011	-0.25	0.47	0.04	0.07	0.4258	0.57	fluoroalkane	20111213	11.89	18.9994038	-0.211224441	0.278816616	2.52275	3.852041758	1	1.542	66.05004125	0	0	1.46	2	0	3	3	0	8	0	0	0.6551	0.42915601	11.4436	0	0	0	0	0	0	0	0	0	0	0	0
262	fluorodichloromethane	ClC(Cl)F	-135	6130	http://goo.gl/mouej	W.E. Acree Jr. Data Collection 2011	0.11	0.4	0.15	0.05	0.512	1.614	haloalkane	20111213	11.99827138	34.96985289	-0.220307348	0.32102411	3.89173681	6.437762847	1	1.937	102.922955	0	0	1.24	0	0	3	3	0	5	0	0	1.4205	2.01782025	16.5294	0	0	0	0	0	0	0	0	0	0	0	0
267	difluorochloromethane	ClC(F)F	-151.7	6132	http://goo.gl/mouej	W.E. Acree Jr. Data Collection 2011	0	0.25	0.2	0	0.4073	0.69	haloalkane	20111213	11.99827128	34.96885285	-0.206951349	0.359897701	2.864937642	4.39395858	1	1.8	86.46842067	0	0	1.24	0	0	3	3	0	5	0	0	1.2238	1.49768644	11.6946	0	0	0	0	0	0	0	0	0	0	0	0
4040	Nitromethane	C[N+](=O)[O-]	-28.83	6135	http://dx.doi.org/10.1016/j.tca.2014.08.024	Mikhail A. Varfolomeeva. Ilnaz T. Rakipova. William E. Acree Jr.. Michela Brumfieldb. Michael H. Abrahamc.Examination of Hydrogen Bonding Interactions between Dissolved Solutes and Alkylbenzene Solvents Based on Abraham Model Correlations Derived From Measured Enthalpies of Solvation. Thermochimica Acta. 2014	0.313	0.95	0.06	0.31	0.4237	1.892	organic	20140902	11.99999903	16.00114937	-0.190467816	0.088565376	2.644239355	3.81716712	1	0.348	61.04007122	0	0	1.24	0	2	3	3	0	7	0	0	0.2913	0.08485569	12.5876	0	0	0	0	0	0	0	0	0	0	0	0
2236	tert-butyl alcohol	CC(C)(C)O	25.35	6146	http://dx.doi.org/10.1021/ci049943w	Jes?s Jover; Ram?n Bosque; and Joaquim Sales. 2004. Determination of Abraham Solute Parameters from Molecular Structure. J. Chem. Inf. Comput. Sci. 44 (3)	0.18	0.3	0.31	0.6	0.5159	-123	organic	20040417	11.99646149	15.99794197	-0.415690965	0.082652418	4.576436188	6.860312569	1	0.801	74.12175605	0	0	1.79	3	0	3	4	0	15	0	0	0.5733	0.32867289	22.0651	0	0	0	0	0	0	0	0	0	0	0	0
254	trichlorofluoromethane	ClC(Cl)(Cl)F	-110.8	6149	http://goo.gl/mouej	W.E. Acree Jr. Data Collection 2011	0.207	0.24	0	0.07	0.6344	1.95	haloalkane	20111213	11.99827133	34.970853	-0.188947734	0.436957316	4.871057753	8.392440792	1	2.727	137.3679519	0	0	1.13	0	0	3	4	0	5	0	0	3.2978	10.87548484	22.214	0	0	0	0	0	0	0	0	0	0	0	0
255	dichlorodifluoromethane	ClC(Cl)(F)F	-158	6151	http://goo.gl/mouej	W.E. Acree Jr. Data Collection 2011	0.027	0.12	0	0.04	0.5297	1.124	haloalkane	20111213	11.99827124	34.96985302	-0.178399912	0.480468485	3.845969496	6.346849968	1	2.59	120.9134175	0	0	1.13	0	0	3	4	0	5	0	0	3.011	9.066121	17.579	0	0	0	0	0	0	0	0	0	0	0	0
158	tetrafluoromethane	FC(F)(F)F	-183.8	6153	http://goo.gl/mouej	W.E. Acree Jr. Data Collection 2011	-0.58	-0.26	0	0	0.3203	-0.817	fluoroalkane	20111213	11.99827105	19.00203199	-0.157070169	0.577238453	1.778182071	2.273767207	1	2.316	88.00434878	0	0	1.13	0	0	3	4	0	5	0	0	2.4374	5.94091876	8.309	0	0	0	0	0	0	0	0	0	0	0	0
2035	tetramethylsilane	C[Si](C)(C)C	-99.5	6156	http://goo.gl/mouej	W.E. Acree Jr. Data Collection 2011	-0.057	0.08	0	0	0.9179	1.812	organosilicon	20111213	11.99841691	27.97768403	-0.166606562	0.053475317	4.685051819	6.584394946	1	2.112	88.22361739	0	0	1.79	0	0	3	4	0	17	0	0	1.928	3.717184	22.7868	0	0	0	0	0	0	0	0	0	0	0	0
594	2-methyl-2-butanol	OC(C)(C)CC	-9.7	6165	http://goo.gl/mouej	W.E. Acree Jr. Data Collection 2011	0.194	0.3	0.31	0.63	0.8718	2.721	alkanols	20111213	11.89	15.99491589	-0.38983118	0.066667149	4.896118928	7.483753228	1	1.159	88.14837346	0	1	1.9	4	0	4	5	0	18	0	0	1.097	1.203409	26.5893	0	0	0	0	0	0	0	0	0	0	0	0
381	3,3-dimethylbutan-2-one	O=C(C)C(C)(C)C	-52.5	6176	http://goo.gl/mouej	W.E. Acree Jr. Data Collection 2011	0.106	0.62	0	0.51	0.9697	2.928	ketone	20111213	11.89	15.99491614	-0.298910505	0.134945433	4.429621806	8.437044518	0.833333333	0.932	100.1591094	0	1	2.01	4	2	4	6	0	19	0	0	1.3023	1.69598529	29.8972	0	0	0	0	0	0	0	0	0	0	0	0
188	pentachloroethane	ClC(Cl)C(Cl)(Cl)Cl	-28.93	6179	http://goo.gl/mouej	W.E. Acree Jr. Data Collection 2011	0.648	0.66	0.17	0.06	1.0024	4.267	chloroalk_ne	20111213	11.99870712	34.97297598	-0.139938308	0.334519644	7.06025	11.6964204	1	3.229	202.2941004	0	1	1.13	2	0	4	6	0	8	0	0	2.8878	8.33938884	36.3209	0	0	0	0	0	0	0	0	0	0	0	0
2620	tetrachlorodifluoroethane	ClC(Cl)(Cl)C(Cl)(F)F	40.6	6186	http://dx.doi.org/10.1021/ci049943w	Jes?s Jover; Ram?n Bosque; and Joaquim Sales. 2004. Determination of Abraham Solute Parameters from Molecular Structure. J. Chem. Inf. Comput. Sci. 44 (3)	0.23	0.31	0	0.01	0.9154	-123	organic	20040417	11.99782584	34.97185353	-0.194489964	0.432045325	4.965138781	10.62450191	1	3.608	203.8300285	0	1	1.02	2	0	4	7	0	8	0	0	2.983	8.898289	32.2084	0	0	0	0	0	0	0	0	0	0	0	0
252	1,1,2-trifluorotrichloroethane	ClC(F)(F)C(Cl)(Cl)F	-35	6188	http://goo.gl/mouej	W.E. Acree Jr. Data Collection 2011	0.01	0.13	0	0	0.8107	2.21	haloalkane	20111213	11.99782582	34.97085351	-0.20385887	0.422221337	4.456	8.580852567	1	3.471	187.3754942	0	1	1.02	2	0	4	7	0	8	0	0	2.7863	7.76346769	27.3736	0	0	0	0	0	0	0	0	0	0	0	0
2029	tetraethyllead	CC[Pb](CC)(CC)CC	3.821	6265	http://goo.gl/mouej	W.E. Acree Jr. Data Collection 2011	0.864	0.05	0	0.05	1.6476	5.46	organometalic	20111213	NA	NA	NA	NA	NA	NA	1	3.544	323.4616099	0	4	2.23	2	0	5	8	0	29	0	0	3.4464	11.87767296	40.4636	0	0	0	0	0	0	0	0	0	0	0	0
2064	tetraethyl orthosilicate	CCO[Si](OCC)(OCC)OCC	-84.5	6270	http://goo.gl/mouej	W.E. Acree Jr. Data Collection 2011	-0.343	0.343	0	0.766	1.7163	4.338	organosilicon	20111213	11.89	27.97692737	-0.312382331	0.454831614	4.668490403	7.202506583	1	1.9	208.3277067	0	8	1.79	2	0	7	12	0	33	0	0	2.7068	7.32676624	48.2552	0	0	0	0	0	0	0	0	0	0	0	0
33	2-methylbutane	CC(C)CC	-159.92	6308	http://goo.gl/mouej	W.E. Acree Jr. Data Collection 2011	0	0	0	0	0.8131	2.013	alkane	20111213	11.89	12.11005553	-0.169263061	0.051102999	5.117444731	7.013253609	1	3.124	72.14896853	0	1	2.01	4	0	4	4	0	17	0	0	2.4482	5.99368324	24.7548	0	0	0	0	0	0	0	0	0	0	0	0
127	2-methylbuta-1,3-diene	CC(=C)C=C	-145.97	6309	http://goo.gl/mouej	W.E. Acree Jr. Data Collection 2011	0.313	0.23	0	0.1	0.7271	2.101	alkene	20111213	11.79	12.21002884	-0.293085342	0.128161241	5.216910898	7.225503793	0.2	2.348	68.11720551	0	1	2.01	4	4	4	4	0	13	0	0	1.8614	3.46480996	24.5764	0	0	0	0	0	0	0	0	0	0	0	0
478	2-methylpropionitrile	N#CC(C)C	-71.88	6311	http://goo.gl/mouej	W.E. Acree Jr. Data Collection 2011	0.142	0.87	0	0.4	0.686	2.465	nitrile	20111213	11.89	14.00307606	-0.262335958	0.12163694	3.819997573	6.572924343	0.75	0.577	69.10523207	0	0	1.79	3	2	4	4	0	12	0	0	1.174	1.378276	20.8244	0	0	0	0	0	0	0	0	0	0	0	0
196	2-chlorobutane	ClC(C)CC	-135.57	6315	http://goo.gl/mouej	W.E. Acree Jr. Data Collection 2011	0.189	0.35	0	0.12	0.7946	2.54	chloroalk_ne	20111213	11.89	34.96885285	-0.170103213	0.062470391	5.293220057	7.711752527	1	2.053	92.56734795	0	1	1.79	4	0	4	4	0	14	0	0	2.0966	4.39573156	25.0027	0	0	0	0	0	0	0	0	0	0	0	0
4042	1,2-Dichloropropane	CC(CCl)Cl	-100	6316	http://dx.doi.org/10.1016/j.tca.2014.08.024	Mikhail A. Varfolomeeva. Ilnaz T. Rakipova. William E. Acree Jr.. Michela Brumfieldb. Michael H. Abrahamc.Examination of Hydrogen Bonding Interactions between Dissolved Solutes and Alkylbenzene Solvents Based on Abraham Model Correlations Derived From Measured Enthalpies of Solvation. Thermochimica Acta. 2014	0.369	0.63	0	0.17	0.7761	2.836	organic	20140902	11.99863545	34.97015499	-0.210488351	0.11847178	5.419619345	8.066190924	1	2.037	112.9857274	0	1	1.57	3	0	4	4	0	11	0	0	1.8893	3.56945449	25.0738	0	0	0	0	0	0	0	0	0	0	0	0
587	2-butanol	OC(C)CC	-114.9	6320	http://goo.gl/mouej	W.E. Acree Jr. Data Collection 2011	0.217	0.36	0.33	0.56	0.7309	2.338	alkanols	20111213	11.89	15.99491564	-0.392771905	0.064903442	4.2673713	6.226257358	1	0.742	74.12175605	0	1	1.79	4	0	4	4	0	15	0	0	0.892	0.795664	21.9517	0	0	0	0	0	0	0	0	0	0	0	0
396	methyl vinyl ketone	CC(=O)C=C	-7	6322	http://goo.gl/mouej	W.E. Acree Jr. Data Collection 2011	0.291	0.76	0	0.48	0.6449	2.33	ketone	20111213	11.79	15.99491565	-0.294690885	0.153208592	3.885247385	5.989681956	0.25	0.474	70.08999304	0	1	1.79	4	4	4	4	0	11	0	0	0.4536	0.20575296	20.9176	0	0	0	0	0	0	0	0	0	0	0	0
534	propionamide	O=C(N)CC	79.65	6330	http://goo.gl/mouej	W.E. Acree Jr. Data Collection 2011	0.44	1.3	0.55	0.66	0.6468	3.51	alkaneamide	20111213	11.89	15.99491589	-0.28142621	0.196747984	3.717122086	5.845180362	0.666666667	-0.555	73.0939011	0	1	1.57	3	3	4	4	0	12	0	0	-0.1652	0.02729104	19.0928	0	0	0	0	0	0	0	0	0	0	0	0
571	acrylic acid	C=CC(=O)O	13	6333	http://goo.gl/mouej	W.E. Acree Jr. Data Collection 2011	0.357	0.58	0.6	0.43	0.5627	2.282	alkanoic acid	20111213	11.99654872	15.99825767	-0.347371751	0.301953077	3.491745845	5.554755103	0	0.212	72.06278056	0	1	1.57	3	5	4	4	0	9	0	0	0.4677	0.21874329	17.3665	1	0	0	0	0	0	0	0	0	0	0	0
538	N-methylacetamide	O=C(NC)C	27.33	6334	http://goo.gl/mouej	W.E. Acree Jr. Data Collection 2011	0.35	1.28	0.4	0.71	0.6468	2.974	alkaneamide	20111213	11.89	15.99491589	-0.281442527	0.247215161	3.717122177	5.609100853	0.666666667	-0.29	73.0939011	0	1	1.57	2	3	4	4	0	12	0	0	-0.6262	0.39212644	19.3626	0	0	0	0	0	0	0	0	0	0	0	0
524	nitroethane	CC[N+](=O)[O-]	-89.25	6338	http://goo.gl/mouej	W.E. Acree Jr. Data Collection 2011	0.27	0.95	0.02	0.33	0.5646	2.414	nitroalkane	20111213	11.999	16.00114974	-0.189645431	0.096732017	2.958614082	5.074504374	1	0.605	75.06668862	0	1	1.35	2	2	4	4	0	10	0	0	0.6401	0.40972801	17.3356	0	0	0	0	0	0	0	0	0	0	0	0
2391	tetrabromoethane	BrC(Br)C(Br)Br	0	6339	http://dx.doi.org/10.1021/ci049943w	Jes?s Jover; Ram?n Bosque; and Joaquim Sales. 2004. Determination of Abraham Solute Parameters from Molecular Structure. J. Chem. Inf. Comput. Sci. 44 (3)	1.19	0.94	0	0	1.0474	-123	organic	20040417	11.99890714	78.92138648	-0.154690448	0.198969794	8.882918171	13.21163423	1	3.928	345.6514652	0	1	1.24	2	0	4	5	0	8	0	0	3.2452	10.53132304	42.0302	0	0	0	0	0	0	0	0	0	0	0	0
1871	methyl methacrylate	O=C(OC)C(=C)C	-47.89	6406	http://goo.gl/mouej	W.E. Acree Jr. Data Collection 2011	0.245	0.51	0	0.44	0.8445	2.88	methacrylate	20111213	11.89	15.99591715	-0.315428388	0.288044269	4.126494235	7.146783956	0.4	0.714	100.1160154	0	2	1.79	3	5	5	6	0	15	0	0	1.1651	1.35745801	26.4176	0	0	0	0	0	0	0	0	0	0	0	0
1408	1-chloroanthraquinone	O=C2c1ccccc1C(=O)c3c2cccc3Cl	161.5	6453	http://goo.gl/mouej	W.E. Acree Jr. Data Collection 2011	1.9	1.79	0	0.57	1.6512	9.171	aromatic ketone	20111213	11.99851815	34.96938015	-0.288569331	0.196799433	5.612173669	10.78210436	0	3.73	242.6576353	0	0	2.67	0	16	8	19	0	24	12	12	3.4728	12.06033984	65.9558	0	3	3	1	1	0	0	0	3	0	0	0
2900	acenaphthene	c1cc2cccc3c2c(c1)CC3	94.28	6478	http://precedings.nature.com/documents/4243/version/3	ONSChallenge Solubility Data	1.781	0.983	0	0.246	1.259	-123	organic solid	20120126	11.9	12.10021925	-0.131409189	0.069428152	7.32115625	9.929758718	0.166666667	3.612	154.2082383	0	0	2.78	0	10	6	14	0	22	11	10	3.3392	11.15025664	50.7884	0	3	2	1	1	0	0	1	2	0	0	0
1833	3-methylindole	Cc1c[nH]c2c1cccc2	96.17	6480	http://goo.gl/mouej	W.E. Acree Jr. Data Collection 2011	1.2	1.06	0.44	0.22	1.087	6.114	nitrogen-neterocyclic	20111213	11.85	14.00307859	-0.264129013	0.146063396	6.210836449	9.068633491	0.111111111	2.356	131.1747931	0	0	2.34	NA	9	6	11	0	19	10	9	2.6097	6.81053409	42.1857	0	2	2	1	1	0	0	1	1	0	0	0
4140	dicyclohexyl phthalate	C1CCC(CC1)OC(=O)C2=CC=CC=C2C(=O)OC3CCCCC3	66	6519	http://dx.doi.org/10.1016/j.chemosphere.2014.08.035	Michael H. Abraham and William E. Acree Jr. (2015). Physicochemical and biochemical properties for the dialkyl phthalates. Chemosphere. Volume 119, January 2015, Pages 871?880	1.28	1.71	0	0.98	2.6206	11.51	this work	20140918	11.9	15.99793478	-0.309435017	0.295422386	5.156042969	9.935660891	0.6	5.55	330.4187972	1	6	3.22	NA	12	14	26	0	50	6	6	5.2574	27.64025476	91.1398	0	3	1	3	1	0	0	0	3	0	0	0
4147	diphenyl phthalate	C1=CC=C(C=C1)OC(=O)C2=CC=CC=C2C(=O)OC3=CC=CC=C3	74	6520	http://dx.doi.org/10.1016/j.chemosphere.2014.08.035	Michael H. Abraham and William E. Acree Jr. (2015). Physicochemical and biochemical properties for the dialkyl phthalates. Chemosphere. Volume 119, January 2015, Pages 871?880	1.89	1.84	0	1.18	2.3626	11.51	this work	20140918	11.85	15.9979348	-0.275120377	0.300202347	5.135740234	9.908589203	0	5.026	318.3235082	1	6	3.22	NA	24	14	26	0	38	18	18	4.694	22.033636	88.6682	0	3	3	3	3	0	0	0	3	0	0	0
1433	diisobutyl phthalate	O=C(OCC(C)C)c1ccccc1C(=O)OCC(C)C	-64	6524	http://goo.gl/mouej	W.E. Acree Jr. Data Collection 2011	0.66	1.4	0	0.88	2.274	-123	aromatic ester	20111213	11.89	15.99793075	-0.312504446	0.2951361	4.95540625	9.668139473	0.5	4.05	278.3440906	0	8	2.78	NA	12	12	20	0	42	6	6	3.9244	15.40091536	76.601	0	1	1	1	1	0	0	0	1	0	0	0
4122	dihexyl phthalate	CCCCCCOC(=O)C1=CC=CC=C1C(=O)OCCCCCC	-58	6528	http://dx.doi.org/10.1016/j.chemosphere.2014.08.035	Michael H. Abraham and William E. Acree Jr. (2015). Physicochemical and biochemical properties for the dialkyl phthalates. Chemosphere. Volume 119, January 2015, Pages 871?880	0.666	1.29	0	0.96	2.8378	11.11	this work	20140918	11.89	15.99793478	-0.312769047	0.295151989	4.944354004	9.653406247	0.6	6.87	334.4505603	2	14	3.22	NA	12	18	24	0	54	6	6	6.023	36.276529	95.2634	0	1	1	1	1	0	0	0	1	0	0	0
4126	didecyl phthalate	CCCCCCCCCCOC(=O)C1=CC=CC=C1C(=O)OCCCCCCCCCC	2.5	6530	http://dx.doi.org/10.1016/j.chemosphere.2014.08.035	Michael H. Abraham and William E. Acree Jr. (2015). Physicochemical and biochemical properties for the dialkyl phthalates. Chemosphere. Volume 119, January 2015, Pages 871?880	0.625	1.31	0	1.06	3.965	15.05	this work	20140918	11.89	15.99794288	-0.312769047	0.295205826	4.954715485	9.667229404	0.714285714	11.422	446.6634995	2	22	4.1	NA	12	26	32	0	78	6	6	9.6726	93.55919076	132.0714	0	1	1	1	1	0	0	0	1	0	0	0
1530	phthalimide	O=C2c1ccccc1C(=O)N2	236	6550	http://goo.gl/mouej	W.E. Acree Jr. Data Collection 2011	1.183	2.05	0.4	0.42	1.0208	6.193	benzamide	20111213	11.99447287	15.99591969	-0.275406511	0.260825424	4.60896875	8.723635711	0	0.992	147.131104	0	0	2.01	NA	11	6	12	0	16	6	6	0.6565	0.43099225	38.3192	0	2	2	1	1	0	0	1	1	0	0	0
786	fluorene	c1ccc-2c(c1)Cc3c2cccc3	114.9	6592	http://goo.gl/mouej	W.E. Acree Jr. Data Collection 2011	1.588	1.06	0	0.25	1.3565	6.922	PAH	20111213	11.85	12.15015697	-0.196923981	0.10407193	7.03440625	9.835831894	0.076923077	3.906	166.2189742	0	0	2.89	0	12	7	15	0	23	12	12	3.493	12.201049	54.8734	0	3	2	1	2	0	0	1	2	0	0	0
2897	4,7-dichloroquinoline	Clc1cc2nccc(Cl)c2cc1	89	6604	http://precedings.nature.com/documents/4243/version/3	ONSChallenge Solubility Data	1.638	1.11	0	0.715	1.289	-123	organic solid	20120126	11.85	34.96985356	-0.255475453	0.179229856	6.233413778	9.921510154	0	3.369	198.0489052	0	0	2.12	NA	10	7	13	0	17	11	10	3.3451	11.18969401	49.5889	0	2	2	1	1	0	0	0	2	0	0	0
1487	2,6-dimethylaniline	Nc1c(cccc1C)C	10.55	6630	http://goo.gl/mouej	W.E. Acree Jr. Data Collection 2011	0.972	0.9	0.05	0.49	1.098	-123	aromatic amine	20111213	11.89	14.00307807	-0.302035378	0.0746196	6.035921844	8.590887707	0.25	1.657	121.1799387	0	0	2.23	NA	7	5	9	0	20	6	6	2.0558	4.22631364	40.8408	0	1	1	1	1	0	0	0	1	0	0	0
217	hexachlorobutadiene	Cl/C(Cl)=C(Cl)C(Cl)=C(/Cl)Cl	-21	6635	http://goo.gl/mouej	W.E. Acree Jr. Data Collection 2011	1.019	0.42	0	0.16	1.3206	5.296	chloroalk_ne	20111213	11.99859942	34.9739567	-0.14322653	0.232119087	7.273367415	11.8670067	0	4.452	260.7605691	0	1	1.24	4	4	6	9	0	10	0	0	3.634	13.205956	50.6964	0	0	0	0	0	0	0	0	0	0	0	0
2450	hexamethylbenzene	c1(c(c(c(c(c1C)C)C)C)C)C	164.88	6642	http://dx.doi.org/10.1021/ci049943w	Jes?s Jover; Ram?n Bosque; and Joaquim Sales. 2004. Determination of Abraham Solute Parameters from Molecular Structure. J. Chem. Inf. Comput. Sci. 44 (3)	0.95	0.72	0	0.28	1.1748	-123	organic	20040417	11.89	12.11019763	-0.151682587	0.068570113	6.785002961	9.55084706	0.5	4.644	162.2717643	0	0	2.78	NA	6	6	12	0	30	6	6	4.7472	22.53590784	56.3052	0	1	1	1	1	0	0	0	1	0	0	0
2252	2-ethylbutiric acid	O=C(O)C(CC)CC	-23.4	6649	http://dx.doi.org/10.1021/ci049943w	Jes?s Jover; Ram?n Bosque; and Joaquim Sales. 2004. Determination of Abraham Solute Parameters from Molecular Structure. J. Chem. Inf. Comput. Sci. 44 (3)	0.18	0.57	0.6	0.5	0.7704	-123	organic	20040417	11.89	15.99591765	-0.331337929	0.261981515	4.036119636	8.038253674	0.833333333	1.604	116.1585143	0	3	1.9	5	3	5	7	0	20	0	0	1.8119	3.28298161	31.0471	1	0	0	0	0	0	0	0	0	0	0	0
2654	n-methylbenzenesulfonamide	O=S(=O)(c1ccccc1C)N	156.15	6658	http://dx.doi.org/10.1021/ci049943w	Jes?s Jover; Ram?n Bosque; and Joaquim Sales. 2004. Determination of Abraham Solute Parameters from Molecular Structure. J. Chem. Inf. Comput. Sci. 44 (3)	1.1	1.5	0.3	0.82	1.0445	-123	organic	20040417	11.999	31.97274484	-0.249597101	0.263398493	6.848454411	11.19362862	0.142857143	0.707	171.2182161	0	1	1.79	NA	10	6	11	0	20	6	6	1.0214	1.04325796	43.2571	0	1	1	1	1	0	0	0	1	0	0	0
1692	3-(trifluoromethyl)-4-nitrophenol	O=[N+]([O-])c1c(cc(O)cc1)C(F)(F)F	76	6665	http://goo.gl/mouej	W.E. Acree Jr. Data Collection 2011	0.69	1.44	1.25	0.13	1.1433	-123	phenol derivative	20111213	11.99749678	19.00125507	-0.360423635	0.438954573	3.601976801	8.084566979	0.142857143	2.433	207.1070419	0	2	1.46	NA	10	7	14	0	18	6	6	2.3993	5.75664049	41.0505	0	1	1	1	1	0	0	0	1	0	0	0
1544	2-bromobenzoic acid	O=C(O)c1ccccc1Br	148.25	6674	http://goo.gl/mouej	W.E. Acree Jr. Data Collection 2011	1	1	0.64	0.53	1.107	5.454	aromatic carboxylic acid	20111213	11.99884721	78.91851804	-0.327679976	0.292282785	4.431463843	10.18768445	0	2.435	201.0171929	0	1	1.9	NA	9	6	10	0	15	6	6	2.1828	4.76461584	40.4392	1	1	1	1	1	0	0	0	1	0	0	0
2126	picric acid	O=[N+]([O-])c1cc(cc([N+]([O-])=O)c1O)[N+]([O-])=O	122.25	6688	http://goo.gl/mouej	W.E. Acree Jr. Data Collection 2011	1.43	2.66	0.46	0.42	1.2977	8.128	organic	20111213	11.999	16.01723751	-0.356260097	0.194184255	3.739606093	8.287159098	0	3.008	229.1041818	0	3	1.02	0	16	7	16	0	19	6	6	1.2458	1.55201764	49.7262	0	1	1	1	1	0	0	0	1	0	0	0
865	1-bromonaphthalene	Brc2cccc1ccccc12	-1.27	6735	http://goo.gl/mouej	W.E. Acree Jr. Data Collection 2011	1.59	1.13	0	0.13	1.26	-123	haloaromatic	20111213	11.85	78.91833725	-0.121369915	0.184193283	7.093518044	10.73867702	0	4.086	207.0664722	0	0	2.45	0	10	6	12	0	18	11	10	3.4868	12.15777424	50.131	0	2	2	1	1	0	0	0	2	0	0	0
1700	1-naphthol	Oc2cccc1ccccc12	95.5	6739	http://goo.gl/mouej	W.E. Acree Jr. Data Collection 2011	1.52	1.1	0.66	0.34	1.1441	6.284	naphthol derivatives	20111213	11.85	15.99491715	-0.3597982	0.199570562	5.249776869	9.121535189	0	2.882	144.1702899	0	0	2.45	0	11	6	12	0	19	11	10	2.471	6.105841	44.2023	0	2	2	1	1	0	0	0	2	0	0	0
2859	2-phenylbutyric acid	O=C(O)C(c1ccccc1)CC	47.5	6745	http://precedings.nature.com/documents/4243/version/3	ONSChallenge Solubility Data	0.884	0.984	0.04	0.594	1.354	-123	organic solid	20120126	11.89	15.99591966	-0.331094073	0.266418297	4.353603259	9.30821876	0.3	2.232	164.2014579	0	3	2.34	NA	6	7	12	0	24	6	6	2.3879	5.70206641	46.5411	1	1	1	1	1	0	0	0	1	0	0	0
2134	xanthone	O=C1c3c(Oc2c1cccc2)cccc3	175.5	6753	http://goo.gl/mouej	W.E. Acree Jr. Data Collection 2011	1.641	1.8	0	0.5	1.4309	-123	organic	20111213	11.85	15.99592119	-0.308483766	0.198089367	5.371431539	9.344633847	0	4.212	196.2019025	0	0	2.67	0	15	8	17	0	23	16	14	3.2192	10.36324864	56.6661	0	3	3	1	1	0	0	0	3	0	0	0
2642	2,6-dimethoxyphenol	O(c1cccc(OC)c1O)C	55.17	6774	http://dx.doi.org/10.1021/ci049943w	Jes?s Jover; Ram?n Bosque; and Joaquim Sales. 2004. Determination of Abraham Solute Parameters from Molecular Structure. J. Chem. Inf. Comput. Sci. 44 (3)	0.84	1.41	0.13	0.71	0.9593	-123	organic	20040417	11.99629188	15.99870337	-0.37493232	0.132798132	4.778901427	7.853748737	0.25	1.178	154.1635095	0	2	2.01	0	9	7	11	0	21	6	6	1.5298	2.34028804	40.6785	0	1	1	1	1	0	0	0	1	0	0	0
1828	quinoline	n1cccc2ccccc12	-14.89	6780	http://goo.gl/mouej	W.E. Acree Jr. Data Collection 2011	1.268	0.97	0	0.54	1.0443	5.457	nitrogen-neterocyclic	20111213	11.85	14.00307859	-0.255669451	0.189533722	6.565449149	8.787248041	0	2.125	129.1589116	0	0	2.34	NA	10	6	11	0	17	11	10	2.0163	4.06546569	39.9793	0	2	2	1	1	0	0	0	2	0	0	0
1503	2-nitroanisole	[O-][N+](=O)c1ccccc1OC	9.97	6781	http://goo.gl/mouej	W.E. Acree Jr. Data Collection 2011	0.968	1.34	0	0.38	1.0902	-123	aromatic nitro	20111213	11.99632	15.99870399	-0.375253365	0.156420657	3.730986824	7.998024768	0.142857143	1.829	153.1356545	0	2	1.79	0	10	6	11	0	18	6	6	1.708	2.917264	39.8459	0	1	1	1	1	0	0	0	1	0	0	0
2627	2-methylnaphthalene	c12ccccc1ccc(c2)C	33.7	6788	http://dx.doi.org/10.1021/ci049943w	Jes?s Jover; Ram?n Bosque; and Joaquim Sales. 2004. Determination of Abraham Solute Parameters from Molecular Structure. J. Chem. Inf. Comput. Sci. 44 (3)	1.304	0.92	0	0.2	1.0113	-123	organic	20040417	11.89	12.11017617	-0.154889861	0.065520645	6.090123302	9.180137444	0.090909091	3.725	142.1975024	0	0	2.67	NA	10	7	12	0	21	11	10	3.2246	10.39804516	47.5494	0	2	2	1	1	0	0	0	2	0	0	0
867	2-chloronaphthalene	Clc2ccc1c(cccc1)c2	61	6789	http://goo.gl/mouej	W.E. Acree Jr. Data Collection 2011	1.45	1	0	0.14	1.2078	5.834	polychlorinated naphthalene	20111213	11.85	34.96885312	-0.136640164	0.180518288	6.213977942	9.354762219	0	3.91	162.6158818	0	0	2.45	0	10	7	12	0	18	11	10	3.4028	11.57904784	47.313	0	2	2	1	1	0	0	0	2	0	0	0
1493	2-napthylamine	c12ccccc1ccc(N)c2	112.25	6790	http://goo.gl/mouej	W.E. Acree Jr. Data Collection 2011	1.67	1.3	0.18	0.51	1.1852	6.54	aromatic amine	20111213	11.85	14.0030791	-0.302460747	0.123880442	5.734979217	9.159492344	0	2.471	143.185529	0	0	2.45	0	11	7	12	0	20	11	10	1.9918	3.96726724	47.2086	0	2	2	1	1	0	0	0	2	0	0	0
1491	N,N-diethylaniline	N(c1ccccc1)(CC)CC	-38.2	6794	http://goo.gl/mouej	W.E. Acree Jr. Data Collection 2011	0.953	0.8	0	0.41	1.3798	5.287	aromatic amine	20111213	11.89	14.00307907	-0.275126755	0.087466912	5.668300635	9.219654636	0.4	3.077	149.2331735	0	3	2.45	2	7	7	11	0	26	6	6	2.6898	7.23502404	49.9826	0	1	1	1	1	0	0	0	1	0	0	0
1679	2-chloro-4-phenylphenol	Clc2cc(c1ccccc1)ccc2O	77	6807	http://goo.gl/mouej	W.E. Acree Jr. Data Collection 2011	1.65	1.31	0.32	0.39	1.5053	-123	phenol derivative	20111213	11.99621897	34.96885326	-0.383584122	0.121974083	5.27613882	9.947385184	0	4.178	204.6526401	0	1	2.56	0	13	9	15	0	23	12	12	3.7454	14.02802116	57.6931	0	2	2	2	2	0	0	0	2	0	0	0
4047	1,3-Diphenylbenzene	C1=CC=C(C=C1)C2=CC(=CC=C2)C3=CC=CC=C3	87	6809	http://dx.doi.org/10.1016/j.tca.2014.08.024	Mikhail A. Varfolomeeva. Ilnaz T. Rakipova. William E. Acree Jr.. Michela Brumfieldb. Michael H. Abrahamc.Examination of Hydrogen Bonding Interactions between Dissolved Solutes and Alkylbenzene Solvents Based on Abraham Model Correlations Derived From Measured Enthalpies of Solvation. Thermochimica Acta. 2014	1.95	1.39	0	0.35	1.932	9.718	organic	20140902	11.85	12.15023662	-0.187034208	0.115353387	6.686213867	10.18963345	0	5.902	230.3044167	1	2	3.44	0	18	11	20	0	32	18	18	4.8668	23.68574224	76.3304	0	3	3	3	3	0	0	0	3	0	0	0
1494	4-aminobiphenyl	c2c(c1ccc(N)cc1)cccc2	53.5	6835	http://goo.gl/mouej	W.E. Acree Jr. Data Collection 2011	1.565	1.48	0.26	0.48	1.424	7.698	aromatic amine	20111213	11.85	14.0030801	-0.30248446	0.092402857	5.604443302	9.535833005	0	3.145	169.2228823	0	1	2.67	0	13	9	14	0	24	12	12	2.6018	6.76936324	55.8946	0	2	2	2	2	0	0	0	2	0	0	0
2170	2,5-diphenyloxazole	n1cc(oc1c2ccccc2)c3ccccc3	73	6838	http://goo.gl/mouej	W.E. Acree Jr. Data Collection 2011	1.64	1.33	0	0.4	1.7108	-123	organic	20111213	11.85	15.99491891	-0.288573831	0.179937631	6.596548551	9.168356159	0	3.758	221.2544949	0	2	2.89	NA	17	11	19	0	28	17	17	3.4622	11.98682884	66.3945	0	3	3	3	3	0	0	1	2	0	0	0
1901	thianthrene	S1c3c(Sc2c1cccc2)cccc3	159.3	6842	http://goo.gl/mouej	W.E. Acree Jr. Data Collection 2011	2.24	1.39	0	0.36	1.5426	8.541	heterocyclic sulfur-containing	20111213	11.85	31.9730722	-0.164642344	0.144351991	7.728054688	12.19419636	0	4.39	216.3245268	0	0	2.56	0	6	8	16	0	22	12	12	4.2368	17.95047424	65.3682	0	3	3	1	1	0	0	0	3	0	0	0
1370	2-methoxynaphthalene	O(c2ccc1c(cccc1)c2)C	73.17	6852	http://goo.gl/mouej	W.E. Acree Jr. Data Collection 2011	1.39	1.13	0	0.35	1.285	-123	aromatic ether	20111213	11.99623308	15.99794382	-0.377456025	0.076224736	4.815617455	9.140575942	0.090909091	3.203	158.1969073	0	1	2.56	0	11	8	13	0	22	11	10	2.722	7.409284	48.9714	0	2	2	1	1	0	0	0	2	0	0	0
2171	2-acetylnaphthalene	O=C(c2ccc1c(cccc1)c2)C	54.5	6855	http://goo.gl/mouej	W.E. Acree Jr. Data Collection 2011	1.5	1.4	0	0.55	1.3829	-123	organic	20111213	11.89	15.99491765	-0.294042765	0.215495901	4.599738078	9.377574628	0.083333333	3.165	170.2076432	0	1	2.67	NA	12	8	14	0	23	11	10	2.4783	6.14197089	52.911	0	2	2	1	1	0	0	0	2	0	0	0
4049	Methyl benzoate	COC(=O)C1=CC=CC=C1	-12.75	6883	http://dx.doi.org/10.1016/j.tca.2014.08.024	Mikhail A. Varfolomeeva. Ilnaz T. Rakipova. William E. Acree Jr.. Michela Brumfieldb. Michael H. Abrahamc.Examination of Hydrogen Bonding Interactions between Dissolved Solutes and Alkylbenzene Solvents Based on Abraham Model Correlations Derived From Measured Enthalpies of Solvation. Thermochimica Acta. 2014	0.733	0.85	0	0.46	1.0726	4.704	organic	20140902	11.85	15.99591867	-0.315169914	0.292981286	4.356710941	8.233862407	0.125	1.958	136.1482231	0	2	2.12	NA	9	7	10	0	18	6	6	1.6854	2.84057316	37.5855	0	1	1	1	1	0	0	0	1	0	0	0
1415	ethyl benzoate	O=C(OCC)c1ccccc1	-34	6897	http://goo.gl/mouej	W.E. Acree Jr. Data Collection 2011	0.689	0.85	0	0.46	1.2135	5.075	aromatic ester	20111213	11.85	15.99591917	-0.312116073	0.293238108	4.513899329	8.389461307	0.222222222	2.381	150.1748405	0	3	2.23	NA	9	8	11	0	21	6	6	2.0342	4.13796964	42.3335	0	1	1	1	1	0	0	0	1	0	0	0
1410	benzoylacetone	O=C(c1ccccc1)CC(=O)C	57.5	6898	http://goo.gl/mouej	W.E. Acree Jr. Data Collection 2011	0.766	0.99	0.01	0.58	1.311	5.647	aromatic ketone	20111213	11.89	15.99591966	-0.299173162	0.197173614	4.235643291	8.802444061	0.2	1.945	162.1855764	0	3	2.34	NA	8	8	12	0	22	6	6	1.3409	1.79801281	46.356	0	1	1	1	1	0	0	0	1	0	0	0
2922	butylparaben	O=C(OCCCC)c1ccc(O)cc1	69.06	6916	http://precedings.nature.com/documents/4243/version/3	ONSChallenge Solubility Data	0.897	1.071	0.176	0.595	1.554	-123	organic solid	20120126	11.85	15.99692296	-0.360455691	0.293260294	4.646481817	8.566164169	0.363636364	2.902	194.2274802	0	5	2.34	NA	10	11	14	0	28	6	6	2.7467	7.54436089	53.1528	0	1	1	1	1	0	0	0	1	0	0	0
1848	benzotriazole	Cc1[nH]c2ccccc2n1	98.33	6950	http://goo.gl/mouej	W.E. Acree Jr. Data Collection 2011	1.473	1.46	0.67	0.48	0.8642	5.669	nitrogen-neterocyclic	20111213	11.98848879	14.014351	-0.298244808	0.143420291	5.790556788	8.51751684	0.125	1.553	132.1628196	0	0	2.12	2	9	6	11	0	18	10	9	1.6477	2.71491529	39.8835	0	2	2	1	1	0	0	1	1	0	0	0
749	1,2-dimethylbenzene	Cc1ccccc1C	-25.07	6967	http://goo.gl/mouej	W.E. Acree Jr. Data Collection 2011	0.663	0.56	0	0.16	0.9982	3.939	alkylbenzene	20111213	11.89	12.11011416	-0.153572681	0.066679311	6.076517438	8.135706971	0.25	2.896	106.1652947	0	0	2.34	NA	6	5	8	0	18	6	6	2.8024	7.85344576	36.1404	0	1	1	1	1	0	0	0	1	0	0	0
1626	2-bromophenol	Oc1ccccc1Br	5.3	6974	http://goo.gl/mouej	W.E. Acree Jr. Data Collection 2011	1.037	0.85	0.35	0.3	0.9501	4.802	phenol derivative	20111213	11.99885125	78.91851801	-0.358730749	0.134325743	5.372434161	9.596595626	0	2.414	173.007052	0	0	1.9	0	7	5	8	0	13	6	6	2.311	5.340721	35.3749	0	1	1	1	1	0	0	0	1	0	0	0
755	1,2,4-trimethylbenzene	c1c(ccc(c1C)C)C	-43.9	6977	http://goo.gl/mouej	W.E. Acree Jr. Data Collection 2011	0.677	0.56	0	0.19	1.1391	4.441	alkylbenzene	20111213	11.89	12.11013444	-0.155065686	0.065313142	5.997829407	8.444013695	0.333333333	3.333	120.1919121	0	0	2.45	NA	6	6	9	0	21	6	6	3.2886	10.81488996	41.1816	0	1	1	1	1	0	0	0	1	0	0	0
1641	2,4,5-trichlorophenol	Clc1cc(O)c(Cl)cc1Cl	67.7	7001	http://goo.gl/mouej	W.E. Acree Jr. Data Collection 2011	1.07	0.92	0.73	0.1	1.142	-123	phenol derivative	20111213	11.99856245	34.97105747	-0.357835172	0.143994199	5.449933017	9.729127403	0	3.482	197.4464553	0	0	1.68	0	7	6	10	0	13	6	6	3.5558	12.64371364	42.1665	0	1	1	1	1	0	0	0	1	0	0	0
1874	allyl methacrylate	O=C(OCC=C)C(=C)C	-65	7003	http://goo.gl/mouej	W.E. Acree Jr. Data Collection 2011	0.29	0.57	0	0.54	1.0833	3.741	methacrylate	20111213	11.89	15.99591816	-0.307951809	0.288610877	4.38336968	7.403015795	0.285714286	1.329	126.1533687	0	4	2.01	3	5	7	8	0	19	0	0	1.7819	3.17516761	35.5803	0	0	0	0	0	0	0	0	0	0	0	0
374	3-pentanone	O=C(CC)CC	-39.25	7016	http://goo.gl/mouej	W.E. Acree Jr. Data Collection 2011	0.154	0.66	0	0.51	0.829	2.811	ketone	20111213	11.89	15.99491589	-0.299207371	0.132157162	4.115246586	6.38851633	0.8	0.691	86.13249195	0	2	1.9	5	2	5	5	0	16	0	0	1.0898	1.18766404	25.4486	0	0	0	0	0	0	0	0	0	0	0	0
1879	1,3-dimethylurea	O=C(NC)NC	105	7021	http://goo.gl/mouej	W.E. Acree Jr. Data Collection 2011	0.44	0.95	0.45	0.84	0.7466	3.519	urea	20111213	11.99373187	15.99491641	-0.29046845	0.271490337	3.94774633	6.05351056	0.666666667	-0.65	88.10854506	0	2	1.46	0	4	5	5	0	14	0	0	-0.6303	0.39727809	22.936	0	0	0	0	0	0	0	0	0	0	0	0
77	methylcyclopentane	CC1CCCC1	-142.5	7024	http://goo.gl/mouej	W.E. Acree Jr. Data Collection 2011	0.225	0.1	0	0	0.8454	2.907	cycloalkane	20111213	11.9	12.1000824	-0.146886308	0.053303653	5.65899546	7.464026889	1	3.353	84.15970443	0	0	2.12	NA	0	4	6	0	18	0	0	2.5328	6.41507584	27.5536	0	1	0	1	0	0	0	1	0	0	0	0
640	cyclopentanol	C1CCC(C1)O	-18.54	7026	http://goo.gl/mouej	W.E. Acree Jr. Data Collection 2011	0.427	0.54	0.32	0.56	0.763	3.241	alkanols	20111213	11.99640057	15.99794223	-0.418077265	0.080255521	4.479452839	6.667060696	1	0.76	86.13249195	0	0	1.9	0	0	4	6	0	16	0	0	1.0441	1.09014481	24.6737	0	1	0	1	0	0	0	1	0	0	0	0
329	2-methyltetrahydrofuran	O1C(C)CCC1	-136	7028	http://goo.gl/mouej	W.E. Acree Jr. Data Collection 2011	0.241	0.48	0	0.53	0.7632	2.82	ether	20111213	11.99687761	15.99741729	-0.400029819	0.070027864	5.265493364	6.661509119	1	0.986	86.13249195	0	0	1.9	5	0	4	6	0	16	0	0	0.889	0.790321	24.9709	0	1	0	1	0	0	0	1	0	0	0	0
2106	gamma-butyrolactone	O=C1OCCC1	-43.3	7029	http://goo.gl/mouej	W.E. Acree Jr. Data Collection 2011	0.387	1.38	0	0.59	0.638	3.326	organic	20111213	11.9	15.99591665	-0.315623721	0.299453719	3.624997436	5.976121223	0.75	0.219	86.08939797	0	0	1.68	4	3	4	6	0	12	0	0	0.2765	0.07645225	20.3077	0	1	0	1	0	0	0	1	0	0	0	0
2876	4-chloro-3-nitrobenzoic acid	O=[N+]([O-])c1cc(ccc1Cl)C(=O)O	182.53	7044	http://precedings.nature.com/documents/4243/version/3	ONSChallenge Solubility Data	1.407	1.584	0.799	0.492	1.228	-123	organic solid	20120126	11.99631997	34.96885324	-0.346696909	0.309721464	3.941435251	9.008606446	0	2.151	201.5641748	0	2	1.57	NA	12	7	13	0	17	6	6	1.9932	3.97284624	44.9459	1	1	1	1	1	0	0	0	1	0	0	0
564	2-methylpentanoic acid	O=C(O)C(C)CCC	-85	7064	http://goo.gl/mouej	W.E. Acree Jr. Data Collection 2011	0.178	0.59	0.61	0.45	1.0284	3.658	alkanoic acid	20111213	11.89	15.99591765	-0.331345136	0.26172778	3.957525981	7.723879929	0.833333333	1.604	116.1585143	0	3	1.9	5	3	6	7	0	20	0	0	1.8119	3.28298161	31.0471	1	0	0	0	0	0	0	0	0	0	0	0
2241	isobutyl mathacrylate	O=C(OCC(C)C)C(=C)C	-34.959	7074	http://dx.doi.org/10.1021/ci049943w	Jes?s Jover; Ram?n Bosque; and Joaquim Sales. 2004. Determination of Abraham Solute Parameters from Molecular Structure. J. Chem. Inf. Comput. Sci. 44 (3)	0.143	0.46	0	0.51	0.9662	-123	organic	20040417	11.89	15.99591866	-0.311833853	0.288325347	4.440869905	7.460394068	0.625	1.792	142.1958676	0	4	2.12	3	5	7	9	0	24	0	0	2.3569	5.55497761	40.1616	0	0	0	0	0	0	0	0	0	0	0	0
760	tert-butylbenzene	c1ccccc1C(C)(C)C	-58.33	7088	http://goo.gl/mouej	W.E. Acree Jr. Data Collection 2011	0.619	0.49	0	0.18	1.28	4.413	alkylbenzene	20111213	11.89	12.11015511	-0.146476341	0.077884161	6.63629473	9.544958388	0.4	3.839	134.2185295	0	1	2.56	NA	6	6	10	0	24	6	6	3.2304	10.43548416	44.7239	0	1	1	1	1	0	0	0	1	0	0	0
825	trifluoromethylbenzene	c1ccc(cc1)C(F)(F)F	-28.37	7090	http://goo.gl/mouej	W.E. Acree Jr. Data Collection 2011	0.225	0.48	0	0.11	0.91	2.894	haloaromatic	20111213	11.99749682	19.00125172	-0.186178425	0.436741902	3.421504849	7.364383353	0.142857143	2.947	146.1100647	0	1	1.9	NA	6	6	10	0	15	6	6	2.7723	7.68564729	32.0317	0	1	1	1	1	0	0	0	1	0	0	0
1893	benzenesulfonamide	O=S(=O)(N)c1ccccc1	151.67	7092	http://goo.gl/mouej	W.E. Acree Jr. Data Collection 2011	1.13	1.55	0.55	0.8	1.097	5.977	sulfonamide	20111213	11.85	31.97207148	-0.224902309	0.238366284	6.70909375	10.57524186	0	0.481	157.1915987	0	1	1.68	0	10	6	10	0	17	6	6	0.5352	0.28643904	38.2159	0	1	1	1	1	0	0	0	1	0	0	0
1684	3-(trifluoromethyl)phenol	FC(F)(F)c1cc(O)ccc1	-1.9	7098	http://goo.gl/mouej	W.E. Acree Jr. Data Collection 2011	0.425	0.51	0.85	0.15	0.9691	-123	phenol derivative	20111213	11.85	19.00040724	-0.360416694	0.416756018	3.456	7.516429241	0.142857143	2.541	162.1094696	0	1	1.79	NA	7	6	11	0	16	6	6	2.5049	6.27452401	33.7258	0	1	1	1	1	0	0	0	1	0	0	0
2102	alpha-methylstyrene	CC(=C)c1ccccc1	-23.07	7129	http://goo.gl/mouej	W.E. Acree Jr. Data Collection 2011	0.851	0.64	0	0.19	1.096	4.292	organic	20111213	11.85	12.15009716	-0.189348988	0.112404742	6.119829819	8.955621608	0.111111111	3.351	118.1760306	0	1	2.45	NA	8	6	9	0	19	6	6	2.8281	7.99814961	40.0263	0	1	1	1	1	0	0	0	1	0	0	0
2865	3-hydroxybenzoic acid	O=C(O)c1cc(O)ccc1	202.33	7142	http://precedings.nature.com/documents/4243/version/3	ONSChallenge Solubility Data	1.18	1.83	1.127	0.502	0.99	-123	organic solid	20120126	11.85	15.99691994	-0.360431409	0.29073297	4.071743715	8.03947153	0	1.231	138.1210106	0	1	1.9	NA	10	6	10	0	16	6	6	1.167	1.361889	34.5105	1	1	1	1	1	0	0	0	1	0	0	0
1480	3-nitroaniline	O=[N+]([O-])c1cccc(N)c1	113.38	7145	http://goo.gl/mouej	W.E. Acree Jr. Data Collection 2011	1.2	1.71	0.4	0.35	0.9904	5.88	aromatic amine	20111213	11.85	15.99591968	-0.302413499	0.223058439	3.661706347	7.778886041	0	1.097	138.1242762	0	1	1.68	0	10	6	10	0	16	6	6	0.9778	0.95609284	38.0831	0	1	1	1	1	0	0	0	1	0	0	0
1579	3,5-dihydroxybenzoic acid	O=C(O)c1cc(O)cc(O)c1	199.171	7146	http://goo.gl/mouej	W.E. Acree Jr. Data Collection 2011	1.14	1.33	1.56	0.72	1.0491	6.065	aromatic carboxylic acid	20111213	11.85	15.99792171	-0.36128482	0.290827817	4.101148836	8.160638183	0	0.825	154.1204155	0	1	1.79	NA	11	6	11	0	17	6	6	0.8996	0.80928016	36.2046	1	1	1	1	1	0	0	0	1	0	0	0
1674	2,6-dibromo-4-nitrophenol	Brc1cc(cc(Br)c1O)[N+]([O-])=O	147.011	7151	http://goo.gl/mouej	W.E. Acree Jr. Data Collection 2011	1.56	1.76	0.71	0.15	1.2993	-123	phenol derivative	20111213	11.999	78.91933741	-0.357213664	0.194001657	3.979947086	10.67213434	0	3.104	296.9002116	0	1	1.46	0	10	7	12	0	15	6	6	2.9538	8.72493444	50.3224	0	1	1	1	1	0	0	0	1	0	0	0
1506	1,3-dinitrobenzene	c1cc(cc(c1)[N+](=O)[O-])[N+](=O)[O-]	89.25	7172	http://goo.gl/mouej	W.E. Acree Jr. Data Collection 2011	1.15	1.6	0	0.47	1.0648	5.903	aromatic nitro	20111213	11.999	16.0016763	-0.1783205	0.129935518	3.66790625	7.750643414	0	1.806	168.1072045	0	2	1.46	0	12	7	12	0	16	6	6	1.6188	2.62051344	40.7074	0	1	1	1	1	0	0	0	1	0	0	0
1424	methyl 4-methylbenzoate	O=C(OC)c1ccc(cc1)C	34.73	7175	http://goo.gl/mouej	W.E. Acree Jr. Data Collection 2011	0.73	0.88	0	0.47	1.214	-123	aromatic ester	20111213	11.89	15.99591916	-0.315172944	0.292980169	4.396007153	8.36869574	0.222222222	2.395	150.1748405	0	2	2.23	NA	9	8	11	0	21	6	6	2.1716	4.71584656	42.6267	0	1	1	1	1	0	0	0	1	0	0	0
1435	methyl 4-hydroxybenzoate	COC(=O)c1ccc(cc1)O	129.43	7176	http://goo.gl/mouej	W.E. Acree Jr. Data Collection 2011	0.9	1.37	0.69	0.45	1.1313	5.716	aromatic ester	20111213	11.99629188	15.99870337	-0.386797686	0.292982528	4.371411423	8.27031898	0.125	1.552	152.147628	0	2	2.01	NA	10	8	11	0	19	6	6	1.418	2.010724	39.2796	0	1	1	1	1	0	0	0	1	0	0	0
1663	4-hydroxyacetophenone	O=C(c1ccc(O)cc1)C	108.17	7189	http://goo.gl/mouej	W.E. Acree Jr. Data Collection 2011	1.01	1.5	0.79	0.52	1.0726	5.78	phenol derivative	20111213	11.89	15.99591866	-0.360715522	0.215461305	4.450539935	8.349443541	0.125	1.493	136.1482231	0	1	2.12	NA	9	7	10	0	18	6	6	1.3025	1.69650625	38.1549	0	1	1	1	1	0	0	0	1	0	0	0
1536	4-methylbenzoic acid	Cc1ccc(cc1)C(=O)O	180.2	7190	http://goo.gl/mouej	W.E. Acree Jr. Data Collection 2011	0.73	0.93	0.62	0.42	1.0726	4.89	aromatic carboxylic acid	20111213	11.9962919	15.99825971	-0.346693992	0.309626847	4.081635543	8.05432266	0.125	2.074	136.1482231	0	1	2.12	NA	9	7	10	0	18	6	6	1.9206	3.68870436	37.8576	1	1	1	1	1	0	0	0	1	0	0	0
2881	4-dimethylaminobenzaldehyde	CN(C1=CC=C(C=O)C=C1)C	74.5	7199	http://precedings.nature.com/documents/4243/version/3	ONSChallenge Solubility Data	1.243	1.736	0	0.861	1.255	-123	organic solid	20120126	11.99345119	15.99491741	-0.319847896	0.14976591	3.868449959	8.766695089	0.222222222	1.927	149.1900795	0	2	2.23	NA	9	8	11	0	22	6	6	1.7516	3.06810256	47.0776	0	1	1	1	1	0	0	0	1	0	0	0
2892	4-nitrobenzyl chloride	ClCc1ccc([N+]([O-])=O)cc1	71.75	7202	http://precedings.nature.com/documents/4243/version/3	ONSChallenge Solubility Data	1.066	1.015	0	0.382	1.154	-123	organic solid	20120126	11.85	34.96885314	-0.191581738	0.126625375	3.663440696	8.652238349	0.142857143	2.377	171.5812464	0	2	1.79	NA	9	8	11	0	17	6	6	2.3245	5.40330025	43.2496	0	1	1	1	1	0	0	0	1	0	0	0
1507	1,4-dinitrobenzene	O=[N+]([O-])c1ccc([N+]([O-])=O)cc1	173.67	7211	http://goo.gl/mouej	W.E. Acree Jr. Data Collection 2011	1.13	1.63	0	0.46	1.0648	5.796	aromatic nitro	20111213	11.85	15.99792473	-0.127714958	0.217802074	3.63025	7.644306922	0	1.806	168.1072045	0	2	1.46	0	12	8	12	0	16	6	6	1.6188	2.62051344	40.7074	0	1	1	1	1	0	0	0	1	0	0	0
4009	Benzonitrile	C1=CC=C(C=C1)C#N	-12.93	7224	http://dx.doi.org/10.1016/j.tca.2014.08.024	Mikhail A. Varfolomeeva. Ilnaz T. Rakipova. William E. Acree Jr.. Michela Brumfieldb. Michael H. Abrahamc.Examination of Hydrogen Bonding Interactions between Dissolved Solutes and Alkylbenzene Solvents Based on Abraham Model Correlations Derived From Measured Enthalpies of Solvation. Thermochimica Acta. 2014	0.742	1.11	0	0.33	0.871	4.039	organic	20140902	11.95303954	14.04995692	-0.423213235	0.319347792	4.087913741	7.68038143	0	1.745	103.1215583	0	0	2.12	NA	8	6	8	0	13	6	6	1.7089	2.92033921	31.7957	0	1	1	1	1	0	0	0	1	0	0	0
2099	cyclohexanone oxime	ON=C1CCCCC1	89.5	7236	http://goo.gl/mouej	W.E. Acree Jr. Data Collection 2011	0.58	0.9	0.33	0.61	0.9609	4.32	organic	20111213	11.9	15.99491664	-0.266743297	0.120795989	4.010934969	7.641665813	0.833333333	1.163	113.1578718	0	0	1.9	0	3	6	8	0	19	0	0	0.8723	0.76090729	32.0691	0	1	0	1	0	0	0	0	1	0	0	0
1359	anisole	COc1ccccc1	-37.12	7238	http://goo.gl/mouej	W.E. Acree Jr. Data Collection 2011	0.708	0.75	0	0.29	0.916	3.89	aromatic ether	20111213	11.85	15.99491639	-0.348675805	0.180988688	4.660590003	7.380905988	0.142857143	1.937	108.1380822	0	1	2.12	0	7	6	8	0	16	6	6	1.8136	3.28914496	32.5212	0	1	1	1	1	0	0	0	1	0	0	0
1722	phenyl methyl sulfide	S(c1ccccc1)C	-15	7239	http://goo.gl/mouej	W.E. Acree Jr. Data Collection 2011	1.063	0.68	0	0.32	1.0208	4.663	aromatic sulfide	20111213	11.99848353	31.97267713	-0.195581671	0.053061485	6.697772754	9.878628259	0.142857143	2.764	124.2047623	0	1	2.12	0	6	6	8	0	16	6	6	2.3718	5.62543524	38.9645	0	1	1	1	1	0	0	0	1	0	0	0
1729	2-ethylpyridine	n1ccccc1CC	-63.05	7242	http://goo.gl/mouej	W.E. Acree Jr. Data Collection 2011	0.613	0.71	0	0.59	0.9571	3.844	pyridine derivative	20111213	11.89	14.00307756	-0.26065012	0.076058457	5.356163054	7.79613102	0.285714286	1.338	107.1533213	0	1	2.12	7	6	6	8	0	17	6	6	1.6289	2.65331521	33.1195	0	1	1	1	1	0	0	0	1	0	0	0
2456	m-methylstyrene	C=Cc1cc(ccc1)C	-84.77	7248	http://dx.doi.org/10.1021/ci049943w	Jes?s Jover; Ram?n Bosque; and Joaquim Sales. 2004. Determination of Abraham Solute Parameters from Molecular Structure. J. Chem. Inf. Comput. Sci. 44 (3)	0.866	0.65	0	0.18	0.8811	-123	organic	20040417	11.89	12.11013444	-0.154908689	0.065449263	5.557681954	8.612756867	0.111111111	3.396	118.1760306	0	1	2.45	NA	8	6	9	0	19	6	6	2.8679	8.22485041	40.7855	0	1	1	1	1	0	0	0	1	0	0	0
1443	methyl phenylacetate	O=C(OC)Cc1ccccc1	-11.669	7278	http://goo.gl/mouej	W.E. Acree Jr. Data Collection 2011	0.703	1.13	0	0.38	1.2135	-123	aromatic ester	20111213	11.85	15.99591917	-0.318740698	0.265631942	4.196415125	8.504672089	0.222222222	1.77	150.1748405	0	3	2.23	NA	6	8	11	0	21	6	6	1.7202	2.95908804	42.1347	0	1	1	1	1	0	0	0	1	0	0	0
1883	1-phenyl-3,3-dimethylurea	O=C(Nc1ccccc1)N(C)C	133.83	7279	http://goo.gl/mouej	W.E. Acree Jr. Data Collection 2011	1.05	1.59	0.41	0.9	1.3544	6.812	urea	20111213	11.99345112	15.99491792	-0.28064466	0.278564524	4.736791401	8.629507829	0.222222222	1.058	164.2047235	0	3	2.12	0	10	8	12	0	24	6	6	1.1522	1.32756484	47.6103	0	1	1	1	1	0	0	0	1	0	0	0
409	diphenyl carbonate	c1ccc(cc1)OC(=O)Oc2ccccc2	80.33	7315	http://goo.gl/mouej	W.E. Acree Jr. Data Collection 2011	1.28	1.53	0	0.59	1.5982	7.843	carbonate	20111213	11.85	15.99692447	-0.255352207	0.416002148	4.27758811	7.961151023	0	3.544	214.217189	0	4	2.56	0	16	11	17	0	26	12	12	3.8175	14.57330625	58.5916	0	2	2	2	2	0	0	0	2	0	0	0
2185	2-phenylethylbromide	BrCCc1ccccc1	-60.85	7383	http://goo.gl/mouej	W.E. Acree Jr. Data Collection 2011	0.974	0.94	0	0.3	1.173	-123	organic	20111213	11.85	78.91833722	-0.202702402	0.097667974	6.56221878	8.924565014	0.25	3.181	185.0608819	0	2	2.23	NA	6	7	9	0	18	6	6	2.8958	8.38565764	43.663	0	1	1	1	1	0	0	0	1	0	0	0
739	phenyl isocyanate	O=C=N/c1ccccc1	-33	7389	http://goo.gl/mouej	W.E. Acree Jr. Data Collection 2011	0.787	0.95	0	0.3	0.9298	4.26	isocyanate	20111213	11.85	15.9949169	-0.260468794	0.337369227	3.272794189	7.781109085	0	3.286	119.1209632	0	1	2.01	0	9	7	9	0	14	6	6	1.6903	2.85711409	33.1158	0	1	1	1	1	0	0	0	1	0	0	0
1360	ethyl phenyl ether	O(c1ccccc1)CC	-29.83	7391	http://goo.gl/mouej	W.E. Acree Jr. Data Collection 2011	0.681	0.7	0	0.32	1.0569	4.242	aromatic ether	20111213	11.89	15.99491664	-0.345726209	0.124255373	4.882114107	7.657007406	0.25	2.36	122.1646996	0	2	2.23	2	7	7	9	0	19	6	6	2.1624	4.67597376	37.2692	0	1	1	1	1	0	0	0	1	0	0	0
2160	phenylacetamide	O=C(N)Cc1ccccc1	157	7397	http://goo.gl/mouej	W.E. Acree Jr. Data Collection 2011	0.95	1.27	0.44	0.89	1.114	-123	organic	20111213	11.85	15.99491715	-0.281053191	0.201437558	4.191793025	8.502378892	0.125	0.721	135.1634621	0	2	2.12	NA	6	7	10	0	19	6	6	0.867	0.751689	39.1878	0	1	1	1	1	0	0	0	1	0	0	0
757	butylbenzene	c1ccccc1CCCC	-87.96	7419	http://goo.gl/mouej	W.E. Acree Jr. Data Collection 2011	0.6	0.51	0	0.15	1.28	4.73	alkylbenzene	20111213	11.89	12.11015511	-0.170546908	0.049833586	5.198159737	8.601194033	0.4	4.061	134.2185295	0	3	2.56	NA	6	8	10	0	24	6	6	3.6848	13.57775104	44.9022	0	1	1	1	1	0	0	0	1	0	0	0
2188	3-phenyl-1-propylchloride	ClCCCc1ccccc1	150.931	7420	http://goo.gl/mouej	W.E. Acree Jr. Data Collection 2011	0.794	0.9	0	0.24	1.262	-123	organic	20111213	11.85	34.96885307	-0.203329122	0.097018523	5.325143839	8.70664253	0.333333333	3.201	154.6369089	0	3	2.34	NA	6	8	10	0	21	6	6	3.2075	10.28805625	45.2805	0	1	1	1	1	0	0	0	1	0	0	0
621	2-ethyl-1-hexanol	OCC(CC)CCCC	-73	7434	http://goo.gl/mouej	W.E. Acree Jr. Data Collection 2011	0.209	0.39	0.37	0.48	1.2945	4.433	alkanols	20111213	11.89	15.99491664	-0.395446149	0.050143136	4.385261341	8.348817907	1	2.855	130.2282257	0	5	2.23	7	0	7	8	0	27	0	0	2.6586	7.06815396	40.4093	0	0	0	0	0	0	0	0	0	0	0	0
1686	4-nitrosophenol	O=Nc1ccc(O)cc1	115.181	7443	http://goo.gl/mouej	W.E. Acree Jr. Data Collection 2011	0.9	0.73	0.55	0.58	0.8906	4.256	phenol derivative	20111213	11.85	15.99591867	-0.360419687	0.203800141	3.336293876	7.284443664	0	1.156	123.1096322	0	1	1.79	0	9	7	9	0	14	6	6	1.809	3.272481	33.3255	0	1	1	1	1	0	0	0	1	0	0	0
762	1,4-diethylbenzene	c1cc(ccc1CC)CC	-42.94	7448	http://goo.gl/mouej	W.E. Acree Jr. Data Collection 2011	0.645	0.5	0	0.18	1.28	4.732	alkylbenzene	20111213	11.89	12.11015511	-0.156964492	0.065318248	5.499062742	8.366422458	0.4	3.824	134.2185295	0	2	2.56	NA	6	8	10	0	24	6	6	3.7148	13.79973904	45.3424	0	1	1	1	1	0	0	0	1	0	0	0
598	2-methyl-1-pentanol	OCC(C)CCC	-70.799	7459	http://goo.gl/mouej	W.E. Acree Jr. Data Collection 2011	0.211	0.39	0.31	0.56	1.0127	3.471	alkanols	20111213	11.89	15.99491614	-0.39545032	0.050197151	4.188778051	7.562880238	1	1.717	102.1749909	0	3	2.01	5	0	6	6	0	21	0	0	1.7462	3.04921444	31.2073	0	0	0	0	0	0	0	0	0	0	0	0
434	ethyl propanoate	O=C(OCC)CC	-73.3	7463	http://goo.gl/mouej	W.E. Acree Jr. Data Collection 2011	0.087	0.58	0	0.45	0.8875	2.807	ester	20111213	11.89	15.99591715	-0.315932493	0.261193084	3.878933304	6.006100851	0.8	0.917	102.1318969	0	3	1.79	3	3	6	6	0	17	0	0	1.0368	1.07495424	26.7877	0	0	0	0	0	0	0	0	0	0	0	0
2254	sec-butyl acetate	O=C(OC(C)CC)C	-98.97	7472	http://dx.doi.org/10.1021/ci049943w	Jes?s Jover; Ram?n Bosque; and Joaquim Sales. 2004. Determination of Abraham Solute Parameters from Molecular Structure. J. Chem. Inf. Comput. Sci. 44 (3)	0.044	0.57	0	0.47	0.7704	-123	organic	20040417	11.89	15.99591765	-0.312821028	0.301814154	3.800340138	7.249879972	0.833333333	1.482	116.1585143	0	3	1.9	4	3	6	7	0	20	0	0	1.2711	1.61569521	31.1032	0	0	0	0	0	0	0	0	0	0	0	0
441	ethyl butanoate	CCCC(=O)OCC	-94.25	7475	http://goo.gl/mouej	W.E. Acree Jr. Data Collection 2011	0.068	0.58	0	0.45	1.0284	3.271	ester	20111213	11.89	15.99591765	-0.315928884	0.261460029	4.036120259	6.623571333	0.833333333	1.486	116.1585143	0	4	1.9	4	3	7	7	0	20	0	0	1.493	2.229049	31.3887	0	0	0	0	0	0	0	0	0	0	0	0
442	propyl butanoate	O=C(OCCC)CCC	-95.2	7482	http://goo.gl/mouej	W.E. Acree Jr. Data Collection 2011	0.05	0.56	0	0.45	1.1693	3.783	ester	20111213	11.89	15.99591816	-0.315658505	0.26146937	4.114713782	6.702168907	0.857142857	1.844	130.1851317	0	5	2.01	4	3	8	8	0	23	0	0	2.0167	4.06707889	35.9129	0	0	0	0	0	0	0	0	0	0	0	0
3448	citronellal	O=CCC(CC/C=C(/C)C)C	-26.931	7506	http://dx.doi.org/10.1016/j.chroma.2012.02.043	T. Karunasekara. C.F. Poole. Determination of Descriptors for Fragrance Compounds by Gas Chromatography and Liquid-Liquid Partitioning Journal of Chromatography A (2012)	0.287	0.68	0	0.758	1.4903	5.071	fragrance	20120217	11.89	15.99491714	-0.302865186	0.120032131	3.637145215	8.394291687	0.7	3.591	154.2496975	0	5	2.45	8	2	9	10	0	29	0	0	3.019	9.114361	49.2974	0	0	0	0	0	0	0	0	0	0	0	0
451	ethyl heptanoate	O=C(OCC)CCCCCC	-66.03	7509	http://goo.gl/mouej	W.E. Acree Jr. Data Collection 2011	0.027	0.58	0	0.45	1.4511	4.733	ester	20111213	11.89	15.99591916	-0.315938611	0.261476734	4.173658001	7.290002937	0.888888889	3.193	158.2383665	0	7	2.23	7	3	10	10	0	29	0	0	2.8616	8.18875456	45.1917	0	0	0	0	0	0	0	0	0	0	0	0
453	ethyl octanoate	O=C(OCC)CCCCCCC	-45.7	7511	http://goo.gl/mouej	W.E. Acree Jr. Data Collection 2011	0.024	0.58	0	0.45	1.592	5.215	ester	20111213	11.89	15.99591966	-0.315942074	0.261480146	4.183481902	7.387468495	0.9	3.762	172.2649839	0	8	2.34	8	3	11	11	0	32	0	0	3.3178	11.00779684	49.7927	0	0	0	0	0	0	0	0	0	0	0	0
2462	3-heptanone	O=C(CC)CCCC	-38.5	7514	http://dx.doi.org/10.1021/ci049943w	Jes?s Jover; Ram?n Bosque; and Joaquim Sales. 2004. Determination of Abraham Solute Parameters from Molecular Structure. J. Chem. Inf. Comput. Sci. 44 (3)	0.106	0.66	0	0.51	0.8096	-123	organic	20040417	11.89	15.99491639	-0.299203865	0.132423336	4.351026739	7.174261588	0.857142857	1.829	114.1857268	0	4	2.12	7	2	7	7	0	22	0	0	2.0022	4.00880484	34.6506	0	0	0	0	0	0	0	0	0	0	0	0
435	propyl propanoate	O=C(OCCC)CC	-75.95	7515	http://goo.gl/mouej	W.E. Acree Jr. Data Collection 2011	0.07	0.56	0	0.45	1.0284	3.338	ester	20111213	11.89	15.99591765	-0.315662777	0.261205411	3.957526932	6.149609059	0.833333333	1.275	116.1585143	0	4	1.9	3	3	7	7	0	20	0	0	1.5605	2.43516025	31.3119	0	0	0	0	0	0	0	0	0	0	0	0
4051	p-Xylene	CC1=CC=C(C=C1)C	12.75	7521	http://dx.doi.org/10.1016/j.tca.2014.08.024	Mikhail A. Varfolomeeva. Ilnaz T. Rakipova. William E. Acree Jr.. Michela Brumfieldb. Michael H. Abrahamc.Examination of Hydrogen Bonding Interactions between Dissolved Solutes and Alkylbenzene Solvents Based on Abraham Model Correlations Derived From Measured Enthalpies of Solvation. Thermochimica Acta. 2014	0.613	0.52	0	0.16	0.9982	3.839	organic	20140902	11.89	12.11011416	-0.155199534	0.065166982	5.839993535	7.664895632	0.25	2.896	106.1652947	0	0	2.34	NA	6	6	8	0	18	6	6	2.8024	7.85344576	36.1404	0	1	1	1	1	0	0	0	1	0	0	0
1823	2,5-dimethylpiperazine	N1CC(NCC1C)C	116.17	7528	http://goo.gl/mouej	W.E. Acree Jr. Data Collection 2011	0.53	0.84	0.3	1.14	1.045	4.288	piperazine	20111213	11.89	14.00408012	-0.31184457	0.099341164	5.786934227	7.723640929	1	0.148	114.1889923	0	0	1.9	3	0	6	8	2	22	0	0	-0.0394	0.00155236	34.2852	0	1	0	1	0	0	0	0	1	0	0	0
1821	N,N'-dimethylpiperazine	N1(C)CCN(C)CC1	-1	7530	http://goo.gl/mouej	W.E. Acree Jr. Data Collection 2011	0.354	0.69	0	1.16	1.045	3.845	piperazine	20111213	11.99454361	14.00826947	-0.332056622	0.040775828	5.72953125	7.594316063	1	-0.294	114.1889923	0	0	1.9	2	0	6	8	2	22	0	0	0.2774	0.07695076	36.0382	0	1	0	1	0	0	0	0	1	0	0	0
2467	5-methyl-3-heptanone	O=C(CC)CC(C)CC	-49.939	7534	http://dx.doi.org/10.1021/ci049943w	Jes?s Jover; Ram?n Bosque; and Joaquim Sales. 2004. Determination of Abraham Solute Parameters from Molecular Structure. J. Chem. Inf. Comput. Sci. 44 (3)	0.11	0.63	0	0.51	0.9075	-123	organic	20040417	11.89	15.99491664	-0.299196907	0.132692365	4.508213926	8.194069031	0.875	2.337	128.2123442	0	4	2.23	7	2	7	8	0	25	0	0	2.254	5.080516	39.1992	0	0	0	0	0	0	0	0	0	0	0	0
448	methyl hexanoate	O=C(OC)CCCCC	-71	7536	http://goo.gl/mouej	W.E. Acree Jr. Data Collection 2011	0.08	0.6	0	0.45	1.1693	3.874	ester	20111213	11.89	15.99591816	-0.318989242	0.261216361	3.996822186	7.054206395	0.857142857	2.201	130.1851317	0	5	2.01	6	3	8	8	0	23	0	0	2.0566	4.22960356	35.8427	0	0	0	0	0	0	0	0	0	0	0	0
224	1-bromopropane	BrCCC	-110	7552	http://goo.gl/mouej	W.E. Acree Jr. Data Collection 2011	0.366	0.4	0	0.12	0.7063	2.62	bromoalkane	20111213	11.89	78.91833714	-0.162917323	0.058427411	5.267950682	7.611252275	1	2.094	122.9913209	0	1	1.68	3	0	4	3	0	11	0	0	1.8636	3.47300496	23.568	0	0	0	0	0	0	0	0	0	0	0	0
242	allyl bromide	C=CCBr	-119.1	7553	http://goo.gl/mouej	W.E. Acree Jr. Data Collection 2011	0.497	0.55	0	0.11	0.6633	2.51	bromoalkane	20111213	11.99887922	78.91851795	-0.189300758	0.10078917	5.307997824	7.787491505	0.333333333	1.728	120.9754394	0	1	1.68	3	2	4	3	0	9	0	0	1.6079	2.58534241	23.4585	0	0	0	0	0	0	0	0	0	0	0	0
146	1-butyne	C#CCC	-125.7	7558	http://goo.gl/mouej	W.E. Acree Jr. Data Collection 2011	0.178	0.25	0.12	0.1	0.5862	1.52	alkyne	20111213	11.89	12.11003668	-0.138262146	0.089855066	4.081621805	5.5123542	0.5	1.481	54.09058811	0	0	1.9	4	2	4	3	0	10	0	0	2.3811	5.66963721	18.6678	0	0	0	0	0	0	0	0	0	0	0	0
721	propanethiol	SCCC	-113.1	7560	http://goo.gl/mouej	W.E. Acree Jr. Data Collection 2011	0.385	0.42	0	0.21	0.6948	2.598	alkanethiol	20111213	11.89	31.97207115	-0.178843381	0.054507215	5.241162961	7.504752463	1	1.663	76.16181871	0	1	1.68	3	0	4	3	0	12	0	0	1.4858	2.20760164	23.6605	0	0	0	0	0	0	0	0	0	0	0	0
476	propionitrile	CCC#N	-92.56	7566	http://goo.gl/mouej	W.E. Acree Jr. Data Collection 2011	0.162	0.9	0.02	0.36	0.5451	2.082	nitrile	20111213	11.95309148	14.04995439	-0.436813316	0.28908276	3.426573586	5.306504204	0.666666667	0.284	55.07861467	0	0	1.68	3	1	4	3	0	9	0	0	0.7115	0.50623225	16.2499	0	0	0	0	0	0	0	0	0	0	0	0
2528	chloroacetonitrile	ClCC#N	-51.629	7568	http://dx.doi.org/10.1021/ci049943w	Jes?s Jover; Ram?n Bosque; and Joaquim Sales. 2004. Determination of Abraham Solute Parameters from Molecular Structure. J. Chem. Inf. Comput. Sci. 44 (3)	0.372	0.89	0.38	0.26	0.4053	-123	organic	20040417	11.95310583	34.96885282	-0.429943488	0.307193053	3.610654175	6.005002524	0.5	0.268	75.49699409	0	0	1.46	2	1	4	3	0	6	0	0	0.7906	0.62504836	16.5264	0	0	0	0	0	0	0	0	0	0	0	0
3439	hydroxycitronellal	O=CCC(CCCC(O)(C)C)C	20.581	7600	http://dx.doi.org/10.1016/j.chroma.2012.02.043	T. Karunasekara. C.F. Poole. Determination of Descriptors for Fragrance Compounds by Gas Chromatography and Liquid-Liquid Partitioning Journal of Chromatography A (2012)	0.262	1.006	0.379	1.1	1.592	6.039	fragrance	20120217	11.89	15.99591966	-0.39018767	0.120049946	3.635359484	8.38003148	0.9	2.483	172.2649839	0	6	2.34	8	2	9	11	0	32	0	0	1.9178	3.67795684	50.2819	0	0	0	0	0	0	0	0	0	0	0	0
373	2-pentanone	O=C(C)CCC	-77.72	7607	http://goo.gl/mouej	W.E. Acree Jr. Data Collection 2011	0.143	0.68	0	0.51	0.829	2.755	ketone	20111213	11.89	15.99491589	-0.299493669	0.129608514	3.958059476	6.545506862	0.8	1.007	86.13249195	0	2	1.9	5	2	5	5	0	16	0	0	0.8791	0.77281681	25.4227	0	0	0	0	0	0	0	0	0	0	0	0
378	4-methylpentan-2-one	O=C(C)CC(C)C	-83	7621	http://goo.gl/mouej	W.E. Acree Jr. Data Collection 2011	0.111	0.65	0	0.51	0.9697	3.089	ketone	20111213	11.89	15.99491614	-0.299486852	0.129879029	4.115246814	7.414944872	0.833333333	1.515	100.1591094	0	2	2.01	5	2	5	6	0	19	0	0	1.1309	1.27893481	29.9713	0	0	0	0	0	0	0	0	0	0	0	0
604	4-methyl-2-pentanol	OC(C)CC(C)C	-90	7622	http://goo.gl/mouej	W.E. Acree Jr. Data Collection 2011	0.167	0.33	0.33	0.55	1.0127	3.263	alkanols	20111213	11.89	15.99491614	-0.392757916	0.057259873	4.581745776	7.452001372	1	1.819	102.1749909	0	2	2.01	5	0	5	6	0	21	0	0	1.6	2.56	31.1013	0	0	0	0	0	0	0	0	0	0	0	0
510	diisopropylamine	N(C(C)C)C(C)C	-61	7624	http://goo.gl/mouej	W.E. Acree Jr. Data Collection 2011	0.053	0.21	0.07	0.74	1.0538	2.893	alkylamine	20111213	11.89	14.00307706	-0.311581547	0.089254586	5.665017868	7.481361321	1	1.59	101.1902299	0	2	2.01	3	0	5	6	1	22	0	0	1.2368	1.52967424	33.0258	0	0	0	0	0	0	0	0	0	0	0	0
307	diisopropyl ether	O(C(C)C)C(C)C	-86.4	7626	http://goo.gl/mouej	W.E. Acree Jr. Data Collection 2011	-0.063	0.17	0	0.57	1.0127	2.501	ether	20111213	11.89	15.99491614	-0.375319647	0.1261689	5.353938456	6.863208452	1	1.786	102.1749909	0	2	2.01	3	0	5	6	0	21	0	0	1.5031	2.25930961	31.3449	0	0	0	0	0	0	0	0	0	0	0	0
422	isopropyl acetate	O=C(OC(C)C)C	-73.2	7627	http://goo.gl/mouej	W.E. Acree Jr. Data Collection 2011	0.055	0.57	0	0.47	0.8875	2.546	ester	20111213	11.89	15.99591715	-0.313091186	0.301801421	3.72174662	6.621130125	0.8	1.124	102.1318969	0	2	1.79	3	3	5	6	0	17	0	0	0.7474	0.55860676	26.579	0	0	0	0	0	0	0	0	0	0	0	0
2107	acetic anhydride	CC(=O)OC(=O)C	-73	7630	http://goo.gl/mouej	W.E. Acree Jr. Data Collection 2011	0.174	0.8	0.08	0.73	0.7623	2.735	organic	20111213	11.89	15.99691767	-0.266638495	0.308016521	3.6038125	5.532518774	0.5	0.691	102.0888029	0	2	1.57	2	5	5	6	0	13	0	0	-0.1948	0.03794704	22.082	0	0	0	0	0	0	0	0	0	0	0	0
460	ethyl 3-methylbutanoate	O=C(OCC)CC(C)C	-99.1	7657	http://goo.gl/mouej	W.E. Acree Jr. Data Collection 2011	0.025	0.55	0	0.47	1.1693	3.579	ester	20111213	11.89	15.99591816	-0.315924404	0.261724132	4.193307192	7.453904712	0.857142857	1.994	130.1851317	0	4	2.01	4	3	7	8	0	23	0	0	1.7448	3.04432704	35.9373	0	0	0	0	0	0	0	0	0	0	0	0
833	1,3,5-trichlorobenzene	Clc1cc(Cl)cc(Cl)c1	64.18	7662	http://goo.gl/mouej	W.E. Acree Jr. Data Collection 2011	0.98	0.73	0	0	1.0836	5.045	haloaromatic	20111213	11.85	34.97085347	-0.131268781	0.188584443	6.3741875	9.206966537	0	3.888	181.4470504	0	0	1.79	0	6	5	9	0	12	6	6	3.8232	14.61685824	40.4724	0	1	1	1	1	0	0	0	1	0	0	0
388	2,6-dimethylheptan-4-one	O=C(CC(C)C)CC(C)C	-41.75	7670	http://goo.gl/mouej	W.E. Acree Jr. Data Collection 2011	0.051	0.6	0	0.51	1.3924	4.244	ketone	20111213	11.89	15.99491689	-0.299179482	0.133214696	4.743994618	7.804072997	0.888888889	2.845	142.2389616	0	4	2.34	7	2	7	9	0	28	0	0	2.5058	6.27903364	43.7478	0	0	0	0	0	0	0	0	0	0	0	0
84	methylcyclohexane	CC1CCCCC1	-126.65	7674	http://goo.gl/mouej	W.E. Acree Jr. Data Collection 2011	0.244	0.06	0	0	0.9863	3.319	cycloalkane	20111213	11.9	12.10010405	-0.146886345	0.053323926	5.840369999	7.826778	1	3.922	98.18632183	0	0	2.23	NA	0	5	7	0	21	0	0	2.989	8.934121	32.1546	0	1	0	1	0	0	0	0	1	0	0	0
827	chlorobenzene	c1ccc(cc1)Cl	-45.33	7676	http://goo.gl/mouej	W.E. Acree Jr. Data Collection 2011	0.718	0.65	0	0.07	0.8388	3.657	haloaromatic	20111213	11.99856245	34.96937969	-0.178589064	0.120826541	5.88096345	8.204598467	0	2.644	112.5570567	0	0	2.01	0	6	5	7	0	12	6	6	2.4944	6.22203136	30.8628	0	1	1	1	1	0	0	0	1	0	0	0
517	cyclohexylamine	NC1CCCCC1	-17.68	7677	http://goo.gl/mouej	W.E. Acree Jr. Data Collection 2011	0.326	0.56	0.19	0.58	0.9452	3.796	alkylamine	20111213	11.9	14.00307706	-0.327500571	0.085506198	5.479371059	7.661526913	1	1.262	99.17434839	0	0	2.01	0	0	5	7	1	20	0	0	1.2107	1.46579449	30.9322	0	1	0	1	0	0	0	0	1	0	0	0
641	cyclohexanol	C1CCC(CC1)O	23.47	7678	http://goo.gl/mouej	W.E. Acree Jr. Data Collection 2011	0.46	0.54	0.32	0.57	0.904	3.758	alkanols	20111213	11.99635526	15.9979425	-0.418078765	0.08026707	4.661252165	7.029388671	1	1.329	100.1591094	0	0	2.01	0	0	5	7	0	19	0	0	1.5003	2.25090009	29.2747	0	1	0	1	0	0	0	0	1	0	0	0
394	cyclohexanone	C1CCC(=O)CC1	-29.37	7679	http://goo.gl/mouej	W.E. Acree Jr. Data Collection 2011	0.403	0.86	0	0.56	0.861	3.792	ketone	20111213	11.9	15.99491614	-0.2991889	0.132689471	4.199872579	6.718013688	0.833333333	0.92	98.14322785	0	0	2.01	0	1	5	7	0	17	0	0	1.1744	1.37921536	28.2474	0	1	0	1	0	0	0	0	1	0	0	0
1723	thiophenol	c1ccc(cc1)S	-23.3	7681	http://goo.gl/mouej	W.E. Acree Jr. Data Collection 2011	1	0.8	0.12	0.17	0.8799	4.11	aromatic thiol	20111213	11.99849575	31.97267708	-0.201334856	0.063536276	6.619178277	9.255570961	0	2.4	110.1781449	0	0	2.01	0	6	5	7	0	13	6	6	2.1899	4.79566201	34.1659	0	1	1	1	1	0	0	0	1	0	0	0
1841	N-methylmorpholine	CN1CCOCC1	-65	7684	http://goo.gl/mouej	W.E. Acree Jr. Data Collection 2011	0.333	0.74	0	0.9	0.863	3.27	nitrogen-neterocyclic	20111213	11.99459144	15.9949164	-0.378055414	0.061260682	5.495043866	7.268950898	1	-0.337	101.1471359	0	0	1.79	2	0	5	7	1	18	0	0	0.0078	6.08E-05	29.0626	0	1	0	1	0	0	0	0	1	0	0	0
1748	2-bromopyridine	Brc1ncccc1	-2.279	7685	http://goo.gl/mouej	W.E. Acree Jr. Data Collection 2011	0.921	1.21	0	0.36	0.8503	4.386	pyridine derivative	20111213	11.85	78.91833719	-0.241780063	0.229524904	6.465738654	9.03888344	0	1.657	157.9956737	0	0	1.79	5	6	5	7	0	11	6	6	1.662	2.762244	32.3661	0	1	1	1	1	0	0	0	1	0	0	0
1826	2-methylpiperidine	N1C(C)CCCC1	-4	7686	http://goo.gl/mouej	W.E. Acree Jr. Data Collection 2011	0.369	0.37	0.06	0.74	0.9452	3.23	piperidine	20111213	11.9945437	14.00805669	-0.343000532	0.025794774	5.756619844	7.643757178	1	1.148	99.17434839	0	0	2.01	6	0	5	7	1	20	0	0	1.0789	1.16402521	31.2528	0	1	0	1	0	0	0	0	1	0	0	0
1745	2-chloropyridine	Clc1ncccc1	-46.25	7689	http://goo.gl/mouej	W.E. Acree Jr. Data Collection 2011	0.738	1.04	0	0.37	0.7977	3.875	pyridine derivative	20111213	11.85	34.96885295	-0.237558215	0.245833811	5.719431178	7.892726146	0	1.481	113.5450833	0	0	1.79	5	6	5	7	0	11	6	6	1.553	2.411809	29.7672	0	1	1	1	1	0	0	0	1	0	0	0
444	butyl butanoate	O=C(OCCCC)CCC	-91.79	7694	http://goo.gl/mouej	W.E. Acree Jr. Data Collection 2011	0.044	0.56	0	0.45	1.3102	4.275	ester	20111213	11.89	15.99591866	-0.315652179	0.261472884	4.154010431	6.741478624	0.875	2.413	144.2117491	0	6	2.12	4	3	9	9	0	26	0	0	2.4729	6.11523441	40.5139	0	0	0	0	0	0	0	0	0	0	0	0
522	3-dimethylamino-1-propylamine	NCCCN(C)C	-65	7703	http://goo.gl/mouej	W.E. Acree Jr. Data Collection 2011	0.3	0.53	0.16	1.3	1.0127	3.587	alkylamine	20111213	11.99359816	14.00927838	-0.345322542	0.023295535	4.745057955	7.118399811	1	-0.355	102.1782565	0	3	1.79	3	0	6	6	2	21	0	0	-0.4465	0.19936225	32.8033	0	0	0	0	0	0	0	0	0	0	0	0
652	2-isopropoxyethanol	OCCOC(C)C	-60	7705	http://goo.gl/mouej	W.E. Acree Jr. Data Collection 2011	0.212	0.5	0.3	0.83	0.9305	3.214	alkanols	20111213	11.89	15.99591715	-0.39344136	0.126026615	3.756246727	6.608250705	1	0.194	104.1477784	0	3	1.79	3	0	6	6	0	19	0	0	0.2374	0.05635876	28.471	0	0	0	0	0	0	0	0	0	0	0	0
421	propyl acetate	O=C(OCCC)C	-93.6	7706	http://goo.gl/mouej	W.E. Acree Jr. Data Collection 2011	0.092	0.6	0	0.45	0.8875	2.819	ester	20111213	11.89	15.99591715	-0.315866438	0.301587185	3.643152771	5.992391274	0.8	1.022	102.1318969	0	3	1.79	3	3	6	6	0	17	0	0	0.8936	0.79852096	26.685	0	0	0	0	0	0	0	0	0	0	0	0
240	1,3-dibromopropane	BrCCCBr	-34.05	7710	http://goo.gl/mouej	W.E. Acree Jr. Data Collection 2011	0.723	0.8	0	0.27	0.8813	3.872	bromoalkane	20111213	11.99887922	78.91943329	-0.195917196	0.086442863	6.47030665	8.395987271	1	2.774	201.8869082	0	2	1.57	3	0	5	4	0	11	0	0	1.8632	3.47151424	31.488	0	0	0	0	0	0	0	0	0	0	0	0
226	1-bromobutane	BrCCCC	-112.13	7711	http://goo.gl/mouej	W.E. Acree Jr. Data Collection 2011	0.36	0.4	0	0.12	0.8472	3.105	bromoalkane	20111213	11.89	78.91833716	-0.170160083	0.050239801	5.192727213	7.92562838	1	2.663	137.0179383	0	2	1.79	4	0	5	4	0	14	0	0	2.3198	5.38147204	28.169	0	0	0	0	0	0	0	0	0	0	0	0
103	1-pentene	CCCC=C	-164.33	7713	http://goo.gl/mouej	W.E. Acree Jr. Data Collection 2011	0.093	0.08	0	0.07	0.7701	2.047	alkene	20111213	11.79	12.21002884	-0.306952295	0.113242718	4.962581409	6.553256873	0.6	2.819	70.13308702	0	2	2.01	5	2	5	4	0	15	0	0	2.2619	5.11619161	24.8513	0	0	0	0	0	0	0	0	0	0	0	0
4055	1-Chlorobutane	CCCCCl	-123.03	7714	http://dx.doi.org/10.1016/j.tca.2014.08.024	Mikhail A. Varfolomeeva. Ilnaz T. Rakipova. William E. Acree Jr.. Michela Brumfieldb. Michael H. Abrahamc.Examination of Hydrogen Bonding Interactions between Dissolved Solutes and Alkylbenzene Solvents Based on Abraham Model Correlations Derived From Measured Enthalpies of Solvation. Thermochimica Acta. 2014	0.21	0.4	0	0.1	0.7946	2.722	organic	20140902	11.99859942	34.9693796	-0.2186442	0.094279977	5.057086072	6.775823103	1	2.325	92.56734795	0	2	1.79	4	0	5	4	0	14	0	0	2.1753	4.73193009	25.1855	0	0	0	0	0	0	0	0	0	0	0	0
499	butylamine	NCCCC	-49.25	7716	http://goo.gl/mouej	W.E. Acree Jr. Data Collection 2011	0.224	0.35	0.16	0.61	0.772	2.618	alkylamine	20111213	11.89	14.00307606	-0.32999046	0.050185396	4.608807875	6.300758315	1	0.784	73.13699509	0	2	1.79	4	0	5	4	1	16	0	0	0.6811	0.46389721	23.792	0	0	0	0	0	0	0	0	0	0	0	0
722	butanethiol	SCCCC	-115.92	7721	http://goo.gl/mouej	W.E. Acree Jr. Data Collection 2011	0.382	0.43	0	0.21	0.8357	3.059	alkanethiol	20111213	11.89	31.9720712	-0.178841057	0.049882205	5.179324946	7.819128676	1	2.232	90.18843612	0	2	1.79	4	0	5	4	0	15	0	0	1.942	3.771364	28.2615	0	0	0	0	0	0	0	0	0	0	0	0
353	2-methoxyethylamine	O(CCN)C	-82	7727	http://goo.gl/mouej	W.E. Acree Jr. Data Collection 2011	0.266	0.6	0.16	0.84	0.6898	2.435	alkoxyalkylamine	20111213	11.99654865	15.99794224	-0.409725062	0.06352118	4.144815455	5.513961775	1	-0.756	75.10978261	0	2	1.57	2	0	5	4	1	14	0	0	-0.7785	0.60606225	20.9623	0	0	0	0	0	0	0	0	0	0	0	0
508	diethylamine	N(CC)CC	-50	7730	http://goo.gl/mouej	W.E. Acree Jr. Data Collection 2011	0.154	0.3	0.08	0.69	0.772	2.395	alkylamine	20111213	11.89	14.00307606	-0.316501121	0.08261124	4.874227991	6.023521171	1	0.67	73.13699509	0	2	1.79	2	0	5	4	1	16	0	0	0.4818	0.23213124	24.1894	0	0	0	0	0	0	0	0	0	0	0	0
411	ethyl formate	O=COCC	-80.4	7734	http://goo.gl/mouej	W.E. Acree Jr. Data Collection 2011	0.146	0.66	0	0.38	0.6057	1.845	ester	20111213	11.89	15.99591615	-0.318586849	0.248165809	2.923809976	5.063196174	0.666666667	0.428	74.07866207	0	2	1.57	2	3	5	4	0	11	0	0	0.2911	0.08473921	18.0888	0	0	0	0	0	0	0	0	0	0	0	0
1831	pyrrole	c1cc[nH]c1	-23.2	7736	http://goo.gl/mouej	W.E. Acree Jr. Data Collection 2011	0.613	0.91	0.22	0.25	0.5774	2.792	nitrogen-neterocyclic	20111213	11.85	14.00307608	-0.270989203	0.116868536	5.628470212	5.936567142	0	0.819	67.08935056	0	0	1.79	4	5	3	5	0	10	5	5	0.9237	0.85322169	20.8168	0	1	1	1	1	0	0	1	0	0	0	0
328	tetrahydrofuran	C1CCOC1	-108.11	7737	http://goo.gl/mouej	W.E. Acree Jr. Data Collection 2011	0.289	0.52	0	0.48	0.6223	2.636	ether	20111213	11.9	15.99491563	-0.380627853	0.116657104	5.016992854	5.821520938	1	0.526	72.10587455	0	0	1.79	4	0	3	5	0	13	0	0	0.5115	0.26163225	20.5527	0	1	0	1	0	0	0	1	0	0	0	0
1898	thiophene	c1ccsc1	-38.28	7739	http://goo.gl/mouej	W.E. Acree Jr. Data Collection 2011	0.687	0.57	0	0.15	0.6411	2.819	heterocyclic sulfur-containing	20111213	11.85	31.9720712	-0.190505405	0.111061439	6.843233656	7.866548814	0	1.459	84.1407916	0	0	1.79	4	5	3	5	0	9	5	5	1.492	2.226064	25.0147	0	1	1	1	1	0	0	1	0	0	0	0
2156	succinamide	O=C(N)CCC(=O)N	166.141	7745	http://goo.gl/mouej	W.E. Acree Jr. Data Collection 2011	0.85	1.98	0.97	1.13	0.9032	5.51	organic	20111213	11.99365665	15.99591869	-0.296819024	0.222051348	3.9615625	6.815759276	0.5	-2.166	116.1186859	0	3	1.46	4	3	6	7	0	16	0	0	-1.6144	2.60628736	27.1814	0	0	0	0	0	0	0	0	0	0	0	0
424	isobutyl acetate	O=C(OCC(C)C)C	-98.9	7747	http://goo.gl/mouej	W.E. Acree Jr. Data Collection 2011	0.052	0.57	0	0.47	1.0284	3.161	ester	20111213	11.89	15.99591765	-0.31559545	0.301600005	3.721746516	7.131568055	0.833333333	1.319	116.1585143	0	3	1.9	3	3	6	7	0	20	0	0	1.2129	1.47112641	31.1568	0	0	0	0	0	0	0	0	0	0	0	0
455	ethyl decanoate	O=C(OCC)CCCCCCCCC	-20	7757	http://goo.gl/mouej	W.E. Acree Jr. Data Collection 2011	0.013	0.58	0	0.45	1.8738	6.18	ester	20111213	11.89	15.99592067	-0.315948925	0.261487039	4.190849471	7.514856513	0.916666667	4.9	200.3182187	0	10	2.56	10	3	13	13	0	38	0	0	4.2302	17.89459204	58.9947	0	0	0	0	0	0	0	0	0	0	0	0
4058	Heptan-2-one	CCCCCC(=O)C	-35	7760	http://dx.doi.org/10.1016/j.tca.2014.08.024	Mikhail A. Varfolomeeva. Ilnaz T. Rakipova. William E. Acree Jr.. Michela Brumfieldb. Michael H. Abrahamc.Examination of Hydrogen Bonding Interactions between Dissolved Solutes and Alkylbenzene Solvents Based on Abraham Model Correlations Derived From Measured Enthalpies of Solvation. Thermochimica Acta. 2014	0.123	0.68	0	0.51	1.1106	3.76	organic	20140902	11.89	15.99491639	-0.29950256	0.191097625	4.075949464	7.093772518	0.857142857	2.145	114.1857268	0	4	2.12	7	1	7	7	0	22	0	0	1.7915	3.20947225	34.6247	0	0	0	0	0	0	0	0	0	0	0	0
501	n-pentylamine	NCCCCC	-55	7769	http://goo.gl/mouej	W.E. Acree Jr. Data Collection 2011	0.211	0.35	0.16	0.61	0.9129	3.139	alkylamine	20111213	11.89	14.00307656	-0.329993867	0.049611766	4.687401338	6.657029514	1	1.353	87.16361249	0	3	1.9	5	0	6	5	1	19	0	0	1.1373	1.29345129	28.393	0	0	0	0	0	0	0	0	0	0	0	0
479	pentanenitrile	N#CCCCC	-96.05	7770	http://goo.gl/mouej	W.E. Acree Jr. Data Collection 2011	0.177	0.9	0	0.36	0.8269	3.108	nitrile	20111213	11.89	14.00307656	-0.262626745	0.115220122	3.74140361	6.474259569	0.8	1.422	83.13184948	0	2	1.9	5	2	6	5	0	15	0	0	1.6239	2.63705121	25.4519	0	0	0	0	0	0	0	0	0	0	0	0
135	cyclohexene	C1CCC=CC1	-103.88	7788	http://goo.gl/mouej	W.E. Acree Jr. Data Collection 2011	0.395	0.2	0	0.07	0.802	3.021	alkene	20111213	11.9	12.1000824	-0.142310734	0.058289723	6.571765647	6.788909087	0.666666667	2.898	82.14382292	0	0	2.12	0	2	4	6	0	16	0	0	2.2926	5.25601476	28.7226	0	1	0	1	0	0	0	0	1	0	0	0
2240	methyl octanoate	O=C(OC)CCCCCCC	-40	7800	http://dx.doi.org/10.1021/ci049943w	Jes?s Jover; Ram?n Bosque; and Joaquim Sales. 2004. Determination of Abraham Solute Parameters from Molecular Structure. J. Chem. Inf. Comput. Sci. 44 (3)	0.065	0.6	0	0.45	1.0641	-123	organic	20040417	11.89	15.99591916	-0.31899618	0.261223122	4.026294192	7.34813297	0.888888889	3.339	158.2383665	0	7	2.23	8	3	10	10	0	29	0	0	2.969	8.814961	45.0447	0	0	0	0	0	0	0	0	0	0	0	0
502	n-hexylamine	CCCCCCN	-21.98	7811	http://goo.gl/mouej	W.E. Acree Jr. Data Collection 2011	0.197	0.35	0.16	0.61	1.0538	3.655	alkylamine	20111213	11.99355101	14.00909937	-0.363881955	0.027094835	4.718179302	6.971391324	1	1.922	101.1902299	0	4	2.01	6	0	7	6	1	22	0	0	1.5935	2.53924225	32.994	0	0	0	0	0	0	0	0	0	0	0	0
2211	butyl vinyl ether	O(C=C)CCCC	-99	7817	http://dx.doi.org/10.1021/ci049943w	Jes?s Jover; Ram?n Bosque; and Joaquim Sales. 2004. Determination of Abraham Solute Parameters from Molecular Structure. J. Chem. Inf. Comput. Sci. 44 (3)	0.144	0.34	0	0.27	0.7117	-123	organic	20040417	11.89	15.99491614	-0.353654217	0.053742181	4.725695953	6.504762199	0.666666667	2.174	100.1591094	0	4	2.01	4	3	7	6	0	19	0	0	1.4634	2.14153956	30.5779	0	0	0	0	0	0	0	0	0	0	0	0
113	1-octene	C=CCCCCCC	-101.96	7833	http://goo.gl/mouej	W.E. Acree Jr. Data Collection 2011	0.094	0.08	0	0.07	1.1928	3.568	alkene	20111213	11.89	12.11011416	-0.170693239	0.049621359	5.10294136	7.254850208	0.75	4.526	112.2129392	0	5	2.34	8	2	8	7	0	24	0	0	3.6305	13.18053025	38.6543	0	0	0	0	0	0	0	0	0	0	0	0
503	n-heptylamine	NCCCCCCC	-19.67	7835	http://goo.gl/mouej	W.E. Acree Jr. Data Collection 2011	0.197	0.35	0.16	0.61	1.1947	4.153	alkylamine	20111213	11.89	14.00307756	-0.330000844	0.049633566	4.746346015	7.149559912	1	2.491	115.2168473	0	5	2.12	7	0	8	7	1	25	0	0	2.0497	4.20127009	37.595	0	0	0	0	0	0	0	0	0	0	0	0
363	heptanal	O=CCCCCCC	-43.08	7838	http://goo.gl/mouej	W.E. Acree Jr. Data Collection 2011	0.14	0.65	0	0.45	1.111	3.86	aldehyde	20111213	11.89	15.99491639	-0.302864245	0.119743794	3.454848846	7.050518766	0.857142857	2.863	114.1857268	0	5	2.12	7	2	8	7	0	22	0	0	2.3092	5.33240464	34.7492	0	0	0	0	0	0	0	0	0	0	0	0
233	1-bromooctane	BrCCCCCCCC	-55	7848	http://goo.gl/mouej	W.E. Acree Jr. Data Collection 2011	0.339	0.4	0	0.12	1.4108	5.143	bromoalkane	20111213	11.89	78.91833722	-0.170785431	0.049657446	5.122154281	8.220361738	1	4.939	193.124408	0	6	2.23	8	0	9	8	0	26	0	0	4.1446	17.17770916	46.573	0	0	0	0	0	0	0	0	0	0	0	0
204	1-chlorooctane	ClCCCCCCCC	-57.93	7850	http://goo.gl/mouej	W.E. Acree Jr. Data Collection 2011	0.191	0.4	0	0.1	1.3585	4.772	chloroalk_ne	20111213	11.89	34.96885303	-0.173487224	0.050826051	5.113041226	7.42380021	1	4.601	148.6738176	0	6	2.23	8	0	9	8	0	26	0	0	4.0001	16.00080001	43.5895	0	0	0	0	0	0	0	0	0	0	0	0
504	n-octylamine	NCCCCCCCC	-0.25	7851	http://goo.gl/mouej	W.E. Acree Jr. Data Collection 2011	0.187	0.35	0.16	0.61	1.3356	4.6	alkylamine	20111213	11.89	14.00307807	-0.330004296	0.049655569	4.756169901	7.306721272	1	3.06	129.2434647	0	6	2.23	8	0	9	8	1	28	0	0	2.5059	6.27953481	42.196	0	0	0	0	0	0	0	0	0	0	0	0
726	1-octanethiol	CCCCCCCCS	-49.07	7852	http://goo.gl/mouej	W.E. Acree Jr. Data Collection 2011	0.353	0.35	0	0.24	1.3993	5.27	alkanethiol	20111213	11.99847424	31.97267718	-0.232985338	0.044735231	5.13083589	8.12123282	1	4.508	146.2949057	0	6	2.23	8	0	9	8	0	27	0	0	3.7668	14.18878224	46.6655	0	0	0	0	0	0	0	0	0	0	0	0
390	undecan-2-one	O=C(CCCCCCCCC)C	13	7871	http://goo.gl/mouej	W.E. Acree Jr. Data Collection 2011	0.101	0.68	0	0.51	1.6742	5.732	ketone	20111213	11.89	15.99491739	-0.299517862	0.19112982	4.112789139	7.505037369	0.909090909	4.421	170.2921964	0	8	2.56	11	2	11	11	0	34	0	0	3.6163	13.07762569	53.0287	0	0	0	0	0	0	0	0	0	0	0	0
431	decyl acetate	O=C(OCCCCCCCCCC)C	-15	7875	http://goo.gl/mouej	W.E. Acree Jr. Data Collection 2011	0.033	0.6	0	0.45	1.8738	6.24	ester	20111213	11.89	15.99592067	-0.315880798	0.301621965	3.721130894	7.499690605	0.916666667	5.005	200.3182187	1	10	2.56	10	3	13	13	0	38	0	0	4.087	16.703569	58.892	0	0	0	0	0	0	0	0	0	0	0	0
4063	Decan-1-ol	CCCCCCCCCCO	6.72	7882	http://dx.doi.org/10.1016/j.tca.2014.08.024	Mikhail A. Varfolomeeva. Ilnaz T. Rakipova. William E. Acree Jr.. Michela Brumfieldb. Michael H. Abrahamc.Examination of Hydrogen Bonding Interactions between Dissolved Solutes and Alkylbenzene Solvents Based on Abraham Model Correlations Derived From Measured Enthalpies of Solvation. Thermochimica Acta. 2014	0.191	0.42	0.37	0.48	1.5763	5.628	organic	20140902	11.99624949	15.99794356	-0.421722229	0.069734233	3.943204879	7.435724301	1	4.265	158.2814605	0	8	2.45	10	0	11	10	0	33	0	0	3.7079	13.74852241	49.7405	0	0	0	0	0	0	0	0	0	0	0	0
122	1-dodecene	CCCCCCCCCCC=C	-35.48	7891	http://goo.gl/mouej	W.E. Acree Jr. Data Collection 2011	0.089	0.08	0	0.07	1.757	5.515	alkene	20111213	11.79	12.21009945	-0.306948042	0.113337828	5.122884013	7.545369788	0.833333333	6.802	168.3194089	1	9	2.78	12	2	12	11	0	36	0	0	5.4553	29.76029809	57.0583	0	0	0	0	0	0	0	0	0	0	0	0
628	1-undecanol	OCCCCCCCCCCC	15	7892	http://goo.gl/mouej	W.E. Acree Jr. Data Collection 2011	0.181	0.42	0.37	0.48	1.7172	6.128	alkanols	20111213	11.89	15.99491739	-0.395734854	0.049967913	3.951767727	7.499603342	1	4.834	172.3080779	0	9	2.56	11	0	12	11	0	36	0	0	4.1641	17.33972881	54.3415	0	0	0	0	0	0	0	0	0	0	0	0
629	dodecan-1-ol	OCCCCCCCCCCCC	24.5	7901	http://goo.gl/mouej	W.E. Acree Jr. Data Collection 2011	0.175	0.42	0.37	0.48	1.8581	6.62	alkanols	20111213	11.89	15.99491765	-0.395737605	0.049997761	3.952381473	7.539018914	1	5.403	186.3346953	1	10	2.67	12	0	13	12	0	39	0	0	4.6203	21.34717209	58.9425	0	0	0	0	0	0	0	0	0	0	0	0
432	dodecyl acetate	O=C(OCCCCCCCCCCCC)C	1.3	7913	http://goo.gl/mouej	W.E. Acree Jr. Data Collection 2011	0.038	0.6	0	0.45	2.1556	7.219	ester	20111213	11.89	15.99592168	-0.315887531	0.301632125	3.721590901	7.570988356	0.928571429	6.143	228.3714535	2	12	2.78	12	3	15	15	0	44	0	0	4.9994	24.99400036	68.094	0	0	0	0	0	0	0	0	0	0	0	0
631	tetradecan-1-ol	OCCCCCCCCCCCCCC	39.5	7917	http://goo.gl/mouej	W.E. Acree Jr. Data Collection 2011	0.163	0.42	0.37	0.48	2.1399	7.636	alkanols	20111213	11.89	15.99491815	-0.395743062	0.050059453	3.952841447	7.590839606	1	6.541	214.3879301	2	12	2.89	14	0	15	14	0	45	0	0	5.5327	30.61076929	68.1445	0	0	0	0	0	0	0	0	0	0	0	0
2242	dimethyl ether	COC	-139.75	7956	http://dx.doi.org/10.1021/ci049943w	Jes?s Jover; Ram?n Bosque; and Joaquim Sales. 2004. Determination of Abraham Solute Parameters from Molecular Structure. J. Chem. Inf. Comput. Sci. 44 (3)	0.205	0.27	0	0.41	0.3201	-123	organic	20040417	11.99668808	15.99794144	-0.413989067	0.062538439	3.668683033	3.99556517	1	0.02	46.06852124	0	0	1.57	0	0	3	2	0	9	0	0	0.0505	0.00255025	13.0125	0	0	0	0	0	0	0	0	0	0	0	0
2522	2,2,2-trichloroethanol	ClC(Cl)(Cl)CO	18.5	7961	http://dx.doi.org/10.1021/ci049943w	Jes?s Jover; Ram?n Bosque; and Joaquim Sales. 2004. Determination of Abraham Solute Parameters from Molecular Structure. J. Chem. Inf. Comput. Sci. 44 (3)	0.558	1.01	0.5	0.3	0.7518	-123	organic	20040417	11.99668803	34.9708531	-0.412944249	0.289716818	4.786384291	9.972751495	1	1.337	149.4035117	0	1	1.24	2	0	4	5	0	9	0	0	1.2395	1.53636025	28.2158	0	0	0	0	0	0	0	0	0	0	0	0
2157	sulfonal	O=S(=O)(C(C)(C)S(=O)(=O)CC)CC	125.8	7964	http://goo.gl/mouej	W.E. Acree Jr. Data Collection 2011	0.32	1.15	0	1.24	1.6567	6.49	organic	20111213	11.89	31.9730722	-0.22740925	0.171243675	6.97233476	14.56625247	1	0.89	228.331993	0	4	1.57	3	3	7	12	0	29	0	0	0.1744	0.03041536	52.2706	0	0	0	0	0	0	0	0	0	0	0	0
4124	dioctyl phthalate	CCCCCCCCOC(=O)C1=CC=CC=C1C(=O)OCCCCCCCC	-17.33	8043	http://dx.doi.org/10.1016/j.chemosphere.2014.08.035	Michael H. Abraham and William E. Acree Jr. (2015). Physicochemical and biochemical properties for the dialkyl phthalates. Chemosphere. Volume 119, January 2015, Pages 871?880	0.641	1.3	0	1.04	3.4014	13.12	this work	20140918	11.89	15.99793883	-0.312769047	0.295178576	4.952643188	9.664462358	0.666666667	9.146	390.5570299	2	18	3.66	NA	12	22	28	0	66	6	6	7.8478	61.58796484	113.6674	0	1	1	1	1	0	0	0	1	0	0	0
1441	salol	O=C(Oc1ccccc1)c2ccccc2O	42.4	8058	http://goo.gl/mouej	W.E. Acree Jr. Data Collection 2011	1.5	1.48	0.14	0.62	1.5982	8.174	aromatic ester	20111213	11.99620669	15.99870645	-0.3853313	0.300873257	4.890194199	8.921431585	0	3.547	214.217189	0	3	2.56	NA	16	10	17	0	26	12	12	2.9946	8.96762916	59.0572	0	2	2	2	2	0	0	0	2	0	0	0
2952	hexachlorobenzene	c1(c(c(c(c(c1Cl)Cl)Cl)Cl)Cl)Cl	230.16	8067	http://precedings.nature.com/documents/4243/version/3	ONSChallenge Solubility Data	1.505	0.788	0	0.197	1.58	-123	organic solid	20120126	11.99856245	34.97395722	-0.167001377	0.167216696	7.471727102	11.38377401	0	5.754	284.7820408	1	0	1.46	0	6	6	12	0	12	6	6	5.8164	33.83050896	54.8868	0	1	1	1	1	0	0	0	1	0	0	0
1534	2-methylbenzoic acid	O=C(O)c1ccccc1C	104.48	8070	http://goo.gl/mouej	W.E. Acree Jr. Data Collection 2011	0.73	0.84	0.42	0.44	1.0726	4.677	aromatic carboxylic acid	20111213	11.89	15.99591866	-0.327715438	0.290901402	4.199525935	8.525884993	0.125	2.074	136.1482231	0	1	2.12	NA	9	6	10	0	18	6	6	1.9206	3.68870436	37.8576	1	1	1	1	1	0	0	0	1	0	0	0
1542	2-chlorobenzoic acid	O=C(O)c1ccccc1Cl	140.3	8071	http://goo.gl/mouej	W.E. Acree Jr. Data Collection 2011	0.84	1.01	0.68	0.4	1.0541	4.84	aromatic carboxylic acid	20111213	11.99855162	34.96937984	-0.327671484	0.292620107	4.286838544	9.030690999	0	2.259	156.5666025	0	1	1.9	NA	9	6	10	0	15	6	6	2.0988	4.40496144	37.6212	1	1	1	1	1	0	0	0	1	0	0	0
2914	benzoin	c1ccc(cc1)C(C(=O)c2ccccc2)O	135.6	8093	http://precedings.nature.com/documents/4243/version/3	ONSChallenge Solubility Data	1.586	2.111	0.178	0.849	1.68	-123	organic solid	20120126	11.99619592	15.99826216	-0.401976938	0.195666625	5.34250674	9.239052335	0.071428571	2.437	212.2444015	0	3	2.78	0	8	10	17	0	28	12	12	2.7235	7.41745225	62.596	0	2	2	2	2	0	0	0	2	0	0	0
93	tetralin	c1ccc2c(c1)CCCC2	-34.42	8097	http://goo.gl/mouej	W.E. Acree Jr. Data Collection 2011	0.891	0.65	0	0.17	1.1714	5.203	cycloalkane	20111213	11.9	12.10017173	-0.136149425	0.064701075	6.9134375	8.936746114	0.4	3.484	132.202648	0	0	2.56	0	6	6	11	0	22	6	6	3.3432	11.17698624	43.5402	0	2	1	1	1	0	0	0	2	0	0	0
1830	isoquinoline	c1ccc2cnccc2c1	26.23	8098	http://goo.gl/mouej	W.E. Acree Jr. Data Collection 2011	1.211	1	0	0.54	1.0443	5.595	nitrogen-neterocyclic	20111213	11.85	14.00307859	-0.263398619	0.092454962	6.371955321	8.782392088	0	2.036	129.1589116	0	0	2.34	NA	10	6	11	0	17	11	10	1.5878	2.52110884	40.3513	0	2	2	1	1	0	0	0	2	0	0	0
2598	anthracene	c1ccc2cc3ccccc3cc2c1	216.17	8111	http://dx.doi.org/10.1021/ci049943w	Jes?s Jover; Ram?n Bosque; and Joaquim Sales. 2004. Determination of Abraham Solute Parameters from Molecular Structure. J. Chem. Inf. Comput. Sci. 44 (3)	2.29	1.34	0	0.28	1.2394	-123	organic	20040417	11.85	12.15017245	-0.207631663	0.092651529	7.03620216	9.52437264	0	4.554	178.2297101	0	0	3	0	14	8	16	0	24	16	14	3.6468	13.29915024	58.9584	0	3	3	1	1	0	0	0	3	0	0	0
393	cyclopentanone	C1CCC(=O)C1	-51.24	8141	http://goo.gl/mouej	W.E. Acree Jr. Data Collection 2011	0.373	0.86	0	0.52	0.7202	3.221	ketone	20111213	11.9	15.99491589	-0.299185329	0.132697446	4.018497836	6.419598123	0.8	0.351	84.11661044	0	0	1.9	0	1	4	6	0	14	0	0	0.7182	0.51581124	23.6464	0	1	0	1	0	0	0	1	0	0	0	0
4067	Triethylamine	CCN(CC)CC	-114.9	8158	http://dx.doi.org/10.1016/j.tca.2014.08.024	Mikhail A. Varfolomeeva. Ilnaz T. Rakipova. William E. Acree Jr.. Michela Brumfieldb. Michael H. Abrahamc.Examination of Hydrogen Bonding Interactions between Dissolved Solutes and Alkylbenzene Solvents Based on Abraham Model Correlations Derived From Measured Enthalpies of Solvation. Thermochimica Acta. 2014	0.101	0.15	0	0.79	1.0538	3.04	organic	20140902	11.89	14.00307706	-0.303655402	0.08429236	5.349352821	7.909754095	1	1.332	101.1902299	0	3	2.01	2	0	5	6	1	22	0	0	1.3665	1.86732225	34.2321	0	0	0	0	0	0	0	0	0	0	0	0
2959	isophthalic acid	O=C(O)c1cccc(C(=O)O)c1	344.5	8182	http://precedings.nature.com/documents/4243/version/3	ONSChallenge Solubility Data	1.296	1.129	0.927	1.016	1.147	-123	organic solid	20120126	11.85	15.99792272	-0.328684625	0.291704035	4.144703125	8.359290891	0	1.252	166.1311514	0	2	1.9	NA	12	7	12	0	18	6	6	1.0388	1.07910544	39.5748	2	1	1	1	1	0	0	0	1	0	0	0
2229	dipropyl phtalate	O=C(OCCC)c1ccccc1C(=O)OCCC	-61.579	8241	http://dx.doi.org/10.1021/ci049943w	Jes?s Jover; Ram?n Bosque; and Joaquim Sales. 2004. Determination of Abraham Solute Parameters from Molecular Structure. J. Chem. Inf. Comput. Sci. 44 (3)	0.713	1.4	0	0.86	1.6054	-123	organic	20040417	11.89	15.99792873	-0.312779054	0.295113678	4.866988281	9.55024672	0.428571429	3.456	250.2908558	0	8	2.56	NA	12	12	18	0	36	6	6	3.2858	10.79648164	67.6574	0	1	1	1	1	0	0	0	1	0	0	0
4121	dipentyl phthalate	CCCCCOC(=O)C1=CC=CC=C1C(=O)OCCCCC	-55	8243	http://dx.doi.org/10.1016/j.chemosphere.2014.08.035	Michael H. Abraham and William E. Acree Jr. (2015). Physicochemical and biochemical properties for the dialkyl phthalates. Chemosphere. Volume 119, January 2015, Pages 871?880	0.68	1.27	0	0.95	2.556	10.13	this work	20140918	11.89	15.99793276	-0.312769048	0.295138939	4.933301758	9.638668071	0.555555556	5.732	306.3973255	2	12	3	NA	12	16	22	0	48	6	6	5.1106	26.11823236	86.0614	0	1	1	1	1	0	0	0	1	0	0	0
1703	1-nitroso-2-naphthol	O=Nc1c2c(ccc1O)cccc2	109.5	8262	http://goo.gl/mouej	W.E. Acree Jr. Data Collection 2011	1.434	1.41	0.06	0.58	1.2596	6.706	naphthol derivatives	20111213	11.85	15.99592068	-0.358101619	0.145195856	3.708199578	9.46379823	0	2.851	173.1684573	0	1	2.23	0	13	7	14	0	20	11	10	2.7174	7.38426276	49.7757	0	2	2	1	1	0	0	0	2	0	0	0
1706	naphthalene-1,3-diol	Oc2c1c(cccc1)cc(O)c2	124.25	8282	http://goo.gl/mouej	W.E. Acree Jr. Data Collection 2011	1.71	1.65	1.09	0.58	1.2028	7.376	naphthol derivatives	20111213	11.85	15.99591968	-0.361029311	0.19618086	4.980790185	9.159835584	0	2.476	160.1696949	0	0	2.34	0	12	7	13	0	20	11	10	2.2036	4.85585296	45.8964	0	2	2	1	1	0	0	0	2	0	0	0
1492	1-naphthylamine	c1cccc2cccc(N)c12	48.73	8319	http://goo.gl/mouej	W.E. Acree Jr. Data Collection 2011	1.67	1.27	0.19	0.51	1.1852	6.49	aromatic amine	20111213	11.85	14.0030791	-0.301971388	0.141770097	6.062774749	9.477151353	0	2.471	143.185529	0	0	2.45	0	11	6	12	0	20	11	10	1.9918	3.96726724	47.2086	0	2	2	1	1	0	0	0	2	0	0	0
2635	o-diethylbenzene	c1cccc(c1CC)CC	-31.07	8335	http://dx.doi.org/10.1021/ci049943w	Jes?s Jover; Ram?n Bosque; and Joaquim Sales. 2004. Determination of Abraham Solute Parameters from Molecular Structure. J. Chem. Inf. Comput. Sci. 44 (3)	0.688	0.54	0	0.18	0.979	-123	organic	20040417	11.89	12.11015511	-0.156849162	0.065468159	5.67659641	9.073758544	0.4	3.824	134.2185295	0	2	2.56	NA	6	6	10	0	24	6	6	3.7148	13.79973904	45.3424	0	1	1	1	1	0	0	0	1	0	0	0
759	sec-butylbenzene	c1ccccc1C(CC)C	-71.03	8356	http://goo.gl/mouej	W.E. Acree Jr. Data Collection 2011	0.603	0.48	0	0.16	1.28	-123	alkylbenzene	20111213	11.89	12.11015511	-0.150426219	0.073217442	5.601666086	9.072760994	0.4	3.996	134.2185295	0	2	2.56	NA	6	7	10	0	24	6	6	3.4804	12.11318416	44.8498	0	1	1	1	1	0	0	0	1	0	0	0
1417	butyl benzoate	O=C(OCCCC)c1ccccc1	-18.8	8374	http://goo.gl/mouej	W.E. Acree Jr. Data Collection 2011	0.688	0.845	0	0.401	1.495	6.21	aromatic ester	20111213	11.85	15.99592018	-0.311839968	0.29325346	4.631789783	8.506300058	0.363636364	3.308	178.2280753	0	5	2.45	NA	9	10	13	0	27	6	6	3.0141	9.08479881	51.4587	0	1	1	1	1	0	0	0	1	0	0	0
2051	decamethyltetrasiloxane	O([Si](C)(C)C)[Si](O[Si](O[Si](C)(C)C)(C)C)(C)C	-76	8520	http://goo.gl/mouej	W.E. Acree Jr. Data Collection 2011	-0.717	-0.169	0	0.561	2.6765	4.918	organosilicon	20111213	11.99832519	27.98015987	-0.357197803	0.229307757	4.856699219	7.152741549	1	5.532	310.6853354	1	6	1.79	0	0	9	16	0	47	0	0	6.6359	44.03516881	61.8243	0	0	0	0	0	0	0	0	0	0	0	0
4069	Ethyl acetate	CCOC(=O)C	-83.9	8525	http://dx.doi.org/10.1016/j.tca.2014.08.024	Mikhail A. Varfolomeeva. Ilnaz T. Rakipova. William E. Acree Jr.. Michela Brumfieldb. Michael H. Abrahamc.Examination of Hydrogen Bonding Interactions between Dissolved Solutes and Alkylbenzene Solvents Based on Abraham Model Correlations Derived From Measured Enthalpies of Solvation. Thermochimica Acta. 2014	0.106	0.62	0	0.45	0.7466	2.314	organic	20140902	11.89	15.99591665	-0.316136138	0.301574525	3.564559116	5.371655696	0.75	0.664	88.10527947	0	2	1.68	2	3	5	5	0	14	0	0	0.3699	0.13682601	22.1608	0	0	0	0	0	0	0	0	0	0	0	0
2863	2,6-diaminopyridine	c1cc(nc(c1)N)N	120.75	8528	http://precedings.nature.com/documents/4243/version/3	ONSChallenge Solubility Data	1.34	0.78	0.53	0.928	0.875	-123	organic solid	20120126	11.99359802	14.00950898	-0.315612987	0.133913487	5.370187656	7.278919276	0	0.592	109.1293744	0	0	1.68	5	8	5	8	0	15	6	6	0.2644	0.06990736	33.9289	0	1	1	1	1	0	0	0	1	0	0	0
2447	m-diethylbenzene	c1ccc(cc1CC)CC	-83.95	8531	http://dx.doi.org/10.1021/ci049943w	Jes?s Jover; Ram?n Bosque; and Joaquim Sales. 2004. Determination of Abraham Solute Parameters from Molecular Structure. J. Chem. Inf. Comput. Sci. 44 (3)	0.637	0.5	0	0.18	0.979	-123	organic	20040417	11.89	12.11015511	-0.156960901	0.065322989	5.558256921	8.602201025	0.4	3.824	134.2185295	0	2	2.56	NA	6	7	10	0	24	6	6	3.7148	13.79973904	45.3424	0	1	1	1	1	0	0	0	1	0	0	0
193	1,3-dichloropropane	ClCCCCl	-99.75	8543	http://goo.gl/mouej	W.E. Acree Jr. Data Collection 2011	0.408	0.8	0.05	0.12	0.7761	3.106	chloroalk_ne	20111213	11.99863545	34.97015499	-0.218368801	0.095668251	5.168180941	7.083016733	1	2.098	112.9857274	0	2	1.57	3	0	5	4	0	11	0	0	1.5742	2.47810564	25.521	0	0	0	0	0	0	0	0	0	0	0	0
134	cyclopentene	C1CC=CC1	-135.03	8544	http://goo.gl/mouej	W.E. Acree Jr. Data Collection 2011	0.335	0.2	0	0.07	0.6605	2.402	alkene	20111213	11.9	12.10006119	-0.140500559	0.059890055	6.2215	6.435549711	0.6	2.329	68.11720551	0	0	2.01	0	2	3	5	0	13	0	0	1.8364	3.37236496	24.1216	0	1	0	1	0	0	0	1	0	0	0	0
563	hexanoic acid	CCCCCC(=O)O	-2.98	8552	http://goo.gl/mouej	W.E. Acree Jr. Data Collection 2011	0.174	0.63	0.62	0.44	1.0284	3.697	alkanoic acid	20111213	11.99635523	15.99825889	-0.351368778	0.278705076	3.682448228	6.897017548	0.833333333	1.88	116.1585143	0	4	1.9	6	3	7	7	0	20	0	0	1.8056	3.26019136	31.0736	1	0	0	0	0	0	0	0	0	0	0	0
332	tetrahydropyran	O1CCCCC1	-46.33	8554	http://goo.gl/mouej	W.E. Acree Jr. Data Collection 2011	0.296	0.5	0	0.47	0.7632	3.017	ether	20111213	11.99687761	15.99741729	-0.402852163	0.069429667	5.355434395	6.357015139	1	0.884	86.13249195	0	0	1.9	5	0	4	6	0	16	0	0	0.9677	0.93644329	25.1537	0	1	0	1	0	0	0	0	1	0	0	0
509	di-n-propylamine	N(CCC)CCC	-57.25	8562	http://goo.gl/mouej	W.E. Acree Jr. Data Collection 2011	0.124	0.3	0.08	0.69	1.0538	3.351	alkylamine	20111213	11.89	14.00307706	-0.316006497	0.056895672	5.035549104	6.689628342	1	1.386	101.1902299	0	4	2.01	3	0	7	6	1	22	0	0	1.5292	2.33845264	33.2378	0	0	0	0	0	0	0	0	0	0	0	0
4071	Di-n-butyl ether	CCCCOCCCC	-96.53	8569	http://dx.doi.org/10.1016/j.tca.2014.08.024	Mikhail A. Varfolomeeva. Ilnaz T. Rakipova. William E. Acree Jr.. Michela Brumfieldb. Michael H. Abrahamc.Examination of Hydrogen Bonding Interactions between Dissolved Solutes and Alkylbenzene Solvents Based on Abraham Model Correlations Derived From Measured Enthalpies of Solvation. Thermochimica Acta. 2014	0	0.25	0	0.45	1.2945	3.924	organic	20140902	11.89	15.99491664	-0.380642287	0.051850292	5.00828721	6.581505328	1	2.72	130.2282257	0	6	2.23	4	0	9	8	0	27	0	0	2.7079	7.33272241	40.7589	0	0	0	0	0	0	0	0	0	0	0	0
4132	diisohexyl phthalate	O=C(OCCCC(C)C)c1ccccc1C(=O)OCCCC(C)C	-300	8623	http://dx.doi.org/10.1016/j.chemosphere.2014.08.035	Michael H. Abraham and William E. Acree Jr. (2015). Physicochemical and biochemical properties for the dialkyl phthalates. Chemosphere. Volume 119, January 2015, Pages 871?880	0.66	1.25	0	0.97	2.8378	10.89	this work	20140918	11.89	15.99793478	-0.312768898	0.295152428	4.95540625	9.668143384	0.6	6.748	334.4505603	2	12	3.22	NA	12	16	24	0	54	6	6	5.6142	31.51924164	95.1586	0	1	1	1	1	0	0	0	1	0	0	0
2477	3-methoxyphenol	Oc1cccc(OC)c1	-18	8657	http://dx.doi.org/10.1021/ci049943w	Jes?s Jover; Ram?n Bosque; and Joaquim Sales. 2004. Determination of Abraham Solute Parameters from Molecular Structure. J. Chem. Inf. Comput. Sci. 44 (3)	0.879	1.17	0.59	0.39	0.8027	-123	organic	20040417	11.85	15.99591817	-0.360407468	0.191143962	4.689972662	7.460262151	0.142857143	1.531	124.1374872	0	1	2.01	0	8	6	9	0	17	6	6	1.5462	2.39073444	34.2153	0	1	1	1	1	0	0	0	1	0	0	0
4074	4-Methoxyphenol	COC1=CC=C(C=C1)O	56.17	8665	http://dx.doi.org/10.1016/j.tca.2014.08.024	Mikhail A. Varfolomeeva. Ilnaz T. Rakipova. William E. Acree Jr.. Michela Brumfieldb. Michael H. Abrahamc.Examination of Hydrogen Bonding Interactions between Dissolved Solutes and Alkylbenzene Solvents Based on Abraham Model Correlations Derived From Measured Enthalpies of Solvation. Thermochimica Acta. 2014	0.9	1.17	0.57	0.48	0.9747	4.773	organic	20140902	11.99632006	15.9982593	-0.386790246	0.09858666	4.657322854	7.401448126	0.142857143	1.531	124.1374872	0	1	2.01	0	8	7	9	0	17	6	6	1.5462	2.39073444	34.2153	0	1	1	1	1	0	0	0	1	0	0	0
1368	1,3-dimethoxybenzene	COc1cccc(c1)OC	-52	8674	http://goo.gl/mouej	W.E. Acree Jr. Data Collection 2011	0.816	1.01	0	0.45	1.115	5.022	aromatic ether	20111213	11.9962919	15.99825971	-0.377402165	0.079262437	4.719676061	7.618457074	0.25	1.852	138.1641046	0	2	2.12	0	8	7	10	0	20	6	6	1.7972	3.22992784	38.9844	0	1	1	1	1	0	0	0	1	0	0	0
696	3-amino-1-propanol	OCCCN	11	8733	http://goo.gl/mouej	W.E. Acree Jr. Data Collection 2011	0.465	0.85	0.38	0.95	0.6898	3.016	aminoalcohol	20111213	11.9937321	15.9949159	-0.395681582	0.044908778	3.774872116	5.907258753	1	-0.917	75.10978261	0	2	1.57	3	0	5	4	1	14	0	0	-1.1246	1.26472516	21.0765	0	0	0	0	0	0	0	0	0	0	0	0
792	benzo[ghi]perylene	c1cc2ccc3ccc4ccc5cccc6c5c4c3c2c6c1	278	8763	http://goo.gl/mouej	W.E. Acree Jr. Data Collection 2011	4.073	1.9	0	0.48	2.084	13.26	PAH	20111213	11.85	12.15030464	-0.207036019	0.093443387	7.841405005	11.99963362	0	7.004	276.3314788	1	0	3.88	0	22	8	27	0	34	27	22	5.152	26.543104	90.937	0	6	6	1	1	0	0	0	6	0	0	0
2417	perylene	c1cc2cccc3c2c(c1)c4cccc5c4c3ccc5	276.1	8788	http://dx.doi.org/10.1021/ci049943w	Jes?s Jover; Ram?n Bosque; and Joaquim Sales. 2004. Determination of Abraham Solute Parameters from Molecular Structure. J. Chem. Inf. Comput. Sci. 44 (3)	3.256	1.76	0	0.42	1.6956	-123	organic	20040417	11.85	12.15027013	-0.186501143	0.116074354	7.814632813	11.41661558	0	6.412	252.310007	1	0	3.66	0	20	8	24	0	32	24	20	4.8536	23.55743296	83.1728	0	5	5	1	1	0	0	0	5	0	0	0
781	acenaphthylene	c1cc2cccc3c2c(c1)C=C3	91.75	8807	http://goo.gl/mouej	W.E. Acree Jr. Data Collection 2011	1.54	1.122	0	0.21	1.216	-123	PAH	20111213	11.9	12.10021925	-0.136749327	0.066794706	7.36334375	10.0422587	0	3.9	152.1923568	0	0	2.78	0	12	6	14	0	20	11	10	2.8946	8.37870916	51.905	0	3	3	1	1	0	0	1	2	0	0	0
2415	triphenylene	c1ccc2c(c1)c3ccccc3c4c2cccc4	198.6	8816	http://dx.doi.org/10.1021/ci049943w	Jes?s Jover; Ram?n Bosque; and Joaquim Sales. 2004. Determination of Abraham Solute Parameters from Molecular Structure. J. Chem. Inf. Comput. Sci. 44 (3)	3	1.71	0	0.42	1.5654	-123	organic	20040417	11.85	12.15023662	-0.183099435	0.120310023	7.389664063	10.84316126	0	5.82	228.2885352	1	0	3.44	0	18	8	21	0	30	21	18	4.5552	20.74984704	75.4086	0	4	4	1	1	0	0	0	4	0	0	0
788	chrysene	c1ccc2c(c1)ccc3c2ccc4c3cccc4	256.24	8817	http://goo.gl/mouej	W.E. Acree Jr. Data Collection 2011	3.027	1.73	0	0.36	1.8234	10.33	PAH	20111213	11.85	12.15023662	-0.186768625	0.115699992	7.102841797	10.83355637	0	5.82	228.2885352	1	0	3.44	0	18	10	21	0	30	21	18	4.5552	20.74984704	75.4086	0	4	4	1	1	0	0	0	4	0	0	0
1851	acridine	c1ccc2c(c1)cc3ccccc3n2	108.5	8860	http://goo.gl/mouej	W.E. Acree Jr. Data Collection 2011	2.536	1.32	0	0.58	1.413	-123	nitrogen-neterocyclic	20111213	11.98837754	14.01425132	-0.30678279	0.130956586	6.978492188	9.3556383	0	3.48	179.2177366	0	0	2.78	0	14	8	16	0	23	16	14	3.3532	11.24395024	56.0575	0	3	3	1	1	0	0	0	3	0	0	0
2120	2,3-benzofuran	o2c1ccccc1cc2	120.011	8868	http://goo.gl/mouej	W.E. Acree Jr. Data Collection 2011	0.888	0.83	0	0.15	0.905	-123	organic	20111213	11.99384299	16.00054075	-0.370758159	0.101104554	5.930693312	8.130132838	0	2.065	118.1329366	0	0	2.23	NA	9	5	10	0	15	10	9	2.1336	4.55224896	34.8991	0	2	2	1	1	0	0	1	1	0	0	0
783	azulene	c1cccc2cccc2c1	99.5	8876	http://goo.gl/mouej	W.E. Acree Jr. Data Collection 2011	1.34	1.17	0	0.16	1.085	-123	PAH	20111213	11.85	12.1501118	-0.207649789	0.092557879	6.850571188	8.866760996	0	3.318	128.170885	0	0	2.56	0	10	6	11	0	18	10	10	2.7384	7.49883456	42.5082	0	2	2	1	1	0	0	1	0	1	0	0
96	norbornane	C1CC2CCC1C2	87.5	8878	http://goo.gl/mouej	W.E. Acree Jr. Data Collection 2011	0.37	0	0	0	0.878	-123	cycloalkane	20111213	11.9	12.10010405	-0.143812902	0.056400646	6.988	7.899361394	1	3.521	96.17044032	0	0	2.23	0	0	4	8	0	19	0	0	2.413	5.822569	30.3	0	3	0	1	0	0	0	2	1	0	0	0
76	cyclopentane	C1CCCC1	-93.95	8896	http://goo.gl/mouej	W.E. Acree Jr. Data Collection 2011	0.263	0.1	0	0	0.705	2.477	cycloalkane	20111213	11.9	12.10006119	-0.152797442	0.047263744	6.091	6.291061186	1	2.845	70.13308702	0	0	2.01	0	0	3	5	0	15	0	0	2.281	5.202961	23.005	0	1	0	1	0	0	0	1	0	0	0	0
1989	thiazole	n1ccsc1	-33	8899	http://goo.gl/mouej	W.E. Acree Jr. Data Collection 2011	0.706	0.93	0	0.43	0.6	2.877	drug	20111213	11.9886911	31.97207121	-0.315605572	0.123536244	6.319847988	7.677265154	0	0.602	85.12881815	0	0	1.57	2	5	3	5	0	8	5	5	0.2855	0.08151025	23.2107	0	1	1	1	1	0	0	1	0	0	0	0
81	cycloheptane	C1CCCCCC1	-8	8908	http://goo.gl/mouej	W.E. Acree Jr. Data Collection 2011	0.35	0.1	0	0	0.9863	3.704	cycloalkane	20111213	11.9	12.10010405	-0.152797442	0.047306612	6.8165	7.016604054	1	3.983	98.18632183	0	0	2.23	0	0	4	7	0	21	0	0	3.1934	10.19780356	32.207	0	1	0	1	0	0	0	0	0	1	0	0
83	cyclodecane	C1CCCCCCCCC1	10	8910	http://goo.gl/mouej	W.E. Acree Jr. Data Collection 2011	0.474	0.1	0	0	1.409	5.34	cycloalkane	20111213	11.9	12.10017173	-0.152797442	0.047374284	7.2699375	7.470109226	1	5.69	140.266174	1	0	2.56	0	0	6	10	0	30	0	0	4.562	20.811844	46.01	0	0	0	1	0	0	0	0	0	0	0	0
4077	12-Crown-4	C1COCCOCCOCCO1	16	8912	http://dx.doi.org/10.1016/j.tca.2014.08.024	Mikhail A. Varfolomeeva. Ilnaz T. Rakipova. William E. Acree Jr.. Michela Brumfieldb. Michael H. Abrahamc.Examination of Hydrogen Bonding Interactions between Dissolved Solutes and Alkylbenzene Solvents Based on Abraham Model Correlations Derived From Measured Enthalpies of Solvation. Thermochimica Acta. 2014	0.42	0.99	0	1.39	1.362	5.135	organic	20140902	11.99677716	15.99896459	-0.397420593	0.092602489	5.880235193	6.211931192	1	-0.76	176.2105589	0	0	1.9	2	0	7	12	0	28	0	0	-0.5236	0.27415696	44.174	0	0	0	1	0	0	0	0	0	0	0	0
2193	3-phenyl-1-propene	C=CCc1ccccc1	-43.33	8950	http://goo.gl/mouej	W.E. Acree Jr. Data Collection 2011	0.717	0.6	0	0.22	1.096	-123	organic	20111213	11.85	12.15009716	-0.201139743	0.099309415	5.318792388	8.547746392	0.111111111	3.315	118.1760306	0	2	2.45	NA	6	7	9	0	19	6	6	2.8379	8.05367641	40.3453	0	1	1	1	1	0	0	0	1	0	0	0
275	1,1,1-trifluoro-2,2-dichloroethane	ClC(Cl)C(F)(F)F	-107	9016	http://goo.gl/mouej	W.E. Acree Jr. Data Collection 2011	-0.086	0.34	0.21	0	0.6883	1.746	haloalkane	20111213	11.99782583	34.96985323	-0.186584854	0.449297579	3.450237568	7.645002168	1	2.818	152.9304974	0	1	1.13	2	0	4	6	0	8	0	0	2.2977	5.27942529	21.8165	0	0	0	0	0	0	0	0	0	0	0	0
1668	2,5-dinitrophenol	O=[N+]([O-])c1ccc(cc1O)[N+]([O-])=O	108	9120	http://goo.gl/mouej	W.E. Acree Jr. Data Collection 2011	1.26	1.45	0.11	0.54	1.1235	-123	phenol derivative	20111213	11.999	16.01706961	-0.358011291	0.19402484	3.640496682	7.834271421	0	2.258	184.1066094	0	2	1.35	0	13	8	13	0	17	6	6	1.3514	1.82628196	42.4015	0	1	1	1	1	0	0	0	1	0	0	0
2524	3-fluoroacetanilide	O=C(Nc1cccc(F)c1)C	85.5	9218	http://dx.doi.org/10.1021/ci049943w	Jes?s Jover; Ram?n Bosque; and Joaquim Sales. 2004. Determination of Abraham Solute Parameters from Molecular Structure. J. Chem. Inf. Comput. Sci. 44 (3)	0.74	1.36	0.62	0.52	0.9594	-123	organic	20040417	11.89	18.9984049	-0.281061187	0.251109742	4.103375535	8.334256221	0.125	1.437	153.1539246	0	2	2.01	2	9	7	11	0	19	6	6	1.1559	1.33610481	39.3566	0	1	1	1	1	0	0	0	1	0	0	0
707	diethyl sulfide	S(CC)CC	-103.97	9233	http://goo.gl/mouej	W.E. Acree Jr. Data Collection 2011	0.373	0.38	0	0.33	0.8357	3.021	dialkyl sulfide	20111213	11.89	31.9720712	-0.161970982	0.079717655	5.838061313	7.825429178	1	2.027	90.18843612	0	2	1.79	2	0	5	4	0	15	0	0	1.4928	2.22845184	28.6829	0	0	0	0	0	0	0	0	0	0	0	0
277	1,1,2-trifluoro-1-bromo-2-chloroethane	BrC(F)(F)C(Cl)F	-50.969	9251	http://goo.gl/mouej	W.E. Acree Jr. Data Collection 2011	0.138	0.37	0.07	0.04	0.7409	2.227	haloalkane	20111213	11.99782584	78.9183372	-0.237486092	0.380804468	4.275853584	7.733003981	1	3.156	197.3810878	0	1	1.13	2	0	4	6	0	8	0	0	2.4003	5.76144009	24.5413	0	0	0	0	0	0	0	0	0	0	0	0
161	pentafluoroethane	FC(F)C(F)(F)F	-103	9256	http://goo.gl/mouej	W.E. Acree Jr. Data Collection 2011	-0.51	0	0.105	0.064	0.4789	0.1	fluoroalkane	20111213	11.99782578	19.00289689	-0.200910087	0.469060391	2.421424319	3.551039529	1	2.544	120.0214286	0	1	1.13	2	0	4	6	0	8	0	0	1.7019	2.89646361	11.9795	0	0	0	0	0	0	0	0	0	0	0	0
163	1,1,2,2-tetrafluoroethane	FC(F)C(F)F	-89	9286	http://goo.gl/mouej	W.E. Acree Jr. Data Collection 2011	-0.39	0.24	0.1	0.12	0.4612	0.394	fluoroalkane	20111213	11.99782582	19.00203254	-0.226873281	0.32104463	2.467344196	3.607331696	1	2.028	102.0309662	0	1	1.24	2	0	4	5	0	8	0	0	1.2076	1.45829776	11.0898	0	0	0	0	0	0	0	0	0	0	0	0
1618	2-fluorophenol	Fc1ccccc1O	15.37	9326	http://goo.gl/mouej	W.E. Acree Jr. Data Collection 2011	0.66	0.69	0.61	0.26	0.7928	3.453	phenol derivative	20111213	11.99635524	18.99840442	-0.382233969	0.152849635	3.95680855	6.674148382	0	1.777	112.1019273	0	0	1.9	0	7	5	8	0	13	6	6	1.7681	3.12617761	27.9685	0	1	1	1	1	0	0	0	1	0	0	0
1475	4-fluoroaniline	Fc1ccc(N)cc1	-1.4	9349	http://goo.gl/mouej	W.E. Acree Jr. Data Collection 2011	0.76	1.09	0.2	0.4	0.8339	4.007	aromatic amine	20111213	11.85	18.99840428	-0.302469327	0.216449828	3.907309691	7.322008182	0	1.366	111.1171663	0	0	1.9	0	7	6	8	0	14	6	6	1.2889	1.66126321	30.9748	0	1	1	1	1	0	0	0	1	0	0	0
1620	4-fluorophenol	Fc1ccc(O)cc1	46.1	9350	http://goo.gl/mouej	W.E. Acree Jr. Data Collection 2011	0.67	0.97	0.63	0.23	0.7928	-123	phenol derivative	20111213	11.85	18.99840442	-0.360417757	0.216780687	3.868590051	6.702518805	0	1.777	112.1019273	0	0	1.9	0	7	6	8	0	13	6	6	1.7681	3.12617761	27.9685	0	1	1	1	1	0	0	0	1	0	0	0
1619	3-fluorophenol	Fc1cccc(O)c1	11.9	9360	http://goo.gl/mouej	W.E. Acree Jr. Data Collection 2011	0.667	0.98	0.68	0.17	0.7928	-123	phenol derivative	20111213	11.85	18.99840442	-0.360321403	0.226538931	3.897996201	6.691147115	0	1.777	112.1019273	0	0	1.9	0	7	5	8	0	13	6	6	1.7681	3.12617761	27.9685	0	1	1	1	1	0	0	0	1	0	0	0
1742	2-fluoropyridine	c1ccnc(c1)F	-3.989	9363	http://goo.gl/mouej	W.E. Acree Jr. Data Collection 2011	0.489	0.89	0	0.36	0.693	-123	pyridine derivative	20111213	11.99755926	19.00013256	-0.228036235	0.241181462	3.666813013	6.137284144	0	1.02	97.09054893	0	0	1.79	5	6	5	7	0	11	6	6	1.2662	1.60326244	25.1322	0	1	1	1	1	0	0	0	1	0	0	0
173	1-fluorohexane	FCCCCCC	-103	9377	http://goo.gl/mouej	W.E. Acree Jr. Data Collection 2011	0	0.35	0	0.1	0.972	2.951	fluoroalkane	20111213	11.89	18.99840408	-0.250648516	0.089661472	3.158700854	6.687594228	1	3.326	104.1660484	0	4	2.01	6	0	7	6	0	20	0	0	2.8231	7.96989361	29.6444	0	0	0	0	0	0	0	0	0	0	0	0
657	1,1,1-trifluoropropan-2-ol	FC(F)(F)C(O)C	-27.559	9391	http://goo.gl/mouej	W.E. Acree Jr. Data Collection 2011	0.105	0.47	0.37	0.36	0.6431	1.963	alkanols	20111213	11.89	19.00040552	-0.383602043	0.414318105	2.90925	5.47592935	1	1.386	114.066526	0	1	1.35	3	0	4	6	0	12	0	0	1.0269	1.05452361	18.1296	0	0	0	0	0	0	0	0	0	0	0	0
467	ethyl trifluoroacetate	FC(F)(F)C(=O)OCC	-50.549	9411	http://goo.gl/mouej	W.E. Acree Jr. Data Collection 2011	-0.2	0.24	0	0.46	0.7997	1.875	ester	20111213	11.89	19.00040695	-0.308799193	0.478985728	2.91115625	5.345756372	0.75	1.363	142.0766669	0	3	1.35	2	3	6	8	0	14	0	0	1.4581	2.12605561	23.171	0	0	0	0	0	0	0	0	0	0	0	0
1581	(4-fluorophenyl)acetic acid	Fc1ccc(cc1)CC(=O)O	84.5	9454	http://goo.gl/mouej	W.E. Acree Jr. Data Collection 2011	0.6	0.98	0.6	0.58	1.09	-123	aromatic carboxylic acid	20111213	11.99629189	18.99840504	-0.350990465	0.282998912	3.880608867	8.316380961	0.125	1.61	154.1386855	0	2	2.01	NA	6	8	11	0	18	6	6	1.6747	2.80462009	37.582	1	1	1	1	1	0	0	0	1	0	0	0
2119	fluroxene	FC(F)(F)COC=C	3.691	9461	http://goo.gl/mouej	W.E. Acree Jr. Data Collection 2011	0.183	0.3	0	0.27	0.741	1.6	organic	20111213	11.79	19.00040596	-0.344499647	0.412502048	2.85175	5.339477669	0.5	2.249	126.0772619	0	3	1.46	2	3	6	7	0	13	0	0	1.1421	1.30439241	22.1548	0	0	0	0	0	0	0	0	0	0	0	0
1697	1,2-dihydroxy-4-methylbenzene	Oc1ccc(cc1O)C	66.5	9564	http://goo.gl/mouej	W.E. Acree Jr. Data Collection 2011	0.95	1.22	0.85	0.49	0.9747	5.135	benzenediol	20111213	11.89	15.99591816	-0.358750951	0.102997917	4.790390244	7.683944597	0.142857143	1.808	124.1374872	0	0	2.01	NA	8	6	9	0	17	6	6	1.7814	3.17338596	34.4874	0	1	1	1	1	0	0	0	1	0	0	0
2882	4-fluorobenzoic acid	O=C(O)c1ccc(F)cc1	185	9579	http://precedings.nature.com/documents/4243/version/3	ONSChallenge Solubility Data	0.805	0.963	0.362	0.395	0.949	-123	organic solid	20120126	11.85	18.99840489	-0.32772487	0.290648708	3.942532152	7.91178949	0	1.798	140.1120681	0	1	1.9	NA	9	7	10	0	15	6	6	1.6399	2.68927201	33.0328	1	1	1	1	1	0	0	0	1	0	0	0
1365	3-fluoroanisole	Fc1cccc(OC)c1	-35	9581	http://goo.gl/mouej	W.E. Acree Jr. Data Collection 2011	0.571	0.72	0	0.27	0.9337	3.865	aromatic ether	20111213	11.85	18.99840456	-0.348581447	0.226636313	3.97658955	7.319884113	0.142857143	2.098	126.1285447	0	1	2.01	0	7	6	9	0	16	6	6	2.0191	4.07676481	32.7376	0	1	1	1	1	0	0	0	1	0	0	0
2379	fluorobenzene	Fc1ccccc1	-41.4	9614	http://dx.doi.org/10.1021/ci049943w	Jes?s Jover; Ram?n Bosque; and Joaquim Sales. 2004. Determination of Abraham Solute Parameters from Molecular Structure. J. Chem. Inf. Comput. Sci. 44 (3)	0.477	0.57	0	0.1	0.6266	-123	organic	20040417	11.85	18.99840408	-0.206295239	0.215944257	3.839185019	6.326917147	0	2.183	96.10252237	0	0	2.01	0	6	5	7	0	12	6	6	2.0355	4.14326025	26.2744	0	1	1	1	1	0	0	0	1	0	0	0
174	1-fluorooctane	FCCCCCCCC	-40.409	9633	http://goo.gl/mouej	W.E. Acree Jr. Data Collection 2011	-0.02	0.35	0	0.1	1.2538	3.85	fluoroalkane	20111213	11.89	18.99840437	-0.250658126	0.08967786	3.188173077	7.164936791	1	4.464	132.2192832	0	6	2.23	8	0	9	8	0	26	0	0	3.7355	13.95396025	38.8464	0	0	0	0	0	0	0	0	0	0	0	0
2308	propadiene	C(=C)=C	-136.2	9642	http://dx.doi.org/10.1021/ci049943w	Jes?s Jover; Ram?n Bosque; and Joaquim Sales. 2004. Determination of Abraham Solute Parameters from Molecular Structure. J. Chem. Inf. Comput. Sci. 44 (3)	0.33	0.15	0	0.14	0.3593	-123	organic	20040417	11.79	12.21000952	-0.274370147	0.149674375	4.326991613	4.973506766	0	3.335	40.06397071	0	0	1.79	3	3	3	2	0	7	0	0	1.2424	1.54355776	14.2575	0	0	0	0	0	0	0	0	0	0	0	0
95	pinane	CC2(C)C1CC2C(CC1)C	-52	9724	http://goo.gl/mouej	W.E. Acree Jr. Data Collection 2011	0.434	0.6	0	0	1.3	-123	cycloalkane	20111213	11.89	12.11015511	-0.161869444	0.059355605	6.391776033	9.721633427	1	5.143	138.2502925	1	0	2.56	NA	0	5	11	0	28	0	0	3.1228	9.75187984	43.8723	0	3	0	1	0	0	1	0	2	0	0	0
2957	imperatorin	O=C/3Oc2c(OCC=C(/C)C)c1occc1cc2C=C3	137.941	9797	http://precedings.nature.com/documents/4243/version/3	ONSChallenge Solubility Data	1.743	1.818	0	1.097	1.971	-123	organic solid	20120126	11.9	15.99793074	-0.336178406	0.323239789	4.366052467	9.799646424	0.1875	3.809	270.2805646	0	3	2.78	NA	15	10	22	0	34	15	13	3.9221	15.38286841	74.3385	0	3	3	1	1	0	0	1	2	0	0	0
1405	9-fluorenone	c1ccc2c(c1)-c3ccccc3C2=O	83.75	9824	http://goo.gl/mouej	W.E. Acree Jr. Data Collection 2011	1.6	1.49	0	0.35	1.3722	7.474	aromatic ketone	20111213	11.98851338	16.00592664	-0.36632262	0.272803268	5.275684861	9.916333641	0	3.494	180.2024976	0	0	2.78	0	14	7	16	0	22	12	12	2.9226	8.54159076	55.7117	0	3	3	1	1	0	0	1	2	0	0	0
1387	butyrophenone	CCCC(=O)c1ccccc1	12	9893	http://goo.gl/mouej	W.E. Acree Jr. Data Collection 2011	0.788	1.026	0	0.503	1.2957	5.388	aromatic ketone	20111213	11.85	15.99491715	-0.293724532	0.162671019	4.907399426	8.779813135	0.3	2.721	148.2020529	0	3	2.45	NA	8	8	11	0	23	6	6	2.693	7.252249	45.6887	0	1	1	1	1	0	0	0	1	0	0	0
1753	3-formylpyridine	O=Cc1cccnc1	8	9943	http://goo.gl/mouej	W.E. Acree Jr. Data Collection 2011	0.817	1.16	0	0.76	0.8319	-123	pyridine derivative	20111213	11.85	15.99491665	-0.297362904	0.185067794	3.753403589	7.508267086	0	0.466	107.1102273	0	1	1.9	5	8	6	8	0	13	6	6	0.4388	0.19254544	30.4921	0	1	1	1	1	0	0	0	1	0	0	0
644	cycloheptanol	OC1CCCCCC1	2	9970	http://goo.gl/mouej	W.E. Acree Jr. Data Collection 2011	0.513	0.54	0.32	0.58	1.045	4.407	alkanols	20111213	11.9	15.99491639	-0.392490784	0.121891071	4.847746924	7.423785707	1	1.898	114.1857268	0	0	2.12	0	0	5	8	0	22	0	0	1.9565	3.82789225	33.8757	0	1	0	1	0	0	0	0	0	1	0	0
327	trimethylene oxide	O1CCC1	-97	9994	http://goo.gl/mouej	W.E. Acree Jr. Data Collection 2011	0.319	0.75	0	0.42	0.4814	2.086	ether	20111213	11.99702083	15.99741676	-0.402590319	0.071452529	4.267185597	5.072007189	1	0.168	58.07925714	0	0	1.68	3	0	3	4	0	10	0	0	-0.0685	0.00469225	15.9089	0	1	0	1	0	0	1	0	0	0	0	0
561	3-methylbutanoic acid	O=C(O)CC(C)C	-30.4	10001	http://goo.gl/mouej	W.E. Acree Jr. Data Collection 2011	0.178	0.6	0.61	0.46	0.8875	3.151	alkanoic acid	20111213	11.89	15.99591715	-0.331542246	0.25912642	3.721745253	7.218589985	0.8	1.25	102.1318969	0	2	1.79	4	3	5	6	0	17	0	0	1.145	1.311025	26.4202	1	0	0	0	0	0	0	0	0	0	0	0
1761	2-aminopyridine	c1ccnc(c1)N	57.75	10008	http://goo.gl/mouej	W.E. Acree Jr. Data Collection 2011	0.98	1.1	0.32	0.63	0.7751	-123	pyridine derivative	20111213	11.99359816	14.00927838	-0.315771604	0.132101874	5.233582958	7.006734748	0	0.681	94.11473042	0	0	1.79	5	7	5	7	0	13	6	6	0.4719	0.22268961	28.915	0	1	1	1	1	0	0	0	1	0	0	0
735	trimethyl phosphate	O=P(OC)(OC)OC	-46	10101	http://goo.gl/mouej	W.E. Acree Jr. Data Collection 2011	0.113	1.36	0	0.93	0.9707	3.85	trialkyl phosphate	20111213	11.99654857	30.97376206	-0.319630572	0.453101271	2.689369635	4.918756635	1	-0.69	140.0750558	0	3	1.24	0	5	5	7	0	17	0	0	-0.3513	0.12341169	28.9055	0	0	0	0	0	0	0	0	0	0	0	0
737	tripropyl phosphate	O=P(OCCC)(OCCC)OCCC	-25.689	10106	http://goo.gl/mouej	W.E. Acree Jr. Data Collection 2011	-0.05	1.07	0	1.13	1.8161	6.341	trialkyl phosphate	20111213	11.89	30.97376237	-0.284389781	0.453908615	3.396712503	6.333456058	1	1.653	224.2347602	0	9	1.9	3	5	9	13	0	35	0	0	2.2662	5.13566244	56.7221	0	0	0	0	0	0	0	0	0	0	0	0
128	2,3-dimethylbuta-1,3-diene	CC(=C)C(=C)C	-76	10124	http://goo.gl/mouej	W.E. Acree Jr. Data Collection 2011	0.352	0.23	0	0.14	0.868	2.69	alkene	20111213	11.89	12.11007471	-0.157858911	0.062724554	5.888625	7.872973656	0.333333333	2.74	82.14382292	0	1	2.12	4	4	4	5	0	16	0	0	2.3078	5.32594084	28.8584	0	0	0	0	0	0	0	0	0	0	0	0
2115	podophyllotoxin	COc1cc(cc(c1OC)OC)[C@@H]2c3cc4c(cc3[C@@H]([C@@H]5[C@@H]2C(=O)OC5)O)OCO4	228	10162	http://goo.gl/mouej	W.E. Acree Jr. Data Collection 2011	2.16	3.16	0.32	2	2.834	15.145	organic	20111213	11.996644	16.00243488	-0.387555896	0.266118776	4.93947614	12.56933715	0.409090909	1.637	414.4061257	0	4	3	NA	9	12	34	0	52	12	12	2.1117	4.45927689	103.905	0	5	2	2	2	0	0	2	3	0	0	0
773	triphenylmethane	c1c(cccc1)C(c2ccccc2)c3ccccc3	93.75	10169	http://goo.gl/mouej	W.E. Acree Jr. Data Collection 2011	1.89	1.32	0	0.52	2.0729	8.14	alkylbenzene	20111213	11.85	12.15025325	-0.197059278	0.104004011	6.794085938	12.08056819	0.052631579	5.655	244.3310341	1	3	3.55	0	6	9	21	0	35	18	18	5.0886	25.89384996	80.4388	0	3	3	3	3	0	0	0	3	0	0	0
754	1,2,3-trimethylbenzene	c1(cccc(c1C)C)C	-25.1	10236	http://goo.gl/mouej	W.E. Acree Jr. Data Collection 2011	0.728	0.61	0	0.19	1.1391	4.565	alkylbenzene	20111213	11.89	12.11013444	-0.153439957	0.066826801	6.234108438	8.758384981	0.333333333	3.333	120.1919121	0	0	2.45	NA	6	5	9	0	21	6	6	3.2886	10.81488996	41.1816	0	1	1	1	1	0	0	0	1	0	0	0
1608	2,3,5,6-tetramethylphenol	Oc1c(c(cc(c1C)C)C)C	118.5	10244	http://goo.gl/mouej	W.E. Acree Jr. Data Collection 2011	0.88	0.81	0.38	0.44	1.3387	-123	phenol derivative	20111213	11.89	15.99491714	-0.359867084	0.083633533	5.537306059	8.841711616	0.4	2.942	150.2179344	0	0	2.45	NA	7	6	11	0	25	6	6	3.5074	12.30185476	47.9169	0	1	1	1	1	0	0	0	1	0	0	0
1605	3,4,5-trimethylphenol	Oc1cc(c(c(c1)C)C)C	106	10246	http://goo.gl/mouej	W.E. Acree Jr. Data Collection 2011	0.83	0.89	0.58	0.42	1.1978	-123	phenol derivative	20111213	11.89	15.99491689	-0.36040534	0.072932468	4.987152099	8.817199711	0.333333333	2.927	136.191317	0	0	2.34	NA	7	6	10	0	22	6	6	3.0212	9.12764944	42.8757	0	1	1	1	1	0	0	0	1	0	0	0
2636	1-methyl-2-isopropylbenzene	c1cccc(c1C(C)C)C	-71.75	10253	http://dx.doi.org/10.1021/ci049943w	Jes?s Jover; Ram?n Bosque; and Joaquim Sales. 2004. Determination of Abraham Solute Parameters from Molecular Structure. J. Chem. Inf. Comput. Sci. 44 (3)	0.669	0.53	0	0.19	0.979	-123	organic	20040417	11.89	12.11015511	-0.153298891	0.066976225	6.23253125	9.387130972	0.4	3.864	134.2185295	0	1	2.56	NA	6	6	10	0	24	6	6	3.5104	12.32290816	45.29	0	1	1	1	1	0	0	0	1	0	0	0
1516	2-methylbenzamide	O=C(c1ccccc1C)N	144.5	10254	http://goo.gl/mouej	W.E. Acree Jr. Data Collection 2011	0.95	1.5	0.5	0.72	1.1137	-123	benzamide	20111213	11.99347916	15.99491716	-0.291412173	0.251849808	4.509277266	8.83563188	0.125	1.346	135.1634621	0	1	2.12	NA	9	6	10	0	19	6	6	1.3184	1.73817856	39.6798	0	1	1	1	1	0	0	0	1	0	0	0
1505	1,2-dinitrobenzene	O=[N+]([O-])c1ccccc1[N+]([O-])=O	118.25	10257	http://goo.gl/mouej	W.E. Acree Jr. Data Collection 2011	1.17	1.7	0	0.4	1.0648	5.905	aromatic nitro	20111213	11.999	16.01699756	-0.263560852	0.19562581	3.724766782	8.051886355	0	1.806	168.1072045	0	2	1.46	0	12	6	12	0	16	6	6	1.6188	2.62051344	40.7074	0	1	1	1	1	0	0	0	1	0	0	0
2128	2-methylfuran	Cc1ccco1	-88.5	10340	http://goo.gl/mouej	W.E. Acree Jr. Data Collection 2011	0.372	0.5	0	0.14	0.677	-123	organic	20111213	11.99396609	16.00053994	-0.374403706	0.108365242	5.210489911	6.412018981	0.2	0.945	82.10072893	0	0	1.9	5	5	4	6	0	12	5	5	1.0793	1.16488849	23.4124	0	1	1	1	1	0	0	1	0	0	0	0
1673	2-methyl-4,6-dinitrophenol	[O-][N+](=O)c1cc([N+]([O-])=O)cc(c1O)C	86.6	10343	http://goo.gl/mouej	W.E. Acree Jr. Data Collection 2011	1.2	1.59	0.04	0.52	1.2644	6.58	phenol derivative	20111213	11.89	15.99892849	-0.357831462	0.158735783	3.762161642	8.344274859	0.142857143	2.484	198.1332269	0	2	1.46	NA	13	7	14	0	20	6	6	1.8376	3.37677376	47.4427	0	1	1	1	1	0	0	0	1	0	0	0
2280	ethynyl benzene	C#Cc1ccccc1	-44.9	10364	http://dx.doi.org/10.1021/ci049943w	Jes?s Jover; Ram?n Bosque; and Joaquim Sales. 2004. Determination of Abraham Solute Parameters from Molecular Structure. J. Chem. Inf. Comput. Sci. 44 (3)	0.679	0.58	0.12	0.24	0.7832	-123	organic	20040417	11.85	12.15008271	-0.165129551	0.143188918	4.716590381	7.898388568	0	2.52	102.1335317	0	0	2.34	NA	8	6	8	0	14	6	6	2.9571	8.74444041	34.1618	0	1	1	1	1	0	0	0	1	0	0	0
2909	benzalaniline	c1ccc(cc1)/C=N/c2ccccc2	50.6	10400	http://precedings.nature.com/documents/4243/version/3	ONSChallenge Solubility Data	1.067	0.786	0	0.256	1.522	-123	organic solid	20120126	11.85	14.00308061	-0.255694662	0.17169647	6.539642441	8.850685969	0	3.376	181.2336182	0	2	2.78	NA	14	10	15	0	25	12	12	3.4265	11.74090225	59.3804	0	2	2	2	2	0	0	0	2	0	0	0
763	pentylbenzene	c1ccccc1CCCCC	-75	10404	http://goo.gl/mouej	W.E. Acree Jr. Data Collection 2011	0.594	0.51	0	0.15	1.421	5.23	alkylbenzene	20111213	11.89	12.11017617	-0.170688749	0.049702993	5.157811639	8.679788708	0.454545455	4.63	148.2451469	0	4	2.67	NA	6	9	11	0	27	6	6	4.141	17.147881	49.5032	0	1	1	1	1	0	0	0	1	0	0	0
446	ethyl pentanoate	O=C(OCC)CCCC	-91.1	10420	http://goo.gl/mouej	W.E. Acree Jr. Data Collection 2011	0.049	0.58	0	0.45	1.1693	3.769	ester	20111213	11.89	15.99591816	-0.315931612	0.261469835	4.114713434	6.937952673	0.857142857	2.055	130.1851317	0	5	2.01	5	3	8	8	0	23	0	0	1.9492	3.79938064	35.9897	0	0	0	0	0	0	0	0	0	0	0	0
1631	4-iodophenol	c1cc(ccc1O)I	93.12	10432	http://goo.gl/mouej	W.E. Acree Jr. Data Collection 2011	1.38	1.22	0.68	0.2	1.0333	5.492	phenol derivative	20111213	11.99891356	126.9045784	-0.360417336	0.098420715	4.931873056	11.71034318	0	2.684	220.0079971	0	0	1.9	0	7	6	8	0	13	6	6	2.1408	4.58302464	40.1602	0	1	1	1	1	0	0	0	1	0	0	0
190	1-chloropropane	ClCCC	-122.6	10437	http://goo.gl/mouej	W.E. Acree Jr. Data Collection 2011	0.216	0.4	0	0.1	0.6537	2.202	chloroalk_ne	20111213	11.89	34.96885281	-0.173459134	0.060659366	4.93060579	6.454254732	1	1.756	78.54073055	0	1	1.68	3	0	4	3	0	11	0	0	1.7191	2.95530481	20.5845	0	0	0	0	0	0	0	0	0	0	0	0
2215	methyl ethyl ether	O(CC)C	-113	10441	http://dx.doi.org/10.1021/ci049943w	Jes?s Jover; Ram?n Bosque; and Joaquim Sales. 2004. Determination of Abraham Solute Parameters from Molecular Structure. J. Chem. Inf. Comput. Sci. 44 (3)	0.02	0.25	0	0.44	0.418	-123	organic	20040417	11.99654878	15.99794171	-0.411190604	0.063078026	4.004655635	4.968756228	1	0.443	60.09513865	0	1	1.68	2	0	4	3	0	12	0	0	0.3993	0.15944049	17.7605	0	0	0	0	0	0	0	0	0	0	0	0
52	2,2,4-trimethylpentane	CC(C)CC(C)(C)C	-107.08	10445	http://goo.gl/mouej	W.E. Acree Jr. Data Collection 2011	0	0	0	0	1.236	3.106	alkane	20111213	11.89	12.11011416	-0.159339712	0.061922972	5.9119375	8.904306431	1	4.807	114.2288207	0	2	2.34	5	0	5	7	0	26	0	0	3.3624	11.30573376	38.3795	0	0	0	0	0	0	0	0	0	0	0	0
426	t-butyl acetate	O=C(OC(C)(C)C)C	-62	10446	http://goo.gl/mouej	W.E. Acree Jr. Data Collection 2011	0.025	0.54	0	0.47	1.0284	2.802	ester	20111213	11.89	15.99591765	-0.31005574	0.302029257	3.878934134	7.878628461	0.833333333	1.541	116.1585143	0	2	1.9	3	3	5	7	0	20	0	0	0.9524	0.90706576	31.2166	0	0	0	0	0	0	0	0	0	0	0	0
2040	dodecamethylcyclohexasiloxane	O1[Si](O[Si](O[Si](O[Si](O[Si](O[Si]1(C)C)(C)C)(C)C)(C)C)(C)C)(C)C	-3	10449	http://goo.gl/mouej	W.E. Acree Jr. Data Collection 2011	-0.88	-0.045	0	0.752	3.5172	6.065	organosilicon	20111213	11.99831427	27.98208702	-0.332348675	0.231777949	4.966075598	7.146320879	1	6.84	444.923436	1	0	1.46	0	0	9	24	0	60	0	0	9.4158	88.65728964	78.075	0	0	0	1	0	0	0	0	0	0	0	0
535	butanamide	O=C(N)CCC	115.15	10464	http://goo.gl/mouej	W.E. Acree Jr. Data Collection 2011	0.42	1.3	0.56	0.68	0.788	-123	alkaneamide	20111213	11.89	15.99491614	-0.281418126	0.197012176	3.87430925	6.461756834	0.75	0.014	87.12051851	0	2	1.68	4	3	5	5	0	15	0	0	0.291	0.084681	23.6938	0	0	0	0	0	0	0	0	0	0	0	0
218	chlorocyclohexane	ClC1CCCCC1	-44	10487	http://goo.gl/mouej	W.E. Acree Jr. Data Collection 2011	0.448	0.48	0	0.1	0.9678	3.832	chloroalk_ne	20111213	11.9	34.96885294	-0.169816723	0.124477046	5.958370366	8.519874242	1	2.64	118.6047013	0	0	2.01	0	0	5	7	0	18	0	0	2.7049	7.31648401	32.3257	0	1	0	1	0	0	0	0	1	0	0	0
415	isobutyl formate	O=COCC(C)C	-95.8	10492	http://goo.gl/mouej	W.E. Acree Jr. Data Collection 2011	0.095	0.6	0	0.4	0.8875	2.789	ester	20111213	11.89	15.99591715	-0.31803805	0.248188551	3.080997368	6.979141727	0.8	1.083	102.1318969	0	3	1.79	3	3	6	6	0	17	0	0	1.1341	1.28618281	27.0848	0	0	0	0	0	0	0	0	0	0	0	0
493	3-chloropropionitrile	ClCCC#N	-50.67	10498	http://goo.gl/mouej	W.E. Acree Jr. Data Collection 2011	0.387	1.22	0.02	0.4	0.6675	3.07	nitrile	20111213	11.95309145	34.96885286	-0.436266859	0.290666321	3.683734454	6.544005761	0.666666667	0.626	89.52361149	0	1	1.57	3	1	5	4	0	9	0	0	0.8254	0.68128516	21.0756	0	0	0	0	0	0	0	0	0	0	0	0
608	2-heptanol	OC(C)CCCCC	-40.899	10511	http://goo.gl/mouej	W.E. Acree Jr. Data Collection 2011	0.188	0.36	0.33	0.56	1.1536	-123	alkanols	20111213	11.89	15.99491639	-0.392770479	0.05255663	4.542448064	7.130911149	1	2.449	116.2016083	0	4	2.12	7	0	7	7	0	24	0	0	2.2606	5.11031236	35.7547	0	0	0	0	0	0	0	0	0	0	0	0
202	1-chlorohexane	ClCCCCCC	-94	10526	http://goo.gl/mouej	W.E. Acree Jr. Data Collection 2011	0.201	0.39	0	0.09	1.0764	3.708	chloroalk_ne	20111213	11.89	34.96885294	-0.173471912	0.050764396	5.0998396	7.205382091	1	3.463	120.6205828	0	4	2.01	6	0	7	6	0	20	0	0	3.0877	9.53389129	34.3875	0	0	0	0	0	0	0	0	0	0	0	0
141	cyclohepta-1,3,5-triene	C1=CC/C=CC=C1	-79.75	10534	http://goo.gl/mouej	W.E. Acree Jr. Data Collection 2011	0.764	0.46	0	0.2	0.8573	3.442	alkene	20111213	11.9	12.10010405	-0.163738246	0.036407244	7.086077747	7.310371657	0.142857143	2.768	92.13867731	0	0	2.23	0	6	4	7	0	15	0	0	1.8596	3.45811216	35.5568	0	1	0	1	0	0	0	0	0	1	0	0
4017	Hexadecane	CCCCCCCCCCCCCCCC	18.02	10540	http://dx.doi.org/10.1016/j.tca.2014.08.024	Mikhail A. Varfolomeeva. Ilnaz T. Rakipova. William E. Acree Jr.. Michela Brumfieldb. Michael H. Abrahamc.Examination of Hydrogen Bonding Interactions between Dissolved Solutes and Alkylbenzene Solvents Based on Abraham Model Correlations Derived From Measured Enthalpies of Solvation. Thermochimica Acta. 2014	0	0	0	0	2.363	7.714	organic	20140902	11.89	12.11028781	-0.170505205	0.05000921	5.117283083	7.613970644	1	9.444	226.44176	2	13	3.22	16	0	16	15	0	50	0	0	7.6708	58.84117264	75.4182	0	0	0	0	0	0	0	0	0	0	0	0
1665	3-nitrophenol	O=[N+]([O-])c1cccc(O)c1	96.47	10664	http://goo.gl/mouej	W.E. Acree Jr. Data Collection 2011	1.05	1.57	0.79	0.23	0.9493	5.692	phenol derivative	20111213	11.85	15.9969207	-0.360348332	0.227363711	3.622987123	7.608661954	0	1.508	139.1090371	0	1	1.68	0	10	6	10	0	15	6	6	1.457	2.122849	35.0768	0	1	1	1	1	0	0	0	1	0	0	0
2038	octamethylcyclotetrasiloxane	O1[Si](O[Si](O[Si](O[Si]1(C)C)(C)C)(C)C)(C)C	17.67	10696	http://goo.gl/mouej	W.E. Acree Jr. Data Collection 2011	-0.471	-0.093	0	0.51	2.3448	4.52	organosilicon	20111213	11.99834123	27.9801597	-0.332348675	0.231643425	4.795741324	6.805823061	1	4.56	296.615624	0	0	1.46	0	0	7	16	0	40	0	0	6.2772	39.40323984	52.05	0	0	0	1	0	0	0	0	0	0	0	0
315	methyl propyl ether	O(CCC)C	-107.449	10709	http://goo.gl/mouej	W.E. Acree Jr. Data Collection 2011	0.06	0.25	0	0.45	0.7309	2.09	ether	20111213	11.99646149	15.99794197	-0.410937834	0.063132094	4.166232549	5.676640992	1	0.801	74.12175605	0	2	1.79	3	0	5	4	0	15	0	0	0.923	0.851929	22.2847	0	0	0	0	0	0	0	0	0	0	0	0
379	3-methylpentan-2-one	O=C(C)C(C)CC	-65.969	10788	http://goo.gl/mouej	W.E. Acree Jr. Data Collection 2011	0.11	0.65	0	0.51	0.9697	3.163	ketone	20111213	11.89	15.99491614	-0.299199046	0.132401845	4.27243405	7.803003608	0.833333333	1.3	100.1591094	0	2	2.01	5	2	5	6	0	19	0	0	1.3416	1.79989056	29.9972	0	0	0	0	0	0	0	0	0	0	0	0
603	2-methyl-3-pentanol	OC(CC)C(C)C	-55.689	10790	http://goo.gl/mouej	W.E. Acree Jr. Data Collection 2011	0.207	0.33	0.33	0.63	1.0127	3.315	alkanols	20111213	11.89	15.99491614	-0.392236546	0.07140056	4.896118473	7.56941999	1	1.397	102.1749909	0	2	2.01	5	0	5	6	0	21	0	0	1.735	3.010225	30.9477	0	0	0	0	0	0	0	0	0	0	0	0
380	2-methylpentan-3-one	O=C(CC)C(C)C	-64.979	10791	http://goo.gl/mouej	W.E. Acree Jr. Data Collection 2011	0.117	0.63	0	0.51	0.9697	3.011	ketone	20111213	11.89	15.99491614	-0.298912634	0.134953235	4.429620994	7.495292184	0.833333333	0.984	100.1591094	0	2	2.01	5	2	5	6	0	19	0	0	1.5523	2.40963529	30.0231	0	0	0	0	0	0	0	0	0	0	0	0
804	1,8-dimethylnaphthalene	c1(cccc2cccc(c12)C)C	65	10813	http://goo.gl/mouej	W.E. Acree Jr. Data Collection 2011	1.402	1.01	0	0.21	1.3672	6.653	alkylnaphthalene	20111213	11.89	12.11019763	-0.150821661	0.069397979	6.576034671	10.12325668	0.166666667	4.162	156.2241198	0	0	2.78	NA	10	6	13	0	24	11	10	3.7108	13.77003664	52.5906	0	2	2	1	1	0	0	0	2	0	0	0
801	1,5-dimethylnaphthalene	c1ccc(c2cccc(c12)C)C	81	10831	http://goo.gl/mouej	W.E. Acree Jr. Data Collection 2011	1.402	1.05	0	0.18	1.3672	6.545	alkylnaphthalene	20111213	11.89	12.11019763	-0.150948923	0.069274639	6.497296537	9.809886897	0.166666667	4.162	156.2241198	0	0	2.78	NA	10	6	13	0	24	11	10	3.7108	13.77003664	52.5906	0	2	2	1	1	0	0	0	2	0	0	0
798	1,2-dimethylnaphthalene	c2c1ccccc1c(c(c2)C)C	1.6	10841	http://goo.gl/mouej	W.E. Acree Jr. Data Collection 2011	1.431	0.97	0	0.25	1.3672	6.473	alkylnaphthalene	20111213	11.89	12.11019763	-0.14936121	0.070830831	6.410349511	9.808884595	0.166666667	4.162	156.2241198	0	0	2.78	NA	10	7	13	0	24	11	10	3.7108	13.77003664	52.5906	0	2	2	1	1	0	0	0	2	0	0	0
803	1,7-dimethylnaphthalene	c12c(cccc1ccc(c2)C)C	-13.9	10849	http://goo.gl/mouej	W.E. Acree Jr. Data Collection 2011	1.362	0.99	0	0.22	1.3672	6.405	alkylnaphthalene	20111213	11.89	12.11019763	-0.150948974	0.069273766	6.174569995	9.808882814	0.166666667	4.162	156.2241198	0	0	2.78	NA	10	7	13	0	24	11	10	3.7108	13.77003664	52.5906	0	2	2	1	1	0	0	0	2	0	0	0
799	1,3-dimethylnaphthalene	c12ccccc1c(cc(c2)C)C	-6	10850	http://goo.gl/mouej	W.E. Acree Jr. Data Collection 2011	1.384	0.94	0	0.23	1.3672	6.312	alkylnaphthalene	20111213	11.89	12.11019763	-0.150823254	0.069395571	6.253163033	9.651700869	0.166666667	4.162	156.2241198	0	0	2.78	NA	10	7	13	0	24	11	10	3.7108	13.77003664	52.5906	0	2	2	1	1	0	0	0	2	0	0	0
802	1,6-dimethylnaphthalene	c12cccc(c1ccc(c2)C)C	-16.9	10851	http://goo.gl/mouej	W.E. Acree Jr. Data Collection 2011	1.369	0.94	0	0.21	1.3672	6.347	alkylnaphthalene	20111213	11.89	12.11019763	-0.150953107	0.069269766	6.135273302	9.651700106	0.166666667	4.162	156.2241198	0	0	2.78	NA	10	7	13	0	24	11	10	3.7108	13.77003664	52.5906	0	2	2	1	1	0	0	0	2	0	0	0
1633	2,3-dichlorophenol	Clc1c(O)cccc1Cl	57.67	10857	http://goo.gl/mouej	W.E. Acree Jr. Data Collection 2011	0.96	0.94	0.48	0.2	1.0199	-123	phenol derivative	20111213	11.99856245	34.97015535	-0.35783143	0.144444547	5.327683445	9.41263776	0	2.86	163.0014585	0	0	1.79	0	7	5	9	0	13	6	6	2.8914	8.36019396	37.3617	0	1	1	1	1	0	0	0	1	0	0	0
1511	1-bromo-2-nitrobenzene	O=[N+]([O-])c1ccccc1Br	42.67	10864	http://goo.gl/mouej	W.E. Acree Jr. Data Collection 2011	1.18	1.32	0	0.26	1.066	-123	aromatic nitro	20111213	11.99885125	78.91851804	-0.150042566	0.147120368	3.98270677	9.963498591	0	2.712	202.0052194	0	1	1.68	0	9	6	10	0	14	6	6	2.4728	6.11473984	41.0055	0	1	1	1	1	0	0	0	1	0	0	0
1670	3,4-dinitrophenol	O=[N+]([O-])c1c(ccc(O)c1)[N+]([O-])=O	134	10870	http://goo.gl/mouej	W.E. Acree Jr. Data Collection 2011	1.32	2.25	1.14	0.16	1.1235	-123	phenol derivative	20111213	11.999	16.01706961	-0.360353897	0.195648694	3.739610841	8.168523643	0	1.4	184.1066094	0	2	1.35	0	13	7	13	0	17	6	6	1.3514	1.82628196	42.4015	0	1	1	1	1	0	0	0	1	0	0	0
1549	2-methoxybenzoic acid	O=C(O)c1ccccc1OC	100.5	10892	http://goo.gl/mouej	W.E. Acree Jr. Data Collection 2011	0.899	1.41	0.45	0.62	1.1313	5.636	aromatic carboxylic acid	20111213	11.99629188	15.99870337	-0.376715017	0.293233467	4.179743354	8.446758337	0.125	1.552	152.147628	0	2	2.01	NA	10	6	11	0	19	6	6	1.418	2.010724	39.2796	1	1	1	1	1	0	0	0	1	0	0	0
1677	3-phenylphenol	Oc2cc(c1ccccc1)ccc2	78	10903	http://goo.gl/mouej	W.E. Acree Jr. Data Collection 2011	1.56	1.41	0.59	0.45	1.3829	-123	phenol derivative	20111213	11.85	15.99491765	-0.360413345	0.179189318	4.988706235	9.517209934	0	3.556	170.2076432	0	1	2.67	0	13	8	14	0	23	12	12	3.081	9.492561	52.8883	0	2	2	2	2	0	0	0	2	0	0	0
806	2,6-dimethylnaphthalene	Cc1ccc2cc(ccc2c1)C	112	10909	http://goo.gl/mouej	W.E. Acree Jr. Data Collection 2011	1.347	0.82	0	0.25	1.3672	6.146	alkylnaphthalene	20111213	11.89	12.11019763	-0.154889866	0.065546014	6.109679022	9.338326529	0.166666667	4.162	156.2241198	0	0	2.78	NA	10	8	13	0	24	11	10	3.7108	13.77003664	52.5906	0	2	2	1	1	0	0	0	2	0	0	0
1736	3,4-dimethylpyridine	n1ccc(c(c1)C)C	-11	10937	http://goo.gl/mouej	W.E. Acree Jr. Data Collection 2011	0.676	0.85	0	0.62	0.9571	4.317	pyridine derivative	20111213	11.89	14.00307756	-0.263749243	0.068062311	5.999152035	8.052282037	0.285714286	1.433	107.1533213	0	0	2.12	5	6	5	8	0	17	6	6	1.6518	2.72844324	33.9835	0	1	1	1	1	0	0	0	1	0	0	0
1732	2,3-dimethylpyridine	n1cccc(c1C)C	-17	10940	http://goo.gl/mouej	W.E. Acree Jr. Data Collection 2011	0.657	0.77	0	0.62	0.9571	4.045	pyridine derivative	20111213	11.89	14.00307756	-0.260656876	0.076432037	5.915794192	7.969028305	0.285714286	1.311	107.1533213	0	0	2.12	6	6	5	8	0	17	6	6	1.4482	2.09728324	33.5338	0	1	1	1	1	0	0	0	1	0	0	0
591	pentan-3-ol	OC(CC)CC	-71.05	10947	http://goo.gl/mouej	W.E. Acree Jr. Data Collection 2011	0.218	0.36	0.33	0.56	0.8718	2.86	alkanols	20111213	11.89	15.99491589	-0.392504821	0.065108807	4.581744683	6.855005489	1	1.1	88.14837346	0	2	1.9	5	0	5	5	0	18	0	0	1.4157	2.00420649	26.4759	0	0	0	0	0	0	0	0	0	0	0	0
663	1,2-butanediol	CCC(CO)O	-7.839	10948	http://goo.gl/mouej	W.E. Acree Jr. Data Collection 2011	0.361	0.9	0.58	0.84	0.7896	3.527	alkanediol	20111213	11.99646145	15.99825808	-0.414773489	0.102031873	3.91343315	6.467316295	1	-0.39	90.12116098	0	2	1.68	4	0	5	5	0	16	0	0	0.0038	1.44E-05	23.496	0	0	0	0	0	0	0	0	0	0	0	0
1545	3-bromobenzoic acid	O=C(O)c1cc(Br)ccc1	156	10972	http://goo.gl/mouej	W.E. Acree Jr. Data Collection 2011	1	1.1	0.64	0.27	1.1067	5.526	aromatic carboxylic acid	20111213	11.85	78.91833724	-0.327721445	0.290699064	4.236901465	9.769816955	0	2.435	201.0171929	0	1	1.9	NA	9	6	10	0	15	6	6	2.1828	4.76461584	40.4392	1	1	1	1	1	0	0	0	1	0	0	0
1546	4-bromobenzoic acid	O=C(O)c1ccc(Br)cc1	253.88	10980	http://goo.gl/mouej	W.E. Acree Jr. Data Collection 2011	1	1.01	0.63	0.26	1.1067	5.399	aromatic carboxylic acid	20111213	11.85	78.91833724	-0.327722015	0.290645801	4.139620261	9.563098469	0	2.435	201.0171929	0	1	1.9	NA	9	7	10	0	15	6	6	2.1828	4.76461584	40.4392	1	1	1	1	1	0	0	0	1	0	0	0
1571	4-acetylbenzoic acid	O=C(O)c1ccc(C(=O)C)cc1	209	10986	http://goo.gl/mouej	W.E. Acree Jr. Data Collection 2011	0.94	1.33	0.66	0.67	1.2292	-123	aromatic carboxylic acid	20111213	11.85	15.99692145	-0.327847625	0.290343518	4.106312187	8.497354994	0.111111111	1.514	164.1583639	0	2	2.12	NA	11	8	12	0	20	6	6	1.1743	1.37898049	43.2192	1	1	1	1	1	0	0	0	1	0	0	0
1461	3-ethylaniline	Nc1cc(ccc1)CC	-36	10991	http://goo.gl/mouej	W.E. Acree Jr. Data Collection 2011	0.94	0.95	0.23	0.45	1.098	-123	aromatic amine	20111213	11.89	14.00307807	-0.302463321	0.065271441	5.508391996	8.402132148	0.25	2.106	121.1799387	0	1	2.23	NA	7	6	9	0	20	6	6	2.0258	4.10386564	40.4006	0	1	1	1	1	0	0	0	1	0	0	0
1712	3-methylbenzyl alcohol	OCc1cccc(c1)C	17.521	10992	http://goo.gl/mouej	W.E. Acree Jr. Data Collection 2011	0.815	0.9	0.33	0.59	1.057	-123	aromatic alkanol	20111213	11.89	15.99491664	-0.391082264	0.069257473	4.352184456	8.050513282	0.25	1.648	122.1646996	0	1	2.23	NA	6	6	9	0	19	6	6	1.7117	2.92991689	37.9151	0	1	1	1	1	0	0	0	1	0	0	0
1495	diphenylamine	c1ccc(cc1)Nc2ccccc2	52.98	11003	http://goo.gl/mouej	W.E. Acree Jr. Data Collection 2011	1.583	1.277	0.17	0.495	1.424	-123	aromatic amine	20111213	11.85	14.0030801	-0.258826567	0.141197491	6.575886719	8.928210308	0	3.234	169.2228823	0	2	2.67	0	13	9	14	0	24	12	12	3.3801	11.42507601	54.5442	0	2	2	2	2	0	0	0	2	0	0	0
1710	4-methylbenzyl alcohol	OCc1ccc(cc1)C	60.5	11021	http://goo.gl/mouej	W.E. Acree Jr. Data Collection 2011	0.81	0.88	0.39	0.6	1.0569	4.584	aromatic alkanol	20111213	11.89	15.99491664	-0.391082401	0.06923216	4.312887602	7.89332608	0.25	1.648	122.1646996	0	1	2.23	NA	6	7	9	0	19	6	6	1.7117	2.92991689	37.9151	0	1	1	1	1	0	0	0	1	0	0	0
377	hexan-3-one	O=C(CC)CCC	-55.25	11025	http://goo.gl/mouej	W.E. Acree Jr. Data Collection 2011	0.136	0.66	0	0.51	0.9697	3.271	ketone	20111213	11.89	15.99491614	-0.299200174	0.132408465	4.272433478	6.859887182	0.833333333	1.26	100.1591094	0	3	2.01	6	2	6	6	0	19	0	0	1.546	2.390116	30.0496	0	0	0	0	0	0	0	0	0	0	0	0
609	heptan-4-ol	OC(CCC)CCC	-41.6	11029	http://goo.gl/mouej	W.E. Acree Jr. Data Collection 2011	0.18	0.36	0.33	0.56	1.1536	3.85	alkanols	20111213	11.89	15.99491639	-0.392490852	0.055137027	4.896114916	7.483758374	1	2.238	116.2016083	0	4	2.12	7	0	7	7	0	24	0	0	2.3281	5.42004961	35.6779	0	0	0	0	0	0	0	0	0	0	0	0
2472	3-heptanol	OC(CC)CCCC	-70	11036	http://dx.doi.org/10.1021/ci049943w	Jes?s Jover; Ram?n Bosque; and Joaquim Sales. 2004. Determination of Abraham Solute Parameters from Molecular Structure. J. Chem. Inf. Comput. Sci. 44 (3)	0.178	0.36	0.33	0.56	0.8096	-123	organic	20040417	11.89	15.99491639	-0.392500501	0.054811382	4.817523258	7.326582091	1	2.238	116.2016083	0	4	2.12	7	0	7	7	0	24	0	0	2.3281	5.42004961	35.6779	0	0	0	0	0	0	0	0	0	0	0	0
860	1-bromo-4-iodobenzene	Ic1ccc(Br)cc1	91.33	11038	http://goo.gl/mouej	W.E. Acree Jr. Data Collection 2011	1.5	0.99	0	0.04	1.1496	-123	haloaromatic	20111213	11.85	126.9044731	-0.170094648	0.135947708	7.380871992	12.04519217	0	3.888	282.9041794	0	0	1.9	0	6	6	8	0	12	6	6	3.1566	9.96412356	46.0889	0	1	1	1	1	0	0	0	1	0	0	0
1734	2,5-dimethylpyridine	n1cc(ccc1C)C	-16	11042	http://goo.gl/mouej	W.E. Acree Jr. Data Collection 2011	0.633	0.74	0	0.62	0.9571	3.986	pyridine derivative	20111213	11.89	14.00307756	-0.260657386	0.074808316	5.680015372	7.498302595	0.285714286	1.311	107.1533213	0	0	2.12	6	6	6	8	0	17	6	6	1.4482	2.09728324	33.5338	0	1	1	1	1	0	0	0	1	0	0	0
1682	3-aminophenol	c1cc(cc(c1)O)N	124.25	11080	http://goo.gl/mouej	W.E. Acree Jr. Data Collection 2011	1.13	1.64	0.74	0.57	0.8749	5.304	phenol derivative	20111213	11.99355095	15.99491666	-0.360379887	0.073528755	4.730433478	7.457086996	0	0.799	109.1261088	0	0	1.9	0	8	5	8	0	15	6	6	0.816	0.665856	32.4525	0	1	1	1	1	0	0	0	1	0	0	0
1638	3,5-dichlorophenol	Clc1cc(O)cc(Cl)c1	67.33	11083	http://goo.gl/mouej	W.E. Acree Jr. Data Collection 2011	1.02	1	0.91	0	1.0199	-123	phenol derivative	20111213	11.85	34.96985331	-0.360286421	0.188976274	5.083183729	8.8444273	0	2.86	163.0014585	0	0	1.79	0	7	5	9	0	13	6	6	2.8914	8.36019396	37.3617	0	1	1	1	1	0	0	0	1	0	0	0
138	1-methylcyclohexene	CC1=CCCCC1	-120.28	11086	http://goo.gl/mouej	W.E. Acree Jr. Data Collection 2011	0.391	0.18	0	0.1	0.943	3.483	alkene	20111213	11.9	12.10010405	-0.156712353	0.048291905	6.021119647	7.874324246	0.714285714	2.96	96.17044032	0	0	2.23	NA	2	5	7	0	19	0	0	2.739	7.502121	33.0046	0	1	0	1	0	0	0	0	1	0	0	0
131	penta-1,4-diene	C=CCC=C	-148.27	11099	http://goo.gl/mouej	W.E. Acree Jr. Data Collection 2011	0.185	0.14	0	0.1	0.7271	1.998	alkene	20111213	11.79	12.21002884	-0.304995312	0.115305337	5.006104814	6.722005558	0.2	2.642	68.11720551	0	2	2.01	5	2	5	4	0	13	0	0	1.8712	3.50138944	24.8954	0	0	0	0	0	0	0	0	0	0	0	0
1876	butyl urea	O=C(N)NCCCC	96	11107	http://goo.gl/mouej	W.E. Acree Jr. Data Collection 2011	0.372	1.45	0.62	0.67	1.0284	-123	urea	20111213	11.89	15.99491689	-0.26212823	0.269297378	3.90844927	6.884393518	0.8	0.182	116.1617799	0	4	1.68	4	4	7	7	0	20	0	0	0.4925	0.24255625	31.9125	0	0	0	0	0	0	0	0	0	0	0	0
108	1-hexene	CCCCC=C	-139.97	11109	http://goo.gl/mouej	W.E. Acree Jr. Data Collection 2011	0.078	0.08	0	0.07	0.911	2.572	alkene	20111213	11.79	12.21003864	-0.306948088	0.113259644	5.043588996	6.867641906	0.666666667	3.388	84.15970443	0	3	2.12	6	2	6	5	0	18	0	0	2.7181	7.38806761	29.4523	0	0	0	0	0	0	0	0	0	0	0	0
140	1,3-cyclohexadiene	C1=CC=C/CC/1	-89	11117	http://goo.gl/mouej	W.E. Acree Jr. Data Collection 2011	0.515	0.3	0	0.07	0.759	2.917	alkene	20111213	11.9	12.1000824	-0.160791091	0.046115658	6.616961078	6.85961347	0.333333333	2.454	80.12794141	0	0	2.12	0	4	4	6	0	14	0	0	1.848	3.415104	29.8392	0	1	0	1	0	0	0	0	1	0	0	0
111	1-heptene	C=CCCCCC	-119.46	11121	http://goo.gl/mouej	W.E. Acree Jr. Data Collection 2011	0.092	0.08	0	0.07	1.0519	3.063	alkene	20111213	11.89	12.11009426	-0.170688839	0.049604792	5.088451662	7.097647813	0.714285714	3.957	98.18632183	0	4	2.23	7	2	7	6	0	21	0	0	3.1743	10.07618049	34.0533	0	0	0	0	0	0	0	0	0	0	0	0
414	butyl formate	O=COCCCC	-91.75	11125	http://goo.gl/mouej	W.E. Acree Jr. Data Collection 2011	0.121	0.63	0	0.38	0.8875	2.958	ester	20111213	11.89	15.99591715	-0.318305897	0.248178538	3.041700383	6.342634336	0.8	1.355	102.1318969	0	4	1.79	4	3	7	6	0	17	0	0	1.271	1.615441	27.214	0	0	0	0	0	0	0	0	0	0	0	0
71	heptacosane	C(CCCCCCCCCCCCCCCCCCCCC)CCCCC	59.25	11146	http://goo.gl/mouej	W.E. Acree Jr. Data Collection 2011	0	0	0	0	3.9129	13.276	alkane	20111213	11.89	12.11057752	-0.17050527	0.050328166	5.117357534	7.65108411	1	15.703	380.7345514	2	24	4.43	27	0	27	26	0	83	0	0	12.689	161.010721	126.0292	0	0	0	0	0	0	0	0	0	0	0	0
155	fluoromethane	FC	-142.32	11148	http://goo.gl/mouej	W.E. Acree Jr. Data Collection 2011	0.066	0.35	0	0.09	0.2672	0.057	fluoroalkane	20111213	11.99827146	19.00013176	-0.287298675	0.111724216	1.92035499	2.54114501	1	0.903	34.03296138	0	0	1.46	0	0	2	1	0	5	0	0	0.582	0.338724	6.5692	0	0	0	0	0	0	0	0	0	0	0	0
2543	chloroiodomethane	ClCI	-79.429	11154	http://dx.doi.org/10.1021/ci049943w	Jes?s Jover; Ram?n Bosque; and Joaquim Sales. 2004. Determination of Abraham Solute Parameters from Molecular Structure. J. Chem. Inf. Comput. Sci. 44 (3)	0.845	0.66	0.13	0.08	0.5871	-123	organic	20040417	11.99989465	126.9045783	-0.162159699	0.156018317	6.688999152	9.978725926	1	2.057	176.384028	0	0	1.35	0	0	3	2	0	5	0	0	1.6864	2.84394496	24.4153	0	0	0	0	0	0	0	0	0	0	0	0
2026	tetramethyltin	C[Sn](C)(C)C	-34.429	11171	http://goo.gl/mouej	W.E. Acree Jr. Data Collection 2011	0.324	0.11	0	0.1	1.0431	2.651	organometalic	20111213	NA	NA	NA	NA	NA	NA	1	2.112	178.8483409	0	0	1.79	0	0	3	4	0	17	0	0	1.6572	2.74631184	22.1964	0	0	0	0	0	0	0	0	0	0	0	0
605	2,3-dimethyl-2-butanol	CC(C)C(C)(C)O	-12	11180	http://goo.gl/mouej	W.E. Acree Jr. Data Collection 2011	0.208	0.27	0.31	0.65	1.0127	3.223	alkanols	20111213	11.99635526	15.9979425	-0.414921179	0.087525509	5.206330986	8.116670047	1	1.456	102.1749909	0	1	2.01	4	0	4	6	0	21	0	0	1.4163	2.00590569	31.0611	0	0	0	0	0	0	0	0	0	0	0	0
562	2,2-dimethylbutanoic acid	O=C(O)C(C)(C)CC	-14	11193	http://goo.gl/mouej	W.E. Acree Jr. Data Collection 2011	0.186	0.55	0.6	0.51	1.0284	3.681	alkanoic acid	20111213	11.89	15.99591765	-0.33113669	0.264562097	4.193307334	8.667002838	0.833333333	1.236	116.1585143	0	2	1.9	4	3	5	7	0	20	0	0	1.7726	3.14211076	30.9471	1	0	0	0	0	0	0	0	0	0	0	0
615	3-ethyl-3-pentanol	OC(CC)(CC)CC	-12.75	11210	http://goo.gl/mouej	W.E. Acree Jr. Data Collection 2011	0.234	0.3	0.31	0.64	1.1536	3.838	alkanols	20111213	11.89	15.99491639	-0.389295909	0.067485933	5.52478773	8.741253321	1	1.875	116.2016083	0	3	2.12	5	0	5	7	0	24	0	0	2.1444	4.59845136	35.6377	0	0	0	0	0	0	0	0	0	0	0	0
2027	tetraethyltin	CC[Sn](CC)(CC)CC	-3.029	11212	http://goo.gl/mouej	W.E. Acree Jr. Data Collection 2011	0.464	0.18	0	0.13	1.6067	4.923	organometalic	20111213	NA	NA	NA	NA	NA	NA	1	3.544	234.9548106	0	4	2.23	2	0	5	8	0	29	0	0	3.4464	11.87767296	40.4636	0	0	0	0	0	0	0	0	0	0	0	0
2214	methyl isopropyl ether	O(C(C)C)C	38.591	11228	http://dx.doi.org/10.1021/ci049943w	Jes?s Jover; Ram?n Bosque; and Joaquim Sales. 2004. Determination of Abraham Solute Parameters from Molecular Structure. J. Chem. Inf. Comput. Sci. 44 (3)	0.059	0.22	0	0.54	0.5159	-123	organic	20040417	11.99646149	15.99794197	-0.408402418	0.063651107	4.326312595	6.226253344	1	0.903	74.12175605	0	1	1.79	3	0	4	4	0	15	0	0	0.7768	0.60341824	22.1787	0	0	0	0	0	0	0	0	0	0	0	0
512	dimethylethylamine	N(CC)(C)C	-140	11230	http://goo.gl/mouej	W.E. Acree Jr. Data Collection 2011	0.094	0.18	0	0.64	0.772	2.125	alkylamine	20111213	11.993657	14.00909827	-0.345577532	0.023162198	5.043240354	6.660977412	1	0.486	73.13699509	0	1	1.79	2	0	4	4	1	16	0	0	0.6689	0.44742721	24.7361	0	0	0	0	0	0	0	0	0	0	0	0
2641	3-methyl-2-butanol	OC(C)C(C)C	25.931	11239	http://dx.doi.org/10.1021/ci049943w	Jes?s Jover; Ram?n Bosque; and Joaquim Sales. 2004. Determination of Abraham Solute Parameters from Molecular Structure. J. Chem. Inf. Comput. Sci. 44 (3)	0.194	0.33	0.33	0.56	0.6138	-123	organic	20040417	11.89	15.99491589	-0.392503871	0.07120698	4.581745947	7.25563629	1	1.039	88.14837346	0	1	1.9	4	0	4	5	0	18	0	0	1.2113	1.46724769	26.4235	0	0	0	0	0	0	0	0	0	0	0	0
1878	1,1-diemthyl urea	O=C(N)N(C)C	181.75	11244	http://goo.gl/mouej	W.E. Acree Jr. Data Collection 2011	0.44	1.29	0.45	0.9	0.7466	3.603	urea	20111213	11.99373187	15.99491641	-0.28106552	0.271481123	3.947746646	6.737991843	0.666666667	-1.026	88.10854506	0	1	1.46	0	4	4	5	0	14	0	0	-0.6303	0.39727809	22.936	0	0	0	0	0	0	0	0	0	0	0	0
1862	N-nitrosodiisopropylamine	O=NN(C(C)C)C(C)C	48	11265	http://goo.gl/mouej	W.E. Acree Jr. Data Collection 2011	0.3	0.95	0	0.67	1.1693	4.417	N-nitrosoamine	20111213	11.89	15.99491715	-0.157980684	0.107443637	3.485997196	8.154011177	1	1.491	130.1883973	0	3	1.79	3	3	5	8	0	23	0	0	1.5434	2.38208356	38.3829	0	0	0	0	0	0	0	0	0	0	0	0
733	triphenylphosphine	c3c(P(c1ccccc1)c2ccccc2)cccc3	80.17	11283	http://goo.gl/mouej	W.E. Acree Jr. Data Collection 2011	2.2	1.86	0	0.59	2.1366	11.372	phosphine	20111213	11.85	30.97376258	-0.207388294	0.092987038	6.636898438	10.62956957	0	5.943	262.2861191	1	3	3.33	0	6	9	21	0	34	18	18	5.7072	32.57213184	86.433	0	3	3	3	3	0	0	0	3	0	0	0
1702	4-chloro-1-naphthol	Clc2ccc(O)c1ccccc12	91.491	11294	http://goo.gl/mouej	W.E. Acree Jr. Data Collection 2011	1.63	1.24	0.68	0.27	1.2665	-123	naphthol derivatives	20111213	11.85	34.96885317	-0.35979891	0.199109435	5.372026686	10.01219645	0	3.504	178.6152868	0	0	2.34	0	11	6	13	0	19	11	10	3.1354	9.83073316	49.0071	0	2	2	1	1	0	0	0	2	0	0	0
1680	2,4,6-triiodophenol	Ic1cc(I)c(O)c(I)c1	158.6	11369	http://goo.gl/mouej	W.E. Acree Jr. Data Collection 2011	2.858	1.54	0.3	0.2	1.5497	9.823	phenol derivative	20111213	11.85	126.9064732	-0.357801189	0.142969867	7.633373011	14.58414362	0	4.82	471.8010616	0	0	1.68	0	7	6	10	0	13	6	6	3.2972	10.87152784	64.9764	0	1	1	1	1	0	0	0	1	0	0	0
1521	N,N-dimethylbenzamide	O=C(N(C)C)c1ccccc1	44	11422	http://goo.gl/mouej	W.E. Acree Jr. Data Collection 2011	0.95	1.4	0	0.98	1.2546	5.924	benzamide	20111213	11.85	15.9949174	-0.274734639	0.233165833	4.980838053	8.852764636	0.222222222	1.569	149.1900795	0	2	2.23	NA	9	7	11	0	22	6	6	1.244	1.547536	44.432	0	1	1	1	1	0	0	0	1	0	0	0
1520	N-ethylbenzamide	O=C(NCC)c1ccccc1	80.561	11465	http://goo.gl/mouej	W.E. Acree Jr. Data Collection 2011	0.95	1.49	0.39	0.72	1.2546	6.268	benzamide	20111213	11.85	15.9949174	-0.274968132	0.230994291	4.823649409	8.696651588	0.222222222	1.85	149.1900795	0	3	2.23	NA	9	8	11	0	22	6	6	1.3869	1.92349161	44.2833	0	1	1	1	1	0	0	0	1	0	0	0
2855	2-methylbenzimidazole	Cc1[nH]c2ccccc2n1	176.33	11489	http://precedings.nature.com/documents/4243/version/3	ONSChallenge Solubility Data	1.458	2.228	1.034	0.37	1.046	-123	organic solid	20120126	11.98848879	14.014351	-0.298244808	0.143420291	5.790556788	8.51751684	0.125	1.553	132.1628196	0	0	2.12	2	9	6	11	0	18	10	9	1.6477	2.71491529	39.8835	0	2	2	1	1	0	0	1	1	0	0	0
611	2-methyl-3-hexanol	CCCC(C(C)C)O	-50.659	11543	http://goo.gl/mouej	W.E. Acree Jr. Data Collection 2011	0.2	0.33	0.33	0.62	1.1536	3.839	alkanols	20111213	11.99632008	15.99794276	-0.417715868	0.082455112	5.048900726	7.802543736	1	1.966	116.2016083	0	3	2.12	6	0	6	7	0	24	0	0	2.1912	4.80135744	35.5487	0	0	0	0	0	0	0	0	0	0	0	0
1537	3,4-dimethylbenzoic acid	O=C(O)c1cc(c(cc1)C)C	165.5	11576	http://goo.gl/mouej	W.E. Acree Jr. Data Collection 2011	0.73	0.88	0.59	0.4	1.2135	5.296	aromatic carboxylic acid	20111213	11.89	15.99591916	-0.3277254	0.290651027	4.160228925	8.548435824	0.222222222	2.511	150.1748405	0	1	2.23	NA	9	7	11	0	21	6	6	2.4068	5.79268624	42.8988	1	1	1	1	1	0	0	0	1	0	0	0
2395	3-cyanonitrobenzene	N#Cc1cccc([N+]([O-])=O)c1	116.33	11582	http://dx.doi.org/10.1021/ci049943w	Jes?s Jover; Ram?n Bosque; and Joaquim Sales. 2004. Determination of Abraham Solute Parameters from Molecular Structure. J. Chem. Inf. Comput. Sci. 44 (3)	1.02	1.6	0	0.47	0.9593	-123	organic	20040417	11.85	15.99592018	-0.256282268	0.180455735	3.683392176	8.02996674	0	1.637	148.1191306	0	1	1.79	NA	11	7	11	0	15	6	6	1.6033	2.57057089	39.1204	0	1	1	1	1	0	0	0	1	0	0	0
2972	methyl p-aminobenzoate	O=C(OC)c1ccc(N)cc1	111.75	11585	http://precedings.nature.com/documents/4243/version/3	ONSChallenge Solubility Data	1.028	0	0	0	1.172	-123	organic solid	20120126	11.85	15.99591968	-0.315240799	0.292985876	4.390772573	8.373514692	0.125	1.141	151.162867	0	2	2.01	NA	10	8	11	0	20	6	6	0.9388	0.88134544	42.2859	0	1	1	1	1	0	0	0	1	0	0	0
1426	methyl 4-nitrobenzoate	O=[N+]([O-])c1ccc(C(=O)OC)cc1	95.67	11586	http://goo.gl/mouej	W.E. Acree Jr. Data Collection 2011	0.994	1.45	0	0.56	1.2468	6.097	aromatic ester	20111213	11.85	15.99792473	-0.315180072	0.293006333	3.655082817	8.362133879	0.125	1.85	181.1457954	0	3	1.79	NA	12	9	13	0	20	6	6	1.5798	2.49576804	44.9102	0	1	1	1	1	0	0	0	1	0	0	0
1548	4-iodobenzoic acid	O=C(O)c1ccc(I)cc1	271	11588	http://goo.gl/mouej	W.E. Acree Jr. Data Collection 2011	1.31	1.27	0.63	0.3	1.1899	6.351	aromatic carboxylic acid	20111213	11.85	126.9044731	-0.327721663	0.290644867	4.211183141	11.85309635	0	2.705	248.0181379	0	1	1.9	NA	9	7	10	0	15	6	6	2.0126	4.05055876	45.2245	1	1	1	1	1	0	0	0	1	0	0	0
1580	4-dimethylaminobenzoic acid	O=C(O)c1ccc(N(C)C)cc1	242.75	11595	http://goo.gl/mouej	W.E. Acree Jr. Data Collection 2011	1.08	1.26	0.54	0.63	1.3133	6.426	aromatic carboxylic acid	20111213	11.85	15.99592018	-0.327743683	0.2906515	4.11569728	8.797602679	0.222222222	1.846	165.1894844	0	2	2.12	NA	10	8	12	0	23	6	6	1.5966	2.54913156	47.245	1	1	1	1	1	0	0	0	1	0	0	0
2109	5-methylfurfural	O=Cc1oc(cc1)C	-41.409	11600	http://goo.gl/mouej	W.E. Acree Jr. Data Collection 2011	0.744	1.11	0	0.52	0.8339	3.933	organic	20111213	11.89	15.99591765	-0.311512987	0.173197417	3.594840982	6.848895672	0.166666667	0.654	110.1108698	0	1	1.9	6	7	6	8	0	14	5	5	1.1301	1.27712601	29.8809	0	1	1	1	1	0	0	1	0	0	0	0
2653	3-bromoacetanilide	Brc1cc(NC(=O)C)ccc1	89.311	11625	http://dx.doi.org/10.1021/ci049943w	Jes?s Jover; Ram?n Bosque; and Joaquim Sales. 2004. Determination of Abraham Solute Parameters from Molecular Structure. J. Chem. Inf. Comput. Sci. 44 (3)	1.14	1.65	0.64	0.46	1.1167	-123	organic	20040417	11.85	78.91833725	-0.281053824	0.200988854	4.289074805	9.897061895	0.125	2.074	214.0590493	0	2	2.01	2	9	7	11	0	19	6	6	1.6988	2.88592144	46.763	0	1	1	1	1	0	0	0	1	0	0	0
1383	3-hydroxy-4-methoxybenzaldehyde	O=Cc1ccc(OC)c(O)c1	114	11629	http://goo.gl/mouej	W.E. Acree Jr. Data Collection 2011	1.04	1.37	0.27	0.72	1.1313	5.752	aromatic aldehyde	20111213	11.85	15.99692069	-0.358083512	0.151578262	3.858847069	7.95049294	0.125	0.959	152.147628	0	2	2.01	NA	10	8	11	0	19	6	6	1.3056	1.70459136	40.8063	0	1	1	1	1	0	0	0	1	0	0	0
1856	N-nitrosodipropylamine	O=NN(CCC)CCC	8.091	11632	http://goo.gl/mouej	W.E. Acree Jr. Data Collection 2011	0.318	1.01	0	0.63	1.1693	4.685	N-nitrosoamine	20111213	11.89	15.99491715	-0.163243695	0.058225005	3.328809497	7.525258495	1	1.287	130.1883973	0	5	1.79	3	3	7	8	0	23	0	0	1.8358	3.37016164	38.5949	0	0	0	0	0	0	0	0	0	0	0	0
461	cyclohexyl acetate	CC(=O)OC1CCCCC1	-65	11647	http://goo.gl/mouej	W.E. Acree Jr. Data Collection 2011	0.283	0.69	0	0.47	1.202	-123	ester	20111213	11.9	15.99591866	-0.312533204	0.258618411	3.900090238	8.061036264	0.875	2.069	142.1958676	0	2	2.12	2	3	7	10	0	24	0	0	1.8794	3.53214436	38.4262	0	1	0	1	0	0	0	0	1	0	0	0
1652	4-ethoxyphenol	CCOc1ccc(cc1)O	66.25	11651	http://goo.gl/mouej	W.E. Acree Jr. Data Collection 2011	0.87	1.17	0.57	0.52	1.1156	-123	phenol derivative	20111213	11.9962919	15.99825971	-0.386790684	0.098605744	4.677065541	7.715821298	0.25	1.954	138.1641046	0	2	2.12	2	8	8	10	0	20	6	6	1.895	3.591025	38.9633	0	1	1	1	1	0	0	0	1	0	0	0
770	4-ethyltoluene	c1cc(ccc1CC)C	-62.1	11660	http://goo.gl/mouej	W.E. Acree Jr. Data Collection 2011	0.63	0.51	0	0.18	1.1391	4.289	alkylbenzene	20111213	11.89	12.11013444	-0.155199429	0.065187173	5.486884862	8.286820848	0.333333333	3.36	120.1919121	0	1	2.45	NA	6	7	9	0	21	6	6	3.2586	10.61847396	40.7414	0	1	1	1	1	0	0	0	1	0	0	0
2457	p-methylstyrene	C=Cc1ccc(cc1)C	-43.65	11661	http://dx.doi.org/10.1021/ci049943w	Jes?s Jover; Ram?n Bosque; and Joaquim Sales. 2004. Determination of Abraham Solute Parameters from Molecular Structure. J. Chem. Inf. Comput. Sci. 44 (3)	0.871	0.65	0	0.18	0.8811	-123	organic	20040417	11.89	12.11013444	-0.155189532	0.065192563	5.518384781	8.45556977	0.111111111	3.396	118.1760306	0	1	2.45	NA	8	7	9	0	19	6	6	2.8679	8.22485041	40.7855	0	1	1	1	1	0	0	0	1	0	0	0
1364	4-chloroanisole	Clc1ccc(OC)cc1	-18	11667	http://goo.gl/mouej	W.E. Acree Jr. Data Collection 2011	0.838	0.86	0	0.21	1.0384	-123	aromatic ether	20111213	11.85	34.96885304	-0.348676618	0.178450965	4.721715053	8.362753279	0.142857143	2.559	142.5830791	0	1	2.01	0	7	7	9	0	16	6	6	2.478	6.140484	37.326	0	1	1	1	1	0	0	0	1	0	0	0
1455	1,4-dicyanobenzene	c1cc(ccc1C#N)C#N	225.38	11672	http://goo.gl/mouej	W.E. Acree Jr. Data Collection 2011	0.874	1.98	0	0.42	1.0258	5.634	aromatic nitrile	20111213	11.95302754	14.04998537	-0.423214033	0.319366419	4.134038473	7.861018403	0	1.468	128.1310566	0	0	2.12	NA	10	8	10	0	14	6	6	1.5878	2.52110884	37.5334	0	1	1	1	1	0	0	0	1	0	0	0
597	hexan-3-ol	CCCC(CC)O	-46.239	11678	http://goo.gl/mouej	W.E. Acree Jr. Data Collection 2011	0.2	0.36	0.33	0.56	1.0127	3.343	alkanols	20111213	11.99635526	15.9979425	-0.418102123	0.080012213	4.733963109	7.174351868	1	1.669	102.1749909	0	3	2.01	6	0	6	6	0	21	0	0	1.8719	3.50400961	31.0769	0	0	0	0	0	0	0	0	0	0	0	0
1881	1,3-diethylurea	O=C(NCC)NCC	111.25	11694	http://goo.gl/mouej	W.E. Acree Jr. Data Collection 2011	0.39	0.96	0.45	0.83	1.0284	-123	urea	20111213	11.89	15.99491689	-0.261696755	0.271987423	4.262120204	6.682274478	0.8	0.196	116.1617799	0	4	1.68	2	4	7	7	0	20	0	0	0.0673	0.00452929	32.432	0	0	0	0	0	0	0	0	0	0	0	0
1866	N-ethylurethane	O=C(OCC)NCC	29.511	11695	http://goo.gl/mouej	W.E. Acree Jr. Data Collection 2011	0.236	0.88	0.24	0.63	0.9873	3.77	urethane	20111213	11.89	15.99591816	-0.303132159	0.337302331	3.95237023	6.262577996	0.8	0.727	117.1465408	0	4	1.68	2	4	7	7	0	19	0	0	0.7146	0.51065316	30.4822	0	0	0	0	0	0	0	0	0	0	0	0
1867	N-propylurethane	O=C(OCC)NCCC	22.051	11699	http://goo.gl/mouej	W.E. Acree Jr. Data Collection 2011	0.225	0.87	0.24	0.63	1.1282	4.23	urethane	20111213	11.89	15.99591866	-0.303135307	0.337313338	4.030963563	6.650928672	0.833333333	1.085	131.1731582	0	5	1.79	3	4	8	8	0	22	0	0	1.2383	1.53338689	35.0064	0	0	0	0	0	0	0	0	0	0	0	0
445	methyl pentanoate	O=C(OC)CCCC	-91	11706	http://goo.gl/mouej	W.E. Acree Jr. Data Collection 2011	0.108	0.6	0	0.45	1.0284	3.392	ester	20111213	11.89	15.99591765	-0.318985739	0.261212874	3.957525714	6.780780297	0.833333333	1.632	116.1585143	0	4	1.9	5	3	7	7	0	20	0	0	1.6004	2.56128016	31.2417	0	0	0	0	0	0	0	0	0	0	0	0
439	pentyl propanoate	O=C(OCCCCC)CC	-73.1	11716	http://goo.gl/mouej	W.E. Acree Jr. Data Collection 2011	0.05	0.56	0	0.45	1.3102	4.331	ester	20111213	11.89	15.99591866	-0.315659838	0.261212303	4.0164718	6.895802826	0.875	2.413	144.2117491	0	6	2.12	5	3	9	9	0	26	0	0	2.4729	6.11523441	40.5139	0	0	0	0	0	0	0	0	0	0	0	0
738	methyl isocyanate	O=C=N/C	-62.5	11727	http://goo.gl/mouej	W.E. Acree Jr. Data Collection 2011	0.262	0.6	0	0.17	0.4629	1.62	isocyanate	20111213	11.99383278	15.99491565	-0.284160364	0.331700115	2.798122655	4.391273774	0.5	1.72	57.05140219	0	0	1.46	0	3	4	3	0	7	0	0	0.1137	0.01292769	13.3382	0	0	0	0	0	0	0	0	0	0	0	0
709	methyl ethyl sulfide	S(CC)C	-105.97	11729	http://goo.gl/mouej	W.E. Acree Jr. Data Collection 2011	0.39	0.36	0	0.3	0.6948	2.372	dialkyl sulfide	20111213	11.9985776	31.97267693	-0.223913357	0.040630796	5.687122769	7.504754948	1	1.669	76.16181871	0	1	1.68	2	0	4	3	0	12	0	0	1.144	1.308736	23.9349	0	0	0	0	0	0	0	0	0	0	0	0
606	3,3-dimethyl-1-butanol	OCCC(C)(C)C	-60	11732	http://goo.gl/mouej	W.E. Acree Jr. Data Collection 2011	0.188	0.36	0.31	0.61	1.0127	3.332	alkanols	20111213	11.89	15.99491614	-0.395701239	0.062882776	4.110184936	8.393720311	1	1.965	102.1749909	0	2	2.01	4	0	5	6	0	21	0	0	1.4287	2.04118369	31.1582	0	0	0	0	0	0	0	0	0	0	0	0
613	2-methyl-2-hexanol	OC(C)(C)CCCC	-50.589	11739	http://goo.gl/mouej	W.E. Acree Jr. Data Collection 2011	0.163	0.3	0.31	0.63	1.1536	3.686	alkanols	20111213	11.89	15.99491639	-0.389826871	0.060072881	5.131847343	7.955318696	1	2.297	116.2016083	0	3	2.12	6	0	6	7	0	24	0	0	2.0094	4.03768836	35.7913	0	0	0	0	0	0	0	0	0	0	0	0
413	isopropyl formate	O=COC(C)C	-86.5	11755	http://goo.gl/mouej	W.E. Acree Jr. Data Collection 2011	0.091	0.6	0	0.4	0.7466	2.23	ester	20111213	11.89	15.99591665	-0.315538232	0.248428615	3.08099749	6.310626699	0.75	0.888	88.10527947	0	2	1.68	3	3	5	5	0	14	0	0	0.6686	0.44702596	22.507	0	0	0	0	0	0	0	0	0	0	0	0
713	diisopropyl sulphide	S(C(C)C)C(C)C	-92.05	11761	http://goo.gl/mouej	W.E. Acree Jr. Data Collection 2011	0.328	0.26	0	0.41	1.1175	3.545	dialkyl sulfide	20111213	11.89	31.9720713	-0.155750426	0.086244202	6.625466647	9.395615642	1	2.621	118.2416709	0	2	2.01	3	0	5	6	0	21	0	0	2.2478	5.05260484	37.5193	0	0	0	0	0	0	0	0	0	0	0	0
1749	3-bromopyridine	Brc1cccnc1	-27.15	11783	http://goo.gl/mouej	W.E. Acree Jr. Data Collection 2011	0.906	1.01	0	0.34	0.8503	4.185	pyridine derivative	20111213	11.85	78.91833719	-0.262355978	0.209585496	6.298989821	9.202586918	0	1.568	157.9956737	0	0	1.79	5	6	5	7	0	11	6	6	1.4278	2.03861284	31.5239	0	1	1	1	1	0	0	0	1	0	0	0
2322	methylpiperidine	N1(C)CCCCC1	-50	11788	http://dx.doi.org/10.1021/ci049943w	Jes?s Jover; Ram?n Bosque; and Joaquim Sales. 2004. Determination of Abraham Solute Parameters from Molecular Structure. J. Chem. Inf. Comput. Sci. 44 (3)	0.318	0.34	0	0.72	0.6657	-123	organic	20040417	11.9945437	14.00805669	-0.335805293	0.0283083	5.672870241	7.472135644	1	0.927	99.17434839	0	0	2.01	5	0	5	7	1	20	0	0	1.2373	1.53091129	32.1293	0	1	0	1	0	0	0	0	1	0	0	0
602	4-methyl-1-pentanol	OCCCC(C)C	-72.869	11793	http://goo.gl/mouej	W.E. Acree Jr. Data Collection 2011	0.196	0.39	0.33	0.53	1.0127	3.439	alkanols	20111213	11.89	15.99491614	-0.395720712	0.055740689	3.952997259	7.393299125	1	1.928	102.1749909	0	3	2.01	5	0	6	6	0	21	0	0	1.6787	2.81803369	31.2841	0	0	0	0	0	0	0	0	0	0	0	0
527	nitrobutane	[O-][N+](=O)CCCC	-81.33	11799	http://goo.gl/mouej	W.E. Acree Jr. Data Collection 2011	0.227	0.95	0	0.29	0.8464	3.415	nitroalkane	20111213	11.89	15.99591766	-0.169854036	0.099488763	3.194394362	6.358259008	1	1.532	103.1199234	0	3	1.57	4	3	6	6	0	16	0	0	1.62	2.6244	26.4608	0	0	0	0	0	0	0	0	0	0	0	0
248	1-iodopentane	ICCCCC	-85.87	11830	http://goo.gl/mouej	W.E. Acree Jr. Data Collection 2011	0.621	0.4	0	0.14	1.0713	4.13	iodoalkane	20111213	11.89	126.904473	-0.170773662	0.04952202	5.299133189	10.37281456	1	3.432	198.0455008	0	3	1.9	5	0	6	5	0	17	0	0	3.3073	10.93823329	38.1171	0	0	0	0	0	0	0	0	0	0	0	0
310	butyl methyl ether	O(CCCC)C	-115.25	11833	http://goo.gl/mouej	W.E. Acree Jr. Data Collection 2011	0.045	0.25	0	0.44	0.8718	2.658	ether	20111213	11.99640057	15.99794223	-0.410930092	0.063149044	4.246408381	6.305383345	1	1.37	88.14837346	0	3	1.9	4	0	6	5	0	18	0	0	1.3792	1.90219264	26.8857	0	0	0	0	0	0	0	0	0	0	0	0
309	diisobutyl ether	O(CC(C)C)CC(C)C	-77.739	11841	http://goo.gl/mouej	W.E. Acree Jr. Data Collection 2011	0	0.19	0	0.45	1.2945	3.485	ether	20111213	11.89	15.99491664	-0.380121809	0.069877798	5.551589245	7.255798304	1	2.176	130.2282257	0	4	2.23	3	0	7	8	0	27	0	0	2.4341	5.92484281	40.5005	0	0	0	0	0	0	0	0	0	0	0	0
427	pentyl acetate	O=C(OCCCCC)C	-90.27	11843	http://goo.gl/mouej	W.E. Acree Jr. Data Collection 2011	0.067	0.6	0	0.45	1.1693	3.844	ester	20111213	11.89	15.99591816	-0.315863533	0.301597074	3.702097691	6.817212756	0.857142857	2.16	130.1851317	0	5	2.01	5	3	8	8	0	23	0	0	1.806	3.261636	35.887	0	0	0	0	0	0	0	0	0	0	0	0
149	1-heptyne	C#CCCCCC	-81	11845	http://goo.gl/mouej	W.E. Acree Jr. Data Collection 2011	0.16	0.23	0.09	0.1	1.0089	3	alkyne	20111213	11.89	12.11009426	-0.170770564	0.049546706	4.356699286	6.884268041	0.714285714	3.188	96.17044032	0	3	2.23	7	2	7	6	0	19	0	0	3.7497	14.06025009	32.4708	0	0	0	0	0	0	0	0	0	0	0	0
480	hexanenitrile	N#CCCCCC	-80.15	11846	http://goo.gl/mouej	W.E. Acree Jr. Data Collection 2011	0.166	0.9	0	0.36	0.9678	3.608	nitrile	20111213	11.89	14.00307706	-0.262631351	0.115226687	3.780700251	6.788653863	0.833333333	1.991	97.15846688	0	3	2.01	6	2	7	6	0	18	0	0	2.0801	4.32681601	30.0529	0	0	0	0	0	0	0	0	0	0	0	0
232	1-bromoheptane	BrCCCCCCC	-57.33	11863	http://goo.gl/mouej	W.E. Acree Jr. Data Collection 2011	0.343	0.4	0	0.12	1.2699	4.663	bromoalkane	20111213	11.89	78.9183372	-0.170785423	0.049633611	5.126861046	8.200711497	1	4.37	179.0977906	0	5	2.12	7	0	8	7	0	23	0	0	3.6884	13.60429456	41.972	0	0	0	0	0	0	0	0	0	0	0	0
150	1-octyne	CCCCCCC#C	-72.77	11864	http://goo.gl/mouej	W.E. Acree Jr. Data Collection 2011	0.155	0.22	0.09	0.1	1.15	3.521	alkyne	20111213	11.69	12.31003934	-0.42298357	0.197214494	4.303055109	7.105963639	0.75	3.757	110.1970577	0	4	2.34	8	2	8	7	0	22	0	0	4.2059	17.68959481	37.0718	0	0	0	0	0	0	0	0	0	0	0	0
203	1-chloroheptane	ClCCCCCCC	-69.75	11865	http://goo.gl/mouej	W.E. Acree Jr. Data Collection 2011	0.194	0.4	0	0.09	1.2173	4.208	chloroalk_ne	20111213	11.89	34.96885299	-0.17347963	0.050794802	5.108641049	7.345099279	1	4.032	134.6472002	0	5	2.12	7	0	8	7	0	23	0	0	3.5439	12.55922721	38.9885	0	0	0	0	0	0	0	0	0	0	0	0
61	tridecane	C(CCCCCCCC)CCCC	-5.08	11882	http://goo.gl/mouej	W.E. Acree Jr. Data Collection 2011	0	0	0	0	1.9401	6.2	alkane	20111213	11.89	12.11021952	-0.170505185	0.049934926	5.116742619	7.563559586	1	7.737	184.3619078	1	10	2.89	13	0	13	12	0	41	0	0	6.3022	39.71772484	61.6152	0	0	0	0	0	0	0	0	0	0	0	0
62	tetradecane	C(CCCCC)CCCCCCCC	5.83	11883	http://goo.gl/mouej	W.E. Acree Jr. Data Collection 2011	0	0	0	0	2.0812	6.705	alkane	20111213	11.89	12.11024183	-0.170505192	0.049959163	5.117051641	7.584266683	1	8.306	198.3885252	2	11	3	14	0	14	13	0	44	0	0	6.7584	45.67597056	66.2162	0	0	0	0	0	0	0	0	0	0	0	0
65	heneicosane	C(CCCCCCCCCCCCCCCCCC)CC	40.17	11897	http://goo.gl/mouej	W.E. Acree Jr. Data Collection 2011	0	0	0	0	3.068	10.236	alkane	20111213	11.89	12.11041121	-0.170505236	0.050144314	5.117356697	7.640409629	1	12.289	296.574847	2	18	3.77	21	0	21	20	0	65	0	0	9.9518	99.03832324	98.4232	0	0	0	0	0	0	0	0	0	0	0	0
637	eicosan-1-ol	OCCCCCCCCCCCCCCCCCCCC	65.05	11898	http://goo.gl/mouej	W.E. Acree Jr. Data Collection 2011	0.14	0.42	0.37	0.48	2.9853	10.667	alkanols	20111213	11.89	15.99491966	-0.395759068	0.0502621	3.952990944	7.638469046	1	9.955	298.5476345	2	18	3.55	20	0	21	20	0	63	0	0	8.2699	68.39124601	95.7505	0	0	0	0	0	0	0	0	0	0	0	0
69	pentacosane	C(CCCCCCCCCCCCCCCCCCCC)CCCC	53.5	11900	http://goo.gl/mouej	W.E. Acree Jr. Data Collection 2011	0	0	0	0	3.631	12.264	alkane	20111213	11.89	12.11051966	-0.170505259	0.050263976	5.117357934	7.648171176	1	14.565	352.6813166	2	22	4.21	25	0	25	24	0	77	0	0	11.7766	138.6883076	116.8272	0	0	0	0	0	0	0	0	0	0	0	0
72	octacosane	C(CCCCCCCCCCCCCCCCCCCCC)CCCCCC	63.25	11902	http://goo.gl/mouej	W.E. Acree Jr. Data Collection 2011	0	0	0	0	4.0538	13.78	alkane	20111213	11.89	12.11060742	-0.170505275	0.050361442	5.117357296	7.652437731	1	16.272	394.7611688	2	25	4.54	28	0	28	27	0	86	0	0	13.1452	172.796283	130.6302	0	0	0	0	0	0	0	0	0	0	0	0
74	hexatriacontane	C(CCCCCCCCCCCCCCCCCCCCCC)CCCCCCCCCCCCC	76.25	11906	http://goo.gl/mouej	W.E. Acree Jr. Data Collection 2011	0	0	0	0	5.181	17.74	alkane	20111213	11.89	12.11087321	-0.170505316	0.050660035	5.117355271	7.662204656	1	20.824	506.9741081	3	33	5.42	36	0	36	35	0	110	0	0	16.7948	282.065307	167.4382	0	0	0	0	0	0	0	0	0	0	0	0
187	1,1,1,2-tetrachloroethane	ClCC(Cl)(Cl)Cl	-70.07	11911	http://goo.gl/mouej	W.E. Acree Jr. Data Collection 2011	0.54	0.63	0.1	0.08	0.88	3.641	chloroalk_ne	20111213	11.99870712	34.97200613	-0.167204837	0.313979114	6.083246398	10.71880957	1	2.811	167.8491036	0	1	1.24	2	0	4	5	0	8	0	0	2.4441	5.97362481	31.2668	0	0	0	0	0	0	0	0	0	0	0	0
3020	tetraphenylmethane	c1c(cccc1)C(c2ccccc2)(c3ccccc3)c4ccccc4	282.5	11917	http://precedings.nature.com/documents/4243/version/3	ONSChallenge Solubility Data	2.353	1.526	0	1.335	2.681	-123	organic solid	20120126	11.85	12.15035837	-0.193353355	0.108410585	6.991347656	15.23675425	0.04	7.818	320.4272125	1	4	4.21	0	6	9	28	0	45	24	24	6.327	40.030929	105.0089	0	4	4	4	4	0	0	0	4	0	0	0
1880	tetramethyl urea	O=C(N(C)C)N(C)C	-1.1	11930	http://goo.gl/mouej	W.E. Acree Jr. Data Collection 2011	0.38	1.07	0	0.84	1.0284	4.141	urea	20111213	11.99359809	15.99491691	-0.280742924	0.276384237	4.576495196	7.365398373	0.8	-0.366	116.1617799	0	2	1.68	0	4	5	7	0	20	0	0	-0.2185	0.04774225	32.7294	0	0	0	0	0	0	0	0	0	0	0	0
1472	2,3,4-trichloroaniline	Clc1ccc(N)c(Cl)c1Cl	73	11954	http://goo.gl/mouej	W.E. Acree Jr. Data Collection 2011	1.24	1.2	0.35	0.15	1.183	-123	aromatic amine	20111213	11.99856245	34.97105745	-0.300656772	0.164905126	6.262930094	10.43141082	0	3.071	196.4616943	0	0	1.68	0	7	6	10	0	14	6	6	3.0766	9.46546756	45.1728	0	1	1	1	1	0	0	0	1	0	0	0
849	1,2,4,5-tetrabromobenzene	Brc1c(Br)cc(Br)c(Br)c1	180.67	11974	http://goo.gl/mouej	W.E. Acree Jr. Data Collection 2011	1.83	1.19	0	0	1.4164	7.434	haloaromatic	20111213	11.85	78.92133746	-0.128446912	0.185473878	8.404125	12.09943722	0	5.214	393.6944088	1	0	1.68	0	6	6	10	0	12	6	6	4.8236	23.26711696	56.5492	0	1	1	1	1	0	0	0	1	0	0	0
436	isopropyl propanoate	O=C(OC(C)C)CC	-85.779	11992	http://goo.gl/mouej	W.E. Acree Jr. Data Collection 2011	0.035	0.53	0	0.47	1.0284	3.028	ester	20111213	11.89	15.99591765	-0.312887539	0.261451016	4.036120801	6.778320659	0.833333333	1.377	116.1585143	0	3	1.9	3	3	6	7	0	20	0	0	1.4143	2.00024449	31.2059	0	0	0	0	0	0	0	0	0	0	0	0
313	ethyl tert-butyl ether	O(C(C)(C)C)CC	-94	11996	http://goo.gl/mouej	W.E. Acree Jr. Data Collection 2011	-0.02	0.16	0	0.6	1.0127	2.72	ether	20111213	11.89	15.99491614	-0.375328867	0.119987745	4.878969696	7.798128203	1	1.743	102.1749909	0	2	2.01	3	0	5	6	0	21	0	0	1.3306	1.77049636	31.5643	0	0	0	0	0	0	0	0	0	0	0	0
249	1-iodohexane	ICCCCCC	-74.73	12010	http://goo.gl/mouej	W.E. Acree Jr. Data Collection 2011	0.615	0.4	0	0.14	1.2122	4.62	iodoalkane	20111213	11.89	126.9044731	-0.170785226	0.049530912	5.208329786	10.45140867	1	4.001	212.0721182	0	4	2.01	6	0	7	6	0	20	0	0	3.7635	14.16393225	42.7181	0	0	0	0	0	0	0	0	0	0	0	0
416	pentyl formate	O=COCCCCC	-73.5	12012	http://goo.gl/mouej	W.E. Acree Jr. Data Collection 2011	0.101	0.63	0	0.38	1.0284	3.488	ester	20111213	11.89	15.99591765	-0.318309241	0.248181978	3.06134864	6.677992198	0.833333333	1.924	116.1585143	0	5	1.9	5	3	8	7	0	20	0	0	1.7272	2.98321984	31.815	0	0	0	0	0	0	0	0	0	0	0	0
67	tricosane	C(CCCCCCCCCCCCCCCCCCC)CCC	48.53	12017	http://goo.gl/mouej	W.E. Acree Jr. Data Collection 2011	0	0	0	0	3.349	11.252	alkane	20111213	11.89	12.11046427	-0.170505248	0.050202757	5.117357995	7.644780154	1	13.427	324.6280818	2	20	3.99	23	0	23	22	0	71	0	0	10.8642	118.0308416	107.6252	0	0	0	0	0	0	0	0	0	0	0	0
2189	2-phenyltoluene	c2c(c1ccccc1C)cccc2	-0.07	12044	http://goo.gl/mouej	W.E. Acree Jr. Data Collection 2011	1.33	0.88	0	0.26	1.4651	-123	organic	20111213	11.85	12.15015697	-0.207645672	0.092611394	6.557214982	10.02832072	0.076923077	4.399	168.2348557	0	1	2.89	NA	12	8	14	0	25	12	12	3.8346	14.70415716	56.2354	0	2	2	2	2	0	0	0	2	0	0	0
2191	4-phenyltoluene	Cc1ccc(cc1)c2ccccc2	47.83	12047	http://goo.gl/mouej	W.E. Acree Jr. Data Collection 2011	1.36	0.98	0	0.26	1.4651	-123	organic	20111213	11.85	12.15015697	-0.187041967	0.115268921	5.965441767	9.556774009	0.076923077	4.399	168.2348557	0	1	2.89	NA	12	9	14	0	25	12	12	3.8346	14.70415716	56.2354	0	2	2	2	2	0	0	0	2	0	0	0
1614	4-propylphenol	Oc1ccc(cc1)CCC	21.67	12060	http://goo.gl/mouej	W.E. Acree Jr. Data Collection 2011	0.793	0.88	0.55	0.37	1.198	-123	phenol derivative	20111213	11.89	15.99491689	-0.360424647	0.072081324	4.731721824	8.502818872	0.333333333	3.086	136.191317	0	2	2.34	NA	7	8	10	0	22	6	6	2.9612	8.76870544	41.9953	0	1	1	1	1	0	0	0	1	0	0	0
1450	3-phenylpropionitrile	N#CCCc1ccccc1	-1.67	12061	http://goo.gl/mouej	W.E. Acree Jr. Data Collection 2011	0.771	1.35	0	0.51	1.153	-123	aromatic nitrile	20111213	11.85	14.00307859	-0.2626325	0.115677906	3.900145351	8.508575951	0.222222222	1.729	131.1747931	0	2	2.34	NA	6	8	10	0	19	6	6	2.1999	4.83956001	40.9459	0	1	1	1	1	0	0	0	1	0	0	0
2360	dioxolane	O1CCOC1	-95	12066	http://dx.doi.org/10.1021/ci049943w	Jes?s Jover; Ram?n Bosque; and Joaquim Sales. 2004. Determination of Abraham Solute Parameters from Molecular Structure. J. Chem. Inf. Comput. Sci. 44 (3)	0.298	0.51	0	0.62	0.4111	-123	organic	20040417	11.99702078	15.99778325	-0.371716562	0.166651623	4.520197194	5.01151896	1	-0.243	74.07866207	0	0	1.57	2	0	3	5	0	11	0	0	-0.2795	0.07812025	16.8965	0	1	0	1	0	0	0	1	0	0	0	0
68	tetracosane	C(CCCCCCCCCCCCCCCCCCC)CCCC	52.5	12072	http://goo.gl/mouej	W.E. Acree Jr. Data Collection 2011	0	0	0	0	3.4902	11.758	alkane	20111213	11.89	12.11049167	-0.170505253	0.050233008	5.11735804	7.64655756	1	13.996	338.6546992	2	21	4.1	24	0	24	23	0	74	0	0	11.3204	128.1514562	112.2262	0	0	0	0	0	0	0	0	0	0	0	0
2063	tetramethyl orthosilicate	CO[Si](OC)(OC)OC	1.5	12161	http://goo.gl/mouej	W.E. Acree Jr. Data Collection 2011	-0.139	0.54	0	0.689	1.1527	3.124	organosilicon	20111213	11.99646134	27.97692712	-0.345713932	0.453790731	3.981842319	5.94500501	1	0.208	152.2212371	0	4	1.35	0	0	5	8	0	21	0	0	1.3116	1.72029456	29.2632	0	0	0	0	0	0	0	0	0	0	0	0
389	decan-2-one	O=C(CCCCCCCC)C	6.67	12218	http://goo.gl/mouej	W.E. Acree Jr. Data Collection 2011	0.108	0.68	0	0.51	1.5333	5.245	ketone	20111213	11.89	15.99491714	-0.299514082	0.19112167	4.110333367	7.446550261	0.9	3.852	156.265579	0	7	2.45	10	2	10	10	0	31	0	0	3.1601	9.98623201	48.4277	0	0	0	0	0	0	0	0	0	0	0	0
311	dipentyl ether	O(CCCCC)CCCCC	-69	12220	http://goo.gl/mouej	W.E. Acree Jr. Data Collection 2011	0	0.25	0	0.45	1.5763	4.875	ether	20111213	11.89	15.99491714	-0.380647822	0.051150496	5.06531908	6.915542785	1	3.858	158.2814605	0	8	2.45	5	0	11	10	0	33	0	0	3.6203	13.10657209	49.9609	0	0	0	0	0	0	0	0	0	0	0	0
1838	2-methylimidazole	Cc1[nH]ccn1	143.5	12225	http://goo.gl/mouej	W.E. Acree Jr. Data Collection 2011	0.71	0.82	0.42	0.57	0.6772	-123	nitrogen-neterocyclic	20111213	11.98863802	14.01434831	-0.305712429	0.141214107	5.353492588	6.700314169	0.25	0.198	82.10399452	0	0	1.68	2	5	4	6	0	12	5	5	0.0194	0.00037636	23.9278	0	1	1	1	1	0	0	1	0	0	0	0
2055	phenylsilane	c1ccccc1[SiH3]	-6.829	12228	http://goo.gl/mouej	W.E. Acree Jr. Data Collection 2011	0.69	0.407	0	0.148	0.9621	3.48	organosilicon	20111213	11.99836721	27.97768415	-0.161848595	0.058299993	4.69722934	6.443874677	0	1.981	108.2133262	0	0	2.01	0	6	5	7	0	15	6	6	1.6789	2.81870521	25.4743	0	1	1	1	1	0	0	0	1	0	0	0
1601	2,3,5-trimethylphenol	Oc1cc(cc(c1C)C)C	93.75	12244	http://goo.gl/mouej	W.E. Acree Jr. Data Collection 2011	0.86	0.76	0.51	0.43	1.1978	-123	phenol derivative	20111213	11.89	15.99491689	-0.360134982	0.07561347	5.222932421	8.561658805	0.333333333	2.716	136.191317	0	0	2.34	NA	7	6	10	0	22	6	6	3.0212	9.12764944	42.8757	0	1	1	1	1	0	0	0	1	0	0	0
2449	pentamethylbenzene	c1(c(cc(c(c1C)C)C)C)C	54.25	12259	http://dx.doi.org/10.1021/ci049943w	Jes?s Jover; Ram?n Bosque; and Joaquim Sales. 2004. Determination of Abraham Solute Parameters from Molecular Structure. J. Chem. Inf. Comput. Sci. 44 (3)	0.85	0.66	0	0.21	1.0769	-123	organic	20040417	11.89	12.11017617	-0.151813741	0.068419665	6.47453125	9.387145688	0.454545455	4.207	148.2451469	0	0	2.67	NA	6	6	11	0	27	6	6	4.261	18.156121	51.264	0	1	1	1	1	0	0	0	1	0	0	0
265	1-fluoro-2-bromoethane	BrCCF	-49.959	12442	http://goo.gl/mouej	W.E. Acree Jr. Data Collection 2011	0.23	0.73	0.09	0.14	0.5831	2.225	haloalkane	20111213	11.99782592	78.91833715	-0.280076056	0.136549983	3.341429868	6.937001787	1	1.941	126.955166	0	1	1.46	2	0	4	3	0	8	0	0	1.3917	1.93682889	18.896	0	0	0	0	0	0	0	0	0	0	0	0
543	N-tert-butylacetamide	O=C(NC(C)(C)C)C	97	12445	http://goo.gl/mouej	W.E. Acree Jr. Data Collection 2011	0.32	1.25	0.4	0.76	1.0695	4.539	alkaneamide	20111213	11.89	15.99491664	-0.281410158	0.247821282	4.188684261	8.49812835	0.833333333	1.01	115.1737533	0	2	1.9	3	3	5	7	0	21	0	0	0.3051	0.09308601	33.1664	0	0	0	0	0	0	0	0	0	0	0	0
1658	4-cyanophenol	N#Cc1ccc(O)cc1	111.75	12478	http://goo.gl/mouej	W.E. Acree Jr. Data Collection 2011	0.94	1.63	0.8	0.29	0.9298	5.42	phenol derivative	20111213	11.85	15.9949169	-0.360424667	0.169094614	4.155292393	7.771701233	0	1.339	119.1209632	0	0	2.01	NA	9	7	9	0	14	6	6	1.4415	2.07792225	33.4898	0	1	1	1	1	0	0	0	1	0	0	0
1622	pentafluorophenol	Fc1c(F)c(F)c(F)c(O)c1F	33.93	12499	http://goo.gl/mouej	W.E. Acree Jr. Data Collection 2011	0.36	0.83	0.79	0.09	0.8636	3.568	phenol derivative	20111213	11.99752356	19.00290132	-0.355252978	0.223096944	3.800268693	6.566016838	0	2.421	184.0637772	0	0	1.46	0	7	6	12	0	13	6	6	2.5901	6.70861801	28.8341	0	1	1	1	1	0	0	0	1	0	0	0
162	1,1,1,2-tetrafluoroethane	FCC(F)(F)F	-101	12577	http://goo.gl/mouej	W.E. Acree Jr. Data Collection 2011	-0.39	0.16	0.16	0.05	0.4612	0.403	fluoroalkane	20111213	11.99782582	19.00203254	-0.240485603	0.43694854	2.444420621	3.642018264	1	2.263	102.0309662	0	1	1.24	2	0	4	5	0	8	0	0	1.5894	2.52619236	12.0193	0	0	0	0	0	0	0	0	0	0	0	0
734	tributylphosphine oxide	CCCCP(=O)(CCCC)CCCC	65.5	12586	http://goo.gl/mouej	W.E. Acree Jr. Data Collection 2011	-0.009	1.15	0	1.64	2.0627	7.505	phosphine	20111213	11.89	30.97376233	-0.315011687	0.083245996	4.577209484	8.694444105	1	4.593	218.3163977	0	9	2.56	4	1	9	13	0	41	0	0	3.3338	11.11422244	65.6832	0	0	0	0	0	0	0	0	0	0	0	0
691	pent-4-ene-1-ol	OCCCC=C	-76.269	12626	http://goo.gl/mouej	W.E. Acree Jr. Data Collection 2011	0.315	0.48	0.37	0.55	0.8288	2.715	alk_nol	20111213	11.79	15.9949159	-0.395706533	0.113031577	3.895497434	6.67088304	0.6	1.054	86.13249195	0	3	1.9	5	2	6	5	0	16	0	0	1.0362	1.07371044	26.7796	0	0	0	0	0	0	0	0	0	0	0	0
4021	Nonan-2-one	CCCCCCCC(=O)C	-10.17	12632	http://dx.doi.org/10.1016/j.tca.2014.08.024	Mikhail A. Varfolomeeva. Ilnaz T. Rakipova. William E. Acree Jr.. Michela Brumfieldb. Michael H. Abrahamc.Examination of Hydrogen Bonding Interactions between Dissolved Solutes and Alkylbenzene Solvents Based on Abraham Model Correlations Derived From Measured Enthalpies of Solvation. Thermochimica Acta. 2014	0.113	0.68	0	0.51	1.3924	4.735	organic	20140902	11.89	15.99491689	-0.299510272	0.191113589	4.105421541	7.367922806	0.888888889	3.283	142.2389616	0	6	2.34	9	1	9	9	0	28	0	0	2.7039	7.31107521	43.8267	0	0	0	0	0	0	0	0	0	0	0	0
121	1-undecene	C=CCCCCCCCCC	-56.05	12635	http://goo.gl/mouej	W.E. Acree Jr. Data Collection 2011	0.091	0.08	0	0.07	1.6156	5.023	alkene	20111213	11.89	12.11017617	-0.170693316	0.049687924	5.115616356	7.506008817	0.818181818	6.233	154.2927914	1	8	2.67	11	2	11	10	0	33	0	0	4.9991	24.99100081	52.4573	0	0	0	0	0	0	0	0	0	0	0	0
744	1,6-hexamethylene diisocyanate	O=C=NCCCCCC/N=C=O	-63	12637	http://goo.gl/mouej	W.E. Acree Jr. Data Collection 2011	0.34	0.96	0	0.41	1.3808	5.272	isocyanate	20111213	11.98863001	16.00602634	-0.327729778	0.398874346	3.074637582	7.265782337	0.75	4.33	168.1933925	0	7	1.9	6	3	12	11	0	24	0	0	1.6008	2.56256064	43.4186	0	0	0	0	0	0	0	0	0	0	0	0
2344	4-methylimidazole	Cc1cnc[nH]1	53.5	12640	http://dx.doi.org/10.1021/ci049943w	Jes?s Jover; Ram?n Bosque; and Joaquim Sales. 2004. Determination of Abraham Solute Parameters from Molecular Structure. J. Chem. Inf. Comput. Sci. 44 (3)	1.2	1.06	0.44	0.22	0.5482	-123	organic	20040417	11.98863802	14.01434831	-0.319572382	0.080388853	5.436862477	6.872207191	0.25	0.198	82.10399452	0	0	1.68	3	5	4	6	0	12	5	5	-0.1373	0.01885129	23.8538	0	1	1	1	1	0	0	1	0	0	0	0
694	cyclohex-2-ene-1-ol	OC1C=C/CCC1	-14.749	12643	http://goo.gl/mouej	W.E. Acree Jr. Data Collection 2011	0.559	0.87	0.37	0.52	0.8611	3.772	alk_nol	20111213	11.9	15.99491614	-0.388438645	0.135746136	4.750747176	7.221722393	0.666666667	1.079	98.14322785	0	0	2.01	0	2	5	7	0	17	0	0	1.1907	1.41776649	30.2377	0	1	0	1	0	0	0	0	1	0	0	0
4087	2-Methyl-8-hydroxyquinoline	CC1=NC2=C(C=CC=C2O)C=C1	72.9	12669	http://dx.doi.org/10.1080/01496395.2014.928768	Michael H. Abraham and William E. Acree Jr. (2014) Descriptors for the Prediction of Partition Coefficients of 8-Hydroxyquinoline and its Derivatives. Separation Science and Technology. 49:14. 2135-2141	1.4	1.04	0	0.63	1.2439	6.329	this work	20140908	11.85	15.99491765	-0.358218967	0.154435557	5.244994639	9.081890762	0.1	2.034	159.1849339	0	0	2.34	NA	11	7	13	0	21	11	10	2.0315	4.12699225	46.2649	0	2	2	1	1	0	0	0	2	0	0	0
775	cyclohexylbenzene	c1cc(ccc1)C2CCCCC2	5.83	12674	http://goo.gl/mouej	W.E. Acree Jr. Data Collection 2011	0.871	0.65	0	0.17	1.453	-123	alkylbenzene	20111213	11.9	12.10021925	-0.132175342	0.070288415	6.646907275	9.716258162	0.5	4.794	160.2558828	0	1	2.78	0	6	8	13	0	28	6	6	4.0212	16.17004944	52.2496	0	2	1	2	1	0	0	0	2	0	0	0
794	1-methylphenanthrene	c23ccc1c(cccc1C)c2cccc3	123	12699	http://goo.gl/mouej	W.E. Acree Jr. Data Collection 2011	2.055	1.25	0	0.26	1.595	-123	PAH	20111213	11.85	12.15018815	-0.186768607	0.115650287	6.587669888	10.49132783	0.066666667	4.991	192.2563275	0	0	3.11	NA	14	8	17	0	27	16	14	4.133	17.081689	63.9996	0	3	3	1	1	0	0	0	3	0	0	0
1924	ametryn	S(c1nc(nc(n1)NC(C)C)NCC)C	88	12705	http://goo.gl/mouej	W.E. Acree Jr. Data Collection 2011	1.47	1.26	0.17	1.02	1.8016	8.607	pesticide	20111213	11.99846692	31.97267751	-0.257044145	0.207324541	5.296703441	10.22341311	0.666666667	1.784	227.3312169	0	5	1.79	3	8	9	15	0	32	6	6	2.743	7.524049	69.5679	0	1	1	1	1	0	0	0	1	0	0	0
120	1-decene	CCCCCCCCC=C	-66.09	12809	http://goo.gl/mouej	W.E. Acree Jr. Data Collection 2011	0.093	0.08	0	0.07	1.4746	4.554	alkene	20111213	11.79	12.21007879	-0.306948039	0.113311142	5.119156399	7.448485494	0.8	5.664	140.266174	1	7	2.56	10	2	10	9	0	30	0	0	4.5429	20.63794041	47.8563	0	0	0	0	0	0	0	0	0	0	0	0
1754	4-formylpyridine	O=Cc1ccncc1	-4	12816	http://goo.gl/mouej	W.E. Acree Jr. Data Collection 2011	0.796	1.12	0	0.74	0.8319	-123	pyridine derivative	20111213	11.85	15.99491665	-0.297419668	0.15018371	3.774247311	7.59413813	0	0.466	107.1102273	0	1	1.9	5	8	6	8	0	13	6	6	0.4388	0.19254544	30.4921	0	1	1	1	1	0	0	0	1	0	0	0
1657	3-cyanophenol	N#Cc1cc(O)ccc1	80.38	12821	http://goo.gl/mouej	W.E. Acree Jr. Data Collection 2011	0.93	1.55	0.84	0.25	0.9298	5.181	phenol derivative	20111213	11.85	15.9949169	-0.360382591	0.169864447	4.169995735	7.825949447	0	1.339	119.1209632	0	0	2.01	NA	9	6	9	0	14	6	6	1.4415	2.07792225	33.4898	0	1	1	1	1	0	0	0	1	0	0	0
1711	4-chlorobenzyl alcohol	Clc1ccc(cc1)CO	71.75	12823	http://goo.gl/mouej	W.E. Acree Jr. Data Collection 2011	0.911	0.96	0.4	0.5	1.0384	-123	aromatic alkanol	20111213	11.99632008	34.96885304	-0.416036006	0.093773626	4.328762419	8.385977191	0.142857143	1.833	142.5830791	0	1	2.01	NA	6	7	9	0	16	6	6	1.8899	3.57172201	37.6787	0	1	1	1	1	0	0	0	1	0	0	0
1926	terbutryn	S(c1nc(nc(n1)NC(C)(C)C)NCC)C	104.33	12874	http://goo.gl/mouej	W.E. Acree Jr. Data Collection 2011	1.43	1.23	0.12	0.99	1.9425	8.984	pesticide	20111213	11.99846102	31.97267757	-0.256924839	0.207457307	5.306528709	10.30200822	0.7	2.201	241.3578343	0	5	1.9	3	8	9	16	0	35	6	6	2.948	8.690704	74.2055	0	1	1	1	1	0	0	0	1	0	0	0
2074	3-aminopropyltriethoxysilane	CCO[Si](CCCN)(OCC)OCC	-3.409	12933	http://goo.gl/mouej	W.E. Acree Jr. Data Collection 2011	-0.021	0.486	0.217	1.221	1.898	5.552	organosilicon	20111213	11.89	27.97692742	-0.335427641	0.312256621	4.740810571	8.125756235	1	1.47	221.3695632	0	9	1.9	3	0	8	13	1	37	0	0	1.7455	3.04677025	54.7033	0	0	0	0	0	0	0	0	0	0	0	0
1860	N-nitrosodibutylamine	O=NN(CCCC)CCCC	10.361	12954	http://goo.gl/mouej	W.E. Acree Jr. Data Collection 2011	0.3	0.98	0	0.64	1.4511	5.606	N-nitrosoamine	20111213	11.89	15.99491765	-0.170162312	0.050482898	3.407402718	7.839636919	1	2.425	158.2416321	0	7	2.01	4	3	9	10	0	29	0	0	2.7482	7.55260324	47.7969	0	0	0	0	0	0	0	0	0	0	0	0
1645	2,3,5,6-tetrachlorophenol	Clc1c(O)c(Cl)c(Cl)cc1Cl	115	13047	http://goo.gl/mouej	W.E. Acree Jr. Data Collection 2011	1.11	0.86	0.46	0.22	1.265	-123	phenol derivative	20111213	11.99856245	34.97200704	-0.356196907	0.146387368	6.061180809	10.14717016	0	4.104	231.8914521	0	0	1.57	0	7	6	11	0	13	6	6	4.2202	17.81008804	46.9713	0	1	1	1	1	0	0	0	1	0	0	0
732	diphenyl sulfoxide	O=S(c1ccccc1)c2ccccc2	70.73	13090	http://goo.gl/mouej	W.E. Acree Jr. Data Collection 2011	1.5	1.64	0	0.96	1.5465	7.972	sulfoxide	20111213	11.85	31.97207166	-0.248631182	0.155668476	6.882949219	11.37685406	0	2.188	202.2737282	0	2	2.56	0	14	9	15	0	24	12	12	2.8366	8.04629956	60.1138	0	2	2	2	2	0	0	0	2	0	0	0
1863	N-nitrosodiisobutylamine	O=NN(CC(C)C)CC(C)C	37.441	13229	http://goo.gl/mouej	W.E. Acree Jr. Data Collection 2011	0.3	0.88	0	0.74	1.4511	5.427	N-nitrosoamine	20111213	11.89	15.99491765	-0.16250455	0.064449314	3.485996686	8.154016338	1	1.881	158.2416321	0	5	2.01	3	3	7	10	0	29	0	0	2.4744	6.12265536	47.5385	0	0	0	0	0	0	0	0	0	0	0	0
330	2,5-dimethyltetrahydrofuran	O1C(C)CCC1C	-47.929	13255	http://goo.gl/mouej	W.E. Acree Jr. Data Collection 2011	0.204	0.38	0	0.58	0.9041	2.98	ether	20111213	11.89	15.99491614	-0.374758005	0.128277811	5.414824243	6.983785878	1	1.446	100.1591094	0	0	2.01	6	0	5	7	0	19	0	0	1.2665	1.60402225	29.3891	0	1	0	1	0	0	0	1	0	0	0	0
1767	4-methylpyridine N-oxide	[O-][n+]1ccc(cc1)C	184.5	13257	http://goo.gl/mouej	W.E. Acree Jr. Data Collection 2011	0.684	1.25	0.51	0.98	0.8749	4.35	pyridine N-oxide derivative	20111213	11.89	15.99491664	-0.166226532	0.066628784	4.145778399	7.50746364	0.166666667	1.772	109.1261088	0	0	1.9	5	7	6	8	0	15	6	6	0.9361	0.87628321	26.681	0	1	1	1	1	0	0	0	1	0	0	0
1922	desmetryn	S(c1nc(nc(n1)NC(C)C)NC)C	85	13302	http://goo.gl/mouej	W.E. Acree Jr. Data Collection 2011	1.5	1.29	0.28	1.01	1.6607	8.255	pesticide	20111213	11.99847423	31.97267746	-0.259725306	0.207212512	5.466413262	10.1448189	0.625	1.361	213.3045995	0	4	1.68	3	8	8	14	0	29	6	6	2.3942	5.73219364	64.8199	0	1	1	1	1	0	0	0	1	0	0	0
1923	simetryn	S(c1nc(nc(n1)NCC)NCC)C	164.741	13303	http://goo.gl/mouej	W.E. Acree Jr. Data Collection 2011	1.5	1.29	0.23	0.99	1.6607	8.231	pesticide	20111213	11.99847423	31.97267746	-0.257691625	0.207185413	5.285886719	10.14481863	0.625	1.324	213.3045995	0	5	1.68	2	8	9	14	0	29	6	6	2.3655	5.59559025	65.1497	0	1	1	1	1	0	0	0	1	0	0	0
1911	heptachloro epoxide	ClC1=C(/Cl)C2(Cl)C(Cl)(Cl)C1(Cl)C4C2C3OC3C4Cl	160	13328	http://goo.gl/mouej	W.E. Acree Jr. Data Collection 2011	2.215	1.2	0	0.61	1.9557	8.51	pesticide	20111213	11.99853173	34.97494504	-0.366465887	0.229664258	7.079585521	15.57451096	0.8	3.032	389.3170307	0	0	1.68	0	2	7	21	0	23	0	0	3.3886	11.48260996	75.081	0	5	0	1	0	1	0	3	1	0	0	0
765	hexylbenzene	c1ccccc1CCCCCC	-61	13487	http://goo.gl/mouej	W.E. Acree Jr. Data Collection 2011	0.591	0.5	0	0.15	1.5618	5.72	alkylbenzene	20111213	11.89	12.11019763	-0.170693259	0.049721452	5.137631122	8.71908655	0.5	5.199	162.2717643	1	5	2.78	NA	6	10	12	0	30	6	6	4.5972	21.13424784	54.1042	0	1	1	1	1	0	0	0	1	0	0	0
766	heptylbenzene	c1ccccc1CCCCCCC	-48	13492	http://goo.gl/mouej	W.E. Acree Jr. Data Collection 2011	0.577	0.48	0	0.15	1.7027	6.219	alkylbenzene	20111213	11.89	12.11021952	-0.170693322	0.04974522	5.127539041	8.738735953	0.538461538	5.768	176.2983817	1	6	2.89	NA	6	11	13	0	33	6	6	5.0534	25.53685156	58.7052	0	1	1	1	1	0	0	0	1	0	0	0
59	undecane	C(CCCCCCCC)CC	-25.9	13619	http://goo.gl/mouej	W.E. Acree Jr. Data Collection 2011	0	0	0	0	1.6585	5.191	alkane	20111213	11.89	12.11017617	-0.170505172	0.049887945	5.114887429	7.484885087	1	6.599	156.308673	1	8	2.67	11	0	11	10	0	35	0	0	5.3898	29.04994404	52.4132	0	0	0	0	0	0	0	0	0	0	0	0
1757	4-acetylpyridine	O=C(c1ccncc1)C	15.5	13644	http://goo.gl/mouej	W.E. Acree Jr. Data Collection 2011	0.771	1.13	0	0.84	0.9728	-123	pyridine derivative	20111213	11.89	15.99491689	-0.294052314	0.215538065	4.414996191	8.207254934	0.142857143	0.647	121.1368447	0	1	2.01	5	8	6	9	0	16	6	6	0.4193	0.17581249	34.3039	0	1	1	1	1	0	0	0	1	0	0	0
1755	2-acetylpyridine	O=C(c1ncccc1)C	9	13648	http://goo.gl/mouej	W.E. Acree Jr. Data Collection 2011	0.73	1.09	0	0.62	0.9728	4.425	pyridine derivative	20111213	11.89	15.99491689	-0.292336976	0.230433052	4.3524651	7.957130752	0.142857143	0.736	121.1368447	0	1	2.01	7	8	6	9	0	16	6	6	0.8478	0.71876484	33.9319	0	1	1	1	1	0	0	0	1	0	0	0
1787	tetramethylpyrazine	n1c(c(nc(c1C)C)C)C	85	13658	http://goo.gl/mouej	W.E. Acree Jr. Data Collection 2011	0.685	0.8	0	0.85	1.1978	4.725	pyrazine derivative	20111213	11.89	14.00408213	-0.255120179	0.136424205	6.061958272	8.107600286	0.5	0.778	136.1945826	0	0	2.12	4	6	6	10	0	22	6	6	0.6592	0.43454464	40.1102	0	1	1	1	1	0	0	0	1	0	0	0
1769	4-nitropyridine N-oxide	c1c[n+](ccc1[N+](=O)[O-])[O-]	161	13662	http://goo.gl/mouej	W.E. Acree Jr. Data Collection 2011	0.934	1.92	0.21	0.76	0.9082	5.271	pyridine N-oxide derivative	20111213	11.999	16.00138074	-0.267260299	0.129704944	3.593486219	7.448008151	0	1.227	140.0970637	0	1	1.46	5	10	7	10	0	14	6	6	0.3443	0.11854249	28.9645	0	1	1	1	1	0	0	0	1	0	0	0
2067	methyltrimethoxysilane	O(C)[Si](OC)(OC)C	-52.889	13803	http://goo.gl/mouej	W.E. Acree Jr. Data Collection 2011	-0.104	0.418	0	0.719	1.094	2.945	organosilicon	20111213	11.9984169	27.97768428	-0.338699209	0.345100267	4.04225	6.110559894	1	0.684	136.2218322	0	3	1.46	0	0	5	7	0	20	0	0	1.4657	2.14827649	27.6441	0	0	0	0	0	0	0	0	0	0	0	0
2651	tetraethylurea	O=C(N(CC)CC)N(CC)CC	79.091	13811	http://dx.doi.org/10.1021/ci049943w	Jes?s Jover; Ram?n Bosque; and Joaquim Sales. 2004. Determination of Abraham Solute Parameters from Molecular Structure. J. Chem. Inf. Comput. Sci. 44 (3)	0.274	1	0	1.04	1.162	-123	organic	20040417	11.89	15.9949179	-0.261175196	0.277378174	5.205237827	8.931138703	0.888888889	1.326	172.2682495	0	6	2.12	2	4	7	11	0	32	0	0	1.1767	1.38462289	51.7214	0	0	0	0	0	0	0	0	0	0	0	0
549	N-methylpropanamide	O=C(NC)CC	-30.9	13816	http://goo.gl/mouej	W.E. Acree Jr. Data Collection 2011	0.34	1.29	0.4	0.72	0.7877	3.618	alkaneamide	20111213	11.89	15.99491614	-0.281139849	0.199180156	4.031496436	6.221023731	0.75	-0.037	87.12051851	0	2	1.68	3	3	5	5	0	15	0	0	0.0407	0.00165649	23.9895	0	0	0	0	0	0	0	0	0	0	0	0
731	methyl phenyl sulfoxide	O=S(c1ccccc1)C	30.5	13860	http://goo.gl/mouej	W.E. Acree Jr. Data Collection 2011	1.104	1.75	0	0.88	1.0795	6.545	sulfoxide	20111213	11.99848353	31.97267719	-0.254142071	0.144608192	6.563833534	10.41862837	0.142857143	0.735	140.2041672	0	1	2.01	0	8	6	9	0	17	6	6	1.26	1.5876	40.3362	0	1	1	1	1	0	0	0	1	0	0	0
3451	beta-pinene	C1(=C)C2CC(CC1)C2(C)C	-61.17	14198	http://dx.doi.org/10.1016/j.chroma.2012.02.043	T. Karunasekara. C.F. Poole. Determination of Descriptors for Fragrance Compounds by Gas Chromatography and Liquid-Liquid Partitioning Journal of Chromatography A (2012)	0.525	0.233	0	0.2	1.2574	4.584	fragrance	20120217	11.89	12.11015511	-0.153542631	0.069139778	6.4400543	9.816076523	0.8	4.222	136.234411	0	0	2.56	NA	2	5	11	0	26	0	0	2.9267	8.56557289	43.6498	0	3	0	1	0	0	1	0	2	0	0	0
634	heptadecan-1-ol	OCCCCCCCCCCCCCCCCC	55.7	14348	http://goo.gl/mouej	W.E. Acree Jr. Data Collection 2011	0.148	0.42	0.37	0.48	2.5626	9.164	alkanols	20111213	11.89	15.99491891	-0.395751132	0.050157305	3.952974958	7.625138713	1	8.248	256.4677823	2	15	3.22	17	0	18	17	0	54	0	0	6.9013	47.62794169	81.9475	0	0	0	0	0	0	0	0	0	0	0	0
2172	ethyl isonicotinate	O=C(OCC)c1ccncc1	23	14556	http://goo.gl/mouej	W.E. Acree Jr. Data Collection 2011	0.756	1.05	0	0.71	1.1724	-123	organic	20111213	11.85	15.99591968	-0.312128093	0.293344031	4.49305536	8.304626074	0.25	1.129	151.162867	0	3	2.01	5	9	8	11	0	20	6	6	0.8836	0.78074896	40.1766	0	1	1	1	1	0	0	0	1	0	0	0
1779	quinoline N-oxide	[O-][n+]2c1ccccc1ccc2	71.341	14627	http://goo.gl/mouej	W.E. Acree Jr. Data Collection 2011	1.4	1.91	0.27	0.81	1.103	6.626	N-oxide derivative	20111213	11.98846178	15.99491742	-0.222718657	0.131955661	4.722777588	8.865703815	0	2.69	145.1583165	0	0	2.23	NA	11	6	12	0	18	11	10	1.7868	3.19265424	37.718	0	2	2	1	1	0	0	0	2	0	0	0
1615	4-butylphenol	Oc1ccc(cc1)CCCC	22	14678	http://goo.gl/mouej	W.E. Acree Jr. Data Collection 2011	0.796	0.88	0.55	0.37	1.339	-123	phenol derivative	20111213	11.89	15.99491714	-0.36042772	0.072082097	4.741545383	8.660007015	0.4	3.655	150.2179344	0	3	2.45	NA	7	9	11	0	25	6	6	3.4174	11.67862276	46.5963	0	1	1	1	1	0	0	0	1	0	0	0
725	1-heptanethiol	SCCCCCCC	-43	14680	http://goo.gl/mouej	W.E. Acree Jr. Data Collection 2011	0.357	0.35	0	0.24	1.2584	4.635	alkanethiol	20111213	11.89	31.97207135	-0.178863359	0.049539299	5.125184721	8.094212719	1	3.939	132.2682883	0	5	2.12	7	0	8	7	0	24	0	0	3.3106	10.96007236	42.0645	0	0	0	0	0	0	0	0	0	0	0	0
133	1,9-decadiene	C(=C)CCCCCCC=C	-50.549	14692	http://goo.gl/mouej	W.E. Acree Jr. Data Collection 2011	0.184	0.2	0	0.1	1.4316	4.38	alkene	20111213	11.79	12.21007879	-0.306948039	0.113308721	5.120648726	7.470566476	0.6	5.298	138.2502925	1	7	2.56	10	2	10	9	0	28	0	0	4.1522	17.24076484	47.9004	0	0	0	0	0	0	0	0	0	0	0	0
288	1-fluoro-1,1-dichloroethane	ClC(Cl)(F)C	-103.5	14829	http://goo.gl/mouej	W.E. Acree Jr. Data Collection 2011	0.084	0.43	0.01	0.05	0.6529	1.92	haloalkane	20111213	11.89	34.96985298	-0.193294537	0.341477887	4.525246991	7.696813953	1	2.332	116.9495724	0	0	1.35	2	0	3	4	0	8	0	0	1.8326	3.35842276	21.3825	0	0	0	0	0	0	0	0	0	0	0	0
454	methyl nonanoate	O=C(OC)CCCCCCCC	-33.039	14846	http://goo.gl/mouej	W.E. Acree Jr. Data Collection 2011	0.056	0.6	0	0.45	1.592	5.321	ester	20111213	11.89	15.99591966	-0.318999612	0.261226535	4.03120601	7.426816383	0.9	3.908	172.2649839	0	8	2.34	9	3	11	11	0	32	0	0	3.4252	11.73199504	49.6457	0	0	0	0	0	0	0	0	0	0	0	0
2103	4-tert-butylstyrene	C(/c1ccc(cc1)C(C)(C)C)=C	-38	14866	http://goo.gl/mouej	W.E. Acree Jr. Data Collection 2011	0.83	0.6	0	0.3	1.519	-123	organic	20111213	11.79	12.21009945	-0.29070567	0.130991134	5.551425333	9.669170698	0.333333333	4.776	160.2558828	0	2	2.78	NA	8	8	12	0	28	6	6	3.7821	14.30428041	54.4102	0	1	1	1	1	0	0	0	1	0	0	0
2848	2-amino-5-nitrobenzophenone	O=C(c1cc(ccc1N)[N+]([O-])=O)c2ccccc2	165	14916	http://precedings.nature.com/documents/4243/version/3	ONSChallenge Solubility Data	2.011	2.314	0.202	0.867	1.755	-123	organic solid	20120126	11.85	15.9969275	-0.30195906	0.19455873	3.814929142	10.08622789	0	3.08	242.2305954	0	3	2.34	0	18	10	19	0	28	12	12	2.382	5.673924	68.6586	0	2	2	2	2	0	0	0	2	0	0	0
871	1,5-dichloronaphthalene	Clc1cccc2c1cccc2Cl	107	14994	http://goo.gl/mouej	W.E. Acree Jr. Data Collection 2011	1.57	1.06	0	0.09	1.3302	6.78	polychlorinated naphthalene	20111213	11.99853173	34.97015559	-0.17681142	0.127605828	6.659894069	10.33376346	0	4.532	197.0608786	0	0	2.34	0	10	6	13	0	18	11	10	4.0672	16.54211584	52.1178	0	2	2	1	1	0	0	0	2	0	0	0
2880	4-chlorophenylacetic acid	Clc1ccc(cc1)CC(=O)O	105.25	15093	http://precedings.nature.com/documents/4243/version/3	ONSChallenge Solubility Data	1.062	0.748	0.248	0.422	1.195	-123	organic solid	20120126	11.99629189	34.96885313	-0.350989304	0.282996987	3.912604363	8.572266211	0.125	2.071	170.5932199	0	2	2.01	NA	6	8	11	0	18	6	6	2.1336	4.55224896	42.1704	1	1	1	1	1	0	0	0	1	0	0	0
505	nonylamine	NCCCCCCCCC	-1	15387	http://goo.gl/mouej	W.E. Acree Jr. Data Collection 2011	0.187	0.35	0.16	0.61	1.4765	5.1	alkylamine	20111213	11.89	14.00307857	-0.330007724	0.049678022	4.761081673	7.395872291	1	3.629	143.2700821	0	7	2.34	9	0	10	9	1	31	0	0	2.9621	8.77403641	46.797	0	0	0	0	0	0	0	0	0	0	0	0
2073	methyltriethoxysilane	O(CC)[Si](OCC)(OCC)C	57.001	15413	http://goo.gl/mouej	W.E. Acree Jr. Data Collection 2011	-0.23	0.249	0	0.751	1.5167	3.869	organosilicon	20111213	11.99835247	27.97768447	-0.335622866	0.345805258	4.66271875	7.052071801	1	1.953	178.3016844	0	6	1.79	2	0	7	10	0	29	0	0	2.5121	6.31064641	41.8881	0	0	0	0	0	0	0	0	0	0	0	0
78	propylcyclopentane	CCCC1CCCC1	-117.15	15438	http://goo.gl/mouej	W.E. Acree Jr. Data Collection 2011	0.225	0.1	0	0	1.1272	3.803	cycloalkane	20111213	11.9	12.10012615	-0.145410214	0.054922285	5.259996231	8.400644402	1	4.491	112.2129392	0	2	2.34	NA	0	6	8	0	24	0	0	3.4452	11.86940304	36.7556	0	1	0	1	0	0	0	1	0	0	0	0
764	tert-pentylbenzene	c1ccccc1C(CC)(C)C	-25.769	15461	http://goo.gl/mouej	W.E. Acree Jr. Data Collection 2011	0.62	0.49	0	0.16	1.4209	4.909	alkylbenzene	20111213	11.89	12.11017617	-0.145299548	0.079538228	5.916040191	10.17327947	0.454545455	4.408	148.2451469	0	2	2.67	NA	6	7	11	0	27	6	6	3.6866	13.59101956	49.3249	0	1	1	1	1	0	0	0	1	0	0	0
1160	3,3'-dichlorobiphenyl	Clc2cc(c1cc(Cl)ccc1)ccc2	29	15473	http://dx.doi.org/10.1021/es102210g	Van Noort et. al. Updated Abraham Solvation Parameters for Polychlorinated Biphenyls. ES&T 44, 7037 (2010)	1.58	1.35	0	0.11	1.5688	-123	polychlorinated biphenyl	20100825	11.85	34.96985373	-0.14182578	0.177962833	6.310273438	10.13407609	0	5.206	223.0982319	1	1	2.56	0	12	8	15	0	22	12	12	4.6772	21.87619984	60.8038	0	2	2	2	2	0	0	0	2	0	0	0
874	1,8-dichloronaphthalene	Clc1cccc2cccc(Cl)c12	89	15477	http://goo.gl/mouej	W.E. Acree Jr. Data Collection 2011	1.57	1.12	0	0.11	1.3302	7.152	polychlorinated naphthalene	20111213	11.85	34.96985355	-0.14319306	0.1603747	6.78528125	10.84424538	0	4.532	197.0608786	0	0	2.34	0	10	6	13	0	18	11	10	4.0672	16.54211584	52.1178	0	2	2	1	1	0	0	0	2	0	0	0
1358	decachlorobiphenyl	Clc1c(c(Cl)c(Cl)c(Cl)c1Cl)c2c(Cl)c(Cl)c(Cl)c(Cl)c2Cl	305.9	15484	http://dx.doi.org/10.1021/es102210g	Van Noort et. al. Updated Abraham Solvation Parameters for Polychlorinated Biphenyls. ES&T 44, 7037 (2010)	2.94	1.77	0	0	2.2004	-123	polychlorinated biphenyl	20100825	11.99852384	34.97792209	-0.170762228	0.153239096	7.648777344	14.16832705	0	10.182	498.6582065	1	1	1.68	0	12	10	23	0	22	12	12	9.9924	99.84805776	99.2422	0	2	2	2	2	0	0	0	2	0	0	0
627	4-decanol	OC(CCC)CCCCCC	-11	15486	http://goo.gl/mouej	W.E. Acree Jr. Data Collection 2011	0.14	0.36	0.33	0.36	1.5763	-123	alkanols	20111213	11.89	15.99491714	-0.392499172	0.0550931	5.033643846	7.758849644	1	3.945	158.2814605	0	7	2.45	10	0	10	10	0	33	0	0	3.6967	13.66559089	49.4809	0	0	0	0	0	0	0	0	0	0	0	0
2202	1-methylisatin	O=C2c1ccccc1N(C2=O)C	131.25	15517	http://goo.gl/mouej	W.E. Acree Jr. Data Collection 2011	1.25	1.86	0	0.8	1.1617	6.47	organic	20111213	11.99345115	15.9959202	-0.282933395	0.278480678	4.7529236	9.187138048	0.111111111	0.727	161.1577214	0	0	2.12	NA	11	6	13	0	19	6	6	0.8764	0.76807696	43.5909	0	2	2	1	1	0	0	1	1	0	0	0
809	1,3,7-trimethylnaphthalene	c12ccc(cc1c(cc(c2)C)C)C	12	15619	http://goo.gl/mouej	W.E. Acree Jr. Data Collection 2011	1.414	1.1	0	0.22	1.5081	7.043	alkylnaphthalene	20111213	11.89	12.11021952	-0.154885509	0.065576928	6.188620012	9.966072353	0.230769231	4.599	170.2507372	0	0	2.89	NA	10	8	14	0	27	11	10	4.197	17.614809	57.6318	0	2	2	1	1	0	0	0	2	0	0	0
811	1,4,6-trimethylnaphthalene	c12c(ccc(c1ccc(c2)C)C)C	79.001	15621	http://goo.gl/mouej	W.E. Acree Jr. Data Collection 2011	1.441	1.16	0	0.17	1.5081	7.191	alkylnaphthalene	20111213	11.89	12.11021952	-0.150940509	0.069307621	6.21386509	10.12326243	0.230769231	4.599	170.2507372	0	0	2.89	NA	10	7	14	0	27	11	10	4.197	17.614809	57.6318	0	2	2	1	1	0	0	0	2	0	0	0
1142	2,2',3,3',5,5',6,6'-octachlorobiphenyl	Clc2c(c1c(Cl)c(Cl)cc(Cl)c1Cl)c(Cl)c(Cl)cc2Cl	188.461	15637	http://dx.doi.org/10.1039/B415899G	Michael H. Abraham and Amal J. M. Al-Hussaini. Solvation parameters for the 209 PCBs: calculation of physicochemical properties. J. Environ. Monit. 2005 7 295-301	2.44	2	0	0.06	2.3034	10.141	polychlorinated biphenyl	20050211	11.99852384	34.97593541	-0.172640226	0.144821911	7.31611367	13.80157416	0	8.938	429.7682129	1	1	1.9	0	12	8	21	0	22	12	12	8.6636	75.05796496	89.6326	0	2	2	2	2	0	0	0	2	0	0	0
1888	fluometuron	O=C(Nc1cc(ccc1)C(F)(F)F)N(C)C	163.75	15702	http://goo.gl/mouej	W.E. Acree Jr. Data Collection 2011	0.65	1.19	0.41	0.79	1.5484	6.68	urea	20111213	11.9934269	19.00040974	-0.280651161	0.416736118	3.575726563	8.90975875	0.3	1.983	232.2027283	0	4	1.9	NA	10	9	16	0	27	6	6	2.0945	4.38693025	53.584	0	1	1	1	1	0	0	0	1	0	0	0
767	octylbenzene	c1ccccc1CCCCCCCC	-36	15747	http://goo.gl/mouej	W.E. Acree Jr. Data Collection 2011	0.579	0.48	0	0.15	1.8436	6.714	alkylbenzene	20111213	11.89	12.11024183	-0.170693329	0.049769555	5.122492411	8.748561123	0.571428571	6.337	190.3249991	1	7	3	NA	6	12	14	0	36	6	6	5.5096	30.35569216	63.3062	0	1	1	1	1	0	0	0	1	0	0	0
86	cis-1,2-dimethylcyclohexane	C[C@@H]1CCCC[C@@H]1C	-50	15765	http://goo.gl/mouej	W.E. Acree Jr. Data Collection 2011	0.281	0.24	0	0	1.1272	3.847	cycloalkane	20111213	11.89	12.11011416	-0.161991078	0.059143413	6.149298971	8.44548837	1	4.43	112.2129392	0	0	2.34	NA	0	5	8	0	24	0	0	3.2408	10.50278464	36.7032	0	1	0	1	0	0	0	0	1	0	0	0
2425	4-methyloctane	CC(CCC)CCCC	-113.15	15802	http://dx.doi.org/10.1021/ci049943w	Jes?s Jover; Ram?n Bosque; and Joaquim Sales. 2004. Determination of Abraham Solute Parameters from Molecular Structure. J. Chem. Inf. Comput. Sci. 44 (3)	0	0	0	0	0.9467	-123	organic	20040417	11.89	12.11013444	-0.170501807	0.049848059	5.176804986	8.427943308	1	5.4	128.2554381	1	5	2.45	8	0	8	8	0	29	0	0	4.273	18.258529	43.1588	0	0	0	0	0	0	0	0	0	0	0	0
940	octachloronaphthalene	Clc2c1c(Cl)c(Cl)c(Cl)c(Cl)c1c(Cl)c(Cl)c2Cl	197.5	15827	http://goo.gl/mouej	W.E. Acree Jr. Data Collection 2011	2.29	1.54	0	0	2.0646	12.877	polychlorinated naphthalene	20111213	11.99853173	34.97593471	-0.167536683	0.166355398	7.708100043	13.26776724	0	8.264	403.7308596	1	0	1.68	0	10	8	19	0	18	11	10	8.0536	64.86047296	80.9466	0	2	2	1	1	0	0	0	2	0	0	0
483	1-nonanenitrile	N#CCCCCCCCC	-34.1	15846	http://goo.gl/mouej	W.E. Acree Jr. Data Collection 2011	0.159	0.9	0	0.36	1.3905	4.97	nitrile	20111213	11.89	14.00307857	-0.262644949	0.115247008	3.815084262	7.350102255	0.888888889	3.698	139.2383191	0	6	2.34	9	2	10	9	0	27	0	0	3.4487	11.89353169	43.8559	0	0	0	0	0	0	0	0	0	0	0	0
814	2,3,5-trimethylnaphthalene	c12c(cccc1cc(c(c2)C)C)C	79.961	15861	http://goo.gl/mouej	W.E. Acree Jr. Data Collection 2011	1.47	1	0	0.25	1.5081	6.967	alkylnaphthalene	20111213	11.89	12.11021952	-0.150948867	0.069298962	6.449615931	9.966072614	0.230769231	4.599	170.2507372	0	0	2.89	NA	10	7	14	0	27	11	10	4.197	17.614809	57.6318	0	2	2	1	1	0	0	0	2	0	0	0
612	3-methyl-2-hexanol	OC(C)C(C)CCC	-53.249	15954	http://goo.gl/mouej	W.E. Acree Jr. Data Collection 2011	0.16	0.33	0.33	0.55	1.1536	3.832	alkanols	20111213	11.89	15.99491639	-0.392499473	0.054816122	4.817525389	8.191629674	1	2.177	116.2016083	0	3	2.12	6	0	6	7	0	24	0	0	2.1237	4.51010169	35.6255	0	0	0	0	0	0	0	0	0	0	0	0
1602	2,3,6-trimethylphenol	Cc1ccc(c(c1C)O)C	58	16119	http://goo.gl/mouej	W.E. Acree Jr. Data Collection 2011	0.87	0.81	0.37	0.47	1.1978	-123	phenol derivative	20111213	11.89	15.99491689	-0.359873766	0.082049396	5.380119289	8.679261866	0.333333333	2.505	136.191317	0	0	2.34	NA	7	6	10	0	22	6	6	3.0212	9.12764944	42.8757	0	1	1	1	1	0	0	0	1	0	0	0
216	2,3,4-trichlorobut-1-ene	Cl/C(=C)C(Cl)CCl	-24.809	16159	http://goo.gl/mouej	W.E. Acree Jr. Data Collection 2011	0.607	1.09	0	0.15	0.9964	4.411	chloroalk_ne	20111213	11.99859942	34.97105705	-0.2127884	0.120392765	5.861585651	9.848503463	0.5	2.272	159.4414601	0	2	1.57	4	2	5	6	0	12	0	0	2.526	6.380676	34.2047	0	0	0	0	0	0	0	0	0	0	0	0
4128	didodecyl phthalate	O=C(OCCCCCCCCCCCC)c1ccccc1C(=O)OCCCCCCCCCCCC	-300	16167	http://dx.doi.org/10.1016/j.chemosphere.2014.08.035	Michael H. Abraham and William E. Acree Jr. (2015). Physicochemical and biochemical properties for the dialkyl phthalates. Chemosphere. Volume 119, January 2015, Pages 871?880	0.615	1.32	0	1.1	4.5286	16.84	this work	20140918	11.89	15.99794694	-0.312769047	0.295233764	4.955233559	9.667924206	0.75	13.698	502.7699691	3	26	4.54	NA	12	30	36	0	90	6	6	11.4974	132.1902068	150.4754	0	1	1	1	1	0	0	0	1	0	0	0
486	1-dodecanenitrile	N#CCCCCCCCCCCC	4	16177	http://goo.gl/mouej	W.E. Acree Jr. Data Collection 2011	0.152	0.9	0	0.36	1.8132	6.46	nitrile	20111213	11.89	14.00308008	-0.262658174	0.115268122	3.819381584	7.535575723	0.916666667	5.405	181.3181713	1	9	2.67	12	2	13	12	0	36	0	0	4.8173	23.20637929	57.6589	0	0	0	0	0	0	0	0	0	0	0	0
987	2,2',4,4'-tetrachlorobiphenyl	Clc2cc(Cl)ccc2c1c(Cl)cc(Cl)cc1	97.231	16182	http://dx.doi.org/10.1039/B415899G	Michael H. Abraham and Amal J. M. Al-Hussaini. Solvation parameters for the 209 PCBs: calculation of physicochemical properties. J. Environ. Monit. 2005 7 295-301	1.88	1.48	0	0.15	1.8138	8.227	polychlorinated biphenyl	20050211	11.85	34.97185477	-0.173669716	0.132356621	6.365152344	11.2439494	0	6.45	291.9882256	1	1	2.34	0	12	10	17	0	22	12	12	6.006	36.072036	70.4134	0	2	2	2	2	0	0	0	2	0	0	0
2851	2-chloro-5-nitrobenzoic acid	O=C(O)c1cc(ccc1Cl)[N+]([O-])=O	166.5	16359	http://precedings.nature.com/documents/4243/version/3	ONSChallenge Solubility Data	1.407	1.597	0.745	0.628	1.228	-123	organic solid	20120126	11.999	34.96885324	-0.327679391	0.292719017	3.738787801	9.17766622	0	2.151	201.5641748	0	2	1.57	NA	12	7	13	0	17	6	6	1.9932	3.97284624	44.9459	1	1	1	1	1	0	0	0	1	0	0	0
2076	(methacryloxypropyl)trimethoxysilane	O=C(OCCC[Si](OC)(OC)OC)C(=C)C	3.951	16388	http://goo.gl/mouej	W.E. Acree Jr. Data Collection 2011	0.046	0.856	0	1.021	1.9708	6.197	organosilicon	20111213	11.89	27.97692758	-0.338503588	0.311577264	4.335958984	7.439426311	0.7	1.481	248.3485834	0	9	1.9	3	5	10	15	0	36	0	0	2.5118	6.30913924	56.9581	0	0	0	0	0	0	0	0	0	0	0	0
19	sulfur hexafluoride	FS(F)(F)(F)(F)F	-50.8	16425	http://goo.gl/mouej	W.E. Acree Jr. Data Collection 2011	-0.6	-0.2	0	0	0.4643	-0.12	gas	20111213	18.99662058	31.97300398	-0.095060841	0.454880072	4.219817604	4.992013725	0	2.25	146.0565043	0	0	0.69	0	0	3	6	0	7	0	0	1.1928	1.42277184	9.0078	0	0	0	0	0	0	0	0	0	0	0	0
151	2-octyne	C(#CCCCCC)C	-61.6	16791	http://goo.gl/mouej	W.E. Acree Jr. Data Collection 2011	0.225	0.3	0	0.1	1.15	3.85	alkyne	20111213	11.89	12.11011416	-0.175986235	0.067275784	4.833841005	7.041455624	0.75	3.787	110.1970577	0	3	2.34	8	2	8	7	0	22	0	0	3.6992	13.68408064	37.9716	0	0	0	0	0	0	0	0	0	0	0	0
1609	pentamethylphenol	Oc1c(c(c(c(c1C)C)C)C)C	128	16804	http://goo.gl/mouej	W.E. Acree Jr. Data Collection 2011	0.9	0.9	0.35	0.43	1.4796	-123	phenol derivative	20111213	11.89	15.99491739	-0.359869578	0.083795391	5.615899869	9.445969166	0.454545455	3.379	164.2445519	0	0	2.56	NA	7	6	12	0	28	6	6	3.9936	15.94884096	52.9581	0	1	1	1	1	0	0	0	1	0	0	0
284	1,1,1,2-tetrafluoro-2-chloroethane	FC(F)(F)C(Cl)F	-199	16841	http://goo.gl/mouej	W.E. Acree Jr. Data Collection 2011	-0.31	0.33	0	0.03	0.586	1.06	haloalkane	20111213	11.99782581	34.96885302	-0.235279014	0.439571317	2.9435	5.603698216	1	2.681	136.475963	0	1	1.13	2	0	4	6	0	8	0	0	1.9998	3.99920004	16.898	0	0	0	0	0	0	0	0	0	0	0	0
2068	phenyltrimethoxysilane	O(C)[Si](OC)(OC)c1ccccc1	-25	17131	http://goo.gl/mouej	W.E. Acree Jr. Data Collection 2011	0.487	0.804	0	0.687	1.5609	5.221	organosilicon	20111213	11.85	27.97692735	-0.334878261	0.342625348	4.516921875	8.109578609	0.333333333	2.137	198.2913932	0	4	2.01	0	6	7	13	0	27	6	6	3.0423	9.25558929	47.4217	0	1	1	1	1	0	0	0	1	0	0	0
2097	methyl phenyl sulfone	O=S(=O)(c1ccccc1)C	86.5	17347	http://goo.gl/mouej	W.E. Acree Jr. Data Collection 2011	1.08	1.85	0	0.76	1.1382	6.234	organic	20111213	11.99848353	31.97267726	-0.224174584	0.23785319	6.79284375	10.64862873	0.142857143	1.543	156.2035722	0	1	1.9	0	9	6	10	0	18	6	6	1.356	1.838736	39.8126	0	1	1	1	1	0	0	0	1	0	0	0
1793	2-methoxypyrazine	O(c1nccnc1)C	36.881	17443	http://goo.gl/mouej	W.E. Acree Jr. Data Collection 2011	0.727	0.85	0	0.55	0.8338	3.721	pyrazine derivative	20111213	11.99640043	15.99794329	-0.360813368	0.185695995	4.524296119	6.842383033	0.2	0.161	110.1141353	0	1	1.68	2	7	6	8	0	14	6	6	0.0515	0.00265225	28.5209	0	1	1	1	1	0	0	0	1	0	0	0
1818	4-phenylpyrimidine	n1ccc(nc1)c2ccccc2	56	17868	http://goo.gl/mouej	W.E. Acree Jr. Data Collection 2011	1.25	1.39	0	0.62	1.242	6.344	pyrimidine derivative	20111213	11.85	14.00408419	-0.244381179	0.126494804	5.944138033	9.206246256	0	1.758	156.1842914	0	1	2.34	NA	12	8	13	0	20	12	12	1.9982	3.99280324	47.5185	0	2	2	2	2	0	0	0	2	0	0	0
2873	4-acetamidobenzoic acid	O=C(Nc1ccc(cc1)C(=O)O)C	258.75	18177	http://precedings.nature.com/documents/4243/version/3	ONSChallenge Solubility Data	1.433	1.437	0.776	0.937	1.329	-123	organic solid	20120126	11.89	15.99692294	-0.327849369	0.290375082	4.108379517	8.563728757	0.111111111	0.891	179.1730078	0	3	2.01	NA	12	9	13	0	22	6	6	0.5548	0.30780304	45.8986	1	1	1	1	1	0	0	0	1	0	0	0
4123	diheptyl phthalate	CCCCCCCOC(=O)C1=CC=CC=C1C(=O)OCCCCCCC	-300	18194	http://dx.doi.org/10.1016/j.chemosphere.2014.08.035	Michael H. Abraham and William E. Acree Jr. (2015). Physicochemical and biochemical properties for the dialkyl phthalates. Chemosphere. Volume 119, January 2015, Pages 871?880	0.652	1.3	0	0.99	3.1196	12.05	this work	20140918	11.89	15.9979368	-0.312769047	0.295165201	4.949880127	9.660776322	0.636363636	8.008	362.5037951	2	16	3.44	NA	12	20	26	0	60	6	6	6.9354	48.09977316	104.4654	0	1	1	1	1	0	0	0	1	0	0	0
718	dimethyl trisulfide	S(SSC)C	-36.999	18219	http://goo.gl/mouej	W.E. Acree Jr. Data Collection 2011	1.053	0.67	0	0.34	0.8809	4.203	dialkyl sulfide	20111213	11.99865748	31.97430969	-0.162890842	0.070651322	8.024458261	11.24450237	1	1.821	126.2673713	0	2	1.35	0	0	5	4	0	11	0	0	1.9764	3.90615696	34.7739	0	0	0	0	0	0	0	0	0	0	0	0
711	methyl propyl sulfide	S(CCC)C	-113	18607	http://goo.gl/mouej	W.E. Acree Jr. Data Collection 2011	0.38	0.38	0	0.34	0.8357	3.14	dialkyl sulfide	20111213	11.9985373	31.97267698	-0.223702547	0.040720658	5.407060307	8.133503598	1	2.027	90.18843612	0	2	1.79	3	0	5	4	0	15	0	0	1.6677	2.78122329	28.4591	0	0	0	0	0	0	0	0	0	0	0	0
1632	2-chloro-4-bromophenol	Clc1cc(Br)ccc1O	49.75	18707	http://goo.gl/mouej	W.E. Acree Jr. Data Collection 2011	1.15	0.91	0.5	0.22	1.0725	-123	phenol derivative	20111213	11.99635525	78.91833723	-0.383082702	0.122440389	5.27343756	9.904192458	0	3.036	207.4520489	0	0	1.79	0	7	6	9	0	13	6	6	2.9754	8.85300516	40.1797	0	1	1	1	1	0	0	0	1	0	0	0
618	2,2-dimethyl-3-pentanol	OC(CC)C(C)(C)C	-1.67	18717	http://goo.gl/mouej	W.E. Acree Jr. Data Collection 2011	0.227	0.3	0.3	0.55	1.1536	3.856	alkanols	20111213	11.89	15.99491639	-0.391967063	0.077693631	5.210491028	8.825257019	1	1.792	116.2016083	0	2	2.12	5	0	5	7	0	24	0	0	2.0087	4.03487569	35.346	0	0	0	0	0	0	0	0	0	0	0	0
4084	5-Nitro-8-hydroxyquinoline	C1=CC2=C(C=CC(=C2N=C1)O)[N+](=O)[O-]	180	18756	http://dx.doi.org/10.1080/01496395.2014.928768	Michael H. Abraham and William E. Acree Jr. (2014) Descriptors for the Prediction of Partition Coefficients of 8-Hydroxyquinoline and its Derivatives. Separation Science and Technology. 49:14. 2135-2141	1.66	1.86	0.2	0.53	1.2772	7.49	this work	20140908	11.999	16.00138268	-0.358223037	0.136033702	3.915236881	9.41913393	0	1.611	190.1558888	0	1	1.9	NA	14	7	15	0	20	11	10	1.6433	2.70043489	48.9981	0	2	2	1	1	0	0	0	2	0	0	0
699	6-amino-1-hexanol	OCCCCCCN	56.5	18801	http://goo.gl/mouej	W.E. Acree Jr. Data Collection 2011	0.435	0.81	0.48	1.08	1.1125	4.516	aminoalcohol	20111213	11.99355095	15.99491666	-0.395736268	0.04376828	3.930730799	7.030209777	1	0.157	117.1896348	0	5	1.9	6	0	8	7	1	23	0	0	0.3678	0.13527684	34.9223	0	0	0	0	0	0	0	0	0	0	0	0
1842	N-formylmorpholine	O=CN1CCOCC1	21.5	19231	http://goo.gl/mouej	W.E. Acree Jr. Data Collection 2011	0.561	1.38	0	0.99	0.8787	4.25	nitrogen-neterocyclic	20111213	11.99459138	15.99591818	-0.37841983	0.18958502	3.698247145	7.416386857	0.8	-0.784	115.1306593	0	1	1.68	2	3	6	8	0	17	0	0	-0.8114	0.65836996	29.2618	0	1	0	1	0	0	0	0	1	0	0	0
1654	2-isopropoxyphenol	O(c1ccccc1O)C(C)C	53.461	19709	http://goo.gl/mouej	W.E. Acree Jr. Data Collection 2011	0.8	0.9	0.2	0.67	1.257	-123	phenol derivative	20111213	11.89	15.99591916	-0.357825539	0.130939318	5.026180079	8.206632937	0.333333333	2.146	152.190722	0	2	2.23	3	8	7	11	0	23	6	6	2.2725	5.16425625	43.3815	0	1	1	1	1	0	0	0	1	0	0	0
572	iso-stearic acid	O=C(O)CCCCCCCCCCCCCCC(C)C	42.021	20545	http://goo.gl/mouej	W.E. Acree Jr. Data Collection 2011	0.015	0.57	0.6	0.49	2.7192	9.6	alkanoic acid	20111213	11.89	15.9959237	-0.331591823	0.258917686	3.721742058	7.651032973	0.944444444	8.647	284.4779231	2	15	3.22	17	3	18	19	0	56	0	0	7.0756	50.06411536	86.2332	1	0	0	0	0	0	0	0	0	0	0	0
1765	2-(N,N-dimethylamino)pyridine	n1ccccc1N(C)C	182	20570	http://goo.gl/mouej	W.E. Acree Jr. Data Collection 2011	0.982	0.92	0	0.62	1.0569	4.876	pyridine derivative	20111213	11.9935119	14.00927983	-0.305785578	0.108117096	5.819076687	8.257381538	0.285714286	1.707	122.1679652	0	1	2.01	5	7	6	9	0	19	6	6	1.3807	1.90633249	38.6432	0	1	1	1	1	0	0	0	1	0	0	0
590	pentan-2-ol	OC(C)CCC	-61.5	21011	http://goo.gl/mouej	W.E. Acree Jr. Data Collection 2011	0.195	0.36	0.33	0.56	0.8718	2.84	alkanols	20111213	11.89	15.99491589	-0.392764907	0.052825502	4.424558263	6.619767242	1	1.311	88.14837346	0	2	1.9	5	0	5	5	0	18	0	0	1.3482	1.81764324	26.5527	0	0	0	0	0	0	0	0	0	0	0	0
392	2-dodecanone	O=C(CCCCCCCCCC)C	20.33	21153	http://goo.gl/mouej	W.E. Acree Jr. Data Collection 2011	0.103	0.68	0	0.51	1.815	-123	ketone	20111213	11.89	15.99491765	-0.299521613	0.191138039	4.114016885	7.544405399	0.916666667	4.99	184.3188138	0	9	2.67	12	2	12	12	0	37	0	0	4.0725	16.58525625	57.6297	0	0	0	0	0	0	0	0	0	0	0	0
545	N-methylpentanamide	O=C(NC)CCCC	-26	21181	http://goo.gl/mouej	W.E. Acree Jr. Data Collection 2011	0.31	1.3	0.4	0.72	1.0695	4.594	alkaneamide	20111213	11.89	15.99491664	-0.281135723	0.199458324	4.267276639	7.09051153	0.833333333	1.101	115.1737533	0	4	1.9	5	3	7	7	0	21	0	0	0.9531	0.90839961	33.1915	0	0	0	0	0	0	0	0	0	0	0	0
1177	2,4,4'-trichlorobiphenyl	Clc2cc(Cl)ccc2c1ccc(Cl)cc1	90.821	21924	http://dx.doi.org/10.1021/es102210g	Van Noort et. al. Updated Abraham Solvation Parameters for Polychlorinated Biphenyls. ES&T 44, 7037 (2010)	1.75	1.35	0	0.055	1.6043	-123	polychlorinated biphenyl	20100825	11.85	34.97085425	-0.185231332	0.117243672	6.121642191	10.7443224	0	5.828	257.5432288	1	1	2.45	0	12	10	16	0	22	12	12	5.3416	28.53269056	65.6086	0	2	2	2	2	0	0	0	2	0	0	0
399	2,4-heptanedione	O=C(C)CC(=O)CCC	-5.499	22191	http://goo.gl/mouej	W.E. Acree Jr. Data Collection 2011	0.41	0.67	0.09	0.61	1.1263	4.256	alkanedione	20111213	11.89	15.99591816	-0.299854871	0.140283052	4.116196705	7.178088074	0.714285714	1.053	128.1692502	0	4	2.01	7	2	7	8	0	21	0	0	0.6501	0.42263001	35.3179	0	0	0	0	0	0	0	0	0	0	0	0
22	arsine	[AsH3]	-86.189	22408	http://goo.gl/mouej	W.E. Acree Jr. Data Collection 2011	0.268	0.08	0	0.06	0.3587	0.389	gas	20111213	NA	NA	NA	NA	NA	NA	0	0	77.94541876	0	0	1.35	0	0	0	0	0	4	0	0	0	0	0	0	0	0	0	0	0	0	0	0	0	0	0
459	ethyl 2-methylbutanoate	O=C(OCC)C(C)CC	-57.939	22453	http://goo.gl/mouej	W.E. Acree Jr. Data Collection 2011	0.026	0.55	0	0.47	1.1693	3.565	ester	20111213	11.89	15.99591816	-0.315724437	0.264312269	4.350493936	7.881067077	0.857142857	1.779	130.1851317	0	4	2.01	4	3	7	8	0	23	0	0	1.9555	3.82398025	35.9632	0	0	0	0	0	0	0	0	0	0	0	0
21	phosphine	P	-86.029	22814	http://goo.gl/mouej	W.E. Acree Jr. Data Collection 2011	0.2	0.11	0	0.05	0.3132	0.34	gas	20111213	30.97376163	30.97376163	-0.152622592	-0.152622592	1.161	1.161	0	0	33.99758389	0	0	1.35	0	0	0	0	0	4	0	0	0	0	0	0	0	0	0	0	0	0	0	0	0	0	0
11	ozone	[O-][O+]=O	-193	23208	http://goo.gl/mouej	W.E. Acree Jr. Data Collection 2011	0	0.1	0.09	0	0.2417	0.039	gas	20111213	15.78491462	16.20492414	-0.21	0.210009523	1.150312558	1.685691764	0	-0.816	47.99821478	0	0	1.13	0	3	3	2	0	3	0	0	-0.8174	0.66814276	1.4429	0	0	0	0	0	0	0	0	0	0	0	0
1153	2,2'-dichlorobiphenyl	Clc2ccccc2c1c(Cl)cccc1	61.5	23886	http://dx.doi.org/10.1021/es102210g	Van Noort et. al. Updated Abraham Solvation Parameters for Polychlorinated Biphenyls. ES&T 44, 7037 (2010)	1.64	1.05	0	0.11	1.395	-123	polychlorinated biphenyl	20100825	11.85	34.96985373	-0.174873851	0.131414239	6.796484375	10.87637744	0	5.206	223.0982319	1	1	2.56	0	12	8	15	0	22	12	12	4.6772	21.87619984	60.8038	0	2	2	2	2	0	0	0	2	0	0	0
125	1-pentadecene	C=CCCCCCCCCCCCCC	-3.6	24142	http://goo.gl/mouej	W.E. Acree Jr. Data Collection 2011	0.083	0.08	0	0.07	2.1791	7.006	alkene	20111213	11.89	12.11026459	-0.170693342	0.049783408	5.117312604	7.608459941	0.866666667	8.509	210.3992611	2	12	3.11	15	2	15	14	0	45	0	0	6.8239	46.56561121	70.8613	0	0	0	0	0	0	0	0	0	0	0	0
1790	2-methyl-3-isobutylpyrazine	n1ccnc(c1C)CC(C)C	49.441	24535	http://goo.gl/mouej	W.E. Acree Jr. Data Collection 2011	0.65	0.82	0	0.81	1.3387	5.435	pyrazine derivative	20111213	11.89	14.00408313	-0.258366867	0.063666321	5.926103696	8.886882663	0.555555556	1.478	150.2212	0	2	2.23	6	6	7	11	0	25	6	6	1.4689	2.15766721	44.7037	0	1	1	1	1	0	0	0	1	0	0	0
349	dibenzo-18-crown-6	O1c3c(OCCOCCOc2ccccc2OCCOCC1)cccc3	162.5	24722	http://goo.gl/mouej	W.E. Acree Jr. Data Collection 2011	1.69	2.73	0	1.78	2.695	13.384	ether	20111213	11.85	15.99994488	-0.37693046	0.203016803	6.32171875	8.680857295	0.4	2.636	360.4017256	0	0	3	2	8	14	28	0	50	12	12	2.9698	8.81971204	96.1178	0	2	2	1	2	0	0	0	2	0	0	0
1786	trimethylpyrazine	n1cc(nc(c1C)C)C	50.001	24972	http://goo.gl/mouej	W.E. Acree Jr. Data Collection 2011	0.659	0.74	0	0.81	1.0569	4.277	pyrazine derivative	20111213	11.89	14.00408112	-0.257561382	0.134376775	5.746818924	7.943763528	0.428571429	0.463	122.1679652	0	0	2.01	4	6	6	9	0	19	6	6	0.3766	0.14182756	35.5187	0	1	1	1	1	0	0	0	1	0	0	0
1886	chlorotoluron	Clc1cc(NC(=O)N(C)C)ccc1C	148.1	25472	http://goo.gl/mouej	W.E. Acree Jr. Data Collection 2011	1.11	1.5	0.47	0.81	1.6177	7.72	urea	20111213	11.89	34.96885326	-0.261072038	0.278575824	4.817564438	9.424671116	0.3	1.906	212.6763377	0	3	2.12	NA	10	9	14	0	27	6	6	2.3028	5.30288784	57.4563	0	1	1	1	1	0	0	0	1	0	0	0
1789	2,3-diethylpyrazine	n1ccnc(c1CC)CC	50.881	25552	http://goo.gl/mouej	W.E. Acree Jr. Data Collection 2011	0.651	0.82	0	0.79	1.1978	4.959	pyrazine derivative	20111213	11.89	14.00408213	-0.258222011	0.07752393	5.551054743	8.573508999	0.5	0.654	136.1945826	0	2	2.12	6	6	6	10	0	22	6	6	1.4278	2.03861284	40.181	0	1	1	1	1	0	0	0	1	0	0	0
857	4-iodoethylbenzene	ICCc1ccccc1	-4.999	26516	http://goo.gl/mouej	W.E. Acree Jr. Data Collection 2011	1.19	0.8	0	0.12	1.2564	-123	haloaromatic	20111213	11.85	126.9044731	-0.202719066	0.097621049	6.647992168	10.85059739	0.25	3.381	232.061827	0	2	2.23	NA	6	7	9	0	18	6	6	3.4271	11.74501441	49.0101	0	1	1	1	1	0	0	0	1	0	0	0
346	18 crown 6	C1COCCOCCOCCOCCOCCO1	39	26563	http://goo.gl/mouej	W.E. Acree Jr. Data Collection 2011	0.4	1.47	0	2.1	2.043	8.228	ether	20111213	11.99671177	16.00059291	-0.397463137	0.093247058	5.972481801	6.311976897	1	-1.14	264.3158384	0	0	2.12	2	0	10	18	0	42	0	0	-0.7854	0.61685316	66.261	0	0	0	1	0	0	0	0	0	0	0	0
551	N-methylbutanamide	O=C(NC)CCC	2.741	26765	http://goo.gl/mouej	W.E. Acree Jr. Data Collection 2011	0.31	1.3	0.4	0.72	0.9286	4.102	alkaneamide	20111213	11.89	15.99491639	-0.281132139	0.199444463	4.188683354	6.776134322	0.8	0.532	101.1471359	0	3	1.79	4	3	6	6	0	18	0	0	0.4969	0.24690961	28.5905	0	0	0	0	0	0	0	0	0	0	0	0
1653	4-propoxyphenol	O(c1ccc(O)cc1)CCC	56.5	27296	http://goo.gl/mouej	W.E. Acree Jr. Data Collection 2011	0.84	1.17	0.57	0.52	1.2565	-123	phenol derivative	20111213	11.89	15.99591916	-0.360483639	0.076379525	4.692356402	7.873008867	0.333333333	2.312	152.190722	0	3	2.23	3	8	9	11	0	23	6	6	2.4187	5.85010969	43.4875	0	1	1	1	1	0	0	0	1	0	0	0
864	1-bromo-2,6-dichlorobenzene	Clc1cccc(Cl)c1Br	64	27488	http://goo.gl/mouej	W.E. Acree Jr. Data Collection 2011	1.23	1.01	0	0	1.136	-123	haloaromatic	20111213	11.99885125	78.91851804	-0.14530747	0.150691732	6.9079375	11.31605085	0	4.064	225.8976408	0	0	1.79	0	6	5	9	0	12	6	6	3.9072	15.26621184	43.2904	0	1	1	1	1	0	0	0	1	0	0	0
2526	4-nitroacetanilide	O=C(Nc1cccc(c1)[N+]([O-])=O)C	153.5	28947	http://dx.doi.org/10.1021/ci049943w	Jes?s Jover; Ram?n Bosque; and Joaquim Sales. 2004. Determination of Abraham Solute Parameters from Molecular Structure. J. Chem. Inf. Comput. Sci. 44 (3)	1.13	2	0.66	0.47	1.1159	-123	organic	20040417	11.89	15.9969237	-0.281063483	0.251125099	3.725680501	8.658257735	0.125	1.168	180.1610344	0	3	1.79	2	12	8	13	0	21	6	6	0.8448	0.71368704	46.4649	0	1	1	1	1	0	0	0	1	0	0	0
143	myrcene	CC(=CCCC(=C)C=C)C	-46.739	28993	http://goo.gl/mouej	W.E. Acree Jr. Data Collection 2011	0.483	0.29	0	0.21	1.3886	-123	alkene	20111213	11.89	12.11015511	-0.173256959	0.049760196	5.574162987	8.526699784	0.4	4.17	136.234411	0	4	2.56	8	4	8	9	0	26	0	0	3.688	13.601344	48.379	0	0	0	0	0	0	0	0	0	0	0	0
593	3-methylbutan-1-ol	OCCC(C)C	-117.07	29000	http://goo.gl/mouej	W.E. Acree Jr. Data Collection 2011	0.192	0.39	0.37	0.48	0.8718	3.011	alkanols	20111213	11.89	15.99491589	-0.395708335	0.05684296	3.952997457	7.138265702	1	1.359	88.14837346	0	2	1.9	4	0	5	5	0	18	0	0	1.2225	1.49450625	26.6831	0	0	0	0	0	0	0	0	0	0	0	0
397	2,4-pentanedione	CC(=O)CC(=O)C	-23	29001	http://goo.gl/mouej	W.E. Acree Jr. Data Collection 2011	0.412	0.78	0	0.63	0.8445	3.326	alkanedione	20111213	11.89	15.99591715	-0.299997194	0.196793542	3.9973125	6.706505988	0.6	0.231	100.1160154	0	2	1.79	5	1	5	6	0	15	0	0	-0.473	0.223729	26.09	0	0	0	0	0	0	0	0	0	0	0	0
2326	pyrrolidin	C1CCNC1	157.081	29008	http://dx.doi.org/10.1021/ci049943w	Jes?s Jover; Ram?n Bosque; and Joaquim Sales. 2004. Determination of Abraham Solute Parameters from Molecular Structure. J. Chem. Inf. Comput. Sci. 44 (3)	0.406	0.96	0.23	0.42	0.6138	-123	organic	20040417	11.9	14.00307605	-0.315980584	0.079907606	5.829985168	6.173836517	1	0.33	71.12111358	0	0	1.79	4	0	3	5	1	14	0	0	0.2452	0.06012304	22.2336	0	1	0	1	0	0	0	1	0	0	0	0
4032	Butyl acetate	CCCCOC(=O)C	-78	29012	http://dx.doi.org/10.1016/j.tca.2014.08.024	Mikhail A. Varfolomeeva. Ilnaz T. Rakipova. William E. Acree Jr.. Michela Brumfieldb. Michael H. Abrahamc.Examination of Hydrogen Bonding Interactions between Dissolved Solutes and Alkylbenzene Solvents Based on Abraham Model Correlations Derived From Measured Enthalpies of Solvation. Thermochimica Acta. 2014	0.071	0.6	0	0.45	1.0284	3.353	organic	20140902	11.89	15.99591765	-0.31586015	0.301592178	3.682449468	6.502824698	0.833333333	1.591	116.1585143	0	4	1.9	4	3	7	7	0	20	0	0	1.3498	1.82196004	31.286	0	0	0	0	0	0	0	0	0	0	0	0
334	1,4-dioxane	O1CCOCC1	11.87	29015	http://goo.gl/mouej	W.E. Acree Jr. Data Collection 2011	0.329	0.75	0	0.64	0.681	2.892	ether	20111213	11.99693552	15.99778367	-0.397369338	0.092187047	5.140097958	5.416276896	1	-0.38	88.10527947	0	0	1.68	2	0	4	6	0	14	0	0	-0.2618	0.06853924	22.087	0	1	0	1	0	0	0	0	1	0	0	0
428	isoamyl acetate	O=C(OCCC(C)C)C	-83.62	29016	http://goo.gl/mouej	W.E. Acree Jr. Data Collection 2011	0.051	0.57	0	0.47	1.1693	3.74	ester	20111213	11.89	15.99591816	-0.3158537	0.301597273	3.72174632	7.38678967	0.857142857	2.099	130.1851317	0	4	2.01	4	3	7	8	0	23	0	0	1.6016	2.56512256	35.8346	0	0	0	0	0	0	0	0	0	0	0	0
259	chlorodibromomethane	BrC(Br)Cl	-21.33	29036	http://goo.gl/mouej	W.E. Acree Jr. Data Collection 2011	0.775	0.68	0.12	0.1	0.7219	3.304	haloalkane	20111213	11.99947318	78.91933718	-0.160896164	0.256285937	7.097223647	10.7972738	1	2.75	208.2786702	0	0	1.24	0	0	3	3	0	5	0	0	2.0248	4.09981504	26.9812	0	0	0	0	0	0	0	0	0	0	0	0
2116	teflurane	FC(F)(F)C(Br)F	-80	29040	http://goo.gl/mouej	W.E. Acree Jr. Data Collection 2011	-0.07	0.21	0.2	0.02	0.636	1.37	organic	20111213	11.99782581	78.9183372	-0.240447573	0.435723081	3.23275	6.759480763	1	3.019	180.9265534	0	1	1.13	2	0	4	6	0	8	0	0	2.2113	4.88984769	19.7146	0	0	0	0	0	0	0	0	0	0	0	0
548	N,N-dimethylacetamide	O=C(N(C)C)C	-20	29107	http://goo.gl/mouej	W.E. Acree Jr. Data Collection 2011	0.363	1.38	0	0.8	0.7877	3.639	alkaneamide	20111213	11.89	15.99491614	-0.28119638	0.249255205	4.031496906	6.813254315	0.75	-0.148	87.12051851	0	1	1.68	2	3	4	5	0	15	0	0	-0.4203	0.17665209	24.2593	0	0	0	0	0	0	0	0	0	0	0	0
2105	diphenyl sulfone	O=S(=O)(c1ccccc1)c2ccccc2	128.25	29117	http://goo.gl/mouej	W.E. Acree Jr. Data Collection 2011	1.57	2.1	0	0.72	1.6051	8.577	organic	20111213	11.85	31.97207173	-0.218780556	0.206755274	6.911699219	11.60649663	0	2.996	218.2731331	0	2	2.45	0	15	9	16	0	25	12	12	2.9326	8.60014276	59.5902	0	2	2	2	2	0	0	0	2	0	0	0
784	pyrene	c1cc2ccc3cccc4c3c2c(c1)cc4	152.91	29153	http://goo.gl/mouej	W.E. Acree Jr. Data Collection 2011	2.808	1.71	0	0.28	1.585	8.833	PAH	20111213	11.85	12.15020408	-0.186181311	0.116257915	7.486835938	10.95532757	0	5.146	202.2511819	1	0	3.22	0	16	8	19	0	26	19	16	3.9452	15.56460304	66.7226	0	4	4	1	1	0	0	0	4	0	0	0
1927	dimethametryn	S(c1nc(nc(n1)NC(C)C(C)C)NCC)C	65	29282	http://goo.gl/mouej	W.E. Acree Jr. Data Collection 2011	1.41	1.2	0.11	1	2.0834	9.381	pesticide	20111213	11.99845615	31.97267762	-0.257010794	0.207354048	5.306527647	10.30200872	0.727272727	2.439	255.3844517	0	6	2.01	4	8	10	17	0	38	6	6	3.586	12.859396	78.5639	0	1	1	1	1	0	0	0	1	0	0	0
1970	doxorubicin	C[C@H]1[C@H]([C@H](C[C@@H](O1)O[C@H]2C[C@@](Cc3c2c(c4c(c3O)C(=O)c5cccc(c5C4=O)OC)O)(C(=O)CO)O)N)O	204.5	29400	http://goo.gl/mouej	W.E. Acree Jr. Data Collection 2011	3.63	4.1	1.3	3.41	3.7284	21.09	drug	20111213	11.99612237	16.00541948	-0.412204777	0.200549426	4.453437571	11.5591617	0.444444444	-0.044	543.5203085	2	5	3.11	NA	19	15	43	1	68	12	12	-0.0212	0.00044944	134.1693	0	5	3	2	1	0	0	0	5	0	0	0
1422	methyl 2-methylbenzoate	O=C(OC)c1ccccc1C	33.831	30595	http://goo.gl/mouej	W.E. Acree Jr. Data Collection 2011	0.722	0.87	0	0.43	1.214	-123	aromatic ester	20111213	11.89	15.99591916	-0.315165911	0.29324317	4.513895752	8.840257389	0.222222222	2.395	150.1748405	0	2	2.23	NA	9	7	11	0	21	6	6	2.1716	4.71584656	42.6267	0	1	1	1	1	0	0	0	1	0	0	0
1935	secbumeton	O(c1nc(nc(n1)NC(C)CC)NCC)C	87	30881	http://goo.gl/mouej	W.E. Acree Jr. Data Collection 2011	1.09	1.13	0.22	1.13	1.8377	8.014	pesticide	20111213	11.99624937	15.99794622	-0.347562532	0.272842333	4.747273435	8.780795736	0.7	1.954	225.2911543	0	6	1.9	4	9	10	16	0	35	6	6	2.7085	7.33597225	67.6488	0	1	1	1	1	0	0	0	1	0	0	0
4136	diisodecyl phthalate	CC(C)CCCCCCCOC(=O)C1=CC=CC=C1C(=O)OCCCCCCCC(C)C	-50	30996	http://dx.doi.org/10.1016/j.chemosphere.2014.08.035	Michael H. Abraham and William E. Acree Jr. (2015). Physicochemical and biochemical properties for the dialkyl phthalates. Chemosphere. Volume 119, January 2015, Pages 871?880	0.625	1.28	0	1.03	3.965	14.97	this work	20140918	11.89	15.99794288	-0.312769047	0.295206281	4.95540625	9.668151422	0.714285714	11.3	446.6634995	2	20	4.1	NA	12	24	32	0	78	6	6	9.2638	85.81799044	131.9666	0	1	1	1	1	0	0	0	1	0	0	0
4134	diisooctyl phthalate	CC(C)CCCCCOC(=O)C1=CC=CC=C1C(=O)OCCCCCC(C)C	-4	31280	http://dx.doi.org/10.1016/j.chemosphere.2014.08.035	Michael H. Abraham and William E. Acree Jr. (2015). Physicochemical and biochemical properties for the dialkyl phthalates. Chemosphere. Volume 119, January 2015, Pages 871?880	0.64	1.26	0	1.02	3.4014	13.01	this work	20140918	11.89	15.99793883	-0.312769047	0.29517902	4.95540625	9.668147386	0.666666667	9.024	390.5570299	2	16	3.66	NA	12	20	28	0	66	6	6	7.439	55.338721	113.5626	0	1	1	1	1	0	0	0	1	0	0	0
939	1,2,3,4,5,6,8-heptachloronaphthalene	Clc2c1c(Cl)c(Cl)cc(Cl)c1c(Cl)c(Cl)c2Cl	164.631	33198	http://goo.gl/mouej	W.E. Acree Jr. Data Collection 2011	2.17	1.48	0	0	1.9422	11.414	polychlorinated naphthalene	20111213	11.99853173	34.97494467	-0.16753242	0.166271887	7.222530881	13.02226162	0	7.642	369.2858628	1	0	1.79	0	10	8	18	0	18	11	10	7.3892	54.60027664	76.1418	0	2	2	1	1	0	0	0	2	0	0	0
1219	2,3',4',5-tetrachlorobiphenyl	Clc2ccc(c1cc(Cl)ccc1Cl)cc2Cl	106	33280	http://dx.doi.org/10.1021/es102210g	Van Noort et. al. Updated Abraham Solvation Parameters for Polychlorinated Biphenyls. ES&T 44, 7037 (2010)	1.88	1.51	0	0	1.7267	-123	polychlorinated biphenyl	20100825	11.99852384	34.97200787	-0.172980794	0.142731884	6.448790202	11.23332202	0	6.45	291.9882256	1	1	2.34	0	12	9	17	0	22	12	12	6.006	36.072036	70.4134	0	2	2	2	2	0	0	0	2	0	0	0
1045	2,3,3',4,4'-pentachlorobiphenyl	Clc2ccc(c1ccc(Cl)c(Cl)c1)c(Cl)c2Cl	123.781	33282	http://dx.doi.org/10.1039/B415899G	Michael H. Abraham and Amal J. M. Al-Hussaini. Solvation parameters for the 209 PCBs: calculation of physicochemical properties. J. Environ. Monit. 2005 7 295-301	2.04	1.59	0	0.11	1.9362	9.594	polychlorinated biphenyl	20050211	11.99852384	34.97297816	-0.167530391	0.164186702	6.625918732	11.47784277	0	7.072	326.4332224	1	1	2.23	0	12	10	18	0	22	12	12	6.6704	44.49423616	75.2182	0	2	2	2	2	0	0	0	2	0	0	0
344	15 crown 5	O1CCOCCOCCOCCOCC1	25.981	33416	http://goo.gl/mouej	W.E. Acree Jr. Data Collection 2011	0.411	1.2	0	1.75	1.7025	6.779	ether	20111213	11.99673893	15.99974113	-0.397442806	0.092887498	5.947520937	6.289298505	1	-0.95	220.2631987	0	0	2.01	2	0	8	15	0	35	0	0	-0.6545	0.42837025	55.2175	0	0	0	1	0	0	0	0	0	0	0	0
950	2,6-dichlorobiphenyl	Clc2cccc(Cl)c2c1ccccc1	77.191	33421	http://dx.doi.org/10.1039/B415899G	Michael H. Abraham and Amal J. M. Al-Hussaini. Solvation parameters for the 209 PCBs: calculation of physicochemical properties. J. Environ. Monit. 2005 7 295-301	1.66	1.22	0	0.2	1.569	6.765	polychlorinated biphenyl	20050211	11.85	34.96985373	-0.185479146	0.117415709	6.76012758	11.35556823	0	5.206	223.0982319	1	1	2.56	0	12	8	15	0	22	12	12	4.6772	21.87619984	60.8038	0	2	2	2	2	0	0	0	2	0	0	0
1156	2,4-dichlorobiphenyl	Clc2cc(Cl)ccc2c1ccccc1	76.191	33455	http://dx.doi.org/10.1021/es102210g	Van Noort et. al. Updated Abraham Solvation Parameters for Polychlorinated Biphenyls. ES&T 44, 7037 (2010)	1.62	1.19	0	0.11	1.4819	-123	polychlorinated biphenyl	20100825	11.85	34.96985373	-0.186368176	0.116273696	6.327939205	10.62207162	0	5.206	223.0982319	1	1	2.56	0	12	9	15	0	22	12	12	4.6772	21.87619984	60.8038	0	2	2	2	2	0	0	0	2	0	0	0
1095	2,2',4,4',6,6'-hexachlorobiphenyl	Clc2cc(Cl)cc(Cl)c2c1c(Cl)cc(Cl)cc1Cl	143.531	33666	http://dx.doi.org/10.1039/B415899G	Michael H. Abraham and Amal J. M. Al-Hussaini. Solvation parameters for the 209 PCBs: calculation of physicochemical properties. J. Environ. Monit. 2005 7 295-301	2.12	1.74	0	0.11	2.0586	8.715	polychlorinated biphenyl	20050211	11.99852384	34.97395879	-0.176107521	0.131172247	6.640214844	12.70132438	0	7.694	360.8782192	1	1	2.12	0	12	10	19	0	22	12	12	7.3348	53.79929104	80.023	0	2	2	2	2	0	0	0	2	0	0	0
948	2,4'-dichlorobiphenyl	Clc2ccccc2c1ccc(Cl)cc1	91.831	33934	http://dx.doi.org/10.1039/B415899G	Michael H. Abraham and Amal J. M. Al-Hussaini. Solvation parameters for the 209 PCBs: calculation of physicochemical properties. J. Environ. Monit. 2005 7 295-301	1.62	1.2	0	0.18	1.569	7.197	polychlorinated biphenyl	20050211	11.85	34.96985373	-0.185232117	0.117178664	6.114004385	10.49982174	0	5.206	223.0982319	1	1	2.56	0	12	9	15	0	22	12	12	4.6772	21.87619984	60.8038	0	2	2	2	2	0	0	0	2	0	0	0
1120	2,2',3,4,4',5,5'-heptachlorobiphenyl	Clc1c(cc(Cl)c(Cl)c1Cl)c2cc(Cl)c(Cl)cc2Cl	154.301	33985	http://dx.doi.org/10.1039/B415899G	Michael H. Abraham and Amal J. M. Al-Hussaini. Solvation parameters for the 209 PCBs: calculation of physicochemical properties. J. Environ. Monit. 2005 7 295-301	2.29	1.87	0	0.09	2.181	10.415	polychlorinated biphenyl	20050211	11.99852384	34.97494528	-0.176454728	0.130684375	6.885695537	12.45582564	0	8.316	395.3232161	1	1	2.01	0	12	10	20	0	22	12	12	7.9992	63.98720064	84.8278	0	2	2	2	2	0	0	0	2	0	0	0
1110	2,2',3,3',4,4',5-heptachlorobiphenyl	Clc1c(cc(Cl)c(Cl)c1Cl)c2ccc(Cl)c(Cl)c2Cl	153.641	33986	http://dx.doi.org/10.1039/B415899G	Michael H. Abraham and Amal J. M. Al-Hussaini. Solvation parameters for the 209 PCBs: calculation of physicochemical properties. J. Environ. Monit. 2005 7 295-301	2.33	1.87	0	0.09	2.181	10.577	polychlorinated biphenyl	20050211	11.99852384	34.97494528	-0.170727714	0.150960101	6.885701284	12.45582664	0	8.316	395.3232161	1	1	2.01	0	12	10	20	0	22	12	12	7.9992	63.98720064	84.8278	0	2	2	2	2	0	0	0	2	0	0	0
992	2,2',5,5'-tetrachlorobiphenyl	Clc2ccc(Cl)cc2c1c(Cl)ccc(Cl)c1	87	34189	http://dx.doi.org/10.1039/B415899G	Michael H. Abraham and Amal J. M. Al-Hussaini. Solvation parameters for the 209 PCBs: calculation of physicochemical properties. J. Environ. Monit. 2005 7 295-301	1.9	1.48	0	0.15	1.8138	8.144	polychlorinated biphenyl	20050211	11.85	34.97185477	-0.159627741	0.143006681	6.493648438	11.61166987	0	6.45	291.9882256	1	1	2.34	0	12	8	17	0	22	12	12	6.006	36.072036	70.4134	0	2	2	2	2	0	0	0	2	0	0	0
1073	2,2',3,3',5,5'-hexachlorobiphenyl	Clc2c(c1cc(Cl)cc(Cl)c1Cl)cc(Cl)cc2Cl	143.411	34190	http://dx.doi.org/10.1039/B415899G	Michael H. Abraham and Amal J. M. Al-Hussaini. Solvation parameters for the 209 PCBs: calculation of physicochemical properties. J. Environ. Monit. 2005 7 295-301	2.2	1.74	0	0.11	2.0586	9.463	polychlorinated biphenyl	20050211	11.99852384	34.97395879	-0.172653846	0.144525189	6.768710938	12.33457684	0	7.694	360.8782192	1	1	2.12	0	12	8	19	0	22	12	12	7.3348	53.79929104	80.023	0	2	2	2	2	0	0	0	2	0	0	0
1077	2,2',3,4,4',5-hexachlorobiphenyl	Clc1c(cc(Cl)c(Cl)c1Cl)c2ccc(Cl)cc2Cl	143.211	34191	http://dx.doi.org/10.1039/B415899G	Michael H. Abraham and Amal J. M. Al-Hussaini. Solvation parameters for the 209 PCBs: calculation of physicochemical properties. J. Environ. Monit. 2005 7 295-301	2.18	1.74	0	0.11	2.0586	9.712	polychlorinated biphenyl	20050211	11.99852384	34.97395879	-0.17647368	0.130401359	6.396706641	12.2113241	0	7.694	360.8782192	1	1	2.12	0	12	10	19	0	22	12	12	7.3348	53.79929104	80.023	0	2	2	2	2	0	0	0	2	0	0	0
1184	3,3',4-trichlorobiphenyl	Clc2ccc(c1cccc(Cl)c1)cc2Cl	94.311	34667	http://dx.doi.org/10.1021/es102210g	Van Noort et. al. Updated Abraham Solvation Parameters for Polychlorinated Biphenyls. ES&T 44, 7037 (2010)	1.71	1.52	0	0.055	1.6912	-123	polychlorinated biphenyl	20100825	11.99852384	34.97105809	-0.172977049	0.142696477	6.326543893	10.37758094	0	5.828	257.5432288	1	1	2.45	0	12	9	16	0	22	12	12	5.3416	28.53269056	65.6086	0	2	2	2	2	0	0	0	2	0	0	0
1039	2,2',4,4',5-pentachlorobiphenyl	Clc2cc(c1ccc(Cl)cc1Cl)c(Cl)cc2Cl	122.331	34848	http://dx.doi.org/10.1039/B415899G	Michael H. Abraham and Amal J. M. Al-Hussaini. Solvation parameters for the 209 PCBs: calculation of physicochemical properties. J. Environ. Monit. 2005 7 295-301	2.03	1.61	0	0.13	1.9362	8.91	polychlorinated biphenyl	20050211	11.99852384	34.97297816	-0.172749963	0.14395142	6.381423933	11.7223238	0	7.072	326.4332224	1	1	2.23	0	12	10	18	0	22	12	12	6.6704	44.49423616	75.2182	0	2	2	2	2	0	0	0	2	0	0	0
1298	2,2',3,4',5',6-hexachlorobiphenyl	Clc2c(c1cc(Cl)c(Cl)cc1Cl)c(Cl)ccc2Cl	144.631	34851	http://dx.doi.org/10.1021/es102210g	Van Noort et. al. Updated Abraham Solvation Parameters for Polychlorinated Biphenyls. ES&T 44, 7037 (2010)	2.27	1.48	0	0	1.7977	-123	polychlorinated biphenyl	20100825	11.99852384	34.97395879	-0.172963808	0.142986565	6.893330271	12.70032117	0	7.694	360.8782192	1	1	2.12	0	12	9	19	0	22	12	12	7.3348	53.79929104	80.023	0	2	2	2	2	0	0	0	2	0	0	0
1076	2,2',3,3',6,6'-hexachlorobiphenyl	Clc2c(c1c(Cl)ccc(Cl)c1Cl)c(Cl)ccc2Cl	147.331	34859	http://dx.doi.org/10.1039/B415899G	Michael H. Abraham and Amal J. M. Al-Hussaini. Solvation parameters for the 209 PCBs: calculation of physicochemical properties. J. Environ. Monit. 2005 7 295-301	2.14	1.74	0	0.11	2.0586	9.117	polychlorinated biphenyl	20050211	11.99852384	34.97395879	-0.17296374	0.143001012	7.041034534	13.06807354	0	7.694	360.8782192	1	1	2.12	0	12	8	19	0	22	12	12	7.3348	53.79929104	80.023	0	2	2	2	2	0	0	0	2	0	0	0
1114	2,2',3,3',4,5,6'-heptachlorobiphenyl	Clc1c(cc(Cl)c(Cl)c1Cl)c2c(Cl)ccc(Cl)c2Cl	161.561	34860	http://dx.doi.org/10.1039/B415899G	Michael H. Abraham and Amal J. M. Al-Hussaini. Solvation parameters for the 209 PCBs: calculation of physicochemical properties. J. Environ. Monit. 2005 7 295-301	2.31	1.87	0	0.09	2.181	10.159	polychlorinated biphenyl	20050211	11.99852384	34.97494528	-0.171112885	0.150941026	7.02947464	12.94482799	0	8.316	395.3232161	1	1	2.01	0	12	9	20	0	22	12	12	7.9992	63.98720064	84.8278	0	2	2	2	2	0	0	0	2	0	0	0
1168	2,2',6-trichlorobiphenyl	Clc2cccc(Cl)c2c1c(Cl)cccc1	86.821	34863	http://dx.doi.org/10.1021/es102210g	Van Noort et. al. Updated Abraham Solvation Parameters for Polychlorinated Biphenyls. ES&T 44, 7037 (2010)	1.82	1.09	0	0.055	1.4305	-123	polychlorinated biphenyl	20100825	11.85	34.97085425	-0.174053239	0.13266507	6.919708627	11.84456945	0	5.828	257.5432288	1	1	2.45	0	12	8	16	0	22	12	12	5.3416	28.53269056	65.6086	0	2	2	2	2	0	0	0	2	0	0	0
967	2,3',6-trichlorobiphenyl	Clc2cccc(Cl)c2c1cc(Cl)ccc1	85.411	34864	http://dx.doi.org/10.1039/B415899G	Michael H. Abraham and Amal J. M. Al-Hussaini. Solvation parameters for the 209 PCBs: calculation of physicochemical properties. J. Environ. Monit. 2005 7 295-301	1.76	1.35	0	0.17	1.6914	7.608	polychlorinated biphenyl	20050211	11.85	34.97085425	-0.184573004	0.118614785	6.40295216	11.60006889	0	5.828	257.5432288	1	1	2.45	0	12	8	16	0	22	12	12	5.3416	28.53269056	65.6086	0	2	2	2	2	0	0	0	2	0	0	0
1040	2,2',4,4',6-pentachlorobiphenyl	Clc2cc(Cl)cc(Cl)c2c1c(Cl)cc(Cl)cc1	123.531	35081	http://dx.doi.org/10.1039/B415899G	Michael H. Abraham and Amal J. M. Al-Hussaini. Solvation parameters for the 209 PCBs: calculation of physicochemical properties. J. Environ. Monit. 2005 7 295-301	2	1.61	0	0.13	1.9362	8.471	polychlorinated biphenyl	20050211	11.85	34.9728553	-0.172843793	0.133607178	6.396703366	12.21132067	0	7.072	326.4332224	1	1	2.23	0	12	10	18	0	22	12	12	6.6704	44.49423616	75.2182	0	2	2	2	2	0	0	0	2	0	0	0
1350	2,2',3,3',4,5',6,6'-octachlorobiphenyl	Clc1c(c(Cl)c(Cl)c(Cl)c1)c2c(Cl)c(Cl)cc(Cl)c2Cl	185.521	35205	http://dx.doi.org/10.1021/es102210g	Van Noort et. al. Updated Abraham Solvation Parameters for Polychlorinated Biphenyls. ES&T 44, 7037 (2010)	2.62	1.55	0	0	1.9556	-123	polychlorinated biphenyl	20100825	11.99852384	34.97593541	-0.171087002	0.151133856	7.153112801	13.67832692	0	8.938	429.7682129	1	1	1.9	0	12	9	21	0	22	12	12	8.6636	75.05796496	89.6326	0	2	2	2	2	0	0	0	2	0	0	0
1146	2,2',3,3',4,4',5,5',6-nonachlorobiphenyl	Clc1c(c(Cl)c(Cl)c(Cl)c1Cl)c2cc(Cl)c(Cl)c(Cl)c2Cl	215.771	35206	http://dx.doi.org/10.1039/B415899G	Michael H. Abraham and Amal J. M. Al-Hussaini. Solvation parameters for the 209 PCBs: calculation of physicochemical properties. J. Environ. Monit. 2005 7 295-301	2.6	2.13	0	0.04	2.4258	11.45	polychlorinated biphenyl	20050211	11.99852384	34.97692792	-0.170708357	0.151353788	7.33508577	13.67832197	0	9.56	464.2132097	1	1	1.79	0	12	10	22	0	22	12	12	9.328	87.011584	94.4374	0	2	2	2	2	0	0	0	2	0	0	0
993	2,2',5,6'-tetrachlorobiphenyl	Clc2cccc(Cl)c2c1c(Cl)ccc(Cl)c1	101.371	35581	http://dx.doi.org/10.1039/B415899G	Michael H. Abraham and Amal J. M. Al-Hussaini. Solvation parameters for the 209 PCBs: calculation of physicochemical properties. J. Environ. Monit. 2005 7 295-301	1.87	1.48	0	0.15	1.8138	7.949	polychlorinated biphenyl	20050211	11.85	34.97185477	-0.158766971	0.144106205	6.525200966	12.08907233	0	6.45	291.9882256	1	1	2.34	0	12	8	17	0	22	12	12	6.006	36.072036	70.4134	0	2	2	2	2	0	0	0	2	0	0	0
1012	2,3',5,5'-tetrachlorobiphenyl	Clc2ccc(Cl)cc2c1cc(Cl)cc(Cl)c1	97.631	35582	http://dx.doi.org/10.1039/B415899G	Michael H. Abraham and Amal J. M. Al-Hussaini. Solvation parameters for the 209 PCBs: calculation of physicochemical properties. J. Environ. Monit. 2005 7 295-301	1.93	1.46	0	0.13	1.8138	8.422	polychlorinated biphenyl	20050211	11.85	34.97185477	-0.17098636	0.129785043	6.464066798	11.35557365	0	6.45	291.9882256	1	1	2.34	0	12	8	17	0	22	12	12	6.006	36.072036	70.4134	0	2	2	2	2	0	0	0	2	0	0	0
1345	2,2',3,3',4,4',5,6'-octachlorobiphenyl	Clc1c(cc(Cl)c(Cl)c1Cl)c2c(Cl)cc(Cl)c(Cl)c2Cl	185.511	35912	http://dx.doi.org/10.1021/es102210g	Van Noort et. al. Updated Abraham Solvation Parameters for Polychlorinated Biphenyls. ES&T 44, 7037 (2010)	2.57	1.74	0	0	2.0425	-123	polychlorinated biphenyl	20100825	11.99852384	34.97593541	-0.170785162	0.152752274	7.130193539	13.18932423	0	8.938	429.7682129	1	1	1.9	0	12	10	21	0	22	12	12	8.6636	75.05796496	89.6326	0	2	2	2	2	0	0	0	2	0	0	0
1081	2,2',3,4,5,5'-hexachlorobiphenyl	Clc1c(cc(Cl)c(Cl)c1Cl)c2cc(Cl)ccc2Cl	141.991	36771	http://dx.doi.org/10.1039/B415899G	Michael H. Abraham and Amal J. M. Al-Hussaini. Solvation parameters for the 209 PCBs: calculation of physicochemical properties. J. Environ. Monit. 2005 7 295-301	2.19	1.74	0	0.11	2.0586	9.67	polychlorinated biphenyl	20050211	11.99852384	34.97395879	-0.176806198	0.129216544	6.540482621	12.33357392	0	7.694	360.8782192	1	1	2.12	0	12	9	19	0	22	12	12	7.3348	53.79929104	80.023	0	2	2	2	2	0	0	0	2	0	0	0
1032	2,2',3,5,5'-pentachlorobiphenyl	Clc2c(c1cc(Cl)ccc1Cl)cc(Cl)cc2Cl	122.651	36974	http://dx.doi.org/10.1039/B415899G	Michael H. Abraham and Amal J. M. Al-Hussaini. Solvation parameters for the 209 PCBs: calculation of physicochemical properties. J. Environ. Monit. 2005 7 295-301	2.05	1.61	0	0.13	1.9362	8.804	polychlorinated biphenyl	20050211	11.99852384	34.97297816	-0.1726501	0.144454514	6.525198045	12.08907303	0	7.072	326.4332224	1	1	2.23	0	12	8	18	0	22	12	12	6.6704	44.49423616	75.2182	0	2	2	2	2	0	0	0	2	0	0	0
1231	2,2',3,3',4-pentachlorobiphenyl	Clc2ccc(c1cccc(Cl)c1Cl)c(Cl)c2Cl	127.481	36975	http://dx.doi.org/10.1021/es102210g	Van Noort et. al. Updated Abraham Solvation Parameters for Polychlorinated Biphenyls. ES&T 44, 7037 (2010)	2.06	1.47	0	0	1.7267	-123	polychlorinated biphenyl	20100825	11.99852384	34.97297816	-0.167530452	0.164191867	6.862712869	11.84458215	0	7.072	326.4332224	1	1	2.23	0	12	9	18	0	22	12	12	6.6704	44.49423616	75.2182	0	2	2	2	2	0	0	0	2	0	0	0
1119	2,2',3,3',5,6,6'-heptachlorobiphenyl	Clc2c(c1c(Cl)ccc(Cl)c1Cl)c(Cl)c(Cl)cc2Cl	168.461	36977	http://dx.doi.org/10.1039/B415899G	Michael H. Abraham and Amal J. M. Al-Hussaini. Solvation parameters for the 209 PCBs: calculation of physicochemical properties. J. Environ. Monit. 2005 7 295-301	2.32	1.87	0	0.09	2.181	9.609	polychlorinated biphenyl	20050211	11.99852384	34.97494528	-0.17263667	0.144735541	7.075316641	13.55607209	0	8.316	395.3232161	1	1	2.01	0	12	8	20	0	22	12	12	7.9992	63.98720064	84.8278	0	2	2	2	2	0	0	0	2	0	0	0
1123	2,2',3,4,4',5',6-heptachlorobiphenyl	Clc1c(c(Cl)c(Cl)c(Cl)c1)c2cc(Cl)c(Cl)cc2Cl	83	36981	http://dx.doi.org/10.1039/B415899G	Michael H. Abraham and Amal J. M. Al-Hussaini. Solvation parameters for the 209 PCBs: calculation of physicochemical properties. J. Environ. Monit. 2005 7 295-301	2.3	1.87	0	0.09	2.181	9.849	polychlorinated biphenyl	20050211	11.99852384	34.97494528	-0.176444037	0.130166617	6.900976054	12.94482131	0	8.316	395.3232161	1	1	2.01	0	12	10	20	0	22	12	12	7.9992	63.98720064	84.8278	0	2	2	2	2	0	0	0	2	0	0	0
1117	2,2',3,3',4',5,6-heptachlorobiphenyl	Clc2ccc(c1c(Cl)c(Cl)cc(Cl)c1Cl)c(Cl)c2Cl	159.931	36982	http://dx.doi.org/10.1039/B415899G	Michael H. Abraham and Amal J. M. Al-Hussaini. Solvation parameters for the 209 PCBs: calculation of physicochemical properties. J. Environ. Monit. 2005 7 295-301	2.28	1.87	0	0.09	2.181	10.069	polychlorinated biphenyl	20050211	11.99852384	34.97494528	-0.16753945	0.164265982	6.908622466	13.18932041	0	8.316	395.3232161	1	1	2.01	0	12	9	20	0	22	12	12	7.9992	63.98720064	84.8278	0	2	2	2	2	0	0	0	2	0	0	0
1320	2,2',3,3',4,4',6-heptachlorobiphenyl	Clc1c(c(Cl)c(Cl)c(Cl)c1)c2ccc(Cl)c(Cl)c2Cl	155.591	36983	http://dx.doi.org/10.1021/es102210g	Van Noort et. al. Updated Abraham Solvation Parameters for Polychlorinated Biphenyls. ES&T 44, 7037 (2010)	2.34	1.75	0	0	2.007	-123	polychlorinated biphenyl	20100825	11.99852384	34.97494528	-0.171094513	0.151037262	6.900981052	12.9448218	0	8.316	395.3232161	1	1	2.01	0	12	10	20	0	22	12	12	7.9992	63.98720064	84.8278	0	2	2	2	2	0	0	0	2	0	0	0
1140	2,2',3,3',4,5,6,6'-octachlorobiphenyl	Clc1c(c(Cl)c(Cl)c(Cl)c1Cl)c2c(Cl)ccc(Cl)c2Cl	186.531	36985	http://dx.doi.org/10.1039/B415899G	Michael H. Abraham and Amal J. M. Al-Hussaini. Solvation parameters for the 209 PCBs: calculation of physicochemical properties. J. Environ. Monit. 2005 7 295-301	2.43	2	0	0.06	2.3034	10.41	polychlorinated biphenyl	20050211	11.99852384	34.97593541	-0.171106856	0.151119818	7.090603266	13.80057156	0	8.938	429.7682129	1	1	1.9	0	12	9	21	0	22	12	12	8.6636	75.05796496	89.6326	0	2	2	2	2	0	0	0	2	0	0	0
1148	2,2',3,3',4,5,5',6,6'-nonachlorobiphenyl	Clc1c(c(Cl)c(Cl)c(Cl)c1Cl)c2c(Cl)c(Cl)cc(Cl)c2Cl	216.081	36989	http://dx.doi.org/10.1039/B415899G	Michael H. Abraham and Amal J. M. Al-Hussaini. Solvation parameters for the 209 PCBs: calculation of physicochemical properties. J. Environ. Monit. 2005 7 295-301	2.58	2.13	0	0.04	2.4258	10.922	polychlorinated biphenyl	20050211	11.99852384	34.97692792	-0.1710904	0.151315856	7.334117188	14.04507726	0	9.56	464.2132097	1	1	1.79	0	12	9	22	0	22	12	12	9.328	87.011584	94.4374	0	2	2	2	2	0	0	0	2	0	0	0
1135	2,2',3,3',4,4',5,6-octachlorobiphenyl	Clc1c(c(Cl)c(Cl)c(Cl)c1Cl)c2ccc(Cl)c(Cl)c2Cl	178.251	36990	http://dx.doi.org/10.1039/B415899G	Michael H. Abraham and Amal J. M. Al-Hussaini. Solvation parameters for the 209 PCBs: calculation of physicochemical properties. J. Environ. Monit. 2005 7 295-301	2.45	2	0	0.06	2.3034	10.83	polychlorinated biphenyl	20050211	11.99852384	34.97593541	-0.170722772	0.151134996	6.916265951	13.43382117	0	8.938	429.7682129	1	1	1.9	0	12	10	21	0	22	12	12	8.6636	75.05796496	89.6326	0	2	2	2	2	0	0	0	2	0	0	0
863	1-bromo-2,3-dichlorobenzene	Clc1cccc(Br)c1Cl	59	38364	http://goo.gl/mouej	W.E. Acree Jr. Data Collection 2011	1.2	0.95	0	0	1.136	-123	haloaromatic	20111213	11.99856245	78.91833724	-0.168416004	0.159984133	6.764305961	10.82339051	0	4.064	225.8976408	0	0	1.79	0	6	5	9	0	12	6	6	3.9072	15.26621184	43.2904	0	1	1	1	1	0	0	0	1	0	0	0
1008	2,3',4,5'-tetrachlorobiphenyl	Clc2cc(Cl)ccc2c1cc(Cl)cc(Cl)c1	101.291	46893	http://dx.doi.org/10.1039/B415899G	Michael H. Abraham and Amal J. M. Al-Hussaini. Solvation parameters for the 209 PCBs: calculation of physicochemical properties. J. Environ. Monit. 2005 7 295-301	1.92	1.46	0	0.13	1.8138	8.464	polychlorinated biphenyl	20050211	11.85	34.97185477	-0.171016801	0.129754206	6.358498227	11.11108077	0	6.45	291.9882256	1	1	2.34	0	12	9	17	0	22	12	12	6.006	36.072036	70.4134	0	2	2	2	2	0	0	0	2	0	0	0
2963	lovastatin	O=C(O[C@@H]1[C@H]3C(=C/[C@H](C)C1)C=C/[C@@H]([C@@H]3CC[C@H]2OC(=O)C[C@H](O)C2)C)[C@@H](C)CC	174.67	48085	http://precedings.nature.com/documents/4243/version/3	ONSChallenge Solubility Data	1.399	3.536	0.751	2.046	3.286	-123	organic solid	20120126	11.89	15.99894487	-0.391941678	0.26563337	4.243970697	12.22811249	0.75	4.574	404.5405533	0	7	3.55	NA	4	14	31	0	65	0	0	4.2181	17.79236761	113.1814	0	3	0	2	0	0	0	0	3	0	0	0
2167	simvastatin	O=C(O[C@@H]1[C@H]3C(=C/[C@H](C)C1)C=C/[C@@H]([C@@H]3CC[C@H]2OC(=O)C[C@H](O)C2)C)C(C)(C)CC	136.5	49179	http://goo.gl/mouej	W.E. Acree Jr. Data Collection 2011	1.35	2.55	0.32	1.86	3.4628	15.551	organic	20111213	11.89	15.99894614	-0.391943972	0.267871441	4.24458514	12.30670634	0.76	4.775	418.5671707	0	7	3.66	NA	4	14	32	0	68	0	0	4.635	21.483225	117.6824	0	3	0	2	0	0	0	0	3	0	0	0
447	butyl pentanoate	O=C(OCCCC)CCCC	-92.8	55084	http://goo.gl/mouej	W.E. Acree Jr. Data Collection 2011	0.033	0.56	0	0.45	1.4511	4.794	ester	20111213	11.89	15.99591916	-0.3156555	0.261485726	4.232603662	7.055846382	0.888888889	2.982	158.2383665	0	7	2.23	5	3	10	10	0	29	0	0	2.9291	8.57962681	45.1149	0	0	0	0	0	0	0	0	0	0	0	0
198	2-chloro-2-methylbutane	ClC(C)(C)CC	-73.38	55090	http://goo.gl/mouej	W.E. Acree Jr. Data Collection 2011	0.171	0.27	0	0.15	0.9355	2.858	chloroalk_ne	20111213	11.89	34.9688529	-0.166755176	0.066122967	5.609095206	8.969252111	1	2.448	106.5939654	0	1	1.9	4	0	4	5	0	17	0	0	2.3016	5.29736256	29.6403	0	0	0	0	0	0	0	0	0	0	0	0
542	N-butylacetamide	O=C(NCCCC)C	4.121	55205	http://goo.gl/mouej	W.E. Acree Jr. Data Collection 2011	0.32	1.29	0.4	0.72	1.0395	4.582	alkaneamide	20111213	11.89	15.99491664	-0.281437089	0.247445257	3.99219947	6.926267147	0.833333333	1.06	115.1737533	0	4	1.9	4	3	7	7	0	21	0	0	0.7025	0.49350625	33.2358	0	0	0	0	0	0	0	0	0	0	0	0
1718	5-phenyl-1-pentanol	OCCCCCc1ccccc1	11.061	55443	http://goo.gl/mouej	W.E. Acree Jr. Data Collection 2011	0.804	0.9	0.33	0.72	1.48	-123	aromatic alkanol	20111213	11.85	15.9949174	-0.395734475	0.097011091	3.973033497	8.712584884	0.454545455	2.865	164.2445519	0	5	2.56	NA	6	10	12	0	28	6	6	2.9153	8.49897409	51.4315	0	1	1	1	1	0	0	0	1	0	0	0
2072	diethoxydimethylsilane	O(CC)[Si](OCC)(C)C	-78.5	56117	http://goo.gl/mouej	W.E. Acree Jr. Data Collection 2011	-0.15	0.176	0	0.699	1.3171	3.29	organosilicon	20111213	11.9983672	27.97768432	-0.357064787	0.22813606	4.643203125	6.896161993	1	2.006	148.2756621	0	4	1.79	2	0	7	8	0	25	0	0	2.3174	5.37034276	35.521	0	0	0	0	0	0	0	0	0	0	0	0
287	1,1,2,2,3-pentafluoro-1,3-dichloropropane	FC(F)(Cl)C(F)(F)C(Cl)F	-97	56144	http://goo.gl/mouej	W.E. Acree Jr. Data Collection 2011	-0.282	0.4	0.06	0.1	0.8646	2.244	haloalkane	20111213	11.99768666	34.96985357	-0.239232026	0.415627949	4.00275	6.76453656	1	3.699	202.9380397	0	2	1.02	3	0	5	9	0	11	0	0	2.6881	7.22588161	26.4008	0	0	0	0	0	0	0	0	0	0	0	0
1067	3,3',4,5,5'-pentachlorobiphenyl	Clc2cc(c1cc(Cl)cc(Cl)c1)cc(Cl)c2Cl	122.181	56770	http://dx.doi.org/10.1039/B415899G	Michael H. Abraham and Amal J. M. Al-Hussaini. Solvation parameters for the 209 PCBs: calculation of physicochemical properties. J. Environ. Monit. 2005 7 295-301	2.1	1.57	0	0.09	1.9362	9.645	polychlorinated biphenyl	20050211	11.99852384	34.97297816	-0.16794479	0.16383661	6.600617188	11.11108244	0	7.072	326.4332224	1	1	2.23	0	12	9	18	0	22	12	12	6.6704	44.49423616	75.2182	0	2	2	2	2	0	0	0	2	0	0	0
1036	2,2',3,6,6'-pentachlorobiphenyl	Clc2c(c1c(Cl)cccc1Cl)c(Cl)ccc2Cl	129.851	56774	http://dx.doi.org/10.1039/B415899G	Michael H. Abraham and Amal J. M. Al-Hussaini. Solvation parameters for the 209 PCBs: calculation of physicochemical properties. J. Environ. Monit. 2005 7 295-301	1.99	1.61	0	0.13	1.9362	8.435	polychlorinated biphenyl	20050211	11.99852384	34.97297816	-0.172960165	0.142926438	7.010680328	12.82257166	0	7.072	326.4332224	1	1	2.23	0	12	8	18	0	22	12	12	6.6704	44.49423616	75.2182	0	2	2	2	2	0	0	0	2	0	0	0
1034	2,2',3,5,6'-pentachlorobiphenyl	Clc2c(c1c(Cl)cccc1Cl)cc(Cl)cc2Cl	128.531	56780	http://dx.doi.org/10.1039/B415899G	Michael H. Abraham and Amal J. M. Al-Hussaini. Solvation parameters for the 209 PCBs: calculation of physicochemical properties. J. Environ. Monit. 2005 7 295-301	2.02	1.61	0	0.13	1.9362	8.608	polychlorinated biphenyl	20050211	11.99852384	34.97297816	-0.172650126	0.144462348	6.769697566	12.3345745	0	7.072	326.4332224	1	1	2.23	0	12	8	18	0	22	12	12	6.6704	44.49423616	75.2182	0	2	2	2	2	0	0	0	2	0	0	0
1200	2,2',4,6'-tetrachlorobiphenyl	Clc2cccc(Cl)c2c1c(Cl)cc(Cl)cc1	100.881	56791	http://dx.doi.org/10.1021/es102210g	Van Noort et. al. Updated Abraham Solvation Parameters for Polychlorinated Biphenyls. ES&T 44, 7037 (2010)	1.97	1.22	0	0	1.5529	-123	polychlorinated biphenyl	20100825	11.85	34.97185477	-0.172844347	0.133554851	6.389065725	11.96682091	0	6.45	291.9882256	1	1	2.34	0	12	9	17	0	22	12	12	6.006	36.072036	70.4134	0	2	2	2	2	0	0	0	2	0	0	0
645	1-adamantanol	C1C2CC3CC1CC(C2)(C3)O	283.57	57726	http://goo.gl/mouej	W.E. Acree Jr. Data Collection 2011	0.94	0.9	0.31	0.66	1.2505	5.634	alkanols	20111213	11.99624949	15.99794356	-0.414408317	0.091479653	5.775263516	9.252498598	1	2.379	152.233816	0	0	2.45	0	0	5	13	0	27	0	0	1.785	3.186225	43.8769	0	4	0	1	0	0	0	0	4	0	0	0
3445	borneol	OC2CC1CCC2(C)C1(C)C	209.33	58234	http://dx.doi.org/10.1016/j.chroma.2012.02.043	T. Karunasekara. C.F. Poole. Determination of Descriptors for Fragrance Compounds by Gas Chromatography and Liquid-Liquid Partitioning Journal of Chromatography A (2012)	0.757	0.714	0.158	0.653	1.3591	5.091	fragrance	20120217	11.89	15.99491714	-0.391914177	0.070020414	5.512746188	10.63401317	1	2.734	154.2496975	0	0	2.45	NA	0	5	12	0	29	0	0	1.9753	3.90181009	45.3139	0	3	0	1	0	0	0	2	1	0	0	0
2917	betulinic acid	O=C(O)[C@@]54[C@@H]([C@@H]3[C@@]([C@]1([C@@H]([C@]2(C)[C@@H](CC1)C(C)(C)[C@@H](O)CC2)CC3)C)(C)CC4)[C@H](C(=C)C)CC5	204.971	58496	http://precedings.nature.com/documents/4243/version/3	ONSChallenge Solubility Data	1.589	2.279	0	2.452	3.883	-123	organic solid	20120126	11.9	15.99693734	-0.392015154	0.265522012	5.114021937	14.18580768	0.9	9.407	456.7014479	1	2	4.43	NA	3	13	37	0	81	0	0	6.5214	42.52865796	132.6251	1	5	0	1	0	0	0	1	4	0	0	0
1822	2-methylpiperazine	N1CC(NCC1)C	62	59447	http://goo.gl/mouej	W.E. Acree Jr. Data Collection 2011	0.55	0.8	0.3	1.14	0.9041	3.745	piperazine	20111213	11.89	14.00407912	-0.313702028	0.099311806	5.708210931	7.566540653	1	-0.312	100.1623749	0	0	1.79	3	0	5	7	2	19	0	0	-0.4169	0.17380561	29.867	0	1	0	1	0	0	0	0	1	0	0	0
1388	valerophenone	O=C(c1ccccc1)CCCC	-9.2	59482	http://goo.gl/mouej	W.E. Acree Jr. Data Collection 2011	0.795	1.026	0	0.503	1.4366	5.858	aromatic ketone	20111213	11.89	15.99491739	-0.293728055	0.162625151	4.985991105	8.840788295	0.363636364	3.29	162.2286703	0	4	2.56	NA	8	9	12	0	26	6	6	3.1492	9.91746064	50.2897	0	1	1	1	1	0	0	0	1	0	0	0
2045	2,2,4,4,6,6-hexamethylcyclotrisilazane	N1[Si](N[Si](N[Si]1(C)C)(C)C)(C)C	-10	59483	http://goo.gl/mouej	W.E. Acree Jr. Data Collection 2011	0.203	0.296	0.124	0.682	1.8819	4.762	organosilicon	20111213	11.99836719	27.97923589	-0.286881915	0.138937695	5.308130978	7.826702817	1	2.832	219.5074351	0	0	1.46	0	0	5	12	0	33	0	0	3.909	15.280281	44.0802	0	1	0	1	0	0	0	0	1	0	0	0
2070	dimethoxydimethylsilane	O(C)[Si](OC)(C)C	-80	59573	http://goo.gl/mouej	W.E. Acree Jr. Data Collection 2011	-0.06	0.269	0	0.516	1.0353	2.691	organosilicon	20111213	11.9984169	27.9776842	-0.360060665	0.227577491	4.0818125	6.268477287	1	1.16	120.2224272	0	2	1.57	0	0	5	6	0	19	0	0	1.6198	2.62375204	26.025	0	0	0	0	0	0	0	0	0	0	0	0
1650	2-ethoxyphenol	O(c1ccccc1O)CC	27.5	60121	http://goo.gl/mouej	W.E. Acree Jr. Data Collection 2011	0.807	0.9	0.2	0.58	1.1156	-123	phenol derivative	20111213	11.89	15.99591866	-0.357833816	0.12449767	4.911817441	7.892257888	0.25	1.686	138.1641046	0	2	2.12	2	8	7	10	0	20	6	6	1.895	3.591025	38.9633	0	1	1	1	1	0	0	0	1	0	0	0
2098	acetone oxime	N(/O)=C(/C)C	61.5	60524	http://goo.gl/mouej	W.E. Acree Jr. Data Collection 2011	0.39	0.66	0.37	0.56	0.6468	2.557	organic	20111213	11.89	15.99491589	-0.266746885	0.122038162	3.654247602	6.201696575	0.666666667	0.428	73.0939011	0	0	1.57	3	3	4	4	0	12	0	0	-0.5461	0.29822521	20.0165	0	0	0	0	0	0	0	0	0	0	0	0
2991	octafluoronaphthalene	Fc2c1c(F)c(F)c(F)c(F)c1c(F)c(F)c2F	87.25	60886	http://precedings.nature.com/documents/4243/version/3	ONSChallenge Solubility Data	0.482	0.534	0	0.668	1.442	-123	organic solid	20120126	11.99744542	19.00571092	-0.228397532	0.226142405	4.092223671	8.662013811	0	4.576	272.0945847	0	0	1.68	0	10	8	19	0	18	11	10	4.3824	19.20542976	44.2394	0	2	2	1	1	0	0	0	2	0	0	0
1402	3-(trifluoromethyl)acetophenone	FC(F)(F)c1cccc(C(=O)C)c1	23.211	61001	http://goo.gl/mouej	W.E. Acree Jr. Data Collection 2011	0.42	0.92	0	0.42	1.2079	4.736	aromatic ketone	20111213	11.85	19.0004081	-0.294049157	0.416316156	3.554546875	8.570882998	0.222222222	2.824	188.1468229	0	2	2.01	NA	8	7	13	0	20	6	6	2.5122	6.31114884	42.4345	0	1	1	1	1	0	0	0	1	0	0	0
1743	3-fluoropyridine	c1cc(cnc1)F	-4.299	61111	http://goo.gl/mouej	W.E. Acree Jr. Data Collection 2011	0.504	0.74	0	0.43	0.693	-123	pyridine derivative	20111213	11.99755926	19.00013256	-0.261095885	0.173253796	3.750397097	6.114537737	0	0.931	97.09054893	0	0	1.79	5	6	5	7	0	11	6	6	0.8849	0.78304801	24.1175	0	1	1	1	1	0	0	0	1	0	0	0
1685	4-(trifluoromethyl)phenol	FC(F)(F)c1ccc(O)cc1	46	61191	http://goo.gl/mouej	W.E. Acree Jr. Data Collection 2011	0.42	0.57	0.84	0.17	0.9691	-123	phenol derivative	20111213	11.85	19.00040724	-0.360430536	0.416671622	3.441296875	7.464627258	0.142857143	2.541	162.1094696	0	1	1.79	NA	7	7	11	0	16	6	6	2.5049	6.27452401	33.7258	0	1	1	1	1	0	0	0	1	0	0	0
298	1-chloro-2,2-difluoropropane	ClCC(F)(F)C	-56.2	61213	http://goo.gl/mouej	W.E. Acree Jr. Data Collection 2011	-0.092	0.57	0	0.11	0.6891	1.97	haloalkane	20111213	11.89	34.96885294	-0.205705375	0.304008168	3.6405	6.363254779	1	2.279	114.5216555	0	1	1.46	3	0	4	5	0	11	0	0	1.2988	1.68688144	20.8945	0	0	0	0	0	0	0	0	0	0	0	0
2934	decafluorobiphenyl	Fc1c(c(F)c(F)c(F)c1F)c2c(F)c(F)c(F)c(F)c2F	67.5	61266	http://precedings.nature.com/documents/4243/version/3	ONSChallenge Solubility Data	0.083	0.33	0	0.886	1.759	-123	organic solid	20120126	11.99742412	19.00765641	-0.232283704	0.206785684	3.962578125	9.178764087	0	5.572	334.112863	1	1	1.68	0	12	10	23	0	22	12	12	5.4034	29.19673156	53.3582	0	2	2	2	2	0	0	0	2	0	0	0
286	1,1,1,3,3-pentafluoro-3-chloropropane	FC(F)(F)CC(Cl)(F)F	-43.419	61346	http://goo.gl/mouej	W.E. Acree Jr. Data Collection 2011	-0.386	0.31	0	0.02	0.7422	1.5	haloalkane	20111213	11.99768666	34.96885312	-0.202864921	0.396879884	3.013375	6.208991881	1	3.555	168.4930429	0	2	1.13	3	0	5	8	0	11	0	0	1.3809	1.90688481	20.6156	0	0	0	0	0	0	0	0	0	0	0	0
536	isobutanamide	O=C(N)C(C)C	128.33	61707	http://goo.gl/mouej	W.E. Acree Jr. Data Collection 2011	0.4	1.27	0.57	0.66	0.788	-123	alkaneamide	20111213	11.89	15.99491614	-0.281123486	0.199579945	4.031496774	7.097981362	0.75	-0.262	87.12051851	0	1	1.68	3	3	4	5	0	15	0	0	0.2973	0.08838729	23.6673	0	0	0	0	0	0	0	0	0	0	0	0
1708	naphthalene-1,7-diol	Oc1c2c(ccc1)ccc(O)c2	181.25	61739	http://goo.gl/mouej	W.E. Acree Jr. Data Collection 2011	1.78	1.91	1.03	0.5	1.2028	7.3	naphthol derivatives	20111213	11.85	15.99591968	-0.36111911	0.147508831	4.951383975	9.235578186	0	2.476	160.1696949	0	0	2.34	0	12	7	13	0	20	11	10	2.2036	4.85585296	45.8964	0	2	2	1	1	0	0	0	2	0	0	0
1662	2-hydroxyacetophenone	O=C(c1ccccc1)CO	5.17	61765	http://goo.gl/mouej	W.E. Acree Jr. Data Collection 2011	0.98	1.35	0.72	0.55	1.0726	-123	phenol derivative	20111213	11.9962919	15.99825971	-0.411338313	0.187868933	4.187395969	8.408255457	0.125	0.862	136.1482231	0	2	2.12	NA	8	7	10	0	18	6	6	1.1113	1.23498769	38.3132	0	1	1	1	1	0	0	0	1	0	0	0
2907	artemisinin	O=C3O[C@@H]4O[C@@]1(OO[C@@]42[C@@H](CC1)[C@H](C)CC[C@H]2[C@H]3C)C	202.641	62060	http://precedings.nature.com/documents/4243/version/3	ONSChallenge Solubility Data	1.081	1.666	0	1.514	2.038	-123	organic solid	20120126	11.89	15.99893351	-0.314398587	0.267282702	4.745095996	11.62732151	0.933333333	3.039	282.3327597	0	0	2.56	NA	3	8	23	0	42	0	0	3.1397	9.85771609	65.9809	0	5	0	1	0	0	0	0	3	2	0	0
622	3-ethyl-3-hexanol	OC(CC)(CC)CCC	-16.129	62230	http://goo.gl/mouej	W.E. Acree Jr. Data Collection 2011	0.2	0.3	0.31	0.6	1.2945	4.29	alkanols	20111213	11.89	15.99491664	-0.389288827	0.065109571	5.334824126	9.055628697	1	2.444	130.2282257	0	4	2.23	6	0	6	8	0	27	0	0	2.6006	6.76312036	40.2387	0	0	0	0	0	0	0	0	0	0	0	0
470	methyl trimethylacetate	O=C(OC)C(C)(C)C	-50.659	62249	http://goo.gl/mouej	W.E. Acree Jr. Data Collection 2011	0.049	0.54	0	0.45	1.0284	2.932	ester	20111213	11.89	15.99591765	-0.318578232	0.266637481	4.350492561	8.358012773	0.833333333	0.988	116.1585143	0	2	1.9	3	3	5	7	0	20	0	0	1.5674	2.45674276	31.1152	0	0	0	0	0	0	0	0	0	0	0	0
2869	3-nitrophthalic acid	O=[N+]([O-])c1cccc(c1C(=O)O)C(=O)O	211	62265	http://precedings.nature.com/documents/4243/version/3	ONSChallenge Solubility Data	1.663	3.037	1.343	0.829	1.321	-123	organic solid	20120126	11.99629179	16.00078916	-0.346693479	0.310584723	3.903653127	9.326508926	0	1.144	211.1287237	0	3	1.57	NA	15	7	15	0	20	6	6	0.9332	0.87086224	46.8995	2	1	1	1	1	0	0	0	1	0	0	0
4131	diisopentyl phthalate	CC(C)CCOC(=O)C1=CC=CC=C1C(=O)OCCC(C)C	-300	62280	http://dx.doi.org/10.1016/j.chemosphere.2014.08.035	Michael H. Abraham and William E. Acree Jr. (2015). Physicochemical and biochemical properties for the dialkyl phthalates. Chemosphere. Volume 119, January 2015, Pages 871?880	0.675	1.22	0	0.96	2.556	9.97	this work	20140918	11.89	15.99793276	-0.312759268	0.295139576	4.95540625	9.66814141	0.555555556	5.61	306.3973255	1	10	3	NA	12	14	22	0	48	6	6	4.7018	22.10692324	85.9566	0	1	1	1	1	0	0	0	1	0	0	0
1439	propyl 2-hydroxybenzoate	O=C(OCCC)c1ccccc1O	97	62310	http://goo.gl/mouej	W.E. Acree Jr. Data Collection 2011	0.793	0.9	0.02	0.43	1.4131	5.955	aromatic ester	20111213	11.99624946	15.9987046	-0.385330103	0.295831355	4.651303417	8.682537953	0.3	2.762	180.2008628	0	4	2.23	NA	10	9	13	0	25	6	6	2.2905	5.24639025	48.5518	0	1	1	1	1	0	0	0	1	0	0	0
743	o-toluene isocyanate	O=C=Nc1ccccc1C	32.891	62408	http://goo.gl/mouej	W.E. Acree Jr. Data Collection 2011	0.78	0.95	0	0.3	1.0707	4.744	isocyanate	20111213	11.89	15.99491714	-0.26047214	0.337377625	3.351387817	8.381138774	0.125	3.512	133.1475806	0	1	2.12	NA	9	7	10	0	17	6	6	2.1765	4.73715225	38.157	0	1	1	1	1	0	0	0	1	0	0	0
1517	3-methylbenzamide	O=C(c1cc(ccc1)C)N	95.33	62466	http://goo.gl/mouej	W.E. Acree Jr. Data Collection 2011	0.99	1.5	0.49	0.63	1.1137	-123	benzamide	20111213	11.99347916	15.99491716	-0.291430747	0.251607987	4.430683555	8.521257372	0.125	1.346	135.1634621	0	1	2.12	NA	9	6	10	0	19	6	6	1.3184	1.73817856	39.6798	0	1	1	1	1	0	0	0	1	0	0	0
2529	3-chlorobenzamide	O=C(c1cc(Cl)ccc1)N	135.5	62467	http://dx.doi.org/10.1021/ci049943w	Jes?s Jover; Ram?n Bosque; and Joaquim Sales. 2004. Determination of Abraham Solute Parameters from Molecular Structure. J. Chem. Inf. Comput. Sci. 44 (3)	1.12	1.53	0.5	0.51	0.9662	-123	organic	20040417	11.99351194	34.96885309	-0.291427665	0.251665248	4.474339973	8.696055458	0	1.531	155.5818415	0	1	1.9	NA	9	6	10	0	16	6	6	1.4966	2.23981156	39.4434	0	1	1	1	1	0	0	0	1	0	0	0
1425	methyl 3-nitrobenzoate	O=[N+]([O-])c1cc(C(=O)OC)ccc1	78.75	62472	http://goo.gl/mouej	W.E. Acree Jr. Data Collection 2011	0.994	1.46	0	0.57	1.2468	6.1	aromatic ester	20111213	11.85	15.99792473	-0.315179304	0.293079445	3.716586601	8.512758327	0.125	1.85	181.1457954	0	3	1.79	NA	12	8	13	0	20	6	6	1.5798	2.49576804	44.9102	0	1	1	1	1	0	0	0	1	0	0	0
1421	methyl 4-iodobenzoate	O=C(OC)c1ccc(I)cc1	114.93	62484	http://goo.gl/mouej	W.E. Acree Jr. Data Collection 2011	1.27	1.25	0	0.4	1.3308	6.685	aromatic ester	20111213	11.85	126.9044731	-0.315172083	0.29298655	4.525552808	11.89239348	0.125	3.026	262.0447553	0	2	2.01	NA	9	8	11	0	18	6	6	2.2636	5.12388496	49.9936	0	1	1	1	1	0	0	0	1	0	0	0
1518	4-methylbenzamide	Cc1ccc(cc1)C(=O)N	161.33	62485	http://goo.gl/mouej	W.E. Acree Jr. Data Collection 2011	0.99	1.5	0.49	0.65	1.1137	-123	benzamide	20111213	11.99347916	15.99491716	-0.29143124	0.251599443	4.391386692	8.364070331	0.125	1.346	135.1634621	0	1	2.12	NA	9	7	10	0	19	6	6	1.3184	1.73817856	39.6798	0	1	1	1	1	0	0	0	1	0	0	0
1651	3-ethoxyphenol	O(c1cccc(O)c1)CC	30	62517	http://goo.gl/mouej	W.E. Acree Jr. Data Collection 2011	0.85	1.16	0.56	0.45	1.1156	-123	phenol derivative	20111213	11.89	15.99591866	-0.360393901	0.124300128	4.770880137	7.774633396	0.25	1.954	138.1641046	0	2	2.12	2	8	7	10	0	20	6	6	1.895	3.591025	38.9633	0	1	1	1	1	0	0	0	1	0	0	0
1738	2-propylpyridine	n1ccccc1CCC	2	62530	http://goo.gl/mouej	W.E. Acree Jr. Data Collection 2011	0.604	0.7	0	0.59	1.098	-123	pyridine derivative	20111213	11.89	14.00307807	-0.260644411	0.052866583	5.23686831	8.110506448	0.375	1.907	121.1799387	0	2	2.23	8	6	7	9	0	20	6	6	2.0851	4.34764201	37.7205	0	1	1	1	1	0	0	0	1	0	0	0
1827	4-methylpiperidine	N1CCC(C)CC1	5	62589	http://goo.gl/mouej	W.E. Acree Jr. Data Collection 2011	0.368	0.37	0.06	0.74	0.9452	3.23	piperidine	20111213	11.9945437	14.00805669	-0.345252323	0.025583669	5.819431665	7.769381245	1	1.196	99.17434839	0	0	2.01	5	0	5	7	1	20	0	0	0.9532	0.90859024	31.3832	0	1	0	1	0	0	0	0	1	0	0	0
689	but-3-ene-1-ol	OCCC=C	-80.009	62597	http://goo.gl/mouej	W.E. Acree Jr. Data Collection 2011	0.322	0.48	0.38	0.59	0.6879	2.422	alk_nol	20111213	11.79	15.99491565	-0.395402428	0.114158208	3.837997662	6.159758711	0.5	0.485	72.10587455	0	2	1.79	4	2	5	4	0	13	0	0	0.58	0.3364	22.1786	0	0	0	0	0	0	0	0	0	0	0	0
1807	5-fluoropyrimidine	Fc1cncnc1	25.281	62808	http://goo.gl/mouej	W.E. Acree Jr. Data Collection 2011	0.47	0.9	0	0.55	0.6519	2.789	pyrimidine derivative	20111213	11.85	18.9984042	-0.242322454	0.269788673	3.672434548	5.951155603	0	-0.11	98.07857548	0	0	1.57	3	6	5	7	0	10	6	6	0.2568	0.06594624	22.9707	0	1	1	1	1	0	0	0	1	0	0	0
2118	halopropane	BrCC(F)(F)C(F)F	8.561	62826	http://goo.gl/mouej	W.E. Acree Jr. Data Collection 2011	-0.07	0.28	0.2	0	0.7771	2.03	haloalkane	20060101	11.99768668	78.91833721	-0.226304506	0.32543673	3.174999326	7.474753083	1	3.103	194.9531708	0	2	1.24	3	0	5	7	0	11	0	0	1.9958	3.98321764	23.5242	0	0	0	0	0	0	0	0	0	0	0	0
1693	2,6-di-tert-butyl-4-nitrophenol	[O-][N+](=O)c1cc(c(O)c(c1)C(C)(C)C)C(C)(C)C	144.821	62964	http://goo.gl/mouej	W.E. Acree Jr. Data Collection 2011	1.05	1.74	0.45	0.51	2.0765	-123	phenol derivative	20111213	11.89	15.99692672	-0.35984427	0.127318792	4.00125172	10.7105819	0.571428571	4.72	251.3219764	0	3	2.56	NA	10	7	18	0	39	6	6	4.2578	18.12886084	72.4086	0	1	1	1	1	0	0	0	1	0	0	0
1621	2,3,5,6-tetrafluorophenol	Fc1cc(F)c(F)c(O)c1F	35	63054	http://goo.gl/mouej	W.E. Acree Jr. Data Collection 2011	0.4	0.81	0.75	0.15	0.8459	-123	phenol derivative	20111213	11.99752357	19.00203602	-0.355250629	0.220133831	3.8571875	6.57739263	0	2.26	166.0733147	0	0	1.57	0	7	6	11	0	13	6	6	2.3846	5.68631716	28.6177	0	1	1	1	1	0	0	0	1	0	0	0
1980	1,3-dimethyluracil	O=C1N(C(=O)C=C/N1C)C	120.5	63310	http://goo.gl/mouej	W.E. Acree Jr. Data Collection 2011	0.81	1.04	0	1.13	1.0334	4.648	drug	20111213	11.99355077	15.9959197	-0.274895714	0.287722349	4.612770231	8.093041981	0.333333333	1.225	140.1401577	0	0	1.68	3	8	6	10	0	18	6	6	1.1785	1.38886225	35.4793	0	1	1	1	1	0	0	0	1	0	0	0
2079	tetramethyldisiloxane-1,3-diol	O[Si](O[Si](O)(C)C)(C)C	51.751	63863	http://goo.gl/mouej	W.E. Acree Jr. Data Collection 2011	0.157	0.357	1.036	0.111	1.3397	3.457	organosilicon	20111213	11.99841689	27.97838177	-0.37246692	0.227450498	3.5448125	5.855187368	1	1.262	166.3230984	0	2	1.35	0	0	5	8	0	23	0	0	2.3721	5.62685841	29.5351	0	0	0	0	0	0	0	0	0	0	0	0
1772	4-chloropyridine N-oxide	[O-][n+]1ccc(Cl)cc1	65.191	63889	http://goo.gl/mouej	W.E. Acree Jr. Data Collection 2011	0.814	1.09	0.49	0.9	0.8564	4.314	pyridine N-oxide derivative	20111213	11.98859287	34.968853	-0.228384945	0.131083343	4.189434855	8.199004886	0	1.957	129.5444882	0	0	1.68	5	7	6	8	0	12	6	6	1.1143	1.24166449	26.4446	0	1	1	1	1	0	0	0	1	0	0	0
1739	4-propylpyridine	CCCc1ccncc1	-61.099	63903	http://goo.gl/mouej	W.E. Acree Jr. Data Collection 2011	0.627	0.77	0	0.55	1.098	-123	pyridine derivative	20111213	11.85	14.00307809	-0.264022579	0.107500751	5.276869469	8.379343212	0.375	2.24	121.1799387	0	2	2.23	6	6	7	9	0	20	6	6	2.078	4.318084	38.1443	0	1	1	1	1	0	0	0	1	0	0	0
1380	4-bromobenzaldehyde	O=Cc1ccc(Br)cc1	60.33	63906	http://goo.gl/mouej	W.E. Acree Jr. Data Collection 2011	1.09	1.16	0	0.37	1.048	-123	aromatic aldehyde	20111213	11.85	78.91833722	-0.297401811	0.149885421	3.892372819	9.532191735	0	2.516	185.0177879	0	1	2.01	NA	8	7	9	0	14	6	6	2.3378	5.46530884	40.2718	0	1	1	1	1	0	0	0	1	0	0	0
1775	4-methoxypyridine N-oxide	[O-][n+]1ccc(OC)cc1	102	63908	http://goo.gl/mouej	W.E. Acree Jr. Data Collection 2011	0.724	1.18	0.72	1.05	0.9336	4.626	pyridine N-oxide derivative	20111213	11.98855356	15.99591871	-0.348937055	0.131583654	4.135885879	7.342259233	0.166666667	1.25	125.1255137	0	1	1.79	5	8	7	9	0	16	6	6	0.4335	0.18792225	28.103	0	1	1	1	1	0	0	0	1	0	0	0
1768	4-phenylpyridine N-oxide	[O-][n+]2ccc(c1ccccc1)cc2	79.091	63968	http://goo.gl/mouej	W.E. Acree Jr. Data Collection 2011	1.494	1.55	0.49	1.03	1.3418	7.293	pyridine N-oxide derivative	20111213	11.98841554	15.99491793	-0.228768573	0.130047253	4.264445493	9.400296082	0	3.275	171.1956698	0	1	2.45	NA	13	9	14	0	22	12	12	1.9683	3.87420489	46.776	0	2	2	2	2	0	0	0	2	0	0	0
2847	2-(4-ethylbenzoyl)benzoic acid	O=C(O)c2ccccc2C(=O)c1ccc(cc1)CC	77.241	64016	http://precedings.nature.com/documents/4243/version/3	ONSChallenge Solubility Data	1.665	1.247	1.55	0.977	1.978	-123	organic solid	20120126	11.89	15.99692672	-0.327750868	0.291399852	4.424277875	10.12580013	0.125	4.092	254.2811597	0	4	2.89	NA	17	11	20	0	33	12	12	3.781	14.295961	73.0341	1	2	2	2	2	0	0	0	2	0	0	0
4080	5-Bromo-8-hydroxyquinoline	C1=CC2=C(C=CC(=C2N=C1)O)Br	124	64135	http://dx.doi.org/10.1080/01496395.2014.928768	Michael H. Abraham and William E. Acree Jr. (2014) Descriptors for the Prediction of Partition Coefficients of 8-Hydroxyquinoline and its Derivatives. Separation Science and Technology. 49:14. 2135-2141	1.67	1.3	0	0.48	1.278	6.941	this work	20140908	11.99884179	78.91851807	-0.358217607	0.117784401	5.360964614	10.6470949	0	2.517	224.0539037	0	0	2.12	NA	11	6	13	0	18	11	10	2.4973	6.23650729	49.2962	0	2	2	1	1	0	0	0	2	0	0	0
2970	methyl p-(dimethylamino)benzoate	O=C(OC)c1ccc(N(C)C)cc1	100	64155	http://precedings.nature.com/documents/4243/version/3	ONSChallenge Solubility Data	1.011	1.873	0	0.658	1.454	-123	organic solid	20120126	11.85	15.99592068	-0.315200923	0.292993184	4.430068524	8.836902383	0.3	2.167	179.2161018	0	3	2.23	NA	10	9	13	0	26	6	6	1.8476	3.41362576	52.0141	0	1	1	1	1	0	0	0	1	0	0	0
4106	5-Methyl-8-hydroxyquinoline	CC1=C2C=CC=NC2=C(C=C1)O	-300	64343	http://dx.doi.org/10.1080/01496395.2014.928768	Michael H. Abraham and William E. Acree Jr. (2014) Descriptors for the Prediction of Partition Coefficients of 8-Hydroxyquinoline and its Derivatives. Separation Science and Technology. 49:14. 2135-2141	1.4	1.18	0	0.58	1.2439	6.354	this work	20140908	11.99624946	15.99794409	-0.383341953	0.12327146	5.240635132	9.445383511	0.1	2.156	159.1849339	0	0	2.34	NA	11	6	13	0	21	11	10	2.2351	4.99567201	46.7146	0	2	2	1	1	0	0	0	2	0	0	0
2149	chloral formamide	ClC(Cl)(Cl)C(O)NC=O	120	64699	http://goo.gl/mouej	W.E. Acree Jr. Data Collection 2011	0.85	1.28	0.65	0.79	1.0727	5.36	organic	20111213	11.98884343	34.97085353	-0.372019468	0.305753428	3.635323289	10.86937717	0.666666667	0.775	192.4282965	0	3	1.13	2	3	6	8	0	13	0	0	0.5528	0.30558784	36.275	0	0	0	0	0	0	0	0	0	0	0	0
2100	betulin	CC(=C)[C@@H]1CC[C@]2([C@H]1[C@H]3CC[C@@H]4[C@]5(CC[C@@H](C([C@@H]5CC[C@]4([C@@]3(CC2)C)C)(C)C)O)C)CO	-37.349	65272	http://goo.gl/mouej	W.E. Acree Jr. Data Collection 2011	1.79	2.12	0.7	1.14	3.867	17.47	organic	20111213	11.99611376	15.99826875	-0.420912185	0.075892372	5.341295036	14.17572182	0.933333333	9.714	442.7179245	1	2	4.54	NA	2	13	36	0	82	0	0	6.3125	39.84765625	132.6826	0	5	0	1	0	0	0	1	4	0	0	0
1401	4-iodoacetophenone	O=C(c1ccc(I)cc1)C	84.8	65701	http://goo.gl/mouej	W.E. Acree Jr. Data Collection 2011	1.4	1.26	0	0.44	1.2721	-123	aromatic ketone	20111213	11.89	126.9044731	-0.294031129	0.215459034	4.604684871	11.90228396	0.125	2.967	246.0453504	0	1	2.12	NA	8	7	10	0	17	6	6	2.1481	4.61433361	48.8689	0	1	1	1	1	0	0	0	1	0	0	0
1741	4-pentylpyridine	CCCCCc1ccncc1	-36.899	65750	http://goo.gl/mouej	W.E. Acree Jr. Data Collection 2011	0.62	0.77	0	0.59	1.3798	-123	pyridine derivative	20111213	11.85	14.0030791	-0.264031469	0.107533462	5.164462923	8.613477207	0.5	3.378	149.2331735	0	4	2.45	8	6	9	11	0	26	6	6	2.9904	8.94249216	47.3463	0	1	1	1	1	0	0	0	1	0	0	0
2850	2-chloro-5-nitrobenzaldehyde	O=Cc1cc(ccc1Cl)[N+]([O-])=O	75	65763	http://precedings.nature.com/documents/4243/version/3	ONSChallenge Solubility Data	1.378	1.44	0	0.367	1.17	-123	organic solid	20120126	11.999	34.96885319	-0.297337782	0.193783308	3.723204628	9.053263314	0	2.232	185.5647699	0	2	1.68	NA	11	7	12	0	16	6	6	2.1482	4.61476324	44.7785	0	1	1	1	1	0	0	0	1	0	0	0
1552	4-butoxybenzoic acid	CCCCOc1ccc(cc1)C(=O)O	147.75	65785	http://goo.gl/mouej	W.E. Acree Jr. Data Collection 2011	0.88	0.97	0.56	0.53	1.554	-123	aromatic carboxylic acid	20111213	11.99623306	15.99870522	-0.347078165	0.309647317	4.093880735	8.103564146	0.363636364	2.902	194.2274802	0	5	2.34	NA	10	11	14	0	28	6	6	2.7467	7.54436089	53.1528	1	1	1	1	1	0	0	0	1	0	0	0
1781	2-cyanopyrazine	N#Cc1nccnc1	19	65936	http://goo.gl/mouej	W.E. Acree Jr. Data Collection 2011	0.761	1.07	0	0.65	0.7889	3.795	pyrazine derivative	20111213	11.85	14.00508174	-0.259735771	0.274776567	4.015528026	7.210189229	0	-0.67	105.0976114	0	0	1.68	3	8	6	8	0	11	6	6	-0.1638	0.02683044	27.1099	0	1	1	1	1	0	0	0	1	0	0	0
1744	2,6-difluoropyridine	c1cc(nc(c1)F)F	12.731	66565	http://goo.gl/mouej	W.E. Acree Jr. Data Collection 2011	0.375	0.94	0	0.24	0.711	-123	pyridine derivative	20111213	11.99755925	19.00060246	-0.212671482	0.243665369	3.655254278	6.114531283	0	1.27	115.0810114	0	0	1.68	5	6	5	8	0	11	6	6	1.853	3.433609	26.3633	0	1	1	1	1	0	0	0	1	0	0	0
2053	vinylpentamethyldisiloxane	O([Si](/C=C)(C)C)[Si](C)(C)C	-47.869	66655	http://goo.gl/mouej	W.E. Acree Jr. Data Collection 2011	-0.188	-0.031	0	0.282	1.602	3.493	organosilicon	20111213	11.99835248	27.97838181	-0.376363783	0.133381082	4.911896501	7.628380434	0.714285714	3.61	174.3882593	0	3	1.9	2	2	6	9	0	28	0	0	3.5815	12.82714225	39.4915	0	0	0	0	0	0	0	0	0	0	0	0
2066	hexamethyldisilane	C[Si](C)(C)[Si](C)(C)C	12.75	66675	http://goo.gl/mouej	W.E. Acree Jr. Data Collection 2011	0.101	0.083	0	0.173	1.4454	3.26	organosilicon	20111213	11.99836721	27.97838152	-0.161188413	0.059281886	5.097154585	7.405708863	1	3.168	146.3781185	0	1	1.9	0	0	4	7	0	26	0	0	3.6514	13.33272196	34.1802	0	0	0	0	0	0	0	0	0	0	0	0
1751	2-methoxypyridine	O(c1ncccc1)C	-1.109	66809	http://goo.gl/mouej	W.E. Acree Jr. Data Collection 2011	0.641	0.72	0	0.47	0.8749	3.631	pyridine derivative	20111213	11.9963552	15.99794303	-0.361878443	0.166821048	4.566398438	7.009134481	0.166666667	1.413	109.1261088	0	1	1.9	5	7	6	8	0	15	6	6	1.2021	1.44504441	30.6778	0	1	1	1	1	0	0	0	1	0	0	0
1390	heptanophenone	O=C(c1ccccc1)CCCCCC	16.4	66887	http://goo.gl/mouej	W.E. Acree Jr. Data Collection 2011	0.785	1.026	0	0.503	1.718	-123	aromatic ketone	20111213	11.89	15.9949179	-0.29373571	0.162635828	5.044930412	8.899735315	0.461538462	4.428	190.2819052	0	6	2.78	NA	8	11	14	0	32	6	6	4.0616	16.49659456	59.4917	0	1	1	1	1	0	0	0	1	0	0	0
1896	3-methylbenzenesulfonamide	O=S(=O)(c1cccc(c1)C)N	139.921	67270	http://goo.gl/mouej	W.E. Acree Jr. Data Collection 2011	1.1	1.55	0.55	0.86	1.238	6.455	sulfonamide	20111213	11.999	31.97274484	-0.249616627	0.263162264	6.308366781	10.87925388	0.142857143	0.918	171.2182161	0	1	1.79	NA	10	6	11	0	20	6	6	1.0214	1.04325796	43.2571	0	1	1	1	1	0	0	0	1	0	0	0
484	1-decanenitrile	N#CCCCCCCCCC	-15.97	67360	http://goo.gl/mouej	W.E. Acree Jr. Data Collection 2011	0.156	0.9	0	0.36	1.5314	5.46	nitrile	20111213	11.89	14.00307907	-0.262649398	0.115253956	3.81754006	7.428776466	0.9	4.267	153.2649365	0	7	2.45	10	2	11	10	0	30	0	0	3.9049	15.24824401	48.4569	0	0	0	0	0	0	0	0	0	0	0	0
205	1,8-dichlorooctane	ClCCCCCCCCCl	-8	67653	http://goo.gl/mouej	W.E. Acree Jr. Data Collection 2011	0.38	0.95	0	0.18	1.4806	5.72	chloroalk_ne	20111213	11.9985434	34.97015542	-0.21865463	0.094376045	5.236115279	7.538299244	1	4.31	183.1188144	0	7	2.12	8	0	10	9	0	26	0	0	3.979	15.832441	48.5688	0	0	0	0	0	0	0	0	0	0	0	0
2061	1,3-dichloro-1,1,3,3-tetramethyldisiloxane	Cl[Si](O[Si](Cl)(C)C)(C)C	-37.5	67991	http://goo.gl/mouej	W.E. Acree Jr. Data Collection 2011	-0.066	-0.012	0	0	1.4671	4.168	organosilicon	20111213	11.9984169	34.96985371	-0.339909795	0.227178252	5.0225	7.709146247	1	3.22	203.2142822	0	2	1.35	0	0	5	8	0	21	0	0	4.2639	18.18084321	36.6785	0	0	0	0	0	0	0	0	0	0	0	0
698	5-amino-1-pentanol	OCCCCCN	36.5	68156	http://goo.gl/mouej	W.E. Acree Jr. Data Collection 2011	0.443	0.81	0.48	1.08	0.9716	4.014	aminoalcohol	20111213	11.99359823	15.9949164	-0.395733505	0.043755638	3.908465425	6.774641337	1	-0.201	103.1630174	0	4	1.79	5	0	7	6	1	20	0	0	-0.0884	0.00781456	30.3213	0	0	0	0	0	0	0	0	0	0	0	0
745	hexyl isocyanate	O=C=N/CCCCCC	-32.929	68179	http://goo.gl/mouej	W.E. Acree Jr. Data Collection 2011	0.174	0.6	0	0.23	1.1674	3.972	isocyanate	20111213	11.89	15.99491689	-0.260931249	0.331989828	3.102672747	7.076146406	0.857142857	4.042	127.1844892	0	5	2.01	6	3	9	8	0	22	0	0	2.3548	5.54508304	36.4134	0	0	0	0	0	0	0	0	0	0	0	0
2088	1,3-divinyltetramethyldisiloxane	C[Si](C)(C=C)O[Si](C)(C)C=C	-99.7	68328	http://goo.gl/mouej	W.E. Acree Jr. Data Collection 2011	-0.177	0.046	0	0.368	1.6999	3.808	organosilicon	20111213	11.79	27.9779277	-0.372125495	0.130978487	5.01685122	7.828758727	0.5	3.968	186.3989952	0	4	2.01	2	2	7	10	0	29	0	0	3.6657	13.43735649	43.1837	0	0	0	0	0	0	0	0	0	0	0	0
808	1,2,4-trimethylnaphthalene	c2(c1ccccc1c(c(c2)C)C)C	55.5	68437	http://goo.gl/mouej	W.E. Acree Jr. Data Collection 2011	1.497	1.19	0	0.19	1.5081	7.322	alkylnaphthalene	20111213	11.89	12.11021952	-0.150814777	0.069429704	6.567525993	10.12326383	0.230769231	4.599	170.2507372	0	0	2.89	NA	10	7	14	0	27	11	10	4.197	17.614809	57.6318	0	2	2	1	1	0	0	0	2	0	0	0
1522	4-aminobenzamide	O=C(c1ccc(N)cc1)N	182.33	68568	http://goo.gl/mouej	W.E. Acree Jr. Data Collection 2011	1.34	1.94	0.8	0.94	1.0726	-123	benzamide	20111213	11.99351185	15.99491741	-0.302548891	0.251600107	4.386152069	8.343132295	0	0.092	136.1514886	0	1	1.9	NA	10	7	10	0	18	6	6	0.0856	0.00732736	39.339	0	1	1	1	1	0	0	0	1	0	0	0
1419	methyl 3,4-dichlorobenzoate	Clc1ccc(C(=O)OC)cc1Cl	45	68676	http://goo.gl/mouej	W.E. Acree Jr. Data Collection 2011	1.015	1.02	0	0.35	1.3174	6.018	aromatic ester	20111213	11.9985434	34.97015563	-0.315175623	0.293056879	4.540082737	9.673380405	0.125	3.202	205.0382167	0	2	1.9	NA	9	8	12	0	18	6	6	3.0142	9.08540164	47.1951	0	1	1	1	1	0	0	0	1	0	0	0
398	2,4-hexanedione	O=C(C)CC(=O)CC	-12.359	68832	http://goo.gl/mouej	W.E. Acree Jr. Data Collection 2011	0.41	0.7	0.07	0.63	0.9854	3.728	alkanedione	20111213	11.89	15.99591765	-0.299859388	0.140057411	4.076898758	7.020884403	0.666666667	0.484	114.1426328	0	3	1.9	6	2	6	7	0	18	0	0	0.1939	0.03759721	30.7169	0	0	0	0	0	0	0	0	0	0	0	0
1607	2,3,4,6-tetramethylphenol	Oc1c(c(c(cc1C)C)C)C	80.5	69177	http://goo.gl/mouej	W.E. Acree Jr. Data Collection 2011	0.86	0.8	0.38	0.44	1.3387	-123	phenol derivative	20111213	11.89	15.99491714	-0.359876288	0.083740882	5.458712804	9.033230752	0.4	2.942	150.2179344	0	0	2.45	NA	7	6	11	0	25	6	6	3.5074	12.30185476	47.9169	0	1	1	1	1	0	0	0	1	0	0	0
2081	2,4,6-trimethyl-2,4,6-trivinylcyclotrisiloxane	O1[Si](O[Si](O[Si]1(C=C)C)(C=C)C)(C=C)C	3.281	69914	http://goo.gl/mouej	W.E. Acree Jr. Data Collection 2011	-0.077	0.267	0	0.488	2.0523	4.695	organosilicon	20111213	11.99833237	27.97923656	-0.324532228	0.252576254	5.0019375	7.629259162	0.333333333	4.494	258.4939257	0	3	1.79	2	2	7	15	0	33	0	0	4.9605	24.60656025	50.1141	0	1	0	1	0	0	0	0	1	0	0	0
2920	boc-glycine	O=C(OC(C)(C)C)NCC(=O)O	88.33	70660	http://precedings.nature.com/documents/4243/version/3	ONSChallenge Solubility Data	0.402	1.083	0.324	1.047	1.343	-123	organic solid	20120126	11.99631998	15.99928671	-0.349972165	0.338338762	3.670453787	8.097302617	0.714285714	0.563	175.182704	0	5	1.68	3	4	8	11	0	25	0	0	0.6178	0.38167684	41.0248	1	0	0	0	0	0	0	0	0	0	0	0
241	1,8-dibromooctane	BrCCCCCCCCBr	15.67	70682	http://goo.gl/mouej	W.E. Acree Jr. Data Collection 2011	0.684	0.8	0	0.26	1.5858	6.214	bromoalkane	20111213	11.99884416	78.91943344	-0.196199068	0.085479514	6.397649558	8.251412989	1	4.986	272.0199952	0	7	2.12	8	0	10	9	0	26	0	0	4.268	18.215824	54.5358	0	0	0	0	0	0	0	0	0	0	0	0
1810	2-bromopyrimidine	c1cnc(nc1)Br	55	70715	http://goo.gl/mouej	W.E. Acree Jr. Data Collection 2011	0.88	0.89	0	0.61	0.8092	3.631	pyrimidine derivative	20111213	11.99886529	78.91851799	-0.225239275	0.270863286	6.298988423	8.69547125	0	0.616	158.9837002	0	0	1.57	3	6	5	7	0	10	6	6	1.0158	1.03184964	30.8198	0	1	1	1	1	0	0	0	1	0	0	0
2997	phenanthrene-9-carboxaldehyde	O=Cc2cc3c(c1c2cccc1)cccc3	101.75	70806	http://precedings.nature.com/documents/4243/version/3	ONSChallenge Solubility Data	2.5	1.54	0	0.484	1.611	-123	organic solid	20120126	11.85	15.99491841	-0.297403589	0.15047752	4.286785241	10.52857853	0	4.25	206.2398509	0	1	3	NA	16	8	18	0	26	16	14	3.4062	11.60219844	65.5494	0	3	3	1	1	0	0	0	3	0	0	0
1562	4-ethoxyphenylacetic acid	O=C(O)Cc1ccc(OCC)cc1	88.75	70988	http://goo.gl/mouej	W.E. Acree Jr. Data Collection 2011	0.88	1.22	0.56	0.74	1.4131	-123	aromatic carboxylic acid	20111213	11.85	15.9969222	-0.34580436	0.26330537	3.904128115	8.529723141	0.3	1.787	180.2008628	0	4	2.23	NA	7	10	13	0	25	6	6	1.8016	3.24576256	48.5768	1	1	1	1	1	0	0	0	1	0	0	0
1804	2-methylpyrimidine	n1cccnc1C	-4	71089	http://goo.gl/mouej	W.E. Acree Jr. Data Collection 2011	0.6	0.85	0	0.75	0.7751	3.373	pyrimidine derivative	20111213	11.89	14.00407912	-0.242159089	0.188118362	5.426086529	6.842478387	0.2	0.044	94.11473042	0	0	1.79	3	6	5	7	0	13	6	6	0.0484	0.00234256	25.3201	0	1	1	1	1	0	0	0	1	0	0	0
1894	N-methylbenzenesulfonamide	O=S(=O)(NC)c1ccccc1	120.471	71193	http://goo.gl/mouej	W.E. Acree Jr. Data Collection 2011	1.1	1.55	0.33	0.77	1.238	6.364	sulfonamide	20111213	11.85	31.97207153	-0.214485416	0.240625806	6.379287853	10.8889208	0.142857143	0.871	171.2182161	0	2	1.79	0	10	7	11	0	20	6	6	0.7411	0.54922921	43.1126	0	1	1	1	1	0	0	0	1	0	0	0
263	fluorochlorobromomethane	BrC(Cl)F	-115	71390	http://goo.gl/mouej	W.E. Acree Jr. Data Collection 2011	0.334	0.45	0.11	0.07	0.5646	1.95	haloalkane	20111213	11.9982714	78.91833715	-0.225651425	0.305378412	4.471118919	7.593880816	1	2.275	147.3735454	0	0	1.24	0	0	3	3	0	5	0	0	1.6243	2.63835049	19.3379	0	0	0	0	0	0	0	0	0	0	0	0
331	2,5-dimethoxytetrahydrofuran	O(C)C1OC(OC)CC1	4.211	71430	http://goo.gl/mouej	W.E. Acree Jr. Data Collection 2011	0.207	0.91	0	0.89	1.0215	3.76	ether	20111213	11.9	15.99691917	-0.356105907	0.209511074	4.476953125	6.826913928	1	0.494	132.1579192	0	2	1.79	4	0	7	9	0	21	0	0	0.1315	0.01729225	32.3365	0	1	0	1	0	0	0	1	0	0	0	0
2065	vinyltrimethylsilane	C[Si](C)(C)C=C	-132	71433	http://goo.gl/mouej	W.E. Acree Jr. Data Collection 2011	-0.005	0.103	0	0.095	1.0158	2.227	organosilicon	20111213	11.79	27.97692684	-0.303287974	0.117125063	4.90005746	7.375502585	0.6	2.47	100.2343533	0	1	1.9	2	2	4	5	0	18	0	0	2.0122	4.04894884	26.479	0	0	0	0	0	0	0	0	0	0	0	0
636	nonadecan-1-ol	OCCCCCCCCCCCCCCCCCCC	63.3	72522	http://goo.gl/mouej	W.E. Acree Jr. Data Collection 2011	0.143	0.42	0.37	0.48	2.8444	10.163	alkanols	20111213	11.89	15.99491941	-0.395756437	0.050226355	3.952988813	7.635122873	1	9.386	284.5210171	2	17	3.44	19	0	20	19	0	60	0	0	7.8137	61.05390769	91.1495	0	0	0	0	0	0	0	0	0	0	0	0
401	2,4-nonanedione	O=C(CC(=O)CCCCC)C	-18	72551	http://goo.gl/mouej	W.E. Acree Jr. Data Collection 2011	0.41	0.66	0.08	0.62	1.4081	5.29	alkanedione	20111213	11.89	15.99591916	-0.299854908	0.196836333	4.145669295	7.528895719	0.777777778	2.191	156.222485	0	6	2.23	9	2	9	10	0	27	0	0	1.5625	2.44140625	44.5199	0	0	0	0	0	0	0	0	0	0	0	0
1721	3-phenoxy-1-propanol	O(c1ccccc1)CCCO	22.161	72556	http://goo.gl/mouej	W.E. Acree Jr. Data Collection 2011	0.85	0.95	0.31	0.78	1.2565	-123	aromatic alkanol	20111213	11.99626879	15.99826012	-0.421534253	0.076060631	3.887104591	7.843601934	0.333333333	1.586	152.190722	0	4	2.23	3	7	9	11	0	23	6	6	1.3366	1.78649956	43.6789	0	1	1	1	1	0	0	0	1	0	0	0
303	1-bromo-4-chlorobutane	BrCCCCCl	-48.279	73412	http://goo.gl/mouej	W.E. Acree Jr. Data Collection 2011	0.571	0.82	0	0.25	0.9696	4.007	haloalkane	20111213	11.99859942	78.91833718	-0.218638653	0.094352663	5.275943146	8.170131227	1	2.794	171.4629352	0	3	1.68	4	0	6	5	0	14	0	0	2.2987	5.28402169	33.1483	0	0	0	0	0	0	0	0	0	0	0	0
1969	daunorubicinol	O=C2c1c(O)c5c(c(O)c1C(=O)c3cccc(OC)c23)C[C@](O)(C[C@@H]5O[C@@H]4O[C@H]([C@@H](O)[C@@H](N)C4)C)C(O)C	201.741	75662	http://goo.gl/mouej	W.E. Acree Jr. Data Collection 2011	3.47	3.87	0.26	3.21	3.6697	19.68	drug	20111213	11.89	16.0039877	-0.390409407	0.200310257	5.148187624	11.55373958	0.481481481	0.909	529.5367851	2	4	3.22	NA	19	15	42	1	69	12	12	0.6201	0.38452401	133.2415	0	5	3	2	1	0	0	0	5	0	0	0
347	benzo-15-crown-5	O1c2c(OCCOCCOCCOCC1)cccc2	79.5	75956	http://goo.gl/mouej	W.E. Acree Jr. Data Collection 2011	1.055	1.94	0	1.59	2.0285	9.403	ether	20111213	11.85	15.99893228	-0.376961595	0.202921719	6.006387185	8.64881514	0.571428571	0.804	268.3061423	0	0	2.45	2	8	10	20	0	39	6	6	1.2231	1.49597361	70.1459	0	1	1	1	1	0	0	0	1	0	0	0
350	dibenzo-24-crown-8	O1c3c(OCCOCCOCCOc2ccccc2OCCOCCOCC1)cccc3	104	75995	http://goo.gl/mouej	W.E. Acree Jr. Data Collection 2011	1.68	3.4	0	2.34	3.376	16.414	ether	20111213	11.85	16.00196303	-0.376949124	0.20310457	6.194239258	8.684724815	0.5	2.256	448.5070051	0	0	3.22	2	8	17	34	0	64	12	12	2.708	7.333264	118.2048	0	2	2	1	2	0	0	0	2	0	0	0
1895	N,N-dimethylbenzenesulfonamide	O=S(=O)(N(C)C)c1ccccc1	52.961	76154	http://goo.gl/mouej	W.E. Acree Jr. Data Collection 2011	1.1	1.58	0	0.82	1.3789	6.594	sulfonamide	20111213	11.85	31.97207158	-0.207235144	0.242875367	6.862133687	11.20268805	0.25	1.11	185.2448335	0	2	1.9	0	10	7	12	0	23	6	6	0.947	0.896809	48.0093	0	1	1	1	1	0	0	0	1	0	0	0
1770	4-cyanopyridine N-oxide	[O-][n+]1ccc(C#N)cc1	132.011	76394	http://goo.gl/mouej	W.E. Acree Jr. Data Collection 2011	0.834	1.66	0.35	0.9	0.8887	4.916	pyridine N-oxide derivative	20111213	11.98855347	15.99491717	-0.256764723	0.15258288	4.140437214	7.680006987	0	1.058	120.1089897	0	0	1.79	5	9	7	9	0	13	6	6	0.3288	0.10810944	27.3775	0	1	1	1	1	0	0	0	1	0	0	0
2089	1,5-divinylhexamethyltrisiloxane	O([Si](C=C)(C)C)[Si](O[Si](C=C)(C)C)(C)C	-4.789	78828	http://goo.gl/mouej	W.E. Acree Jr. Data Collection 2011	-0.26	0.028	0	0.588	2.2861	4.689	organosilicon	20111213	11.99832519	27.9792365	-0.352974965	0.227690303	5.031359375	7.742457583	0.6	5.108	260.5529012	1	6	2.01	2	2	9	14	0	39	0	0	5.235	27.405225	56.1962	0	0	0	0	0	0	0	0	0	0	0	0
1655	3-butoxyphenol	O(c1cccc(O)c1)CCCC	46.691	79280	http://goo.gl/mouej	W.E. Acree Jr. Data Collection 2011	0.81	1.17	0.54	0.47	1.3974	-123	phenol derivative	20111213	11.89	15.99591966	-0.360397716	0.078579786	4.800355362	8.010415556	0.4	2.881	166.2173394	0	4	2.34	4	8	9	12	0	26	6	6	2.8749	8.26505001	48.0885	0	1	1	1	1	0	0	0	1	0	0	0
1844	3-nitro-1,2,4-triazole	c1[nH]nc(n1)[N+](=O)[O-]	90.341	81815	http://goo.gl/mouej	W.E. Acree Jr. Data Collection 2011	1.002	0.96	0.58	0.7	0.6694	3.737	nitrogen-neterocyclic	20111213	11.999	16.00115192	-0.201000654	0.323058122	3.320363167	6.355507105	0	1.168	114.062976	0	1	1.02	0	8	5	8	0	10	5	5	0.0054	2.92E-05	26.1902	0	1	1	1	1	0	0	1	0	0	0	0
1356	2,2',3,3',4,4',5,6,6'-nonachlorobiphenyl	Clc1c(c(Cl)c(Cl)c(Cl)c1Cl)c2c(Cl)cc(Cl)c(Cl)c2Cl	214.451	82751	http://dx.doi.org/10.1021/es102210g	Van Noort et. al. Updated Abraham Solvation Parameters for Polychlorinated Biphenyls. ES&T 44, 7037 (2010)	2.78	1.66	0	0	2.078	-123	polychlorinated biphenyl	20100825	11.99852384	34.97692792	-0.170779174	0.152929458	7.160762254	13.92282344	0	9.56	464.2132097	1	1	1.79	0	12	10	22	0	22	12	12	9.328	87.011584	94.4374	0	2	2	2	2	0	0	0	2	0	0	0
1354	2,3,3',4,4',5,5',6-octachlorobiphenyl	Clc1c(c(Cl)c(Cl)c(Cl)c1Cl)c2cc(Cl)c(Cl)c(Cl)c2	183.471	82822	http://dx.doi.org/10.1021/es102210g	Van Noort et. al. Updated Abraham Solvation Parameters for Polychlorinated Biphenyls. ES&T 44, 7037 (2010)	2.48	1.89	0	0	2.1294	-123	polychlorinated biphenyl	20100825	11.85	34.97585686	-0.168976299	0.13394348	7.160729175	13.18932141	0	8.938	429.7682129	1	1	1.9	0	12	10	21	0	22	12	12	8.6636	75.05796496	89.6326	0	2	2	2	2	0	0	0	2	0	0	0
281	1,2-difluoro-1,1,2-trichloroethane	ClC(F)C(Cl)(Cl)F	-55.409	83734	http://goo.gl/mouej	W.E. Acree Jr. Data Collection 2011	0.116	0.39	0.09	0.02	0.793	2.54	haloalkane	20111213	11.99782585	34.97085332	-0.21483146	0.3799021	4.502495207	8.626331401	1	2.955	169.3850317	0	1	1.13	2	0	4	6	0	8	0	0	2.3932	5.72740624	26.5676	0	0	0	0	0	0	0	0	0	0	0	0
879	1,2,4-trichloronaphthalene	Clc2c1ccccc1c(Cl)c(Cl)c2	105.641	84188	http://goo.gl/mouej	W.E. Acree Jr. Data Collection 2011	1.69	1.18	0	0	1.4526	7.537	polychlorinated naphthalene	20111213	11.85	34.97085399	-0.1302914	0.193362064	6.908494682	10.82177276	0	5.154	231.5058755	1	0	2.23	0	10	7	14	0	18	11	10	4.7316	22.38803856	56.9226	0	2	2	1	1	0	0	0	2	0	0	0
1565	3-(4-methoxyphenyl)propanoic acid	COc1ccc(cc1)CCC(=O)O	104	86435	http://goo.gl/mouej	W.E. Acree Jr. Data Collection 2011	0.88	1.18	0.56	0.75	1.4131	-123	aromatic carboxylic acid	20111213	11.99624946	15.9987046	-0.351567115	0.279045191	3.810479909	8.680476637	0.3	1.533	180.2008628	0	4	2.23	NA	7	10	13	0	25	6	6	1.909	3.644281	48.4298	1	1	1	1	1	0	0	0	1	0	0	0
4103	5-Iodo-8-hydroxyquinoline	C1=CC2=C(C=CC(=C2N=C1)O)I	-300	86756	http://dx.doi.org/10.1080/01496395.2014.928768	Michael H. Abraham and William E. Acree Jr. (2014) Descriptors for the Prediction of Partition Coefficients of 8-Hydroxyquinoline and its Derivatives. Separation Science and Technology. 49:14. 2135-2141	1.98	1.32	0	0.47	1.3612	7.55	this work	20140908	11.99890795	126.9045784	-0.358218039	0.105542347	5.504090181	12.93708998	0	2.787	271.0548487	0	0	2.12	NA	11	6	13	0	18	11	10	2.3271	5.41539441	54.0815	0	2	2	1	1	0	0	0	2	0	0	0
1381	4-iodobenzaldehyde	O=Cc1ccc(I)cc1	77.5	87265	http://goo.gl/mouej	W.E. Acree Jr. Data Collection 2011	1.4	1.25	0	0.36	1.1312	-123	aromatic aldehyde	20111213	11.85	126.9044731	-0.297401307	0.14987917	3.963935673	11.82218989	0	2.786	232.018733	0	1	2.01	NA	8	7	9	0	14	6	6	2.1676	4.69848976	45.0571	0	1	1	1	1	0	0	0	1	0	0	0
1958	testosterone butanoate	O=C4C=C2/[C@]([C@H]1CC[C@@]3([C@@H](OC(=O)CCC)CC[C@H]3[C@@H]1CC2)C)(C)CC4	135.041	92494	http://goo.gl/mouej	W.E. Acree Jr. Data Collection 2011	1.45	2.38	0	1.35	2.962	-123	drug	20111213	11.9	15.99693202	-0.312030478	0.261493143	4.630861381	12.48148028	0.826086957	5.197	358.515126	1	4	3.66	NA	4	15	29	0	60	0	0	4.8355	23.38206025	102.8839	0	4	0	1	0	0	0	1	3	0	0	0
685	glucose	C([C@H]([C@H]([C@@H]([C@H](C=O)O)O)O)O)O	151	96749	http://goo.gl/mouej	W.E. Acree Jr. Data Collection 2011	1.42	1.6	1.43	1.82	1.1971	7.066	polyalcohol	20111213	11.99635512	16.00078345	-0.418065587	0.151082053	3.663094558	7.912428132	0.833333333	-3.325	180.156134	0	5	1.46	6	1	8	11	0	24	0	0	-2.6839	7.20331921	37.4207	0	0	0	0	0	0	0	0	0	0	0	0
932	1,2,3,5,6,7-hexachloronaphthalene	Clc2c1cc(Cl)c(Cl)c(Cl)c1cc(Cl)c2Cl	118.3	96864	http://goo.gl/mouej	W.E. Acree Jr. Data Collection 2011	2.05	1.42	0	0	1.8198	10.039	polychlorinated naphthalene	20111213	11.99853173	34.97395826	-0.167527718	0.16424124	7.160421875	11.80078424	0	7.02	334.8408659	1	0	1.9	0	10	8	17	0	18	11	10	6.7248	45.22293504	71.337	0	2	2	1	1	0	0	0	2	0	0	0
925	1,2,4,6,7-pentachloronaphthalene	Clc1c2c(c(Cl)cc1Cl)cc(Cl)c(Cl)c2	138.421	97055	http://goo.gl/mouej	W.E. Acree Jr. Data Collection 2011	1.93	1.3	0	0	1.6974	9.112	polychlorinated naphthalene	20111213	11.85	34.97285486	-0.157558708	0.145156526	6.916871544	11.56959513	0	6.398	300.3958691	1	0	2.01	0	10	8	16	0	18	11	10	6.0604	36.72844816	66.5322	0	2	2	1	1	0	0	0	2	0	0	0
616	4,4-dimethyl-2-pentanol	OC(C)CC(C)(C)C	-60	99440	http://goo.gl/mouej	W.E. Acree Jr. Data Collection 2011	0.19	0.33	0.33	0.57	1.1536	3.858	alkanols	20111213	11.89	15.99491639	-0.392750794	0.063139142	4.738933345	8.707750201	1	2.425	116.2016083	0	2	2.12	5	0	5	7	0	24	0	0	1.8062	3.26235844	35.5764	0	0	0	0	0	0	0	0	0	0	0	0
1845	1-methyl-3-nitro-1,2,4-triazole	[O-][N+](=O)c1ncn(n1)C	128.241	105291	http://goo.gl/mouej	W.E. Acree Jr. Data Collection 2011	1.328	1.98	0	0.77	0.8103	5.312	nitrogen-neterocyclic	20111213	11.99373131	15.99592021	-0.211041454	0.323267142	3.398956317	6.814282748	0.333333333	0.115	128.0895934	0	1	1.13	0	8	6	9	0	13	5	5	0.2113	0.04464769	31.0869	0	1	1	1	1	0	0	1	0	0	0	0
906	1,2,7,8-tetrachloronaphthalene	Clc2ccc1ccc(Cl)c(Cl)c1c2Cl	120.551	106355	http://goo.gl/mouej	W.E. Acree Jr. Data Collection 2011	1.81	1.3	0	0	1.575	8.624	polychlorinated naphthalene	20111213	11.99853173	34.97200752	-0.170719955	0.150647818	6.885359375	11.79975765	0	5.776	265.9508723	1	0	2.12	0	10	7	15	0	18	11	10	5.396	29.116816	61.7274	0	2	2	1	1	0	0	0	2	0	0	0
268	1,1,2,2-tetrafluoro-3-chloropropane	ClCC(F)(F)C(F)F	-47.489	107412	http://goo.gl/mouej	W.E. Acree Jr. Data Collection 2011	-0.13	0.5	0.11	0.01	0.7245	2.244	haloalkane	20111213	11.99768668	34.96885306	-0.226277168	0.326701172	3.0298189	6.317754775	1	2.765	150.5025804	0	2	1.24	3	0	5	7	0	11	0	0	1.8513	3.42731169	20.5407	0	0	0	0	0	0	0	0	0	0	0	0
2042	octaethylcyclotetrasiloxane	O1[Si](O[Si](O[Si](O[Si]1(CC)CC)(CC)CC)(CC)CC)(CC)CC	-42.639	108106	http://goo.gl/mouej	W.E. Acree Jr. Data Collection 2011	-0.266	0.016	0	0.785	3.472	7.938	organosilicon	20111213	11.89	27.97993188	-0.331274956	0.190237627	5.289844571	8.766941149	1	7.424	408.8285632	1	8	2.34	2	0	9	24	0	64	0	0	9.0676	82.22136976	90.034	0	0	0	1	0	0	0	0	0	0	0	0
2159	1,3,5-tri(trifluoromethyl)benzene	FC(F)(F)c1cc(cc(c1)C(F)(F)F)C(F)(F)F	-84.829	109705	http://goo.gl/mouej	W.E. Acree Jr. Data Collection 2011	-0.293	-0.01	0	0.05	1.2984	3.077	organic	20111213	11.99745918	19.00667721	-0.186295152	0.436933435	3.561697573	7.926907041	0.333333333	4.797	282.1060743	0	3	1.46	NA	6	7	18	0	21	6	6	4.6569	21.68671761	43.9791	0	1	1	1	1	0	0	0	1	0	0	0
322	1-methoxy-2-ethoxyethane	O(C)CCOCC	-65.269	109838	http://goo.gl/mouej	W.E. Acree Jr. Data Collection 2011	0.06	0.7	0	0.74	0.9305	2.982	ether	20111213	11.89	15.99591715	-0.381831996	0.119615311	4.202321983	5.832764933	1	0.253	104.1477784	0	4	1.79	2	0	7	6	0	19	0	0	0.2684	0.07203856	28.804	0	0	0	0	0	0	0	0	0	0	0	0
541	N-isopropylacetamide	O=C(NC(C)C)C	31.451	120621	http://goo.gl/mouej	W.E. Acree Jr. Data Collection 2011	0.32	1.25	0.4	0.72	0.9286	3.864	alkaneamide	20111213	11.89	15.99491639	-0.281418686	0.247636917	4.031496794	7.240630446	0.8	0.593	101.1471359	0	2	1.79	3	3	5	6	0	18	0	0	0.1001	0.01002001	28.5288	0	0	0	0	0	0	0	0	0	0	0	0
1773	4-bromopyridine N-oxide	[O-][n+]1ccc(Br)cc1	58.131	123207	http://goo.gl/mouej	W.E. Acree Jr. Data Collection 2011	0.978	1.12	0.49	0.83	0.909	4.745	pyridine N-oxide derivative	20111213	11.98859289	78.91833721	-0.228478244	0.130810024	4.2617478	9.356003217	0	2.133	173.9950786	0	0	1.68	5	7	6	8	0	12	6	6	1.1983	1.43592289	29.2626	0	1	1	1	1	0	0	0	1	0	0	0
324	1,2-dipropoxyethane	O(CCC)CCOCCC	-49.499	123860	http://goo.gl/mouej	W.E. Acree Jr. Data Collection 2011	0	0.64	0	0.78	1.3532	4.386	ether	20111213	11.89	15.99591866	-0.379304351	0.072258901	4.889069518	6.226785177	1	1.392	146.2276306	0	7	2.12	3	0	10	9	0	28	0	0	1.6646	2.77089316	42.6004	0	0	0	0	0	0	0	0	0	0	0	0
623	4-ethyl-3-hexanol	OC(CC)C(CC)CC	-17.559	123993	http://goo.gl/mouej	W.E. Acree Jr. Data Collection 2011	0.17	0.36	0.33	0.57	1.2945	4.18	alkanols	20111213	11.89	15.99491664	-0.392222414	0.057623092	5.210487532	8.820379497	1	2.535	130.2282257	0	4	2.23	6	0	6	8	0	27	0	0	2.6474	7.00872676	40.1497	0	0	0	0	0	0	0	0	0	0	0	0
1806	2-fluoropyrimidine	c1cnc(nc1)F	39.871	124968	http://goo.gl/mouej	W.E. Acree Jr. Data Collection 2011	0.47	0.72	0	0.57	0.6519	2.617	pyrimidine derivative	20111213	11.99760948	19.00013261	-0.211620208	0.333002912	3.499592152	5.898529896	0	-0.021	98.07857548	0	0	1.57	3	6	5	7	0	10	6	6	0.62	0.3844	23.5859	0	1	1	1	1	0	0	0	1	0	0	0
323	1-methoxy-2-propoxyethane	O(C)CCOCCC	-69.389	127750	http://goo.gl/mouej	W.E. Acree Jr. Data Collection 2011	0.01	0.73	0	0.79	1.0714	3.31	ether	20111213	11.89	15.99591765	-0.381811936	0.071994916	4.221970934	6.049317472	1	0.611	118.1743958	0	5	1.9	3	0	8	7	0	22	0	0	0.7921	0.62742241	33.3282	0	0	0	0	0	0	0	0	0	0	0	0
13	nitric oxide	[N]=O	-17.189	127983	http://goo.gl/mouej	W.E. Acree Jr. Data Collection 2011	0.37	0.02	0	0.09	0.2026	-0.59	gas	20111213	13.98117445	16.01681417	-0.33197403	0.093599339	1.609034597	2.071465403	0	0.028	30.00610813	0	0	1.24	0	1	2	1	0	2	0	0	-0.0233	0.00054289	1.4429	0	0	0	0	0	0	0	0	0	0	0	0
1955	testosterone formate	O=C4C=C2/[C@]([C@H]1CC[C@@]3([C@@H](OC=O)CC[C@H]3[C@@H]1CC2)C)(C)CC4	141.641	133166	http://goo.gl/mouej	W.E. Acree Jr. Data Collection 2011	1.5	2.45	0	1.16	2.5593	-123	drug	20111213	11.9	15.99692974	-0.31447293	0.24856548	3.518556744	12.46409843	0.8	4.139	316.4352738	0	2	3.33	NA	4	13	26	0	51	0	0	3.6336	13.20304896	89.584	0	4	0	1	0	0	0	1	3	0	0	0
491	1,3-dicyanopropane	NC1CCCC1N	70.671	156255	http://goo.gl/mouej	W.E. Acree Jr. Data Collection 2011	0.33	2.05	0	0.59	0.8407	4.342	nitrile	20111213	11.99359816	14.00927838	-0.35795276	0.052245967	5.564982746	7.831555266	1	-0.404	100.1623749	0	0	1.79	0	0	4	7	2	19	0	0	-0.502	0.252004	29.3502	0	1	0	1	0	0	0	1	0	0	0	0
4098	5-Fluoro-8-hydroxyquinoline	C1=CC2=C(C=CC(=C2N=C1)O)F	-300	188870	http://dx.doi.org/10.1080/01496395.2014.928768	Michael H. Abraham and William E. Acree Jr. (2014) Descriptors for the Prediction of Partition Coefficients of 8-Hydroxyquinoline and its Derivatives. Separation Science and Technology. 49:14. 2135-2141	1.26	0.98	0.03	0.54	1.1207	5.605	this work	20140908	11.99745919	19.00013349	-0.358217917	0.165249123	4.47840869	8.771169199	0	1.88	163.1487789	0	0	2.12	NA	11	6	13	0	18	11	10	1.9544	3.81967936	41.8898	0	2	2	1	1	0	0	0	2	0	0	0
528	nitropentane	[O-][N+](=O)CCCCC	-12.749	191367	http://goo.gl/mouej	W.E. Acree Jr. Data Collection 2011	0.212	0.95	0	0.29	0.9873	3.938	nitroalkane	20111213	11.89	15.99591816	-0.170754351	0.09950471	3.23369103	6.68583295	1	2.101	117.1465408	0	4	1.68	5	3	7	7	0	19	0	0	2.0762	4.31060644	31.0618	0	0	0	0	0	0	0	0	0	0	0	0
552	N-methylisobutanamide	O=C(NC)C(C)C	32.401	192642	http://goo.gl/mouej	W.E. Acree Jr. Data Collection 2011	0.31	1.3	0.4	0.74	0.9286	3.95	alkaneamide	20111213	11.89	15.99491639	-0.280836814	0.202011581	4.345870806	7.411698198	0.8	0.256	101.1471359	0	2	1.79	3	3	5	6	0	18	0	0	0.5032	0.25321024	28.564	0	0	0	0	0	0	0	0	0	0	0	0
1427	methyl 3,5-dinitrobenzoate	COC(=O)c1cc(cc(c1)[N+](=O)[O-])[N+](=O)[O-]	110	192748	http://goo.gl/mouej	W.E. Acree Jr. Data Collection 2011	1.255	1.82	0	0.7	1.421	7.373	aromatic ester	20111213	11.999	16.00252483	-0.315187792	0.293155428	3.790914063	8.814009848	0.125	1.742	226.1433677	0	4	1.46	NA	15	8	16	0	22	6	6	1.4742	2.17326564	52.2349	0	1	1	1	1	0	0	0	1	0	0	0
1961	cortisone	O=C(CO)[C@@]3(O)CC[C@H]2[C@@H]4CCC1=CC(=O)CC[C@]1(C)[C@H]4C(=O)C[C@@]23C	223.17	193441	http://goo.gl/mouej	W.E. Acree Jr. Data Collection 2011	1.96	3.5	0.36	1.87	2.7546	-123	drug	20111213	11.89	15.99894108	-0.388414448	0.189977654	4.534894955	12.5902858	0.761904762	0.14	360.4448196	0	2	3.22	NA	4	13	29	0	54	0	0	1.0342	1.06956964	96.6997	0	4	0	1	0	0	0	1	3	0	0	0
1964	cortisone-21-hexanoate	C1CC(=O)C=C2CC[C@]3([C@@]4(CC[C@@](C(=O)COC(CCCCC)=O)(O)[C@@]4(C)CC(=O)[C@@]3([C@@]12C)[H])[H])[H]	194.841	196288	http://goo.gl/mouej	W.E. Acree Jr. Data Collection 2011	1.74	3.86	0.21	2.13	3.6157	-123	drug	20111213	11.89	15.99995547	-0.381261277	0.261673117	4.456666993	12.62702855	0.777777778	2.411	458.5880474	0	8	3.77	NA	4	19	36	0	71	0	0	3.4488	11.89422144	124.2811	0	4	0	1	0	0	0	1	3	0	0	0
3441	lilial	O=CC(Cc1ccc(cc1)C(C)(C)C)C	42.741	199342	http://dx.doi.org/10.1016/j.chroma.2012.02.043	T. Karunasekara. C.F. Poole. Determination of Descriptors for Fragrance Compounds by Gas Chromatography and Liquid-Liquid Partitioning Journal of Chromatography A (2012)	0.775	0.995	0	0.594	1.8593	6.654	fragrance	20120217	11.89	15.99491815	-0.30257978	0.122966308	3.893580161	9.706330736	0.5	4.142	204.3085226	0	4	2.89	NA	6	10	15	0	35	6	6	3.8357	14.71259449	64.2816	0	1	1	1	1	0	0	0	1	0	0	0
2874	4-amino-N-methylbenzamide	O=C(c1ccc(N)cc1)NC	185.501	205483	http://precedings.nature.com/documents/4243/version/3	ONSChallenge Solubility Data	1.142	0.308	0	0.475	1.213	-123	organic solid	20120126	11.99347908	15.99491766	-0.302587031	0.230740421	4.700525447	8.657506815	0.125	0.61	150.1781061	0	2	2.01	NA	10	8	11	0	21	6	6	0.2915	0.08497225	44.2357	0	1	1	1	1	0	0	0	1	0	0	0
2898	5-fluoroisatin	Fc1cc2c(cc1)NC(=O)C2=O	226	206493	http://precedings.nature.com/documents/4243/version/3	ONSChallenge Solubility Data	1.061	1.418	0.249	0.733	1.038	-123	organic solid	20120126	11.98863012	18.99840525	-0.356086429	0.319335377	4.14908585	8.69988722	0	1.175	165.1215665	0	0	1.9	NA	11	7	13	0	16	6	6	0.876	0.767376	38.9106	0	2	2	1	1	0	0	1	1	0	0	0
2463	3-octanone	O=C(CC)CCCCC	-23	215929	http://dx.doi.org/10.1021/ci049943w	Jes?s Jover; Ram?n Bosque; and Joaquim Sales. 2004. Determination of Abraham Solute Parameters from Molecular Structure. J. Chem. Inf. Comput. Sci. 44 (3)	0.117	0.66	0	0.51	0.9075	-123	organic	20040417	11.89	15.99491664	-0.299207746	0.132429438	4.390323205	7.331459175	0.875	2.398	128.2123442	0	5	2.23	8	2	8	8	0	25	0	0	2.4584	6.04373056	39.2516	0	0	0	0	0	0	0	0	0	0	0	0
1150	2-chlorobiphenyl	Clc2ccccc2c1ccccc1	34	218253	http://dx.doi.org/10.1021/es102210g	Van Noort et. al. Updated Abraham Solvation Parameters for Polychlorinated Biphenyls. ES&T 44, 7037 (2010)	1.49	1.03	0	0.165	1.3595	-123	polychlorinated biphenyl	20100825	11.85	34.9688532	-0.186368948	0.116210062	6.675181807	10.37757014	0	4.584	188.6532351	0	1	2.67	0	12	8	14	0	22	12	12	4.0128	16.10256384	55.999	0	2	2	2	2	0	0	0	2	0	0	0
1864	N-nitrosodiamylamine	O=NN(CCCCC)CCCCC	20.091	220998	http://goo.gl/mouej	W.E. Acree Jr. Data Collection 2011	0.28	0.98	0	0.66	1.7329	6.617	N-nitrosoamine	20111213	11.89	15.99491815	-0.170763838	0.049894499	3.446699075	7.996828178	1	3.563	186.2948669	0	9	2.23	5	3	11	12	0	35	0	0	3.6606	13.39999236	56.9989	0	0	0	0	0	0	0	0	0	0	0	0
2632	1,2-dimethylcyclohexane	C[C@H]1CCCC[C@@H]1C	-88	221117	http://dx.doi.org/10.1021/ci049943w	Jes?s Jover; Ram?n Bosque; and Joaquim Sales. 2004. Determination of Abraham Solute Parameters from Molecular Structure. J. Chem. Inf. Comput. Sci. 44 (3)	0.281	0.1	0	0	0.7832	-123	organic	20040417	11.89	12.11011416	-0.161991078	0.059143413	6.149298971	8.44548837	1	4.43	112.2129392	0	0	2.34	NA	0	5	8	0	24	0	0	3.2408	10.50278464	36.7032	0	1	0	1	0	0	0	0	1	0	0	0
1774	4-ethoxypyridine N-oxide	[O-][n+]1ccc(OCC)cc1	67.511	221226	http://goo.gl/mouej	W.E. Acree Jr. Data Collection 2011	0.724	1.19	0.72	1.05	1.0745	5.135	pyridine N-oxide derivative	20111213	11.98851919	15.99591922	-0.345984927	0.13159851	4.155534538	7.656633047	0.285714286	1.673	139.1521311	0	2	1.9	5	8	8	10	0	19	6	6	0.7823	0.61199329	32.851	0	1	1	1	1	0	0	0	1	0	0	0
1816	methyl 5-pyrimidinecarboxylate	O=C(OC)c1cncnc1	59.671	222538	http://goo.gl/mouej	W.E. Acree Jr. Data Collection 2011	0.73	1.62	0	0.73	0.9904	5.007	pyrimidine derivative	20111213	11.85	15.99591968	-0.315104946	0.296045851	4.273336059	7.898683469	0.166666667	-0.335	138.1242762	0	2	1.68	3	9	7	10	0	16	6	6	-0.0933	0.00870489	34.2818	0	1	1	1	1	0	0	0	1	0	0	0
4090	4,5-Dimethyl-8-hydroxyquinoline	Oc1ccc(c2c(ccnc12)C)C	-300	227807	http://dx.doi.org/10.1080/01496395.2014.928768	Michael H. Abraham and William E. Acree Jr. (2014) Descriptors for the Prediction of Partition Coefficients of 8-Hydroxyquinoline and its Derivatives. Separation Science and Technology. 49:14. 2135-2141	1.4	1.18	0	0.62	1.3848	6.88	this work	20140908	11.89	15.9949179	-0.358221844	0.101374547	5.323588486	10.07413187	0.181818182	2.593	173.2115513	0	0	2.45	NA	11	6	14	0	24	11	10	2.7213	7.40547369	51.7558	0	2	2	1	1	0	0	0	2	0	0	0
4096	5-Ethoxymethyl-8-hydroxyquinoline	CCOCC1=C2C=CC=NC2=C(C=C1)O	-300	246220	http://dx.doi.org/10.1080/01496395.2014.928768	Michael H. Abraham and William E. Acree Jr. (2014) Descriptors for the Prediction of Partition Coefficients of 8-Hydroxyquinoline and its Derivatives. Separation Science and Technology. 49:14. 2135-2141	1.44	1.17	0	0.97	1.5844	7.636	this work	20140908	11.99621895	15.99826216	-0.383417893	0.123339251	4.89405482	9.798791229	0.25	1.85	203.2375736	0	3	2.45	NA	11	9	16	0	28	11	10	1.9017	3.61646289	57.9885	0	2	2	1	1	0	0	0	2	0	0	0
4091	4-Chloro-8-hydroxyquinoline	C1=CC2=C(C=CN=C2C(=C1)O)Cl	-300	340393	http://dx.doi.org/10.1080/01496395.2014.928768	Michael H. Abraham and William E. Acree Jr. (2014) Descriptors for the Prediction of Partition Coefficients of 8-Hydroxyquinoline and its Derivatives. Separation Science and Technology. 49:14. 2135-2141	1.51	1.15	0	0.5	1.2254	6.41	this work	20140908	11.99853694	34.96937992	-0.358218494	0.130260912	5.288651589	9.794634154	0	2.341	179.6033133	0	0	2.12	NA	11	6	13	0	18	11	10	2.4133	5.82401689	46.4782	0	2	2	1	1	0	0	0	2	0	0	0
490	1,2-dicyanoethane	NC1CCC1N	50.961	374462	http://goo.gl/mouej	W.E. Acree Jr. Data Collection 2011	0.35	2.1	0	0.5	0.6998	3.918	nitrile	20111213	11.99365683	14.00927765	-0.357946996	0.052275548	5.201241217	7.107046167	1	-0.762	86.13575754	0	0	1.68	0	0	4	6	2	16	0	0	-0.9582	0.91814724	24.7492	0	1	0	1	0	0	1	0	0	0	0	0
2231	alpha terpineol	OC([C@H]1C/C=C(/C)CC1)(C)C	-19.569	390927	http://dx.doi.org/10.1021/ci049943w	Jes?s Jover; Ram?n Bosque; and Joaquim Sales. 2004. Determination of Abraham Solute Parameters from Molecular Structure. J. Chem. Inf. Comput. Sci. 44 (3)	0.553	0.61	0.2	0.7	1.0377	-123	organic	20040417	11.89	15.99491714	-0.389543105	0.134137395	5.628321384	9.548569251	0.8	2.369	154.2496975	0	1	2.45	NA	2	7	11	0	29	0	0	2.4151	5.83270801	48.4605	0	1	0	1	0	0	0	0	1	0	0	0
367	(E)-but-2-enal	O=C/C=C/C	-76.2	394562	http://goo.gl/mouej	W.E. Acree Jr. Data Collection 2011	0.387	0.75	0	0.43	0.6449	2.532	aldehyde	20111213	11.89	15.99491564	-0.298055499	0.142224177	3.401685499	5.936273032	0.25	0.817	70.08999304	0	1	1.79	4	4	5	4	0	11	0	0	0.9174	0.84162276	22.1146	0	0	0	0	0	0	0	0	0	0	0	0
1719	6-phenyl-1-hexanol	OCCCCCCc1ccccc1	17.681	453675	http://goo.gl/mouej	W.E. Acree Jr. Data Collection 2011	0.804	0.9	0.33	0.72	1.62	-123	aromatic alkanol	20111213	11.85	15.99491765	-0.39573723	0.097026619	3.963014677	8.744305152	0.5	3.434	178.2711693	0	6	2.67	NA	6	11	13	0	31	6	6	3.3715	11.36701225	56.0325	0	1	1	1	1	0	0	0	1	0	0	0
175	2,2-difluorobutane	FC(F)(C)CC	-62.659	454209	http://goo.gl/mouej	W.E. Acree Jr. Data Collection 2011	-0.196	0.35	0	0.1	0.7076	1.658	fluoroalkane	20111213	11.89	18.99940437	-0.207621681	0.24533869	3.465875	5.678047777	1	2.295	94.10327606	0	1	1.68	4	0	4	5	0	14	0	0	1.2473	1.55575729	20.9342	0	0	0	0	0	0	0	0	0	0	0	0
285	1,1,2,2-tetrafluoro-1-bromoethane	FC(F)C(Br)(F)F	-52.419	454215	http://goo.gl/mouej	W.E. Acree Jr. Data Collection 2011	-0.064	0.3	0.09	0.04	0.636	1.54	haloalkane	20111213	11.99782581	78.9183372	-0.202589635	0.410839307	3.2555	6.714018894	1	3.019	180.9265534	0	1	1.13	2	0	4	6	0	8	0	0	2.1024	4.42008576	19.6228	0	0	0	0	0	0	0	0	0	0	0	0
1799	2-(dimethylamino)pyrimidine	n1cccnc1N(C)C	62.021	455090	http://goo.gl/mouej	W.E. Acree Jr. Data Collection 2011	0.94	0.9	0	0.72	1.0158	4.685	pyrimidine derivative	20111213	11.99355078	14.00950994	-0.291368837	0.202921591	5.735427166	7.923882879	0.333333333	0.666	123.1559918	0	1	1.79	3	7	6	9	0	18	6	6	0.7345	0.53949025	37.0969	0	1	1	1	1	0	0	0	1	0	0	0
654	2-pentoxyethanol	OCCOCCCCC	-55.479	455353	http://goo.gl/mouej	W.E. Acree Jr. Data Collection 2011	0.19	0.5	0.3	0.82	1.2123	4.171	alkanols	20111213	11.89	15.99591816	-0.393456012	0.070779991	3.746422013	6.806371123	1	1.23	132.2010132	0	6	2.01	5	0	9	8	0	25	0	0	1.296	1.679616	37.779	0	0	0	0	0	0	0	0	0	0	0	0
317	methyl heptyl ether	O(CCCCCCC)C	-61.829	455420	http://goo.gl/mouej	W.E. Acree Jr. Data Collection 2011	0.048	0.25	0	0.45	1.2945	4.088	ether	20111213	11.99629191	15.99794303	-0.410934328	0.063194759	4.316336657	7.150719424	1	3.077	130.2282257	0	6	2.23	7	0	9	8	0	27	0	0	2.7478	7.55040484	40.6887	0	0	0	0	0	0	0	0	0	0	0	0
1802	2-thiomethoxypyrimidine	S(c1ncccn1)C	56.811	456015	http://goo.gl/mouej	W.E. Acree Jr. Data Collection 2011	1.06	1.16	0	0.58	0.9386	4.78	pyrimidine derivative	20111213	11.99851256	31.97267714	-0.231739423	0.187331226	6.364271668	9.21162867	0.2	0.56	126.1808154	0	1	1.68	3	6	6	8	0	14	6	6	1.1141	1.24121881	35.5748	0	1	1	1	1	0	0	0	1	0	0	0
4141	dicycloheptyl phthalate	O=C(OC1CCCCCC1)c3ccccc3C(=O)OC2CCCCCC2	-300	457840	http://dx.doi.org/10.1016/j.chemosphere.2014.08.035	Michael H. Abraham and William E. Acree Jr. (2015). Physicochemical and biochemical properties for the dialkyl phthalates. Chemosphere. Volume 119, January 2015, Pages 871?880	1.37	1.72	0	0.98	2.9024	12.64	this work	20140918	11.9	15.9979368	-0.309435017	0.295435672	5.207054687	10.00368016	0.636363636	6.688	358.4720321	1	6	3.44	NA	12	14	28	0	56	6	6	6.1698	38.06643204	100.3418	0	3	1	3	1	0	0	0	1	2	0	0
1553	4-tert-butoxybenzoic acid	O=C(O)c1ccc(OC(C)(C)C)cc1	130.401	466305	http://goo.gl/mouej	W.E. Acree Jr. Data Collection 2011	0.83	0.88	0.58	0.52	1.554	-123	aromatic carboxylic acid	20111213	11.85	15.99692296	-0.339941353	0.290661311	4.106161477	8.492612683	0.363636364	2.852	194.2274802	0	3	2.34	NA	10	9	14	0	28	6	6	2.3493	5.51921049	53.0834	1	1	1	1	1	0	0	0	1	0	0	0
2840	1-H-tetrazole-1-acetic acid	O=C(O)Cn1nnnc1	83.371	472932	http://precedings.nature.com/documents/4243/version/3	ONSChallenge Solubility Data	1.473	2.963	2.139	0.469	0.81	-123	organic solid	20120126	11.98868995	15.99592023	-0.330494815	0.275624014	3.719181626	7.18604149	0.333333333	-0.408	128.0895934	0	2	1.13	2	5	6	9	0	13	5	5	-0.8413	0.70778569	30.9564	3	1	1	1	1	0	0	1	0	0	0	0
2967	methyl 4-acetamidobenzoate	O=C(Nc1ccc(cc1)C(=O)OC)C	208.881	502245	http://precedings.nature.com/documents/4243/version/3	ONSChallenge Solubility Data	1.155	1.086	0	0.779	1.47	-123	organic solid	20120126	11.89	15.9969237	-0.315395907	0.292723455	4.222537281	8.603032019	0.2	1.212	193.1996252	0	4	2.12	NA	12	10	14	0	25	6	6	0.8058	0.64931364	50.6677	0	1	1	1	1	0	0	0	1	0	0	0
2971	methyl p-acetoxybenzoate	O=C(Oc1ccc(cc1)C(=O)OC)C	104.621	502855	http://precedings.nature.com/documents/4243/version/3	ONSChallenge Solubility Data	0.755	-0.881	0	0.788	1.429	-123	organic solid	20120126	11.89	15.9979247	-0.315215308	0.306168542	3.912791343	8.398275989	0.2	1.743	194.1843862	0	4	2.12	NA	12	10	14	0	24	6	6	1.4531	2.11149961	48.7179	0	1	1	1	1	0	0	0	1	0	0	0
1800	5-(dimethylamino)pyrimidine	n1cc(N(C)C)cnc1	64.501	503239	http://goo.gl/mouej	W.E. Acree Jr. Data Collection 2011	0.94	0.85	0	0.91	1.0158	4.616	pyrimidine derivative	20111213	11.98855337	14.01446941	-0.297225529	0.17002305	5.802433876	8.257380858	0.333333333	-0.062	123.1559918	0	1	1.79	3	7	6	9	0	18	6	6	0.2135	0.04558225	37.1829	0	1	1	1	1	0	0	0	1	0	0	0
348	benzo-18-crown-6	O1CCOc2ccccc2OCCOCCOCCOCC1	44	509179	http://goo.gl/mouej	W.E. Acree Jr. Data Collection 2011	1.045	2.47	0	1.9	2.369	11.076	ether	20111213	11.99667564	16.00059877	-0.39742584	0.107834319	6.024077148	8.653384516	0.625	0.614	312.358782	0	0	2.56	2	8	12	23	0	46	6	6	1.0922	1.19290084	81.1894	0	1	1	1	1	0	0	0	1	0	0	0
2044	hexamethyldisilazane	N(C)([Si](C)(C)C)[SiH](C)C	-47.299	512621	http://goo.gl/mouej	W.E. Acree Jr. Data Collection 2011	-0.038	-0.049	0.274	0.139	1.5452	3.493	organosilicon	20111213	11.9983672	27.97838166	-0.301181567	0.087009497	4.807404705	7.764754866	1	2.767	161.3927624	0	2	1.79	0	0	5	8	0	28	0	0	2.1458	4.60445764	37.0782	0	0	0	0	0	0	0	0	0	0	0	0
4135	diisononyl phthalate	CC(C)CCCCCCOC(=O)C1=CC=CC=C1C(=O)OCCCCCCC(C)C	-48	513622	http://dx.doi.org/10.1016/j.chemosphere.2014.08.035	Michael H. Abraham and William E. Acree Jr. (2015). Physicochemical and biochemical properties for the dialkyl phthalates. Chemosphere. Volume 119, January 2015, Pages 871?880	0.63	1.27	0	1.02	3.6832	13.99	this work	20140918	11.89	15.99794085	-0.312769047	0.295192566	4.95540625	9.668149401	0.692307692	10.162	418.6102647	2	18	3.88	NA	12	22	30	0	72	6	6	8.3514	69.74588196	122.7646	0	1	1	1	1	0	0	0	1	0	0	0
2936	dimethyl fumarate	O=C(OC)C=CC(=O)OC	103.5	553171	http://precedings.nature.com/documents/4243/version/3	ONSChallenge Solubility Data	0.292	1.511	0	0.456	1.06	-123	organic solid	20120126	11.99635518	15.99928409	-0.34645703	0.286909702	4.051140625	6.854200258	0.333333333	0.226	144.1255611	0	4	1.68	4	8	8	9	0	18	0	0	0.4902	0.24029604	34.2954	0	0	0	0	0	0	0	0	0	0	0	0
3434	geranial	O=C/C=C(/CC/C=C(/C)C)C	-16.881	553578	http://dx.doi.org/10.1016/j.chroma.2012.02.043	T. Karunasekara. C.F. Poole. Determination of Descriptors for Fragrance Compounds by Gas Chromatography and Liquid-Liquid Partitioning Journal of Chromatography A (2012)	0.61	0.938	0	0.659	1.4473	5.463	fragrance	20120217	11.89	15.99491714	-0.298068492	0.142529369	3.724520218	8.438138516	0.5	2.701	152.233816	0	4	2.45	8	4	9	10	0	27	0	0	3.1904	10.17865216	50.1992	0	0	0	0	0	0	0	0	0	0	0	0
137	cyclooctene	C1CCC/C=CCC1	-14.67	553642	http://goo.gl/mouej	W.E. Acree Jr. Data Collection 2011	0.46	0.24	0	0.1	1.0842	4.119	alkene	20111213	11.9	12.10012615	-0.151205462	0.04894232	7.058954527	7.268524994	0.75	4.036	110.1970577	0	0	2.34	0	2	5	8	0	22	0	0	3.205	10.272025	37.9246	0	0	0	1	0	0	0	0	0	0	0	0
210	trans-1,2-dichloroethene	Cl[C@H]=CCl	-51.7	553742	http://goo.gl/mouej	W.E. Acree Jr. Data Collection 2011	0.43	0.41	0.09	0.05	0.5922	2.278	chloroalk_ne	20111213	11.99870712	34.9701549	-0.187605007	0.103898352	5.266176266	6.842859256	0	2.258	96.94322846	0	0	1.46	2	2	4	3	0	6	0	0	1.0568	1.11682624	19.579	0	0	0	0	0	0	0	0	0	0	0	0
112	(E)-Hept-2-ene	C(=C/CCCC)C	-109.25	555074	http://goo.gl/mouej	W.E. Acree Jr. Data Collection 2011	0.119	0.08	0	0.07	1.0519	3.18	alkene	20111213	11.89	12.11009426	-0.181125901	0.043377598	5.108787686	7.182011159	0.714285714	3.912	98.18632183	0	3	2.23	7	2	7	6	0	21	0	0	3.1204	9.73689616	35.1258	0	0	0	0	0	0	0	0	0	0	0	0
3449	2-methoxycinnamaldehyde	O=CC=Cc1ccccc1OC	51.841	556589	http://dx.doi.org/10.1016/j.chroma.2012.02.043	T. Karunasekara. C.F. Poole. Determination of Descriptors for Fragrance Compounds by Gas Chromatography and Liquid-Liquid Partitioning Journal of Chromatography A (2012)	1.219	1.522	0	0.623	1.3114	6.313	fragrance	20120217	11.99624948	15.99826052	-0.377258832	0.142625087	3.673371341	9.199631053	0.1	1.905	162.1855764	0	3	2.34	NA	11	8	12	0	22	6	6	1.9332	3.73726224	48.6728	0	1	1	1	1	0	0	0	1	0	0	0
1791	2-fluoropyrazine	c1cnc(cn1)F	31.991	558020	http://goo.gl/mouej	W.E. Acree Jr. Data Collection 2011	0.496	0.76	0	0.51	0.6519	2.714	pyrazine derivative	20111213	11.99760948	19.00013261	-0.257894308	0.258546814	3.583211872	5.731910478	0	-0.232	98.07857548	0	0	1.57	2	6	5	7	0	10	6	6	0.1156	0.01336336	22.9753	0	1	1	1	1	0	0	0	1	0	0	0
2550	dibromoethene	Br[C@H]=[C@H]Br	-53.129	558875	http://dx.doi.org/10.1021/ci049943w	Jes?s Jover; Ram?n Bosque; and Joaquim Sales. 2004. Determination of Abraham Solute Parameters from Molecular Structure. J. Chem. Inf. Comput. Sci. 44 (3)	0.748	0.69	0.11	0.07	0.6544	-123	organic	20040417	11.99890714	78.91943326	-0.168972954	0.090380406	6.713600313	8.577184769	0	2.61	185.8444092	0	0	1.46	2	2	4	3	0	6	0	0	1.2248	1.50013504	25.215	0	0	0	0	0	0	0	0	0	0	0	0
3435	neral	O=CC=C(/CC/C=C(/C)C)C	-16.881	558878	http://dx.doi.org/10.1016/j.chroma.2012.02.043	T. Karunasekara. C.F. Poole. Determination of Descriptors for Fragrance Compounds by Gas Chromatography and Liquid-Liquid Partitioning Journal of Chromatography A (2012)	0.589	0.901	0	0.65	1.4473	5.391	fragrance	20120217	11.89	15.99491714	-0.298068492	0.142529369	3.724520218	8.438138516	0.5	2.701	152.233816	0	4	2.45	8	4	9	10	0	27	0	0	3.1904	10.17865216	50.1992	0	0	0	0	0	0	0	0	0	0	0	0
209	cis-1,2-dichloroethene	Cl[C@H]=CCl	-80	558928	http://goo.gl/mouej	W.E. Acree Jr. Data Collection 2011	0.44	0.61	0.11	0.05	0.5922	2.439	chloroalk_ne	20111213	11.99870712	34.9701549	-0.187605007	0.103898352	5.266176266	6.842859256	0	2.258	96.94322846	0	0	1.46	2	2	4	3	0	6	0	0	1.0568	1.11682624	19.579	0	0	0	0	0	0	0	0	0	0	0	0
2154	sparteine	C1CCN2C[C@@H]3C[C@H]([C@H]2C1)CN4[C@H]3CCCC4	185.311	559096	http://goo.gl/mouej	W.E. Acree Jr. Data Collection 2011	1.2	0.91	0	1.46	1.9872	8.41	organic	20111213	11.99434388	14.00827627	-0.329252661	0.030524837	7.397054688	10.45602181	1	2.12	234.3809045	0	0	2.89	13	0	9	20	2	43	0	0	2.3636	5.58660496	71.8214	0	4	0	1	0	0	0	0	4	0	0	0
4105	5-Methoxymethyl-8-hydroxyquinoline	COCC1=C2C=CC=NC2=C(C=C1)O	-300	601315	http://dx.doi.org/10.1080/01496395.2014.928768	Michael H. Abraham and William E. Acree Jr. (2014) Descriptors for the Prediction of Partition Coefficients of 8-Hydroxyquinoline and its Derivatives. Separation Science and Technology. 49:14. 2135-2141	1.44	1.4	0	0.9	1.4435	7.33	this work	20140908	11.99623305	15.99826175	-0.38346752	0.123325323	4.661119148	9.72019665	0.181818182	1.427	189.2109562	0	2	2.34	NA	11	8	15	0	25	11	10	1.5529	2.41149841	53.2405	0	2	2	1	1	0	0	0	2	0	0	0
4093	5,7-Dimethyl-8-hydroxyquinoline	CC1=CC(=C(C2=C1C=CC=N2)O)C	-300	666830	http://dx.doi.org/10.1080/01496395.2014.928768	Michael H. Abraham and William E. Acree Jr. (2014) Descriptors for the Prediction of Partition Coefficients of 8-Hydroxyquinoline and its Derivatives. Separation Science and Technology. 49:14. 2135-2141	1.4	1.18	0	0.58	1.3848	6.91	this work	20140908	11.89	15.9949179	-0.357953743	0.102223557	5.559368535	9.602575011	0.181818182	2.382	173.2115513	0	0	2.45	NA	11	7	14	0	24	11	10	2.7213	7.40547369	51.7558	0	2	2	1	1	0	0	0	2	0	0	0
4109	5-Pentoxymethyl-8-hydroxyquinoline	Oc1ccc(c2cccnc12)COCCCCC	-300	1297098	http://dx.doi.org/10.1080/01496395.2014.928768	Michael H. Abraham and William E. Acree Jr. (2014) Descriptors for the Prediction of Partition Coefficients of 8-Hydroxyquinoline and its Derivatives. Separation Science and Technology. 49:14. 2135-2141	1.44	0.98	0	1.02	2.0071	9.057	this work	20140908	11.89	15.99592319	-0.376069336	0.101330296	5.088101382	9.867562757	0.4	3.346	245.3174258	0	6	2.78	NA	11	12	19	0	37	11	10	3.3378	11.14090884	71.7147	0	2	2	1	1	0	0	0	2	0	0	0
4111	5-Propoxymethyl-8-hydroxyquinoline	CCCOCC1=C2C=CC=NC2=C(C=C1)O	-300	1460285	http://dx.doi.org/10.1080/01496395.2014.928768	Michael H. Abraham and William E. Acree Jr. (2014) Descriptors for the Prediction of Partition Coefficients of 8-Hydroxyquinoline and its Derivatives. Separation Science and Technology. 49:14. 2135-2141	1.44	1.05	0	0.99	1.7253	8.05	this work	20140908	11.99620668	15.99826257	-0.383416432	0.123350988	5.010522038	9.838088883	0.307692308	2.208	217.264191	0	4	2.56	NA	11	10	17	0	31	11	10	2.4254	5.88256516	62.5127	0	2	2	1	1	0	0	0	2	0	0	0
1889	thiourea	C(=S)(N)N	178.17	2005981	http://goo.gl/mouej	W.E. Acree Jr. Data Collection 2011	0.84	0.79	0.82	0.9	0.5696	3.262	urea	20111213	11.9939769	31.97207116	-0.316332428	0.127994728	5.733618114	7.851729815	0	-0.801	76.12199032	0	0	1.24	0	4	3	3	0	8	0	0	-0.143	0.020449	21.1335	0	0	0	0	0	0	0	0	0	0	0	0
1801	2-cyanopyrimidine	c1cnc(nc1)C#N	48.341	2038738	http://goo.gl/mouej	W.E. Acree Jr. Data Collection 2011	0.74	0.66	0	0.8	0.7889	3.35	pyrimidine derivative	20111213	11.95306388	14.05001229	-0.411651788	0.352357506	3.916042615	7.013382423	0	-0.459	105.0976114	0	0	1.68	3	8	6	8	0	11	6	6	0.0318	0.00101124	25.62	0	1	1	1	1	0	0	0	1	0	0	0
1794	2-ethoxypyrazine	O(c1nccnc1)CC	33.621	2039535	http://goo.gl/mouej	W.E. Acree Jr. Data Collection 2011	0.7	0.84	0	0.57	0.9747	4.175	pyrazine derivative	20111213	11.89	15.99491715	-0.327910877	0.185972379	4.818841169	7.156757611	0.333333333	0.584	124.1407528	0	2	1.79	2	7	7	9	0	17	6	6	0.4003	0.16024009	33.2689	0	1	1	1	1	0	0	0	1	0	0	0
2056	tris(trimethylsiloxy)silane	O([Si](C)(C)C)[SiH](O[Si](C)(C)C)O[Si](C)(C)C	-37.729	2041618	http://goo.gl/mouej	W.E. Acree Jr. Data Collection 2011	-0.693	-0.173	0.047	0.457	2.4496	4.671	organosilicon	20111213	11.99833237	27.98015962	-0.338129161	0.297597508	4.717418024	6.649631014	1	5.004	296.658718	1	6	1.68	0	0	7	15	0	44	0	0	5.0148	25.14821904	56.1276	0	0	0	0	0	0	0	0	0	0	0	0
172	1,1,1,2,3,4,4,4-octafluorobutane	FC(C(F)(F)F)C(F)C(F)(F)F	-41.949	2056044	http://goo.gl/mouej	W.E. Acree Jr. Data Collection 2011	-0.79	0.2	0.13	0.05	0.8138	1.096	fluoroalkane	20111213	11.99760948	19.00570408	-0.234539592	0.442621913	2.890446445	5.415511074	1	4.064	202.0460509	0	3	1.02	4	0	6	11	0	14	0	0	3.0548	9.33180304	21.41	0	0	0	0	0	0	0	0	0	0	0	0
301	1,1,1-trifluoro-2-bromopropane	BrC(C)C(F)(F)F	-45.519	2062437	http://goo.gl/mouej	W.E. Acree Jr. Data Collection 2011	0.034	0.33	0.08	0.08	0.7594	2.16	haloalkane	20111213	11.9976867	78.91833719	-0.189421591	0.426986136	3.565147215	8.103502155	1	3.035	176.9627083	0	1	1.35	3	0	4	6	0	11	0	0	2.376	5.645376	24.1641	0	0	0	0	0	0	0	0	0	0	0	0
1978	scopolamine	O=C(OC1C[C@@H]2N([C@H](C1)[C@H]3O[C@@H]23)C)[C@@H](c4ccccc4)CO	149.201	2271976	http://goo.gl/mouej	W.E. Acree Jr. Data Collection 2011	1.686	1.32	0.09	2.17	2.2321	10.11	drug	20111213	11.99617024	15.99929544	-0.419830008	0.271623895	4.743349133	9.800994609	0.588235294	0.786	303.353589	0	5	2.78	NA	6	12	25	1	43	6	6	0.8239	0.67881121	79.7213	0	5	1	2	1	1	0	1	2	1	0	0
817	1,4,6,7-tetramethylnaphthalene	c12c(ccc(c1cc(c(c2)C)C)C)C	64	2283071	http://goo.gl/mouej	W.E. Acree Jr. Data Collection 2011	1.536	1.27	0	0.18	1.649	7.925	alkylnaphthalene	20111213	11.89	12.11024183	-0.150940402	0.069333403	6.52725	10.28145153	0.285714286	5.036	184.2773546	1	0	3	NA	10	7	15	0	30	11	10	4.6832	21.93236224	62.673	0	2	2	1	1	0	0	0	2	0	0	0
280	1,1,1-trifluoro-2,2-dibromoethane	BrC(Br)C(F)(F)F	-43.129	2293678	http://goo.gl/mouej	W.E. Acree Jr. Data Collection 2011	0.362	0.56	0.12	0.04	0.7935	2.889	haloalkane	20111213	11.99782584	78.91933726	-0.187453363	0.442450019	4.029918625	9.959001569	1	3.494	241.8316781	0	1	1.13	2	0	4	6	0	8	0	0	2.7207	7.40220849	27.4497	0	0	0	0	0	0	0	0	0	0	0	0
1929	aziprotryn	[N-]=[N+]=N/c1nc(nc(SC)n1)NC(C)C	185.251	2297441	http://goo.gl/mouej	W.E. Acree Jr. Data Collection 2011	1.61	1.12	0.11	0.87	1.6334	7.902	pesticide	20111213	11.89	31.97207174	-0.253951727	0.27590984	3.703956897	10.09525645	0.571428571	1.763	225.275507	0	4	1.35	3	10	9	15	0	26	6	6	1.4113	1.99176769	58.7566	0	1	1	1	1	0	0	0	1	0	0	0
1815	methyl 2-pyrimidinecarboxylate	O=C(OC)c1ncccn1	64.341	2849146	http://goo.gl/mouej	W.E. Acree Jr. Data Collection 2011	0.73	1.68	0	0.93	0.9904	5.012	pyrimidine derivative	20111213	11.98855337	15.99591972	-0.312770273	0.330776747	4.189961795	7.566296536	0.166666667	-0.246	138.1242762	0	2	1.68	3	9	7	10	0	16	6	6	0.0083	6.89E-05	31.4098	0	1	1	1	1	0	0	0	1	0	0	0
2981	N-phenyl-4-nitrobenzohydroxamic acid	[O-][N+](=O)c2ccc(C(=O)N(O)c1ccccc1)cc2	220.801	3841535	http://precedings.nature.com/documents/4243/version/3	ONSChallenge Solubility Data	2.355	2.322	0.298	1.344	1.813	-123	organic solid	20120126	11.85	15.99793178	-0.300834053	0.261299074	3.683271932	9.26418976	0	2.341	258.2300003	0	4	2.23	NA	19	12	20	0	29	12	12	2.1524	4.63282576	68.4022	0	2	2	2	2	0	0	0	2	0	0	0
2164	picramic acid	c1c(cc(c(c1N)O)[N+](=O)[O-])[N+](=O)[O-]	169	4103087	http://goo.gl/mouej	W.E. Acree Jr. Data Collection 2011	1.75	1.85	0.21	0.8	1.2233	7.466	organic	20111213	11.999	16.00205451	-0.356809339	0.160076295	3.751693179	8.257402955	0	1.87	199.1212534	0	2	1.24	0	14	7	14	0	19	6	6	0.6048	0.36578304	47.1019	0	1	1	1	1	0	0	0	1	0	0	0
351	1,2-bis[2-(2-methoxyethoxy)ethoxy]benzene	O(c1ccccc1OCCOCCOC)CCOCCOC	58.511	4228778	http://goo.gl/mouej	W.E. Acree Jr. Data Collection 2011	0.684	2.65	0	1.85	2.4776	11.1	ether	20111213	11.99617787	16.00079774	-0.4088003	0.107557621	4.221979711	8.655650158	0.625	0.824	314.3746635	1	14	2.56	2	8	18	22	0	48	6	6	1.2736	1.62205696	83.1584	0	1	1	1	1	0	0	0	1	0	0	0
2169	apigenin	O=C1c3c(O/C(=C/1)c2ccc(O)cc2)cc(O)cc3O	347.5	4444100	http://goo.gl/mouej	W.E. Acree Jr. Data Collection 2011	2.48	2.72	1.35	1.17	1.8458	-123	organic	20111213	11.99618637	15.99999873	-0.385119293	0.193518713	4.806847127	9.770154784	0	3.668	270.2374706	0	1	2.56	0	20	11	22	0	30	17	16	3.027	9.162729	70.4344	0	3	3	2	2	0	0	0	3	0	0	0
1968	piroxicam	O=C2c1c(cccc1)S(=O)(=O)N(C/2=C(O)Nc3ncccc3)C	199	4444107	http://goo.gl/mouej	W.E. Acree Jr. Data Collection 2011	2.56	2.71	0	1.21	2.25	12.21	drug	20111213	11.99334255	31.97207217	-0.348989105	0.248312711	6.054668717	12.2669332	0.066666667	3.102	331.3480826	0	2	2.23	NA	22	12	25	0	36	12	12	1.4136	1.99826496	85.9676	0	3	3	2	2	0	0	0	3	0	0	0
2113	rutin	C[C@H]1[C@@H]([C@H]([C@H]([C@@H](O1)OC[C@@H]2[C@H]([C@@H]([C@H]([C@@H](O2)Oc3c(=O)c4c(cc(cc4oc3c5ccc(c(c5)O)O)O)O)O)O)O)O)O)O	125	4444362	http://goo.gl/mouej	W.E. Acree Jr. Data Collection 2011	5.677	4.72	1.72	3.18	3.9651	25.831	organic	20111213	11.99612236	16.01031266	-0.410574687	0.223869057	4.958157689	10.90803187	0.444444444	0.877	610.5185707	2	6	2.67	6	22	18	47	0	73	17	16	-0.2709	0.07338681	137.1228	0	5	3	4	2	0	0	0	5	0	0	0
215	cis-1,3-dichloropropene	Cl[C@H]=CCCl	-50	4444456	http://goo.gl/mouej	W.E. Acree Jr. Data Collection 2011	0.506	0.86	0	0.06	0.7331	3.137	chloroalk_ne	20111213	11.99863545	34.97015499	-0.212008914	0.111890406	5.252980487	7.118782713	0.333333333	2.099	110.9698459	0	1	1.57	3	2	5	4	0	9	0	0	1.5182	2.30493124	25.2766	0	0	0	0	0	0	0	0	0	0	0	0
2966	meloxicam	Cc1cnc(s1)NC(=O)C3=C(/O)c2ccccc2S(=O)(=O)N/3C	78.131	4444553	http://precedings.nature.com/documents/4243/version/3	ONSChallenge Solubility Data	3.11	2.966	0.105	1.954	2.316	-123	organic solid	20120126	11.99335584	31.97307324	-0.358019588	0.25180034	6.116028943	12.38658136	0.142857143	1.715	351.4034317	0	3	2.01	NA	21	12	25	0	36	11	11	0.23	0.0529	88.2863	0	3	3	2	2	0	0	1	2	0	0	0
368	(E)-hex-2-enal	CCC/C=C/C=O	-64.599	4444608	http://goo.gl/mouej	W.E. Acree Jr. Data Collection 2011	0.372	0.75	0	0.43	0.9267	3.522	aldehyde	20111213	11.98869867	16.0059247	-0.382152003	0.226339584	3.493866708	6.904890397	0.5	1.85	98.14322785	0	3	2.01	6	4	7	6	0	17	0	0	1.8298	3.34816804	31.3166	0	0	0	0	0	0	0	0	0	0	0	0
3440	alpha-isomethyl ionone	O=C(C=CC1C(=C/CCC1(C)C)C)C	19.701	4445317	http://dx.doi.org/10.1016/j.chroma.2012.02.043	T. Karunasekara. C.F. Poole. Determination of Descriptors for Fragrance Compounds by Gas Chromatography and Liquid-Liquid Partitioning Journal of Chromatography A (2012)	0.762	1.007	0	0.71	1.9023	6.402	fragrance	20120217	11.89	15.9949179	-0.294716528	0.209464844	4.41798038	11.18756875	0.615384615	4.103	192.2977867	0	2	2.78	NA	4	8	14	0	34	0	0	3.0207	9.12462849	62.1638	0	1	0	1	0	0	0	0	1	0	0	0
1988	codeine	CN1CC[C@]23c4c5ccc(c4O[C@H]2[C@H](C=C[C@H]3[C@H]1C5)O)OC	155.83	4447447	http://goo.gl/mouej	W.E. Acree Jr. Data Collection 2011	1.96	1.95	0.22	1.79	2.2057	11.04	drug	20111213	11.99616336	15.99871078	-0.38583293	0.111254599	5.085404947	13.05991305	0.555555556	0.811	299.36492	0	1	3	NA	8	10	26	1	43	6	6	1.6378	2.68238884	84.6037	0	5	1	1	1	0	0	1	4	0	0	0
102	cis-2-butene	C/C=CC	-138.9	4449912	http://goo.gl/mouej	W.E. Acree Jr. Data Collection 2011	0.142	0.08	0	0.05	0.6292	1.737	alkene	20111213	11.89	12.11003668	-0.181285491	0.043200545	4.966579476	5.802081888	0.5	2.31	56.10646962	0	0	1.9	4	2	4	3	0	12	0	0	1.7518	3.06880324	21.3228	0	0	0	0	0	0	0	0	0	0	0	0
104	cis-pent-2-ene	C(=CCC)C	-151.2	4483638	http://goo.gl/mouej	W.E. Acree Jr. Data Collection 2011	0.141	0.08	0	0.07	0.7701	2.217	alkene	20111213	11.89	12.11005553	-0.181130783	0.043329537	5.054174008	6.416011099	0.6	2.774	70.13308702	0	1	2.01	5	2	5	4	0	15	0	0	2.208	4.875264	25.9238	0	0	0	0	0	0	0	0	0	0	0	0
105	trans-pent-2-ene	C(=C/CC)C	-141.52	4483639	http://goo.gl/mouej	W.E. Acree Jr. Data Collection 2011	0.126	0.08	0	0.07	0.7701	2.187	alkene	20111213	11.89	12.11005553	-0.181130783	0.043329537	5.054174008	6.416011099	0.6	2.774	70.13308702	0	1	2.01	5	2	5	4	0	15	0	0	2.208	4.875264	25.9238	0	0	0	0	0	0	0	0	0	0	0	0
114	cis-2-octene	C(=CCCCCC)C	-100	4512361	http://goo.gl/mouej	W.E. Acree Jr. Data Collection 2011	0.135	0.08	0	0.07	1.1928	3.683	alkene	20111213	11.89	12.11011416	-0.181126041	0.043400338	5.117889282	7.339208173	0.75	4.481	112.2129392	0	4	2.34	8	2	8	7	0	24	0	0	3.5766	12.79206756	39.7268	0	0	0	0	0	0	0	0	0	0	0	0
16	chlorine	[Cl]	-83.939	4514529	http://goo.gl/mouej	W.E. Acree Jr. Data Collection 2011	0.36	0.32	0.1	0	0.3534	1.193	gas	20111213	34.96885268	34.96885268	-0.192471858	-0.192471858	2.73	2.73	0	0.512	35.45293758	0	0	1.35	0	0	0	0	0	1	0	0	0	0	0	0	0	0	0	0	0	0	0	0	0	0	0
25	iodine	[I]	-84.809	4514549	http://goo.gl/mouej	W.E. Acree Jr. Data Collection 2011	1.398	0.67	0.28	0	0.625	3.681	element	20111213	126.904473	126.904473	-0.105752742	-0.105752742	6.177	6.177	0	1.05	126.904473	0	0	1.35	0	0	0	0	0	1	0	0	0	0	0	0	0	0	0	0	0	0	0	0	0	0	0
24	bromine	[Br]	-84.729	4514586	http://goo.gl/mouej	W.E. Acree Jr. Data Collection 2011	0.918	0.5	0.23	0	0.4586	2.326	element	20111213	78.9183371	78.9183371	-0.16300356	-0.16300356	3.887	3.887	0	0.85	79.90352797	0	0	1.35	0	0	0	0	0	1	0	0	0	0	0	0	0	0	0	0	0	0	0	0	0	0	0
116	cis-4-octene	C(=CCCC)CCC	-119	4516599	http://goo.gl/mouej	W.E. Acree Jr. Data Collection 2011	0.133	0.08	0	0.07	1.1928	3.607	alkene	20111213	11.89	12.11011416	-0.168912021	0.051561084	5.140065502	7.202985825	0.75	4.376	112.2129392	0	4	2.34	8	2	8	7	0	24	0	0	3.5766	12.79206756	39.7268	0	0	0	0	0	0	0	0	0	0	0	0
115	trans-2-octene	C(=C/CCCCC)C	-88.78	4516601	http://goo.gl/mouej	W.E. Acree Jr. Data Collection 2011	0.123	0.08	0	0.07	1.1928	3.6	alkene	20111213	11.89	12.11011416	-0.181126041	0.043400338	5.117889282	7.339208173	0.75	4.481	112.2129392	0	4	2.34	8	2	8	7	0	24	0	0	3.5766	12.79206756	39.7268	0	0	0	0	0	0	0	0	0	0	0	0
2043	decaethylcyclopentasiloxane	O1[Si](O[Si](O[Si](O[Si](O[Si]1(CC)CC)(CC)CC)(CC)CC)(CC)CC)(CC)CC	-10.739	4927801	http://goo.gl/mouej	W.E. Acree Jr. Data Collection 2011	-0.309	0.21	0	0.974	4.43	9.115	organosilicon	20111213	11.89	27.98093489	-0.331274956	0.191456885	5.37163948	9.093613379	1	9.28	511.035704	2	10	2.56	2	0	9	30	0	80	0	0	11.3345	128.4708903	112.5425	0	0	0	1	0	0	0	0	0	0	0	0
816	1,2,5,6-tetramethylnaphthalene	c2c1c(c(ccc1c(c(c2)C)C)C)C	76.531	4932499	http://goo.gl/mouej	W.E. Acree Jr. Data Collection 2011	1.592	1.14	0	0.22	1.649	7.957	alkylnaphthalene	20111213	11.89	12.11024183	-0.149356863	0.070885526	6.468304687	10.28145364	0.285714286	5.036	184.2773546	1	0	3	NA	10	8	15	0	30	11	10	4.6832	21.93236224	62.673	0	2	2	1	1	0	0	0	2	0	0	0
2646	propynol	C(#CO)C	128.021	4937830	http://dx.doi.org/10.1021/ci049943w	Jes?s Jover; Ram?n Bosque; and Joaquim Sales. 2004. Determination of Abraham Solute Parameters from Molecular Structure. J. Chem. Inf. Comput. Sci. 44 (3)	0.406	0.57	0.38	0.59	0.418	-123	organic	20040417	11.89	15.99491539	-0.313831276	0.078191544	3.380622178	4.670019726	0.333333333	1.009	56.06337563	0	0	1.68	3	3	4	3	0	8	0	0	0.4769	0.22743361	16.304	0	0	0	0	0	0	0	0	0	0	0	0
2949	griseofulvin	O=C1c3c(O[C@]12[C@@H](CC(=O)CC2OC)C)c(Cl)c(OC)cc3OC	240.591	5145918	http://precedings.nature.com/documents/4243/version/3	ONSChallenge Solubility Data	1.568	2.261	0	1.429	2.438	-123	organic solid	20120126	11.99617024	34.96885374	-0.377754442	0.203245593	4.760096242	12.02261732	0.529411765	1.445	354.7827517	0	3	2.56	NA	11	11	26	0	43	6	6	2.1321	4.54585041	86.2216	0	3	1	1	1	0	0	1	2	0	0	0
1941	N-propylthalidomide	C1CC(=O)N(CCC)C(=O)C1N2C(=O)C3=CC=CC=C3C2=O	195.751	8101973	http://goo.gl/mouej	W.E. Acree Jr. Data Collection 2011	1.894	2.45	0	1.28	2.1706	-123	drug	20111213	11.98846494	16.00628612	-0.348825669	0.316724403	4.923007756	10.68523602	0.375	1.18	300.3098525	0	3	2.56	NA	11	11	24	0	38	6	6	1.2822	1.64403684	77.5728	0	3	2	2	1	0	0	1	2	0	0	0
1938	diapocynin	O=C(c2cc(c1cc(cc(OC)c1O)C(=O)C)c(O)c(OC)c2)C	193.381	8103122	http://goo.gl/mouej	W.E. Acree Jr. Data Collection 2011	2	2.43	0.32	1.77	2.4358	12.7	drug	20111213	11.89	15.99994182	-0.358471743	0.215735143	4.747445313	10.93339183	0.222222222	2.466	330.3326093	0	5	2.78	NA	20	10	25	0	42	12	12	2.2606	5.11031236	88.3144	0	2	2	2	2	0	0	0	2	0	0	0
1942	N-pentylpthalidomide	C1CC(=O)N(CCCCC)C(=O)C1N2C(=O)C3=CC=CC=C3C2=O	179.041	8124942	http://goo.gl/mouej	W.E. Acree Jr. Data Collection 2011	1.868	2.44	0	1.26	2.4524	-123	drug	20111213	11.98843866	16.00628706	-0.348827744	0.316734861	4.981949321	10.74418052	0.444444444	2.318	328.3630873	0	5	2.78	NA	11	13	26	0	44	6	6	2.1946	4.81626916	86.7748	0	3	2	2	1	0	0	1	2	0	0	0
2867	3-nitro-1,2,4-triazol-5-one	[O-][N+](=O)C1=NC(=O)N=N1	138.401	8351654	http://precedings.nature.com/documents/4243/version/3	ONSChallenge Solubility Data	1.897	2.187	0	0.055	0.728	-123	organic solid	20120126	11.99484404	15.99692223	-0.241391057	0.389104862	3.395734916	6.517377735	0	0.043	128.0464994	0	1	0.91	0	9	6	9	3	9	0	0	1.137	1.292769	18.0332	0	1	0	1	0	0	0	1	0	0	0	0
638	iso-myristyl alcohol	OCCCCCCCCCCCC(C)C	10.5	9053802	http://goo.gl/mouej	W.E. Acree Jr. Data Collection 2011	0.155	0.39	0.37	0.48	2.1399	7.48	alkanols	20111213	11.89	15.99491815	-0.395743064	0.055894238	3.952995166	7.64804205	1	6.48	214.3879301	2	11	2.89	13	0	14	14	0	45	0	0	5.3283	28.39078089	68.0921	0	0	0	0	0	0	0	0	0	0	0	0
2132	4-bromo-p-terphenyl	Brc1ccc(cc1)c2ccc(cc2)c3ccccc3	-44.869	9187483	http://goo.gl/mouej	W.E. Acree Jr. Data Collection 2011	2.31	1.69	0	0.25	2.107	-123	organic	20111213	11.85	78.91833737	-0.187042108	0.115383756	6.664062815	9.989014542	0	6.7	309.2000039	1	2	3.33	0	18	13	21	0	32	18	18	5.6152	31.53047104	83.9532	0	3	3	3	3	0	0	0	3	0	0	0
1963	cortisone-21-butanoate	C1CC(=O)C=C2CC[C@]3([C@@]4(CC[C@@](C(=O)COC(CCC)=O)(O)[C@@]4(C)CC(=O)[C@@]3([C@@]12C)[H])[H])[H]	201.121	9786472	http://goo.gl/mouej	W.E. Acree Jr. Data Collection 2011	1.78	3.45	0.21	2.13	3.3339	-123	drug	20111213	11.89	15.99995243	-0.381256439	0.261654591	4.338778139	12.61967894	0.76	1.273	430.5348126	0	6	3.55	NA	4	17	34	0	65	0	0	2.5364	6.43332496	115.0791	0	4	0	1	0	0	0	1	3	0	0	0
4094	5-Butoxymethyl-8-hydroxyquinoline	Oc1ccc(c2cccnc12)COCCCC	-300	10031739	http://dx.doi.org/10.1080/01496395.2014.928768	Michael H. Abraham and William E. Acree Jr. (2014) Descriptors for the Prediction of Partition Coefficients of 8-Hydroxyquinoline and its Derivatives. Separation Science and Technology. 49:14. 2135-2141	1.44	1.04	0	1.01	1.8662	8.539	this work	20140908	11.89	15.99592269	-0.376066955	0.101316558	5.058751641	9.857737968	0.357142857	2.777	231.2908084	0	5	2.67	NA	11	11	18	0	34	11	10	2.8816	8.30361856	67.1137	0	2	2	1	1	0	0	0	2	0	0	0
90	cis-decalin	C1CC[C@H]2CCCC[C@H]2C1	-42.97	10179239	http://goo.gl/mouej	W.E. Acree Jr. Data Collection 2011	0.55	0.25	0	0	1.3004	5.156	cycloalkane	20111213	11.9	12.10017173	-0.151146394	0.049052325	7.210096915	9.239010128	1	5.228	138.2502925	1	0	2.56	0	0	6	11	0	28	0	0	3.7816	14.30049856	44.103	0	2	0	1	0	0	0	0	2	0	0	0
1550	4-methoxybenzoic acid	COc1ccc(cc1)C(O)=O	184.42	10181338	http://goo.gl/mouej	W.E. Acree Jr. Data Collection 2011	0.899	1.25	0.62	0.52	1.1313	5.741	aromatic carboxylic acid	20111213	11.98863024	16.00614209	-0.348742609	0.361580696	4.057127255	8.034540665	0.125	1.552	152.147628	0	2	2.01	NA	10	8	11	0	19	6	6	1.418	2.010724	39.2796	1	1	1	1	1	0	0	0	1	0	0	0
1563	3-phenylpropanoic acid	OC(=O)CCc1ccccc1	60.5	10181339	http://goo.gl/mouej	W.E. Acree Jr. Data Collection 2011	0.75	1.18	0.6	0.6	1.2135	5.616	aromatic carboxylic acid	20111213	11.85	15.99591917	-0.331554126	0.259213806	3.801893069	8.562315021	0.222222222	1.618	150.1748405	0	3	2.23	NA	6	8	11	0	21	6	6	1.9254	3.70716516	41.9666	1	1	1	1	1	0	0	0	1	0	0	0
1559	phenylacetic acid	O=C(O)Cc1ccccc1	77.17	10181341	http://goo.gl/mouej	W.E. Acree Jr. Data Collection 2011	0.73	1.08	0.66	0.57	1.0726	4.962	aromatic carboxylic acid	20111213	11.85	15.99591867	-0.331303687	0.263291722	3.882041704	8.348915631	0.125	1.449	136.1482231	0	2	2.12	NA	6	7	10	0	18	6	6	1.4692	2.15854864	37.3656	1	1	1	1	1	0	0	0	1	0	0	0
2276	2-fluoroacetic acid	FCC(O)=O	35.2	10205670	http://dx.doi.org/10.1021/ci049943w	Jes?s Jover; Ram?n Bosque; and Joaquim Sales. 2004. Determination of Abraham Solute Parameters from Molecular Structure. J. Chem. Inf. Comput. Sci. 44 (3)	0.23	1.08	0.81	0.34	0.418	-123	organic	20040417	11.98891026	18.99840419	-0.333795425	0.360953312	2.767369498	4.333423114	0.5	0.02	78.04250713	0	1	1.35	2	3	4	4	0	8	0	0	0.2515	0.06325225	12.804	1	0	0	0	0	0	0	0	0	0	0	0
1526	4-methylacetanilide	Cc1ccc(NC(C)=O)cc1	150.5	10243171	http://goo.gl/mouej	W.E. Acree Jr. Data Collection 2011	0.87	1.11	0.56	0.73	1.2546	-123	benzamide	20111213	11.85	15.9949174	-0.281053376	0.200952933	4.211441454	8.514195813	0.222222222	1.713	149.1900795	0	2	2.23	NA	9	8	11	0	22	6	6	1.4366	2.06381956	44.1814	0	1	1	1	1	0	0	0	1	0	0	0
2947	furoic acid	OC(=O)c1ccco1	132.33	10251740	http://precedings.nature.com/documents/4243/version/3	ONSChallenge Solubility Data	0.658	0.69	0.343	0.485	0.752	-123	organic solid	20120126	11.99396595	16.00096653	-0.355571745	0.314402246	3.76349475	6.803351027	0	0.337	112.0836573	0	1	1.68	5	8	5	8	0	12	5	5	0.8296	0.68823616	25.2073	1	1	1	1	1	0	0	1	0	0	0	0
91	trans-decalin	C1CC[C@@H]2CCCC[C@H]2C1	-31.15	10265270	http://goo.gl/mouej	W.E. Acree Jr. Data Collection 2011	0.467	0.23	0	0	1.3004	4.984	cycloalkane	20111213	11.9	12.10017173	-0.151146394	0.049052325	7.210096915	9.239010128	1	5.228	138.2502925	1	0	2.56	0	0	6	11	0	28	0	0	3.7816	14.30049856	44.103	0	2	0	1	0	0	0	0	2	0	0	0
1913	dieldrin	ClC5(Cl)[C@]3(Cl)C(Cl)=C(Cl)[C@@]5(Cl)[C@H]4[C@H]1C[C@H]([C@@H]2O[C@H]12)[C@@H]34	175.5	10292746	http://goo.gl/mouej	W.E. Acree Jr. Data Collection 2011	2.09	2.05	0.03	0.63	2.0065	8.489	pesticide	20111213	11.9	34.97385613	-0.368371065	0.229513762	6.51899494	15.50970163	0.833333333	3.005	380.9093872	0	0	2.01	0	2	7	23	0	27	0	0	3.4067	11.60560489	78.0063	0	7	0	1	0	1	0	4	2	0	0	0
273	1,1-difluoro-1-bromo-2-chloroethane	BrC(F)(F)CCl	-36.559	10325184	http://goo.gl/mouej	W.E. Acree Jr. Data Collection 2011	0.236	0.51	0	0.06	0.7232	2.54	haloalkane	20111213	11.99870711	78.91833719	-0.201949376	0.349694584	4.56825	7.778503929	1	2.875	179.3906253	0	1	1.24	2	0	4	5	0	8	0	0	2.2545	5.08277025	24.4057	0	0	0	0	0	0	0	0	0	0	0	0
1813	2-ethoxypyrimidine	CCOc1ncccn1	28.351	10384035	http://goo.gl/mouej	W.E. Acree Jr. Data Collection 2011	0.68	1.07	0	0.68	0.9747	4.337	pyrimidine derivative	20111213	11.98855347	15.99491717	-0.313892309	0.310196132	4.810416094	7.019496868	0.333333333	0.795	124.1407528	0	2	1.79	3	7	7	9	0	17	6	6	0.9047	0.81848209	33.8795	0	1	1	1	1	0	0	0	1	0	0	0
1809	5-chloropyrimidine	Clc1cncnc1	37.501	10437074	http://goo.gl/mouej	W.E. Acree Jr. Data Collection 2011	0.72	1	0	0.5	0.7566	3.198	pyrimidine derivative	20111213	11.85	34.96885295	-0.243253952	0.234506997	5.719419399	7.886670386	0	0.351	114.5331098	0	0	1.57	3	6	5	7	0	10	6	6	0.7157	0.51222649	27.5591	0	1	1	1	1	0	0	0	1	0	0	0
1814	5-ethoxypyrimidine	CCOc1cncnc1	32.931	10437135	http://goo.gl/mouej	W.E. Acree Jr. Data Collection 2011	0.63	0.94	0	0.75	0.9747	4.148	pyrimidine derivative	20111213	11.85	15.99491715	-0.34260226	0.238481454	4.852103166	7.351023233	0.333333333	0.067	124.1407528	0	2	1.79	3	7	7	9	0	17	6	6	0.3837	0.14722569	33.9655	0	1	1	1	1	0	0	0	1	0	0	0
1687	2-amino-4-nitrosophenol	Nc1cc(N=O)ccc1O	143.281	10437210	http://goo.gl/mouej	W.E. Acree Jr. Data Collection 2011	1.24	1.09	0.44	0.97	0.9904	5.342	phenol derivative	20111213	11.99635512	15.99826053	-0.384338711	0.115503566	3.404418739	7.801887248	0	0.768	138.1242762	0	1	1.68	0	10	7	10	0	16	6	6	1.0624	1.12869376	38.0259	0	1	1	1	1	0	0	0	1	0	0	0
1795	2-propoxypyrazine	CCCOc1cnccn1	31.911	10437215	http://goo.gl/mouej	W.E. Acree Jr. Data Collection 2011	0.695	0.82	0	0.57	1.1156	4.675	pyrazine derivative	20111213	11.9885191	15.99491742	-0.327641437	0.234476334	4.979126072	7.338403775	0.428571429	0.942	138.1673702	0	3	1.9	3	7	8	10	0	20	6	6	0.924	0.853776	37.7931	0	1	1	1	1	0	0	0	1	0	0	0
1846	1-ethyl-3-nitro-1,2,4-triazole	O=[N+]([O-])c1ncn(CC)n1	110.421	10437239	http://goo.gl/mouej	W.E. Acree Jr. Data Collection 2011	1.305	2.16	0	0.81	0.9512	6.014	nitrogen-neterocyclic	20111213	11.98863726	15.99592073	-0.200779208	0.366924763	3.438252977	7.434758172	0.5	0.538	142.1162108	0	2	1.24	2	8	7	10	0	16	5	5	0.5601	0.31371201	35.8349	0	1	1	1	1	0	0	1	0	0	0	0
1817	ethyl 2-pyrimidinecarboxylate	O=C(OCC)c1ncccn1	55.711	10437335	http://goo.gl/mouej	W.E. Acree Jr. Data Collection 2011	0.73	1.68	0	0.99	1.1313	5.487	pyrimidine derivative	20111213	11.98851902	15.99592022	-0.309717685	0.331032974	4.347149786	7.721971142	0.285714286	0.177	152.1508936	0	3	1.79	3	9	8	11	0	19	6	6	0.3571	0.12752041	36.1578	0	1	1	1	1	0	0	0	1	0	0	0
1847	1-isopentyl-3-nitro-1,2,4-triazole	CC(C)CCn1cnc(n1)[N+]([O-])=O	108.921	10437836	http://goo.gl/mouej	W.E. Acree Jr. Data Collection 2011	1.284	1.83	0	0.81	1.3739	7.156	nitrogen-neterocyclic	20111213	11.999	16.01687338	-0.250629588	0.323298428	3.455608107	8.063516149	0.714285714	1.973	184.196063	0	4	1.57	4	8	9	13	0	25	5	5	1.7918	3.21054724	49.5087	0	1	1	1	1	0	0	1	0	0	0	0
1705	3-bromo-2-nitroso-1-naphthol	Oc1c2ccccc2cc(Br)c1N=O	156.491	10438331	http://goo.gl/mouej	W.E. Acree Jr. Data Collection 2011	1.8	1.18	0.46	0.71	1.4346	7.76	naphthol derivatives	20111213	11.999	78.9183373	-0.357532668	0.158508089	3.915065983	10.59610127	0	3.649	252.0640445	0	1	2.12	0	13	8	15	0	20	11	10	3.4658	12.01176964	57.3985	0	2	2	1	1	0	0	0	2	0	0	0
3027	UCExp216-3A	CC(C)(C)NC(=O)C(c1ccc2OCOc2c1)N(Cc3ccc(C)o3)C(=O)CNC(=O)OC(C)(C)C	181.821	10481872	http://precedings.nature.com/documents/4243/version/3	ONSChallenge Solubility Data	1.849	3.5	0.168	2.748	3.812	-123	organic solid	20120126	11.89	16.00097115	-0.318062575	0.338374168	4.571141477	12.38028726	0.5	2.674	501.5730038	1	13	3.22	NA	8	14	38	0	71	11	11	3.1364	9.83700496	131.2921	0	3	2	2	2	0	0	2	1	0	0	0
4099	5-Heptoxymethyl-8-hydroxyquinoline	Oc1ccc(COCCCCCCC)c2cccnc12	-300	10556035	http://dx.doi.org/10.1080/01496395.2014.928768	Michael H. Abraham and William E. Acree Jr. (2014) Descriptors for the Prediction of Partition Coefficients of 8-Hydroxyquinoline and its Derivatives. Separation Science and Technology. 49:14. 2135-2141	1.44	0.94	0	1.06	2.2889	9.86	this work	20140908	11.85	15.99592421	-0.376074709	0.211596314	5.119707571	9.911527621	0.470588235	4.484	273.3706606	0	8	3	NA	11	14	21	0	43	11	10	4.2502	18.06420004	80.9167	0	2	2	1	1	0	0	0	2	0	0	0
1834	N-trifluoroacetylindole	FC(F)(F)C(=O)n2ccc1ccccc12	96.671	10586285	http://goo.gl/mouej	W.E. Acree Jr. Data Collection 2011	1.08	1.03	0	0.34	1.297	-123	nitrogen-neterocyclic	20111213	11.98843737	19.00040914	-0.269547218	0.466635621	3.431210938	9.418475803	0.1	2.245	213.1563213	0	2	2.01	NA	11	8	16	0	21	10	9	3.2017	10.25088289	47.7206	0	2	2	1	1	0	0	1	1	0	0	0
656	hexafluoropropan-2-ol	FC(F)(F)C(F)(O)C(F)F	-3.489	10606755	http://goo.gl/mouej	W.E. Acree Jr. Data Collection 2011	-0.24	0.55	0.77	0.1	0.6962	1.392	alkanols	20111213	11.99768662	19.00381075	-0.350435874	0.454167918	2.86375	5.279005702	1	2.136	168.0379134	0	2	1.02	3	0	5	9	0	12	0	0	1.4974	2.24220676	18.0284	0	0	0	0	0	0	0	0	0	0	0	0
2083	pentamethylpentahydrocyclopentasiloxane	[SiH2]1O[SiH2]O[SiH](O[Si](O[Si](O1)(C)C)(C)C)C	50.511	10652594	http://goo.gl/mouej	W.E. Acree Jr. Data Collection 2011	-0.488	-0.021	0.109	0.447	2.2265	3.61	organosilicon	20111213	11.99838738	27.98111359	-0.341034928	0.223364684	3.03583186	6.417385834	1	3.06	300.636443	0	0	0.91	0	0	7	15	0	35	0	0	2.7786	7.72061796	36.579	0	0	0	1	0	0	0	0	0	0	0	0
168	1,1,2,4,4-pentafluorobutane	FC(F)CC(F)C(F)F	-41.959	10675065	http://goo.gl/mouej	W.E. Acree Jr. Data Collection 2011	-0.492	0.48	0.23	0.14	0.7607	1.2	fluoroalkane	20111213	11.99760951	19.00289829	-0.240749397	0.293477396	2.953485872	5.573776255	1	2.888	148.0746635	0	3	1.35	4	0	6	8	0	14	0	0	1.8925	3.58155625	19.812	0	0	0	0	0	0	0	0	0	0	0	0
2087	pentamethylpentavinylcyclopentasiloxane	C=C[Si]1(C)O[Si](O[Si](O[Si](C)(C)O[Si](C)(C)O1)(C=C)C=C)(C=C)C=C	-0.019	10733068	http://goo.gl/mouej	W.E. Acree Jr. Data Collection 2011	-0.195	0.224	0	0.869	3.4205	6.759	organosilicon	20111213	11.79	27.98093333	-0.331715991	0.231648414	5.1241875	9.239265881	0.333333333	7.49	430.8232095	1	5	2.01	2	2	9	25	0	55	0	0	8.2675	68.35155625	83.5235	0	0	0	1	0	0	0	0	0	0	0	0
4138	pentyl-heptyl phthalate	O=C(OC(CCCCC)CCCCCC)c1ccccc1C([O-])=O	-300	10739283	http://dx.doi.org/10.1016/j.chemosphere.2014.08.035	Michael H. Abraham and William E. Acree Jr. (2015). Physicochemical and biochemical properties for the dialkyl phthalates. Chemosphere. Volume 119, January 2015, Pages 871?880	0.67	1.29	0	0.96	2.8378	11.11	this work	20140918	11.98841603	16.00628612	-0.308626473	0.450803393	4.250306078	9.604099626	0.6	6.674	333.4426195	2	13	3.22	NA	12	13	24	0	53	6	6	5.5791	31.12635681	92.4877	1	1	1	1	1	0	0	0	1	0	0	0
2086	tetramethyltetravinylcyclotetrasiloxane	C[Si]1(C)O[Si](O[Si](O[Si](C)(C)O1)(C=C)C=C)(C=C)C=C	-8.569	10756390	http://goo.gl/mouej	W.E. Acree Jr. Data Collection 2011	-0.095	0.167	0	0.718	2.7364	5.744	organosilicon	20111213	11.79	27.97993088	-0.331594291	0.231338137	5.0505	8.793827272	0.333333333	5.992	344.6585676	1	4	1.9	2	2	8	20	0	44	0	0	6.614	43.744996	66.8188	0	0	0	1	0	0	0	0	0	0	0	0
2928	chloroacetic acid	ClCC(O)=O	62.38	10772140	http://precedings.nature.com/documents/4243/version/3	ONSChallenge Solubility Data	0.404	0.805	0.051	0.553	0.587	-123	organic solid	20120126	11.98891034	34.96885287	-0.335788993	0.351482384	3.557011241	6.221752859	0.5	0.157	94.49704149	0	1	1.35	2	3	4	4	0	8	0	0	0.5161	0.26635921	17.5471	1	0	0	0	0	0	0	0	0	0	0	0
2084	hexamethylhexahydrocyclohexasiloxane	[SiH2]1O[SiH2]O[SiH2]O[Si](O[Si](O[Si](O1)(C)C)(C)C)(C)C	9.831	10784857	http://goo.gl/mouej	W.E. Acree Jr. Data Collection 2011	-0.55	0.016	0.049	0.61	2.6718	4.298	organosilicon	20111213	11.99836719	27.98208477	-0.341522327	0.231235804	3.0011875	6.785354812	1	3.672	360.7637316	0	0	0.8	0	0	8	18	0	42	0	0	4.2456	18.02511936	43.8948	0	0	0	1	0	0	0	0	0	0	0	0
2078	isocyanopropyltriethoxysilane	CCO[Si](OCC)(OCC)C([N+]#[C-])CC	87.331	10801109	http://goo.gl/mouej	W.E. Acree Jr. Data Collection 2011	-0.049	0.671	0	0.843	2.0119	5.945	organosilicon	20111213	11.89	27.97692748	-0.476304766	0.357182928	4.241286726	8.66075674	0.9	2.006	231.3644175	0	8	2.01	3	1	7	14	0	36	0	0	1.8025	3.24900625	49.7364	0	0	0	0	0	0	0	0	0	0	0	0
1890	triethylthiourea	CCNC(=S)N(CC)CC	76.881	10801842	http://goo.gl/mouej	W.E. Acree Jr. Data Collection 2011	0.87	0.97	0.13	1.07	1.415	6.09	urea	20111213	11.89	31.97207146	-0.273189246	0.107157536	5.522398221	10.67537891	0.857142857	1.957	160.2816947	0	5	1.9	2	4	7	9	0	26	0	0	1.5211	2.31374521	50.0676	0	0	0	0	0	0	0	0	0	0	0	0
425	s-butylacetate	CC(CC)CC([O-])=O	-18.159	11207996	http://goo.gl/mouej	W.E. Acree Jr. Data Collection 2011	0.044	0.57	0	0.47	1.0284	3.054	ester	20111213	11.98869857	16.00602438	-0.312889268	0.421772076	3.680190682	7.791754166	0.833333333	1.338	115.1505735	0	3	1.9	5	2	6	7	0	19	0	0	0.9234	0.85266756	28.7434	1	0	0	0	0	0	0	0	0	0	0	0
1525	3-methylacetanilide	Cc1cccc(NC(C)=O)c1	65.25	11332993	http://goo.gl/mouej	W.E. Acree Jr. Data Collection 2011	0.87	1.1	0.57	0.73	1.2546	-123	benzamide	20111213	11.85	15.9949174	-0.281053578	0.200954697	4.231089898	8.671383206	0.222222222	1.713	149.1900795	0	2	2.23	NA	9	7	11	0	22	6	6	1.4366	2.06381956	44.1814	0	1	1	1	1	0	0	0	1	0	0	0
2975	minoxidil	NC1=CC(=N/C(=N)N1O)N2CCCCC2	154.621	11439687	http://precedings.nature.com/documents/4243/version/3	ONSChallenge Solubility Data	2.325	2.326	0	1.118	1.588	-123	organic solid	20120126	11.99444567	15.99491943	-0.300187524	0.227098681	5.264734448	9.935199989	0.555555556	2.061	209.2486553	0	1	1.79	5	10	9	16	0	30	6	6	1.3632	1.85831424	59.3467	0	2	1	2	1	0	0	0	2	0	0	0
2090	1,7-divinyloctamethyltetrasiloxane	C[Si](C)(O[Si](C)(C)O[Si](C)(C)O[Si](C)(C)C=C)C=C	1.331	11557190	http://goo.gl/mouej	W.E. Acree Jr. Data Collection 2011	-0.421	0.013	0	0.804	2.8723	5.532	organosilicon	20111213	11.79	27.97993055	-0.3528903	0.180503057	4.989023768	7.720886365	0.666666667	6.248	334.7068072	1	8	2.01	2	2	11	18	0	49	0	0	6.8043	46.29849849	69.2087	0	0	0	0	0	0	0	0	0	0	0	0
345	16 crown 5	O1CCCOCCOCCOCCOCC1	29.771	11632871	http://goo.gl/mouej	W.E. Acree Jr. Data Collection 2011	0.41	1.17	0	1.76	1.8434	7.276	ether	20111213	11.9967243	15.99974232	-0.39958932	0.092586917	5.99112306	6.716506018	1	-0.592	234.2898161	0	0	2.12	3	0	9	16	0	38	0	0	-0.5921	0.35058241	60.0829	0	0	0	1	0	0	0	0	0	0	0	0
2085	trimethyltrivinylcyclotrisiloxane	C[Si]1(O[Si](O[Si](C)(C)O1)(C=C)C=C)C=C	50.421	11671339	http://goo.gl/mouej	W.E. Acree Jr. Data Collection 2011	-0.077	0.27	0	0.485	2.0523	4.648	organosilicon	20111213	11.79	27.97892898	-0.327796097	0.229923038	4.9145625	8.221882417	0.333333333	4.494	258.4939257	0	3	1.79	2	2	7	15	0	33	0	0	4.9605	24.60656025	50.1141	0	1	0	1	0	0	0	0	1	0	0	0
1400	4-chloroacetophenone	CC(=O)c1ccc(cc1)Cl	19	13835126	http://goo.gl/mouej	W.E. Acree Jr. Data Collection 2011	0.955	1.09	0	0.44	1.137	5.404	aromatic ketone	20111213	11.9985434	34.96937983	-0.294031219	0.159579564	4.496965175	8.535146514	0.125	2.521	154.593815	0	1	2.12	NA	8	7	10	0	17	6	6	2.2343	4.99209649	41.2656	0	1	1	1	1	0	0	0	1	0	0	0
664	1,4-butanediol	C(CCO)CO	18.9	13835209	http://goo.gl/mouej	W.E. Acree Jr. Data Collection 2011	0.395	0.93	0.72	0.9	0.7896	3.795	alkanediol	20111213	11.99646145	15.99825808	-0.421728652	0.06978432	3.81717504	6.109632254	1	-0.492	90.12116098	0	3	1.68	4	0	6	5	0	16	0	0	-0.255	0.065025	24.0628	0	0	0	0	0	0	0	0	0	0	0	0
661	propylene glycol	CC(CO)O	-60	13835224	http://goo.gl/mouej	W.E. Acree Jr. Data Collection 2011	0.373	0.9	0.58	0.8	0.6487	2.918	alkanediol	20111213	11.99654872	15.99825767	-0.41515232	0.099584426	3.75624502	5.839593608	1	-0.748	76.09454358	0	1	1.57	3	0	4	4	0	13	0	0	-0.5199	0.27029601	18.9718	0	0	0	0	0	0	0	0	0	0	0	0
660	ethylene glycol	C(CO)O	-13	13835235	http://goo.gl/mouej	W.E. Acree Jr. Data Collection 2011	0.404	0.9	0.58	0.78	0.508	2.661	alkanediol	20111213	11.99668798	15.99825726	-0.418353059	0.091755092	3.431221072	4.585939986	1	-1.208	62.06792617	0	1	1.46	2	0	4	3	0	10	0	0	-0.8974	0.80532676	14.5536	0	0	0	0	0	0	0	0	0	0	0	0
666	2,2-dimethyl-1,3-propanediol	CC(C)(CO)CO	127.25	13835293	http://goo.gl/mouej	W.E. Acree Jr. Data Collection 2011	0.367	0.9	0.7	0.91	0.9305	3.89	alkanediol	20111213	11.99640053	15.99825848	-0.420763501	0.076636609	4.320061478	8.112502642	1	-0.158	104.1477784	0	2	1.79	3	0	5	6	0	19	0	0	0.0168	0.00028224	28.1783	0	0	0	0	0	0	0	0	0	0	0	0
2470	anthraquinone	c1ccc2c(c1)C(=O)c3ccccc3C2=O	285	13835294	http://dx.doi.org/10.1021/ci049943w	Jes?s Jover; Ram?n Bosque; and Joaquim Sales. 2004. Determination of Abraham Solute Parameters from Molecular Structure. J. Chem. Inf. Comput. Sci. 44 (3)	1.405	1.7	0	0.46	1.3568	-123	organic	20040417	11.98849592	16.00602699	-0.366296836	0.273025578	5.477811391	9.807123398	0	3.108	208.2126384	0	0	2.78	0	16	8	18	0	24	12	12	2.8084	7.88711056	61.151	0	3	3	1	1	0	0	0	3	0	0	0
704	ethanolamine	C(CO)N	10.43	13835336	http://goo.gl/mouej	W.E. Acree Jr. Data Collection 2011	0.458	0.67	0.52	0.9	0.5489	2.432	aminoalcohol	20111213	11.99383278	15.99491565	-0.39444499	0.056086018	3.596747268	5.207456955	1	-1.275	61.0831652	0	1	1.46	2	0	4	3	1	11	0	0	-1.187	1.408969	16.2111	0	0	0	0	0	0	0	0	0	0	0	0
320	1,2-diethoxyethane	CCOCCOCC	-74	13835376	http://goo.gl/mouej	W.E. Acree Jr. Data Collection 2011	0.008	0.73	0	0.79	1.0714	3.31	ether	20111213	11.89	15.99591765	-0.379573217	0.1196319	4.649675583	5.990958307	1	0.676	118.1743958	0	5	1.9	2	0	8	7	0	22	0	0	0.6172	0.38093584	33.552	0	0	0	0	0	0	0	0	0	0	0	0
518	ethylene diamine	C(CN)N	9.87	13835550	http://goo.gl/mouej	W.E. Acree Jr. Data Collection 2011	0.462	0.17	0.04	1.29	0.59	1.88	alkylamine	20111213	11.99383263	14.0092762	-0.361754279	0.038439302	4.398733146	5.515552953	1	-1.342	60.09840424	0	1	1.46	2	0	4	3	2	12	0	0	-1.4766	2.18034756	17.8686	0	0	0	0	0	0	0	0	0	0	0	0
703	diethanolamine	C(CO)NCCO	28.33	13835604	http://goo.gl/mouej	W.E. Acree Jr. Data Collection 2011	0.523	0.8	0.82	1.32	0.8894	-123	aminoalcohol	20111213	11.99646136	15.99825889	-0.419871784	0.081638624	3.83930108	6.258786191	1	-1.594	105.1358049	0	4	1.57	2	0	7	6	1	18	0	0	-1.2946	1.67598916	27.278	0	0	0	0	0	0	0	0	0	0	0	0
705	triethanolamine	OCCN(CCO)CCO	20	13835630	http://goo.gl/mouej	W.E. Acree Jr. Data Collection 2011	0.569	1.05	0.67	1.45	1.2299	5.31	aminoalcohol	20111213	11.99635515	15.99870337	-0.419871885	0.081976882	4.090759601	8.262629845	1	-2.064	149.1884447	0	6	1.68	2	0	7	9	1	25	0	0	-1.2981	1.68506361	38.865	0	0	0	0	0	0	0	0	0	0	0	0
2143	triacetin	CC(=O)OC(COC(=O)C)COC(C)=O	21.75	13835706	http://goo.gl/mouej	W.E. Acree Jr. Data Collection 2011	0.136	1.3	0	1.35	1.5999	5.964	organic	20111213	11.98860154	16.00664395	-0.339898831	0.332217687	3.760729019	8.115256848	0.666666667	0.34	218.2042232	0	8	1.79	3	3	9	14	0	29	0	0	-0.2708	0.07333264	47.9706	0	0	0	0	0	0	0	0	0	0	0	0
1591	2-methylphenol	Cc1ccccc1O	31.45	13835772	http://goo.gl/mouej	W.E. Acree Jr. Data Collection 2011	0.84	0.86	0.52	0.3	0.916	4.218	phenol derivative	20111213	11.99632008	15.99794276	-0.386376277	0.101098685	4.903598247	7.736132828	0.142857143	1.842	108.1380822	0	0	2.12	NA	7	5	8	0	16	6	6	2.0488	4.19758144	32.7933	0	1	1	1	1	0	0	0	1	0	0	0
700	2-methylaminoethanol	CNCCO	-4.67	13836021	http://goo.gl/mouej	W.E. Acree Jr. Data Collection 2011	0.386	0.6	0.28	0.94	0.6898	2.67	aminoalcohol	20111213	11.99654865	15.99794224	-0.419850426	0.081554419	3.745612486	5.823506409	1	-0.885	75.10978261	0	2	1.57	2	0	5	4	1	14	0	0	-0.7552	0.57032704	20.9857	0	0	0	0	0	0	0	0	0	0	0	0
2141	allyl glycidyl ether	C=CCOCC1CO1	-100	13836520	http://goo.gl/mouej	W.E. Acree Jr. Data Collection 2011	0.311	0.67	0	0.76	0.9198	3.341	organic	20111213	11.99683527	15.99778452	-0.390261075	0.125034256	4.590980384	6.248274711	0.666666667	0.272	114.1426328	0	4	1.9	3	2	7	8	0	18	0	0	0.3837	0.14722569	30.9199	0	1	0	1	0	1	0	0	0	0	0	0
650	2-ethoxyethanol	CCOCCO	-82	13836591	http://goo.gl/mouej	W.E. Acree Jr. Data Collection 2011	0.237	0.55	0.29	0.82	0.7896	2.719	alkanols	20111213	11.99646145	15.99825808	-0.418325431	0.092061245	3.668872652	5.518390134	1	-0.266	90.12116098	0	3	1.68	2	0	6	5	0	16	0	0	-0.1401	0.01962801	24.0528	0	0	0	0	0	0	0	0	0	0	0	0
214	allyl chloride	C=CCCl	-134.62	13836674	http://goo.gl/mouej	W.E. Acree Jr. Data Collection 2011	0.327	0.56	0	0.05	0.6106	2.109	chloroalk_ne	20111213	11.99863545	34.96937956	-0.212309378	0.11027649	5.007432987	6.630492994	0.333333333	1.39	76.52484904	0	1	1.68	3	2	4	3	0	9	0	0	1.4634	2.14153956	20.475	0	0	0	0	0	0	0	0	0	0	0	0
729	allyl thiol	C=CCS	-92.249	13836713	http://goo.gl/mouej	W.E. Acree Jr. Data Collection 2011	0.542	0.41	0	0.2	0.5228	2.654	alkanethiol	20111213	11.9985776	31.97267693	-0.226292193	0.059867087	5.281372924	7.682004756	0.333333333	1.297	74.14593721	0	1	1.68	3	2	4	3	0	10	0	0	1.2301	1.51314601	23.551	0	0	0	0	0	0	0	0	0	0	0	0
318	dimethoxymethane	COCOC	-104.95	13837190	http://goo.gl/mouej	W.E. Acree Jr. Data Collection 2011	0.099	0.46	0	0.52	0.6487	1.894	ether	20111213	11.99654872	15.99825767	-0.386460741	0.146431577	3.963585236	4.810510113	1	-0.033	76.09454358	0	2	1.57	0	0	5	4	0	13	0	0	-0.0981	0.00962361	18.8655	0	0	0	0	0	0	0	0	0	0	0	0
4120	dibutyl phthalate	CCCCOC(=O)C1=CC=CC=C1C(=O)OCCCC	-35	13837319	http://dx.doi.org/10.1016/j.chemosphere.2014.08.035	Michael H. Abraham and William E. Acree Jr. (2015). Physicochemical and biochemical properties for the dialkyl phthalates. Chemosphere. Volume 119, January 2015, Pages 871?880	0.695	1.27	0	0.95	2.2742	8.97	this work	20140918	11.89	15.99793075	-0.312769197	0.295126081	4.911197266	9.609193659	0.5	4.594	278.3440906	0	10	2.78	NA	12	14	20	0	42	6	6	4.1982	17.62488324	76.8594	0	1	1	1	1	0	0	0	1	0	0	0
4117	dimethyl phthalate	COC(=O)C1=CC=CC=C1C(=O)OC	3.62	13837329	http://dx.doi.org/10.1016/j.chemosphere.2014.08.035	Michael H. Abraham and William E. Acree Jr. (2015). Physicochemical and biochemical properties for the dialkyl phthalates. Chemosphere. Volume 119, January 2015, Pages 871?880	0.78	1.26	0	0.88	1.4288	6.275	this work	20140918	11.99624945	15.99928758	-0.346024053	0.294823498	4.601734375	9.196572258	0.2	1.894	194.1843862	0	4	2.12	NA	12	8	14	0	24	6	6	1.5408	2.37406464	49.113	0	1	1	1	1	0	0	0	1	0	0	0
1840	morpholine	C1CNCCO1	-4.93	13837537	http://goo.gl/mouej	W.E. Acree Jr. Data Collection 2011	0.434	0.79	0.06	0.91	0.7221	3.289	nitrogen-neterocyclic	20111213	11.99693548	15.99741755	-0.399825962	0.081520596	5.31099022	5.996703232	1	-0.576	87.12051851	0	0	1.68	2	0	4	6	1	15	0	0	-0.5281	0.27888961	23.7679	0	1	0	1	0	0	0	0	1	0	0	0
4023	2-Chlorophenol	C1=CC=C(C(=C1)O)Cl	8.2	13837686	http://dx.doi.org/10.1016/j.tca.2014.08.024	Mikhail A. Varfolomeeva. Ilnaz T. Rakipova. William E. Acree Jr.. Michela Brumfieldb. Michael H. Abrahamc.Examination of Hydrogen Bonding Interactions between Dissolved Solutes and Alkylbenzene Solvents Based on Abraham Model Correlations Derived From Measured Enthalpies of Solvation. Thermochimica Acta. 2014	0.853	0.88	0.32	0.31	0.8976	4.178	organic	20140902	11.99856245	34.96937974	-0.358384721	0.146581116	5.083183594	8.439597394	0	2.238	128.5564617	0	0	1.9	0	7	5	8	0	13	6	6	2.227	4.959529	32.5569	0	1	1	1	1	0	0	0	1	0	0	0
1664	2-nitrophenol	O=N(=O)c1ccccc1O	44.76	13837787	http://goo.gl/mouej	W.E. Acree Jr. Data Collection 2011	1.015	1.05	0.05	0.37	0.9493	4.76	phenol derivative	20111213	11.99635515	15.99870337	-0.382983221	0.156175768	3.54940625	7.581634538	0	2.366	139.1090371	0	1	1.68	0	10	6	10	0	15	6	6	-0.6936	0.48108096	34.0726	0	1	1	1	1	0	0	0	1	0	0	0
1598	3,4-dimethylphenol	Cc1cc(O)ccc1C	63.6	13839105	http://goo.gl/mouej	W.E. Acree Jr. Data Collection 2011	0.83	0.86	0.56	0.39	1.0569	-123	phenol derivative	20111213	11.89	15.99491664	-0.360411959	0.072584392	4.829964991	8.247276238	0.25	2.49	122.1646996	0	0	2.23	NA	7	6	9	0	19	6	6	2.535	6.426225	37.8345	0	1	1	1	1	0	0	0	1	0	0	0
1595	2,4-dimethylphenol	Cc1ccc(O)c(C)c1	24.5	13839123	http://goo.gl/mouej	W.E. Acree Jr. Data Collection 2011	0.843	0.79	0.52	0.4	1.0569	4.77	phenol derivative	20111213	11.85	15.99491665	-0.360150338	0.098181496	4.987151937	8.050522395	0.25	2.279	122.1646996	0	0	2.23	NA	7	6	9	0	19	6	6	2.535	6.426225	37.8345	0	1	1	1	1	0	0	0	1	0	0	0
1596	2,5-dimethylphenol	Cc1cc(O)c(C)cc1	75.12	13839128	http://goo.gl/mouej	W.E. Acree Jr. Data Collection 2011	0.84	0.83	0.5	0.38	1.0569	4.774	phenol derivative	20111213	11.85	15.99491665	-0.36014116	0.096810127	5.065745324	7.893342198	0.25	2.279	122.1646996	0	0	2.23	NA	7	6	9	0	19	6	6	2.535	6.426225	37.8345	0	1	1	1	1	0	0	0	1	0	0	0
1449	phenylacetonitrile	c1ccc(cc1)CC#N	-23.93	13839308	http://goo.gl/mouej	W.E. Acree Jr. Data Collection 2011	0.751	1.03	0	0.5	1.012	4.634	aromatic nitrile	20111213	11.9530278	14.04995756	-0.435319895	0.293050741	3.922711925	8.219380643	0.125	1.56	117.1481757	0	1	2.23	NA	6	7	9	0	16	6	6	1.7437	3.04048969	36.3449	0	1	1	1	1	0	0	0	1	0	0	0
667	1,6-hexanediol	OCCCCCCO	43.7	13839416	http://goo.gl/mouej	W.E. Acree Jr. Data Collection 2011	0.385	0.96	0.72	0.96	1.0714	4.6	alkanediol	20111213	11.99635523	15.99825889	-0.421736676	0.06973696	3.913470278	6.876327437	1	0.224	118.1743958	0	5	1.9	6	0	8	7	0	22	0	0	0.6574	0.43217476	33.2648	0	0	0	0	0	0	0	0	0	0	0	0
1484	2,3-dimethylaniline	Cc1cccc(N)c1C	2.5	13840647	http://goo.gl/mouej	W.E. Acree Jr. Data Collection 2011	1.01	0.96	0.2	0.49	1.098	-123	aromatic amine	20111213	11.89	14.00307807	-0.302245534	0.076101234	5.878741669	8.679839599	0.25	1.868	121.1799387	0	0	2.23	NA	7	5	9	0	20	6	6	2.0558	4.22631364	40.8408	0	1	1	1	1	0	0	0	1	0	0	0
842	benzyl chloride	c1ccc(cc1)CCl	-43.67	13840690	http://goo.gl/mouej	W.E. Acree Jr. Data Collection 2011	0.821	0.86	0	0.14	0.9797	4.353	haloaromatic	20111213	11.99855162	34.96937973	-0.210813511	0.116603851	5.559999057	8.478880294	0.142857143	2.485	126.5836741	0	1	2.12	NA	6	6	8	0	15	6	6	2.4301	5.90538601	35.9249	0	1	1	1	1	0	0	0	1	0	0	0
1628	4-bromophenol	Oc1ccc(Br)cc1	64.72	13842573	http://goo.gl/mouej	W.E. Acree Jr. Data Collection 2011	1.08	1.17	0.67	0.2	0.9501	5.135	phenol derivative	20111213	11.85	78.91833721	-0.36041692	0.179348146	4.788747519	9.415190911	0	2.414	173.007052	0	0	1.9	0	7	6	8	0	13	6	6	2.311	5.340721	35.3749	0	1	1	1	1	0	0	0	1	0	0	0
1735	2,6-dimethylpyridine	Cc1cccc(C)n1	-6.37	13842613	http://goo.gl/mouej	W.E. Acree Jr. Data Collection 2011	0.607	0.7	0	0.63	0.9571	3.76	pyridine derivative	20111213	11.98851936	14.01424787	-0.320547703	0.100859338	5.757625	7.522788977	0.285714286	1.4	107.1533213	0	0	2.12	7	6	5	8	0	17	6	6	1.2446	1.54902916	33.0841	0	1	1	1	1	0	0	0	1	0	0	0
2895	4-phenylphenol	c1ccc(cc1)c2ccc(cc2)O	166.2	13846658	http://precedings.nature.com/documents/4243/version/3	ONSChallenge Solubility Data	1.37	1.701	0.538	0.52	1.383	-123	organic solid	20120126	11.99621897	15.99794409	-0.386794247	0.098433992	4.786234987	9.45841466	0	3.556	170.2076432	0	1	2.67	0	13	9	14	0	23	12	12	3.081	9.492561	52.8883	0	2	2	2	2	0	0	0	2	0	0	0
1436	ethyl 4-hydroxybenzoate	O=C(OCC)c1ccc(O)cc1	116.75	13846749	http://goo.gl/mouej	W.E. Acree Jr. Data Collection 2011	0.86	1.35	0.69	0.45	1.2722	6.186	aromatic ester	20111213	11.85	15.99692145	-0.360449951	0.293244892	4.528597579	8.449441691	0.222222222	1.975	166.1742454	0	3	2.12	NA	10	9	12	0	22	6	6	1.7668	3.12158224	44.0276	0	1	1	1	1	0	0	0	1	0	0	0
2145	coumarin	c1ccc2c(c1)ccc(=O)o2	70.5	13848793	http://goo.gl/mouej	W.E. Acree Jr. Data Collection 2011	1.23	1.68	0	0.52	1.0619	6.019	organic	20111213	11.9967563	15.9977858	-0.29947222	0.291027611	4.208231101	8.743132927	0	2.65	146.1430774	0	0	2.23	NA	11	7	12	0	17	11	10	2.1694	4.70629636	39.916	0	2	2	1	1	0	0	0	2	0	0	0
[truncated: 106 more rows]
[truncated: 185 more columns]
