# Supplementary material for: Predicted Adsorption Affinity for Enteric Microbial Metabolites to Metal and Carbon Nanomaterials
Source: J Chem Inf Model. 2022 Jul 25;62(15):3589–603. doi: 10.1021/acs.jcim.2c00492 (PMC9364324; doi:10.1021/acs.jcim.2c00492)
Supplement: Supplementary file 3 — ci2c00492_si_003.zip [file ci2c00492_si_003.zip › TrainingValidationDataSets_Brinkmann2022/90Training_10Validation_split/ApplicabilityDomain_NoThresholds/CV90validate.csv]

key	name	smiles	mp	csid	link	source	E	S	A	B	V	L	type	sortdate	BCUTw.1l	BCUTw.1h	BCUTc.1l	BCUTc.1h	BCUTp.1l	BCUTp.1h	Fsp3	XLogP	MW	LipinskiFailures	nRotB	MLogP	nAtomLAC	nAtomP	nAtomLC	nB	nBase	nAtom	nAromBond	naAromAtom	ALogP	ALogp2	AMR	nAcid	nSmallRings	nAromRings	nRingBlocks	nAromBlocks	nRings3	nRings4	nRings5	nRings6	nRings7	nRings8	nRings9
1759	3-cyanopyridine	c1cc(cnc1)C#N	50.33	78	http://goo.gl/mouej	W.E. Acree Jr. Data Collection 2011	0.75	1.26	0	0.62	0.83	4.164	pyridine derivative	20111213	11.95305148	14.04998404	-0.42281693	0.320586838	4.045030305	7.513631071	0	0.493	104.1095848	0	0	1.9	5	8	6	8	0	12	6	6	0.5583	0.31169889	29.6388	0	1	1	1	1	0	0	0	1	0	0	0
2886	4-hydroxyphenylacetic acid	O=C(O)Cc1ccc(O)cc1	151	124	http://precedings.nature.com/documents/4243/version/3	ONSChallenge Solubility Data	1.172	0.761	0.313	0.823	1.131	-123	organic solid	20120126	11.85	15.99692069	-0.360461253	0.263296549	3.889392211	8.408940814	0.125	1.043	152.147628	0	2	2.01	NA	7	8	11	0	19	6	6	1.2018	1.44432324	39.0597	1	1	1	1	1	0	0	0	1	0	0	0
2166	ascorbic acid	O=C1C(O)=C(O)OC1C(O)CO	-34.689	230	http://goo.gl/mouej	W.E. Acree Jr. Data Collection 2011	1.4	1.62	1.12	1.47	1.1116	6.757	organic	20111213	11.99635512	16.00078345	-0.41770529	0.222152992	4.163859956	8.163882468	0.5	-0.066	176.124371	0	2	1.46	6	7	7	12	0	20	0	0	-1.63	2.6569	35.845	0	1	0	1	0	0	0	1	0	0	0	0
3013	salicylic acid	O=C(O)c1ccccc1O	158.75	331	http://precedings.nature.com/documents/4243/version/3	ONSChallenge Solubility Data	1.183	1.109	0.643	0.369	0.99	-123	organic solid	20120126	11.99632004	15.99870276	-0.385328319	0.2932209	4.101150239	8.132381474	0	1.66	138.1210106	0	1	1.9	NA	10	6	10	0	16	6	6	1.167	1.361889	34.5105	1	1	1	1	1	0	0	0	1	0	0	0
1683	4-aminophenol	c1cc(ccc1N)O	188.38	392	http://goo.gl/mouej	W.E. Acree Jr. Data Collection 2011	1.15	1.47	0.66	0.73	0.8749	5.2	phenol derivative	20111213	11.9963552	15.99794303	-0.386786374	0.098441234	4.656792638	7.392197708	0	0.799	109.1261088	0	0	1.9	0	8	6	8	0	15	6	6	0.816	0.665856	32.4525	0	1	1	1	1	0	0	0	1	0	0	0
519	1,3-diaminopropane	NCCCN	-12	415	http://goo.gl/mouej	W.E. Acree Jr. Data Collection 2011	0.446	0.61	0.43	1.14	0.7309	2.852	alkylamine	20111213	11.99373199	14.00927692	-0.363753871	0.028120911	4.578350866	6.217007332	1	-0.984	74.12502164	0	2	1.57	3	0	5	4	2	15	0	0	-1.4142	1.99996164	22.734	0	0	0	0	0	0	0	0	0	0	0	0
358	propanal	CCC=O	-80.5	512	http://goo.gl/mouej	W.E. Acree Jr. Data Collection 2011	0.196	0.65	0	0.45	0.547	1.815	aldehyde	20111213	11.98884397	16.00592387	-0.38950815	0.206081841	3.127757033	5.27600348	0.666666667	0.587	58.07925714	0	1	1.68	3	1	4	3	0	10	0	0	0.4844	0.23464336	16.3452	0	0	0	0	0	0	0	0	0	0	0	0
573	malonic acid	C(C(=O)O)C(=O)O	136	844	http://goo.gl/mouej	W.E. Acree Jr. Data Collection 2011	0.38	1.46	0.99	0.59	0.6801	3.616	alkanedioic acid	20111213	11.99654859	15.99928149	-0.350704571	0.288354253	3.5054375	5.919504667	0.333333333	-0.299	104.0615904	0	2	1.35	3	3	5	6	0	11	0	0	-0.4448	0.19784704	18.9878	2	0	0	0	0	0	0	0	0	0	0	0
1646	pentachlorophenol	Clc1c(O)c(Cl)c(Cl)c(Cl)c1Cl	173.62	967	http://goo.gl/mouej	W.E. Acree Jr. Data Collection 2011	1.217	0.86	0.61	0.09	1.387	-123	phenol derivative	20111213	11.99856245	34.97297711	-0.356198855	0.16775094	6.183431423	11.19220472	0	4.726	266.336449	0	0	1.46	0	7	6	12	0	13	6	6	4.8846	23.85931716	51.7761	0	1	1	1	1	0	0	0	1	0	0	0
2965	mandelic acid	O=C(O)C(O)c1ccccc1	124.67	1253	http://precedings.nature.com/documents/4243/version/3	ONSChallenge Solubility Data	1.145	6.463	1.187	0	1.131	-123	organic solid	20120126	11.85	15.99692069	-0.377544799	0.292454283	3.999665834	8.582091998	0.125	0.458	152.147628	0	2	2.01	NA	6	7	11	0	19	6	6	0.9237	0.85322169	38.7789	1	1	1	1	1	0	0	0	1	0	0	0
1837	N-methylimidazole	Cn1ccnc1	-6	1348	http://goo.gl/mouej	W.E. Acree Jr. Data Collection 2011	0.589	0.95	0	0.8	0.6772	3.805	nitrogen-neterocyclic	20111213	11.98863802	14.01434831	-0.302982158	0.134741233	5.366865458	6.865599501	0.25	0.266	82.10399452	0	0	1.68	2	5	4	6	0	12	5	5	-0.0769	0.00591361	23.9095	0	1	1	1	1	0	0	1	0	0	0	0
2931	cimetidine	Cc1c([nH]cn1)CSCC/N=C(\NC)/NC#N	141.5	2654	http://precedings.nature.com/documents/4243/version/3	ONSChallenge Solubility Data	1.964	0.896	0.29	1.95	1.956	-123	organic solid	20120126	11.95300438	31.97207184	-0.399888758	0.368867751	3.908822541	10.00955012	0.5	0.859	252.3407153	0	7	1.79	4	6	12	17	3	33	5	5	0.3213	0.10323369	70.103	0	1	1	1	1	0	0	1	0	0	0	0
1906	p,p'-DDE	Clc2ccc(C(=C(/Cl)Cl)c1ccc(Cl)cc1)cc2	89	2927	http://goo.gl/mouej	W.E. Acree Jr. Data Collection 2011	1.8	1.4	0.06	0.14	2.0526	9.73	pesticide	20111213	11.85	34.97185512	-0.141636404	0.179455799	6.178326172	12.43788084	0	6.732	318.0255789	1	2	2.56	NA	14	11	19	0	26	12	12	5.9299	35.16371401	80.2157	0	2	2	2	2	0	0	0	2	0	0	0
1973	atropine	CN1C2CCC1CC(C2)OC(=O)C(CO)c3ccccc3	113.75	3534	http://goo.gl/mouej	W.E. Acree Jr. Data Collection 2011	1.2	1.58	0.26	1.73	2.282	10.2	drug	20111213	11.85	15.99692901	-0.394622021	0.271618627	4.748727768	9.802713517	0.588235294	1.828	289.3700656	0	5	2.89	NA	6	12	23	1	44	6	6	1.7212	2.96252944	80.8156	0	4	1	2	1	0	0	1	2	1	0	0
326	isofluorane	FC(F)(F)C(Cl)OC(F)F	48.5	3631	http://goo.gl/mouej	W.E. Acree Jr. Data Collection 2011	-0.236	0.56	0	0.08	0.8009	1.969	ether	20111213	11.99768663	34.96885318	-0.287999604	0.434693258	2.820951689	6.742753764	1	2.603	184.4924478	0	3	1.02	2	0	6	9	0	12	0	0	2.5341	6.42166281	23.0359	0	0	0	0	0	0	0	0	0	0	0	0
2007	rofecoxib	O=C2OCC(=C2c1ccccc1)c3ccc(cc3)S(=O)(=O)C	157.321	4911	http://goo.gl/mouej	W.E. Acree Jr. Data Collection 2011	1.66	3.1	0	1.3	2.2374	-123	drug	20111213	11.99843866	31.97267789	-0.307041894	0.294592136	4.936354923	11.13193138	0.117647059	3.252	314.3573855	0	3	2.78	NA	20	12	24	0	36	12	12	2.8715	8.24551225	83.8311	0	3	2	3	2	0	0	1	2	0	0	0
1982	estrone	O=C4[C@]3(CC[C@@H]2c1ccc(O)cc1CC[C@H]2[C@@H]3CC4)C	256.52	5660	http://goo.gl/mouej	W.E. Acree Jr. Data Collection 2011	1.73	2.05	0.5	1.08	2.1558	10.78	drug	20111213	11.89	15.9959237	-0.360734338	0.138958639	5.037269028	11.40307398	0.611111111	3.625	270.3667526	0	0	3.22	NA	7	11	23	0	42	6	6	3.7732	14.23703824	78.7956	0	4	1	1	1	0	0	1	3	0	0	0
686	sucrose	C([C@@H]1[C@H]([C@@H]([C@H]([C@H](O1)O[C@]2([C@H]([C@@H]([C@H](O2)CO)O)O)CO)O)O)O)O	186.75	5768	http://goo.gl/mouej	W.E. Acree Jr. Data Collection 2011	2.32	2.6	2.19	2.81	2.2279	13.07	polyalcohol	20111213	11.99621888	16.00537255	-0.417792804	0.224508153	4.333975347	9.706979543	1	-3.277	342.2969815	2	5	1.57	6	0	11	24	0	45	0	0	-4.3105	18.58041025	68.7741	0	2	0	2	0	0	0	1	1	0	0	0
1543	4-chlorobenzoic acid	O=C(O)c1ccc(Cl)cc1	241.75	6079	http://goo.gl/mouej	W.E. Acree Jr. Data Collection 2011	0.84	1.02	0.63	0.27	1.0541	4.947	aromatic carboxylic acid	20111213	11.85	34.96885309	-0.327722416	0.290646452	4.103463642	8.406106015	0	2.259	156.5666025	0	1	1.9	NA	9	7	10	0	15	6	6	2.0988	4.40496144	37.6212	1	1	1	1	1	0	0	0	1	0	0	0
219	bromomethane	BrC	-93.7	6083	http://goo.gl/mouej	W.E. Acree Jr. Data Collection 2011	0.4	0.43	0	0.1	0.4243	1.63	bromoalkane	20111213	11.99981918	78.91851792	-0.201366209	0.075408211	5.12435499	5.74514501	1	1.378	94.93808613	0	0	1.46	0	0	2	1	0	5	0	0	0.9911	0.98227921	14.2958	0	0	0	0	0	0	0	0	0	0	0	0
144	acetylene	C#C	-80.75	6086	http://goo.gl/mouej	W.E. Acree Jr. Data Collection 2011	0.19	0.47	0.12	0.05	0.3044	0.07	alkyne	20111213	11.69	12.31	-0.433050409	0.186949591	2.8285	3.4485	0	0.418	26.0373533	0	0	1.68	2	2	2	1	0	4	0	0	1.9754	3.90220516	8.566	0	0	0	0	0	0	0	0	0	0	0	0
225	2-bromopropane	BrC(C)C	-89	6118	http://goo.gl/mouej	W.E. Acree Jr. Data Collection 2011	0.332	0.35	0	0.14	0.7063	2.39	bromoalkane	20111213	11.89	78.91833714	-0.140177419	0.113426398	6.049066759	8.245524264	1	2.033	122.9913209	0	0	1.68	3	0	3	3	0	11	0	0	1.7174	2.94946276	23.462	0	0	0	0	0	0	0	0	0	0	0	0
2377	chloropentafluoroethane	FC(F)(F)C(Cl)(F)F	-99.4	6190	http://dx.doi.org/10.1021/ci049943w	Jes?s Jover; Ram?n Bosque; and Joaquim Sales. 2004. Determination of Abraham Solute Parameters from Molecular Structure. J. Chem. Inf. Comput. Sci. 44 (3)	-0.36	-0.12	0	0	0.6013	-123	organic	20040417	11.99782577	34.96885308	-0.190694408	0.476578228	2.92075	5.512823156	1	3.197	154.4664255	0	1	1.02	2	0	4	7	0	8	0	0	2.3929	5.72597041	17.704	0	0	0	0	0	0	0	0	0	0	0	0
4041	2-Methylpropan-1-ol	CC(C)CO	-108	6312	http://dx.doi.org/10.1016/j.tca.2014.08.024	Mikhail A. Varfolomeeva. Ilnaz T. Rakipova. William E. Acree Jr.. Michela Brumfieldb. Michael H. Abrahamc.Examination of Hydrogen Bonding Interactions between Dissolved Solutes and Alkylbenzene Solvents Based on Abraham Model Correlations Derived From Measured Enthalpies of Solvation. Thermochimica Acta. 2014	0.217	0.39	0.37	0.48	0.7309	2.413	organic	20140902	11.99646149	15.99794197	-0.421345168	0.071853976	3.945673112	6.6197529	1	0.579	74.12175605	0	1	1.79	3	0	4	4	0	15	0	0	0.8338	0.69522244	22.0053	0	0	0	0	0	0	0	0	0	0	0	0
196	2-chlorobutane	ClC(C)CC	-135.57	6315	http://goo.gl/mouej	W.E. Acree Jr. Data Collection 2011	0.189	0.35	0	0.12	0.7946	2.54	chloroalk_ne	20111213	11.89	34.96885285	-0.170103213	0.062470391	5.293220057	7.711752527	1	2.053	92.56734795	0	1	1.79	4	0	4	4	0	14	0	0	2.0966	4.39573156	25.0027	0	0	0	0	0	0	0	0	0	0	0	0
186	1,1,2,2-tetrachloroethane	ClC(Cl)C(Cl)Cl	-43.45	6342	http://goo.gl/mouej	W.E. Acree Jr. Data Collection 2011	0.6	0.76	0.16	0.12	0.88	3.803	chloroalk_ne	20111213	11.99870712	34.97200613	-0.173516399	0.23259262	6.567985974	9.741581728	1	2.576	167.8491036	0	1	1.24	2	0	4	5	0	8	0	0	2.3992	5.75616064	30.7638	0	0	0	0	0	0	0	0	0	0	0	0
3450	alpha-pinene	CC1=CCC2CC1C2(C)C	-59.58	6402	http://dx.doi.org/10.1016/j.chroma.2012.02.043	T. Karunasekara. C.F. Poole. Determination of Descriptors for Fragrance Compounds by Gas Chromatography and Liquid-Liquid Partitioning Journal of Chromatography A (2012)	0.441	0.19	0	0.225	1.2574	4.348	fragrance	20120217	11.89	12.11015511	-0.153423378	0.069300431	6.577301475	9.816076602	0.8	4.177	136.234411	0	0	2.56	NA	2	5	11	0	26	0	0	2.8728	8.25297984	44.7223	0	3	0	1	0	0	1	0	2	0	0	0
2897	4,7-dichloroquinoline	Clc1cc2nccc(Cl)c2cc1	89	6604	http://precedings.nature.com/documents/4243/version/3	ONSChallenge Solubility Data	1.638	1.11	0	0.715	1.289	-123	organic solid	20120126	11.85	34.96985356	-0.255475453	0.179229856	6.233413778	9.921510154	0	3.369	198.0489052	0	0	2.12	NA	10	7	13	0	17	11	10	3.3451	11.18969401	49.5889	0	2	2	1	1	0	0	0	2	0	0	0
865	1-bromonaphthalene	Brc2cccc1ccccc12	-1.27	6735	http://goo.gl/mouej	W.E. Acree Jr. Data Collection 2011	1.59	1.13	0	0.13	1.26	-123	haloaromatic	20111213	11.85	78.91833725	-0.121369915	0.184193283	7.093518044	10.73867702	0	4.086	207.0664722	0	0	2.45	0	10	6	12	0	18	11	10	3.4868	12.15777424	50.131	0	2	2	1	1	0	0	0	2	0	0	0
1491	N,N-diethylaniline	N(c1ccccc1)(CC)CC	-38.2	6794	http://goo.gl/mouej	W.E. Acree Jr. Data Collection 2011	0.953	0.8	0	0.41	1.3798	5.287	aromatic amine	20111213	11.89	14.00307907	-0.275126755	0.087466912	5.668300635	9.219654636	0.4	3.077	149.2331735	0	3	2.45	2	7	7	11	0	26	6	6	2.6898	7.23502404	49.9826	0	1	1	1	1	0	0	0	1	0	0	0
2922	butylparaben	O=C(OCCCC)c1ccc(O)cc1	69.06	6916	http://precedings.nature.com/documents/4243/version/3	ONSChallenge Solubility Data	0.897	1.071	0.176	0.595	1.554	-123	organic solid	20120126	11.85	15.99692296	-0.360455691	0.293260294	4.646481817	8.566164169	0.363636364	2.902	194.2274802	0	5	2.34	NA	10	11	14	0	28	6	6	2.7467	7.54436089	53.1528	0	1	1	1	1	0	0	0	1	0	0	0
1641	2,4,5-trichlorophenol	Clc1cc(O)c(Cl)cc1Cl	67.7	7001	http://goo.gl/mouej	W.E. Acree Jr. Data Collection 2011	1.07	0.92	0.73	0.1	1.142	-123	phenol derivative	20111213	11.99856245	34.97105747	-0.357835172	0.143994199	5.449933017	9.729127403	0	3.482	197.4464553	0	0	1.68	0	7	6	10	0	13	6	6	3.5558	12.64371364	42.1665	0	1	1	1	1	0	0	0	1	0	0	0
1674	2,6-dibromo-4-nitrophenol	Brc1cc(cc(Br)c1O)[N+]([O-])=O	147.011	7151	http://goo.gl/mouej	W.E. Acree Jr. Data Collection 2011	1.56	1.76	0.71	0.15	1.2993	-123	phenol derivative	20111213	11.999	78.91933741	-0.357213664	0.194001657	3.979947086	10.67213434	0	3.104	296.9002116	0	1	1.46	0	10	7	12	0	15	6	6	2.9538	8.72493444	50.3224	0	1	1	1	1	0	0	0	1	0	0	0
1536	4-methylbenzoic acid	Cc1ccc(cc1)C(=O)O	180.2	7190	http://goo.gl/mouej	W.E. Acree Jr. Data Collection 2011	0.73	0.93	0.62	0.42	1.0726	4.89	aromatic carboxylic acid	20111213	11.9962919	15.99825971	-0.346693992	0.309626847	4.081635543	8.05432266	0.125	2.074	136.1482231	0	1	2.12	NA	9	7	10	0	18	6	6	1.9206	3.68870436	37.8576	1	1	1	1	1	0	0	0	1	0	0	0
2338	styrene	C=Cc1ccccc1	-31	7220	http://dx.doi.org/10.1021/ci049943w	Jes?s Jover; Ram?n Bosque; and Joaquim Sales. 2004. Determination of Abraham Solute Parameters from Molecular Structure. J. Chem. Inf. Comput. Sci. 44 (3)	0.849	0.65	0	0.16	0.7832	-123	organic	20040417	11.85	12.15008271	-0.190795161	0.110676443	5.479089174	8.319830065	0	2.959	104.1494132	0	1	2.34	NA	8	6	8	0	16	6	6	2.3817	5.67249489	35.7443	0	1	1	1	1	0	0	0	1	0	0	0
1763	2-vinylpyridine	n1ccccc1C=C	-50	7240	http://goo.gl/mouej	W.E. Acree Jr. Data Collection 2011	0.847	0.85	0	0.6	0.9141	4.18	pyridine derivative	20111213	11.79	14.00307762	-0.281854341	0.141593346	5.366772105	7.964880538	0	1.374	105.1374398	0	1	2.12	7	8	6	8	0	15	6	6	1.6596	2.75427216	33.2154	0	1	1	1	1	0	0	0	1	0	0	0
1758	2-cyanopyridine	N#Cc1ncccc1	28	7241	http://goo.gl/mouej	W.E. Acree Jr. Data Collection 2011	0.734	1.35	0	0.54	0.83	4.263	pyridine derivative	20111213	11.85	14.00408016	-0.254691923	0.235983341	4.057215794	7.38502481	0	0.582	104.1095848	0	0	1.9	6	8	6	8	0	12	6	6	0.9868	0.97377424	29.2668	0	1	1	1	1	0	0	0	1	0	0	0
772	diphenylmethane	c1c(cccc1)Cc2ccccc2	41.17	7299	http://goo.gl/mouej	W.E. Acree Jr. Data Collection 2011	1.22	1.04	0	0.33	1.4651	6.313	alkylbenzene	20111213	11.85	12.15015697	-0.20085213	0.09968898	6.596824219	9.09475576	0.076923077	3.988	168.2348557	0	2	2.89	0	6	9	14	0	25	12	12	3.8046	14.47498116	55.7952	0	2	2	2	2	0	0	0	2	0	0	0
1870	N-phenylurethane	O=C(OCC)Nc1ccccc1	53	7310	http://goo.gl/mouej	W.E. Acree Jr. Data Collection 2011	0.937	1.34	0.36	0.55	1.3133	6.26	urethane	20111213	11.85	15.99592018	-0.302886281	0.341719751	4.269853413	8.416551947	0.222222222	1.87	165.1894844	0	4	2.12	2	10	9	12	0	23	6	6	1.9424	3.77291776	45.5118	0	1	1	1	1	0	0	0	1	0	0	0
139	cyclopentadiene	C1C=CC=C1	-91.1	7330	http://goo.gl/mouej	W.E. Acree Jr. Data Collection 2011	0.417	0.35	0	0.12	0.6185	2.222	alkene	20111213	11.9	12.10006119	-0.153164539	0.056971118	6.292595739	6.570918927	0.2	2.074	66.10132401	0	0	2.01	0	4	3	5	0	11	0	0	1.3918	1.93710724	25.2382	0	1	0	1	0	0	0	1	0	0	0	0
405	diethyl carbonate	O=C(OCC)OCC	-43	7478	http://goo.gl/mouej	W.E. Acree Jr. Data Collection 2011	0.06	0.58	0	0.53	0.9462	3.412	carbonate	20111213	11.89	15.99691842	-0.293624516	0.405698681	3.642620322	5.45098588	0.8	1.258	118.1313018	0	4	1.68	2	4	7	7	0	18	0	0	1.3619	1.85477161	28.5324	0	0	0	0	0	0	0	0	0	0	0	0
2924	caprolactam	O=C1NCCCCC1	69.43	7480	http://precedings.nature.com/documents/4243/version/3	ONSChallenge Solubility Data	0.369	0.83	0.252	0.782	0.961	-123	organic solid	20120126	11.9	15.99491664	-0.281119826	0.244489552	4.297497302	7.02993062	0.833333333	0.404	113.1578718	0	0	1.9	6	3	5	8	0	19	0	0	0.5416	0.29333056	31.4595	0	1	0	1	0	0	0	0	0	1	0	0
224	1-bromopropane	BrCCC	-110	7552	http://goo.gl/mouej	W.E. Acree Jr. Data Collection 2011	0.366	0.4	0	0.12	0.7063	2.62	bromoalkane	20111213	11.89	78.91833714	-0.162917323	0.058427411	5.267950682	7.611252275	1	2.094	122.9913209	0	1	1.68	3	0	4	3	0	11	0	0	1.8636	3.47300496	23.568	0	0	0	0	0	0	0	0	0	0	0	0
99	1-butene	CCC=C	-185.22	7556	http://goo.gl/mouej	W.E. Acree Jr. Data Collection 2011	0.1	0.08	0	0.07	0.629	1.529	alkene	20111213	11.79	12.21001914	-0.307078384	0.113097695	4.799472424	5.92451672	0.5	2.25	56.10646962	0	1	1.9	4	2	4	3	0	12	0	0	1.8057	3.26055249	20.2503	0	0	0	0	0	0	0	0	0	0	0	0
498	propylamine	CCCN	-83	7564	http://goo.gl/mouej	W.E. Acree Jr. Data Collection 2011	0.225	0.35	0.16	0.61	0.6311	2.141	alkylamine	20111213	11.99373221	14.00909771	-0.363907447	0.026803029	4.441074218	5.672018058	1	0.215	59.11037768	0	1	1.68	3	0	4	3	1	13	0	0	0.2249	0.05058001	19.191	0	0	0	0	0	0	0	0	0	0	0	0
410	methyl formate	O=COC	-99.75	7577	http://goo.gl/mouej	W.E. Acree Jr. Data Collection 2011	0.192	0.68	0	0.38	0.4648	1.285	ester	20111213	11.99668798	15.99825726	-0.352092493	0.247900165	2.766622353	4.136502507	0.5	0.005	60.05204466	0	1	1.46	0	3	4	3	0	8	0	0	-0.0577	0.00332929	13.3408	0	0	0	0	0	0	0	0	0	0	0	0
2624	nitropropane	[O-][N+](=O)CCC	-108	7615	http://dx.doi.org/10.1021/ci049943w	Jes?s Jover; Ram?n Bosque; and Joaquim Sales. 2004. Determination of Abraham Solute Parameters from Molecular Structure. J. Chem. Inf. Comput. Sci. 44 (3)	0.242	0.95	0	0.31	0.555	-123	organic	20040417	11.89	15.99591716	-0.158596577	0.099249738	3.115800806	5.742367403	1	0.963	89.09330603	0	2	1.46	3	3	5	5	0	13	0	0	1.1638	1.35443044	21.8598	0	0	0	0	0	0	0	0	0	0	0	0
235	bromocyclohexane	BrC1CCCCC1	-56.75	7672	http://goo.gl/mouej	W.E. Acree Jr. Data Collection 2011	0.615	0.54	0	0.16	0.7839	4.395	bromoalkane	20111213	11.9	78.91833719	-0.13962013	0.111913145	6.942862161	9.673150911	1	2.978	163.0552916	0	0	2.01	0	0	5	7	0	18	0	0	2.8494	8.11908036	35.3092	0	1	0	1	0	0	0	0	1	0	0	0
2331	furane	c1ccoc1	-85.4	7738	http://dx.doi.org/10.1021/ci049943w	Jes?s Jover; Ram?n Bosque; and Joaquim Sales. 2004. Determination of Abraham Solute Parameters from Molecular Structure. J. Chem. Inf. Comput. Sci. 44 (3)	0.369	0.53	0	0.13	0.4503	-123	organic	20040417	11.85	15.99491564	-0.325173008	0.160017024	4.9344879	5.55988894	0	0.709	68.07411153	0	0	1.79	4	5	3	5	0	9	5	5	0.9338	0.87198244	18.5714	0	1	1	1	1	0	0	1	0	0	0	0
230	1-bromopentane	BrCCCCC	-92.67	7766	http://goo.gl/mouej	W.E. Acree Jr. Data Collection 2011	0.356	0.4	0	0.12	0.9881	3.611	bromoalkane	20111213	11.89	78.91833717	-0.170764034	0.049610393	5.155095202	8.082817371	1	3.232	151.0445557	0	3	1.9	5	0	6	5	0	17	0	0	2.776	7.706176	32.77	0	0	0	0	0	0	0	0	0	0	0	0
4060	Piperidine	C1CCNCC1	-9	7791	http://dx.doi.org/10.1016/j.tca.2014.08.024	Mikhail A. Varfolomeeva. Ilnaz T. Rakipova. William E. Acree Jr.. Michela Brumfieldb. Michael H. Abrahamc.Examination of Hydrogen Bonding Interactions between Dissolved Solutes and Alkylbenzene Solvents Based on Abraham Model Correlations Derived From Measured Enthalpies of Solvation. Thermochimica Acta. 2014	0.422	0.46	0.1	0.69	0.8043	3.304	organic	20140902	11.9	14.00307655	-0.315985105	0.054651922	6.192731273	6.593146611	1	0.688	85.14773098	0	0	1.9	5	0	4	6	1	17	0	0	0.7014	0.49196196	26.8346	0	1	0	1	0	0	0	0	1	0	0	0
607	1-heptanol	OCCCCCCC	-34.24	7837	http://goo.gl/mouej	W.E. Acree Jr. Data Collection 2011	0.211	0.42	0.37	0.48	1.1536	4.115	alkanols	20111213	11.89	15.99491639	-0.395723689	0.049854718	3.93334838	7.072083165	1	2.558	116.2016083	0	5	2.12	7	0	8	7	0	24	0	0	2.3393	5.47232449	35.9375	0	0	0	0	0	0	0	0	0	0	0	0
233	1-bromooctane	BrCCCCCCCC	-55	7848	http://goo.gl/mouej	W.E. Acree Jr. Data Collection 2011	0.339	0.4	0	0.12	1.4108	5.143	bromoalkane	20111213	11.89	78.91833722	-0.170785431	0.049657446	5.122154281	8.220361738	1	4.939	193.124408	0	6	2.23	8	0	9	8	0	26	0	0	4.1446	17.17770916	46.573	0	0	0	0	0	0	0	0	0	0	0	0
53	nonane	CCCCCCCCC	-53.38	7849	http://goo.gl/mouej	W.E. Acree Jr. Data Collection 2011	0	0	0	0	1.3767	4.182	alkane	20111213	11.89	12.11013444	-0.170505158	0.049842857	5.107464722	7.327660031	1	5.461	128.2554381	1	6	2.45	9	0	9	8	0	29	0	0	4.4774	20.04711076	43.2112	0	0	0	0	0	0	0	0	0	0	0	0
511	di-n-butylamine	N(CCCC)CCCC	-61.5	7856	http://goo.gl/mouej	W.E. Acree Jr. Data Collection 2011	0.107	0.3	0.08	0.69	1.3356	4.349	alkylamine	20111213	11.89	14.00307807	-0.315996423	0.050295966	5.086367063	7.082577681	1	2.524	129.2434647	0	6	2.23	4	0	9	8	1	28	0	0	2.4416	5.96141056	42.4398	0	0	0	0	0	0	0	0	0	0	0	0
631	tetradecan-1-ol	OCCCCCCCCCCCCCC	39.5	7917	http://goo.gl/mouej	W.E. Acree Jr. Data Collection 2011	0.163	0.42	0.37	0.48	2.1399	7.636	alkanols	20111213	11.89	15.99491815	-0.395743062	0.050059453	3.952841447	7.590839606	1	6.541	214.3879301	2	12	2.89	14	0	15	14	0	45	0	0	5.5327	30.61076929	68.1445	0	0	0	0	0	0	0	0	0	0	0	0
2245	2-methylbutanoic acid	O=C(O)C(C)CC	-63.469	8012	http://dx.doi.org/10.1021/ci049943w	Jes?s Jover; Ram?n Bosque; and Joaquim Sales. 2004. Determination of Abraham Solute Parameters from Molecular Structure. J. Chem. Inf. Comput. Sci. 44 (3)	0.188	0.57	0.6	0.49	0.6725	-123	organic	20040417	11.89	15.99591715	-0.331341917	0.261715013	3.878932569	7.409503647	0.8	1.035	102.1318969	0	2	1.79	4	3	5	6	0	17	0	0	1.3557	1.83792249	26.4461	1	0	0	0	0	0	0	0	0	0	0	0
3432	benzyl salicylate	O=C(OCc1ccccc1)c2ccccc2O	19	8060	http://dx.doi.org/10.1016/j.chroma.2012.02.043	T. Karunasekara. C.F. Poole. Determination of Descriptors for Fragrance Compounds by Gas Chromatography and Liquid-Liquid Partitioning Journal of Chromatography A (2012)	1.413	1.338	0.012	0.433	1.7391	8	fragrance	20120217	11.99619592	15.99870707	-0.385335751	0.296161091	4.810046133	8.841285762	0.071428571	3.691	228.2438064	0	4	2.67	NA	10	11	18	0	29	12	12	3.0015	9.00900225	63.8922	0	2	2	2	2	0	0	0	2	0	0	0
1634	2,4-dichlorophenol	Clc1cc(Cl)c(O)cc1	43.75	8140	http://goo.gl/mouej	W.E. Acree Jr. Data Collection 2011	0.96	0.82	0.54	0.17	1.0199	4.896	phenol derivative	20111213	11.85	34.96985331	-0.358385433	0.179801441	5.205433437	8.923637927	0	2.86	163.0014585	0	0	1.79	0	7	6	9	0	13	6	6	2.8914	8.36019396	37.3617	0	1	1	1	1	0	0	0	1	0	0	0
1407	benzil	c1ccc(cc1)C(=O)C(=O)c2ccccc2	94.86	8329	http://goo.gl/mouej	W.E. Acree Jr. Data Collection 2011	1.445	1.59	0	0.62	1.6374	7.611	aromatic ketone	20111213	11.85	15.99592169	-0.285046311	0.234095222	5.304390625	9.175531987	0	3.19	210.2285199	0	3	2.78	0	16	10	17	0	26	12	12	3.12	9.7344	62.0728	0	2	2	2	2	0	0	0	2	0	0	0
4071	Di-n-butyl ether	CCCCOCCCC	-96.53	8569	http://dx.doi.org/10.1016/j.tca.2014.08.024	Mikhail A. Varfolomeeva. Ilnaz T. Rakipova. William E. Acree Jr.. Michela Brumfieldb. Michael H. Abrahamc.Examination of Hydrogen Bonding Interactions between Dissolved Solutes and Alkylbenzene Solvents Based on Abraham Model Correlations Derived From Measured Enthalpies of Solvation. Thermochimica Acta. 2014	0	0.25	0	0.45	1.2945	3.924	organic	20140902	11.89	15.99491664	-0.380642287	0.051850292	5.00828721	6.581505328	1	2.72	130.2282257	0	6	2.23	4	0	9	8	0	27	0	0	2.7079	7.33272241	40.7589	0	0	0	0	0	0	0	0	0	0	0	0
1803	pyrimidine	c1cncnc1	21.33	8903	http://goo.gl/mouej	W.E. Acree Jr. Data Collection 2011	0.606	0.93	0	0.67	0.6342	2.837	pyrimidine derivative	20111213	11.85	14.00407816	-0.245279095	0.155171866	5.548625	6.02389539	0	-0.271	80.08811302	0	0	1.68	3	6	4	6	0	10	6	6	0.0513	0.00263169	22.7543	0	1	1	1	1	0	0	0	1	0	0	0
1782	pyrazine	c1cnccn1	54.33	8904	http://goo.gl/mouej	W.E. Acree Jr. Data Collection 2011	0.629	0.82	0	0.64	0.6342	2.875	pyrazine derivative	20111213	11.98863802	14.01434831	-0.322133298	0.10668782	5.528274104	5.84791562	0	-0.482	80.08811302	0	0	1.68	2	6	4	6	0	10	6	6	-0.4712	0.22202944	21.7442	0	1	1	1	1	0	0	0	1	0	0	0
81	cycloheptane	C1CCCCCC1	-8	8908	http://goo.gl/mouej	W.E. Acree Jr. Data Collection 2011	0.35	0.1	0	0	0.9863	3.704	cycloalkane	20111213	11.9	12.10010405	-0.152797442	0.047306612	6.8165	7.016604054	1	3.983	98.18632183	0	0	2.23	0	0	4	7	0	21	0	0	3.1934	10.19780356	32.207	0	1	0	1	0	0	0	0	0	1	0	0
820	1,2-difluorobenzene	Fc1ccccc1F	-34	9325	http://goo.gl/mouej	W.E. Acree Jr. Data Collection 2011	0.39	0.63	0	0.06	0.7518	2.843	haloaromatic	20111213	11.99752359	19.00060236	-0.234004941	0.189282442	3.810999208	6.210415647	0	2.344	114.0929848	0	0	1.9	0	6	5	8	0	12	6	6	2.241	5.022081	26.4908	0	1	1	1	1	0	0	0	1	0	0	0
1540	3-fluorobenzoic acid	O=C(O)c1cc(F)ccc1	123.5	9574	http://goo.gl/mouej	W.E. Acree Jr. Data Collection 2011	0.6	0.89	0.64	0.27	0.9414	-123	aromatic carboxylic acid	20111213	11.85	18.99840489	-0.327723846	0.290743239	4.03654536	7.90109668	0	1.798	140.1120681	0	1	1.9	NA	9	6	10	0	15	6	6	1.6399	2.68927201	33.0328	1	1	1	1	1	0	0	0	1	0	0	0
1405	9-fluorenone	c1ccc2c(c1)-c3ccccc3C2=O	83.75	9824	http://goo.gl/mouej	W.E. Acree Jr. Data Collection 2011	1.6	1.49	0	0.35	1.3722	7.474	aromatic ketone	20111213	11.98851338	16.00592664	-0.36632262	0.272803268	5.275684861	9.916333641	0	3.494	180.2024976	0	0	2.78	0	14	7	16	0	22	12	12	2.9226	8.54159076	55.7117	0	3	3	1	1	0	0	1	2	0	0	0
1629	2-iodophenol	Ic1ccccc1O	40.83	10328	http://goo.gl/mouej	W.E. Acree Jr. Data Collection 2011	1.36	1	0.4	0.35	1.0333	4.964	phenol derivative	20111213	11.99635525	126.9044731	-0.385084005	0.110813807	5.941451786	11.88162705	0	2.684	220.0079971	0	0	1.9	0	7	5	8	0	13	6	6	2.1408	4.58302464	40.1602	0	1	1	1	1	0	0	0	1	0	0	0
1673	2-methyl-4,6-dinitrophenol	[O-][N+](=O)c1cc([N+]([O-])=O)cc(c1O)C	86.6	10343	http://goo.gl/mouej	W.E. Acree Jr. Data Collection 2011	1.2	1.59	0.04	0.52	1.2644	6.58	phenol derivative	20111213	11.89	15.99892849	-0.357831462	0.158735783	3.762161642	8.344274859	0.142857143	2.484	198.1332269	0	2	1.46	NA	13	7	14	0	20	6	6	1.8376	3.37677376	47.4427	0	1	1	1	1	0	0	0	1	0	0	0
1868	N-isobutylurethane	O=C(OCC)NCC(C)C	35.061	10422	http://goo.gl/mouej	W.E. Acree Jr. Data Collection 2011	0.202	0.88	0.24	0.66	1.2691	4.69	urethane	20111213	11.89	15.99591916	-0.303138813	0.337324962	4.109557102	7.467553214	0.857142857	1.382	145.1997756	0	5	1.9	3	4	8	9	0	25	0	0	1.5576	2.42611776	39.4782	0	0	0	0	0	0	0	0	0	0	0	0
201	1-chloropentane	ClCCCCC	-99	10512	http://goo.gl/mouej	W.E. Acree Jr. Data Collection 2011	0.21	0.38	0	0.09	0.9355	3.223	chloroalk_ne	20111213	11.89	34.9688529	-0.17346407	0.050750534	5.082233039	7.048141646	1	2.894	106.5939654	0	3	1.9	5	0	6	5	0	17	0	0	2.6315	6.92479225	29.7865	0	0	0	0	0	0	0	0	0	0	0	0
714	dibutyl sulfide	S(CCCC)CCCC	-79.9	10536	http://goo.gl/mouej	W.E. Acree Jr. Data Collection 2011	0.345	0.38	0	0.32	1.0123	4.95	dialkyl sulfide	20111213	11.89	31.9720714	-0.170406448	0.049992071	5.327490636	8.999044218	1	3.881	146.2949057	0	6	2.23	4	0	9	8	0	27	0	0	3.4526	11.92044676	46.9333	0	0	0	0	0	0	0	0	0	0	0	0
2038	octamethylcyclotetrasiloxane	O1[Si](O[Si](O[Si](O[Si]1(C)C)(C)C)(C)C)(C)C	17.67	10696	http://goo.gl/mouej	W.E. Acree Jr. Data Collection 2011	-0.471	-0.093	0	0.51	2.3448	4.52	organosilicon	20111213	11.99834123	27.9801597	-0.332348675	0.231643425	4.795741324	6.805823061	1	4.56	296.615624	0	0	1.46	0	0	7	16	0	40	0	0	6.2772	39.40323984	52.05	0	0	0	1	0	0	0	0	0	0	0	0
3452	terpinen-4-ol	CC1=CCC(CC1)(C(C)C)O	52.511	10756	http://dx.doi.org/10.1016/j.chroma.2012.02.043	T. Karunasekara. C.F. Poole. Determination of Descriptors for Fragrance Compounds by Gas Chromatography and Liquid-Liquid Partitioning Journal of Chromatography A (2012)	0.553	0.584	0.147	0.651	1.4247	5.226	fragrance	20120217	11.99624949	15.99794356	-0.413622083	0.096454602	6.042906135	9.787052468	0.8	1.947	154.2496975	0	1	2.45	NA	2	7	11	0	29	0	0	2.5501	6.50301001	48.3069	0	1	0	1	0	0	0	0	1	0	0	0
375	3-methylbutan-2-one	O=C(C)C(C)C	-92.37	10777	http://goo.gl/mouej	W.E. Acree Jr. Data Collection 2011	0.134	0.65	0	0.51	0.829	2.692	ketone	20111213	11.89	15.99491589	-0.29920633	0.132155909	4.115247014	7.181543707	0.8	0.731	86.13249195	0	1	1.9	4	2	4	5	0	16	0	0	0.8854	0.78393316	25.3962	0	0	0	0	0	0	0	0	0	0	0	0
2243	diisopropyl ketone	O=C(C(C)C)C(C)C	-69	10797	http://dx.doi.org/10.1021/ci049943w	Jes?s Jover; Ram?n Bosque; and Joaquim Sales. 2004. Determination of Abraham Solute Parameters from Molecular Structure. J. Chem. Inf. Comput. Sci. 44 (3)	0.072	0.6	0	0.51	0.8096	-123	organic	20040417	11.89	15.99491639	-0.298617594	0.13774251	4.743995418	7.809320895	0.857142857	1.277	114.1857268	0	2	2.12	5	2	5	7	0	22	0	0	2.0148	4.05941904	34.5976	0	0	0	0	0	0	0	0	0	0	0	0
803	1,7-dimethylnaphthalene	c12c(cccc1ccc(c2)C)C	-13.9	10849	http://goo.gl/mouej	W.E. Acree Jr. Data Collection 2011	1.362	0.99	0	0.22	1.3672	6.405	alkylnaphthalene	20111213	11.89	12.11019763	-0.150948974	0.069273766	6.174569995	9.808882814	0.166666667	4.162	156.2241198	0	0	2.78	NA	10	7	13	0	24	11	10	3.7108	13.77003664	52.5906	0	2	2	1	1	0	0	0	2	0	0	0
733	triphenylphosphine	c3c(P(c1ccccc1)c2ccccc2)cccc3	80.17	11283	http://goo.gl/mouej	W.E. Acree Jr. Data Collection 2011	2.2	1.86	0	0.59	2.1366	11.372	phosphine	20111213	11.85	30.97376258	-0.207388294	0.092987038	6.636898438	10.62956957	0	5.943	262.2861191	1	3	3.33	0	6	9	21	0	34	18	18	5.7072	32.57213184	86.433	0	3	3	3	3	0	0	0	3	0	0	0
2870	3-nitrophthalimide	[O-][N+](=O)c1cccc2c1C(=O)NC2=O	216.5	11286	http://precedings.nature.com/documents/4243/version/3	ONSChallenge Solubility Data	1.542	2.035	0.462	0.73	1.195	-123	organic solid	20120126	11.98862985	16.00628238	-0.349424636	0.313661113	3.903485289	9.32513437	0	0.884	192.1286763	0	1	1.68	NA	14	7	15	0	18	6	6	0.5509	0.30349081	45.6439	0	2	2	1	1	0	0	1	1	0	0	0
1643	3,4,5-trichlorophenol	Clc1cc(O)cc(Cl)c1Cl	101	11366	http://goo.gl/mouej	W.E. Acree Jr. Data Collection 2011	1.13	0.92	0.99	0	1.142	-123	phenol derivative	20111213	11.99856245	34.97105747	-0.36028736	0.163878332	5.205433913	10.21783472	0	3.482	197.4464553	0	0	1.68	0	7	6	10	0	13	6	6	3.5558	12.64371364	42.1665	0	1	1	1	1	0	0	0	1	0	0	0
2855	2-methylbenzimidazole	Cc1[nH]c2ccccc2n1	176.33	11489	http://precedings.nature.com/documents/4243/version/3	ONSChallenge Solubility Data	1.458	2.228	1.034	0.37	1.046	-123	organic solid	20120126	11.98848879	14.014351	-0.298244808	0.143420291	5.790556788	8.51751684	0.125	1.553	132.1628196	0	0	2.12	2	9	6	11	0	18	10	9	1.6477	2.71491529	39.8835	0	2	2	1	1	0	0	1	1	0	0	0
1551	4-ethoxybenzoic acid	O=C(O)c1ccc(OCC)cc1	198	11596	http://goo.gl/mouej	W.E. Acree Jr. Data Collection 2011	0.88	1	0.56	0.52	1.2722	-123	aromatic carboxylic acid	20111213	11.85	15.99692145	-0.345788232	0.290654221	4.086512738	8.106781194	0.222222222	1.975	166.1742454	0	3	2.12	NA	10	9	12	0	22	6	6	1.7668	3.12158224	44.0276	1	1	1	1	1	0	0	0	1	0	0	0
1364	4-chloroanisole	Clc1ccc(OC)cc1	-18	11667	http://goo.gl/mouej	W.E. Acree Jr. Data Collection 2011	0.838	0.86	0	0.21	1.0384	-123	aromatic ether	20111213	11.85	34.96885304	-0.348676618	0.178450965	4.721715053	8.362753279	0.142857143	2.559	142.5830791	0	1	2.01	0	7	7	9	0	16	6	6	2.478	6.140484	37.326	0	1	1	1	1	0	0	0	1	0	0	0
1867	N-propylurethane	O=C(OCC)NCCC	22.051	11699	http://goo.gl/mouej	W.E. Acree Jr. Data Collection 2011	0.225	0.87	0.24	0.63	1.1282	4.23	urethane	20111213	11.89	15.99591866	-0.303135307	0.337313338	4.030963563	6.650928672	0.833333333	1.085	131.1731582	0	5	1.79	3	4	8	8	0	22	0	0	1.2383	1.53338689	35.0064	0	0	0	0	0	0	0	0	0	0	0	0
2152	ethyl nitrate	CCO[N+](=O)[O-]	-94.6	11756	http://goo.gl/mouej	W.E. Acree Jr. Data Collection 2011	0.222	0.85	0	0.1	0.6233	2.4	organic	20111213	11.999	16.00137833	-0.204263528	0.211425643	2.722301127	4.942506361	1	0.876	91.06609355	0	2	1.24	2	4	5	5	0	11	0	0	0.486	0.236196	18.9547	0	0	0	0	0	0	0	0	0	0	0	0
602	4-methyl-1-pentanol	OCCCC(C)C	-72.869	11793	http://goo.gl/mouej	W.E. Acree Jr. Data Collection 2011	0.196	0.39	0.33	0.53	1.0127	3.439	alkanols	20111213	11.89	15.99491614	-0.395720712	0.055740689	3.952997259	7.393299125	1	1.928	102.1749909	0	3	2.01	5	0	6	6	0	21	0	0	1.6787	2.81803369	31.2841	0	0	0	0	0	0	0	0	0	0	0	0
309	diisobutyl ether	O(CC(C)C)CC(C)C	-77.739	11841	http://goo.gl/mouej	W.E. Acree Jr. Data Collection 2011	0	0.19	0	0.45	1.2945	3.485	ether	20111213	11.89	15.99491664	-0.380121809	0.069877798	5.551589245	7.255798304	1	2.176	130.2282257	0	4	2.23	3	0	7	8	0	27	0	0	2.4341	5.92484281	40.5005	0	0	0	0	0	0	0	0	0	0	0	0
149	1-heptyne	C#CCCCCC	-81	11845	http://goo.gl/mouej	W.E. Acree Jr. Data Collection 2011	0.16	0.23	0.09	0.1	1.0089	3	alkyne	20111213	11.89	12.11009426	-0.170770564	0.049546706	4.356699286	6.884268041	0.714285714	3.188	96.17044032	0	3	2.23	7	2	7	6	0	19	0	0	3.7497	14.06025009	32.4708	0	0	0	0	0	0	0	0	0	0	0	0
316	ethyl butyl ether	O(CC)CCCC	-113.5	11849	http://goo.gl/mouej	W.E. Acree Jr. Data Collection 2011	0.013	0.25	0	0.45	1.017	2.989	ether	20111213	11.89	15.99491614	-0.380914996	0.051544201	4.694196041	6.46257375	1	1.793	102.1749909	0	4	2.01	4	0	7	6	0	21	0	0	1.728	2.985984	31.6337	0	0	0	0	0	0	0	0	0	0	0	0
67	tricosane	C(CCCCCCCCCCCCCCCCCCC)CCC	48.53	12017	http://goo.gl/mouej	W.E. Acree Jr. Data Collection 2011	0	0	0	0	3.349	11.252	alkane	20111213	11.89	12.11046427	-0.170505248	0.050202757	5.117357995	7.644780154	1	13.427	324.6280818	2	20	3.99	23	0	23	22	0	71	0	0	10.8642	118.0308416	107.6252	0	0	0	0	0	0	0	0	0	0	0	0
2189	2-phenyltoluene	c2c(c1ccccc1C)cccc2	-0.07	12044	http://goo.gl/mouej	W.E. Acree Jr. Data Collection 2011	1.33	0.88	0	0.26	1.4651	-123	organic	20111213	11.85	12.15015697	-0.207645672	0.092611394	6.557214982	10.02832072	0.076923077	4.399	168.2348557	0	1	2.89	NA	12	8	14	0	25	12	12	3.8346	14.70415716	56.2354	0	2	2	2	2	0	0	0	2	0	0	0
1601	2,3,5-trimethylphenol	Oc1cc(cc(c1C)C)C	93.75	12244	http://goo.gl/mouej	W.E. Acree Jr. Data Collection 2011	0.86	0.76	0.51	0.43	1.1978	-123	phenol derivative	20111213	11.89	15.99491689	-0.360134982	0.07561347	5.222932421	8.561658805	0.333333333	2.716	136.191317	0	0	2.34	NA	7	6	10	0	22	6	6	3.0212	9.12764944	42.8757	0	1	1	1	1	0	0	0	1	0	0	0
153	1-decyne	C(#C)CCCCCCCC	-44	12456	http://goo.gl/mouej	W.E. Acree Jr. Data Collection 2011	0.143	0.23	0.12	0.1	1.4317	4.537	alkyne	20111213	11.89	12.11015511	-0.17078543	0.049597486	4.391083177	7.374022464	0.8	4.895	138.2502925	0	6	2.56	10	2	10	9	0	28	0	0	5.1183	26.19699489	46.2738	0	0	0	0	0	0	0	0	0	0	0	0
120	1-decene	CCCCCCCCC=C	-66.09	12809	http://goo.gl/mouej	W.E. Acree Jr. Data Collection 2011	0.093	0.08	0	0.07	1.4746	4.554	alkene	20111213	11.79	12.21007879	-0.306948039	0.113311142	5.119156399	7.448485494	0.8	5.664	140.266174	1	7	2.56	10	2	10	9	0	30	0	0	4.5429	20.63794041	47.8563	0	0	0	0	0	0	0	0	0	0	0	0
732	diphenyl sulfoxide	O=S(c1ccccc1)c2ccccc2	70.73	13090	http://goo.gl/mouej	W.E. Acree Jr. Data Collection 2011	1.5	1.64	0	0.96	1.5465	7.972	sulfoxide	20111213	11.85	31.97207166	-0.248631182	0.155668476	6.882949219	11.37685406	0	2.188	202.2737282	0	2	2.56	0	14	9	15	0	24	12	12	2.8366	8.04629956	60.1138	0	2	2	2	2	0	0	0	2	0	0	0
58	2,2,5,5-tetramethylhexane	CC(C)(CCC(C)(C)C)C	-12.8	13448	http://goo.gl/mouej	W.E. Acree Jr. Data Collection 2011	0	0	0	0	1.518	4.039	alkane	20111213	11.89	12.11015511	-0.159441198	0.061841483	6.457936539	9.061576036	1	5.982	142.2820556	1	3	2.56	6	0	6	9	0	32	0	0	4.0248	16.19901504	47.4556	0	0	0	0	0	0	0	0	0	0	0	0
1750	4-bromopyridine	Brc1ccncc1	0.5	13630	http://goo.gl/mouej	W.E. Acree Jr. Data Collection 2011	0.9	0.93	0	0.38	0.8503	-123	pyridine derivative	20111213	11.85	78.91833719	-0.263922636	0.171189141	6.105493913	9.286610155	0	1.568	157.9956737	0	0	1.79	5	6	5	7	0	11	6	6	1.4278	2.03861284	31.5239	0	1	1	1	1	0	0	0	1	0	0	0
1779	quinoline N-oxide	[O-][n+]2c1ccccc1ccc2	71.341	14627	http://goo.gl/mouej	W.E. Acree Jr. Data Collection 2011	1.4	1.91	0.27	0.81	1.103	6.626	N-oxide derivative	20111213	11.98846178	15.99491742	-0.222718657	0.131955661	4.722777588	8.865703815	0	2.69	145.1583165	0	0	2.23	NA	11	6	12	0	18	11	10	1.7868	3.19265424	37.718	0	2	2	1	1	0	0	0	2	0	0	0
1615	4-butylphenol	Oc1ccc(cc1)CCCC	22	14678	http://goo.gl/mouej	W.E. Acree Jr. Data Collection 2011	0.796	0.88	0.55	0.37	1.339	-123	phenol derivative	20111213	11.89	15.99491714	-0.36042772	0.072082097	4.741545383	8.660007015	0.4	3.655	150.2179344	0	3	2.45	NA	7	9	11	0	25	6	6	3.4174	11.67862276	46.5963	0	1	1	1	1	0	0	0	1	0	0	0
2071	ethoxytrimethylsilane	O(CC)[Si](C)(C)C	-83	14998	http://goo.gl/mouej	W.E. Acree Jr. Data Collection 2011	-0.086	0.069	0	0.52	1.1175	2.589	organosilicon	20111213	11.99838739	27.97768417	-0.380966239	0.133744987	4.624664585	6.740269029	1	2.059	118.2496397	0	2	1.79	2	0	5	6	0	21	0	0	2.1227	4.50585529	29.1539	0	0	0	0	0	0	0	0	0	0	0	0
1498	3-phenylpropanamine	c1ccccc1CCCN	-31.789	15427	http://goo.gl/mouej	W.E. Acree Jr. Data Collection 2011	0.808	0.86	0.1	0.73	1.2389	5.294	phenylalkaneamine	20111213	11.99345123	14.00910104	-0.363851432	0.027442637	4.838283355	8.580256409	0.333333333	1.66	135.2065561	0	3	2.34	NA	6	8	10	1	23	6	6	1.7133	2.93539689	43.887	0	1	1	1	1	0	0	0	1	0	0	0
809	1,3,7-trimethylnaphthalene	c12ccc(cc1c(cc(c2)C)C)C	12	15619	http://goo.gl/mouej	W.E. Acree Jr. Data Collection 2011	1.414	1.1	0	0.22	1.5081	7.043	alkylnaphthalene	20111213	11.89	12.11021952	-0.154885509	0.065576928	6.188620012	9.966072353	0.230769231	4.599	170.2507372	0	0	2.89	NA	10	8	14	0	27	11	10	4.197	17.614809	57.6318	0	2	2	1	1	0	0	0	2	0	0	0
1142	2,2',3,3',5,5',6,6'-octachlorobiphenyl	Clc2c(c1c(Cl)c(Cl)cc(Cl)c1Cl)c(Cl)c(Cl)cc2Cl	188.461	15637	http://dx.doi.org/10.1039/B415899G	Michael H. Abraham and Amal J. M. Al-Hussaini. Solvation parameters for the 209 PCBs: calculation of physicochemical properties. J. Environ. Monit. 2005 7 295-301	2.44	2	0	0.06	2.3034	10.141	polychlorinated biphenyl	20050211	11.99852384	34.97593541	-0.172640226	0.144821911	7.31611367	13.80157416	0	8.938	429.7682129	1	1	1.9	0	12	8	21	0	22	12	12	8.6636	75.05796496	89.6326	0	2	2	2	2	0	0	0	2	0	0	0
767	octylbenzene	c1ccccc1CCCCCCCC	-36	15747	http://goo.gl/mouej	W.E. Acree Jr. Data Collection 2011	0.579	0.48	0	0.15	1.8436	6.714	alkylbenzene	20111213	11.89	12.11024183	-0.170693329	0.049769555	5.122492411	8.748561123	0.571428571	6.337	190.3249991	1	7	3	NA	6	12	14	0	36	6	6	5.5096	30.35569216	63.3062	0	1	1	1	1	0	0	0	1	0	0	0
79	pentylcyclopentane	C(CCCC1CCCC1)C	-83	18410	http://goo.gl/mouej	W.E. Acree Jr. Data Collection 2011	0.22	0.08	0	0	1.409	4.6	cycloalkane	20111213	11.89	12.11015511	-0.170505133	0.049873346	5.150939694	8.627413085	1	5.629	140.266174	1	4	2.56	NA	0	8	10	0	30	0	0	4.3576	18.98867776	45.9576	0	1	0	1	0	0	0	1	0	0	0	0
1654	2-isopropoxyphenol	O(c1ccccc1O)C(C)C	53.461	19709	http://goo.gl/mouej	W.E. Acree Jr. Data Collection 2011	0.8	0.9	0.2	0.67	1.257	-123	phenol derivative	20111213	11.89	15.99591916	-0.357825539	0.130939318	5.026180079	8.206632937	0.333333333	2.146	152.190722	0	2	2.23	3	8	7	11	0	23	6	6	2.2725	5.16425625	43.3815	0	1	1	1	1	0	0	0	1	0	0	0
1829	3-bromoquinoline	Brc1cc2ccccc2nc1	13.65	20124	http://goo.gl/mouej	W.E. Acree Jr. Data Collection 2011	1.66	1.21	0	0.42	1.2193	6.551	nitrogen-neterocyclic	20111213	11.85	78.91833725	-0.253995719	0.21030508	6.912859204	9.858186749	0	2.923	208.0544988	0	0	2.23	NA	10	7	12	0	17	11	10	2.7647	7.64356609	47.6021	0	2	2	1	1	0	0	0	2	0	0	0
1765	2-(N,N-dimethylamino)pyridine	n1ccccc1N(C)C	182	20570	http://goo.gl/mouej	W.E. Acree Jr. Data Collection 2011	0.982	0.92	0	0.62	1.0569	4.876	pyridine derivative	20111213	11.9935119	14.00927983	-0.305785578	0.108117096	5.819076687	8.257381538	0.285714286	1.707	122.1679652	0	1	2.01	5	7	6	9	0	19	6	6	1.3807	1.90633249	38.6432	0	1	1	1	1	0	0	0	1	0	0	0
392	2-dodecanone	O=C(CCCCCCCCCC)C	20.33	21153	http://goo.gl/mouej	W.E. Acree Jr. Data Collection 2011	0.103	0.68	0	0.51	1.815	-123	ketone	20111213	11.89	15.99491765	-0.299521613	0.191138039	4.114016885	7.544405399	0.916666667	4.99	184.3188138	0	9	2.67	12	2	12	12	0	37	0	0	4.0725	16.58525625	57.6297	0	0	0	0	0	0	0	0	0	0	0	0
1177	2,4,4'-trichlorobiphenyl	Clc2cc(Cl)ccc2c1ccc(Cl)cc1	90.821	21924	http://dx.doi.org/10.1021/es102210g	Van Noort et. al. Updated Abraham Solvation Parameters for Polychlorinated Biphenyls. ES&T 44, 7037 (2010)	1.75	1.35	0	0.055	1.6043	-123	polychlorinated biphenyl	20100825	11.85	34.97085425	-0.185231332	0.117243672	6.121642191	10.7443224	0	5.828	257.5432288	1	1	2.45	0	12	10	16	0	22	12	12	5.3416	28.53269056	65.6086	0	2	2	2	2	0	0	0	2	0	0	0
500	sec-butylamine	NC(C)CC	-104.33	23255	http://goo.gl/mouej	W.E. Acree Jr. Data Collection 2011	0.17	0.32	0.16	0.63	0.772	2.41	alkylamine	20111213	11.89	14.00307606	-0.327771441	0.058209895	5.075093597	6.845753912	1	0.675	73.13699509	0	1	1.79	4	0	4	4	1	16	0	0	0.6024	0.36288576	23.6092	0	0	0	0	0	0	0	0	0	0	0	0
403	4,6-nonanedione	O=C(CCC)CC(=O)CCC	12.841	24641	http://goo.gl/mouej	W.E. Acree Jr. Data Collection 2011	0.41	0.64	0.11	0.64	1.4081	5.218	alkanedione	20111213	11.89	15.99591916	-0.299688457	0.141043739	4.586765625	7.64963893	0.777777778	1.875	156.222485	0	6	2.23	9	2	9	10	0	27	0	0	1.7732	3.14423824	44.5458	0	0	0	0	0	0	0	0	0	0	0	0
1921	cyanazine	Clc1nc(nc(n1)NC(C#N)(C)C)NCC	168	28552	http://goo.gl/mouej	W.E. Acree Jr. Data Collection 2011	1.41	2	0.22	1.14	1.7743	8.937	pesticide	20111213	11.89	34.96885336	-0.260854421	0.26079891	4.502449027	9.293841008	0.555555556	0.91	240.6930097	0	4	1.68	3	8	10	16	0	29	6	6	2.3359	5.45642881	67.3177	0	1	1	1	1	0	0	0	1	0	0	0
383	heptan-4-one	O=C(CCC)CCC	-33	28986	http://goo.gl/mouej	W.E. Acree Jr. Data Collection 2011	0.113	0.64	0	0.51	1.1106	3.705	ketone	20111213	11.89	15.99491639	-0.299193378	0.132675696	4.429620118	7.019142124	0.857142857	1.829	114.1857268	0	4	2.12	7	2	7	7	0	22	0	0	2.0022	4.00880484	34.6506	0	0	0	0	0	0	0	0	0	0	0	0
546	N-methylformamide	O=CNC	-22	28994	http://goo.gl/mouej	W.E. Acree Jr. Data Collection 2011	0.405	1.36	0.4	0.55	0.5059	2.863	alkaneamide	20111213	11.99383278	15.99491565	-0.30508968	0.186464234	3.076372987	4.937727133	0.5	-0.526	59.0672837	0	1	1.46	0	3	4	3	0	9	0	0	-0.705	0.497025	15.2906	0	0	0	0	0	0	0	0	0	0	0	0
1045	2,3,3',4,4'-pentachlorobiphenyl	Clc2ccc(c1ccc(Cl)c(Cl)c1)c(Cl)c2Cl	123.781	33282	http://dx.doi.org/10.1039/B415899G	Michael H. Abraham and Amal J. M. Al-Hussaini. Solvation parameters for the 209 PCBs: calculation of physicochemical properties. J. Environ. Monit. 2005 7 295-301	2.04	1.59	0	0.11	1.9362	9.594	polychlorinated biphenyl	20050211	11.99852384	34.97297816	-0.167530391	0.164186702	6.625918732	11.47784277	0	7.072	326.4332224	1	1	2.23	0	12	10	18	0	22	12	12	6.6704	44.49423616	75.2182	0	2	2	2	2	0	0	0	2	0	0	0
948	2,4'-dichlorobiphenyl	Clc2ccccc2c1ccc(Cl)cc1	91.831	33934	http://dx.doi.org/10.1039/B415899G	Michael H. Abraham and Amal J. M. Al-Hussaini. Solvation parameters for the 209 PCBs: calculation of physicochemical properties. J. Environ. Monit. 2005 7 295-301	1.62	1.2	0	0.18	1.569	7.197	polychlorinated biphenyl	20050211	11.85	34.96985373	-0.185232117	0.117178664	6.114004385	10.49982174	0	5.206	223.0982319	1	1	2.56	0	12	9	15	0	22	12	12	4.6772	21.87619984	60.8038	0	2	2	2	2	0	0	0	2	0	0	0
1076	2,2',3,3',6,6'-hexachlorobiphenyl	Clc2c(c1c(Cl)ccc(Cl)c1Cl)c(Cl)ccc2Cl	147.331	34859	http://dx.doi.org/10.1039/B415899G	Michael H. Abraham and Amal J. M. Al-Hussaini. Solvation parameters for the 209 PCBs: calculation of physicochemical properties. J. Environ. Monit. 2005 7 295-301	2.14	1.74	0	0.11	2.0586	9.117	polychlorinated biphenyl	20050211	11.99852384	34.97395879	-0.17296374	0.143001012	7.041034534	13.06807354	0	7.694	360.8782192	1	1	2.12	0	12	8	19	0	22	12	12	7.3348	53.79929104	80.023	0	2	2	2	2	0	0	0	2	0	0	0
2925	captopril	O=C(O)[C@H]1N(C(=O)[C@H](C)CS)CCC1	106	40130	http://precedings.nature.com/documents/4243/version/3	ONSChallenge Solubility Data	1.105	2.474	1.088	0.925	1.621	-123	organic solid	20120126	11.9	31.97207169	-0.330363554	0.276766756	4.327345114	9.70877142	0.777777778	0.638	217.2867374	0	4	1.9	5	3	8	14	0	29	0	0	0.7489	0.56085121	54.8076	1	1	0	1	0	0	0	1	0	0	0	0
1820	N-methylpiperazine	N1CCN(C)CC1	-6	48024	http://goo.gl/mouej	W.E. Acree Jr. Data Collection 2011	0.467	0.65	0.19	1.15	0.9041	3.493	piperazine	20111213	11.99459138	14.00826871	-0.342082093	0.037448951	5.651932072	7.408383509	1	-0.533	100.1623749	0	0	1.79	2	0	5	7	2	19	0	0	-0.2585	0.06682225	30.7435	0	1	0	1	0	0	0	0	1	0	0	0
553	2,2,2-trichloroacetamide	ClC(Cl)(Cl)C(=O)N	142	55091	http://goo.gl/mouej	W.E. Acree Jr. Data Collection 2011	0.71	0.63	0.47	0.56	0.8731	3.829	alkaneamide	20111213	11.9938327	34.97085324	-0.28883678	0.340233552	4.869746996	10.44350166	0.5	0.302	162.4022742	0	1	1.13	2	3	4	6	0	9	0	0	0.8462	0.71605444	29.9805	0	0	0	0	0	0	0	0	0	0	0	0
1200	2,2',4,6'-tetrachlorobiphenyl	Clc2cccc(Cl)c2c1c(Cl)cc(Cl)cc1	100.881	56791	http://dx.doi.org/10.1021/es102210g	Van Noort et. al. Updated Abraham Solvation Parameters for Polychlorinated Biphenyls. ES&T 44, 7037 (2010)	1.97	1.22	0	0	1.5529	-123	polychlorinated biphenyl	20100825	11.85	34.97185477	-0.172844347	0.133554851	6.389065725	11.96682091	0	6.45	291.9882256	1	1	2.34	0	12	9	17	0	22	12	12	6.006	36.072036	70.4134	0	2	2	2	2	0	0	0	2	0	0	0
645	1-adamantanol	C1C2CC3CC1CC(C2)(C3)O	283.57	57726	http://goo.gl/mouej	W.E. Acree Jr. Data Collection 2011	0.94	0.9	0.31	0.66	1.2505	5.634	alkanols	20111213	11.99624949	15.99794356	-0.414408317	0.091479653	5.775263516	9.252498598	1	2.379	152.233816	0	0	2.45	0	0	5	13	0	27	0	0	1.785	3.186225	43.8769	0	4	0	1	0	0	0	0	4	0	0	0
2917	betulinic acid	O=C(O)[C@@]54[C@@H]([C@@H]3[C@@]([C@]1([C@@H]([C@]2(C)[C@@H](CC1)C(C)(C)[C@@H](O)CC2)CC3)C)(C)CC4)[C@H](C(=C)C)CC5	204.971	58496	http://precedings.nature.com/documents/4243/version/3	ONSChallenge Solubility Data	1.589	2.279	0	2.452	3.883	-123	organic solid	20120126	11.9	15.99693734	-0.392015154	0.265522012	5.114021937	14.18580768	0.9	9.407	456.7014479	1	2	4.43	NA	3	13	37	0	81	0	0	6.5214	42.52865796	132.6251	1	5	0	1	0	0	0	1	4	0	0	0
166	1,1,2,2,3,3,4,4-octafluorobutane	FC(F)(C(F)(F)C(F)F)C(F)F	-48.979	61149	http://goo.gl/mouej	W.E. Acree Jr. Data Collection 2011	-0.79	0.08	0.15	0.15	0.8138	1.456	fluoroalkane	20111213	11.99760948	19.00570408	-0.22593683	0.375737211	2.90768571	5.347262156	1	3.79	202.0460509	0	3	1.02	4	0	6	11	0	14	0	0	2.1908	4.79960464	20.4258	0	0	0	0	0	0	0	0	0	0	0	0
1662	2-hydroxyacetophenone	O=C(c1ccccc1)CO	5.17	61765	http://goo.gl/mouej	W.E. Acree Jr. Data Collection 2011	0.98	1.35	0.72	0.55	1.0726	-123	phenol derivative	20111213	11.9962919	15.99825971	-0.411338313	0.187868933	4.187395969	8.408255457	0.125	0.862	136.1482231	0	2	2.12	NA	8	7	10	0	18	6	6	1.1113	1.23498769	38.3132	0	1	1	1	1	0	0	0	1	0	0	0
743	o-toluene isocyanate	O=C=Nc1ccccc1C	32.891	62408	http://goo.gl/mouej	W.E. Acree Jr. Data Collection 2011	0.78	0.95	0	0.3	1.0707	4.744	isocyanate	20111213	11.89	15.99491714	-0.26047214	0.337377625	3.351387817	8.381138774	0.125	3.512	133.1475806	0	1	2.12	NA	9	7	10	0	17	6	6	2.1765	4.73715225	38.157	0	1	1	1	1	0	0	0	1	0	0	0
513	dimethylisopropylamine	N(C(C)C)(C)C	-82.449	63631	http://goo.gl/mouej	W.E. Acree Jr. Data Collection 2011	0.107	0.18	0	0.72	0.9129	2.572	alkylamine	20111213	11.9935983	14.00909882	-0.343145302	0.023727965	5.580997233	7.47450818	1	0.946	87.16361249	0	1	1.9	3	0	4	5	1	19	0	0	1.0464	1.09495296	29.1543	0	0	0	0	0	0	0	0	0	0	0	0
2079	tetramethyldisiloxane-1,3-diol	O[Si](O[Si](O)(C)C)(C)C	51.751	63863	http://goo.gl/mouej	W.E. Acree Jr. Data Collection 2011	0.157	0.357	1.036	0.111	1.3397	3.457	organosilicon	20111213	11.99841689	27.97838177	-0.37246692	0.227450498	3.5448125	5.855187368	1	1.262	166.3230984	0	2	1.35	0	0	5	8	0	23	0	0	2.3721	5.62685841	29.5351	0	0	0	0	0	0	0	0	0	0	0	0
2100	betulin	CC(=C)[C@@H]1CC[C@]2([C@H]1[C@H]3CC[C@@H]4[C@]5(CC[C@@H](C([C@@H]5CC[C@]4([C@@]3(CC2)C)C)(C)C)O)C)CO	-37.349	65272	http://goo.gl/mouej	W.E. Acree Jr. Data Collection 2011	1.79	2.12	0.7	1.14	3.867	17.47	organic	20111213	11.99611376	15.99826875	-0.420912185	0.075892372	5.341295036	14.17572182	0.933333333	9.714	442.7179245	1	2	4.54	NA	2	13	36	0	82	0	0	6.3125	39.84765625	132.6826	0	5	0	1	0	0	0	1	4	0	0	0
1792	2-chloropyrazine	Clc1nccnc1	33.421	66021	http://goo.gl/mouej	W.E. Acree Jr. Data Collection 2011	0.727	0.94	0	0.45	0.7566	3.627	pyrazine derivative	20111213	11.85	34.96885295	-0.258867077	0.284356994	5.63605367	7.721618221	0	0.229	114.5331098	0	0	1.57	2	6	5	7	0	10	6	6	0.4024	0.16192576	27.6103	0	1	1	1	1	0	0	0	1	0	0	0
1751	2-methoxypyridine	O(c1ncccc1)C	-1.109	66809	http://goo.gl/mouej	W.E. Acree Jr. Data Collection 2011	0.641	0.72	0	0.47	0.8749	3.631	pyridine derivative	20111213	11.9963552	15.99794303	-0.361878443	0.166821048	4.566398438	7.009134481	0.166666667	1.413	109.1261088	0	1	1.9	5	7	6	8	0	15	6	6	1.2021	1.44504441	30.6778	0	1	1	1	1	0	0	0	1	0	0	0
1391	octanophenone	O=C(c1ccccc1)CCCCCCC	22.8	66895	http://goo.gl/mouej	W.E. Acree Jr. Data Collection 2011	0.779	1.026	0	0.503	1.8593	7.335	aromatic ketone	20111213	11.89	15.99491815	-0.293739494	0.162641177	5.054751911	8.909560374	0.5	4.997	204.3085226	0	7	2.89	NA	8	12	15	0	35	6	6	4.5178	20.41051684	64.0927	0	1	1	1	1	0	0	0	1	0	0	0
2920	boc-glycine	O=C(OC(C)(C)C)NCC(=O)O	88.33	70660	http://precedings.nature.com/documents/4243/version/3	ONSChallenge Solubility Data	0.402	1.083	0.324	1.047	1.343	-123	organic solid	20120126	11.99631998	15.99928671	-0.349972165	0.338338762	3.670453787	8.097302617	0.714285714	0.563	175.182704	0	5	1.68	3	4	8	11	0	25	0	0	0.6178	0.38167684	41.0248	1	0	0	0	0	0	0	0	0	0	0	0
636	nonadecan-1-ol	OCCCCCCCCCCCCCCCCCCC	63.3	72522	http://goo.gl/mouej	W.E. Acree Jr. Data Collection 2011	0.143	0.42	0.37	0.48	2.8444	10.163	alkanols	20111213	11.89	15.99491941	-0.395756437	0.050226355	3.952988813	7.635122873	1	9.386	284.5210171	2	17	3.44	19	0	20	19	0	60	0	0	7.8137	61.05390769	91.1495	0	0	0	0	0	0	0	0	0	0	0	0
2089	1,5-divinylhexamethyltrisiloxane	O([Si](C=C)(C)C)[Si](O[Si](C=C)(C)C)(C)C	-4.789	78828	http://goo.gl/mouej	W.E. Acree Jr. Data Collection 2011	-0.26	0.028	0	0.588	2.2861	4.689	organosilicon	20111213	11.99832519	27.9792365	-0.352974965	0.227690303	5.031359375	7.742457583	0.6	5.108	260.5529012	1	6	2.01	2	2	9	14	0	39	0	0	5.235	27.405225	56.1962	0	0	0	0	0	0	0	0	0	0	0	0
488	1-tetradecanitrile	N#CCCCCCCCCCCCCCC	29.751	78998	http://goo.gl/mouej	W.E. Acree Jr. Data Collection 2011	0.149	0.9	0	0.36	2.095	7.403	nitrile	20111213	11.89	14.0030816	-0.262671039	0.115290069	3.819918069	7.605893607	0.933333333	7.112	223.3980235	2	12	3	15	2	16	15	0	45	0	0	6.1859	38.26535881	71.4619	0	0	0	0	0	0	0	0	0	0	0	0
1354	2,3,3',4,4',5,5',6-octachlorobiphenyl	Clc1c(c(Cl)c(Cl)c(Cl)c1Cl)c2cc(Cl)c(Cl)c(Cl)c2	183.471	82822	http://dx.doi.org/10.1021/es102210g	Van Noort et. al. Updated Abraham Solvation Parameters for Polychlorinated Biphenyls. ES&T 44, 7037 (2010)	2.48	1.89	0	0	2.1294	-123	polychlorinated biphenyl	20100825	11.85	34.97585686	-0.168976299	0.13394348	7.160729175	13.18932141	0	8.938	429.7682129	1	1	1.9	0	12	10	21	0	22	12	12	8.6636	75.05796496	89.6326	0	2	2	2	2	0	0	0	2	0	0	0
1956	testosterone acetate	CC(=O)O[C@H]1CC[C@@H]2[C@@]1(CC[C@H]3[C@H]2CCC4=CC(=O)CC[C@]34C)C	135.901	83191	http://goo.gl/mouej	W.E. Acree Jr. Data Collection 2011	1.45	2.21	0	1.28	2.6802	-123	drug	20111213	11.89	15.9969305	-0.312240558	0.25834022	4.159304942	12.47411111	0.80952381	4.375	330.4618912	0	2	3.44	NA	4	13	27	0	54	0	0	3.7124	13.78191376	93.656	0	4	0	1	0	0	0	1	3	0	0	0
643	trans-1,2-cyclohexanediol	O[C@@H]1CCCC[C@H]1O	88.351	83850	http://goo.gl/mouej	W.E. Acree Jr. Data Collection 2011	0.6	0.87	0.55	0.9	0.9628	4.226	alkanols	20111213	11.99635523	15.99825889	-0.414337538	0.105009964	4.778940168	7.264606751	1	0.517	116.1585143	0	0	1.9	0	0	5	8	0	20	0	0	0.5334	0.28451556	30.6362	0	1	0	1	0	0	0	0	1	0	0	0
932	1,2,3,5,6,7-hexachloronaphthalene	Clc2c1cc(Cl)c(Cl)c(Cl)c1cc(Cl)c2Cl	118.3	96864	http://goo.gl/mouej	W.E. Acree Jr. Data Collection 2011	2.05	1.42	0	0	1.8198	10.039	polychlorinated naphthalene	20111213	11.99853173	34.97395826	-0.167527718	0.16424124	7.160421875	11.80078424	0	7.02	334.8408659	1	0	1.9	0	10	8	17	0	18	11	10	6.7248	45.22293504	71.337	0	2	2	1	1	0	0	0	2	0	0	0
616	4,4-dimethyl-2-pentanol	OC(C)CC(C)(C)C	-60	99440	http://goo.gl/mouej	W.E. Acree Jr. Data Collection 2011	0.19	0.33	0.33	0.57	1.1536	3.858	alkanols	20111213	11.89	15.99491639	-0.392750794	0.063139142	4.738933345	8.707750201	1	2.425	116.2016083	0	2	2.12	5	0	5	7	0	24	0	0	1.8062	3.26235844	35.5764	0	0	0	0	0	0	0	0	0	0	0	0
1812	2-methoxypyrimidine	O(c1ncccn1)C	35.611	120489	http://goo.gl/mouej	W.E. Acree Jr. Data Collection 2011	0.7	1.08	0	0.67	0.8338	3.91	pyrimidine derivative	20111213	11.99640043	15.99794329	-0.347680449	0.267064281	4.482161663	6.675635043	0.2	0.372	110.1141353	0	1	1.68	3	7	6	8	0	14	6	6	0.5559	0.30902481	29.1315	0	1	1	1	1	0	0	0	1	0	0	0
2849	2-chloro-5-chloromethylpyridine	c1cc(ncc1CCl)Cl	40	136966	http://precedings.nature.com/documents/4243/version/3	ONSChallenge Solubility Data	0.904	1.368	0	0.657	1.061	-123	organic solid	20120126	11.99856245	34.97015534	-0.237233354	0.199911267	5.585024624	8.556633746	0.166666667	1.944	162.0166975	0	1	1.79	5	6	7	9	0	14	6	6	2.1531	4.63583961	39.6341	0	1	1	1	1	0	0	0	1	0	0	0
1943	cortexolone	O=C4C=C2/C(C1CCC3(C(O)(C(=O)CO)CCC3C1CC2)C)(C)CC4	215	197564	http://goo.gl/mouej	W.E. Acree Jr. Data Collection 2011	1.91	3.45	0.36	1.6	2.7389	-123	drug	20111213	11.9	15.99793579	-0.388409092	0.206859653	4.529864341	12.50978393	0.80952381	2.427	346.4612962	0	2	3.33	NA	4	13	28	0	55	0	0	2.3863	5.69442769	96.0324	0	4	0	1	0	0	0	1	3	0	0	0
2977	N-(4-Dimethylaminobenzylidene)aniline	CN(C)c1ccc(cc1)C=Nc2ccccc2	177.691	204209	http://precedings.nature.com/documents/4243/version/3	ONSChallenge Solubility Data	1.173	1.539	0	0.883	1.903	-123	organic solid	20120126	11.85	14.00408924	-0.28078944	0.171732359	5.989321777	9.144126445	0.133333333	3.585	224.3014969	0	3	2.89	NA	15	12	18	0	33	12	12	3.5887	12.87876769	73.809	0	2	2	2	2	0	0	0	2	0	0	0
2400	methylmorpholine	O1C(C)CNCC1	-43.879	363458	http://dx.doi.org/10.1021/ci049943w	Jes?s Jover; Ram?n Bosque; and Joaquim Sales. 2004. Determination of Abraham Solute Parameters from Molecular Structure. J. Chem. Inf. Comput. Sci. 44 (3)	0.333	0.74	0	0.9	0.6265	-123	organic	20040417	11.99687755	15.99741781	-0.397005118	0.082046196	5.404993158	6.940509029	1	-0.116	101.1471359	0	0	1.79	3	0	5	7	1	18	0	0	-0.1506	0.02268036	28.1861	0	1	0	1	0	0	0	0	1	0	0	0
2932	cinnamic acid	O=C(O)C=Cc1ccccc1	133.4	392447	http://precedings.nature.com/documents/4243/version/3	ONSChallenge Solubility Data	1.303	1.136	0.374	0.502	1.17	-123	organic solid	20120126	11.85	15.99591917	-0.328182168	0.283372503	3.886268067	8.729787171	0	1.909	148.158959	0	2	2.23	NA	11	8	11	0	19	6	6	1.9022	3.61836484	43.135	1	1	1	1	1	0	0	0	1	0	0	0
4141	dicycloheptyl phthalate	O=C(OC1CCCCCC1)c3ccccc3C(=O)OC2CCCCCC2	-300	457840	http://dx.doi.org/10.1016/j.chemosphere.2014.08.035	Michael H. Abraham and William E. Acree Jr. (2015). Physicochemical and biochemical properties for the dialkyl phthalates. Chemosphere. Volume 119, January 2015, Pages 871?880	1.37	1.72	0	0.98	2.9024	12.64	this work	20140918	11.9	15.9979368	-0.309435017	0.295435672	5.207054687	10.00368016	0.636363636	6.688	358.4720321	1	6	3.44	NA	12	14	28	0	56	6	6	6.1698	38.06643204	100.3418	0	3	1	3	1	0	0	0	1	2	0	0
2967	methyl 4-acetamidobenzoate	O=C(Nc1ccc(cc1)C(=O)OC)C	208.881	502245	http://precedings.nature.com/documents/4243/version/3	ONSChallenge Solubility Data	1.155	1.086	0	0.779	1.47	-123	organic solid	20120126	11.89	15.9969237	-0.315395907	0.292723455	4.222537281	8.603032019	0.2	1.212	193.1996252	0	4	2.12	NA	12	10	14	0	25	6	6	0.8058	0.64931364	50.6677	0	1	1	1	1	0	0	0	1	0	0	0
2971	methyl p-acetoxybenzoate	O=C(Oc1ccc(cc1)C(=O)OC)C	104.621	502855	http://precedings.nature.com/documents/4243/version/3	ONSChallenge Solubility Data	0.755	-0.881	0	0.788	1.429	-123	organic solid	20120126	11.89	15.9979247	-0.315215308	0.306168542	3.912791343	8.398275989	0.2	1.743	194.1843862	0	4	2.12	NA	12	10	14	0	24	6	6	1.4531	2.11149961	48.7179	0	1	1	1	1	0	0	0	1	0	0	0
2933	crotonic acid	O=C(O)/C=C/C	72	552744	http://precedings.nature.com/documents/4243/version/3	ONSChallenge Solubility Data	0.419	0.639	0.181	0.481	0.704	-123	organic solid	20120126	11.89	15.99591665	-0.32817396	0.283013063	3.648932951	6.18350964	0.25	0.736	86.08939797	0	1	1.68	4	5	5	5	0	12	0	0	0.87	0.7569	23.04	1	0	0	0	0	0	0	0	0	0	0	0
2164	picramic acid	c1c(cc(c(c1N)O)[N+](=O)[O-])[N+](=O)[O-]	169	4103087	http://goo.gl/mouej	W.E. Acree Jr. Data Collection 2011	1.75	1.85	0.21	0.8	1.2233	7.466	organic	20111213	11.999	16.00205451	-0.356809339	0.160076295	3.751693179	8.257402955	0	1.87	199.1212534	0	2	1.24	0	14	7	14	0	19	6	6	0.6048	0.36578304	47.1019	0	1	1	1	1	0	0	0	1	0	0	0
3440	alpha-isomethyl ionone	O=C(C=CC1C(=C/CCC1(C)C)C)C	19.701	4445317	http://dx.doi.org/10.1016/j.chroma.2012.02.043	T. Karunasekara. C.F. Poole. Determination of Descriptors for Fragrance Compounds by Gas Chromatography and Liquid-Liquid Partitioning Journal of Chromatography A (2012)	0.762	1.007	0	0.71	1.9023	6.402	fragrance	20120217	11.89	15.9949179	-0.294716528	0.209464844	4.41798038	11.18756875	0.615384615	4.103	192.2977867	0	2	2.78	NA	4	8	14	0	34	0	0	3.0207	9.12462849	62.1638	0	1	0	1	0	0	0	0	1	0	0	0
105	trans-pent-2-ene	C(=C/CC)C	-141.52	4483639	http://goo.gl/mouej	W.E. Acree Jr. Data Collection 2011	0.126	0.08	0	0.07	0.7701	2.187	alkene	20111213	11.89	12.11005553	-0.181130783	0.043329537	5.054174008	6.416011099	0.6	2.774	70.13308702	0	1	2.01	5	2	5	4	0	15	0	0	2.208	4.875264	25.9238	0	0	0	0	0	0	0	0	0	0	0	0
116	cis-4-octene	C(=CCCC)CCC	-119	4516599	http://goo.gl/mouej	W.E. Acree Jr. Data Collection 2011	0.133	0.08	0	0.07	1.1928	3.607	alkene	20111213	11.89	12.11011416	-0.168912021	0.051561084	5.140065502	7.202985825	0.75	4.376	112.2129392	0	4	2.34	8	2	8	7	0	24	0	0	3.5766	12.79206756	39.7268	0	0	0	0	0	0	0	0	0	0	0	0
638	iso-myristyl alcohol	OCCCCCCCCCCCC(C)C	10.5	9053802	http://goo.gl/mouej	W.E. Acree Jr. Data Collection 2011	0.155	0.39	0.37	0.48	2.1399	7.48	alkanols	20111213	11.89	15.99491815	-0.395743064	0.055894238	3.952995166	7.64804205	1	6.48	214.3879301	2	11	2.89	13	0	14	14	0	45	0	0	5.3283	28.39078089	68.0921	0	0	0	0	0	0	0	0	0	0	0	0
176	2,2,3,3-tetrafluorobutane	CC(F)(F)C(C)(F)F	-39.519	9095782	http://goo.gl/mouej	W.E. Acree Jr. Data Collection 2011	-0.392	0.12	0	0.16	0.743	1.184	fluoroalkane	20111213	11.99760952	19.00203364	-0.22238538	0.330407459	3.41519319	5.488792227	1	2.818	130.084201	0	1	1.46	4	0	4	7	0	14	0	0	1.0858	1.17896164	21.1334	0	0	0	0	0	0	0	0	0	0	0	0
1963	cortisone-21-butanoate	C1CC(=O)C=C2CC[C@]3([C@@]4(CC[C@@](C(=O)COC(CCC)=O)(O)[C@@]4(C)CC(=O)[C@@]3([C@@]12C)[H])[H])[H]	201.121	9786472	http://goo.gl/mouej	W.E. Acree Jr. Data Collection 2011	1.78	3.45	0.21	2.13	3.3339	-123	drug	20111213	11.89	15.99995243	-0.381256439	0.261654591	4.338778139	12.61967894	0.76	1.273	430.5348126	0	6	3.55	NA	4	17	34	0	65	0	0	2.5364	6.43332496	115.0791	0	4	0	1	0	0	0	1	3	0	0	0
88	cis-1,4-dimethylcyclohexane	C[C@@H]1CC[C@H](C)CC1	-87	10179173	http://goo.gl/mouej	W.E. Acree Jr. Data Collection 2011	0.204	0.2	0	0	1.1272	3.736	cycloalkane	20111213	11.9	12.10012615	-0.146761353	0.053463736	5.91796875	7.988846165	1	4.43	112.2129392	0	0	2.34	NA	0	6	8	0	24	0	0	3.2408	10.50278464	36.7032	0	1	0	1	0	0	0	0	1	0	0	0
579	fumaric acid	C(=C/C(=O)O)C(=O)O	140.771	10197150	http://goo.gl/mouej	W.E. Acree Jr. Data Collection 2011	0.71	0.94	0.87	0.59	0.778	3.916	alkenedioic acid	20111213	11.99646135	15.99928236	-0.347371851	0.302788787	3.69746875	6.382633347	0	-0.416	116.0723263	0	2	1.46	4	8	6	7	0	12	0	0	-0.0118	0.00013924	24.7572	2	0	0	0	0	0	0	0	0	0	0	0
1526	4-methylacetanilide	Cc1ccc(NC(C)=O)cc1	150.5	10243171	http://goo.gl/mouej	W.E. Acree Jr. Data Collection 2011	0.87	1.11	0.56	0.73	1.2546	-123	benzamide	20111213	11.85	15.9949174	-0.281053376	0.200952933	4.211441454	8.514195813	0.222222222	1.713	149.1900795	0	2	2.23	NA	9	8	11	0	22	6	6	1.4366	2.06381956	44.1814	0	1	1	1	1	0	0	0	1	0	0	0
2947	furoic acid	OC(=O)c1ccco1	132.33	10251740	http://precedings.nature.com/documents/4243/version/3	ONSChallenge Solubility Data	0.658	0.69	0.343	0.485	0.752	-123	organic solid	20120126	11.99396595	16.00096653	-0.355571745	0.314402246	3.76349475	6.803351027	0	0.337	112.0836573	0	1	1.68	5	8	5	8	0	12	5	5	0.8296	0.68823616	25.2073	1	1	1	1	1	0	0	1	0	0	0	0
1687	2-amino-4-nitrosophenol	Nc1cc(N=O)ccc1O	143.281	10437210	http://goo.gl/mouej	W.E. Acree Jr. Data Collection 2011	1.24	1.09	0.44	0.97	0.9904	5.342	phenol derivative	20111213	11.99635512	15.99826053	-0.384338711	0.115503566	3.404418739	7.801887248	0	0.768	138.1242762	0	1	1.68	0	10	7	10	0	16	6	6	1.0624	1.12869376	38.0259	0	1	1	1	1	0	0	0	1	0	0	0
4099	5-Heptoxymethyl-8-hydroxyquinoline	Oc1ccc(COCCCCCCC)c2cccnc12	-300	10556035	http://dx.doi.org/10.1080/01496395.2014.928768	Michael H. Abraham and William E. Acree Jr. (2014) Descriptors for the Prediction of Partition Coefficients of 8-Hydroxyquinoline and its Derivatives. Separation Science and Technology. 49:14. 2135-2141	1.44	0.94	0	1.06	2.2889	9.86	this work	20140908	11.85	15.99592421	-0.376074709	0.211596314	5.119707571	9.911527621	0.470588235	4.484	273.3706606	0	8	3	NA	11	14	21	0	43	11	10	4.2502	18.06420004	80.9167	0	2	2	1	1	0	0	0	2	0	0	0
142	norbornadiene	C/1C=2CCC1=CC=2	-6.389	11351244	http://goo.gl/mouej	W.E. Acree Jr. Data Collection 2011	0.495	0.32	0	0.11	0.7919	3.108	alkene	20111213	11.8	12.20005101	-0.263747161	0.136323673	7.161963594	8.091051153	0.428571429	1.648	92.13867731	0	0	2.23	0	4	4	8	0	15	0	0	1.913	3.659569	32	0	3	0	1	0	0	0	2	1	0	0	0
302	1,1,1,3,3-pentafluoro-3-bromopropane	FC(F)(F)CC(Br)(F)F	-38.459	13299573	http://goo.gl/mouej	W.E. Acree Jr. Data Collection 2011	-0.162	0.5	0	0.08	0.7948	2.106	haloalkane	20111213	11.99768666	78.91833723	-0.207482373	0.396471983	3.158	7.365030779	1	3.893	212.9436333	0	2	1.13	3	0	5	8	0	11	0	0	1.5847	2.51127409	23.4241	0	0	0	0	0	0	0	0	0	0	0	0
1819	piperazine	C1CNCCN1	107.33	13835459	http://goo.gl/mouej	W.E. Acree Jr. Data Collection 2011	0.57	0.85	0.3	1.14	0.7632	3.438	piperazine	20111213	11.9946521	14.00826796	-0.34211679	0.03718647	6.101191348	6.352299545	1	-0.772	86.13575754	0	0	1.68	2	0	4	6	2	16	0	0	-0.7944	0.63107136	25.4488	0	1	0	1	0	0	0	0	1	0	0	0
1591	2-methylphenol	Cc1ccccc1O	31.45	13835772	http://goo.gl/mouej	W.E. Acree Jr. Data Collection 2011	0.84	0.86	0.52	0.3	0.916	4.218	phenol derivative	20111213	11.99632008	15.99794276	-0.386376277	0.101098685	4.903598247	7.736132828	0.142857143	1.842	108.1380822	0	0	2.12	NA	7	5	8	0	16	6	6	2.0488	4.19758144	32.7933	0	1	1	1	1	0	0	0	1	0	0	0
319	1,1-diethoxyethane	CC(OCC)OCC	-100	13835836	http://goo.gl/mouej	W.E. Acree Jr. Data Collection 2011	-0.02	0.56	0	0.62	1.0714	3.103	ether	20111213	11.89	15.99591765	-0.35392999	0.15482437	4.739466963	6.696756337	1	1.273	118.1743958	0	4	1.9	2	0	7	7	0	22	0	0	0.7775	0.60450625	33.2038	0	0	0	0	0	0	0	0	0	0	0	0
695	2-amino-2-methyl-1-propanol	CC(C)(N)CO	27.17	13835861	http://goo.gl/mouej	W.E. Acree Jr. Data Collection 2011	0.386	0.68	0.52	0.97	0.8307	-123	aminoalcohol	20111213	11.9964614	15.9979425	-0.41907494	0.086350395	4.219206638	7.709752469	1	-0.398	89.13640001	0	1	1.68	3	0	4	5	1	17	0	0	-0.6045	0.36542025	25.2669	0	0	0	0	0	0	0	0	0	0	0	0
520	1,4-diaminobutane	C(CCN)CN	27.38	13837702	http://goo.gl/mouej	W.E. Acree Jr. Data Collection 2011	0.431	0.62	0.42	1.14	0.8718	3.367	alkylamine	20111213	11.99365683	14.00927765	-0.363887619	0.027129485	4.66801492	6.574260105	1	-0.626	88.15163905	0	3	1.68	4	0	6	5	2	18	0	0	-0.8342	0.69588964	27.3778	0	0	0	0	0	0	0	0	0	0	0	0
2140	allyl ether	C=CCOCC=C	-6	13837797	http://goo.gl/mouej	W.E. Acree Jr. Data Collection 2011	0.228	0.38	0	0.45	0.9267	2.43	organic	20111213	11.79	15.99491615	-0.372614483	0.127481866	4.891886869	6.281026285	0.333333333	1.25	98.14322785	0	4	2.01	3	2	7	6	0	17	0	0	1.2841	1.64891281	31.3379	0	0	0	0	0	0	0	0	0	0	0	0
2226	dimethyl succinate	O=C(OC)CCC(=O)OC	19.12	13848341	http://dx.doi.org/10.1021/ci049943w	Jes?s Jover; Ram?n Bosque; and Joaquim Sales. 2004. Determination of Abraham Solute Parameters from Molecular Structure. J. Chem. Inf. Comput. Sci. 44 (3)	0.191	1.32	0	0.77	0.8878	-123	organic	20040417	11.99635518	15.99928409	-0.349596446	0.262760157	3.966765625	6.822698839	0.666666667	-0.068	146.1414426	0	5	1.68	4	3	8	9	0	20	0	0	0.092	0.008464	33.0752	0	0	0	0	0	0	0	0	0	0	0	0
1466	2-chloroaniline	Nc1ccccc1Cl	-8.25	13854248	http://goo.gl/mouej	W.E. Acree Jr. Data Collection 2011	1.033	0.92	0.25	0.31	0.939	4.674	aromatic amine	20111213	11.99856245	34.96937974	-0.300831116	0.135978309	5.896179664	8.749051771	0	1.827	127.5717007	0	0	1.9	0	7	5	8	0	14	6	6	1.7478	3.05480484	35.5632	0	1	1	1	1	0	0	0	1	0	0	0
1460	2-ethylaniline	CCc1ccccc1N	-45.83	13860641	http://goo.gl/mouej	W.E. Acree Jr. Data Collection 2011	0.962	0.85	0.23	0.45	1.098	-123	aromatic amine	20111213	11.99347921	14.00910048	-0.336592128	0.050012779	5.583836566	8.674631782	0.25	1.895	121.1799387	0	1	2.23	NA	7	6	9	0	20	6	6	2.0258	4.10386564	40.4006	0	1	1	1	1	0	0	0	1	0	0	0
1458	3-methylaniline	Cc1cc(N)ccc1	-30.43	13860692	http://goo.gl/mouej	W.E. Acree Jr. Data Collection 2011	0.946	0.95	0.23	0.45	0.9571	-123	aromatic amine	20111213	11.85	14.00307759	-0.302458999	0.09603653	5.564368498	7.801752256	0.142857143	1.642	107.1533213	0	0	2.12	NA	7	5	8	0	17	6	6	1.5696	2.46364416	35.7996	0	1	1	1	1	0	0	0	1	0	0	0
1660	2-hydroxybenzaldehyde	O=Cc1ccccc1O	-3.5	13863618	http://goo.gl/mouej	W.E. Acree Jr. Data Collection 2011	0.962	1.05	0.12	0.33	0.9317	4.57	phenol derivative	20111213	11.99632006	15.9982593	-0.385824038	0.152358108	3.853902996	7.885132167	0	1.741	122.1216057	0	1	2.01	NA	9	6	9	0	15	6	6	1.322	1.747684	34.3431	0	1	1	1	1	0	0	0	1	0	0	0
1467	3-chloroaniline	Nc1cc(Cl)ccc1	-10.13	13869451	http://goo.gl/mouej	W.E. Acree Jr. Data Collection 2011	1.053	1.1	0.3	0.3	0.939	4.909	aromatic amine	20111213	11.85	34.96885299	-0.30241272	0.137940533	5.651681583	8.471881408	0	1.827	127.5717007	0	0	1.9	0	7	5	8	0	14	6	6	1.7478	3.05480484	35.5632	0	1	1	1	1	0	0	0	1	0	0	0
1477	3-methoxyaniline	Nc1cccc(OC)c1	-0.67	13869480	http://goo.gl/mouej	W.E. Acree Jr. Data Collection 2011	1.027	1.13	0.24	0.59	1.016	5.023	aromatic amine	20111213	11.85	15.9949169	-0.348639883	0.151179623	4.728714313	7.674999374	0.142857143	1.12	123.1527262	0	1	2.01	0	8	6	9	0	18	6	6	1.067	1.138489	37.2216	0	1	1	1	1	0	0	0	1	0	0	0
465	methyl acetoacetate	CC(=O)CC(=O)OC	-80	13874867	http://goo.gl/mouej	W.E. Acree Jr. Data Collection 2011	0.246	0.7	0	0.89	0.9032	3.128	ester	20111213	11.9964005	15.99870153	-0.349486586	0.268272994	3.919166022	6.627381236	0.6	0.287	116.1154203	0	3	1.68	4	3	6	7	0	16	0	0	-0.2079	0.04322241	27.308	0	0	0	0	0	0	0	0	0	0	0	0
1624	3-chlorophenol	Oc1cc(Cl)ccc1	32.93	13875432	http://goo.gl/mouej	W.E. Acree Jr. Data Collection 2011	0.909	1.06	0.69	0.15	0.8975	4.773	phenol derivative	20111213	11.85	34.96885299	-0.360351238	0.18006942	4.838684138	8.317005255	0	2.238	128.5564617	0	0	1.9	0	7	5	8	0	13	6	6	2.227	4.959529	32.5569	0	1	1	1	1	0	0	0	1	0	0	0
2091	1,9-divinyldecamethylpentasiloxane	C[Si](C)(O[Si](C)(C)O[Si](C)(C)O[Si](C)(C)O[Si](C)(C)C=C)C=C	31.191	14021447	http://goo.gl/mouej	W.E. Acree Jr. Data Collection 2011	-0.519	-0.017	0	1.011	3.4583	6.372	organosilicon	20111213	11.79	27.98093259	-0.352890286	0.182831805	4.987614422	7.715499029	0.714285714	7.388	408.8607132	1	10	2.01	2	2	13	22	0	59	0	0	8.3736	70.11717696	82.2212	0	0	0	0	0	0	0	0	0	0	0	0
4144	di(butoxyethyl) phthalate	O=C(OC(C)OCCCC)c1ccccc1C(=O)OC(C)OCCCC	-300	19952878	http://dx.doi.org/10.1016/j.chemosphere.2014.08.035	Michael H. Abraham and William E. Acree Jr. (2015). Physicochemical and biochemical properties for the dialkyl phthalates. Chemosphere. Volume 119, January 2015, Pages 871?880	0.75	1.71	0	1.67	2.9552	11.96	this work	20140918	11.89	15.99994485	-0.352736472	0.29748263	5.010518066	9.741625452	0.6	5.408	366.4493701	2	14	3	NA	12	18	26	0	56	6	6	4.257	18.122049	98.25	0	1	1	1	1	0	0	0	1	0	0	0
1857	N-nitrosomethylbutylamine	CCCCNCN=O	4.401	19956441	http://goo.gl/mouej	W.E. Acree Jr. Data Collection 2011	0.34	1.07	0	0.6	1.0284	4.159	N-nitrosoamine	20111213	11.999	16.01681627	-0.316493896	0.131405197	2.908430262	6.76466242	1	0.931	116.1617799	0	5	1.68	4	1	8	7	1	20	0	0	0.9928	0.98565184	28.5467	0	0	0	0	0	0	0	0	0	0	0	0
1361	2-methylanisole	Cc1ccccc1OC	-34.1	21105959	http://goo.gl/mouej	W.E. Acree Jr. Data Collection 2011	0.725	0.75	0	0.3	1.0569	-123	aromatic ether	20111213	11.99629191	15.99794303	-0.377217873	0.078345608	4.808863	8.050517792	0.25	2.163	122.1646996	0	1	2.23	NA	7	6	9	0	19	6	6	2.2998	5.28908004	37.5624	0	1	1	1	1	0	0	0	1	0	0	0
3028	Ugi product 148B	CC(C)(C)NC(=O)C(N(CCCCCCC)C(=O)C=CC)c2cc3ccccc3c1ccccc12	180	21106058	http://precedings.nature.com/documents/4243/version/3	ONSChallenge Solubility Data	2.621	3.946	0.253	2.087	4.038	-123	organic solid	20120126	11.85	15.99593233	-0.278730153	0.22748034	5.161791076	13.14029668	0.419354839	8.304	472.6626592	2	13	4.43	NA	14	15	37	0	75	16	14	7.0104	49.14570816	146.2725	0	3	3	1	1	0	0	0	3	0	0	0
1362	3-methylanisole	Cc1cc(OC)ccc1	-47	21106135	http://goo.gl/mouej	W.E. Acree Jr. Data Collection 2011	0.709	0.78	0	0.3	1.0569	-123	aromatic ether	20111213	11.85	15.99491665	-0.348668608	0.096707554	4.739183494	7.804025961	0.25	2.374	122.1646996	0	1	2.23	NA	7	6	9	0	19	6	6	2.2998	5.28908004	37.5624	0	1	1	1	1	0	0	0	1	0	0	0
2110	paraldehyde	CC1OC(C)OC(C)O1	12.3	21106173	http://goo.gl/mouej	W.E. Acree Jr. Data Collection 2011	0.136	0.68	0	0.68	1.022	-123	organic	20111213	11.99683525	15.99830089	-0.343626861	0.181394574	5.268375	6.684223104	1	1.221	132.1579192	0	0	1.79	2	0	5	9	0	21	0	0	0.0882	0.00777924	32.0859	0	1	0	1	0	0	0	0	1	0	0	0
648	1,3-dichloropropan-2-ol	ClCC(O)CCl	-4	21106535	http://goo.gl/mouej	W.E. Acree Jr. Data Collection 2011	0.546	0.69	0.42	0.6	0.8348	3.364	alkanols	20111213	11.99863545	34.97015509	-0.38903971	0.118601084	4.930993453	7.553506936	1	1.068	128.9851323	0	2	1.46	3	0	5	5	0	12	0	0	1.0011	1.00220121	26.6181	0	0	0	0	0	0	0	0	0	0	0	0
1379	2-bromobenzaldehyde	O=Cc1ccccc1Br	21.17	21111817	http://goo.gl/mouej	W.E. Acree Jr. Data Collection 2011	1.108	1.21	0	0.32	1.048	5.208	aromatic aldehyde	20111213	11.99884721	78.91851802	-0.297340455	0.151440928	4.184216437	10.06416147	0	2.516	185.0177879	0	1	2.01	NA	8	6	9	0	14	6	6	2.3378	5.46530884	40.2718	0	1	1	1	1	0	0	0	1	0	0	0
1398	4-fluoroacetophenone	O=C(C)c1ccc(F)cc1	-20.5	21112023	http://goo.gl/mouej	W.E. Acree Jr. Data Collection 2011	0.69	1.02	0	0.47	1.032	4.613	aromatic ketone	20111213	11.85	18.9984047	-0.294035494	0.15965396	3.9671356	8.300556367	0.125	2.06	138.1392806	0	1	2.12	NA	8	7	10	0	17	6	6	1.7754	3.15204516	36.6772	0	1	1	1	1	0	0	0	1	0	0	0
1463	4-propylaniline	Nc1ccc(CCC)cc1	-14.699	21159695	http://goo.gl/mouej	W.E. Acree Jr. Data Collection 2011	0.922	0.9	0.23	0.48	1.2389	5.514	aromatic amine	20111213	11.85	14.00307859	-0.302474555	0.136856972	5.304320368	8.580257391	0.333333333	2.675	135.2065561	0	2	2.34	NA	7	8	10	0	23	6	6	2.482	6.160324	45.0016	0	1	1	1	1	0	0	0	1	0	0	0
3010	rifapentine	Cc1c(c2c3c4c1O[C@@](C4=O)(O/C=C/[C@@H]([C@@H]([C@H]([C@@H]([C@H]([C@@H]([C@@H]([C@@H](/C=C/C=C(/C(=O)NC(=C2O)/C(=CNN5CCN(CC5)C6CCCC6)/C3=O)C)C)O)C)O)C)OC(=O)C)C)OC)C)O	175.351	25949127	http://precedings.nature.com/documents/4243/version/3	ONSChallenge Solubility Data	5.523	9.105	1.67	5.459	6.863	-123	organic solid	20120126	11.99608452	16.00646827	-0.392638259	0.259107611	4.276935233	12.09327723	0.574468085	4.497	877.0324674	3	6	4.87	NA	26	24	68	1	127	6	6	3.0264	9.15909696	240.0655	0	5	2	3	1	0	0	2	3	0	0	0
2094	1,15-divinylhexadecylmethyloctasiloxane	C=C[Si](C)(C)O[Si](C)(C)O[Si](C)(C)O[Si](C)(C)O[Si](C)(C)O[Si](C)(C)O[Si](C)(C)O[Si](C)(C)C=C	67.141	26325082	http://goo.gl/mouej	W.E. Acree Jr. Data Collection 2011	-0.898	-0.059	0	1.643	5.2171	8.647	organosilicon	20111213	11.79	27.98394125	-0.352890286	0.187030949	4.987094241	7.713750703	0.8	10.808	631.3224312	3	16	2.01	2	2	19	34	0	89	0	0	13.0815	171.1256423	121.2587	0	0	0	0	0	0	0	0	0	0	0	0
336	2,4,4-trimethyl-1,3,5-trioxane	CC1OCOC(O1)(C)C	41.721	26325086	http://goo.gl/mouej	W.E. Acree Jr. Data Collection 2011	0.136	0.72	0	0.69	1.0215	3.404	ether	20111213	11.89	15.99691917	-0.326623233	0.221411458	5.269361812	7.618823497	1	1.178	132.1579192	0	0	1.79	3	0	5	9	0	21	0	0	-0.1507	0.02271049	32.2654	0	1	0	1	0	0	0	0	1	0	0	0
[truncated: 185 more columns]
