# Supplementary material for: Predicted Adsorption Affinity for Enteric Microbial Metabolites to Metal and Carbon Nanomaterials
Source: J Chem Inf Model. 2022 Jul 25;62(15):3589–603. doi: 10.1021/acs.jcim.2c00492 (PMC9364324; doi:10.1021/acs.jcim.2c00492)
Supplement: Supplementary file 3 — ci2c00492_si_003.zip [file ci2c00492_si_003.zip › TrainingValidationDataSets_Brinkmann2022/90Training_10Validation_split/ApplicabilityDomain_H/CV90validate_H.csv]

key	name	smiles	mp	csid	link	source	E	S	A	B	V	L	type	sortdate	BCUTw.1l	BCUTw.1h	BCUTc.1l	BCUTc.1h	BCUTp.1l	BCUTp.1h	Fsp3	XLogP	MW	LipinskiFailures	nRotB	MLogP	nAtomLAC	nAtomP	nAtomLC	nB	nBase	nAtom	nAromBond	naAromAtom	ALogP	ALogp2	AMR	nAcid	nSmallRings	nAromRings	nRingBlocks	nAromBlocks	nRings3	nRings4	nRings5	nRings6	nRings7	nRings8	nRings9
1635	2,5-dichlorophenol	Clc1ccc(Cl)c(O)c1	57.67	65	http://goo.gl/mouej	W.E. Acree Jr. Data Collection 2011	0.96	0.88	0.56	0.18	1.0199	-123	phenol derivative	20111213	11.85	34.96985331	-0.358319449	0.190393253	5.327682797	8.679148616	0	2.86	163.0014585	0	0	1.79	0	7	6	9	0	13	6	6	2.8914	8.36019396	37.3617	0	1	1	1	1	0	0	0	1	0	0	0
1578	3,4-dihydroxybenzoic acid	O=C(O)c1cc(O)c(O)cc1	201	71	http://goo.gl/mouej	W.E. Acree Jr. Data Collection 2011	1.14	1.29	1.22	0.7	1.0491	5.868	aromatic carboxylic acid	20111213	11.85	15.99792171	-0.358745906	0.290740866	4.086445782	8.099941211	0	0.986	154.1204155	0	1	1.79	NA	11	7	11	0	17	6	6	0.8996	0.80928016	36.2046	1	1	1	1	1	0	0	0	1	0	0	0
1759	3-cyanopyridine	c1cc(cnc1)C#N	50.33	78	http://goo.gl/mouej	W.E. Acree Jr. Data Collection 2011	0.75	1.26	0	0.62	0.83	4.164	pyridine derivative	20111213	11.95305148	14.04998404	-0.42281693	0.320586838	4.045030305	7.513631071	0	0.493	104.1095848	0	0	1.9	5	8	6	8	0	12	6	6	0.5583	0.31169889	29.6388	0	1	1	1	1	0	0	0	1	0	0	0
2904	adipic acid	C(CCC(=O)O)CC(=O)O	152.8	191	http://precedings.nature.com/documents/4243/version/3	ONSChallenge Solubility Data	0.515	1.042	0.704	0.927	1.103	-123	organic solid	20120126	11.99635518	15.99928409	-0.35140481	0.2787782	3.693835938	6.99708042	0.666666667	0.006	146.1414426	0	5	1.68	6	3	8	9	0	20	0	0	0.5024	0.25240576	32.739	2	0	0	0	0	0	0	0	0	0	0	0
576	pimelic acid	O=C(O)CCCCCC(=O)O	105.33	376	http://goo.gl/mouej	W.E. Acree Jr. Data Collection 2011	0.35	1.26	1.1	0.84	1.2437	5.277	alkanedioic acid	20111213	11.99632002	15.99928496	-0.351406651	0.278782688	3.707292969	7.211400643	0.714285714	0.575	160.16806	0	6	1.79	7	3	9	10	0	23	0	0	0.9586	0.91891396	37.34	2	0	0	0	0	0	0	0	0	0	0	0
20	HCN	C#N	-13.4	748	http://goo.gl/mouej	W.E. Acree Jr. Data Collection 2011	0.213	0.89	0.4	0.06	0.2366	1.01	gas	20111213	11.95312088	14.04995312	-0.443253347	0.276520882	2.334503079	2.983996921	0	-0.357	27.02537986	0	0	1.46	0	1	2	1	0	3	0	0	0.6046	0.36554116	6.1825	0	0	0	0	0	0	0	0	0	0	0	0
1836	imidazole	c1cnc[nH]1	90.17	773	http://goo.gl/mouej	W.E. Acree Jr. Data Collection 2011	0.71	0.85	0.42	0.78	0.5363	4.018	nitrogen-neterocyclic	20111213	11.98869083	14.01434764	-0.323614562	0.073403956	5.290482396	5.730769079	0	-0.038	68.07737712	0	0	1.57	2	5	3	5	0	9	5	5	-0.2828	0.07997584	19.0128	0	1	1	1	1	0	0	1	0	0	0	0
4057	Indole	C1=CC=C2C(=C1)C=CN2	52.17	776	http://dx.doi.org/10.1016/j.tca.2014.08.024	Mikhail A. Varfolomeeva. Ilnaz T. Rakipova. William E. Acree Jr.. Michela Brumfieldb. Michael H. Abrahamc.Examination of Hydrogen Bonding Interactions between Dissolved Solutes and Alkylbenzene Solvents Based on Abraham Model Correlations Derived From Measured Enthalpies of Solvation. Thermochimica Acta. 2014	1.2	1.26	0.44	0.18	0.9464	5.31	organic	20140902	11.98848894	14.01424844	-0.327828712	0.0902445	6.621605031	8.43990313	0	2.175	117.1481757	0	0	2.23	NA	9	5	10	0	16	10	9	2.1235	4.50925225	37.1445	0	2	2	1	1	0	0	1	1	0	0	0
2901	acetaminophen	O=C(Nc1ccc(O)cc1)C	169.15	1906	http://precedings.nature.com/documents/4243/version/3	ONSChallenge Solubility Data	1.317	1.061	0.756	0.897	1.172	-123	organic solid	20120126	11.89	15.99591967	-0.360718817	0.251102879	4.199143125	8.415819146	0.125	0.87	151.162867	0	2	2.01	2	10	8	11	0	20	6	6	0.683	0.466489	40.8343	0	1	1	1	1	0	0	0	1	0	0	0
2517	theophylline	Cn1c2c(c(=O)n(c1=O)C)[nH]cn2	271.86	2068	http://dx.doi.org/10.1021/ci049943w	Jes?s Jover; Ram?n Bosque; and Joaquim Sales. 2004. Determination of Abraham Solute Parameters from Molecular Structure. J. Chem. Inf. Comput. Sci. 44 (3)	1.5	1.6	0.54	1.34	1.0503	-123	organic	20040417	11.98851868	15.99592224	-0.283039711	0.28951352	4.92391942	8.927631817	0.285714286	1.677	180.1643	0	0	1.57	3	11	6	14	0	21	10	9	0.6163	0.37982569	44.5919	0	2	2	1	1	0	0	1	1	0	0	0
1993	5,5-diethylbarbituric acid	CCC1(C(=O)NC(=O)NC1=O)CC	190	2206	http://goo.gl/mouej	W.E. Acree Jr. Data Collection 2011	1.03	1	0.58	1.12	1.3739	6.368	drug	20111213	11.89	15.9969237	-0.279896599	0.285267562	4.348650274	10.52100371	0.625	0.433	184.1927974	0	2	1.79	5	8	7	13	0	25	0	0	0.7447	0.55457809	44.2523	0	1	0	1	0	0	0	0	1	0	0	0
220	dibromomethane	BrCBr	-52.62	2916	http://goo.gl/mouej	W.E. Acree Jr. Data Collection 2011	0.71	0.69	0.11	0.07	0.5995	2.886	bromoalkane	20111213	11.99981917	78.91943323	-0.166165378	0.159215159	6.695198061	8.843647734	1	2.195	173.8336733	0	0	1.35	0	0	3	2	0	5	0	0	1.4959	2.23771681	22.0715	0	0	0	0	0	0	0	0	0	0	0	0
568	2-methylpropenoic acid	CC(=C)C(=O)O	16	3951	http://goo.gl/mouej	W.E. Acree Jr. Data Collection 2011	0.354	0.6	0.62	0.41	0.7036	2.87	alkanoic acid	20111213	11.99646145	15.99825808	-0.34709025	0.304821806	3.812120629	6.824253213	0.25	0.393	86.08939797	0	1	1.68	3	5	4	5	0	12	0	0	0.9141	0.83557881	21.6485	1	0	0	0	0	0	0	0	0	0	0	0
325	methoxyflurane	ClC(Cl)C(F)(F)OC	-35.25	3973	http://goo.gl/mouej	W.E. Acree Jr. Data Collection 2011	0.109	0.67	0.07	0.14	0.87	2.864	ether	20111213	11.99654869	34.9698533	-0.351485946	0.396641259	4.050375	8.240127626	1	1.911	164.9660572	0	2	1.24	2	0	5	7	0	12	0	0	2.143	4.592449	27.975	0	0	0	0	0	0	0	0	0	0	0	0
1715	2-phenylethanol	c1ccc(cc1)CCO	-27	5830	http://goo.gl/mouej	W.E. Acree Jr. Data Collection 2011	0.811	0.86	0.31	0.65	1.0569	4.628	aromatic alkanol	20111213	11.99629191	15.99794303	-0.421193052	0.073520336	4.10661516	8.247255633	0.25	1.369	122.1646996	0	2	2.23	NA	6	7	9	0	19	6	6	1.5467	2.39228089	37.6285	0	1	1	1	1	0	0	0	1	0	0	0
362	hexanal	O=CCCCCC	-56	5949	http://goo.gl/mouej	W.E. Acree Jr. Data Collection 2011	0.146	0.65	0	0.45	0.97	3.37	aldehyde	20111213	11.89	15.99491614	-0.302860389	0.119737389	3.435200638	6.773408336	0.833333333	2.294	100.1591094	0	4	2.01	6	2	7	6	0	19	0	0	1.853	3.433609	30.1482	0	0	0	0	0	0	0	0	0	0	0	0
1543	4-chlorobenzoic acid	O=C(O)c1ccc(Cl)cc1	241.75	6079	http://goo.gl/mouej	W.E. Acree Jr. Data Collection 2011	0.84	1.02	0.63	0.27	1.0541	4.947	aromatic carboxylic acid	20111213	11.85	34.96885309	-0.327722416	0.290646452	4.103463642	8.406106015	0	2.259	156.5666025	0	1	1.9	NA	9	7	10	0	15	6	6	2.0988	4.40496144	37.6212	1	1	1	1	1	0	0	0	1	0	0	0
75	cyclopropane	C1CC1	-127.37	6111	http://goo.gl/mouej	W.E. Acree Jr. Data Collection 2011	0.41	0.23	0	0	0.4227	1.314	cycloalkane	20111213	11.9	12.10002	-0.152797442	0.047222554	4.64	4.840019996	1	1.707	42.07985221	0	0	1.79	0	0	2	3	0	9	0	0	1.3686	1.87306596	13.803	0	1	0	1	0	1	0	0	0	0	0	0
160	1,1-difluoroethane	FC(F)C	-117	6128	http://goo.gl/mouej	W.E. Acree Jr. Data Collection 2011	-0.25	0.47	0.04	0.07	0.4258	0.57	fluoroalkane	20111213	11.89	18.9994038	-0.211224441	0.278816616	2.52275	3.852041758	1	1.542	66.05004125	0	0	1.46	2	0	3	3	0	8	0	0	0.6551	0.42915601	11.4436	0	0	0	0	0	0	0	0	0	0	0	0
267	difluorochloromethane	ClC(F)F	-151.7	6132	http://goo.gl/mouej	W.E. Acree Jr. Data Collection 2011	0	0.25	0.2	0	0.4073	0.69	haloalkane	20111213	11.99827128	34.96885285	-0.206951349	0.359897701	2.864937642	4.39395858	1	1.8	86.46842067	0	0	1.24	0	0	3	3	0	5	0	0	1.2238	1.49768644	11.6946	0	0	0	0	0	0	0	0	0	0	0	0
127	2-methylbuta-1,3-diene	CC(=C)C=C	-145.97	6309	http://goo.gl/mouej	W.E. Acree Jr. Data Collection 2011	0.313	0.23	0	0.1	0.7271	2.101	alkene	20111213	11.79	12.21002884	-0.293085342	0.128161241	5.216910898	7.225503793	0.2	2.348	68.11720551	0	1	2.01	4	4	4	4	0	13	0	0	1.8614	3.46480996	24.5764	0	0	0	0	0	0	0	0	0	0	0	0
478	2-methylpropionitrile	N#CC(C)C	-71.88	6311	http://goo.gl/mouej	W.E. Acree Jr. Data Collection 2011	0.142	0.87	0	0.4	0.686	2.465	nitrile	20111213	11.89	14.00307606	-0.262335958	0.12163694	3.819997573	6.572924343	0.75	0.577	69.10523207	0	0	1.79	3	2	4	4	0	12	0	0	1.174	1.378276	20.8244	0	0	0	0	0	0	0	0	0	0	0	0
4041	2-Methylpropan-1-ol	CC(C)CO	-108	6312	http://dx.doi.org/10.1016/j.tca.2014.08.024	Mikhail A. Varfolomeeva. Ilnaz T. Rakipova. William E. Acree Jr.. Michela Brumfieldb. Michael H. Abrahamc.Examination of Hydrogen Bonding Interactions between Dissolved Solutes and Alkylbenzene Solvents Based on Abraham Model Correlations Derived From Measured Enthalpies of Solvation. Thermochimica Acta. 2014	0.217	0.39	0.37	0.48	0.7309	2.413	organic	20140902	11.99646149	15.99794197	-0.421345168	0.071853976	3.945673112	6.6197529	1	0.579	74.12175605	0	1	1.79	3	0	4	4	0	15	0	0	0.8338	0.69522244	22.0053	0	0	0	0	0	0	0	0	0	0	0	0
1588	1-naphthoic acid	c1ccc2c(c1)cccc2C(=O)O	161.33	6586	http://goo.gl/mouej	W.E. Acree Jr. Data Collection 2011	1.46	1.2	0.65	0.46	1.3007	-123	aromatic carboxylic acid	20111213	11.99623307	15.99826093	-0.34666702	0.310234424	4.370135042	9.692633612	0	2.903	172.1804308	0	1	2.45	NA	13	7	14	0	21	11	10	2.3428	5.48871184	49.2666	1	2	2	1	1	0	0	0	2	0	0	0
2654	n-methylbenzenesulfonamide	O=S(=O)(c1ccccc1C)N	156.15	6658	http://dx.doi.org/10.1021/ci049943w	Jes?s Jover; Ram?n Bosque; and Joaquim Sales. 2004. Determination of Abraham Solute Parameters from Molecular Structure. J. Chem. Inf. Comput. Sci. 44 (3)	1.1	1.5	0.3	0.82	1.0445	-123	organic	20040417	11.999	31.97274484	-0.249597101	0.263398493	6.848454411	11.19362862	0.142857143	0.707	171.2182161	0	1	1.79	NA	10	6	11	0	20	6	6	1.0214	1.04325796	43.2571	0	1	1	1	1	0	0	0	1	0	0	0
1547	2-iodobenzoic acid	O=C(O)c1ccccc1I	162.38	6675	http://goo.gl/mouej	W.E. Acree Jr. Data Collection 2011	1.31	1.27	0.74	0.46	1.1899	6.364	aromatic carboxylic acid	20111213	11.99891116	126.9045784	-0.327695437	0.291676434	4.717714182	12.47768266	0	2.705	248.0181379	0	1	1.9	NA	9	6	10	0	15	6	6	2.0126	4.05055876	45.2245	1	1	1	1	1	0	0	0	1	0	0	0
1582	5-bromosalicylic acid	Brc1cc(C(=O)O)c(O)cc1	168	6706	http://goo.gl/mouej	W.E. Acree Jr. Data Collection 2011	1.497	1.07	0.62	0.43	1.1654	6.346	aromatic carboxylic acid	20111213	11.85	78.91833725	-0.359635408	0.293286651	4.295712939	9.841730417	0	2.458	217.0165978	0	1	1.79	NA	10	6	11	0	16	6	6	1.9154	3.66875716	42.1333	1	1	1	1	1	0	0	0	1	0	0	0
2134	xanthone	O=C1c3c(Oc2c1cccc2)cccc3	175.5	6753	http://goo.gl/mouej	W.E. Acree Jr. Data Collection 2011	1.641	1.8	0	0.5	1.4309	-123	organic	20111213	11.85	15.99592119	-0.308483766	0.198089367	5.371431539	9.344633847	0	4.212	196.2019025	0	0	2.67	0	15	8	17	0	23	16	14	3.2192	10.36324864	56.6661	0	3	3	1	1	0	0	0	3	0	0	0
1410	benzoylacetone	O=C(c1ccccc1)CC(=O)C	57.5	6898	http://goo.gl/mouej	W.E. Acree Jr. Data Collection 2011	0.766	0.99	0.01	0.58	1.311	5.647	aromatic ketone	20111213	11.89	15.99591966	-0.299173162	0.197173614	4.235643291	8.802444061	0.2	1.945	162.1855764	0	3	2.34	NA	8	8	12	0	22	6	6	1.3409	1.79801281	46.356	0	1	1	1	1	0	0	0	1	0	0	0
77	methylcyclopentane	CC1CCCC1	-142.5	7024	http://goo.gl/mouej	W.E. Acree Jr. Data Collection 2011	0.225	0.1	0	0	0.8454	2.907	cycloalkane	20111213	11.9	12.1000824	-0.146886308	0.053303653	5.65899546	7.464026889	1	3.353	84.15970443	0	0	2.12	NA	0	4	6	0	18	0	0	2.5328	6.41507584	27.5536	0	1	0	1	0	0	0	1	0	0	0	0
760	tert-butylbenzene	c1ccccc1C(C)(C)C	-58.33	7088	http://goo.gl/mouej	W.E. Acree Jr. Data Collection 2011	0.619	0.49	0	0.18	1.28	4.413	alkylbenzene	20111213	11.89	12.11015511	-0.146476341	0.077884161	6.63629473	9.544958388	0.4	3.839	134.2185295	0	1	2.56	NA	6	6	10	0	24	6	6	3.2304	10.43548416	44.7239	0	1	1	1	1	0	0	0	1	0	0	0
1684	3-(trifluoromethyl)phenol	FC(F)(F)c1cc(O)ccc1	-1.9	7098	http://goo.gl/mouej	W.E. Acree Jr. Data Collection 2011	0.425	0.51	0.85	0.15	0.9691	-123	phenol derivative	20111213	11.85	19.00040724	-0.360416694	0.416756018	3.456	7.516429241	0.142857143	2.541	162.1094696	0	1	1.79	NA	7	6	11	0	16	6	6	2.5049	6.27452401	33.7258	0	1	1	1	1	0	0	0	1	0	0	0
2865	3-hydroxybenzoic acid	O=C(O)c1cc(O)ccc1	202.33	7142	http://precedings.nature.com/documents/4243/version/3	ONSChallenge Solubility Data	1.18	1.83	1.127	0.502	0.99	-123	organic solid	20120126	11.85	15.99691994	-0.360431409	0.29073297	4.071743715	8.03947153	0	1.231	138.1210106	0	1	1.9	NA	10	6	10	0	16	6	6	1.167	1.361889	34.5105	1	1	1	1	1	0	0	0	1	0	0	0
1423	methyl 3-methylbenzoate	O=C(OC)c1cc(ccc1)C	30.951	7157	http://goo.gl/mouej	W.E. Acree Jr. Data Collection 2011	0.754	0.88	0	0.47	1.214	-123	aromatic ester	20111213	11.89	15.99591916	-0.31517285	0.292989142	4.435303496	8.525882799	0.222222222	2.395	150.1748405	0	2	2.23	NA	9	7	11	0	21	6	6	2.1716	4.71584656	42.6267	0	1	1	1	1	0	0	0	1	0	0	0
1424	methyl 4-methylbenzoate	O=C(OC)c1ccc(cc1)C	34.73	7175	http://goo.gl/mouej	W.E. Acree Jr. Data Collection 2011	0.73	0.88	0	0.47	1.214	-123	aromatic ester	20111213	11.89	15.99591916	-0.315172944	0.292980169	4.396007153	8.36869574	0.222222222	2.395	150.1748405	0	2	2.23	NA	9	8	11	0	21	6	6	2.1716	4.71584656	42.6267	0	1	1	1	1	0	0	0	1	0	0	0
748	ethylbenzene	CCc1ccccc1	-94.95	7219	http://goo.gl/mouej	W.E. Acree Jr. Data Collection 2011	0.613	0.51	0	0.15	0.9982	3.778	alkylbenzene	20111213	11.85	12.15008271	-0.203198289	0.097083738	5.447589124	8.15291271	0.25	2.923	106.1652947	0	1	2.34	NA	6	6	8	0	18	6	6	2.7724	7.68620176	35.7002	0	1	1	1	1	0	0	0	1	0	0	0
409	diphenyl carbonate	c1ccc(cc1)OC(=O)Oc2ccccc2	80.33	7315	http://goo.gl/mouej	W.E. Acree Jr. Data Collection 2011	1.28	1.53	0	0.59	1.5982	7.843	carbonate	20111213	11.85	15.99692447	-0.255352207	0.416002148	4.27758811	7.961151023	0	3.544	214.217189	0	4	2.56	0	16	11	17	0	26	12	12	3.8175	14.57330625	58.5916	0	2	2	2	2	0	0	0	2	0	0	0
434	ethyl propanoate	O=C(OCC)CC	-73.3	7463	http://goo.gl/mouej	W.E. Acree Jr. Data Collection 2011	0.087	0.58	0	0.45	0.8875	2.807	ester	20111213	11.89	15.99591715	-0.315932493	0.261193084	3.878933304	6.006100851	0.8	0.917	102.1318969	0	3	1.79	3	3	6	6	0	17	0	0	1.0368	1.07495424	26.7877	0	0	0	0	0	0	0	0	0	0	0	0
1865	methylurethane	O=C(OCC)NC	30.461	7466	http://goo.gl/mouej	W.E. Acree Jr. Data Collection 2011	0.263	0.82	0.24	0.61	0.8464	3.3	urethane	20111213	11.99365683	15.99591769	-0.303138332	0.337052965	3.795183255	5.748400495	0.75	0.304	103.1199234	0	3	1.57	2	4	6	6	0	16	0	0	0.3658	0.13380964	25.7342	0	0	0	0	0	0	0	0	0	0	0	0
2924	caprolactam	O=C1NCCCCC1	69.43	7480	http://precedings.nature.com/documents/4243/version/3	ONSChallenge Solubility Data	0.369	0.83	0.252	0.782	0.961	-123	organic solid	20120126	11.9	15.99491664	-0.281119826	0.244489552	4.297497302	7.02993062	0.833333333	0.404	113.1578718	0	0	1.9	6	3	5	8	0	19	0	0	0.5416	0.29333056	31.4595	0	1	0	1	0	0	0	0	0	1	0	0
45	2,4-dimethylpentane	CC(C)CC(C)C	-120.63	7619	http://goo.gl/mouej	W.E. Acree Jr. Data Collection 2011	0	0	0	0	1.0949	2.809	alkane	20111213	11.89	12.11009426	-0.164615304	0.056093615	5.749051432	7.648782394	1	4.201	100.2022033	0	2	2.23	5	0	5	6	0	23	0	0	3.1562	9.96159844	33.9044	0	0	0	0	0	0	0	0	0	0	0	0
4053	Mesitylene	CC1=CC(=CC(=C1)C)C	-44.92	7659	http://dx.doi.org/10.1016/j.tca.2014.08.024	Mikhail A. Varfolomeeva. Ilnaz T. Rakipova. William E. Acree Jr.. Michela Brumfieldb. Michael H. Abrahamc.Examination of Hydrogen Bonding Interactions between Dissolved Solutes and Alkylbenzene Solvents Based on Abraham Model Correlations Derived From Measured Enthalpies of Solvation. Thermochimica Acta. 2014	0.649	0.52	0	0.19	1.1391	4.344	organic	20140902	11.89	12.11013444	-0.154940595	0.065427332	6.0764172	8.135950041	0.333333333	3.333	120.1919121	0	0	2.45	NA	6	5	9	0	21	6	6	3.2886	10.81488996	41.1816	0	1	1	1	1	0	0	0	1	0	0	0
2249	4-methyl-2-pentyl acetate	O=C(OC(C)CC(C)C)C	-64	7671	http://dx.doi.org/10.1021/ci049943w	Jes?s Jover; Ram?n Bosque; and Joaquim Sales. 2004. Determination of Abraham Solute Parameters from Molecular Structure. J. Chem. Inf. Comput. Sci. 44 (3)	0	0.54	0	0.47	0.9662	-123	organic	20040417	11.89	15.99591866	-0.312808236	0.301824299	3.878933572	7.878642698	0.875	2.559	144.2117491	0	4	2.12	5	3	7	9	0	26	0	0	1.9791	3.91683681	40.2528	0	0	0	0	0	0	0	0	0	0	0	0
1745	2-chloropyridine	Clc1ncccc1	-46.25	7689	http://goo.gl/mouej	W.E. Acree Jr. Data Collection 2011	0.738	1.04	0	0.37	0.7977	3.875	pyridine derivative	20111213	11.85	34.96885295	-0.237558215	0.245833811	5.719431178	7.892726146	0	1.481	113.5450833	0	0	1.79	5	6	5	7	0	11	6	6	1.553	2.411809	29.7672	0	1	1	1	1	0	0	0	1	0	0	0
560	pentanoic acid	O=C(O)CCCC	-33.94	7701	http://goo.gl/mouej	W.E. Acree Jr. Data Collection 2011	0.205	0.63	0.62	0.45	0.8875	3.227	alkanoic acid	20111213	11.89	15.99591715	-0.331549471	0.258872096	3.643151404	6.582638777	0.8	1.311	102.1318969	0	3	1.79	5	3	6	6	0	17	0	0	1.3494	1.82088036	26.4726	1	0	0	0	0	0	0	0	0	0	0	0
477	butyronitrile	CCCC#N	-111.97	7717	http://goo.gl/mouej	W.E. Acree Jr. Data Collection 2011	0.188	0.9	0	0.36	0.686	2.548	nitrile	20111213	11.95307769	14.04995502	-0.436739422	0.289300907	3.592370126	5.935263953	0.75	0.853	69.10523207	0	1	1.79	4	1	5	4	0	12	0	0	1.1677	1.36352329	20.8509	0	0	0	0	0	0	0	0	0	0	0	0
1898	thiophene	c1ccsc1	-38.28	7739	http://goo.gl/mouej	W.E. Acree Jr. Data Collection 2011	0.687	0.57	0	0.15	0.6411	2.819	heterocyclic sulfur-containing	20111213	11.85	31.9720712	-0.190505405	0.111061439	6.843233656	7.866548814	0	1.459	84.1407916	0	0	1.79	4	5	3	5	0	9	5	5	1.492	2.226064	25.0147	0	1	1	1	1	0	0	1	0	0	0	0
98	propene	CC=C	-185.09	7954	http://goo.gl/mouej	W.E. Acree Jr. Data Collection 2011	0.103	0.08	0	0.07	0.488	0.946	alkene	20111213	11.79	12.21000952	-0.308595293	0.111507076	4.466059776	5.222190813	0.333333333	1.786	42.07985221	0	0	1.79	3	2	3	2	0	9	0	0	1.3495	1.82115025	15.6493	0	0	0	0	0	0	0	0	0	0	0	0
2952	hexachlorobenzene	c1(c(c(c(c(c1Cl)Cl)Cl)Cl)Cl)Cl	230.16	8067	http://precedings.nature.com/documents/4243/version/3	ONSChallenge Solubility Data	1.505	0.788	0	0.197	1.58	-123	organic solid	20120126	11.99856245	34.97395722	-0.167001377	0.167216696	7.471727102	11.38377401	0	5.754	284.7820408	1	0	1.46	0	6	6	12	0	12	6	6	5.8164	33.83050896	54.8868	0	1	1	1	1	0	0	0	1	0	0	0
93	tetralin	c1ccc2c(c1)CCCC2	-34.42	8097	http://goo.gl/mouej	W.E. Acree Jr. Data Collection 2011	0.891	0.65	0	0.17	1.1714	5.203	cycloalkane	20111213	11.9	12.10017173	-0.136149425	0.064701075	6.9134375	8.936746114	0.4	3.484	132.202648	0	0	2.56	0	6	6	11	0	22	6	6	3.3432	11.17698624	43.5402	0	2	1	1	1	0	0	0	2	0	0	0
592	2-methylbutan-1-ol	OCC(C)CC	-68.069	8398	http://goo.gl/mouej	W.E. Acree Jr. Data Collection 2011	0.219	0.39	0.37	0.48	0.8718	3.011	alkanols	20111213	11.89	15.99491589	-0.395447634	0.052439572	4.110184673	7.24850365	1	1.148	88.14837346	0	2	1.9	4	0	5	5	0	18	0	0	1.29	1.6641	26.6063	0	0	0	0	0	0	0	0	0	0	0	0
134	cyclopentene	C1CC=CC1	-135.03	8544	http://goo.gl/mouej	W.E. Acree Jr. Data Collection 2011	0.335	0.2	0	0.07	0.6605	2.402	alkene	20111213	11.9	12.10006119	-0.140500559	0.059890055	6.2215	6.435549711	0.6	2.329	68.11720551	0	0	2.01	0	2	3	5	0	13	0	0	1.8364	3.37236496	24.1216	0	1	0	1	0	0	0	1	0	0	0	0
509	di-n-propylamine	N(CCC)CCC	-57.25	8562	http://goo.gl/mouej	W.E. Acree Jr. Data Collection 2011	0.124	0.3	0.08	0.69	1.0538	3.351	alkylamine	20111213	11.89	14.00307706	-0.316006497	0.056895672	5.035549104	6.689628342	1	1.386	101.1902299	0	4	2.01	3	0	7	6	1	22	0	0	1.5292	2.33845264	33.2378	0	0	0	0	0	0	0	0	0	0	0	0
1368	1,3-dimethoxybenzene	COc1cccc(c1)OC	-52	8674	http://goo.gl/mouej	W.E. Acree Jr. Data Collection 2011	0.816	1.01	0	0.45	1.115	5.022	aromatic ether	20111213	11.9962919	15.99825971	-0.377402165	0.079262437	4.719676061	7.618457074	0.25	1.852	138.1641046	0	2	2.12	0	8	7	10	0	20	6	6	1.7972	3.22992784	38.9844	0	1	1	1	1	0	0	0	1	0	0	0
2193	3-phenyl-1-propene	C=CCc1ccccc1	-43.33	8950	http://goo.gl/mouej	W.E. Acree Jr. Data Collection 2011	0.717	0.6	0	0.22	1.096	-123	organic	20111213	11.85	12.15009716	-0.201139743	0.099309415	5.318792388	8.547746392	0.111111111	3.315	118.1760306	0	2	2.45	NA	6	7	9	0	19	6	6	2.8379	8.05367641	40.3453	0	1	1	1	1	0	0	0	1	0	0	0
1668	2,5-dinitrophenol	O=[N+]([O-])c1ccc(cc1O)[N+]([O-])=O	108	9120	http://goo.gl/mouej	W.E. Acree Jr. Data Collection 2011	1.26	1.45	0.11	0.54	1.1235	-123	phenol derivative	20111213	11.999	16.01706961	-0.358011291	0.19402484	3.640496682	7.834271421	0	2.258	184.1066094	0	2	1.35	0	13	8	13	0	17	6	6	1.3514	1.82628196	42.4015	0	1	1	1	1	0	0	0	1	0	0	0
862	1-chloro-4-fluorobenzene	Fc1ccc(Cl)cc1	-24.4	9228	http://goo.gl/mouej	W.E. Acree Jr. Data Collection 2011	0.598	0.68	0	0.06	0.8565	-123	haloaromatic	20111213	11.85	34.968853	-0.2063006	0.216586292	3.961435028	8.188004723	0	2.805	130.5475192	0	0	1.9	0	6	6	8	0	12	6	6	2.6999	7.28946001	31.0792	0	1	1	1	1	0	0	0	1	0	0	0
1405	9-fluorenone	c1ccc2c(c1)-c3ccccc3C2=O	83.75	9824	http://goo.gl/mouej	W.E. Acree Jr. Data Collection 2011	1.6	1.49	0	0.35	1.3722	7.474	aromatic ketone	20111213	11.98851338	16.00592664	-0.36632262	0.272803268	5.275684861	9.916333641	0	3.494	180.2024976	0	0	2.78	0	14	7	16	0	22	12	12	2.9226	8.54159076	55.7117	0	3	3	1	1	0	0	1	2	0	0	0
644	cycloheptanol	OC1CCCCCC1	2	9970	http://goo.gl/mouej	W.E. Acree Jr. Data Collection 2011	0.513	0.54	0.32	0.58	1.045	4.407	alkanols	20111213	11.9	15.99491639	-0.392490784	0.121891071	4.847746924	7.423785707	1	1.898	114.1857268	0	0	2.12	0	0	5	8	0	22	0	0	1.9565	3.82789225	33.8757	0	1	0	1	0	0	0	0	0	1	0	0
387	nonan-5-one	O=C(CCCC)CCCC	-34.6	9976	http://goo.gl/mouej	W.E. Acree Jr. Data Collection 2011	0.103	0.66	0	0.51	1.3924	4.698	ketone	20111213	11.89	15.99491689	-0.299200727	0.132706539	4.586806109	7.411074871	0.888888889	2.967	142.2389616	0	6	2.34	9	2	9	9	0	28	0	0	2.9146	8.49489316	43.8526	0	0	0	0	0	0	0	0	0	0	0	0
228	2-bromo-2-methylpropane	BrC(C)(C)C	-17.4	10053	http://goo.gl/mouej	W.E. Acree Jr. Data Collection 2011	0.305	0.29	0	0.07	0.8472	2.609	bromoalkane	20111213	11.89	78.91833716	-0.136801646	0.11993442	6.6788775	9.501794581	1	2.428	137.0179383	0	0	1.79	3	0	3	4	0	14	0	0	1.9224	3.69562176	28.0996	0	0	0	0	0	0	0	0	0	0	0	0
197	2-chloro-2-methylpropane	ClC(C)(C)C	-25.75	10054	http://goo.gl/mouej	W.E. Acree Jr. Data Collection 2011	0.142	0.3	0	0.03	0.7946	2.273	chloroalk_ne	20111213	11.89	34.96885285	-0.167033454	0.132514126	5.873737027	8.345901042	1	2.09	92.56734795	0	0	1.79	3	0	3	4	0	14	0	0	1.7779	3.16092841	25.1161	0	0	0	0	0	0	0	0	0	0	0	0
2128	2-methylfuran	Cc1ccco1	-88.5	10340	http://goo.gl/mouej	W.E. Acree Jr. Data Collection 2011	0.372	0.5	0	0.14	0.677	-123	organic	20111213	11.99396609	16.00053994	-0.374403706	0.108365242	5.210489911	6.412018981	0.2	0.945	82.10072893	0	0	1.9	5	5	4	6	0	12	5	5	1.0793	1.16488849	23.4124	0	1	1	1	1	0	0	1	0	0	0	0
761	isobutylbenzene	c1ccccc1CC(C)C	-51	10410	http://goo.gl/mouej	W.E. Acree Jr. Data Collection 2011	0.58	0.47	0	0.15	1.28	-123	alkylbenzene	20111213	11.89	12.11015511	-0.162990457	0.058037285	5.910000238	8.75838232	0.4	4	134.2185295	0	2	2.56	NA	6	7	10	0	24	6	6	3.4804	12.11318416	44.8498	0	1	1	1	1	0	0	0	1	0	0	0
2215	methyl ethyl ether	O(CC)C	-113	10441	http://dx.doi.org/10.1021/ci049943w	Jes?s Jover; Ram?n Bosque; and Joaquim Sales. 2004. Determination of Abraham Solute Parameters from Molecular Structure. J. Chem. Inf. Comput. Sci. 44 (3)	0.02	0.25	0	0.44	0.418	-123	organic	20040417	11.99654878	15.99794171	-0.411190604	0.063078026	4.004655635	4.968756228	1	0.443	60.09513865	0	1	1.68	2	0	4	3	0	12	0	0	0.3993	0.15944049	17.7605	0	0	0	0	0	0	0	0	0	0	0	0
415	isobutyl formate	O=COCC(C)C	-95.8	10492	http://goo.gl/mouej	W.E. Acree Jr. Data Collection 2011	0.095	0.6	0	0.4	0.8875	2.789	ester	20111213	11.89	15.99591715	-0.31803805	0.248188551	3.080997368	6.979141727	0.8	1.083	102.1318969	0	3	1.79	3	3	6	6	0	17	0	0	1.1341	1.28618281	27.0848	0	0	0	0	0	0	0	0	0	0	0	0
601	3-methyl-2-pentanol	OC(C)C(C)CC	-55.759	10787	http://goo.gl/mouej	W.E. Acree Jr. Data Collection 2011	0.17	0.39	0.33	0.56	1.0127	3.476	alkanols	20111213	11.89	15.99491614	-0.392496781	0.055121363	4.738932644	7.877254092	1	1.608	102.1749909	0	2	2.01	5	0	5	6	0	21	0	0	1.6675	2.78055625	31.0245	0	0	0	0	0	0	0	0	0	0	0	0
801	1,5-dimethylnaphthalene	c1ccc(c2cccc(c12)C)C	81	10831	http://goo.gl/mouej	W.E. Acree Jr. Data Collection 2011	1.402	1.05	0	0.18	1.3672	6.545	alkylnaphthalene	20111213	11.89	12.11019763	-0.150948923	0.069274639	6.497296537	9.809886897	0.166666667	4.162	156.2241198	0	0	2.78	NA	10	6	13	0	24	11	10	3.7108	13.77003664	52.5906	0	2	2	1	1	0	0	0	2	0	0	0
1677	3-phenylphenol	Oc2cc(c1ccccc1)ccc2	78	10903	http://goo.gl/mouej	W.E. Acree Jr. Data Collection 2011	1.56	1.41	0.59	0.45	1.3829	-123	phenol derivative	20111213	11.85	15.99491765	-0.360413345	0.179189318	4.988706235	9.517209934	0	3.556	170.2076432	0	1	2.67	0	13	8	14	0	23	12	12	3.081	9.492561	52.8883	0	2	2	2	2	0	0	0	2	0	0	0
591	pentan-3-ol	OC(CC)CC	-71.05	10947	http://goo.gl/mouej	W.E. Acree Jr. Data Collection 2011	0.218	0.36	0.33	0.56	0.8718	2.86	alkanols	20111213	11.89	15.99491589	-0.392504821	0.065108807	4.581744683	6.855005489	1	1.1	88.14837346	0	2	1.9	5	0	5	5	0	18	0	0	1.4157	2.00420649	26.4759	0	0	0	0	0	0	0	0	0	0	0	0
663	1,2-butanediol	CCC(CO)O	-7.839	10948	http://goo.gl/mouej	W.E. Acree Jr. Data Collection 2011	0.361	0.9	0.58	0.84	0.7896	3.527	alkanediol	20111213	11.99646145	15.99825808	-0.414773489	0.102031873	3.91343315	6.467316295	1	-0.39	90.12116098	0	2	1.68	4	0	5	5	0	16	0	0	0.0038	1.44E-05	23.496	0	0	0	0	0	0	0	0	0	0	0	0
377	hexan-3-one	O=C(CC)CCC	-55.25	11025	http://goo.gl/mouej	W.E. Acree Jr. Data Collection 2011	0.136	0.66	0	0.51	0.9697	3.271	ketone	20111213	11.89	15.99491614	-0.299200174	0.132408465	4.272433478	6.859887182	0.833333333	1.26	100.1591094	0	3	2.01	6	2	6	6	0	19	0	0	1.546	2.390116	30.0496	0	0	0	0	0	0	0	0	0	0	0	0
2472	3-heptanol	OC(CC)CCCC	-70	11036	http://dx.doi.org/10.1021/ci049943w	Jes?s Jover; Ram?n Bosque; and Joaquim Sales. 2004. Determination of Abraham Solute Parameters from Molecular Structure. J. Chem. Inf. Comput. Sci. 44 (3)	0.178	0.36	0.33	0.56	0.8096	-123	organic	20040417	11.89	15.99491639	-0.392500501	0.054811382	4.817523258	7.326582091	1	2.238	116.2016083	0	4	2.12	7	0	7	7	0	24	0	0	2.3281	5.42004961	35.6779	0	0	0	0	0	0	0	0	0	0	0	0
108	1-hexene	CCCCC=C	-139.97	11109	http://goo.gl/mouej	W.E. Acree Jr. Data Collection 2011	0.078	0.08	0	0.07	0.911	2.572	alkene	20111213	11.79	12.21003864	-0.306948088	0.113259644	5.043588996	6.867641906	0.666666667	3.388	84.15970443	0	3	2.12	6	2	6	5	0	18	0	0	2.7181	7.38806761	29.4523	0	0	0	0	0	0	0	0	0	0	0	0
2855	2-methylbenzimidazole	Cc1[nH]c2ccccc2n1	176.33	11489	http://precedings.nature.com/documents/4243/version/3	ONSChallenge Solubility Data	1.458	2.228	1.034	0.37	1.046	-123	organic solid	20120126	11.98848879	14.014351	-0.298244808	0.143420291	5.790556788	8.51751684	0.125	1.553	132.1628196	0	0	2.12	2	9	6	11	0	18	10	9	1.6477	2.71491529	39.8835	0	2	2	1	1	0	0	1	1	0	0	0
611	2-methyl-3-hexanol	CCCC(C(C)C)O	-50.659	11543	http://goo.gl/mouej	W.E. Acree Jr. Data Collection 2011	0.2	0.33	0.33	0.62	1.1536	3.839	alkanols	20111213	11.99632008	15.99794276	-0.417715868	0.082455112	5.048900726	7.802543736	1	1.966	116.2016083	0	3	2.12	6	0	6	7	0	24	0	0	2.1912	4.80135744	35.5487	0	0	0	0	0	0	0	0	0	0	0	0
613	2-methyl-2-hexanol	OC(C)(C)CCCC	-50.589	11739	http://goo.gl/mouej	W.E. Acree Jr. Data Collection 2011	0.163	0.3	0.31	0.63	1.1536	3.686	alkanols	20111213	11.89	15.99491639	-0.389826871	0.060072881	5.131847343	7.955318696	1	2.297	116.2016083	0	3	2.12	6	0	6	7	0	24	0	0	2.0094	4.03768836	35.7913	0	0	0	0	0	0	0	0	0	0	0	0
154	vinylacetylene	C#CC=C	-102.599	12197	http://goo.gl/mouej	W.E. Acree Jr. Data Collection 2011	0.327	0.26	0.18	0.01	0.5432	1.467	alkyne	20111213	11.79	12.21001914	-0.267875458	0.158173674	4.165996913	5.580231475	0	1.517	52.0747066	0	0	1.9	4	4	4	3	0	8	0	0	1.9904	3.96169216	18.7119	0	0	0	0	0	0	0	0	0	0	0	0
4087	2-Methyl-8-hydroxyquinoline	CC1=NC2=C(C=CC=C2O)C=C1	72.9	12669	http://dx.doi.org/10.1080/01496395.2014.928768	Michael H. Abraham and William E. Acree Jr. (2014) Descriptors for the Prediction of Partition Coefficients of 8-Hydroxyquinoline and its Derivatives. Separation Science and Technology. 49:14. 2135-2141	1.4	1.04	0	0.63	1.2439	6.329	this work	20140908	11.85	15.99491765	-0.358218967	0.154435557	5.244994639	9.081890762	0.1	2.034	159.1849339	0	0	2.34	NA	11	7	13	0	21	11	10	2.0315	4.12699225	46.2649	0	2	2	1	1	0	0	0	2	0	0	0
1640	2,3,6-trichlorophenol	Clc1c(O)c(Cl)ccc1Cl	57	13029	http://goo.gl/mouej	W.E. Acree Jr. Data Collection 2011	1.01	0.88	0.62	0.15	1.142	-123	phenol derivative	20111213	11.99856245	34.97105747	-0.356238868	0.144665876	5.816681395	9.901633032	0	3.482	197.4464553	0	0	1.68	0	7	6	10	0	13	6	6	3.5558	12.64371364	42.1665	0	1	1	1	1	0	0	0	1	0	0	0
1922	desmetryn	S(c1nc(nc(n1)NC(C)C)NC)C	85	13302	http://goo.gl/mouej	W.E. Acree Jr. Data Collection 2011	1.5	1.29	0.28	1.01	1.6607	8.255	pesticide	20111213	11.99847423	31.97267746	-0.259725306	0.207212512	5.466413262	10.1448189	0.625	1.361	213.3045995	0	4	1.68	3	8	8	14	0	29	6	6	2.3942	5.73219364	64.8199	0	1	1	1	1	0	0	0	1	0	0	0
727	1-nonanethiol	CCCCCCCCCS	-20.05	14349	http://goo.gl/mouej	W.E. Acree Jr. Data Collection 2011	0.347	0.35	0	0.24	1.5402	5.79	alkanethiol	20111213	11.99846693	31.97267723	-0.232986407	0.044756399	5.128915573	8.131037589	1	5.077	160.3215231	1	7	2.34	9	0	10	9	0	30	0	0	4.223	17.833729	51.2665	0	0	0	0	0	0	0	0	0	0	0	0
1932	atraton	O(c1nc(nc(n1)NC(C)C)NCC)C	160.581	14620	http://goo.gl/mouej	W.E. Acree Jr. Data Collection 2011	1.12	1.13	0.2	1.16	1.6968	7.67	pesticide	20111213	11.99626866	15.99794595	-0.34756109	0.272838779	4.737378957	8.623607454	0.666666667	1.596	211.2645368	0	5	1.79	3	9	9	15	0	32	6	6	2.1848	4.77335104	63.1246	0	1	1	1	1	0	0	0	1	0	0	0
1779	quinoline N-oxide	[O-][n+]2c1ccccc1ccc2	71.341	14627	http://goo.gl/mouej	W.E. Acree Jr. Data Collection 2011	1.4	1.91	0.27	0.81	1.103	6.626	N-oxide derivative	20111213	11.98846178	15.99491742	-0.222718657	0.131955661	4.722777588	8.865703815	0	2.69	145.1583165	0	0	2.23	NA	11	6	12	0	18	11	10	1.7868	3.19265424	37.718	0	2	2	1	1	0	0	0	2	0	0	0
1445	ethyl 3-phenylpropanoate	O=C(OCC)CCc1ccccc1	8.131	15409	http://goo.gl/mouej	W.E. Acree Jr. Data Collection 2011	0.654	1.2	0	0.62	1.495	-123	aromatic ester	20111213	11.85	15.99592018	-0.315936722	0.261811592	4.273454773	8.679297015	0.363636364	2.362	178.2280753	0	5	2.45	NA	6	10	13	0	27	6	6	2.5252	6.37663504	51.4837	0	1	1	1	1	0	0	0	1	0	0	0
370	cyclohexane carboxaldehyde	O=CC1CCCCC1	34.75	15443	http://goo.gl/mouej	W.E. Acree Jr. Data Collection 2011	0.379	0.72	0	0.45	1.002	3.794	aldehyde	20111213	11.9	15.99491639	-0.302555516	0.122845515	3.831185197	7.974199351	0.857142857	2.247	112.1698453	0	1	2.12	NA	2	6	8	0	20	0	0	1.9439	3.77874721	32.9205	0	1	0	1	0	0	0	0	1	0	0	0
1160	3,3'-dichlorobiphenyl	Clc2cc(c1cc(Cl)ccc1)ccc2	29	15473	http://dx.doi.org/10.1021/es102210g	Van Noort et. al. Updated Abraham Solvation Parameters for Polychlorinated Biphenyls. ES&T 44, 7037 (2010)	1.58	1.35	0	0.11	1.5688	-123	polychlorinated biphenyl	20100825	11.85	34.96985373	-0.14182578	0.177962833	6.310273438	10.13407609	0	5.206	223.0982319	1	1	2.56	0	12	8	15	0	22	12	12	4.6772	21.87619984	60.8038	0	2	2	2	2	0	0	0	2	0	0	0
873	1,7-dichloronaphthalene	Clc1c2c(ccc1)ccc(Cl)c2	63.5	15476	http://goo.gl/mouej	W.E. Acree Jr. Data Collection 2011	1.57	1.06	0	0.1	1.3302	6.835	polychlorinated naphthalene	20111213	11.85	34.96985355	-0.160547474	0.141753449	6.336226572	10.34969903	0	4.532	197.0608786	0	0	2.34	0	10	7	13	0	18	11	10	4.0672	16.54211584	52.1178	0	2	2	1	1	0	0	0	2	0	0	0
1440	butyl 2-hydroxybenzoate	O=C(OCCCC)c1ccccc1O	-5.9	15495	http://goo.gl/mouej	W.E. Acree Jr. Data Collection 2011	0.784	0.85	0.15	0.35	1.554	6.541	aromatic ester	20111213	11.99623306	15.99870522	-0.385331638	0.295834593	4.690600005	8.721835415	0.363636364	3.331	194.2274802	0	5	2.34	NA	10	10	14	0	28	6	6	2.7467	7.54436089	53.1528	0	1	1	1	1	0	0	0	1	0	0	0
1527	2,6-dimethylacetanilide	O=C(Nc1c(cccc1C)C)C	182	15753	http://goo.gl/mouej	W.E. Acree Jr. Data Collection 2011	0.85	1.56	0.37	0.95	1.3955	-123	benzamide	20111213	11.89	15.99491765	-0.281058535	0.251120635	4.348980375	9.614506205	0.3	1.728	163.2166969	0	2	2.34	NA	9	7	12	0	25	6	6	1.9228	3.69715984	49.2226	0	1	1	1	1	0	0	0	1	0	0	0
483	1-nonanenitrile	N#CCCCCCCCC	-34.1	15846	http://goo.gl/mouej	W.E. Acree Jr. Data Collection 2011	0.159	0.9	0	0.36	1.3905	4.97	nitrile	20111213	11.89	14.00307857	-0.262644949	0.115247008	3.815084262	7.350102255	0.888888889	3.698	139.2383191	0	6	2.34	9	2	10	9	0	27	0	0	3.4487	11.89353169	43.8559	0	0	0	0	0	0	0	0	0	0	0	0
2851	2-chloro-5-nitrobenzoic acid	O=C(O)c1cc(ccc1Cl)[N+]([O-])=O	166.5	16359	http://precedings.nature.com/documents/4243/version/3	ONSChallenge Solubility Data	1.407	1.597	0.745	0.628	1.228	-123	organic solid	20120126	11.999	34.96885324	-0.327679391	0.292719017	3.738787801	9.17766622	0	2.151	201.5641748	0	2	1.57	NA	12	7	13	0	17	6	6	1.9932	3.97284624	44.9459	1	1	1	1	1	0	0	0	1	0	0	0
19	sulfur hexafluoride	FS(F)(F)(F)(F)F	-50.8	16425	http://goo.gl/mouej	W.E. Acree Jr. Data Collection 2011	-0.6	-0.2	0	0	0.4643	-0.12	gas	20111213	18.99662058	31.97300398	-0.095060841	0.454880072	4.219817604	4.992013725	0	2.25	146.0565043	0	0	0.69	0	0	3	6	0	7	0	0	1.1928	1.42277184	9.0078	0	0	0	0	0	0	0	0	0	0	0	0
2873	4-acetamidobenzoic acid	O=C(Nc1ccc(cc1)C(=O)O)C	258.75	18177	http://precedings.nature.com/documents/4243/version/3	ONSChallenge Solubility Data	1.433	1.437	0.776	0.937	1.329	-123	organic solid	20120126	11.89	15.99692294	-0.327849369	0.290375082	4.108379517	8.563728757	0.111111111	0.891	179.1730078	0	3	2.01	NA	12	9	13	0	22	6	6	0.5548	0.30780304	45.8986	1	1	1	1	1	0	0	0	1	0	0	0
1789	2,3-diethylpyrazine	n1ccnc(c1CC)CC	50.881	25552	http://goo.gl/mouej	W.E. Acree Jr. Data Collection 2011	0.651	0.82	0	0.79	1.1978	4.959	pyrazine derivative	20111213	11.89	14.00408213	-0.258222011	0.07752393	5.551054743	8.573508999	0.5	0.654	136.1945826	0	2	2.12	6	6	6	10	0	22	6	6	1.4278	2.03861284	40.181	0	1	1	1	1	0	0	0	1	0	0	0
551	N-methylbutanamide	O=C(NC)CCC	2.741	26765	http://goo.gl/mouej	W.E. Acree Jr. Data Collection 2011	0.31	1.3	0.4	0.72	0.9286	4.102	alkaneamide	20111213	11.89	15.99491639	-0.281132139	0.199444463	4.188683354	6.776134322	0.8	0.532	101.1471359	0	3	1.79	4	3	6	6	0	18	0	0	0.4969	0.24690961	28.5905	0	0	0	0	0	0	0	0	0	0	0	0
1653	4-propoxyphenol	O(c1ccc(O)cc1)CCC	56.5	27296	http://goo.gl/mouej	W.E. Acree Jr. Data Collection 2011	0.84	1.17	0.57	0.52	1.2565	-123	phenol derivative	20111213	11.89	15.99591916	-0.360483639	0.076379525	4.692356402	7.873008867	0.333333333	2.312	152.190722	0	3	2.23	3	8	9	11	0	23	6	6	2.4187	5.85010969	43.4875	0	1	1	1	1	0	0	0	1	0	0	0
1612	4-ethylphenol	Oc1ccc(cc1)CC	44.62	28982	http://goo.gl/mouej	W.E. Acree Jr. Data Collection 2011	0.8	0.9	0.55	0.36	1.0569	4.737	phenol derivative	20111213	11.89	15.99491664	-0.360421647	0.072268731	4.712074092	8.188443831	0.25	2.517	122.1646996	0	1	2.23	NA	7	7	9	0	19	6	6	2.505	6.275025	37.3943	0	1	1	1	1	0	0	0	1	0	0	0
365	nonanal	CCCCCCCCC=O	-18	29029	http://goo.gl/mouej	W.E. Acree Jr. Data Collection 2011	0.15	0.65	0	0.45	1.3924	4.856	aldehyde	20111213	11.98860189	16.00592553	-0.389464493	0.206356512	3.443116264	7.346288549	0.888888889	4.001	142.2389616	0	7	2.34	9	1	10	9	0	28	0	0	3.2216	10.37870656	43.9512	0	0	0	0	0	0	0	0	0	0	0	0
266	1,2-difluoro-1,2-dichloroethane	ClC(F)C(Cl)F	-101.2	30713	http://goo.gl/mouej	W.E. Acree Jr. Data Collection 2011	0.012	0.65	0.18	0.08	0.6706	2.21	haloalkane	20111213	11.99782586	34.96985311	-0.241890391	0.273764568	4.008753191	6.671781192	1	2.302	134.9400349	0	1	1.24	2	0	4	5	0	8	0	0	1.8034	3.25225156	20.9268	0	0	0	0	0	0	0	0	0	0	0	0
950	2,6-dichlorobiphenyl	Clc2cccc(Cl)c2c1ccccc1	77.191	33421	http://dx.doi.org/10.1039/B415899G	Michael H. Abraham and Amal J. M. Al-Hussaini. Solvation parameters for the 209 PCBs: calculation of physicochemical properties. J. Environ. Monit. 2005 7 295-301	1.66	1.22	0	0.2	1.569	6.765	polychlorinated biphenyl	20050211	11.85	34.96985373	-0.185479146	0.117415709	6.76012758	11.35556823	0	5.206	223.0982319	1	1	2.56	0	12	8	15	0	22	12	12	4.6772	21.87619984	60.8038	0	2	2	2	2	0	0	0	2	0	0	0
1167	2,2',5-trichlorobiphenyl	Clc2ccc(Cl)cc2c1c(Cl)cccc1	86.651	34664	http://dx.doi.org/10.1021/es102210g	Van Noort et. al. Updated Abraham Solvation Parameters for Polychlorinated Biphenyls. ES&T 44, 7037 (2010)	1.78	1.19	0	0.055	1.5174	-123	polychlorinated biphenyl	20100825	11.85	34.97085425	-0.174847313	0.131496204	6.464075298	11.35557261	0	5.828	257.5432288	1	1	2.45	0	12	8	16	0	22	12	12	5.3416	28.53269056	65.6086	0	2	2	2	2	0	0	0	2	0	0	0
966	2,3',5-trichlorobiphenyl	Clc2ccc(Cl)cc2c1cc(Cl)ccc1	90.431	34867	http://dx.doi.org/10.1039/B415899G	Michael H. Abraham and Amal J. M. Al-Hussaini. Solvation parameters for the 209 PCBs: calculation of physicochemical properties. J. Environ. Monit. 2005 7 295-301	1.78	1.33	0	0.15	1.6914	7.81	polychlorinated biphenyl	20050211	11.85	34.97085425	-0.185428405	0.11749989	6.372375225	11.11107042	0	5.828	257.5432288	1	1	2.45	0	12	8	16	0	22	12	12	5.3416	28.53269056	65.6086	0	2	2	2	2	0	0	0	2	0	0	0
863	1-bromo-2,3-dichlorobenzene	Clc1cccc(Br)c1Cl	59	38364	http://goo.gl/mouej	W.E. Acree Jr. Data Collection 2011	1.2	0.95	0	0	1.136	-123	haloaromatic	20111213	11.99856245	78.91833724	-0.168416004	0.159984133	6.764305961	10.82339051	0	4.064	225.8976408	0	0	1.79	0	6	5	9	0	12	6	6	3.9072	15.26621184	43.2904	0	1	1	1	1	0	0	0	1	0	0	0
3445	borneol	OC2CC1CCC2(C)C1(C)C	209.33	58234	http://dx.doi.org/10.1016/j.chroma.2012.02.043	T. Karunasekara. C.F. Poole. Determination of Descriptors for Fragrance Compounds by Gas Chromatography and Liquid-Liquid Partitioning Journal of Chromatography A (2012)	0.757	0.714	0.158	0.653	1.3591	5.091	fragrance	20120217	11.89	15.99491714	-0.391914177	0.070020414	5.512746188	10.63401317	1	2.734	154.2496975	0	0	2.45	NA	0	5	12	0	29	0	0	1.9753	3.90181009	45.3139	0	3	0	1	0	0	0	2	1	0	0	0
1600	2,3,4-trimethylphenol	Oc1ccc(c(c1C)C)C	81	61538	http://goo.gl/mouej	W.E. Acree Jr. Data Collection 2011	0.86	0.86	0.52	0.42	1.1978	-123	phenol derivative	20111213	11.89	15.99491689	-0.360144145	0.075391211	5.14433922	8.87601186	0.333333333	2.716	136.191317	0	0	2.34	NA	7	6	10	0	22	6	6	3.0212	9.12764944	42.8757	0	1	1	1	1	0	0	0	1	0	0	0
536	isobutanamide	O=C(N)C(C)C	128.33	61707	http://goo.gl/mouej	W.E. Acree Jr. Data Collection 2011	0.4	1.27	0.57	0.66	0.788	-123	alkaneamide	20111213	11.89	15.99491614	-0.281123486	0.199579945	4.031496774	7.097981362	0.75	-0.262	87.12051851	0	1	1.68	3	3	4	5	0	15	0	0	0.2973	0.08838729	23.6673	0	0	0	0	0	0	0	0	0	0	0	0
1662	2-hydroxyacetophenone	O=C(c1ccccc1)CO	5.17	61765	http://goo.gl/mouej	W.E. Acree Jr. Data Collection 2011	0.98	1.35	0.72	0.55	1.0726	-123	phenol derivative	20111213	11.9962919	15.99825971	-0.411338313	0.187868933	4.187395969	8.408255457	0.125	0.862	136.1482231	0	2	2.12	NA	8	7	10	0	18	6	6	1.1113	1.23498769	38.3132	0	1	1	1	1	0	0	0	1	0	0	0
1752	4-methoxypyridine	O(c1ccncc1)C	4	62489	http://goo.gl/mouej	W.E. Acree Jr. Data Collection 2011	0.68	0.93	0	0.53	0.8749	4.279	pyridine derivative	20111213	11.9963552	15.99794303	-0.377372742	0.078433127	4.629497272	7.259256904	0.166666667	0.685	109.1261088	0	1	1.9	5	7	6	8	0	15	6	6	0.663	0.439569	30.3643	0	1	1	1	1	0	0	0	1	0	0	0
669	1,8-octanediol	OCCCCCCCCO	61.5	62628	http://goo.gl/mouej	W.E. Acree Jr. Data Collection 2011	0.38	0.95	0.75	0.92	1.353	-123	alkanediol	20111213	11.9962919	15.99825971	-0.421739373	0.069764683	3.937535405	7.259686981	1	1.362	146.2276306	0	7	2.12	8	0	10	9	0	28	0	0	1.5698	2.46427204	42.4668	0	0	0	0	0	0	0	0	0	0	0	0
513	dimethylisopropylamine	N(C(C)C)(C)C	-82.449	63631	http://goo.gl/mouej	W.E. Acree Jr. Data Collection 2011	0.107	0.18	0	0.72	0.9129	2.572	alkylamine	20111213	11.9935983	14.00909882	-0.343145302	0.023727965	5.580997233	7.47450818	1	0.946	87.16361249	0	1	1.9	3	0	4	5	1	19	0	0	1.0464	1.09495296	29.1543	0	0	0	0	0	0	0	0	0	0	0	0
2970	methyl p-(dimethylamino)benzoate	O=C(OC)c1ccc(N(C)C)cc1	100	64155	http://precedings.nature.com/documents/4243/version/3	ONSChallenge Solubility Data	1.011	1.873	0	0.658	1.454	-123	organic solid	20120126	11.85	15.99592068	-0.315200923	0.292993184	4.430068524	8.836902383	0.3	2.167	179.2161018	0	3	2.23	NA	10	9	13	0	26	6	6	1.8476	3.41362576	52.0141	0	1	1	1	1	0	0	0	1	0	0	0
1792	2-chloropyrazine	Clc1nccnc1	33.421	66021	http://goo.gl/mouej	W.E. Acree Jr. Data Collection 2011	0.727	0.94	0	0.45	0.7566	3.627	pyrazine derivative	20111213	11.85	34.96885295	-0.258867077	0.284356994	5.63605367	7.721618221	0	0.229	114.5331098	0	0	1.57	2	6	5	7	0	10	6	6	0.4024	0.16192576	27.6103	0	1	1	1	1	0	0	0	1	0	0	0
658	1,1,1,3,3,3-hexafluoro-2-methylpropan-2-ol	FC(F)(F)C(O)(C)C(F)(F)F	-0.759	66567	http://goo.gl/mouej	W.E. Acree Jr. Data Collection 2011	-0.19	0.25	0.54	0.18	0.8371	2.034	alkanols	20111213	11.99760948	19.0038116	-0.373674241	0.445808847	3.183512073	6.582004315	1	2.805	182.0645309	0	2	1.13	3	0	5	10	0	15	0	0	1.8905	3.57399025	23.4693	0	0	0	0	0	0	0	0	0	0	0	0
331	2,5-dimethoxytetrahydrofuran	O(C)C1OC(OC)CC1	4.211	71430	http://goo.gl/mouej	W.E. Acree Jr. Data Collection 2011	0.207	0.91	0	0.89	1.0215	3.76	ether	20111213	11.9	15.99691917	-0.356105907	0.209511074	4.476953125	6.826913928	1	0.494	132.1579192	0	2	1.79	4	0	7	9	0	21	0	0	0.1315	0.01729225	32.3365	0	1	0	1	0	0	0	1	0	0	0	0
236	1-bromoadamantane	C1C2CC3CC1CC(C2)(C3)Br	119	71437	http://goo.gl/mouej	W.E. Acree Jr. Data Collection 2011	1.07	0.9	0	0.2	1.3668	6.13	bromoalkane	20111213	11.99883988	78.91851805	-0.185983018	0.105717499	8.224434165	11.89480335	1	4.006	215.1299982	0	0	2.45	0	0	5	13	0	26	0	0	3.1341	9.82258281	49.9114	0	4	0	1	0	0	0	0	4	0	0	0
401	2,4-nonanedione	O=C(CC(=O)CCCCC)C	-18	72551	http://goo.gl/mouej	W.E. Acree Jr. Data Collection 2011	0.41	0.66	0.08	0.62	1.4081	5.29	alkanedione	20111213	11.89	15.99591916	-0.299854908	0.196836333	4.145669295	7.528895719	0.777777778	2.191	156.222485	0	6	2.23	9	2	9	10	0	27	0	0	1.5625	2.44140625	44.5199	0	0	0	0	0	0	0	0	0	0	0	0
1721	3-phenoxy-1-propanol	O(c1ccccc1)CCCO	22.161	72556	http://goo.gl/mouej	W.E. Acree Jr. Data Collection 2011	0.85	0.95	0.31	0.78	1.2565	-123	aromatic alkanol	20111213	11.99626879	15.99826012	-0.421534253	0.076060631	3.887104591	7.843601934	0.333333333	1.586	152.190722	0	4	2.23	3	7	9	11	0	23	6	6	1.3366	1.78649956	43.6789	0	1	1	1	1	0	0	0	1	0	0	0
281	1,2-difluoro-1,1,2-trichloroethane	ClC(F)C(Cl)(Cl)F	-55.409	83734	http://goo.gl/mouej	W.E. Acree Jr. Data Collection 2011	0.116	0.39	0.09	0.02	0.793	2.54	haloalkane	20111213	11.99782585	34.97085332	-0.21483146	0.3799021	4.502495207	8.626331401	1	2.955	169.3850317	0	1	1.13	2	0	4	6	0	8	0	0	2.3932	5.72740624	26.5676	0	0	0	0	0	0	0	0	0	0	0	0
1427	methyl 3,5-dinitrobenzoate	COC(=O)c1cc(cc(c1)[N+](=O)[O-])[N+](=O)[O-]	110	192748	http://goo.gl/mouej	W.E. Acree Jr. Data Collection 2011	1.255	1.82	0	0.7	1.421	7.373	aromatic ester	20111213	11.999	16.00252483	-0.315187792	0.293155428	3.790914063	8.814009848	0.125	1.742	226.1433677	0	4	1.46	NA	15	8	16	0	22	6	6	1.4742	2.17326564	52.2349	0	1	1	1	1	0	0	0	1	0	0	0
4096	5-Ethoxymethyl-8-hydroxyquinoline	CCOCC1=C2C=CC=NC2=C(C=C1)O	-300	246220	http://dx.doi.org/10.1080/01496395.2014.928768	Michael H. Abraham and William E. Acree Jr. (2014) Descriptors for the Prediction of Partition Coefficients of 8-Hydroxyquinoline and its Derivatives. Separation Science and Technology. 49:14. 2135-2141	1.44	1.17	0	0.97	1.5844	7.636	this work	20140908	11.99621895	15.99826216	-0.383417893	0.123339251	4.89405482	9.798791229	0.25	1.85	203.2375736	0	3	2.45	NA	11	9	16	0	28	11	10	1.9017	3.61646289	57.9885	0	2	2	1	1	0	0	0	2	0	0	0
1446	methyl 4-phenylbutyrate	O=C(OC)CCCc1ccccc1	10.301	247721	http://goo.gl/mouej	W.E. Acree Jr. Data Collection 2011	0.693	1.29	0	0.59	1.495	-123	aromatic ester	20111213	11.85	15.99592018	-0.319002404	0.261243755	4.076192564	8.708148356	0.363636364	2.508	178.2280753	0	5	2.45	NA	6	10	13	0	27	6	6	2.6326	6.93058276	51.3367	0	1	1	1	1	0	0	0	1	0	0	0
367	(E)-but-2-enal	O=C/C=C/C	-76.2	394562	http://goo.gl/mouej	W.E. Acree Jr. Data Collection 2011	0.387	0.75	0	0.43	0.6449	2.532	aldehyde	20111213	11.89	15.99491564	-0.298055499	0.142224177	3.401685499	5.936273032	0.25	0.817	70.08999304	0	1	1.79	4	4	5	4	0	11	0	0	0.9174	0.84162276	22.1146	0	0	0	0	0	0	0	0	0	0	0	0
285	1,1,2,2-tetrafluoro-1-bromoethane	FC(F)C(Br)(F)F	-52.419	454215	http://goo.gl/mouej	W.E. Acree Jr. Data Collection 2011	-0.064	0.3	0.09	0.04	0.636	1.54	haloalkane	20111213	11.99782581	78.9183372	-0.202589635	0.410839307	3.2555	6.714018894	1	3.019	180.9265534	0	1	1.13	2	0	4	6	0	8	0	0	2.1024	4.42008576	19.6228	0	0	0	0	0	0	0	0	0	0	0	0
2550	dibromoethene	Br[C@H]=[C@H]Br	-53.129	558875	http://dx.doi.org/10.1021/ci049943w	Jes?s Jover; Ram?n Bosque; and Joaquim Sales. 2004. Determination of Abraham Solute Parameters from Molecular Structure. J. Chem. Inf. Comput. Sci. 44 (3)	0.748	0.69	0.11	0.07	0.6544	-123	organic	20040417	11.99890714	78.91943326	-0.168972954	0.090380406	6.713600313	8.577184769	0	2.61	185.8444092	0	0	1.46	2	2	4	3	0	6	0	0	1.2248	1.50013504	25.215	0	0	0	0	0	0	0	0	0	0	0	0
272	1,1-difluoro-1-chloro-2-bromoethane	BrCC(Cl)(F)F	-76	2340753	http://goo.gl/mouej	W.E. Acree Jr. Data Collection 2011	0.236	0.5	0	0.06	0.7232	2.49	haloalkane	20111213	11.99782587	78.91833719	-0.20139928	0.384965522	4.275648501	7.869503152	1	2.875	179.3906253	0	1	1.24	2	0	4	5	0	8	0	0	2.1952	4.81890304	24.5807	0	0	0	0	0	0	0	0	0	0	0	0
104	cis-pent-2-ene	C(=CCC)C	-151.2	4483638	http://goo.gl/mouej	W.E. Acree Jr. Data Collection 2011	0.141	0.08	0	0.07	0.7701	2.217	alkene	20111213	11.89	12.11005553	-0.181130783	0.043329537	5.054174008	6.416011099	0.6	2.774	70.13308702	0	1	2.01	5	2	5	4	0	15	0	0	2.208	4.875264	25.9238	0	0	0	0	0	0	0	0	0	0	0	0
2867	3-nitro-1,2,4-triazol-5-one	[O-][N+](=O)C1=NC(=O)N=N1	138.401	8351654	http://precedings.nature.com/documents/4243/version/3	ONSChallenge Solubility Data	1.897	2.187	0	0.055	0.728	-123	organic solid	20120126	11.99484404	15.99692223	-0.241391057	0.389104862	3.395734916	6.517377735	0	0.043	128.0464994	0	1	0.91	0	9	6	9	3	9	0	0	1.137	1.292769	18.0332	0	1	0	1	0	0	0	1	0	0	0	0
1559	phenylacetic acid	O=C(O)Cc1ccccc1	77.17	10181341	http://goo.gl/mouej	W.E. Acree Jr. Data Collection 2011	0.73	1.08	0.66	0.57	1.0726	4.962	aromatic carboxylic acid	20111213	11.85	15.99591867	-0.331303687	0.263291722	3.882041704	8.348915631	0.125	1.449	136.1482231	0	2	2.12	NA	6	7	10	0	18	6	6	1.4692	2.15854864	37.3656	1	1	1	1	1	0	0	0	1	0	0	0
579	fumaric acid	C(=C/C(=O)O)C(=O)O	140.771	10197150	http://goo.gl/mouej	W.E. Acree Jr. Data Collection 2011	0.71	0.94	0.87	0.59	0.778	3.916	alkenedioic acid	20111213	11.99646135	15.99928236	-0.347371851	0.302788787	3.69746875	6.382633347	0	-0.416	116.0723263	0	2	1.46	4	8	6	7	0	12	0	0	-0.0118	0.00013924	24.7572	2	0	0	0	0	0	0	0	0	0	0	0
2276	2-fluoroacetic acid	FCC(O)=O	35.2	10205670	http://dx.doi.org/10.1021/ci049943w	Jes?s Jover; Ram?n Bosque; and Joaquim Sales. 2004. Determination of Abraham Solute Parameters from Molecular Structure. J. Chem. Inf. Comput. Sci. 44 (3)	0.23	1.08	0.81	0.34	0.418	-123	organic	20040417	11.98891026	18.99840419	-0.333795425	0.360953312	2.767369498	4.333423114	0.5	0.02	78.04250713	0	1	1.35	2	3	4	4	0	8	0	0	0.2515	0.06325225	12.804	1	0	0	0	0	0	0	0	0	0	0	0
2947	furoic acid	OC(=O)c1ccco1	132.33	10251740	http://precedings.nature.com/documents/4243/version/3	ONSChallenge Solubility Data	0.658	0.69	0.343	0.485	0.752	-123	organic solid	20120126	11.99396595	16.00096653	-0.355571745	0.314402246	3.76349475	6.803351027	0	0.337	112.0836573	0	1	1.68	5	8	5	8	0	12	5	5	0.8296	0.68823616	25.2073	1	1	1	1	1	0	0	1	0	0	0	0
2138	methoxyethyl acrylate	C=CC(=O)OC(C)OC	174.681	10710415	http://goo.gl/mouej	W.E. Acree Jr. Data Collection 2011	0.249	0.8	0	0.8	1.0441	3.876	organic	20111213	11.9963552	15.99870214	-0.383604851	0.287671655	4.100711851	6.6622614	0.5	0.94	130.1420377	0	4	1.79	3	5	7	8	0	19	0	0	0.7481	0.55965361	32.8309	0	0	0	0	0	0	0	0	0	0	0	0
1819	piperazine	C1CNCCN1	107.33	13835459	http://goo.gl/mouej	W.E. Acree Jr. Data Collection 2011	0.57	0.85	0.3	1.14	0.7632	3.438	piperazine	20111213	11.9946521	14.00826796	-0.34211679	0.03718647	6.101191348	6.352299545	1	-0.772	86.13575754	0	0	1.68	2	0	4	6	2	16	0	0	-0.7944	0.63107136	25.4488	0	1	0	1	0	0	0	0	1	0	0	0
2141	allyl glycidyl ether	C=CCOCC1CO1	-100	13836520	http://goo.gl/mouej	W.E. Acree Jr. Data Collection 2011	0.311	0.67	0	0.76	0.9198	3.341	organic	20111213	11.99683527	15.99778452	-0.390261075	0.125034256	4.590980384	6.248274711	0.666666667	0.272	114.1426328	0	4	1.9	3	2	7	8	0	18	0	0	0.3837	0.14722569	30.9199	0	1	0	1	0	1	0	0	0	0	0	0
318	dimethoxymethane	COCOC	-104.95	13837190	http://goo.gl/mouej	W.E. Acree Jr. Data Collection 2011	0.099	0.46	0	0.52	0.6487	1.894	ether	20111213	11.99654872	15.99825767	-0.386460741	0.146431577	3.963585236	4.810510113	1	-0.033	76.09454358	0	2	1.57	0	0	5	4	0	13	0	0	-0.0981	0.00962361	18.8655	0	0	0	0	0	0	0	0	0	0	0	0
1597	2,6-dimethylphenol	Cc1cccc(C)c1O	47.42	13839174	http://goo.gl/mouej	W.E. Acree Jr. Data Collection 2011	0.86	0.79	0.39	0.39	1.0569	-123	phenol derivative	20111213	11.99629191	15.99794303	-0.385966012	0.103871835	5.218537671	8.051537619	0.25	2.068	122.1646996	0	0	2.23	NA	7	5	9	0	19	6	6	2.535	6.426225	37.8345	0	1	1	1	1	0	0	0	1	0	0	0
662	1,3-propanediol	C(CO)CO	-26.57	13839553	http://goo.gl/mouej	W.E. Acree Jr. Data Collection 2011	0.397	0.89	0.77	0.87	0.6487	2.863	alkanediol	20111213	11.99654872	15.99825767	-0.421541865	0.071721721	3.68868259	5.597505242	1	-0.85	76.09454358	0	2	1.57	3	0	5	4	0	13	0	0	-0.835	0.697225	19.419	0	0	0	0	0	0	0	0	0	0	0	0
702	2-diethylaminoethanol	CCN(CC)CCO	-70	13842001	http://goo.gl/mouej	W.E. Acree Jr. Data Collection 2011	0.41	0.59	0.25	0.95	1.1125	4.135	aminoalcohol	20111213	11.9963552	15.99794303	-0.419832159	0.081843386	4.06146098	8.027379344	1	0.2	117.1896348	0	4	1.9	2	0	6	7	1	23	0	0	0.4783	0.22877089	35.7764	0	0	0	0	0	0	0	0	0	0	0	0
3429	benzyl alcohol	c1ccc(cc1)CO	-15.05	13860335	http://dx.doi.org/10.1016/j.chroma.2012.02.043	T. Karunasekara. C.F. Poole. Determination of Descriptors for Fragrance Compounds by Gas Chromatography and Liquid-Liquid Partitioning Journal of Chromatography A (2012)	0.803	0.871	0.41	0.558	0.916	4.248	fragrance	20120217	11.99632008	15.99794276	-0.41603483	0.093697036	4.267453384	7.736131265	0.142857143	1.211	108.1380822	0	1	2.12	NA	6	6	8	0	16	6	6	1.2255	1.50185025	32.8739	0	1	1	1	1	0	0	0	1	0	0	0
466	ethyl acetoacetate	CCOC(=O)CC(=O)C	-43.5	13865426	http://goo.gl/mouej	W.E. Acree Jr. Data Collection 2011	0.208	0.8	0	0.86	1.0441	3.752	ester	20111213	11.89	15.99691917	-0.315850901	0.268546893	4.017806655	6.784570435	0.666666667	0.71	130.1420377	0	4	1.79	4	3	7	8	0	19	0	0	0.1409	0.01985281	32.056	0	0	0	0	0	0	0	0	0	0	0	0
1716	3-phenyl-1-propanol	c1ccc(cc1)CCCO	-18	13871718	http://goo.gl/mouej	W.E. Acree Jr. Data Collection 2011	0.821	0.892	0.354	0.669	1.1978	5.155	aromatic alkanol	20111213	11.99626881	15.99794329	-0.421694034	0.07001452	4.026158604	8.502818603	0.333333333	1.727	136.191317	0	3	2.34	NA	6	8	10	0	22	6	6	2.0029	4.01160841	42.2295	0	1	1	1	1	0	0	0	1	0	0	0
840	3-chlorotoluene	Cc1cc(Cl)ccc1	-47.95	13875230	http://goo.gl/mouej	W.E. Acree Jr. Data Collection 2011	0.736	0.67	0	0.07	0.9797	-123	haloaromatic	20111213	11.85	34.96885299	-0.204000238	0.096328936	6.012651284	8.51375704	0.142857143	3.081	126.5836741	0	0	2.12	NA	6	5	8	0	15	6	6	2.9806	8.88397636	35.904	0	1	1	1	1	0	0	0	1	0	0	0
851	2-bromotoluene	Cc1ccccc1Br	-27.6	13875320	http://goo.gl/mouej	W.E. Acree Jr. Data Collection 2011	0.923	0.72	0	0.09	1.032	-123	haloaromatic	20111213	11.99884721	78.91851801	-0.156789867	0.11249649	6.546430072	9.989725253	0.142857143	3.046	171.0342645	0	0	2.12	NA	6	5	8	0	15	6	6	3.0646	9.39177316	38.722	0	1	1	1	1	0	0	0	1	0	0	0
2174	4,4'-bipyridine	c1cnccc1c2ccncc2	112	21105699	http://goo.gl/mouej	W.E. Acree Jr. Data Collection 2011	1.384	1.37	0	0.85	1.242	6.5	organic	20111213	11.85	14.00408419	-0.264970548	0.125018378	6.1046875	9.28819312	0	1.458	156.1842914	0	1	2.34	6	12	8	13	0	20	12	12	1.0472	1.09662784	46.8804	0	2	2	2	2	0	0	0	2	0	0	0
1361	2-methylanisole	Cc1ccccc1OC	-34.1	21105959	http://goo.gl/mouej	W.E. Acree Jr. Data Collection 2011	0.725	0.75	0	0.3	1.0569	-123	aromatic ether	20111213	11.99629191	15.99794303	-0.377217873	0.078345608	4.808863	8.050517792	0.25	2.163	122.1646996	0	1	2.23	NA	7	6	9	0	19	6	6	2.2998	5.28908004	37.5624	0	1	1	1	1	0	0	0	1	0	0	0
156	trifluoromethane	FC(F)F	-157.55	21106179	http://goo.gl/mouej	W.E. Acree Jr. Data Collection 2011	-0.427	0.183	0.11	0.034	0.3026	-0.274	fluoroalkane	20111213	11.99827118	19.00124933	-0.195242202	0.400036119	1.825869145	2.362588439	1	1.663	70.01388631	0	0	1.24	0	0	3	3	0	5	0	0	1.0271	1.05493441	6.8598	0	0	0	0	0	0	0	0	0	0	0	0
1404	benzyl methyl ketone	O=C(C)Cc1ccccc1	-15	21106366	http://goo.gl/mouej	W.E. Acree Jr. Data Collection 2011	0.748	0.9	0	0.7	1.1548	4.726	aromatic ketone	20111213	11.85	15.9949169	-0.299140437	0.134013285	4.275543251	8.54390351	0.222222222	1.714	134.1754355	0	2	2.34	NA	6	7	10	0	20	6	6	1.4551	2.11731601	40.9167	0	1	1	1	1	0	0	0	1	0	0	0
1482	3-aminoacetophenone	O=C(C)c1cc(N)ccc1	97.17	21106518	http://goo.gl/mouej	W.E. Acree Jr. Data Collection 2011	1.23	1.45	0.3	0.58	1.1137	6.007	aromatic amine	20111213	11.85	15.99491715	-0.302652659	0.159677854	4.503964715	8.582216641	0.125	1.082	135.1634621	0	1	2.12	NA	9	6	10	0	19	6	6	0.8233	0.67782289	41.1612	0	1	1	1	1	0	0	0	1	0	0	0
1473	2,4,5-trichloroaniline	Nc1cc(Cl)c(Cl)cc1Cl	95.25	21111772	http://goo.gl/mouej	W.E. Acree Jr. Data Collection 2011	1.24	1.15	0.3	0.14	1.183	-123	aromatic amine	20111213	11.99856245	34.97105745	-0.300781701	0.137843057	6.262926911	9.802642437	0	3.071	196.4616943	0	0	1.68	0	7	6	10	0	14	6	6	3.0766	9.46546756	45.1728	0	1	1	1	1	0	0	0	1	0	0	0
2404	methylthiophene	Cc1ccsc1	-69	21111820	http://dx.doi.org/10.1021/ci049943w	Jes?s Jover; Ram?n Bosque; and Joaquim Sales. 2004. Determination of Abraham Solute Parameters from Molecular Structure. J. Chem. Inf. Comput. Sci. 44 (3)	0.689	0.58	0	0.13	0.653	-123	organic	20040417	11.85	31.97207125	-0.182838065	0.118017967	6.079372437	8.528308559	0.2	1.64	98.167409	0	0	1.9	4	5	4	6	0	12	5	5	1.9782	3.91327524	30.0559	0	1	1	1	1	0	0	1	0	0	0	0
2846	2-(2,4,6-trichlorophenoxy)ethyl bromide	c1c(cc(c(c1Cl)OCCBr)Cl)Cl	93.161	24326358	http://precedings.nature.com/documents/4243/version/3	ONSChallenge Solubility Data	1.356	1.189	0	0.283	1.599	-123	organic solid	20120126	11.9985434	78.9183373	-0.340015093	0.126434934	6.422906166	10.24664248	0.25	4.906	304.3952773	0	3	1.79	2	7	9	13	0	19	6	6	4.6165	21.31207225	59.2624	0	1	1	1	1	0	0	0	1	0	0	0
[truncated: 185 more columns]
