# Supplementary material for: Predicted Adsorption Affinity for Enteric Microbial Metabolites to Metal and Carbon Nanomaterials
Source: J Chem Inf Model. 2022 Jul 25;62(15):3589–603. doi: 10.1021/acs.jcim.2c00492 (PMC9364324; doi:10.1021/acs.jcim.2c00492)
Supplement: Supplementary file 4 — ci2c00492_si_004.zip [file ci2c00492_si_004.zip › Predictions_Brinkmann2022/Predictions_ApplicabilityDomain_H_logk.csv]

key	name	category	LogK_Ag200_PVP	LogK_Ag50_Citrat	LogK_AlOOH	LogK_BaSO4	LogK_FullrC60	LogK_MWNT	LogK_MWNT_COOH_20nm	LogK_MWNT_COOH_50nm	LogK_MWNT_OH	LogK_SiO2_Amino	LogK_SiO2_Naked	LogK_SiO2_PEG	LogK_SiO2_Phosphat	LogK_sMWCNT	LogK_TiO2	LogK_ZnO	LogK_ZrO2_Amino	LogK_ZrO2_PEG	LogK_ZrO2_TODacid
10020	N-formyl-methionyl-leucyl-phenylalanine	MAMPs/PAMPs	3.073054797	3.558387514	4.543339696	4.107914447	2.177144338	7.996559254	12.40756122	10.01385584	7.418095984	4.480086614	3.598922917	3.776994029	4.342989184	5.479636339	4.385670412	4.671263105	3.933525243	2.767064089	3.41246187
10030	lipoteichoic acid	MAMPs/PAMPs	0.411410603	4.478601569	6.551015051	5.017880879	5.022588646	10.5316862	19.23525397	14.47672977	8.99783932	7.009951185	4.175859967	4.997794445	6.555941774	6.898970211	6.217509962	7.386125508	6.026662349	3.723291284	5.011950552
10040	peptidoglycan	MAMPs/PAMPs	3.461275817	2.655162222	3.073467221	2.686713897	-0.794509903	3.851951003	5.459025384	5.440056384	3.361378563	3.275767294	2.556923165	2.603970837	3.445492706	2.811062115	3.091239413	3.379072008	3.161482639	2.455694558	3.075661744
10050	Pam3CSK4	MAMPs/PAMPs	-14.02639676	9.554481983	14.65809796	9.107678072	12.12810166	20.843471	41.7692571	27.88221701	18.95799747	14.18465917	9.136143812	10.30805808	13.23234433	11.79348895	13.55528934	15.15374111	12.12580398	7.862635698	8.586732352
10060	LPS with O-antigen	MAMPs/PAMPs	NA	15.38255934	32.2186909	22.34458345	0.59223642	53.36469808	121.9325881	87.2456996	57.59155453	NA	13.4952663	14.40669797	NA	26.2649143	29.97760927	NA	NA	NA	NA
10061	enterobacterial common antigen-core oligosaccharide-lipid A	MAMPs/PAMPs	NA	5.735930449	26.28120248	19.35131277	-2.463191316	70.35666168	148.9216898	108.3420953	72.20560056	NA	5.201092811	6.250670308	NA	36.65153766	24.6262322	NA	NA	NA	NA
10070	beta-glucan	MAMPs/PAMPs	3.453007077	2.811490438	3.92050268	3.709096603	-2.111065576	5.396014243	10.02511907	9.106971703	5.276359759	4.523064707	2.57481189	2.352135367	4.557029789	3.329553958	3.902297818	4.781455143	4.114553644	2.520576055	3.613589564
10080	mannan	MAMPs/PAMPs	3.694054112	3.417917644	5.333353052	4.717970256	-3.100245574	6.74196827	14.13631712	12.28984677	7.42655629	6.012026047	3.164738628	3.373982054	6.09585277	3.565695213	5.2302594	6.448232077	5.454065244	3.095017829	5.118526754
10090	chitosan	MAMPs/PAMPs	-6.724251926	3.387683522	8.558259107	4.269435081	-7.403509844	18.32144994	36.50007766	29.30150257	19.1072581	8.696525354	2.947229855	3.221327987	8.487065288	8.143334121	8.304162144	9.705016121	6.421927809	0.812458393	5.321420114
10091	chitooctaose	MAMPs/PAMPs	-8.906482925	2.174734208	7.836477804	6.580697235	-5.567175871	20.59898855	40.73830967	31.90987699	21.66686282	8.111514932	2.192059104	3.123793815	7.607046782	10.10515757	7.616364154	9.059735666	5.483787905	-0.854176336	4.821972332
10100	A pleuropneumoniae type 6 capsular polysaccharide	MAMPs/PAMPs	2.009610269	2.52127134	4.750598144	4.309989141	-2.721280808	9.079459515	17.42963587	14.00247029	9.276557488	5.022872345	2.334098056	2.907694263	4.983755774	4.997610029	4.691889425	5.435104508	4.018322754	1.127593237	3.948981894
10101	A pleuropneumoniae type 7 capsular polysaccharide	MAMPs/PAMPs	4.27067813	3.591993756	4.657822432	4.19850837	-1.130241472	5.180000814	10.01057866	8.727091312	5.674939235	5.110409174	3.245686873	4.001695282	5.289270394	3.236952564	4.575225688	5.405660083	4.866474241	3.233689852	5.087640654
10102	E coli K49 capsular polysaccharide	MAMPs/PAMPs	2.482221982	2.763524082	4.959154468	4.446817055	-2.363918538	8.881440361	17.24692939	14.42340017	9.288178496	5.576193749	2.625194413	3.19540852	5.51058066	5.060443538	4.880153964	5.996171681	4.724976028	1.986304796	4.621707295
10103	E coli K87 capsular polysaccharide	MAMPs/PAMPs	1.764732156	3.027569334	5.738598965	4.985720481	-2.592744751	10.42658324	20.59243188	17.05854622	10.94381134	6.480926147	2.911751507	3.427827838	6.313365575	5.810057829	5.602553581	6.99986621	5.425769746	2.078181078	5.086007568
10104	E coli K98 capsular polysaccharide	MAMPs/PAMPs	3.417610472	3.470175512	5.06962504	4.472395976	-1.487891088	7.510475239	13.89829697	12.29629083	7.830760413	5.767139521	3.241195333	3.39831411	5.703914945	4.555208965	4.955358086	6.139610028	5.200753204	3.068540231	4.739153284
10105	Klebsiella K15 capsular polysaccharide	MAMPs/PAMPs	2.318450606	3.898725704	7.046523501	5.939211714	-4.10560207	10.08498069	21.97363475	18.23081247	11.70940842	7.95987164	3.650483512	4.309276737	7.938327649	5.079040588	6.838502354	8.635187945	6.988008379	3.288248876	6.694870959
10106	S suis serotype 2 desialylated capsular polysaccharide	MAMPs/PAMPs	1.198908322	3.577791854	6.729364766	5.718968989	-3.808234854	11.16647899	23.17595281	19.14911544	12.43385626	7.55727019	3.294037553	3.723601306	7.436285333	5.779751688	6.541759037	8.210928111	6.409593042	2.694591116	5.871997333
10107	S suis serotype 2 capsular polysaccharide	MAMPs/PAMPs	-1.38255166	3.871401353	8.211554713	6.767679839	-5.148640231	14.24928957	30.336415	24.40929474	16.186269	9.07704641	3.693249199	3.970500521	8.864651009	7.015133779	7.930531536	9.934833311	7.511459494	2.605265962	6.533982091
10108	S suis serotype 14 desialylated capsular polysaccharide	MAMPs/PAMPs	2.38553824	3.372374658	6.054806901	5.240910307	-3.839513533	9.535495481	19.6936228	16.39783998	10.65751596	6.742104458	3.136396762	3.382151733	6.725276919	4.974275932	5.912707134	7.30118687	5.814481707	2.642810835	5.315923497
10109	S suis serotype 14 capsular polysaccharide	MAMPs/PAMPs	0.33454194	3.66632634	7.538656623	6.289621157	-5.183745063	12.6182943	26.85406626	21.65800337	14.40991358	8.262754551	3.536663124	3.629494522	8.154430733	6.209650374	7.302875709	9.026018753	6.916348159	2.553653904	5.977908256
10110	muramyldipeptide	MAMPs/PAMPs	2.933434085	2.487996405	4.035215052	3.684170562	-1.641573452	6.94432321	11.71195284	9.623569172	6.487029061	3.886424683	2.628165446	2.569012401	3.967840303	4.046501717	3.985809963	4.124784145	3.259287641	1.550089929	2.804043708
20000	menaquinone-4	Vitamins	3.197365777	5.154499423	5.828261187	5.046605759	6.38207486	10.16101622	14.65674668	12.2375821	9.919068125	6.245971104	4.951486485	4.29423297	5.831083235	8.004174283	5.484611835	6.427611426	5.828018516	5.018212114	3.971204579
20010	cobalamin	Vitamins	-7.104407451	2.382886599	5.977521414	5.660191843	-2.564912255	27.01190712	44.03760719	33.86519163	29.38312043	5.506799687	2.690151066	-1.652299382	4.442019775	16.93643459	5.920770109	6.06069202	2.834747362	-1.720172581	-2.140470945
20020	biotin	Vitamins	3.292121691	3.399850218	3.394387523	3.176778555	0.679191089	5.321044164	6.911835594	6.538306733	4.807354542	3.467972981	3.208340234	2.907321329	3.445724483	3.927137546	3.351321807	3.566441575	3.286576653	2.904357288	2.788475934
20030	folate	Vitamins	3.427069933	3.902167757	4.269335708	4.388988268	-1.347743155	8.267347778	12.15985258	10.22053554	8.619542884	3.915550289	3.903171179	2.285220819	4.083093644	5.480027345	4.727070575	4.132539707	3.344335652	2.429905002	1.534051436
20040	thiamine	Vitamins	2.036432145	2.084935725	1.861575092	2.096892277	0.296554143	6.333195414	8.265717525	7.691566192	6.047276981	2.092363629	2.04374364	2.131326423	1.960556093	4.950337347	2.335108602	2.135220304	1.491611041	0.925051075	1.864336111
20050	riboflavin	Vitamins	3.678317936	4.137158479	4.334859507	4.225989887	0.259506727	8.281415679	12.03697644	10.49633041	9.626059016	4.293774487	3.986030528	3.602521261	4.378527038	6.150965097	4.588768901	4.487052287	3.922545592	3.246081431	3.397720105
20060	pyridoxine	Vitamins	3.357445999	2.936529319	2.848507133	2.939415985	0.146661054	3.811524614	4.647462443	4.824927238	3.826949403	3.047659054	2.825869555	2.720162641	3.218682073	3.312422705	3.041823601	3.096457634	2.940434258	2.747127957	2.816435448
20070	niacin	Vitamins	2.8675789	2.652662015	2.36229973	2.480128925	0.418039753	3.687680957	3.595070066	3.968565558	3.401207342	2.466737881	2.606521321	2.35226195	2.590747846	3.558098352	2.571686704	2.44912193	2.298598724	2.342899557	2.210100104
20080	pantothenic acid	Vitamins	3.461749847	2.741910573	3.190485033	3.059792074	-0.315270965	3.64769262	5.173521429	4.480851725	3.267118337	3.355643546	2.80986394	2.545397887	3.470524643	2.806089147	3.180921274	3.446369003	3.240916591	2.615143263	2.855354791
20090	5,10-methenyltetrahydropteroylglutamate	Vitamins	1.466113144	1.652168918	2.350923128	1.784069602	-0.670272395	10.68174878	14.7084046	12.29396947	11.64401833	1.877955597	1.76642971	1.624275154	1.744862605	7.623774741	2.605184156	1.989623934	0.876781819	-0.406793913	0.676239601
20091	5,10-methenyltetrahydrofolate tri-L-glutamate	Vitamins	0.088048421	0.461133985	2.265233344	1.821470668	-2.178474102	13.51259057	20.66480315	16.12367109	14.46441802	1.706854903	0.915341065	0.5035765	1.425667697	8.948003327	2.55477868	1.893377691	0.173527345	-2.393423799	-0.385826394
30000	acetic acid	SCFAs	2.82511439	2.356866507	2.106261361	2.224206391	0.085257273	2.229472823	1.428615135	2.427886861	1.470245555	2.23485392	2.323104576	2.228225555	2.421068595	2.398053	2.165303513	2.189403378	2.29479584	2.37597776	2.373206394
30010	propionic acid	SCFAs	2.972419249	2.559414715	2.310891752	2.401191723	0.312125127	2.363766553	1.763018631	2.609566005	1.584035198	2.462332387	2.486325509	2.24970256	2.649085531	2.485445697	2.352848752	2.427299846	2.567376209	2.614448673	2.409803857
30020	2-methylpropionic acid	SCFAs	3.065879171	2.692532959	2.469059304	2.525066203	0.458015666	2.549148784	2.058512624	2.86036018	1.759152458	2.681683169	2.637822579	2.302249933	2.815120199	2.606084637	2.496646593	2.661952361	2.776966955	2.763497773	2.463393138
30030	butyric acid	SCFAs	3.064100962	2.6896988	2.466445898	2.523429225	0.68237672	2.5156663	2.125485615	2.815063432	1.716144119	2.647373881	2.602290696	2.445958493	2.812648835	2.584295648	2.494304568	2.623028113	2.756353795	2.760203793	2.580636688
30040	hexanoic acid	SCFAs	3.237132136	2.97278974	2.815881846	2.767904228	1.385178165	2.846350589	2.893273183	3.262429357	2.008710725	3.029780881	2.850490145	2.848713399	3.15797519	2.799491042	2.809454509	3.026917378	3.129922289	3.069163554	2.922302351
30050	valeric acid	SCFAs	3.153067807	2.828991993	2.637331107	2.645666727	1.036650322	2.677994237	2.504574839	3.034668627	1.859228203	2.836559425	2.723954863	2.646311642	2.983492038	2.689931826	2.648655707	2.822832841	2.943138042	2.912938721	2.75146952
30060	isovaleric acid	SCFAs	3.095374784	2.737039256	2.552540613	2.592555875	0.995138317	2.719988764	2.4511698	3.091480883	1.911971524	2.806150186	2.685711627	2.614549968	2.903310022	2.717260094	2.572669998	2.795790635	2.87897463	2.806067386	2.725556996
30070	methylbutyric acid	SCFAs	3.154846017	2.831826152	2.639944512	2.647303705	0.880954958	2.732362545	2.470893255	3.108220741	1.929061711	2.852649916	2.740732317	2.502603082	2.985963401	2.725312429	2.650997733	2.84096219	2.953577506	2.916232701	2.63422597
40000	cholic acid	Primary bile acids	3.051668148	4.354965701	4.773759558	4.114370425	3.629901944	9.178163028	13.94885554	11.82467041	10.03709135	5.59578392	3.99775555	4.246478052	5.138764456	6.536118296	4.6036105	5.838131839	5.139755547	4.224490723	4.50567238
40010	chenodeoxycholic acid	Primary bile acids	2.958627833	4.445638331	4.736481562	4.067758094	4.824901371	9.122743959	13.53956786	11.47729629	9.701920594	5.557750561	4.062810096	4.786326836	5.059940583	6.628003679	4.557734321	5.779886136	5.111359785	4.311247037	4.814684341
50000	12-dehydrocholate	Secondary bile acids	2.156891985	3.153774793	3.523078463	3.326570071	2.912446543	9.370463829	13.65984674	11.61203285	9.743877663	4.419739069	2.926966529	2.623468177	3.854282312	6.881974939	3.456615111	4.574878136	3.799104211	2.734388383	2.913746982
50010	7-ketodeoxycholic acid	Secondary bile acids	2.688804804	3.839154971	4.23098961	3.791842381	3.30134687	9.305857774	13.83144606	11.72502164	9.955689037	5.082011143	3.560067165	3.520705	4.570094972	6.747166429	4.103581804	5.284245216	4.553844792	3.575798075	3.777170519
50020	7-dehydrochenodeoxycholate	Secondary bile acids	2.244863224	3.44438287	3.67894244	3.440241059	3.809591773	9.414111411	13.36209674	11.32667149	9.588779324	4.546889333	3.206899989	3.016122618	3.949080511	7.073512883	3.582770058	4.688624492	3.964436355	3.04915438	3.097705792
50030	3-dehydrocholic acid	Secondary bile acids	2.648385818	3.774734072	4.171586485	3.754633605	3.303432255	9.325390463	13.86258061	11.75144642	9.980131916	5.028876323	3.500508132	3.522787732	4.513920488	6.75987748	4.050347197	5.228968525	4.491118024	3.500925398	3.778869701
50040	3-dehydrochenodeoxycholic acid	Secondary bile acids	2.55357296	3.865406702	4.134308489	3.708021273	4.498431682	9.27011267	13.45351812	11.40426342	9.645164327	4.990842965	3.565562679	4.062636516	4.435096616	6.851854799	4.004471018	5.170722824	4.462722263	3.587681713	4.087881663
50050	isocholic acid	Secondary bile acids	2.481108884	3.605164623	4.006445287	3.611889338	3.348523508	9.247484901	13.7847731	11.71806142	9.830920483	4.882627382	3.307412399	3.450253769	4.366777311	6.673995661	3.903409201	5.076056619	4.323544836	3.308208354	3.724659163
50060	isochenodeoxycholic acid	Secondary bile acids	2.958627833	4.445638331	4.736481562	4.067758094	4.824901371	9.122743959	13.53956786	11.47729629	9.701920594	5.557750561	4.062810096	4.786326836	5.059940583	6.628003679	4.557734321	5.779886136	5.111359785	4.311247037	4.814684341
50070	lithocholic acid	Secondary bile acids	2.884639763	4.56648408	4.72720434	4.038684815	5.997050897	9.089411548	13.16548568	11.15980208	9.399070713	5.538651883	4.14964782	5.326175619	5.007595606	6.734262126	4.53695127	5.740720585	5.109118741	4.433117043	5.123696303
50080	deoxycholic acid	Secondary bile acids	2.977680079	4.476004328	4.764482336	4.085297147	4.572138427	9.142952585	13.57177983	11.50463551	9.731431586	5.576685242	4.084593275	4.566598529	5.086419478	6.6411546	4.582827449	5.798966287	5.137514503	4.346539675	4.635420653
50090	allolithocholic acid	Secondary bile acids	2.884639763	4.56648408	4.72720434	4.038684815	5.997050897	9.089411548	13.16548568	11.15980208	9.399070713	5.538651883	4.14964782	5.326175619	5.007595606	6.734262126	4.53695127	5.740720585	5.109118741	4.433117043	5.123696303
50100	allodeoxycholic acid	Secondary bile acids	2.977680079	4.476004328	4.764482336	4.085297147	4.572138427	9.142952585	13.57177983	11.50463551	9.731431586	5.576685242	4.084593275	4.566598529	5.086419478	6.6411546	4.582827449	5.798966287	5.137514503	4.346539675	4.635420653
50110	ursocholic acid	Secondary bile acids	3.051668148	4.354965701	4.773759558	4.114370425	3.629901944	9.178163028	13.94885554	11.82467041	10.03709135	5.59578392	3.99775555	4.246478052	5.138764456	6.536118296	4.6036105	5.838131839	5.139755547	4.224490723	4.50567238
50120	ursodeoxycholic acid	Secondary bile acids	2.958627833	4.445638331	4.736481562	4.067758094	4.824901371	9.122743959	13.53956786	11.47729629	9.701920594	5.557750561	4.062810096	4.786326836	5.059940583	6.628003679	4.557734321	5.779886136	5.111359785	4.311247037	4.814684341
50130	hyocholic acid	Secondary bile acids	3.108824886	4.446063691	4.857761882	4.166987585	4.343975377	9.154919535	13.91180608	11.79322547	10.00358207	5.672107599	4.083198598	4.909307753	5.218201139	6.520992411	4.678889884	5.917651965	5.229119805	4.330368636	5.046437014
50140	hyodeoxycholic acid	Secondary bile acids	2.958627833	4.445638331	4.736481562	4.067758094	4.941051892	9.110853469	13.52061476	11.46121025	9.684549998	5.557391052	4.062440017	4.896190989	5.059940583	6.620265849	4.557734321	5.779475794	5.111159029	4.311247037	4.904316186
50150	7-oxolithocholic acid	Secondary bile acids	2.593991947	3.929827602	4.193711614	3.74523005	4.496346296	9.250954828	13.42298106	11.37834575	9.621240367	5.043977784	3.62512171	4.060553783	4.4912711	6.839387682	4.057705625	5.225999514	4.525449031	3.66255439	4.086182481
60000	taurocholic acid	Conjugated bile acids	2.393440111	4.155768412	4.758996086	4.139048601	2.892136082	10.68054359	16.26748521	13.17328949	11.545235	5.50842846	3.683366061	3.804284037	4.995252791	7.290006438	4.602260032	5.786901772	4.822094846	3.465844123	4.06793938
60010	glycocholic acid	Conjugated bile acids	2.806601688	4.302312861	4.998438191	4.270878124	3.168673112	9.801296238	15.30314147	12.66767558	10.64606707	5.675794756	3.992200007	4.185922107	5.229058116	6.682645166	4.816351223	5.953142729	5.099162359	3.953761065	4.374576932
60020	taurohyocholic acid	Conjugated bile acids	2.450594382	4.246866402	4.842998409	4.191665761	3.603930375	10.65584537	16.22811696	13.13987653	11.50975873	5.584748837	3.76880911	4.467113739	5.074686503	7.273933878	4.677539417	5.866418588	4.911455075	3.571718761	4.608699847
60030	taurochenodeoxycholic acid	Conjugated bile acids	2.304828461	4.247303332	4.721718089	4.09243627	4.0849964	10.62340556	15.85545756	12.82358988	11.20773937	5.4703915	3.748420607	4.344132821	4.91642568	7.380773193	4.556383853	5.728652461	4.793694692	3.55339687	4.3769468
60040	glycochenodeoxycholic acid	Conjugated bile acids	2.716217496	4.393606579	4.961160195	4.224265793	4.362650531	9.744521457	14.89169282	12.31846738	10.3090534	5.637757796	4.057254553	4.725770891	5.150231005	6.773648308	4.770475044	5.894893417	5.070762205	4.041090034	4.683584352
60050	glycodeoxycholic acid	Conjugated bile acids	2.735271847	4.423972576	4.989160969	4.241804846	4.110871847	9.765693902	14.9254411	12.34711051	10.33987441	5.656695298	4.079037733	4.506042584	5.176712435	6.787426443	4.795568172	5.913976395	5.096920362	4.076385466	4.50432422
60060	taurodeoxycholic acid	Conjugated bile acids	2.323882812	4.277669329	4.749718864	4.109975323	3.834150904	10.64483768	15.88961973	12.85258429	11.23890447	5.489329001	3.770203786	4.124404514	4.94290711	7.394720308	4.581476981	5.747735438	4.819852849	3.588692303	4.197686667
70000	N-acetyltryptophan	Tryptophan precursors and metabolites	3.575809772	3.637985339	3.896524014	3.580573233	1.021729063	5.827593768	7.487402567	6.863544561	5.69653056	3.715425362	3.504410147	3.345932867	3.807652085	4.432699487	3.787132891	3.813671001	3.494978562	3.207683381	3.094583599
70010	indoleacetic acid	Tryptophan precursors and metabolites	3.599082961	3.681555019	3.646374015	3.359486046	1.163538026	4.835982115	5.545772501	5.522043683	4.679392512	3.549332646	3.505400865	3.286523891	3.660263035	4.046382381	3.547418012	3.605729244	3.442896236	3.466591344	3.110704389
70020	indoleacetylglycine	Tryptophan precursors and metabolites	3.58687447	3.600532743	3.824174978	3.515993745	0.683049953	5.467895325	6.914053501	6.376926866	5.302681695	3.603278875	3.470056573	3.213439921	3.727052712	4.198622905	3.720728801	3.69318068	3.400615254	3.172385054	2.977863826
70030	indole	Tryptophan precursors and metabolites	3.342582655	3.59963163	3.330155273	3.157651644	1.522764202	4.32525815	4.170055554	4.558710765	3.90711109	3.191271559	3.361419933	3.224438352	3.304396923	3.841974533	3.2492419	3.207667206	3.104527415	3.402500913	2.918067244
70040	indoxyl sulfate	Tryptophan precursors and metabolites	3.46203605	3.654165337	3.465710874	3.275713019	0.597395187	5.771996109	6.294770602	5.816416434	5.764923485	3.33845954	3.299615924	2.870537585	3.454024705	4.831421641	3.382509668	3.387215264	3.173392834	3.078451374	2.760477629
70050	indole-3-propionic acid	Tryptophan precursors and metabolites	3.663219585	3.815127844	3.802625027	3.481723548	1.280597191	5.036195589	5.985250191	5.792902291	4.867940509	3.727674991	3.614906616	3.274692785	3.823832629	4.176672869	3.689459979	3.793831572	3.627689242	3.614977167	3.111163762
70060	melatonin	Tryptophan precursors and metabolites	3.159809407	3.35133148	3.485160979	3.321803316	1.434010493	5.944684847	7.30671941	6.677541162	5.430487875	3.34633999	3.138783442	2.954749348	3.392825161	4.672031363	3.407964359	3.40952851	3.083829536	2.853766438	2.654841833
70070	melatonin 6-sulfate	Tryptophan precursors and metabolites	2.927037077	3.278514056	3.33088388	3.237876775	-1.019894106	8.051574063	10.19663878	8.756322364	8.06816107	3.230427061	2.912032429	1.164827461	3.198481617	6.385243191	3.268832918	3.301464018	2.833689667	2.210415036	1.468877666
70080	5-hydroxyindole	Tryptophan precursors and metabolites	3.702096166	3.886689366	3.713605807	3.421098641	1.315753726	4.356280042	4.494083102	4.801069728	4.239004134	3.548367539	3.653264075	3.558816645	3.71047182	3.76939666	3.605343492	3.598805572	3.503645484	3.754098035	3.322137418
70090	5-hydroxytryptamine	Tryptophan precursors and metabolites	3.721729751	3.878926007	3.885694217	3.203260731	0.963232219	5.092349418	5.908042943	5.79686048	5.011209193	3.658478501	3.619356587	3.472223599	3.827183369	3.989417625	3.777006878	3.743550567	3.553367408	3.615655067	3.225598367
70100	indoleacrylic acid	Tryptophan precursors and metabolites	3.724850082	3.853831533	3.876625031	3.578309982	1.396453883	5.583677948	6.505719689	6.173515956	5.803852022	3.736368203	3.688499977	3.489141273	3.854440273	4.708872121	3.751173511	3.80105939	3.623220717	3.640918639	3.266312339
70110	indoleethanol	Tryptophan precursors and metabolites	3.576490594	3.728958681	3.624299794	3.373058855	1.201728003	4.763398329	5.430076015	5.423848778	4.589472874	3.545095778	3.470402653	3.202654334	3.66398853	3.999147914	3.530264231	3.599925229	3.461736571	3.558584355	3.053292954
70120	tryptamine	Tryptophan precursors and metabolites	3.366632424	3.593905182	3.502243682	2.939813734	1.170242695	5.051139556	5.567776063	5.540718733	4.665525874	3.301362211	3.327512445	3.137845306	3.421090204	4.055365597	3.420905286	3.352391841	3.15422456	3.265927587	2.821502572
70130	3-methylindole	Tryptophan precursors and metabolites	3.424091554	3.741244929	3.485378323	3.236376944	1.760141547	4.620664797	4.64092533	4.958351366	4.228802852	3.385910527	3.486989573	3.215254861	3.473749	4.034212724	3.391104113	3.413755926	3.309609573	3.563176017	2.92420139
70140	indole-3-carboxylate	Tryptophan precursors and metabolites	3.032809379	2.992244309	2.905978926	2.844263116	0.938910006	5.08809114	5.367217521	5.374680255	4.969144657	2.817953158	2.88509676	2.670984179	2.894308522	4.44394657	2.86886403	2.822098724	2.626359385	2.626024785	2.46562162
70150	acetylcholine	Tryptophan precursors and metabolites	1.703517649	1.095430675	1.085004013	0.95767717	0.621530634	3.49435862	3.605228246	3.866685913	2.232675291	1.558930681	1.290227505	1.061157701	1.308819807	3.349137123	1.246221317	1.513474302	1.162344404	0.598244116	1.105640245
70160	indole-3-lactic acid	Tryptophan precursors and metabolites	3.902688673	3.913536287	4.014710822	3.637831539	0.876962911	4.978299462	6.213916682	5.98697806	5.03847835	3.930125481	3.733394386	3.422666496	4.067977599	4.011046735	3.891991627	4.023934159	3.845182185	3.74811016	3.363326729
80000	putrescine	Polyamines	2.725422334	2.280368118	2.117192178	1.684956201	-0.063890175	2.562296119	2.138319263	2.821774441	1.291479147	2.121330492	2.124474943	2.158940676	2.334045103	2.119073752	2.20025746	2.104459318	2.144247336	2.090825821	2.154486296
80010	cadaverine	Polyamines	2.809191008	2.433174974	2.311073979	1.807193703	0.158505056	2.730412778	2.526635544	3.049210903	1.440286392	2.321116366	2.260752459	2.255575496	2.514452373	2.228476986	2.373951586	2.315592439	2.329192563	2.252535995	2.233785806
80020	spermidine	Polyamines	2.750578403	2.374504973	2.484675145	1.583992499	0.006085501	3.20896371	3.650461444	3.696618075	1.867938175	2.363454945	2.1869152	2.390904673	2.564262117	2.280915805	2.541908233	2.391108868	2.245272387	2.003567049	2.263146854
80030	spermine	Polyamines	2.683162389	2.468641829	2.852158113	1.483028798	0.076061178	3.867376832	5.181325666	4.587351638	2.457732407	2.606230578	2.249355458	2.62286867	2.795064811	2.450401354	2.883559006	2.678411165	2.347091872	1.916953867	2.372628826
90000	methylamine	Choline metabolites	2.555941511	2.124340976	1.688231954	1.747411937	-0.130400062	2.02793976	0.925541103	2.098870951	0.842406041	1.795132488	1.983462715	1.943638541	2.034329273	2.030319114	1.803513329	1.729163205	1.953706505	2.088072375	2.043482726
90010	dimethylamine	Choline metabolites	2.641636922	2.270951034	1.871991994	1.863309396	0.120744162	2.13120078	1.090136227	2.238567524	0.918926545	1.976682892	2.123416058	2.056935223	2.184828194	2.097517033	1.968136754	1.923540387	2.10787752	2.21460791	2.107853528
90020	trimethylamine	Choline metabolites	2.311201464	2.019510723	1.612790438	1.679892963	0.315989521	2.281617648	1.329896427	2.44205884	1.04962562	1.794326372	1.924507136	1.51590982	1.875110899	2.45438394	1.723230242	1.724366909	1.814756959	1.839244086	1.514847115
90030	trimethylamine-N-oxide	Choline metabolites	2.177669042	1.800766863	1.45297438	1.581197283	0.005105252	2.493097744	1.620617941	2.656150022	1.34925969	1.700123359	1.801033195	1.131401313	1.707143017	2.627190434	1.579912735	1.634207221	1.648010677	1.536646662	1.182255491
90040	dimethylglycine	Choline metabolites	2.662473214	2.245116869	2.097916517	1.937208302	-0.016296259	2.682831409	2.391942035	3.04121259	1.878790299	2.187319206	2.215561256	1.710785887	2.308969856	2.693079653	2.163969532	2.15546443	2.157689282	2.043748471	1.767803154
90050	betaine	Choline metabolites	1.591370505	0.824680486	0.750237044	0.729935722	-0.162670709	3.062876394	2.723143373	3.354965061	1.987525207	1.187446693	1.081227688	0.689272274	0.984707594	3.03316252	0.944880038	1.119892196	0.824821273	0.319314199	0.79334211
1.00E+05	benzoate	Phenolic, benzoyl and phenyl derivatives	2.688021305	2.410917575	2.282498649	2.429207506	0.832104293	3.939563631	3.675612601	4.036924303	3.450587972	2.368763422	2.38108153	2.178009767	2.425176156	3.849962752	2.297744457	2.321938247	2.196001488	2.200245303	2.156190155
100010	hippurate	Phenolic, benzoyl and phenyl derivatives	3.326779891	3.060805081	3.207172467	3.088196293	0.628995634	4.395687176	5.084641154	4.926391096	4.095669537	3.120728385	3.018210106	2.895687126	3.254575519	3.759856998	3.154062779	3.155007184	2.967729986	2.80699546	2.804824331
100020	phenylacetate	Phenolic, benzoyl and phenyl derivatives	2.648201259	2.341268542	2.24408117	2.441949348	0.755809781	3.833865536	3.766591164	4.109959129	3.101095761	2.382387814	2.304490847	1.974987005	2.414332829	3.6756264	2.266425648	2.338634592	2.197617844	2.117781936	2.005452815
100030	phenylpropionate	Phenolic, benzoyl and phenyl derivatives	3.341416884	3.22117212	3.163175051	3.068304916	1.28153915	3.957527919	4.284656746	4.549656155	3.442580727	3.281208037	3.111056447	2.780917516	3.349321349	3.628150889	3.105051736	3.29718425	3.206485938	3.18088989	2.80649647
100040	3-hydroxycinnamate	Phenolic, benzoyl and phenyl derivatives	3.757311863	3.550293753	3.636595288	3.42670137	1.082868748	4.42168774	5.067235149	5.017938032	4.557334661	3.645749624	3.47661088	3.330545154	3.792463214	4.013361734	3.536155531	3.693554078	3.593599359	3.559327941	3.362466317
100050	2-hydroxyhippurate	Phenolic, benzoyl and phenyl derivatives	3.071525047	2.593167007	2.823308731	2.849162202	0.605601859	4.620869485	5.397203604	5.159019303	4.430619275	2.761769417	2.616583511	2.880587313	2.888789056	3.941580314	2.809963073	2.780742652	2.549111343	2.237907695	2.792532215
100060	3-hydroxyhippurate	Phenolic, benzoyl and phenyl derivatives	3.685463562	3.342968085	3.590623002	3.35164329	0.421985159	4.428486139	5.411501302	5.171154166	4.428963365	3.477899919	3.310054248	3.230065419	3.66071837	3.688435568	3.510164372	3.546221285	3.36694023	3.154126318	3.20898981
100070	2-hydroxybenzoate	Phenolic, benzoyl and phenyl derivatives	3.050282125	2.693536566	2.665949184	2.692654504	1.115505317	3.97024487	3.999097158	4.278822414	3.78314647	2.719477109	2.666233771	2.986209763	2.831357621	3.777163197	2.65384605	2.705775407	2.591633959	2.547841774	2.946973667
100080	3-hydroxybenzoate	Phenolic, benzoyl and phenyl derivatives	3.050282125	2.693536566	2.665949184	2.692654504	0.882953189	3.96137663	3.984961437	4.266825025	3.770167853	2.720931554	2.667730977	2.762836675	2.831357621	3.77139212	2.65384605	2.707435507	2.592446147	2.547841774	2.76473641
100090	4-hydroxybenzoate	Phenolic, benzoyl and phenyl derivatives	3.050282125	2.693536566	2.665949184	2.692654504	0.882686391	3.957043172	3.978054028	4.26096251	3.763945905	2.720615238	2.667405361	2.762836675	2.831357621	3.768572088	2.65384605	2.707074465	2.59226951	2.547841774	2.76473641
100100	4-hydroxyphenylacetate	Phenolic, benzoyl and phenyl derivatives	3.626221158	3.3735246	3.394845976	3.207877433	0.829910943	3.682696947	4.121163546	4.378242363	3.444479578	3.452442501	3.286352524	3.105589582	3.592501438	3.356536867	3.322728539	3.491605904	3.412914538	3.381508612	3.190685665
100110	3-hydroxyphenylpropionate	Phenolic, benzoyl and phenyl derivatives	3.697468139	3.500669932	3.54401218	3.330114935	0.947236906	3.879852532	4.555767046	4.644964107	3.629403514	3.627731917	3.391681798	3.091865065	3.75303145	3.484837409	3.458811303	3.676475479	3.598324496	3.524926095	3.191600308
100120	4-hydroxyphenylpropionate	Phenolic, benzoyl and phenyl derivatives	3.697468139	3.500669932	3.54401218	3.330114935	0.946970108	3.871998111	4.543247323	4.634338261	3.618885717	3.627415601	3.391356183	3.091865065	3.75303145	3.479726083	3.458811303	3.676114437	3.59814786	3.524926095	3.191600308
100130	3,4-dihydroxyphenylpropionate	Phenolic, benzoyl and phenyl derivatives	4.055297605	3.782907282	3.927462714	3.593561932	0.825556675	3.911185082	4.880289774	4.887743343	3.961302554	3.982095064	3.680590794	3.510073352	4.159212915	3.412461699	3.814912895	4.064478126	3.99599489	3.872168491	3.664212012
100140	4-cresol	Phenolic, benzoyl and phenyl derivatives	3.442941561	3.440248879	3.230747569	3.084768331	1.555108181	3.512363376	3.288019184	3.875406264	3.056389831	3.285632407	3.267037374	3.143355507	3.402003218	3.373640736	3.163804872	3.296285846	3.276801296	3.482130812	3.090293023
100150	4-cresyl sulfate	Phenolic, benzoyl and phenyl derivatives	3.204824777	3.196603016	2.982852636	2.939382709	0.428044982	4.829922453	4.932247241	4.757961381	4.444538141	3.080910244	2.91604914	2.06248132	3.147896273	4.371789286	2.940971047	3.090252999	2.951165843	2.798745238	2.211619529
100160	4-cresyl glucuronide	Phenolic, benzoyl and phenyl derivatives	3.90073169	3.544453807	3.916481663	3.684886975	1.058315143	4.923310322	6.860911558	6.60140596	4.786792443	4.157897951	3.403568337	3.634551021	4.232286535	3.907976195	3.823186206	4.282242759	4.024885864	3.44276949	3.930633327
100170	phenylacetylglutamine	Phenolic, benzoyl and phenyl derivatives	3.245724391	2.923454747	3.423104591	3.307604322	0.171114502	5.205922131	6.996620245	6.238545072	4.657983749	3.333241183	2.946169966	2.581795557	3.407508423	3.922589306	3.364724188	3.414100199	3.037487299	2.467181498	2.528499046
100180	phenylacetylglycine	Phenolic, benzoyl and phenyl derivatives	3.274366333	3.000459929	3.185363639	3.100938135	0.556700143	4.266294063	5.137850532	4.967370138	3.71394608	3.148363337	2.957054147	2.697103014	3.252090794	3.570100926	3.136713904	3.186914197	2.972634233	2.732190834	2.654749033
100190	phenylpropionylglycine	Phenolic, benzoyl and phenyl derivatives	3.335730433	3.133997146	3.34579585	3.223175637	0.673759308	4.441871201	5.538058603	5.204899501	3.870067839	3.329530424	3.06921687	2.686389331	3.418206452	3.684359125	3.282272777	3.377975802	3.158187703	2.88078564	2.655994697
100200	cinnamoylglycine	Phenolic, benzoyl and phenyl derivatives	3.400906012	3.172700834	3.419795854	3.319762071	0.809126642	4.989701906	6.059083357	5.585984428	4.804194724	3.337450499	3.142014363	2.920103097	3.448814096	4.216785066	3.343986309	3.384321161	3.153287444	2.906727113	2.826860707
100210	4-ethylphenyl sulfate	Phenolic, benzoyl and phenyl derivatives	3.272997043	3.320972443	3.127456024	3.061620211	0.71066845	5.054563967	5.410662529	5.061867438	4.666582034	3.240773529	3.005072239	2.201138936	3.306259649	4.517976512	3.073215916	3.257709727	3.129303081	2.939997609	2.337848836
100220	phenol	Phenolic, benzoyl and phenyl derivatives	3.356809118	3.311106748	3.09012553	3.006043031	1.161809491	3.27413941	2.908296972	3.553125199	2.81471843	3.094414238	3.146254433	3.023146211	3.239671335	3.218614622	3.03422392	3.093465755	3.069400527	3.331808996	2.975533193
100230	s-equol	Phenolic, benzoyl and phenyl derivatives	3.903990009	4.185376915	4.205628052	3.999436749	2.00922176	5.742856762	7.238284722	7.093318136	5.564177479	4.375775384	3.925634136	3.574826736	4.364389599	4.73238618	4.050833386	4.473471614	4.256936727	4.095469526	3.59126649
110000	sphingomyelin	Lipids and lipid precursors	-1.472871635	6.89617467	8.84822979	6.055100012	11.88789022	11.01420268	21.07487226	14.44068182	9.47281878	9.472986513	6.370615287	8.14359725	8.559599702	7.798221421	8.239987153	9.943028387	8.377820113	6.296961189	7.158960097
110010	cholesterol	Lipids and lipid precursors	2.640103795	5.059586262	5.173254339	4.337762749	7.636357934	9.755075835	14.07229916	11.85995435	9.749340892	6.016393051	4.554446815	5.719137915	5.376875217	7.260213992	4.923326217	6.228702245	5.539379201	4.965050515	5.315921385
110020	phosphatidylcholine(16:0/18:2w6)	Lipids and lipid precursors	-1.155313569	4.535283049	6.227323256	4.425479822	9.736439769	10.19980958	18.53313473	12.79412991	7.868575766	7.032886908	4.272973356	5.305904118	6.088585921	7.783130226	5.851694587	7.318454514	5.852553679	3.610073083	4.651618046
110030	o-phosphoethanolamine	Lipids and lipid precursors	2.983244287	2.382121112	2.16903421	2.103995928	-1.165872351	2.446124163	2.363188354	2.849364981	1.80798556	2.281435289	2.126593169	1.816643076	2.537819425	2.222477156	2.2587144	2.285047006	2.349405924	2.031506141	2.179309475
110031	PE(14:0/18:0)	Lipids and lipid precursors	0.956181026	5.962688488	7.425003974	5.392230609	8.601043	8.93212242	16.71308569	11.35154104	6.86807968	7.891988023	5.370386562	6.393881619	7.382762765	6.571241144	6.952659715	8.215164014	7.193071604	5.502632353	5.859232304
110040	2-oleoyl glycerol	Lipids and lipid precursors	3.456706005	4.451964059	5.132112543	4.364799329	4.668912042	5.487789772	9.22974999	7.108298322	4.381212759	5.484107324	4.185262545	4.809567416	5.3705226	4.390478521	4.897318803	5.643561643	5.288174672	4.557645767	4.690503153
110041	2-palmitoylglycerol	Lipids and lipid precursors	3.490964417	4.321975486	4.887283099	4.133233551	4.300800721	5.101766365	8.494096563	6.586066924	4.03545549	5.257760528	4.047729725	4.59430528	5.161699162	4.139270763	4.680305984	5.404525561	5.107232275	4.44480461	4.520781426
110042	2-arachidonoylglycerol	Lipids and lipid precursors	3.415574295	4.224694315	5.080849624	4.570546658	4.729409944	5.942184115	9.833698504	7.723025276	4.787916702	5.355862176	4.049620718	4.921852931	5.265085859	4.686179203	4.844981063	5.508118008	5.085691217	4.238695947	4.757196042
110050	sphinganin(d17:0)	Lipids and lipid precursors	3.718946084	4.485371463	4.960348291	3.856225312	3.917821183	4.570311171	7.425057973	6.083116665	3.520417118	5.177876772	4.156517221	4.860953864	5.167385038	3.428887689	4.759911393	5.341037749	5.083211093	4.615107602	4.691839161
110051	sphinganin (m17:0)	Lipids and lipid precursors	3.661253218	4.393418726	4.875557798	3.803114461	4.016036253	4.624276009	7.390733269	6.156122945	3.586894542	5.145727674	4.116482757	4.829192189	5.087203212	3.46400573	4.683925683	5.312009642	5.018076252	4.508236475	4.665926902
110052	sphinganin (d18:0)	Lipids and lipid precursors	3.712554605	4.638178319	5.154230092	3.978462814	4.256778925	4.746332004	7.825973282	6.321246281	3.678130397	5.37916989	4.292794736	5.067452837	5.349147941	3.543434626	4.933605519	5.55368174	5.269995141	4.77831208	4.862671786
110060	linoleic acid	Lipids and lipid precursors	3.696866834	4.436480985	4.82470346	4.2089358	4.957725824	5.016261335	7.555480244	6.197991038	3.950642959	5.077119893	4.196632354	5.021115545	5.014582819	4.211577471	4.606208298	5.189581393	4.986689838	4.585963594	4.708694804
110070	N-arachidonoylethanolamide	Lipids and lipid precursors	3.374037005	4.25379803	5.017574421	4.523255307	4.775480458	5.954973338	9.412789774	7.467926673	4.807525018	5.103549798	4.046506977	5.087225285	5.054353505	4.563469713	4.788000587	5.248407124	4.829917484	4.153997278	4.674667194
120000	5-hydroxytryptamine	Neurotransmitters	3.721729751	3.878926007	3.885694217	3.203260731	0.963232219	5.092349418	5.908042943	5.79686048	5.011209193	3.658478501	3.619356587	3.472223599	3.827183369	3.989417625	3.777006878	3.743550567	3.553367408	3.615655067	3.225598367
120010	noradrenaline	Neurotransmitters	3.955301566	3.592521022	3.771948976	3.168420663	0.309520289	3.881033839	4.711886435	4.846953263	3.946943164	3.698915205	3.443533024	3.520020083	3.94047133	3.13385859	3.688894603	3.791095522	3.674236285	3.579467733	3.62859703
120020	gamma-aminobutyric acid	Neurotransmitters	2.955443862	2.40525505	2.330312288	2.104628513	-0.175930911	2.655623649	2.468916758	3.004404598	1.843166174	2.399339049	2.3433444	2.227647609	2.602822577	2.416392039	2.384799146	2.389628757	2.427088689	2.31635585	2.358977032
120030	dopamine	Neurotransmitters	3.756695342	3.564138756	3.622667882	3.051652118	0.715202179	3.933828871	4.475088942	4.645976482	3.769547333	3.553633604	3.39039204	3.372046372	3.754532183	3.296165146	3.542645912	3.620749711	3.522743739	3.525966154	3.374771606
120040	acetylcholine	Neurotransmitters	1.703517649	1.095430675	1.085004013	0.95767717	0.621530634	3.49435862	3.605228246	3.866685913	2.232675291	1.558930681	1.290227505	1.061157701	1.308819807	3.349137123	1.246221317	1.513474302	1.162344404	0.598244116	1.105640245
120050	histamine	Neurotransmitters	2.655460208	2.525590924	2.185368691	2.097169617	-0.104802702	3.451894662	3.20411221	3.665219661	2.631239816	2.082530396	2.353000673	2.199090466	2.277883178	2.873907793	2.435919484	2.077980029	1.910142112	1.991908871	1.863532954
140000	methanol	Other	2.729536274	2.259394475	1.810288066	2.180657058	-0.093889141	1.798542975	0.880840435	2.06093222	0.829691111	2.018817696	2.132486474	2.008447569	2.253836808	2.012069534	1.912872274	1.957428173	2.23281784	2.354945657	2.242467619
140010	ethanol	Other	2.81247725	2.363885657	1.959617523	2.274987977	0.232411563	1.88886435	1.024810132	2.183123405	0.894320963	2.176925831	2.220662664	2.138926796	2.393468995	2.070846877	2.046640445	2.124809352	2.370695229	2.46199579	2.351280312
140020	formate	Other	2.249641144	1.759174869	1.531586657	1.697550598	-0.34555092	2.212170189	1.126455694	2.204087984	1.201887728	1.588908221	1.807192298	1.460348038	1.724563321	2.479558788	1.625136421	1.497194971	1.461243113	1.598512936	1.562817238
140030	succinate	Other	1.936623113	1.030539825	1.008803856	1.51933865	-0.850728518	2.697842717	2.261633214	2.861129599	1.640167664	1.251571824	1.181527555	0.703905976	1.32810901	2.795613993	1.168938234	1.151186345	1.078164113	0.709853822	1.002119091
140040	lysine	Other	3.149945498	2.649169521	2.769777918	2.071966387	-1.346086528	3.213051749	3.598127498	3.758520671	2.371033746	2.73966338	2.567765862	1.366039101	2.948130813	2.520160793	2.793121791	2.775370022	2.7092613	2.462049138	1.619870778
140050	glucose	Other	3.705040041	2.786736524	2.925092131	2.977375186	-0.536687017	2.398383827	3.241117845	3.9620283	2.071444344	3.227149898	2.632680211	3.148846223	3.471627186	1.890621568	2.961419657	3.311476433	3.311754767	2.866707184	3.709555331
140060	urea	Other	2.908923887	2.571510779	2.485197575	2.339327465	-0.798924465	2.565310069	1.596607133	2.537814005	1.674245785	2.222537342	2.535368869	2.02916551	2.482564455	2.261771756	2.504803528	2.205832488	2.131759487	2.358822443	1.96165438
140070	a-ketoisovalerate	Other	2.997810531	2.51910662	2.441486027	2.518092429	0.205774696	3.000945569	2.806263475	3.3275541	2.36816306	2.650653844	2.545757774	2.080684511	2.752178551	2.970463263	2.467988083	2.633489459	2.657843794	2.506335447	2.269163378
140080	creatine	Other	3.101032798	2.704172943	2.826203422	1.654308668	-1.059300508	3.128589349	3.176438873	3.572246331	2.401457955	2.51192747	2.688047116	1.870323123	2.777226148	2.500380388	2.83528562	2.541048265	2.43399833	2.320037608	1.778419024
140090	creatinine	Other	2.267633222	2.141972205	1.936903627	1.052156365	0.188617483	3.52929177	3.040423026	3.697916801	2.828156345	1.680223491	2.045184064	1.994811348	1.808363733	3.218440682	2.013296783	1.642352404	1.479691518	1.485948317	1.563133491
140100	imidazole propionate	Other	2.779115665	2.432676484	2.433973286	1.745152379	-0.494344889	3.554345314	3.808710014	4.076220417	2.970050605	2.307765034	2.384284303	1.879627794	2.451832803	3.071610534	2.471087103	2.312243797	2.154290381	1.961059334	1.790402908
140110	hydrogen peroxide	Other	3.151698959	2.734178509	2.526575686	2.363700443	-0.390880965	1.972831748	1.065908308	2.152699692	1.174278635	2.492005844	2.663107003	2.483137136	2.759809247	1.936875694	2.541991229	2.472523665	2.524404377	2.832074316	2.658516473
140120	acetaldehyde	Other	2.39898482	1.976178922	1.631549042	1.903595073	0.360347223	2.168814346	1.103719447	2.217443537	1.057426965	1.787112934	1.930602806	1.898012727	1.928585549	2.41616047	1.72741691	1.703071428	1.79419826	1.914190336	1.972385124
140121	lactaldehyde	Other	2.774671051	2.244238163	2.020264453	2.219149342	0.095706664	2.167214478	1.542463688	2.487679646	1.238116848	2.214768675	2.207696054	2.067463443	2.37425422	2.287169567	2.09240067	2.171009912	2.267410362	2.248137238	2.261125442
140130	auto-inducer 2	Other	3.482864748	2.692488354	2.66277888	2.789011532	0.117582968	2.300520687	2.643832403	3.557233755	1.787815813	2.982264354	2.553185045	3.308808531	3.181580041	1.954886138	2.713930923	3.037058581	3.076134977	2.752542864	3.70627757
140131	auto-inducer 3	Other	2.682796045	2.603201702	2.244525508	2.502058886	0.39605199	3.926091377	3.626538559	4.162717306	3.281453843	2.289187829	2.498765094	2.12206954	2.401315097	3.5118453	2.474602358	2.272933746	2.123451184	2.153985885	1.846460133
140132	N-(3-Oxohexanoyl)homoserine lactone	Other	2.47124299	2.097661197	2.210210194	2.408496892	1.041328105	4.230079382	5.018632407	4.862005043	3.035233897	2.409514113	2.051968256	2.310734957	2.384733427	3.568931225	2.262814804	2.404723093	2.152409708	1.649035014	2.256961276
140140	3-hydroxypropionaldehyde	Other	2.677942093	2.090068873	1.878103484	2.130102919	-0.155787034	2.153592881	1.641094368	2.469251681	1.219600627	2.069769467	2.046798226	1.875852029	2.239819892	2.278305206	1.965001929	2.018362432	2.107333631	2.068955209	2.104800708
140150	D-lactate	Other	3.199028079	2.624925748	2.494976772	2.539760661	-0.15495992	2.249919775	1.90250138	2.72794899	1.679012279	2.649159444	2.586455111	2.397676271	2.866737267	2.283409238	2.530287272	2.642103951	2.760552947	2.709924662	2.661946712
140160	mycolactone	Other	1.332786117	5.347361151	7.505671149	6.23796472	6.230318996	12.94726923	21.49874101	17.29695481	13.14742812	8.255928686	5.317754879	4.623103665	7.656009978	9.21278556	7.05477095	8.663296281	7.394148971	5.168904825	4.953804015
