# Supplementary material for: Predicted Adsorption Affinity for Enteric Microbial Metabolites to Metal and Carbon Nanomaterials
Source: J Chem Inf Model. 2022 Jul 25;62(15):3589–603. doi: 10.1021/acs.jcim.2c00492 (PMC9364324; doi:10.1021/acs.jcim.2c00492)
Supplement: Supplementary file 4 — ci2c00492_si_004.zip [file ci2c00492_si_004.zip › Predictions_Brinkmann2022/Predictions_ApplicabilityDomain_H.csv]

key	name	category	LogK_Ag200_PVP	LogK_Ag50_Citrat	LogK_AlOOH	LogK_BaSO4	LogK_FullrC60	LogK_MWNT	LogK_MWNT_COOH_20nm	LogK_MWNT_COOH_50nm	LogK_MWNT_OH	LogK_SiO2_Amino	LogK_SiO2_Naked	LogK_SiO2_PEG	LogK_SiO2_Phosphat	LogK_sMWCNT	LogK_TiO2	LogK_ZnO	LogK_ZrO2_Amino	LogK_ZrO2_PEG	LogK_ZrO2_TODacid
10020	N-formyl-methionyl-leucyl-phenylalanine	MAMPs/PAMPs	3.055756421	3.395627267	4.409619355	4.007554808	2.150372664	9.057166661	13.5831436	10.86213825	9.007842472	4.218829136	3.244352304	3.663846058	4.27874046	6.611882935	4.193568872	4.381547308	3.624038448	2.945781729	3.525410992
10030	lipoteichoic acid	MAMPs/PAMPs	0.559778633	4.452546236	6.596718116	5.064000059	5.249558778	12.53123548	21.4074602	16.03658732	11.82666562	6.618512367	3.776127455	5.108592921	6.560265582	8.898806531	6.104113178	6.94772724	5.428881399	4.300173503	5.260555247
10040	peptidoglycan	MAMPs/PAMPs	2.997259369	2.060138954	2.455456731	2.446666586	-1.005023493	4.154397685	5.539969074	5.561229787	3.657537987	2.637908426	1.985150136	2.1176538	2.838542177	3.206713132	2.51861188	2.693310071	2.520048029	1.788313612	2.526114287
10050	Pam3CSK4	MAMPs/PAMPs	-12.32957668	10.41620432	15.80609189	9.875588301	12.82721385	25.28492414	47.26722442	31.57629598	25.39473519	14.59087341	9.029803699	10.9485904	14.43417404	16.40909567	14.10126968	15.55696617	11.98601744	10.73865195	10.35869441
10060	LPS with O-antigen	MAMPs/PAMPs	NA	11.84246306	29.90442347	20.24672193	0.639592481	71.17452085	140.1448506	100.3886194	82.47227591	NA	7.894996207	12.28080446	NA	44.0086958	26.55980295	NA	NA	NA	NA
10061	enterobacterial common antigen-core oligosaccharide-lipid A	MAMPs/PAMPs	NA	1.355155179	22.72246205	16.48062204	-2.702978176	91.80881584	171.413417	124.8450854	103.6628703	NA	-1.859406494	4.637863641	NA	57.90932521	20.32500466	NA	NA	NA	NA
10070	beta-glucan	MAMPs/PAMPs	2.681983488	1.82545198	2.957502779	3.113243931	-2.371099047	6.563589789	10.80681809	9.812999597	6.708443348	3.310156744	1.544835643	1.606930055	3.5278321	4.56062011	2.974800332	3.469221715	2.874154151	1.452849557	2.572852058
10080	mannan	MAMPs/PAMPs	2.641599607	2.037706271	4.037827735	3.882357258	-3.411527325	8.696466594	15.57564921	13.50260448	9.861960277	4.326176043	1.713508738	2.304163354	4.670809416	5.604677691	3.933796267	4.624480521	3.698090669	1.661140698	3.713390907
10090	chitosan	MAMPs/PAMPs	-8.115335432	0.619233216	6.001984771	3.701055201	-7.942147405	23.7147042	41.54754559	33.22118464	26.80791349	5.455100933	-0.179077675	1.31023494	6.022386286	13.89223007	5.703293042	6.176029788	2.967512977	-1.41455722	3.355151609
10091	chitooctaose	MAMPs/PAMPs	-10.04428735	-0.308021294	5.494447264	5.051321077	-6.087443897	26.40219808	46.40438487	36.24517981	30.18906613	5.008819782	-0.793328918	1.607585085	5.400849087	16.14410276	5.244903319	5.671570738	2.162756795	-2.655392156	3.293990033
10100	A pleuropneumoniae type 6 capsular polysaccharide	MAMPs/PAMPs	1.124219501	1.141017372	3.437968028	3.477406122	-3.066626501	11.22541518	19.40258029	15.48611465	12.19561284	3.403287996	0.831772532	2.006799168	3.708737215	7.284065758	3.405285225	3.675056233	2.31978126	-0.055908645	2.96393535
10101	A pleuropneumoniae type 7 capsular polysaccharide	MAMPs/PAMPs	3.491842558	2.583686811	3.73404397	3.598809853	-1.34096651	6.335231356	10.8290855	9.370868636	7.019231824	3.958515836	2.252007679	3.228245334	4.273707744	4.460653454	3.651421449	4.163226792	3.673355452	2.215478002	4.16959361
10102	E coli K49 capsular polysaccharide	MAMPs/PAMPs	1.543722372	1.449094949	3.701094133	3.640732496	-2.65136812	11.17365175	19.2036279	15.97476738	12.38807676	3.917020413	1.170309861	2.295428504	4.188288274	7.416942703	3.63468319	4.195341595	2.984248057	0.731427791	3.471684989
10103	E coli K87 capsular polysaccharide	MAMPs/PAMPs	0.773840309	1.590253327	4.392433422	4.100583401	-2.897983888	13.28934891	23.08739188	19.02944202	14.85231427	4.602584483	1.262995393	2.450337375	4.873070489	8.723627718	4.241534832	4.958155863	3.447282739	0.782977776	3.809411803
10104	E coli K98 capsular polysaccharide	MAMPs/PAMPs	2.634611274	2.433403768	4.108565297	3.83372954	-1.706805672	9.365377198	15.3514591	13.50901146	10.27847452	4.417769499	2.080177966	2.625063966	4.634633268	6.441885763	3.978907245	4.676340994	3.801304563	2.069204121	3.702492565
10105	Klebsiella K15 capsular polysaccharide	MAMPs/PAMPs	0.983411267	2.040642886	5.348347055	4.811315301	-4.472728623	13.39490807	24.69663787	20.38833899	15.99771718	5.6084601	1.617305601	2.918985844	6.036575371	8.45523223	5.095248925	6.086228215	4.510784959	1.474404994	4.870660149
10106	S suis serotype 2 desialylated capsular polysaccharide	MAMPs/PAMPs	-0.012252791	1.79361636	5.085857527	4.633709729	-4.148876474	14.57319586	26.09041593	21.45284044	17.00738892	5.285541861	1.296680635	2.442089297	5.651590752	9.261389097	4.862998164	5.74434829	4.009086652	1.032295969	4.2130309
10107	S suis serotype 2 capsular polysaccharide	MAMPs/PAMPs	-2.730620793	1.715921296	6.245919446	5.443665596	-5.588012252	18.79521577	34.37671721	27.5504669	22.39393405	6.304000488	1.213881119	2.40961105	6.741383711	11.66143611	5.889360643	6.920472924	4.558074869	0.719598281	4.555015214
10108	S suis serotype 14 desialylated capsular polysaccharide	MAMPs/PAMPs	1.22745747	1.73146608	4.523950924	4.243345562	-4.198908767	12.34984877	22.04723356	18.26354799	14.37491997	4.709252288	1.345975872	2.167394211	5.079861672	7.878898978	4.367440277	5.096775965	3.67646943	1.059842274	3.760573983
10109	S suis serotype 14 capsular polysaccharide	MAMPs/PAMPs	-0.978801968	1.654616458	5.686255963	5.053301429	-5.642274622	16.57185394	30.33351301	24.36115602	19.76144402	5.728917313	1.264560307	2.135689722	6.170876938	10.27893561	5.395647521	6.274181356	4.225457647	0.747797373	4.102558296
10110	muramyldipeptide	MAMPs/PAMPs	2.453525446	1.708952587	3.242850299	3.161626507	-1.958411942	8.03244069	12.74775221	10.41077898	8.013795049	3.038728675	1.75110974	1.976648908	3.283797943	5.317394484	3.209526804	3.20488434	2.351001111	0.961814908	2.317122365
20000	menaquinone-4	Vitamins	3.691087719	5.787068736	6.537771724	5.454028856	6.709082491	11.62680349	16.3028884	13.43776696	12.19981782	6.621091628	5.269702335	4.717065126	6.442916218	9.316011163	6.012988222	6.823767835	6.072652852	6.1326928	4.430762459
20010	cobalamin	Vitamins	-6.676011507	1.81885835	5.525043237	5.403124775	-3.061601496	32.92764843	50.43255467	38.50942503	39.51330346	4.605379703	1.37003572	-2.327332209	4.450222475	22.71595512	5.327543965	5.035366463	1.87359804	-0.894650299	-2.525950721
20020	biotin	Vitamins	3.137050634	3.099322656	3.117066278	2.975226141	0.560105448	5.720472558	7.236257783	6.833972812	5.467107048	3.158787494	2.844781177	2.64474656	3.235049469	4.40800038	3.078478435	3.229977206	3.035063525	2.719081144	2.654995816
20030	folate	Vitamins	3.424467747	3.538460973	4.098503753	4.194944946	-1.635441793	9.42999966	13.40079368	11.09959638	10.38865371	3.758936918	3.450617526	1.838156498	4.022497544	6.759025322	4.372970701	3.959992353	3.122749119	2.569349197	1.50516864
20040	thiamine	Vitamins	1.919788524	1.718482935	1.54682069	2.00925877	0.034061393	6.961905384	8.852703548	8.169774002	7.048372061	1.726146384	1.577413789	1.520892026	1.754919589	5.580364786	2.00164731	1.730804083	1.173950892	0.710575455	1.353783342
20050	riboflavin	Vitamins	3.635925591	3.864416679	4.215456207	4.071953678	-0.038703571	9.588461673	13.3355162	11.41788184	11.5956742	4.110750365	3.627482284	2.836444156	4.292779465	7.429557892	4.326122656	4.287254164	3.696845066	3.322045011	2.829292468
20060	pyridoxine	Vitamins	3.122257545	2.620029158	2.562959212	2.722335061	0.012736864	3.977544303	4.651154228	4.846751616	3.953874548	2.739310514	2.53445816	2.426351528	2.905411002	3.502404312	2.737288387	2.767373387	2.596519319	2.379911346	2.493335639
20070	niacin	Vitamins	2.78017108	2.513149238	2.244364653	2.347552483	0.277334453	3.625670089	3.453377386	3.853344147	3.262626035	2.344596332	2.486081337	2.223549687	2.459104992	3.498736644	2.441587005	2.319983755	2.133653573	2.147892245	2.032999256
20080	pantothenic acid	Vitamins	3.129391985	2.327180845	2.740489926	2.765230852	-0.506929331	3.809251955	5.186181933	4.449609381	3.369404457	2.883448675	2.370560156	2.158093194	3.035187029	3.055242864	2.757555141	2.938572416	2.767308262	2.168179614	2.42625087
20090	5,10-methenyltetrahydropteroylglutamate	Vitamins	1.338024999	1.07856956	1.793820028	1.90256784	-0.905170157	12.19621817	16.4801699	13.49994245	14.16341202	1.382600787	1.049824259	1.354750064	1.478195323	9.164441043	2.072397783	1.440646573	0.401477126	-0.59296817	0.840625336
20091	5,10-methenyltetrahydrofolate tri-L-glutamate	Vitamins	-0.150627014	-0.379633918	1.397898814	1.774258038	-2.569602934	15.74628443	23.33541743	17.93935195	18.09423733	0.850635605	-0.178278469	0.136596963	0.947558423	11.25088894	1.74053749	0.945707635	-0.685061302	-2.674397115	-0.304128358
30000	acetic acid	SCFAs	2.610245878	2.122188775	1.815809643	2.038070776	-0.083873781	1.852724895	0.872312581	2.069507629	0.865081037	2.007935685	2.153836455	2.012665102	2.135658588	2.067364245	1.935619843	1.950369674	2.068800089	1.971135597	2.054985102
30010	propionic acid	SCFAs	2.782181905	2.360436971	2.060056671	2.242970997	0.162432996	2.021138276	1.254879294	2.280111013	1.023671045	2.277134137	2.348732073	2.040064383	2.40178579	2.185957851	2.151415698	2.233692926	2.383400036	2.284307296	2.11303124
30020	2-methylpropionic acid	SCFAs	2.896495652	2.523132201	2.250950384	2.386183245	0.319755173	2.253620079	1.59916074	2.570832889	1.267734097	2.50242388	2.499564511	2.107371019	2.598229731	2.349667262	2.31879504	2.473440932	2.6127443	2.492160719	2.191423952
30030	butyric acid	SCFAs	2.894329283	2.519794327	2.247709409	2.384281904	0.561320845	2.211630788	1.67014291	2.51832467	1.207792852	2.482918041	2.479719546	2.259444851	2.595211991	2.320099175	2.315989752	2.451406856	2.59385324	2.488094444	2.331815301
30040	hexanoic acid	SCFAs	3.117609076	2.871251546	2.674813199	2.666903717	1.317191022	2.626331157	2.550599072	3.036913515	1.615546484	2.918281134	2.769540974	2.716073458	3.01029001	2.612123549	2.687737338	2.911763148	3.010938791	2.922278501	2.769383423
30050	valeric acid	SCFAs	3.007438606	2.692248686	2.456081472	2.525592811	0.942432101	2.415200954	2.104773175	2.772892124	1.407210877	2.697813762	2.621434428	2.485972388	2.799928439	2.463449542	2.497603597	2.678627466	2.802396016	2.702525497	2.550599362
30060	isovaleric acid	SCFAs	2.937151986	2.583953212	2.35092984	2.463904838	0.899057823	2.467864919	2.049599091	2.838749178	1.480719885	2.624959628	2.544312683	2.452361867	2.702019561	2.500534538	2.406587604	2.604233435	2.716117946	2.570597459	2.519570839
30070	methylbutyric acid	SCFAs	3.009604975	2.69558656	2.459322447	2.527494152	0.776262425	2.483382474	2.072578982	2.858154107	1.504538685	2.70789666	2.631743123	2.333898556	2.802946178	2.511461715	2.500408885	2.689884271	2.812425641	2.706591772	2.410208012
40000	cholic acid	Primary bile acids	2.953199809	4.195413893	4.68123564	3.981015979	3.779208769	10.83382626	15.43151027	12.96289566	12.80479807	5.115206954	3.564641733	4.173954376	4.974731541	8.116965654	4.441049501	5.306804888	4.696093276	4.256666587	4.435334212
40010	chenodeoxycholic acid	Primary bile acids	2.958830495	4.41019296	4.76747805	4.006139209	5.058090302	10.67533505	14.95464726	12.56021782	12.33766652	5.205646666	3.740248331	4.844521394	5.025126522	8.09693407	4.510750404	5.386696937	4.798289183	4.50093836	4.954727868
50000	12-dehydrocholate	Secondary bile acids	2.076173878	3.01574826	3.39379225	3.230051117	2.99201198	10.90629149	15.08412369	12.71675947	12.44508591	3.919481821	2.503134902	2.65232768	3.70151435	8.320661524	3.315353071	4.018622534	3.355232797	2.749784591	2.823113226
50010	7-ketodeoxycholic acid	Secondary bile acids	2.611058587	3.706988761	4.140979324	3.692383348	3.409055383	10.90497211	15.29471593	12.8473823	12.69134668	4.609277237	3.144300057	3.502498982	4.4294605	8.258640262	3.967198827	4.759599979	4.12901345	3.623443284	3.707633066
50020	7-dehydrochenodeoxycholate	Secondary bile acids	2.290919489	3.469105634	3.721690151	3.449245464	3.933885016	10.86274554	14.74787482	12.38561279	12.17998016	4.221281583	2.928509961	3.164403412	3.966917362	8.412055104	3.593105707	4.320783753	3.695852219	3.278058989	3.188023018
50030	3-dehydrocholic acid	Secondary bile acids	2.561816689	3.631118351	4.067311449	3.649165551	3.411277001	10.92946742	15.33099094	12.87801404	12.72541302	4.541773525	3.07360851	3.504702951	4.360866804	8.275889407	3.903434197	4.688651252	4.053086123	3.531016205	3.709667723
50040	3-dehydrochenodeoxycholic acid	Secondary bile acids	2.565737462	3.845897417	4.153553859	3.674288781	4.690158536	10.77115338	14.8543903	12.47555775	12.25856462	4.632213238	3.249215109	4.175269968	4.411261785	8.255982583	3.973135101	4.768543301	4.155282029	3.775287978	4.229061379
50050	isocholic acid	Secondary bile acids	2.370783115	3.428302981	3.86038069	3.475465951	3.477183533	10.8410596	15.22967599	12.83966831	12.56639855	4.359071733	2.853962936	3.430675551	4.178191695	8.183151413	3.725439116	4.496209908	3.847479847	3.290580814	3.649495249
50060	isochenodeoxycholic acid	Secondary bile acids	2.958830495	4.41019296	4.76747805	4.006139209	5.058090302	10.67533505	14.95464726	12.56021782	12.33766652	5.205646666	3.740248331	4.844521394	5.025126522	8.09693407	4.510750404	5.386696937	4.798289183	4.50093836	4.954727868
50070	lithocholic acid	Secondary bile acids	2.987672271	4.660560574	4.888445192	4.051633956	6.311537204	10.544542	14.51880234	12.19217693	11.91558096	5.324744635	3.945977816	5.515088411	5.107854425	8.096407018	4.610507959	5.496416811	4.933302329	4.788625191	5.474121525
50080	deoxycholic acid	Secondary bile acids	2.982041585	4.445955898	4.802202782	4.026510726	4.786988336	10.70067803	14.99217758	12.59190958	12.37879635	5.234304923	3.770371217	4.612002709	5.057459444	8.114780129	4.540807056	5.416524762	4.831106422	4.544505594	4.740071529
50090	allolithocholic acid	Secondary bile acids	2.987672271	4.660560574	4.888445192	4.051633956	6.311537204	10.544542	14.51880234	12.19217693	11.91558096	5.324744635	3.945977816	5.515088411	5.107854425	8.096407018	4.610507959	5.496416811	4.933302329	4.788625191	5.474121525
50100	allodeoxycholic acid	Secondary bile acids	2.982041585	4.445955898	4.802202782	4.026510726	4.786988336	10.70067803	14.99217758	12.59190958	12.37879635	5.234304923	3.770371217	4.612002709	5.057459444	8.114780129	4.540807056	5.416524762	4.831106422	4.544505594	4.740071529
50110	ursocholic acid	Secondary bile acids	2.953199809	4.195413893	4.68123564	3.981015979	3.779208769	10.83382626	15.43151027	12.96289566	12.80479807	5.115206954	3.564641733	4.173954376	4.974731541	8.116965654	4.441049501	5.306804888	4.696093276	4.256666587	4.435334212
50120	ursodeoxycholic acid	Secondary bile acids	2.958830495	4.41019296	4.76747805	4.006139209	5.058090302	10.67533505	14.95464726	12.56021782	12.33766652	5.205646666	3.740248331	4.844521394	5.025126522	8.09693407	4.510750404	5.386696937	4.798289183	4.50093836	4.954727868
50130	hyocholic acid	Secondary bile acids	3.02283308	4.302702707	4.785409835	4.042130531	4.543010995	10.80467735	15.38834377	12.92644453	12.75809578	5.21127747	3.66522756	4.875367376	5.071730307	8.096439531	4.531219455	5.407835141	4.804039144	4.387368287	5.082863879
50140	hyodeoxycholic acid	Secondary bile acids	2.958830495	4.41019296	4.76747805	4.006139209	5.182233784	10.66042358	14.93256491	12.5415708	12.31345691	5.205460725	3.740060154	4.960780736	5.025126522	8.086433683	4.510750404	5.386484271	4.798114321	4.50093836	5.062056038
50150	7-oxolithocholic acid	Secondary bile acids	2.61497936	3.921767828	4.227221734	3.717506578	4.687936917	10.74712816	14.81881143	12.44551386	12.22522151	4.699716949	3.319906655	4.173065999	4.479855481	8.239064461	4.03689973	4.839492028	4.231209356	3.867715058	4.227026722
60000	taurocholic acid	Conjugated bile acids	2.24203085	3.819240122	4.518169575	3.922233722	2.964963991	12.70862166	17.68662644	14.28298088	14.85777287	4.855819021	3.064647413	3.668885842	4.729955028	9.260923196	4.303860851	5.065602969	4.209521092	3.419340222	3.952572386
60010	glycocholic acid	Conjugated bile acids	2.689716255	4.059057908	4.82587915	4.081293507	3.273256562	11.61527727	16.98825007	13.94011152	13.65353493	5.127970603	3.459150666	4.0510111	5.020000068	8.460527346	4.569955226	5.347891068	4.574130723	3.966702737	4.299272213
60020	taurohyocholic acid	Conjugated bile acids	2.311662473	3.926528936	4.62234377	3.983348275	3.72624647	12.67764843	17.6407583	14.2442484	14.80832917	4.951887231	3.165233241	4.370298842	4.826951724	9.239112416	4.394030805	5.16663098	4.317464004	3.55003973	4.600099822
60030	taurochenodeoxycholic acid	Conjugated bile acids	2.251934522	4.03479882	4.604411985	3.947356952	4.241480592	12.54797477	17.20657107	13.87760731	14.38740111	4.94625622	3.240254012	4.339452859	4.780347752	9.239373613	4.373561754	5.145492574	4.311713776	3.664289925	4.47196361
60040	glycochenodeoxycholic acid	Conjugated bile acids	2.697910014	4.274398525	4.91212156	4.106416737	4.551008195	11.45508591	16.5088693	13.53530761	13.18383489	5.218407802	3.634757264	4.721578118	5.070392792	8.439298544	4.63965613	5.427780673	4.676323407	4.211462139	4.818663436
60050	glycodeoxycholic acid	Conjugated bile acids	2.721122511	4.310161463	4.946846291	4.126788254	4.280994397	11.48163758	16.54818958	13.56851086	13.2267905	5.247068027	3.664880151	4.489059433	5.102727481	8.457995743	4.669712781	5.457610412	4.70914317	4.255031244	4.604009002
60060	taurodeoxycholic acid	Conjugated bile acids	2.275147018	4.070561758	4.639136716	3.96772847	3.972498497	12.57485208	17.24637359	13.91121778	14.43083629	4.974916444	3.270376898	4.106934174	4.812682441	9.258300122	4.403618406	5.175322312	4.344533539	3.70785903	4.257309176
70000	N-acetyltryptophan	Tryptophan precursors and metabolites	3.515701576	3.479129116	3.773009366	3.486500434	0.920921071	6.309264868	7.960158844	7.209218461	6.461645881	3.581355633	3.305530419	3.15689893	3.717213323	4.975031259	3.631334727	3.669820589	3.30887377	3.182276058	3.017996645
70010	indoleacetic acid	Tryptophan precursors and metabolites	3.565955979	3.605305102	3.606267326	3.311881477	1.081485122	5.065717074	5.719101623	5.654143853	5.044048231	3.493568864	3.41871616	3.148167966	3.613767072	4.30606951	3.478935196	3.548429122	3.337002392	3.438317315	3.00089739
70020	indoleacetylglycine	Tryptophan precursors and metabolites	3.516460355	3.428158988	3.687557512	3.412159005	0.554240492	5.858178796	7.29214714	6.645128765	5.912733934	3.471294094	3.274137613	3.003371155	3.6236465	4.657384742	3.555738483	3.552403246	3.213801905	3.114240497	2.863900799
70030	indole	Tryptophan precursors and metabolites	3.370995351	3.595029539	3.355436917	3.167136703	1.478674518	4.336242864	4.130344071	4.537443458	3.967710233	3.232755405	3.364289133	3.158981364	3.33291926	3.883962194	3.254525356	3.255899363	3.095196375	3.419133169	2.893644329
70040	indoxyl sulfate	Tryptophan precursors and metabolites	3.398441567	3.492160461	3.378764075	3.216692445	0.458658111	6.193086651	6.216270368	5.750724037	6.390630304	3.225585164	3.168395308	2.710158214	3.366580077	5.252356598	3.278570315	3.267300922	3.013928712	2.993174353	2.576804298
70050	indole-3-propionic acid	Tryptophan precursors and metabolites	3.651774308	3.767861014	3.794861851	3.453192384	1.208333741	5.316798254	6.224090776	5.968124522	5.306829864	3.696139404	3.546775023	3.147476444	3.807480282	4.48287626	3.644283786	3.762469387	3.543871334	3.644620321	3.015971908
70060	melatonin	Tryptophan precursors and metabolites	3.142800731	3.240098688	3.391397302	3.265203753	1.382303998	6.357822002	7.760305096	6.993248041	6.120296597	3.25651337	2.988928659	2.848236453	3.351207049	5.131282142	3.298138874	3.312385932	2.941430282	2.876758398	2.649274736
70070	melatonin 6-sulfate	Tryptophan precursors and metabolites	2.884531982	3.065758034	3.184256917	3.157046584	-1.431681375	9.033248921	10.76253237	9.157969196	9.659555775	3.037969093	2.668702015	0.51981006	3.121303204	7.313312308	3.117438551	3.089574171	2.616676281	2.223664868	0.62338318
70080	5-hydroxyindole	Tryptophan precursors and metabolites	3.682186891	3.824480951	3.698495079	3.393865789	1.258485088	4.454847367	4.51853115	4.818032857	4.381330283	3.540544547	3.605630572	3.413530158	3.682180746	3.906389128	3.556413721	3.595023281	3.440000801	3.715230623	3.228218007
70090	5-hydroxytryptamine	Tryptophan precursors and metabolites	3.654272211	3.716014366	3.767628002	3.247835475	0.886360799	5.377927935	6.151845679	5.972358537	5.457561853	3.567210105	3.46151336	3.249435449	3.731542333	4.349683749	3.626426851	3.64876469	3.408080406	3.530972259	3.117479843
70100	indoleacrylic acid	Tryptophan precursors and metabolites	3.729098552	3.827007358	3.895941339	3.581182794	1.330533322	5.956922994	6.890845887	6.407562121	6.366504525	3.732161489	3.645110408	3.377256717	3.8579505	5.086054493	3.726897521	3.799692986	3.551181864	3.687703761	3.192269931
70110	indoleethanol	Tryptophan precursors and metabolites	3.538932363	3.645789306	3.575526138	3.328830334	1.139837491	4.974692118	5.584303102	5.540315821	4.918726139	3.492160268	3.386922693	3.05722526	3.611564817	4.24197141	3.455165156	3.546157277	3.357583199	3.517957528	2.936761354
70120	tryptamine	Tryptophan precursors and metabolites	3.347345322	3.48840461	3.424569839	3.021106389	1.106550229	5.246547033	5.744738077	5.675792065	5.024722129	3.259406786	3.220171921	2.994886656	3.382268119	4.31825991	3.324538487	3.309626985	3.063257807	3.236468384	2.782892444
70130	3-methylindole	Tryptophan precursors and metabolites	3.472471403	3.764196212	3.541256763	3.250005529	1.738637633	4.706702695	4.67895667	5.000708866	4.416055948	3.446098101	3.502100767	3.158620991	3.531367701	4.144833195	3.418258096	3.481698384	3.32412116	3.637691529	2.915131951
70140	indole-3-carboxylate	Tryptophan precursors and metabolites	2.99576498	2.905664842	2.824904517	2.792199172	0.838291791	5.265013803	5.550097909	5.482256408	5.301049365	2.739318486	2.794451231	2.58579655	2.831751754	4.629434108	2.794913215	2.738679965	2.504787776	2.54362747	2.363000305
70150	acetylcholine	Tryptophan precursors and metabolites	1.478596322	0.788630511	0.655457722	1.0312616	0.52055582	3.349984906	3.380101278	3.737370773	2.006069574	1.082453499	0.86886558	0.965450422	0.983793591	3.213282222	0.935173389	0.990681346	0.794057983	0.197702157	0.932007593
70160	indole-3-lactic acid	Tryptophan precursors and metabolites	3.817561201	3.775903156	3.925404655	3.555247783	0.777936958	5.333184574	6.490511184	6.193098135	5.544510524	3.808514557	3.583403132	3.204770049	3.958948529	4.402840196	3.762225444	3.896127295	3.669034145	3.671959015	3.168534576
80000	putrescine	Polyamines	2.462269144	1.906454628	1.671888514	1.723296768	-0.220982287	2.208988764	1.646063917	2.527167118	0.762762072	1.823372255	1.821880613	1.854069799	1.978072208	1.90492174	1.829460284	1.788037362	1.865464935	1.637306522	1.918596351
80010	cadaverine	Polyamines	2.576069523	2.098554491	1.911339567	1.864607675	0.018587027	2.419818377	2.091444671	2.790812617	0.970156536	2.053930774	1.982770486	1.975058596	2.198779344	2.053384077	2.036633816	2.031979926	2.072658857	1.866702774	2.029033913
80020	spermidine	Polyamines	2.48471509	1.946559862	1.992588981	1.720250812	-0.140177292	3.019953474	3.379674396	3.541290287	1.566180021	2.021369614	1.803785735	2.062672318	2.193974253	2.269266436	2.111769315	2.025348004	1.896575638	1.577895137	2.09228324
80030	spermine	Polyamines	2.417715404	1.986665097	2.313289448	1.717204857	-0.059372296	3.84564787	5.135098013	4.573833141	2.388183406	2.21982149	1.785690858	2.271274837	2.410284389	2.643983506	2.394078346	2.263100681	1.928269029	1.518916023	2.266410035
90000	methylamine	Choline metabolites	2.292790119	1.791784793	1.27494797	1.681615925	-0.299073091	1.538869904	0.254195494	1.689173734	0.13688343	1.538188043	1.75820537	1.663099029	1.683263967	1.639758102	1.481160205	1.458993884	1.736469962	1.592677021	1.752652
90010	dimethylamine	Choline metabolites	2.411715947	1.974911933	1.501846675	1.815562906	-0.027983872	1.668366178	0.44596605	1.851110709	0.243530985	1.748408014	1.914079355	1.801719574	1.878113122	1.730946997	1.677468814	1.683442566	1.917025645	1.791314666	1.864091874
90020	trimethylamine	Choline metabolites	2.151925439	1.805195438	1.310131435	1.679937481	0.185243636	1.856999059	0.72531179	2.086998872	0.425687873	1.602669763	1.746248481	1.35346657	1.654474255	2.070500544	1.506334382	1.520154041	1.678289252	1.532261678	1.337794369
90030	trimethylamine-N-oxide	Choline metabolites	1.997571211	1.554131889	1.110183946	1.56411886	-0.142682878	2.112918341	1.074693852	2.334820117	0.7943482	1.437908265	1.556779744	0.952818789	1.456203794	2.281197029	1.333110101	1.351276831	1.468111469	1.1963837	0.957305429
90040	dimethylglycine	Choline metabolites	2.479932951	2.003307934	1.789339007	1.897693263	-0.183660833	2.421267093	1.980592542	2.780477919	1.434474808	1.961674606	2.003351018	1.493963779	2.060009561	2.467721206	1.919119032	1.915059089	1.951957852	1.727875339	1.510039652
90050	betaine	Choline metabolites	1.315433901	0.453099918	0.245204427	0.768075723	-0.325709279	2.818168138	2.355815733	3.144535708	1.634963287	0.665599237	0.623373471	0.533036329	0.591857151	2.808303801	0.578713667	0.549176871	0.424957895	-0.202045117	0.523312697
1.00E+05	benzoate	Phenolic, benzoyl and phenyl derivatives	2.618832652	2.347740883	2.185744412	2.390435503	0.719344626	3.852555963	3.547217874	3.932585951	3.331448419	2.259580788	2.324086159	2.144690895	2.321328372	3.750080513	2.236867517	2.205957789	2.04123735	2.039638865	1.977682251
100010	hippurate	Phenolic, benzoyl and phenyl derivatives	3.224464858	2.914023281	3.06026378	2.996263059	0.489569057	4.513557569	5.167738557	4.963660359	4.23050643	2.976386662	2.87066026	2.733643486	3.112923275	3.91724894	3.006561467	3.002197065	2.76467159	2.662271379	2.626771792
100020	phenylacetate	Phenolic, benzoyl and phenyl derivatives	2.569482407	2.268275881	2.130712777	2.404567781	0.639673043	3.747876439	3.614185891	4.018311304	2.991186828	2.250221662	2.228468719	1.938036475	2.298788529	3.58491862	2.19249927	2.197163241	2.025841201	1.958844208	1.811407429
100030	phenylpropionate	Phenolic, benzoyl and phenyl derivatives	3.292885658	3.193292241	3.133828387	3.053330057	1.208606434	3.991949357	4.217786545	4.528010321	3.467118572	3.211319797	3.068781151	2.702115613	3.287068046	3.665215272	3.068389084	3.224639033	3.089049694	3.128930743	2.635454623
100040	3-hydroxycinnamate	Phenolic, benzoyl and phenyl derivatives	3.680201087	3.490154517	3.599839397	3.406148212	0.991659972	4.607282985	5.193538653	5.068719017	4.727104771	3.561193067	3.416230162	3.190699856	3.697541411	4.189843883	3.470740188	3.607072204	3.433643992	3.473297231	3.142337052
100050	2-hydroxyhippurate	Phenolic, benzoyl and phenyl derivatives	2.910561637	2.371938249	2.582466993	2.717442117	0.464034739	4.786660347	5.542567596	5.232969816	4.648386632	2.52656678	2.399732584	2.717664714	2.665732558	4.140045727	2.592839446	2.529023662	2.259509948	1.9885141	2.612034961
100060	3-hydroxyhippurate	Phenolic, benzoyl and phenyl derivatives	3.534839126	3.139049162	3.403321943	3.222992145	0.269379627	4.634390637	5.55922591	5.247036611	4.64607877	3.28422854	3.112001699	2.98819228	3.462232109	3.941245188	3.308449831	3.34137227	3.109543622	2.95455719	2.96139651
100070	2-hydroxybenzoate	Phenolic, benzoyl and phenyl derivatives	2.932648159	2.573179041	2.528802575	2.61716459	1.022786972	3.970733263	3.934772311	4.212641127	3.74599592	2.564090366	2.562024893	2.90064254	2.670664111	3.772206618	2.538755882	2.541316623	2.382985886	2.332312935	2.775220494
100080	3-hydroxybenzoate	Phenolic, benzoyl and phenyl derivatives	2.932648159	2.573179041	2.528802575	2.61716459	0.774384638	3.959611894	3.918302716	4.198733693	3.727907463	2.564842619	2.562786194	2.66426691	2.670664111	3.764375155	2.538755882	2.542176995	2.383693313	2.332312935	2.557003505
100090	4-hydroxybenzoate	Phenolic, benzoyl and phenyl derivatives	2.932648159	2.573179041	2.528802575	2.61716459	0.774080669	3.954177445	3.910254861	4.191937836	3.719235859	2.564679017	2.562620625	2.66426691	2.670664111	3.760548316	2.538755882	2.54198988	2.38353946	2.332312935	2.557003505
100100	4-hydroxyphenylacetate	Phenolic, benzoyl and phenyl derivatives	3.509317386	3.260676661	3.29462589	3.136846895	0.721204879	3.72699377	4.037960899	4.328952248	3.420821707	3.314065125	3.180323384	2.935864095	3.444664113	3.417546243	3.20999802	3.346775454	3.219211225	3.21747465	2.931900113
100110	3-hydroxyphenylpropionate	Phenolic, benzoyl and phenyl derivatives	3.600260014	3.415133019	3.473645575	3.278157802	0.848357466	3.974240151	4.53727111	4.638137444	3.678552444	3.511901627	3.30264037	2.93186976	3.633386045	3.591652598	3.367472161	3.555780873	3.426556975	3.417312089	2.94721845
100120	4-hydroxyphenylpropionate	Phenolic, benzoyl and phenyl derivatives	3.600260014	3.415133019	3.473645575	3.278157802	0.848053497	3.964390178	4.522684322	4.62581991	3.663893662	3.511738026	3.3024748	2.93186976	3.633386045	3.584716428	3.367472161	3.555593757	3.426403122	3.417312089	2.94721845
100130	3,4-dihydroxyphenylpropionate	Phenolic, benzoyl and phenyl derivatives	3.909800739	3.640226117	3.816703738	3.504886888	0.719175806	4.093234239	4.926035125	4.919214025	4.09218085	3.818298742	3.542489342	3.275128289	3.982721784	3.61435387	3.669360525	3.893298534	3.770080571	3.709685054	3.363767124
100140	4-cresol	Phenolic, benzoyl and phenyl derivatives	3.40773175	3.424925752	3.225422129	3.074970947	1.51629745	3.424392038	3.081357227	3.746062097	2.879936314	3.262927104	3.261663837	3.061130031	3.358230284	3.296034677	3.14587239	3.27636907	3.204336478	3.419829965	2.951576924
100150	4-cresyl sulfate	Phenolic, benzoyl and phenyl derivatives	3.125284188	3.082549545	2.905691125	2.897797603	0.279911125	5.039535847	4.59680481	4.524820594	4.697223162	2.951120254	2.825781091	1.94231001	3.0442602	4.555320577	2.868028984	2.951941458	2.781849408	2.690726102	1.918388032
100160	4-cresyl glucuronide	Phenolic, benzoyl and phenyl derivatives	3.644227942	3.245849668	3.650897976	3.526659796	0.982859384	5.460790416	7.223005863	6.906054742	5.448381359	3.767139264	3.07259237	3.362289538	3.905834293	4.455303942	3.536548686	3.862077104	3.590008171	3.153199806	3.590308976
100170	phenylacetylglutamine	Phenolic, benzoyl and phenyl derivatives	3.103697653	2.688891953	3.180212823	3.168264379	-0.008562795	5.557519772	7.335217749	6.485778903	5.161040526	3.073710401	2.66291674	2.360522336	3.204873585	4.354217689	3.120136056	3.133854669	2.7221744	2.318946028	2.32309367
100180	phenylacetylglycine	Phenolic, benzoyl and phenyl derivatives	3.166728991	2.848334422	3.027678081	3.010395336	0.414453648	4.379162895	5.190701517	5.012226484	3.84532376	2.981917995	2.791373136	2.534731723	3.102943444	3.731162185	2.980652994	3.009379445	2.752051167	2.592996259	2.460851524
100190	phenylpropionylglycine	Phenolic, benzoyl and phenyl derivatives	3.250711152	3.012208545	3.221923331	3.151706243	0.541302266	4.59934845	5.649937452	5.287571724	4.062912553	3.187962699	2.92291836	2.535989401	3.300126452	3.886212804	3.150648799	3.227069247	2.959477881	2.800649319	2.476347138
100200	cinnamoylglycine	Phenolic, benzoyl and phenyl derivatives	3.331455221	3.071354889	3.323002819	3.279696654	0.684303411	5.239910041	6.317339495	5.727555612	5.120099956	3.223584909	3.020849061	2.786156384	3.350596671	4.489698659	3.233262534	3.2638355	2.966412365	2.843732759	2.67146574
100210	4-ethylphenyl sulfate	Phenolic, benzoyl and phenyl derivatives	3.212195	3.233022433	3.078544343	3.039108509	0.583486628	5.321251434	5.147160341	4.877110034	5.006688432	3.13890426	2.937476461	2.098731255	3.22962194	4.753699513	3.020431758	3.149721813	2.982860515	2.887321057	2.08376234
100220	phenol	Phenolic, benzoyl and phenyl derivatives	3.305184449	3.271750489	3.059334975	2.99210212	1.08899526	3.125643142	2.638941086	3.372472255	2.543115947	3.058007799	3.133742899	2.927243147	3.17059505	3.085661197	2.998368023	3.059321365	2.973375926	3.21454277	2.799936552
100230	s-equol	Phenolic, benzoyl and phenyl derivatives	3.909479309	4.204124771	4.289345234	4.091082164	2.012306381	6.301281918	7.687442927	7.475927489	6.404508055	4.323560449	3.879753941	3.507248407	4.379730063	5.260795453	4.072393099	4.417805165	4.150457397	4.20749253	3.473202483
110000	sphingomyelin	Lipids and lipid precursors	-0.554047256	7.71992982	9.832228434	6.696685747	12.64614527	12.93977771	23.46640457	15.99409167	12.07723981	9.820660933	6.55587659	8.923495936	9.460925741	9.637331882	8.890890323	10.29336986	8.49942683	8.16271088	8.463661725
110010	cholesterol	Lipids and lipid precursors	2.930495009	5.377618788	5.57452732	4.485359686	8.0956704	11.29962889	15.55762558	13.00415132	12.45270008	6.000485374	4.517695671	6.082895586	5.707392399	8.689217494	5.198434457	6.196102588	5.542241817	5.640052064	5.891598962
110020	phosphatidylcholine(16:0/18:2w6)	Lipids and lipid precursors	-0.433592811	5.234614251	6.980930693	5.055809407	10.31202815	11.74048998	20.54025607	14.08540036	9.998148747	7.214694085	4.406461169	6.119036691	6.80500671	9.182687278	6.405711027	7.4882356	5.858990173	5.130879801	5.680981435
110030	o-phosphoethanolamine	Lipids and lipid precursors	2.580451612	1.83478018	1.59519274	1.929786554	-1.415803255	2.194830225	1.96136522	2.557378524	1.316287705	1.804048499	1.700292356	1.373824548	2.012271981	2.070937442	1.767265702	1.775577561	1.906826333	1.379203017	1.668877072
110031	PE(14:0/18:0)	Lipids and lipid precursors	1.600413986	6.621533336	8.205175452	5.799040726	9.062942637	10.23971688	18.42675671	12.41314404	8.6037452	8.239542982	5.638182226	6.983109903	8.066281655	7.827573703	7.478408566	8.577592013	7.291604316	6.96110423	6.727928622
110040	2-oleoyl glycerol	Lipids and lipid precursors	3.613219679	4.691841196	5.39697852	4.447037818	4.854513873	6.027865743	9.827532434	7.495064285	5.000512338	5.562961595	4.260243123	4.964457013	5.558669389	4.915846649	5.048071757	5.727748547	5.234398998	5.085045247	4.945919478
110041	2-palmitoylglycerol	Lipids and lipid precursors	3.603087368	4.507749486	5.090714261	4.163604223	4.459204824	5.543766394	8.977467533	6.889691005	4.518626233	5.29628897	4.086625945	4.704082974	5.297771869	4.574952788	4.785575092	5.445664296	5.036545897	4.882403706	4.723724852
110042	2-arachidonoylglycerol	Lipids and lipid precursors	3.570065022	4.466982682	5.344149686	4.732094975	4.917307982	6.597706851	10.53824408	8.207658881	5.567340563	5.430797054	4.130722073	5.104232852	5.447225388	5.317118279	4.995504047	5.588183349	4.99537797	4.764283979	5.025779774
110050	sphinganin(d17:0)	Lipids and lipid precursors	3.768609044	4.552267862	5.052052746	3.961788213	4.065946202	4.905158794	7.721087602	6.307731531	3.869259993	5.167224701	4.108560215	4.851305757	5.223051606	3.827086821	4.758994699	5.330786723	4.980586876	4.917204903	4.874118147
110051	sphinganin (m17:0)	Lipids and lipid precursors	3.698322529	4.443972387	4.946901114	3.90010024	4.177000332	4.972834336	7.688144107	6.392360781	3.961910387	5.093470733	4.030527665	4.817695236	5.125142859	3.874742693	4.667978706	5.255363503	4.893462643	4.785277006	4.843089766
110052	sphinganin (d18:0)	Lipids and lipid precursors	3.79510069	4.744367725	5.291503799	4.10309912	4.430124715	5.125900773	8.181147543	6.583772588	4.089066906	5.398835259	4.269450088	5.088553896	5.444703321	3.982529264	4.966168231	5.575752438	5.189129505	5.147601703	5.092902097
110060	linoleic acid	Lipids and lipid precursors	3.901269702	4.748989478	5.159849786	4.364258161	5.155277234	5.347545366	7.912074743	6.439831473	4.322041025	5.281895321	4.377873067	5.224076826	5.281813615	4.528352558	4.834672742	5.411694078	5.07551745	5.148595397	5.060182714
110070	N-arachidonoylethanolamide	Lipids and lipid precursors	3.559620419	4.485006585	5.26974289	4.679294328	4.964344458	6.524753435	10.05488971	7.91194729	5.516287958	5.235270762	4.131903195	5.262002789	5.271867848	5.150599092	4.930902914	5.390239812	4.802639646	4.697652383	5.053914872
120000	5-hydroxytryptamine	Neurotransmitters	3.654272211	3.716014366	3.767628002	3.247835475	0.886360799	5.377927935	6.151845679	5.972358537	5.457561853	3.567210105	3.46151336	3.249435449	3.731542333	4.349683749	3.626426851	3.64876469	3.408080406	3.530972259	3.117479843
120010	noradrenaline	Neurotransmitters	3.717595766	3.287657698	3.493103588	3.129163732	0.184662624	4.055422551	4.736875978	4.871929959	4.072167995	3.41921185	3.172885989	3.177774618	3.63414172	3.381005834	3.395235534	3.495344316	3.334567403	3.231549528	3.284258892
120020	gamma-aminobutyric acid	Neurotransmitters	2.695428363	2.079304442	1.94682297	2.014071857	-0.35876809	2.387146729	2.063227778	2.737809908	1.384825033	2.103794352	2.076496071	1.935375401	2.258178998	2.236972533	2.060536055	2.076051079	2.134719863	1.882117819	2.038094089
120030	dopamine	Neurotransmitters	3.602358182	3.361563173	3.440447071	3.072800892	0.617392294	4.032639113	4.460982102	4.638956656	3.82492927	3.37848037	3.212206192	3.120481012	3.554369087	3.456537165	3.344709831	3.437169297	3.28962366	3.302567611	3.1308059
120040	acetylcholine	Neurotransmitters	1.478596322	0.788630511	0.655457722	1.0312616	0.52055582	3.349984906	3.380101278	3.737370773	2.006069574	1.082453499	0.86886558	0.965450422	0.983793591	3.213282222	0.935173389	0.990681346	0.794057983	0.197702157	0.932007593
120050	histamine	Neurotransmitters	2.504239196	2.207544117	1.875555236	2.013197154	-0.26288846	3.278150241	2.948177953	3.503121399	2.385286207	1.88646935	2.086735391	1.940918113	2.050238005	2.810219754	2.138352098	1.869347552	1.701383778	1.671965698	1.739371195
140000	methanol	Other	2.455161416	1.949169488	1.425904269	1.98933987	-0.260060037	1.340182849	0.202114534	1.645194965	0.119162477	1.755870841	1.928074935	1.725437634	1.896262418	1.614993064	1.611786874	1.681394872	2.010422191	1.856902196	1.888952044
140010	ethanol	Other	2.560140838	2.084366544	1.610104415	2.098237429	0.09297473	1.453451936	0.369854308	1.786839605	0.209237887	1.935129336	2.034201015	1.882240919	2.066468964	1.694755071	1.771136934	1.871176917	2.160397832	2.017978795	2.033471115
140020	formate	Other	2.0711612	1.559387603	1.260443368	1.505109259	-0.547043521	1.751325266	0.509604137	1.810433176	0.54001079	1.369066477	1.664192298	1.322824543	1.467597584	2.057052667	1.436482874	1.263616883	1.215343479	1.177900723	1.219747293
140030	succinate	Other	1.6597175	0.717932433	0.580047525	1.29374689	-1.100604362	2.360391324	1.811059689	2.572079142	1.15084686	0.872321033	0.909753936	0.530123351	0.945542815	2.485945786	0.860391055	0.743239562	0.707228713	0.19511424	0.58627687
140040	lysine	Other	2.88536697	2.279130351	2.353513265	2.091025124	-1.603958569	3.086199107	3.364779783	3.611985077	2.12052048	2.418111345	2.23651236	0.96099134	2.594547304	2.522510622	2.41959863	2.432939263	2.381679586	2.059220737	1.15698277
140050	glucose	Other	3.175888005	2.155047254	2.271826352	2.5931503	-0.718334418	2.448391522	2.945036508	3.848955164	1.928189993	2.569838329	2.074530799	2.622445634	2.794698808	2.029073197	2.363186906	2.608127269	2.674774715	2.062382448	3.114576907
140060	urea	Other	2.728104883	2.296327461	2.180678545	2.093740572	-1.029287247	2.175604454	1.078701904	2.196581393	1.100455318	2.029705345	2.330807053	1.738651473	2.223891115	2.003344453	2.243134404	2.003659699	1.894117127	1.961698503	1.626251482
140070	a-ketoisovalerate	Other	2.828061834	2.350995988	2.221693611	2.384134717	0.033963495	2.80162167	2.484642514	3.111697771	2.018632937	2.444005918	2.388793603	1.898045282	2.53135576	2.79652557	2.289203507	2.41403703	2.455111605	2.241684995	1.968328812
140080	creatine	Other	2.89552621	2.351618203	2.441188593	1.801556362	-1.299445704	2.970986569	2.898226186	3.395700581	2.113979753	2.27596218	2.386347688	1.485285522	2.490325551	2.471862903	2.486601767	2.29144311	2.180780691	1.97058982	1.460505811
140090	creatinine	Other	2.149677007	1.859215977	1.601527309	1.259501951	0.034456907	3.365920424	2.782220722	3.540669751	2.610787849	1.503926319	1.797096912	1.80936455	1.619926296	3.109230477	1.749765349	1.453079653	1.322857855	1.211454238	1.531946202
140100	imidazole propionate	Other	2.592165566	2.117938107	2.083101782	1.788327369	-0.711889583	3.495622219	3.64554933	3.979555555	2.857490918	2.047483635	2.095004099	1.60691138	2.188216502	3.078506255	2.171336962	2.033298835	1.897383391	1.635504288	1.544860098
140110	hydrogen peroxide	Other	2.913056881	2.462528152	2.233916083	2.123347892	-0.577405032	1.540170705	0.439060092	1.750863608	0.501531662	2.250276466	2.479551449	2.194076952	2.439773745	1.610064758	2.289386128	2.21939911	2.239632179	2.341700706	2.223547357
140120	acetaldehyde	Other	2.219069497	1.781005523	1.359574576	1.744945632	0.211162626	1.70624512	0.472452976	1.826269338	0.387617387	1.591756536	1.799234869	1.762524246	1.680941473	1.994825225	1.535769059	1.496904186	1.602915168	1.537176318	1.724400696
140121	lactaldehyde	Other	2.541267982	1.989244167	1.699639677	2.031529736	-0.069431035	1.79323074	0.976587584	2.139528404	0.639447071	1.953286476	2.009365172	1.847217132	2.066194008	1.96450389	1.839449921	1.893912166	2.017958138	1.832111685	1.934998732
140130	auto-inducer 2	Other	3.018913097	2.139447734	2.07998323	2.454297424	-0.019349465	2.236672592	2.256184798	3.379715278	1.532893465	2.40480313	2.063850216	2.872284128	2.587468601	1.971559628	2.192273469	2.419040795	2.539458405	2.029103131	3.245801287
140131	auto-inducer 3	Other	2.609771301	2.430028543	2.081651027	2.373300606	0.257948162	3.854242853	3.475767749	4.079114512	3.19361076	2.17798898	2.341342391	1.970573115	2.283019784	3.483580984	2.309725709	2.154678432	2.000699118	1.988366597	1.751861671
140132	N-(3-Oxohexanoyl)homoserine lactone	Other	2.309707865	1.86906913	1.921719339	2.251411928	0.92180162	4.272628288	5.012768381	4.891149746	3.124605251	2.116467449	1.789248388	2.220454274	2.155659733	3.656268985	2.031522897	2.08658504	1.861766655	1.42195953	2.166328542
140140	3-hydroxypropionaldehyde	Other	2.423424418	1.807674406	1.523340928	1.928102787	-0.340562678	1.77614834	1.084454277	2.118166613	0.613640789	1.782512888	1.830851626	1.644452023	1.902038565	1.952474778	1.686851189	1.713568	1.827575331	1.610919227	1.747810266
140150	D-lactate	Other	2.93073445	2.330427418	2.155874744	2.324654879	-0.337845793	1.967358712	1.417391303	2.417341168	1.156041756	2.362560761	2.35697885	2.097357988	2.520911123	2.056512262	2.239300705	2.339480376	2.477349652	2.266070964	2.265583138
140160	mycolactone	Other	1.653437894	5.68060326	7.928155388	6.422523883	6.596888853	15.55662122	24.23585069	19.30226308	16.80704096	8.084822455	5.165261629	4.831241464	7.917548103	11.65592434	7.245567807	8.462081479	7.015135254	6.110642164	5.073844615
