# Supplementary material for: Predicted Adsorption Affinity for Enteric Microbial Metabolites to Metal and Carbon Nanomaterials
Source: J Chem Inf Model. 2022 Jul 25;62(15):3589–603. doi: 10.1021/acs.jcim.2c00492 (PMC9364324; doi:10.1021/acs.jcim.2c00492)
Supplement: Supplementary file 4 — ci2c00492_si_004.zip [file ci2c00492_si_004.zip › Predictions_Brinkmann2022/Predictions_ApplicabilityDomain_NoTresholds.csv]

key	name	category	LogK_Ag200_PVP	LogK_Ag50_Citrat	LogK_AlOOH	LogK_BaSO4	LogK_FullrC60	LogK_MWNT	LogK_MWNT_COOH_20nm	LogK_MWNT_COOH_50nm	LogK_MWNT_OH	LogK_SiO2_Amino	LogK_SiO2_Naked	LogK_SiO2_PEG	LogK_SiO2_Phosphat	LogK_sMWCNT	LogK_TiO2	LogK_ZnO	LogK_ZrO2_Amino	LogK_ZrO2_PEG	LogK_ZrO2_TODacid
10020	N-formyl-methionyl-leucyl-phenylalanine	MAMPs/PAMPs	2.897374318	2.84491011	4.338784738	3.680786227	1.017317647	10.56718408	14.59742263	11.38956306	10.59598949	4.35116441	2.986586419	3.30641989	4.442622118	7.641968998	3.993862392	4.510658535	2.752055287	1.586228304	2.271847974
10030	lipoteichoic acid	MAMPs/PAMPs	3.654877495	3.958323497	6.020409234	5.045865604	1.462049825	15.20062116	25.66108723	18.34309185	15.95369089	5.66609051	3.9704862	1.36549568	5.719942957	10.34135339	5.794953143	6.000735558	4.586058387	2.839884656	1.719696002
10040	peptidoglycan	MAMPs/PAMPs	2.825759444	1.826418418	2.084046308	2.502605562	-1.780742272	5.27148521	6.284441839	5.883650612	5.145105987	2.237535106	2.038480494	1.778467177	2.404413078	3.826964268	2.482133687	2.312525605	2.054956432	1.252994199	2.193731716
10050	Pam3CSK4	MAMPs/PAMPs	5.300363492	8.229997534	13.56051628	10.06255032	-0.332681585	31.05244818	55.79030266	36.56525327	33.01378845	12.87686399	5.206572632	-10.52238791	12.89091805	20.2729338	12.77979338	13.90292536	9.448950314	5.216676974	-1.659442703
10060	LPS with O-antigen	MAMPs/PAMPs	12.89592368	NA	27.76901643	18.62129875	-232.3463168	79.68911087	155.6725021	113.7388962	114.0848923	23.70590487	8.812548066	-158.8919245	24.54190122	54.37569001	24.25324991	26.4731944	13.01732832	-0.01414602	-44.29267554
10061	enterobacterial common antigen-core oligosaccharide-lipid A	MAMPs/PAMPs	5.509132374	NA	21.73857216	15.11302724	-545.1475608	104.3417175	182.0658855	133.2802444	138.5055449	17.93218839	3.129424143	-227.0481149	18.88068291	70.88598486	19.05876579	20.18626956	1.517752929	-15.83222896	-130.8774031
10070	beta-glucan	MAMPs/PAMPs	3.026226305	1.813076974	2.969994549	2.812996922	-4.292925726	9.594870062	14.05278541	10.74768519	10.02514393	2.40420543	2.093556975	1.264396032	2.603563529	5.684769894	2.956016649	2.557539821	1.781731282	1.003277173	1.445158814
10080	mannan	MAMPs/PAMPs	3.572954598	1.930798561	3.997453286	3.369053205	-7.096240244	14.40392232	21.81412412	14.676908	14.88799287	2.877546722	2.626599688	1.067582016	3.183393576	7.309788903	3.809262637	3.171698567	1.88487262	0.867624271	1.017798487
10090	chitosan	MAMPs/PAMPs	0.96030205	-1.808745247	2.61131741	4.659021446	-26.90135803	27.03552663	42.55595793	34.82743823	38.64519086	-0.352879022	-0.683919178	-13.4948324	0.802235662	18.92472241	5.483067116	0.318480727	-3.300311449	-6.373603463	-12.88853888
10091	chitooctaose	MAMPs/PAMPs	0.679918485	-1.973993437	5.375061784	4.321652624	-27.1416455	30.19087481	46.36831106	35.53066927	40.91043534	2.631311046	1.153493784	-10.72565262	3.279288094	21.03412522	5.02007848	3.172510201	-3.780975783	-7.045661365	-11.68896542
10100	A pleuropneumoniae type 6 capsular polysaccharide	MAMPs/PAMPs	2.453697874	0.405729057	3.422312784	3.095566418	-7.906217976	16.53663994	25.00087744	16.41961279	17.203553	2.884599823	1.907683138	0.413472958	3.181722264	9.273544998	3.263483996	3.132853839	0.538014683	-1.806023007	0.536786578
10101	A pleuropneumoniae type 7 capsular polysaccharide	MAMPs/PAMPs	3.969289012	2.251918431	3.708464687	3.293533889	-3.841590809	9.675310328	16.39690283	10.46933422	9.140318274	3.655401734	3.25735041	2.818784357	3.81909491	4.698659223	3.482271034	3.888542725	2.991594369	1.654966373	3.605154903
10102	E coli K49 capsular polysaccharide	MAMPs/PAMPs	2.862535961	1.192034257	3.674314885	3.296714776	-7.21194043	16.88151331	24.38502818	16.20156241	17.48149352	2.571241561	2.481251294	0.674606835	2.880629293	9.23176777	3.550977641	2.823309992	0.880512751	-0.357925854	1.23305067
10103	E coli K87 capsular polysaccharide	MAMPs/PAMPs	3.318398212	1.20551585	4.330804042	3.739774379	-8.758105482	20.61576519	30.26131158	19.74111269	21.02144935	3.281343656	2.654838255	-0.192237523	3.611017892	10.86361589	4.146214515	3.611778797	1.336530519	-0.491230005	0.624319492
10104	E coli K98 capsular polysaccharide	MAMPs/PAMPs	3.748835876	2.181173896	4.063310736	3.615592436	-4.557864849	14.12805389	20.23213381	14.47915524	14.53641842	3.548398416	2.956831735	1.575209102	3.755066238	7.8322623	3.927693279	3.808650832	2.58886233	1.397889496	2.503525171
10105	Klebsiella K15 capsular polysaccharide	MAMPs/PAMPs	4.276282276	1.792789725	5.24224724	4.23277589	-11.70356021	15.22833074	25.75047551	21.8093012	23.52999507	3.711306017	3.138250519	-0.64518994	4.135920643	10.90532745	4.897391843	4.179705465	2.048186416	0.235395591	0.468625578
10106	S suis serotype 2 desialylated capsular polysaccharide	MAMPs/PAMPs	3.477695221	1.414903371	4.992279554	4.121220857	-11.54065351	16.56873917	26.89790016	22.31174224	24.37809483	3.243270066	2.721855041	-1.536689216	3.666019191	11.83510224	4.703587402	3.671161046	1.087095159	-0.488077441	-0.750527866
10107	S suis serotype 2 capsular polysaccharide	MAMPs/PAMPs	3.785935586	1.141719179	6.093955955	4.722403251	-17.26597458	20.81520177	35.27679762	28.5931275	31.07107087	4.048087973	2.610636179	-4.67143272	4.567088255	14.70553238	5.605052516	4.626386096	0.903220489	-1.524273511	-3.575014478
10108	S suis serotype 14 desialylated capsular polysaccharide	MAMPs/PAMPs	3.316880215	1.41339185	4.458237948	3.748502286	-9.788928478	19.74193426	29.43303558	19.00781956	20.70215836	2.950799263	2.437399795	-0.411633544	3.336437955	10.11953833	4.213713872	3.315579845	1.103022518	-0.290406676	-0.36787169
10109	S suis serotype 14 capsular polysaccharide	MAMPs/PAMPs	3.626011536	1.142142093	5.561958804	4.34968468	-14.77375733	18.23831173	30.97963823	25.28920482	27.39511578	3.75561717	2.32761562	-3.037569916	4.238306608	12.98995701	5.117072807	4.270804895	0.9191553	-1.325910918	-2.840009817
10110	muramyldipeptide	MAMPs/PAMPs	2.028314207	0.96496453	3.234594403	2.81163477	-3.527324184	10.77913182	15.22012313	11.07195059	10.72528544	2.929918467	1.437357741	1.674199902	3.136011926	6.842789784	3.051796066	3.083681086	0.820628818	-0.852334072	0.222710353
20000	menaquinone-4	Vitamins	4.591811725	5.853790649	6.360833066	5.354706791	6.767394055	12.42343493	17.6067628	14.39586015	12.93595712	6.482078323	4.511601901	3.950088825	6.408479655	9.611209379	5.821786727	6.70619312	6.10562178	5.748069585	3.435848936
20010	cobalamin	Vitamins	1.443415088	1.475279151	5.558174467	5.269849419	-38958199.69	35.46502411	45.24334691	35.02526019	39.3238744	5.346464844	-1.882687886	-8.791571569	5.493368723	24.2268629	6.14584277	5.656682243	-1.312398972	-3.510884455	3003572
20020	biotin	Vitamins	2.811500733	2.393151296	3.117033295	3.085845515	0.585365951	6.384600302	6.356077915	6.593283478	6.084206732	3.429310724	2.543726265	2.686846258	3.47349936	5.059069493	3.182788788	3.506235168	2.544384326	1.915674169	2.077441292
20030	folate	Vitamins	3.077962358	2.570191908	4.526716998	4.014192291	-0.961506324	10.76977708	14.64578714	12.30577563	11.93718575	4.484120648	1.253913601	1.780561216	4.686131956	7.889368415	4.281035	4.684021061	2.537015689	1.162761418	-0.164188156
20040	thiamine	Vitamins	2.072197387	2.026042931	1.533962151	2.370657825	-2.300188695	7.355649393	7.814678876	7.406115104	7.529841532	1.367801915	2.220707274	1.747098078	1.604216187	6.006585291	2.20512639	1.331989434	1.118462871	0.742424239	1.591676293
20050	riboflavin	Vitamins	3.616650035	3.602828746	4.479656358	4.221179604	-0.441523632	10.87998405	12.96898769	10.70834962	12.46283341	4.054862076	3.179418334	3.208714074	4.212949097	7.975265814	4.28228057	4.229016926	3.104375424	3.007642737	2.551510735
20060	pyridoxine	Vitamins	3.09054624	2.851153565	2.743890581	2.684409675	-0.844206484	4.22227418	4.860219832	4.730203478	4.400356319	2.534058815	2.748795471	2.402323341	2.714394486	3.672287152	2.748582531	2.564312566	2.45481272	2.432099812	2.384510262
20070	niacin	Vitamins	3.097728011	2.721771491	2.431244678	2.506106885	0.219503699	3.581702651	3.413237311	3.660142074	3.1581944	2.523804661	2.664680417	2.128877873	2.733150763	3.400168765	2.490327951	2.497297743	2.506187539	2.349008722	2.413389346
20080	pantothenic acid	Vitamins	2.96835319	2.288146573	2.758975671	2.558524439	-0.684534536	4.240004716	6.047653029	4.918715259	3.673123536	2.976208151	2.262652708	2.26129568	3.069944186	3.179309646	2.64536175	3.045267738	2.484502043	1.669660787	2.199473545
20090	5,10-methenyltetrahydropteroylglutamate	Vitamins	1.423181882	0.519775484	0.78878081	2.985663623	-3.643172675	13.26836817	14.46105667	12.12643159	14.87794168	0.908834795	1.027266601	0.092661519	1.315540775	10.00030821	2.346245918	0.927440815	-0.113695264	-1.667204932	-0.472483356
20091	5,10-methenyltetrahydrofolate tri-L-glutamate	Vitamins	0.685413465	-1.0870245	0.412786103	2.738150899	-7.172496657	19.48961982	23.82150804	17.06961865	19.81665097	0.900623293	-0.339930709	-1.532483629	1.328466054	12.76107708	1.996879096	0.938138211	-1.238223271	-4.567950204	-3.477529495
30000	acetic acid	SCFAs	2.885139257	2.242709508	1.872740966	2.022778842	-0.035822614	2.001738162	0.414134722	1.523445662	0.709321419	2.265591957	2.376706391	1.938951607	2.375148512	2.057218779	1.976790087	2.222101701	2.264229843	2.086625938	2.316354054
30010	propionic acid	SCFAs	3.012304835	2.415629281	2.109211497	2.227941251	0.490181469	2.195680972	0.835393972	1.903890895	0.922056881	2.600811058	2.32689016	2.044134567	2.65916453	2.188188284	2.162811281	2.579369056	2.615915342	2.360543446	2.412513666
30020	2-methylpropionic acid	SCFAs	3.098362383	2.55679354	2.29283636	2.371497291	0.854287581	2.463404199	1.348388552	2.287039364	1.215721929	2.833287943	2.403784351	2.16203267	2.863277611	2.368981677	2.309852884	2.827136564	2.859811793	2.540047281	2.536478636
30030	butyric acid	SCFAs	3.096461224	2.552567371	2.28975243	2.369598464	0.848876718	2.41504984	1.320821292	2.281360104	1.162682134	2.830121231	2.440369221	2.296733971	2.860245747	2.336327997	2.307303545	2.823761569	2.848971213	2.536254732	2.648865696
30040	hexanoic acid	SCFAs	3.285348027	2.874481942	2.698045018	2.652912891	1.563545872	2.89261376	2.389846832	3.036298523	1.686520999	3.288741575	2.705072938	2.781512427	3.280872363	2.658826729	2.640020361	3.312546596	3.313012487	2.916310753	3.102420382
30050	valeric acid	SCFAs	3.188847223	2.708720817	2.489177652	2.511255677	1.206712596	2.649478776	1.845516971	2.658829313	1.419826744	3.059431403	2.568981807	2.542526591	3.068712637	2.494637768	2.469288724	3.068154083	3.081861814	2.723419398	2.877557977
30060	isovaleric acid	SCFAs	3.12716517	2.628733495	2.389121258	2.449649308	1.045673997	2.71012596	1.839081401	2.66153255	1.486350513	2.956689186	2.62679852	2.512755651	2.970345519	2.535592788	2.386576846	2.958654237	2.971604233	2.600372275	2.866990642
30070	methylbutyric acid	SCFAs	3.190748382	2.712497903	2.492261582	2.513154504	1.212553144	2.727995789	1.891604955	2.664508574	1.505951891	3.062598115	2.541857223	2.40782529	3.0717445	2.547660276	2.471838063	3.071529078	3.091717729	2.727211946	2.772830666
40000	cholic acid	Primary bile acids	4.004084376	4.124818747	4.608865292	4.210851524	2.137297519	11.42722449	13.52920603	12.26547025	12.15066547	4.918659334	4.370218155	3.373869522	4.889673746	8.249382604	4.567572037	5.115479113	3.956248618	3.878370312	4.232340055
40010	chenodeoxycholic acid	Primary bile acids	4.027211103	4.287132935	4.690847953	4.300911661	3.027864926	10.99817918	12.96113642	11.97315942	11.51673271	5.110483022	4.861286175	4.014293245	5.047999922	8.132858964	4.640485936	5.297982649	4.257370432	4.158695497	4.805787095
50000	12-dehydrocholate	Secondary bile acids	3.190099928	3.129152148	3.382263438	3.492223983	1.570154964	11.57113736	13.197598	11.90737265	11.3398512	3.83400784	3.259059894	2.194481644	3.809784268	8.325164305	3.587757407	3.915613385	2.854940367	2.559527426	2.925364456
50010	7-ketodeoxycholic acid	Secondary bile acids	3.660821926	3.707753431	4.093496803	3.921110262	1.992843393	11.50090844	13.46473559	12.14076338	11.80680434	4.464775334	3.876624312	2.878953138	4.439020661	8.311440091	4.159797182	4.609805045	3.504521597	3.332027687	3.638557699
50020	7-dehydrochenodeoxycholate	Secondary bile acids	3.361055766	3.480532395	3.693153083	3.741773705	2.793615482	11.20658528	12.85823018	11.71492102	10.88600334	4.23664408	3.632312099	2.718968199	4.179178002	8.292061321	3.8650027	4.322795176	3.376444951	3.106644695	3.346952884
50030	3-dehydrocholic acid	Secondary bile acids	3.617608276	3.651107908	4.023398586	3.877949635	1.879620454	11.52911694	13.45212236	12.12896269	11.83774619	4.392795464	3.878204615	2.880905331	4.370105928	8.330489279	4.101850308	4.533090867	3.421188101	3.245822462	3.640380766
50040	3-dehydrochenodeoxycholic acid	Secondary bile acids	3.640735004	3.813422096	4.105381247	3.968009772	2.770187861	11.10027565	12.88405275	11.83665187	11.20403722	4.584619152	4.369272634	3.519627358	4.528432105	8.214103419	4.174764207	4.715594403	3.722213429	3.526147648	4.213827806
50050	isocholic acid	Secondary bile acids	3.490148729	3.48957194	3.82753371	3.738804619	1.601386152	11.50426385	13.24945521	12.02027884	11.69118268	4.215911971	3.829298443	2.785781074	4.19152262	8.267705903	3.937585388	4.344573275	3.23169515	3.019664825	3.607565561
50060	isochenodeoxycholic acid	Secondary bile acids	4.027211103	4.287132935	4.690847953	4.300911661	3.027864926	10.99817918	12.96113642	11.97315942	11.51673271	5.110483022	4.861286175	4.014293245	5.047999922	8.132858964	4.640485936	5.297982649	4.257370432	4.158695497	4.805787095
50070	lithocholic acid	Secondary bile acids	4.070707393	4.477029783	4.80587272	4.411316367	3.972231769	10.68228705	12.50491558	11.67202393	10.91778754	5.336235768	5.352327849	4.654716968	5.238810348	8.037875261	4.753930343	5.516646848	4.588317432	4.47948815	5.386893884
50080	deoxycholic acid	Secondary bile acids	4.047580666	4.314663024	4.723890059	4.32125623	3.082523735	11.0364438	12.98717107	11.96433476	11.54874531	5.144412081	4.694564187	3.808336908	5.080484171	8.152567358	4.680552408	5.334143312	4.288981767	4.199329944	4.621113277
50090	allolithocholic acid	Secondary bile acids	4.070707393	4.477029783	4.80587272	4.411316367	3.972231769	10.68228705	12.50491558	11.67202393	10.91778754	5.336235768	5.352327849	4.654716968	5.238810348	8.037875261	4.753930343	5.516646848	4.588317432	4.47948815	5.386893884
50100	allodeoxycholic acid	Secondary bile acids	4.047580666	4.314663024	4.723890059	4.32125623	3.082523735	11.0364438	12.98717107	11.96433476	11.54874531	5.144412081	4.694564187	3.808336908	5.080484171	8.152567358	4.680552408	5.334143312	4.288981767	4.199329944	4.621113277
50110	ursocholic acid	Secondary bile acids	4.004084376	4.124818747	4.608865292	4.210851524	2.137297519	11.42722449	13.52920603	12.26547025	12.15066547	4.918659334	4.370218155	3.373869522	4.889673746	8.249382604	4.567572037	5.115479113	3.956248618	3.878370312	4.232340055
50120	ursodeoxycholic acid	Secondary bile acids	4.027211103	4.287132935	4.690847953	4.300911661	3.027864926	10.99817918	12.96113642	11.97315942	11.51673271	5.110483022	4.861286175	4.014293245	5.047999922	8.132858964	4.640485936	5.297982649	4.257370432	4.158695497	4.805787095
50130	hyocholic acid	Secondary bile acids	4.065193063	4.205850827	4.707991611	4.271885232	2.295258342	11.42484815	13.54618709	12.23899628	12.11384532	5.02044651	4.873149649	3.995154872	4.987126493	8.226714466	4.634846653	5.223961103	4.073348612	4.00027365	4.801041499
50140	hyodeoxycholic acid	Secondary bile acids	4.027211103	4.287586383	4.690847953	4.300911661	3.026575868	10.98053878	12.96057938	11.97315942	11.49789691	5.110483022	4.944647169	4.117271414	5.047999922	8.121262803	4.642446369	5.297982649	4.265326815	4.158695497	4.898124003
50150	7-oxolithocholic acid	Secondary bile acids	3.683948653	3.870067619	4.175479464	4.011170398	2.883410799	11.07260849	12.89666598	11.84845255	11.17368917	4.656599021	4.367692331	3.517675165	4.597346837	8.195419798	4.232711081	4.792308581	3.805260767	3.612352873	4.212004739
60000	taurocholic acid	Conjugated bile acids	3.471841122	3.451128735	4.452677784	4.126797555	0.795165404	14.06901271	17.04058132	14.18246198	14.78092628	4.596648591	3.872169566	2.578288019	4.605994142	9.701380398	4.421716109	4.794225772	3.118950709	2.649228432	2.917459694
60010	glycocholic acid	Conjugated bile acids	3.716606873	3.778364583	4.745377373	4.247817929	1.399076526	12.52863519	15.51742191	13.32786117	13.36495268	4.915380683	4.121709983	3.038060282	4.919675513	8.857091155	4.666266664	5.133921723	3.50533563	3.180891342	3.372400958
60020	taurohyocholic acid	Conjugated bile acids	3.532949809	3.532175661	4.551804104	4.187831262	0.950548111	14.04287351	17.03180735	14.15598801	14.74180169	4.698435768	4.37510106	3.199573368	4.703446889	9.677293543	4.488990726	4.902707763	3.236989391	2.771131771	3.486161139
60030	taurochenodeoxycholic acid	Conjugated bile acids	3.494967849	3.613459131	4.534660445	4.216857692	1.695185903	13.59437053	16.42125084	13.89015115	14.1442705	4.788472279	4.362785366	3.222965982	4.764320318	9.583180348	4.494630008	4.976729308	3.421190285	2.930300117	3.506226234
60040	glycochenodeoxycholic acid	Conjugated bile acids	3.7397336	3.940693996	4.827360034	4.337878066	2.295516308	12.07721387	14.92507615	13.03555034	12.72887233	5.10720437	4.612207627	3.68103655	5.078001689	8.739245362	4.739180563	5.316425259	3.807341699	3.461754214	3.957337622
60050	glycodeoxycholic acid	Conjugated bile acids	3.760103162	3.96821221	4.86040214	4.358222635	2.351320946	12.12200026	14.95720992	13.02672568	12.76241172	5.141133429	4.44548564	3.475080212	5.110485938	8.759893717	4.779247036	5.352585923	3.838358868	3.502388661	3.772663805
60060	taurodeoxycholic acid	Conjugated bile acids	3.515337411	3.640976578	4.567702552	4.237202261	1.751563456	13.64832315	16.46383694	13.88132649	14.17822123	4.822401338	4.196063379	3.017009645	4.796804567	9.604081943	4.534696481	5.012889972	3.452048957	2.970934563	3.321552416
70000	N-acetyltryptophan	Tryptophan precursors and metabolites	3.140795087	2.933190935	3.727398461	3.422618366	0.923788924	6.8116168	8.248612223	7.499649264	7.002399156	3.743720003	2.831316029	3.060466619	3.900644626	5.487111482	3.649327664	3.841323982	2.799330776	2.350528209	2.396294274
70010	indoleacetic acid	Tryptophan precursors and metabolites	3.431495014	3.268853688	3.565815878	3.310875635	1.366901192	5.24004331	5.93795062	5.941388419	5.204403146	3.629227121	3.020618763	3.009112676	3.794672751	4.520045577	3.539330032	3.697363692	3.186302623	3.033447855	2.798182854
70020	indoleacetylglycine	Tryptophan precursors and metabolites	3.118853896	2.868457726	3.644585612	3.34784204	0.745554793	6.292151545	7.732402085	7.003779341	6.432598805	3.62594847	2.702092224	2.910690041	3.802091404	5.136316794	3.584536708	3.715806302	2.73459344	2.300236048	2.171866123
70030	indole	Tryptophan precursors and metabolites	3.094903526	3.264354702	3.324930131	3.161872983	1.814897633	4.169808927	4.258106309	4.726535214	3.849219304	3.135907737	3.089162984	2.962928212	3.323045468	3.95948738	3.324641831	3.161872882	2.79661908	3.100778969	2.462352725
70040	indoxyl sulfate	Tryptophan precursors and metabolites	3.273003408	2.895319555	3.346005807	3.318442439	0.85074074	6.597394968	6.7711742	6.220472781	6.802912555	3.305820359	2.733498656	2.609822609	3.507194719	5.366921257	3.360730768	3.352685605	2.796450462	2.612695158	2.37221393
70050	indole-3-propionic acid	Tryptophan precursors and metabolites	3.516025476	3.410142266	3.747215187	3.452532848	1.717289178	5.529185355	6.425162865	6.318857628	5.521562451	3.858537293	2.998461446	3.040116514	3.99608968	4.71530309	3.688193635	3.941756205	3.411533822	3.212172357	2.808184625
70060	melatonin	Tryptophan precursors and metabolites	2.660915288	2.71045613	3.366114883	3.29966656	1.01779952	6.420878682	7.739256914	7.257272982	6.664893562	3.212500604	2.626458418	2.813190866	3.353530357	5.525634019	3.373846988	3.265440372	2.317290143	2.113959132	1.819670065
70070	melatonin 6-sulfate	Tryptophan precursors and metabolites	2.77115707	2.386561762	3.167467218	3.506395517	-0.413770888	9.454620524	9.997670107	8.921494076	10.46031069	2.935639484	1.761723012	1.298658746	3.088458885	7.563684413	3.460570462	2.970369359	2.122460406	1.925277087	0.648460956
70080	5-hydroxyindole	Tryptophan precursors and metabolites	3.323604945	3.433704299	3.651445808	3.356413997	1.459798527	4.2376829	4.515511906	5.039413931	4.467657224	3.363547747	3.261830717	3.171717086	3.566320858	4.039023997	3.592991496	3.426422289	3.008363371	3.324821525	2.652223116
70090	5-hydroxytryptamine	Tryptophan precursors and metabolites	3.013508775	3.112442584	3.315755449	3.432387662	0.848685785	5.300691298	6.02179486	6.266530281	5.860847257	3.025790513	2.753036129	2.666263156	3.264938135	4.756873162	3.666632739	3.120965269	2.617847469	2.71043265	2.182920497
70100	indoleacrylic acid	Tryptophan precursors and metabolites	3.575871596	3.498427462	3.838863709	3.61095032	1.698945797	5.88156382	6.782852409	6.604317844	6.504596684	3.84687575	3.188093819	3.206623157	4.025210209	5.183264608	3.774221495	3.929327651	3.396732322	3.260679127	2.923949378
70110	indoleethanol	Tryptophan precursors and metabolites	3.203553821	3.33122697	3.539228755	3.326855856	1.435339006	4.913286103	5.563894127	5.729362181	5.089422758	3.355555569	2.955908165	2.939867969	3.514354979	4.449258486	3.515364728	3.417904444	2.942302	3.113165759	2.42722223
70120	tryptamine	Tryptophan precursors and metabolites	2.784807356	2.943440658	2.989239772	3.237846648	1.206363007	5.218104178	5.764389262	5.953651564	5.226270518	2.798150503	2.578549834	2.461728522	3.021662744	4.667400762	3.396675606	2.856415862	2.411344179	2.488153487	1.991135169
70130	3-methylindole	Tryptophan precursors and metabolites	3.181255047	3.40096428	3.504419536	3.312572227	2.055928605	4.596425979	4.804992958	5.163309565	4.317174657	3.380297491	3.088290052	3.011700501	3.532409402	4.247581712	3.50429841	3.422336801	3.030165739	3.289629163	2.51995232
70140	indole-3-carboxylate	Tryptophan precursors and metabolites	2.964684205	2.667913642	2.819666155	2.956509889	0.811925245	5.2304354	5.229590433	5.324679851	5.127085974	2.908987443	2.634930986	2.495144928	3.101931207	4.663856391	2.966062065	2.907815022	2.464910673	2.25557687	2.301592199
70150	acetylcholine	Tryptophan precursors and metabolites	1.772064779	1.298022167	-0.036121516	1.52366663	-0.817511182	3.495783927	3.018066673	3.50942459	2.166891109	0.282131655	1.646116881	0.455427584	0.457499558	3.228317984	1.066144894	0.163616434	1.037034373	0.510549894	1.39429674
70160	indole-3-lactic acid	Tryptophan precursors and metabolites	3.620065173	3.419033018	3.871513173	3.489483103	1.171222216	5.842470377	7.048243384	6.617120505	5.975991967	3.878531463	3.032066563	3.070780743	4.040561467	4.721316469	3.771382234	3.985002352	3.399804102	3.185099958	2.840635333
80000	putrescine	Polyamines	1.933507845	1.548187562	0.935623706	1.9809407	-0.517344197	2.412695453	1.432545301	2.70649604	1.075303697	1.187587453	1.292867981	1.143017181	1.343403286	2.358908466	1.829811514	1.172500288	1.263273482	0.959798312	1.247028064
80010	cadaverine	Polyamines	2.038238258	1.732490419	1.163375362	2.122597913	-0.159651549	2.655484281	2.016143521	3.083965249	1.341618254	1.416897625	1.360202338	1.275621456	1.562948684	2.522863669	2.018036066	1.416892801	1.494718978	1.164143046	1.379553561
80020	spermidine	Polyamines	1.711703426	1.432511356	0.834228023	2.132836014	-0.80067789	3.346592588	3.673096821	3.908154713	2.326871855	0.969511832	1.191817197	0.933866589	1.200919777	2.989568844	2.065825919	0.99459666	1.046739489	0.477115769	1.073411852
80030	spermine	Polyamines	1.489899006	1.31683515	0.73283234	2.284731329	-1.106928169	4.297452249	5.913648341	5.109813386	3.597046174	0.751436212	1.090766413	0.635376952	1.058436268	3.631684009	2.301840324	0.816693033	0.825879136	-0.005566774	0.807878643
90000	methylamine	Choline metabolites	2.110589758	1.605240398	0.964473608	1.784377753	-0.364936711	1.640994693	-0.773421132	1.2869068	0.001648402	1.33116994	1.687086424	1.27844627	1.414565821	1.837779238	1.533826951	1.271011169	1.373190659	1.353265671	1.343311816
90010	dimethylamine	Choline metabolites	2.207956952	1.779891364	1.180281154	1.918680782	-0.023958123	1.790121034	-0.187022737	1.753775189	0.165224773	1.548215386	1.899382882	1.451342681	1.622368765	1.938484199	1.712177873	1.502332273	1.600897659	1.542921805	1.513401098
90020	trimethylamine	Choline metabolites	2.336738538	1.995721094	0.99750709	1.849684361	0.399042024	2.007348374	0.463252381	2.310792885	0.176322644	1.455537632	1.836785397	1.129564126	1.508308498	2.085177739	1.576943408	1.381621949	1.883501136	1.795245286	1.616584538
90030	trimethylamine-N-oxide	Choline metabolites	2.203511769	1.754478492	0.807076988	1.768047159	0.077741851	2.225105632	0.346208509	2.317112233	0.534482332	1.251913014	1.592439703	0.789966844	1.31335488	2.278229227	1.419440559	1.164604397	1.669874212	1.481094487	1.300462571
90040	dimethylglycine	Choline metabolites	2.801822247	2.199878708	1.447074144	2.102907384	0.132141992	2.656464469	1.881952149	2.800277374	1.427489335	1.964087393	1.938239559	1.220418113	2.072067159	2.499355203	1.946578739	1.933344879	2.363011722	1.922011024	2.044331664
90050	betaine	Choline metabolites	1.822785565	1.005678763	-0.427727144	1.226680435	-1.477537695	3.182240439	1.905545309	2.857735134	1.460224797	0.168509284	1.337413749	0.01752134	0.357519779	2.820710165	0.745743552	0.030308405	0.908725385	0.160263061	1.319101159
1.00E+05	benzoate	Phenolic, benzoyl and phenyl derivatives	2.920031199	2.540282899	2.211549534	2.412437173	0.593329155	3.834734924	3.392233209	3.58746195	3.011060077	2.399409521	2.618395606	2.09099438	2.588723739	3.583340107	2.324636428	2.342783895	2.38453157	2.182954996	2.359234819
100010	hippurate	Phenolic, benzoyl and phenyl derivatives	3.110352917	2.751435647	3.046471798	2.888368488	0.527946137	4.743702032	5.411004906	4.895044278	4.506929427	3.098878233	2.803819911	2.663192454	3.284445955	4.090649431	2.976505866	3.132132343	2.664756391	2.287222093	2.434290078
100020	phenylacetate	Phenolic, benzoyl and phenyl derivatives	2.866734153	2.49188251	2.162204458	2.327838009	0.615401537	3.94505611	3.791391307	3.958979112	2.774164536	2.416901836	2.426396601	1.967334518	2.577774902	3.519839677	2.282104423	2.361426726	2.384279532	2.091451147	2.22950711
100030	phenylpropionate	Phenolic, benzoyl and phenyl derivatives	3.463298345	3.26297655	3.119292448	2.910358958	1.512697672	4.234374275	4.604816337	4.587318987	3.516201922	3.352126083	2.994290906	2.664544944	3.476961745	3.702917377	3.046479651	3.380100073	3.329200411	3.125527172	2.934581251
100040	3-hydroxycinnamate	Phenolic, benzoyl and phenyl derivatives	3.759920009	3.539570781	3.557262765	3.261418618	1.129547461	4.55638391	5.2824295	5.17997866	4.936540412	3.564937838	3.335051668	3.027427596	3.755278131	4.138901496	3.438845361	3.628845931	3.537564134	3.40407565	3.205931263
100050	2-hydroxyhippurate	Phenolic, benzoyl and phenyl derivatives	2.825118688	2.285540715	2.591655893	2.643944592	-0.366215368	5.195500614	5.66806721	4.962731589	4.886794867	2.623770879	2.784515023	2.660095827	2.829570219	4.297063955	2.629822933	2.625775912	2.144979663	1.648321701	2.396178656
100060	3-hydroxyhippurate	Phenolic, benzoyl and phenyl derivatives	3.339054336	2.921231588	3.372987475	3.082909502	0.168693399	4.983229791	5.869447039	5.207922995	5.128182414	3.326518243	2.986459699	2.871130481	3.527721345	4.17191913	3.259809582	3.39668175	2.875833173	2.507027188	2.626075407
100070	2-hydroxybenzoate	Phenolic, benzoyl and phenyl derivatives	3.36439304	2.710222502	2.538065211	2.606978187	0.238659735	4.099611887	3.909121824	3.900340667	3.628958365	2.939676669	3.155907251	2.746459654	3.127456614	3.662544504	2.607940144	2.928310349	2.897631869	2.403154847	3.340480858
100080	3-hydroxybenzoate	Phenolic, benzoyl and phenyl derivatives	3.36439304	2.710380719	2.538065211	2.606978187	0.238230049	4.028828619	3.815519885	3.900340667	3.614910137	2.939676669	2.986419733	2.537086979	3.127456614	3.653895783	2.607940144	2.928310349	2.899692252	2.403154847	3.137297173
100090	4-hydroxybenzoate	Phenolic, benzoyl and phenyl derivatives	3.36439304	2.710425923	2.538065211	2.606978187	0.237800363	3.981201659	3.766334534	3.900340667	3.608045481	2.939676669	2.986419733	2.537086979	3.127456614	3.649669593	2.607940144	2.928310349	2.904769766	2.403154847	3.121977674
100100	4-hydroxyphenylacetate	Phenolic, benzoyl and phenyl derivatives	3.609371219	3.29714593	3.270051717	2.961343933	0.794638282	3.927434946	4.408076441	4.517049234	3.650136578	3.347289209	3.147973831	2.810157636	3.519201419	3.484172026	3.194410418	3.396881971	3.329469965	3.170214498	3.030747433
100110	3-hydroxyphenylpropionate	Phenolic, benzoyl and phenyl derivatives	3.690098605	3.429627273	3.442724195	3.103001146	1.147890843	4.212160882	4.877141944	4.894518443	3.962451862	3.576599381	3.110960797	2.849669954	3.717205273	3.676447341	3.331613968	3.641274485	3.551572151	3.341685997	3.073303139
100120	4-hydroxyphenylpropionate	Phenolic, benzoyl and phenyl derivatives	3.690098605	3.429767797	3.442724195	3.103001146	1.147174699	4.176217616	4.847893576	4.894518443	3.950009629	3.576599381	3.110960797	2.849669954	3.717205273	3.668787344	3.331613968	3.641274485	3.558617616	3.341685997	3.052238828
100130	3,4-dihydroxyphenylpropionate	Phenolic, benzoyl and phenyl derivatives	3.918800024	3.600102157	3.769239872	3.29754216	0.789497477	4.508056798	5.437985369	5.20739716	4.581381896	3.804239391	3.35502696	3.135332891	3.960480663	3.756286926	3.602529343	3.905823892	3.769908977	3.561555453	3.321232477
100140	4-cresol	Phenolic, benzoyl and phenyl derivatives	3.357465736	3.425719564	3.204833554	2.963040525	1.479225607	3.281891886	3.187642893	3.738970381	2.834167096	3.098359579	3.306845332	2.910618541	3.255443351	3.255578406	3.165492686	3.121855081	3.150242242	3.431746086	2.83527912
100150	4-cresyl sulfate	Phenolic, benzoyl and phenyl derivatives	3.306864199	2.887955628	2.899393553	2.925068967	0.875896967	5.499848697	5.414533954	4.920029231	5.013931382	3.040632191	2.482222308	1.980735726	3.196317211	4.487748394	2.90252872	3.048118397	2.972080371	2.709991339	2.219281557
100160	4-cresyl glucuronide	Phenolic, benzoyl and phenyl derivatives	3.724332739	3.119793355	3.616787063	3.332978729	0.030805339	6.762647662	8.740150021	7.425037569	6.707685488	3.644887069	3.428953247	3.256684797	3.780217776	4.819028777	3.508385505	3.75792745	3.427622342	2.933404932	3.372530499
100170	phenylacetylglutamine	Phenolic, benzoyl and phenyl derivatives	2.764220469	2.374724767	3.165073069	2.898784298	0.046553159	6.3674223	8.220024111	7.164169587	5.948146989	3.202966203	2.096853926	2.39468242	3.365874025	4.920409602	3.05257417	3.265003364	2.276183085	1.4907381	1.705128705
100180	phenylacetylglycine	Phenolic, benzoyl and phenyl derivatives	3.06597128	2.721977767	3.017584702	2.803769324	0.544146143	4.819803612	5.855776501	5.26656144	4.232498472	3.116370548	2.626196443	2.522515632	3.281498264	4.004040513	2.952924519	3.150775174	2.669530193	2.207731316	2.279668183
100190	phenylpropionylglycine	Phenolic, benzoyl and phenyl derivatives	3.152746182	2.867585888	3.204134271	2.945426537	0.891526328	5.073366629	6.353698299	5.644030649	4.510631216	3.34568072	2.59611914	2.549265229	3.484929468	4.175271521	3.102982711	3.395167688	2.903337288	2.387421544	2.283925141
100200	cinnamoylglycine	Phenolic, benzoyl and phenyl derivatives	3.212592302	2.955871084	3.295782793	3.103844009	0.873182947	5.426248166	6.711387843	5.929490865	5.494217267	3.334019177	2.800369318	2.737233048	3.514049996	4.643572764	3.18901057	3.382739134	2.888713877	2.435928313	2.416553264
100210	4-ethylphenyl sulfate	Phenolic, benzoyl and phenyl derivatives	3.385142296	3.014339328	3.066445708	3.06672618	1.228146927	5.824268954	5.890433169	5.297498441	5.369787283	3.269942363	2.562886081	2.162520565	3.392122949	4.706829269	3.024639414	3.29251091	3.188901952	2.877972177	2.379054017
100220	phenol	Phenolic, benzoyl and phenyl derivatives	3.278951939	3.306301568	3.043329187	2.812341281	1.237192035	2.937856277	2.699753216	3.30219603	2.456795156	2.853969825	3.217408846	2.728397434	3.05311339	3.02325129	3.013929273	2.861391161	2.903251473	3.25717244	2.661003238
100230	s-equol	Phenolic, benzoyl and phenyl derivatives	3.823755028	4.024100853	4.217765002	3.829535989	1.859841237	6.56652551	7.947030291	7.849725182	6.936800331	4.019559816	3.664235865	3.368416935	4.150083762	5.480142143	4.090323801	4.12558202	3.862692108	4.048889456	3.030439441
110000	sphingomyelin	Lipids and lipid precursors	5.652596544	7.587428146	8.693385473	6.944583477	7.678544662	14.92383574	29.36773327	20.64590137	15.44488917	9.054872548	6.749167729	2.098541003	8.911288598	10.66058567	8.227655655	9.566962191	9.19976387	6.982966287	4.351077106
110010	cholesterol	Lipids and lipid precursors	4.134966849	5.188314294	5.457702927	4.809603191	5.689640691	11.43859789	13.92163858	12.50419389	11.40297417	5.77614143	5.866336498	4.926312826	5.645691846	8.637779479	5.31052628	5.975761783	5.035252778	5.307305645	5.523317868
110020	phosphatidylcholine(16:0/18:2w6)	Lipids and lipid precursors	4.388330008	5.518280313	5.977795379	5.367314264	6.106791522	13.45266372	26.10624557	18.30595023	12.83533987	6.531891696	4.855795128	1.462280964	6.437267491	9.741398787	6.035109702	6.812227441	7.061224967	4.669111443	3.234240522
110030	o-phosphoethanolamine	Lipids and lipid precursors	2.676545491	1.478527293	1.268281039	2.073661708	-1.44212054	2.693904636	2.309921999	2.999036773	1.87214721	2.002092532	1.39266405	1.103501165	2.099862469	2.304596127	1.752471466	2.005511119	1.990973856	1.020404705	1.886517561
110031	PE(14:0/18:0)	Lipids and lipid precursors	5.018097069	6.097161429	7.552306258	6.026162023	7.233929876	11.73263835	23.2391744	16.09481213	11.60051087	8.018528033	4.933824143	3.323619843	7.850603255	8.567567564	6.964156172	8.407939126	7.860005883	5.860703315	4.031475469
110040	2-oleoyl glycerol	Lipids and lipid precursors	4.166822637	4.755803124	5.287359947	4.2398532	4.573591879	6.882977902	11.86545351	9.083928138	6.416982948	5.464736659	3.995013251	4.401377872	5.388117015	5.297357722	4.762365908	5.665811998	5.406895081	4.710825223	4.17882911
110041	2-palmitoylglycerol	Lipids and lipid precursors	4.047295259	4.51470318	4.998378605	4.09054167	4.283354878	6.325494957	10.45483016	8.049481551	5.805481071	5.229595716	3.851199827	4.268832354	5.142997845	4.920889702	4.518478035	5.415205207	5.186198445	4.538779678	4.148113933
110042	2-arachidonoylglycerol	Lipids and lipid precursors	4.100994918	4.729976836	5.230703705	4.121158939	4.146448493	7.539200018	13.7367432	10.67739106	7.136791614	5.252918802	4.032525224	4.521394689	5.240367541	5.740504265	4.729465562	5.440062315	5.154168939	4.401944839	3.974633501
110050	sphinganin(d17:0)	Lipids and lipid precursors	3.809460492	4.330814891	4.557171655	3.940125266	3.667992204	5.645032678	9.155248411	7.750045998	5.121319629	4.732145712	3.723571049	4.006401305	4.721375036	4.442171103	4.471016086	4.939551998	4.7472732	4.195413269	4.067642652
110051	sphinganin (m17:0)	Lipids and lipid precursors	3.747778439	4.249961021	4.457115262	3.878518897	3.508815578	5.722967011	9.14881284	7.752749234	5.206805637	4.629403495	3.805498891	3.976630365	4.623007917	4.494800129	4.388304207	4.830052152	4.637142447	4.072366146	4.083884442
110052	sphinganin (d18:0)	Lipids and lipid precursors	3.914190906	4.515117364	4.784923312	4.081782479	3.999474006	5.899236466	9.738846631	8.127515207	5.400155233	4.961455884	3.875608987	4.1543464	4.940920434	4.613834824	4.659240638	5.183944512	4.975959768	4.399758003	4.219737436
110060	linoleic acid	Lipids and lipid precursors	4.345126851	4.793262905	5.058737843	4.084793657	5.012149585	6.026331072	9.798193218	8.12494537	5.123888966	5.59350484	4.241616126	4.887368432	5.51211021	4.775024831	4.597203751	5.768900286	5.587625973	4.871334396	4.956972898
110070	N-arachidonoylethanolamide	Lipids and lipid precursors	3.776727624	4.51748732	5.159766754	4.066727664	4.117219698	7.248829238	12.92143312	10.26566345	6.838086338	5.18425644	3.970961495	4.706354497	5.178570018	5.69050053	4.671979382	5.366883846	4.736627757	4.015716644	3.801860416
120000	5-hydroxytryptamine	Neurotransmitters	3.013508775	3.112442584	3.315755449	3.432387662	0.848685785	5.300691298	6.02179486	6.266530281	5.860847257	3.025790513	2.753036129	2.666263156	3.264938135	4.756873162	3.666632739	3.120965269	2.617847469	2.71043265	2.182920497
120010	noradrenaline	Neurotransmitters	3.243564296	3.076341122	3.056013835	3.0741741	-0.38634266	4.245256019	4.995553249	5.099203295	4.760797485	2.687745148	2.968603012	2.587609128	2.955538368	3.726882029	3.327899013	2.782622667	2.679350229	2.718736264	2.532803854
120020	gamma-aminobutyric acid	Neurotransmitters	2.617228746	1.957041929	1.597179115	2.153215672	-0.352079467	2.617171872	1.78281428	2.694232894	1.611567712	2.01866407	1.811679656	1.57944157	2.149648818	2.472820927	2.054760264	2.013448117	2.042899176	1.553772643	1.975595584
120030	dopamine	Neurotransmitters	3.185212774	3.128211802	3.005828071	3.08285596	0.276852562	4.061588293	4.591717472	4.842191096	4.298287294	2.743852601	2.931721973	2.556094051	2.983927549	3.715893824	3.305975474	2.820483549	2.766449365	2.838609259	2.496523271
120040	acetylcholine	Neurotransmitters	1.772064779	1.298022167	-0.036121516	1.52366663	-0.817511182	3.495783927	3.018066673	3.50942459	2.166891109	0.282131655	1.646116881	0.455427584	0.457499558	3.228317984	1.066144894	0.163616434	1.037034373	0.510549894	1.39429674
120050	histamine	Neurotransmitters	2.087640808	1.872358705	1.684320206	2.258909728	-0.674495649	3.259147426	2.736478946	3.536830971	2.600286127	1.59113052	1.679274946	1.519126513	1.821727569	3.160517636	2.175783155	1.570006957	1.238004538	1.147240787	1.141636148
140000	methanol	Other	2.529336224	2.010459407	1.514462591	1.873386962	-0.135960712	1.420435839	-0.976989041	1.062617417	-0.042775594	1.888575005	2.064444755	1.740419605	1.907258056	1.676537183	1.652516073	1.832499751	1.89632761	1.978277942	1.779398877
140010	ethanol	Other	2.6016564	2.144194625	1.689640584	1.982673705	0.139392849	1.550875147	-0.393857558	1.323220106	0.10030301	2.063900275	2.083356261	1.93197415	2.075117404	1.764622797	1.797280469	2.019356631	2.080265085	2.117968758	1.964528462
140020	formate	Other	2.503805826	1.843350555	1.33166416	1.52282347	-0.63332208	1.953677114	0.223301596	0.952845246	0.112616255	1.523235559	1.938675517	1.189312567	1.749860118	1.991061822	1.573690142	1.408981636	1.494823395	1.422568112	1.589763419
140030	succinate	Other	2.273078351	1.094922475	0.69607136	1.315232844	-1.259353614	3.156042013	1.905343777	2.191586937	0.881972871	1.444245961	1.203881477	0.7358856	1.559592098	2.464712309	1.019735717	1.31258427	1.369356764	0.430336	1.454614116
140040	lysine	Other	2.49140878	1.902176771	1.579780706	2.384471145	-0.41073453	3.422192119	3.326989485	3.971723573	2.721771083	1.939873519	0.751519898	0.3468693	2.122054986	3.016450793	2.355552764	1.983990709	1.980750693	1.2795525	0.838329826
140050	glucose	Other	2.962769586	2.155814374	2.31906375	2.327849706	-1.866080086	3.816031334	4.205363528	4.331759599	3.092008117	2.253354717	2.712644858	2.633304698	2.357820395	2.511435465	2.339865934	2.309019626	2.163736339	1.915318244	2.652609704
140060	urea	Other	2.227450051	1.909695533	2.207721189	2.045511569	-0.677999085	2.066425343	0.800564649	1.909143028	1.172689562	1.906759625	1.636854984	1.569314858	2.171567519	2.309072774	2.266034299	1.873817329	1.165153578	1.318813445	0.819448498
140070	a-ketoisovalerate	Other	3.033829924	2.447463143	2.260989672	2.369688114	0.640554455	3.226731604	2.624681664	2.849865259	1.977721512	2.700688154	2.274877561	1.98040102	2.769559879	2.783207441	2.291866235	2.685815335	2.702403007	2.292214208	2.342399531
140080	creatine	Other	2.571259158	1.988936224	1.248571373	2.346654705	-0.583008881	3.21255847	2.877554237	3.515596057	2.611126578	1.414236106	1.266871043	0.282701002	1.733634356	2.920885365	2.436550677	1.456359223	1.873650274	1.328079274	1.153745513
140090	creatinine	Other	2.134521614	1.789979331	0.449263961	2.11008705	-0.403842631	3.28326622	2.213061286	3.430197132	2.518865844	0.488043606	1.952118602	0.586553586	0.800081053	3.222805143	1.924621697	0.437587171	1.343409031	1.2118481	1.450017251
140100	imidazole propionate	Other	2.620453137	1.97740997	1.313738365	2.322919588	-0.435663147	3.837916447	3.590392121	4.105413157	3.081543544	1.564252548	1.924119834	0.855043039	1.810956868	3.322908667	2.227893186	1.561727238	1.959379957	1.441726991	1.605833857
140110	hydrogen peroxide	Other	2.628406413	2.24887136	2.258566842	2.007878323	-0.580787704	1.940694802	0.344126021	0.820944535	0.506800313	1.967831931	2.340185605	1.895408773	2.230039167	1.8201242	2.308157329	1.938906523	1.599644057	1.983198741	1.531006
140120	acetaldehyde	Other	2.374387731	1.976534137	1.438532497	1.728847607	0.002370955	1.756785679	0.036612084	1.298893955	0.020783154	1.61474121	2.139977667	1.729812878	1.730541047	1.961972942	1.633836973	1.51871827	1.618458203	1.734768824	1.745842139
140121	lactaldehyde	Other	2.585223443	2.137866496	1.766258908	1.950615702	-0.063757014	2.013159996	0.843849852	1.986426723	0.564391895	1.936025422	2.18861363	1.873317699	2.026544603	2.022889057	1.879308629	1.883071108	1.946108853	1.938787994	1.893601834
140130	auto-inducer 2	Other	2.858502875	2.112545003	2.136532352	2.253617412	-1.403183039	2.085794815	3.268939073	3.740137531	1.186294494	2.178119013	2.963490641	2.85350388	2.260459438	1.581566497	2.410848682	2.206898562	2.161422065	1.947535761	2.88006301
140131	auto-inducer 3	Other	2.473709509	2.300783033	2.28476612	2.465435936	0.151951286	3.768656126	3.050054938	3.753262477	3.170591223	2.256567064	2.112991241	1.996096234	2.407293261	3.596588856	2.409253105	2.224695628	1.88012163	1.83815934	1.565223612
140132	N-(3-Oxohexanoyl)homoserine lactone	Other	2.157165103	1.713932955	1.977258939	2.283033721	0.165220775	4.814736695	5.419946393	5.207922871	3.559528901	2.117834912	2.327923447	2.378567801	2.19322638	3.945827164	2.104534647	2.076838693	1.639608799	1.127442626	1.830739777
140140	3-hydroxypropionaldehyde	Other	2.48180642	1.999076837	1.59850291	1.847325571	-0.335003674	1.956499116	0.807767553	1.85027328	0.542813845	1.763766334	1.913545873	1.693715965	1.861620867	2.009604641	1.740632695	1.699482081	1.762980123	1.732485406	1.716304984
140150	D-lactate	Other	3.095974969	2.401974305	2.200467377	2.244546937	-0.102809955	2.428163812	1.44323547	2.21097843	1.287854653	2.586876169	2.377998912	2.080754732	2.671152068	2.139635981	2.222261742	2.586454539	2.591880493	2.290645108	2.460283874
140160	mycolactone	Other	5.029971435	6.224397358	7.688060971	5.890944835	3.926986671	17.49467347	27.71420226	21.97645553	20.10354475	7.357592058	4.460309396	1.67509527	7.325273657	12.62768134	6.710172199	7.748976263	6.460476501	5.27614015	1.857108841
