# Supplementary material for: Predicted Adsorption Affinity for Enteric Microbial Metabolites to Metal and Carbon Nanomaterials
Source: J Chem Inf Model. 2022 Jul 25;62(15):3589–603. doi: 10.1021/acs.jcim.2c00492 (PMC9364324; doi:10.1021/acs.jcim.2c00492)
Supplement: Supplementary file 5 — ci2c00492_si_005.zip [file ci2c00492_si_005.zip]

Archive with 7 entries (6 files):
- ApplicabilityDomain_Brinkmann2022/
- ApplicabilityDomain_Brinkmann2022/ApplicabilityDomain_H.csv
- __MACOSX/ApplicabilityDomain_Brinkmann2022/._ApplicabilityDomain_H.csv
- ApplicabilityDomain_Brinkmann2022/ApplicabilityDomain_H_logk.csv
- __MACOSX/ApplicabilityDomain_Brinkmann2022/._ApplicabilityDomain_H_logk.csv
- ApplicabilityDomain_Brinkmann2022/ApplicabilityDomain_NoThresholds.csv
- __MACOSX/ApplicabilityDomain_Brinkmann2022/._ApplicabilityDomain_NoThresholds.csv
