# Supplementary material for: Predicted Adsorption Affinity for Enteric Microbial Metabolites to Metal and Carbon Nanomaterials
Source: J Chem Inf Model. 2022 Jul 25;62(15):3589–603. doi: 10.1021/acs.jcim.2c00492 (PMC9364324; doi:10.1021/acs.jcim.2c00492)
Supplement: Supplementary file 5 — ci2c00492_si_005.zip [file ci2c00492_si_005.zip › ApplicabilityDomain_Brinkmann2022/ApplicabilityDomain_H_logk.csv]

ENM	key	name	category
Ag200_PVP	20070	niacin	Vitamins
Ag200_PVP	30000	acetic acid	SCFAs
Ag200_PVP	30010	propionic acid	SCFAs
Ag200_PVP	30020	2-methylpropionic acid	SCFAs
Ag200_PVP	30030	butyric acid	SCFAs
Ag200_PVP	30040	hexanoic acid	SCFAs
Ag200_PVP	30050	valeric acid	SCFAs
Ag200_PVP	30060	isovaleric acid	SCFAs
Ag200_PVP	30070	methylbutyric acid	SCFAs
Ag200_PVP	70010	indoleacetic acid	Tryptophan
Ag200_PVP	70030	indole	Tryptophan
Ag200_PVP	70050	indole-3-propionic acid	Tryptophan
Ag200_PVP	70080	5-hydroxyindole	Tryptophan
Ag200_PVP	70100	indoleacrylic acid	Tryptophan
Ag200_PVP	70110	indoleethanol	Tryptophan
Ag200_PVP	70130	3-methylindole	Tryptophan
Ag200_PVP	70140	indole-3-carboxylate	Tryptophan
Ag200_PVP	1.00E+05	benzoate	Phenolic
Ag200_PVP	100010	hippurate	Phenolic
Ag200_PVP	100020	phenylacetate	Phenolic
Ag200_PVP	100030	phenylpropionate	Phenolic
Ag200_PVP	100040	3-hydroxycinnamate	Phenolic
Ag200_PVP	100050	2-hydroxyhippurate	Phenolic
Ag200_PVP	100060	3-hydroxyhippurate	Phenolic
Ag200_PVP	100070	2-hydroxybenzoate	Phenolic
Ag200_PVP	100080	3-hydroxybenzoate	Phenolic
Ag200_PVP	100090	4-hydroxybenzoate	Phenolic
Ag200_PVP	100100	4-hydroxyphenylacetate	Phenolic
Ag200_PVP	100110	3-hydroxyphenylpropionate	Phenolic
Ag200_PVP	100120	4-hydroxyphenylpropionate	Phenolic
Ag200_PVP	100140	4-cresol	Phenolic
Ag200_PVP	100180	phenylacetylglycine	Phenolic
Ag200_PVP	100190	phenylpropionylglycine	Phenolic
Ag200_PVP	100200	cinnamoylglycine	Phenolic
Ag200_PVP	100220	phenol	Phenolic
Ag200_PVP	140070	a-ketoisovalerate	Other
Ag200_PVP	140121	lactaldehyde	Other
Ag200_PVP	140131	auto-inducer 3	Other
Ag50_Citrat	20070	niacin	Vitamins
Ag50_Citrat	30000	acetic acid	SCFAs
Ag50_Citrat	30010	propionic acid	SCFAs
Ag50_Citrat	30020	2-methylpropionic acid	SCFAs
Ag50_Citrat	30030	butyric acid	SCFAs
Ag50_Citrat	30040	hexanoic acid	SCFAs
Ag50_Citrat	30050	valeric acid	SCFAs
Ag50_Citrat	30060	isovaleric acid	SCFAs
Ag50_Citrat	30070	methylbutyric acid	SCFAs
Ag50_Citrat	70010	indoleacetic acid	Tryptophan
Ag50_Citrat	70030	indole	Tryptophan
Ag50_Citrat	70050	indole-3-propionic acid	Tryptophan
Ag50_Citrat	70080	5-hydroxyindole	Tryptophan
Ag50_Citrat	70100	indoleacrylic acid	Tryptophan
Ag50_Citrat	70110	indoleethanol	Tryptophan
Ag50_Citrat	70130	3-methylindole	Tryptophan
Ag50_Citrat	70140	indole-3-carboxylate	Tryptophan
Ag50_Citrat	1.00E+05	benzoate	Phenolic
Ag50_Citrat	100010	hippurate	Phenolic
Ag50_Citrat	100020	phenylacetate	Phenolic
Ag50_Citrat	100030	phenylpropionate	Phenolic
Ag50_Citrat	100040	3-hydroxycinnamate	Phenolic
Ag50_Citrat	100050	2-hydroxyhippurate	Phenolic
Ag50_Citrat	100060	3-hydroxyhippurate	Phenolic
Ag50_Citrat	100070	2-hydroxybenzoate	Phenolic
Ag50_Citrat	100080	3-hydroxybenzoate	Phenolic
Ag50_Citrat	100090	4-hydroxybenzoate	Phenolic
Ag50_Citrat	100100	4-hydroxyphenylacetate	Phenolic
Ag50_Citrat	100110	3-hydroxyphenylpropionate	Phenolic
Ag50_Citrat	100120	4-hydroxyphenylpropionate	Phenolic
Ag50_Citrat	100140	4-cresol	Phenolic
Ag50_Citrat	100180	phenylacetylglycine	Phenolic
Ag50_Citrat	100190	phenylpropionylglycine	Phenolic
Ag50_Citrat	100200	cinnamoylglycine	Phenolic
Ag50_Citrat	100220	phenol	Phenolic
Ag50_Citrat	140070	a-ketoisovalerate	Other
Ag50_Citrat	140121	lactaldehyde	Other
Ag50_Citrat	140131	auto-inducer 3	Other
AlOOH	20070	niacin	Vitamins
AlOOH	30000	acetic acid	SCFAs
AlOOH	30010	propionic acid	SCFAs
AlOOH	30020	2-methylpropionic acid	SCFAs
AlOOH	30030	butyric acid	SCFAs
AlOOH	30040	hexanoic acid	SCFAs
AlOOH	30050	valeric acid	SCFAs
AlOOH	30060	isovaleric acid	SCFAs
AlOOH	30070	methylbutyric acid	SCFAs
AlOOH	70010	indoleacetic acid	Tryptophan
AlOOH	70030	indole	Tryptophan
AlOOH	70050	indole-3-propionic acid	Tryptophan
AlOOH	70080	5-hydroxyindole	Tryptophan
AlOOH	70100	indoleacrylic acid	Tryptophan
AlOOH	70110	indoleethanol	Tryptophan
AlOOH	70130	3-methylindole	Tryptophan
AlOOH	70140	indole-3-carboxylate	Tryptophan
AlOOH	1.00E+05	benzoate	Phenolic
AlOOH	100010	hippurate	Phenolic
AlOOH	100020	phenylacetate	Phenolic
AlOOH	100030	phenylpropionate	Phenolic
AlOOH	100040	3-hydroxycinnamate	Phenolic
AlOOH	100050	2-hydroxyhippurate	Phenolic
AlOOH	100060	3-hydroxyhippurate	Phenolic
AlOOH	100070	2-hydroxybenzoate	Phenolic
AlOOH	100080	3-hydroxybenzoate	Phenolic
AlOOH	100090	4-hydroxybenzoate	Phenolic
AlOOH	100100	4-hydroxyphenylacetate	Phenolic
AlOOH	100110	3-hydroxyphenylpropionate	Phenolic
AlOOH	100120	4-hydroxyphenylpropionate	Phenolic
AlOOH	100140	4-cresol	Phenolic
AlOOH	100180	phenylacetylglycine	Phenolic
AlOOH	100190	phenylpropionylglycine	Phenolic
AlOOH	100200	cinnamoylglycine	Phenolic
AlOOH	100220	phenol	Phenolic
AlOOH	140070	a-ketoisovalerate	Other
AlOOH	140121	lactaldehyde	Other
AlOOH	140131	auto-inducer 3	Other
BaSO4	20070	niacin	Vitamins
BaSO4	30000	acetic acid	SCFAs
BaSO4	30010	propionic acid	SCFAs
BaSO4	30020	2-methylpropionic acid	SCFAs
BaSO4	30030	butyric acid	SCFAs
BaSO4	30040	hexanoic acid	SCFAs
BaSO4	30050	valeric acid	SCFAs
BaSO4	30060	isovaleric acid	SCFAs
BaSO4	30070	methylbutyric acid	SCFAs
BaSO4	70010	indoleacetic acid	Tryptophan
BaSO4	70030	indole	Tryptophan
BaSO4	70050	indole-3-propionic acid	Tryptophan
BaSO4	70080	5-hydroxyindole	Tryptophan
BaSO4	70100	indoleacrylic acid	Tryptophan
BaSO4	70110	indoleethanol	Tryptophan
BaSO4	70130	3-methylindole	Tryptophan
BaSO4	70140	indole-3-carboxylate	Tryptophan
BaSO4	1.00E+05	benzoate	Phenolic
BaSO4	100010	hippurate	Phenolic
BaSO4	100020	phenylacetate	Phenolic
BaSO4	100030	phenylpropionate	Phenolic
BaSO4	100040	3-hydroxycinnamate	Phenolic
BaSO4	100050	2-hydroxyhippurate	Phenolic
BaSO4	100060	3-hydroxyhippurate	Phenolic
BaSO4	100070	2-hydroxybenzoate	Phenolic
BaSO4	100080	3-hydroxybenzoate	Phenolic
BaSO4	100090	4-hydroxybenzoate	Phenolic
BaSO4	100100	4-hydroxyphenylacetate	Phenolic
BaSO4	100110	3-hydroxyphenylpropionate	Phenolic
BaSO4	100120	4-hydroxyphenylpropionate	Phenolic
BaSO4	100140	4-cresol	Phenolic
BaSO4	100180	phenylacetylglycine	Phenolic
BaSO4	100190	phenylpropionylglycine	Phenolic
BaSO4	100200	cinnamoylglycine	Phenolic
BaSO4	100220	phenol	Phenolic
BaSO4	140070	a-ketoisovalerate	Other
BaSO4	140121	lactaldehyde	Other
BaSO4	140131	auto-inducer 3	Other
FullrC60	20070	niacin	Vitamins
FullrC60	30000	acetic acid	SCFAs
FullrC60	30010	propionic acid	SCFAs
FullrC60	30020	2-methylpropionic acid	SCFAs
FullrC60	30030	butyric acid	SCFAs
FullrC60	30040	hexanoic acid	SCFAs
FullrC60	30050	valeric acid	SCFAs
FullrC60	30060	isovaleric acid	SCFAs
FullrC60	30070	methylbutyric acid	SCFAs
FullrC60	70010	indoleacetic acid	Tryptophan
FullrC60	70030	indole	Tryptophan
FullrC60	70050	indole-3-propionic acid	Tryptophan
FullrC60	70080	5-hydroxyindole	Tryptophan
FullrC60	70100	indoleacrylic acid	Tryptophan
FullrC60	70110	indoleethanol	Tryptophan
FullrC60	70130	3-methylindole	Tryptophan
FullrC60	70140	indole-3-carboxylate	Tryptophan
FullrC60	1.00E+05	benzoate	Phenolic
FullrC60	100010	hippurate	Phenolic
FullrC60	100020	phenylacetate	Phenolic
FullrC60	100030	phenylpropionate	Phenolic
FullrC60	100040	3-hydroxycinnamate	Phenolic
FullrC60	100050	2-hydroxyhippurate	Phenolic
FullrC60	100060	3-hydroxyhippurate	Phenolic
FullrC60	100070	2-hydroxybenzoate	Phenolic
FullrC60	100080	3-hydroxybenzoate	Phenolic
FullrC60	100090	4-hydroxybenzoate	Phenolic
FullrC60	100100	4-hydroxyphenylacetate	Phenolic
FullrC60	100110	3-hydroxyphenylpropionate	Phenolic
FullrC60	100120	4-hydroxyphenylpropionate	Phenolic
FullrC60	100140	4-cresol	Phenolic
FullrC60	100180	phenylacetylglycine	Phenolic
FullrC60	100190	phenylpropionylglycine	Phenolic
FullrC60	100200	cinnamoylglycine	Phenolic
FullrC60	100220	phenol	Phenolic
FullrC60	140070	a-ketoisovalerate	Other
FullrC60	140121	lactaldehyde	Other
FullrC60	140131	auto-inducer 3	Other
MWNT	20070	niacin	Vitamins
MWNT	30000	acetic acid	SCFAs
MWNT	30010	propionic acid	SCFAs
MWNT	30020	2-methylpropionic acid	SCFAs
MWNT	30030	butyric acid	SCFAs
MWNT	30040	hexanoic acid	SCFAs
MWNT	30050	valeric acid	SCFAs
MWNT	30060	isovaleric acid	SCFAs
MWNT	30070	methylbutyric acid	SCFAs
MWNT	70010	indoleacetic acid	Tryptophan
MWNT	70030	indole	Tryptophan
MWNT	70050	indole-3-propionic acid	Tryptophan
MWNT	70080	5-hydroxyindole	Tryptophan
MWNT	70100	indoleacrylic acid	Tryptophan
MWNT	70110	indoleethanol	Tryptophan
MWNT	70130	3-methylindole	Tryptophan
MWNT	70140	indole-3-carboxylate	Tryptophan
MWNT	1.00E+05	benzoate	Phenolic
MWNT	100010	hippurate	Phenolic
MWNT	100020	phenylacetate	Phenolic
MWNT	100030	phenylpropionate	Phenolic
MWNT	100040	3-hydroxycinnamate	Phenolic
MWNT	100050	2-hydroxyhippurate	Phenolic
MWNT	100060	3-hydroxyhippurate	Phenolic
MWNT	100070	2-hydroxybenzoate	Phenolic
MWNT	100080	3-hydroxybenzoate	Phenolic
MWNT	100090	4-hydroxybenzoate	Phenolic
MWNT	100100	4-hydroxyphenylacetate	Phenolic
MWNT	100110	3-hydroxyphenylpropionate	Phenolic
MWNT	100120	4-hydroxyphenylpropionate	Phenolic
MWNT	100140	4-cresol	Phenolic
MWNT	100180	phenylacetylglycine	Phenolic
MWNT	100190	phenylpropionylglycine	Phenolic
MWNT	100200	cinnamoylglycine	Phenolic
MWNT	100220	phenol	Phenolic
MWNT	140070	a-ketoisovalerate	Other
MWNT	140121	lactaldehyde	Other
MWNT	140131	auto-inducer 3	Other
MWNT_COOH_20nm	20070	niacin	Vitamins
MWNT_COOH_20nm	30000	acetic acid	SCFAs
MWNT_COOH_20nm	30010	propionic acid	SCFAs
MWNT_COOH_20nm	30020	2-methylpropionic acid	SCFAs
MWNT_COOH_20nm	30030	butyric acid	SCFAs
MWNT_COOH_20nm	30040	hexanoic acid	SCFAs
MWNT_COOH_20nm	30050	valeric acid	SCFAs
MWNT_COOH_20nm	30060	isovaleric acid	SCFAs
MWNT_COOH_20nm	30070	methylbutyric acid	SCFAs
MWNT_COOH_20nm	70010	indoleacetic acid	Tryptophan
MWNT_COOH_20nm	70030	indole	Tryptophan
MWNT_COOH_20nm	70050	indole-3-propionic acid	Tryptophan
MWNT_COOH_20nm	70080	5-hydroxyindole	Tryptophan
MWNT_COOH_20nm	70100	indoleacrylic acid	Tryptophan
MWNT_COOH_20nm	70110	indoleethanol	Tryptophan
MWNT_COOH_20nm	70130	3-methylindole	Tryptophan
MWNT_COOH_20nm	70140	indole-3-carboxylate	Tryptophan
MWNT_COOH_20nm	1.00E+05	benzoate	Phenolic
MWNT_COOH_20nm	100010	hippurate	Phenolic
MWNT_COOH_20nm	100020	phenylacetate	Phenolic
MWNT_COOH_20nm	100030	phenylpropionate	Phenolic
MWNT_COOH_20nm	100040	3-hydroxycinnamate	Phenolic
MWNT_COOH_20nm	100050	2-hydroxyhippurate	Phenolic
MWNT_COOH_20nm	100060	3-hydroxyhippurate	Phenolic
MWNT_COOH_20nm	100070	2-hydroxybenzoate	Phenolic
MWNT_COOH_20nm	100080	3-hydroxybenzoate	Phenolic
MWNT_COOH_20nm	100090	4-hydroxybenzoate	Phenolic
MWNT_COOH_20nm	100100	4-hydroxyphenylacetate	Phenolic
MWNT_COOH_20nm	100110	3-hydroxyphenylpropionate	Phenolic
MWNT_COOH_20nm	100120	4-hydroxyphenylpropionate	Phenolic
MWNT_COOH_20nm	100140	4-cresol	Phenolic
MWNT_COOH_20nm	100180	phenylacetylglycine	Phenolic
MWNT_COOH_20nm	100190	phenylpropionylglycine	Phenolic
MWNT_COOH_20nm	100200	cinnamoylglycine	Phenolic
MWNT_COOH_20nm	100220	phenol	Phenolic
MWNT_COOH_20nm	140070	a-ketoisovalerate	Other
MWNT_COOH_20nm	140121	lactaldehyde	Other
MWNT_COOH_20nm	140131	auto-inducer 3	Other
MWNT_COOH_50nm	20070	niacin	Vitamins
MWNT_COOH_50nm	30000	acetic acid	SCFAs
MWNT_COOH_50nm	30010	propionic acid	SCFAs
MWNT_COOH_50nm	30020	2-methylpropionic acid	SCFAs
MWNT_COOH_50nm	30030	butyric acid	SCFAs
MWNT_COOH_50nm	30040	hexanoic acid	SCFAs
MWNT_COOH_50nm	30050	valeric acid	SCFAs
MWNT_COOH_50nm	30060	isovaleric acid	SCFAs
MWNT_COOH_50nm	30070	methylbutyric acid	SCFAs
MWNT_COOH_50nm	70010	indoleacetic acid	Tryptophan
MWNT_COOH_50nm	70030	indole	Tryptophan
MWNT_COOH_50nm	70050	indole-3-propionic acid	Tryptophan
MWNT_COOH_50nm	70080	5-hydroxyindole	Tryptophan
MWNT_COOH_50nm	70100	indoleacrylic acid	Tryptophan
MWNT_COOH_50nm	70110	indoleethanol	Tryptophan
MWNT_COOH_50nm	70130	3-methylindole	Tryptophan
MWNT_COOH_50nm	70140	indole-3-carboxylate	Tryptophan
MWNT_COOH_50nm	1.00E+05	benzoate	Phenolic
MWNT_COOH_50nm	100010	hippurate	Phenolic
MWNT_COOH_50nm	100020	phenylacetate	Phenolic
MWNT_COOH_50nm	100030	phenylpropionate	Phenolic
MWNT_COOH_50nm	100040	3-hydroxycinnamate	Phenolic
MWNT_COOH_50nm	100050	2-hydroxyhippurate	Phenolic
MWNT_COOH_50nm	100060	3-hydroxyhippurate	Phenolic
MWNT_COOH_50nm	100070	2-hydroxybenzoate	Phenolic
MWNT_COOH_50nm	100080	3-hydroxybenzoate	Phenolic
MWNT_COOH_50nm	100090	4-hydroxybenzoate	Phenolic
MWNT_COOH_50nm	100100	4-hydroxyphenylacetate	Phenolic
MWNT_COOH_50nm	100110	3-hydroxyphenylpropionate	Phenolic
MWNT_COOH_50nm	100120	4-hydroxyphenylpropionate	Phenolic
MWNT_COOH_50nm	100140	4-cresol	Phenolic
MWNT_COOH_50nm	100180	phenylacetylglycine	Phenolic
MWNT_COOH_50nm	100190	phenylpropionylglycine	Phenolic
MWNT_COOH_50nm	100200	cinnamoylglycine	Phenolic
MWNT_COOH_50nm	100220	phenol	Phenolic
MWNT_COOH_50nm	140070	a-ketoisovalerate	Other
MWNT_COOH_50nm	140121	lactaldehyde	Other
MWNT_COOH_50nm	140131	auto-inducer 3	Other
MWNT_OH	20070	niacin	Vitamins
MWNT_OH	30000	acetic acid	SCFAs
MWNT_OH	30010	propionic acid	SCFAs
MWNT_OH	30020	2-methylpropionic acid	SCFAs
MWNT_OH	30030	butyric acid	SCFAs
MWNT_OH	30040	hexanoic acid	SCFAs
MWNT_OH	30050	valeric acid	SCFAs
MWNT_OH	30060	isovaleric acid	SCFAs
MWNT_OH	30070	methylbutyric acid	SCFAs
MWNT_OH	70010	indoleacetic acid	Tryptophan
MWNT_OH	70030	indole	Tryptophan
MWNT_OH	70050	indole-3-propionic acid	Tryptophan
MWNT_OH	70080	5-hydroxyindole	Tryptophan
MWNT_OH	70100	indoleacrylic acid	Tryptophan
MWNT_OH	70110	indoleethanol	Tryptophan
MWNT_OH	70130	3-methylindole	Tryptophan
MWNT_OH	70140	indole-3-carboxylate	Tryptophan
MWNT_OH	1.00E+05	benzoate	Phenolic
MWNT_OH	100010	hippurate	Phenolic
MWNT_OH	100020	phenylacetate	Phenolic
MWNT_OH	100030	phenylpropionate	Phenolic
MWNT_OH	100040	3-hydroxycinnamate	Phenolic
MWNT_OH	100050	2-hydroxyhippurate	Phenolic
MWNT_OH	100060	3-hydroxyhippurate	Phenolic
MWNT_OH	100070	2-hydroxybenzoate	Phenolic
MWNT_OH	100080	3-hydroxybenzoate	Phenolic
MWNT_OH	100090	4-hydroxybenzoate	Phenolic
MWNT_OH	100100	4-hydroxyphenylacetate	Phenolic
MWNT_OH	100110	3-hydroxyphenylpropionate	Phenolic
MWNT_OH	100120	4-hydroxyphenylpropionate	Phenolic
MWNT_OH	100140	4-cresol	Phenolic
MWNT_OH	100180	phenylacetylglycine	Phenolic
MWNT_OH	100190	phenylpropionylglycine	Phenolic
MWNT_OH	100200	cinnamoylglycine	Phenolic
MWNT_OH	100220	phenol	Phenolic
MWNT_OH	140070	a-ketoisovalerate	Other
MWNT_OH	140121	lactaldehyde	Other
MWNT_OH	140131	auto-inducer 3	Other
SiO2_Amino	20070	niacin	Vitamins
SiO2_Amino	30000	acetic acid	SCFAs
SiO2_Amino	30010	propionic acid	SCFAs
SiO2_Amino	30020	2-methylpropionic acid	SCFAs
SiO2_Amino	30030	butyric acid	SCFAs
SiO2_Amino	30040	hexanoic acid	SCFAs
SiO2_Amino	30050	valeric acid	SCFAs
SiO2_Amino	30060	isovaleric acid	SCFAs
SiO2_Amino	30070	methylbutyric acid	SCFAs
SiO2_Amino	70010	indoleacetic acid	Tryptophan
SiO2_Amino	70030	indole	Tryptophan
SiO2_Amino	70050	indole-3-propionic acid	Tryptophan
SiO2_Amino	70080	5-hydroxyindole	Tryptophan
SiO2_Amino	70100	indoleacrylic acid	Tryptophan
SiO2_Amino	70110	indoleethanol	Tryptophan
SiO2_Amino	70130	3-methylindole	Tryptophan
SiO2_Amino	70140	indole-3-carboxylate	Tryptophan
SiO2_Amino	1.00E+05	benzoate	Phenolic
SiO2_Amino	100010	hippurate	Phenolic
SiO2_Amino	100020	phenylacetate	Phenolic
SiO2_Amino	100030	phenylpropionate	Phenolic
SiO2_Amino	100040	3-hydroxycinnamate	Phenolic
SiO2_Amino	100050	2-hydroxyhippurate	Phenolic
SiO2_Amino	100060	3-hydroxyhippurate	Phenolic
SiO2_Amino	100070	2-hydroxybenzoate	Phenolic
SiO2_Amino	100080	3-hydroxybenzoate	Phenolic
SiO2_Amino	100090	4-hydroxybenzoate	Phenolic
SiO2_Amino	100100	4-hydroxyphenylacetate	Phenolic
SiO2_Amino	100110	3-hydroxyphenylpropionate	Phenolic
SiO2_Amino	100120	4-hydroxyphenylpropionate	Phenolic
SiO2_Amino	100140	4-cresol	Phenolic
SiO2_Amino	100180	phenylacetylglycine	Phenolic
SiO2_Amino	100190	phenylpropionylglycine	Phenolic
SiO2_Amino	100200	cinnamoylglycine	Phenolic
SiO2_Amino	100220	phenol	Phenolic
SiO2_Amino	140070	a-ketoisovalerate	Other
SiO2_Amino	140121	lactaldehyde	Other
SiO2_Amino	140131	auto-inducer 3	Other
SiO2_Naked	20070	niacin	Vitamins
SiO2_Naked	30000	acetic acid	SCFAs
SiO2_Naked	30010	propionic acid	SCFAs
SiO2_Naked	30020	2-methylpropionic acid	SCFAs
SiO2_Naked	30030	butyric acid	SCFAs
SiO2_Naked	30040	hexanoic acid	SCFAs
SiO2_Naked	30050	valeric acid	SCFAs
SiO2_Naked	30060	isovaleric acid	SCFAs
SiO2_Naked	30070	methylbutyric acid	SCFAs
SiO2_Naked	70010	indoleacetic acid	Tryptophan
SiO2_Naked	70030	indole	Tryptophan
SiO2_Naked	70050	indole-3-propionic acid	Tryptophan
SiO2_Naked	70080	5-hydroxyindole	Tryptophan
SiO2_Naked	70100	indoleacrylic acid	Tryptophan
SiO2_Naked	70110	indoleethanol	Tryptophan
SiO2_Naked	70130	3-methylindole	Tryptophan
SiO2_Naked	70140	indole-3-carboxylate	Tryptophan
SiO2_Naked	1.00E+05	benzoate	Phenolic
SiO2_Naked	100010	hippurate	Phenolic
SiO2_Naked	100020	phenylacetate	Phenolic
SiO2_Naked	100030	phenylpropionate	Phenolic
SiO2_Naked	100040	3-hydroxycinnamate	Phenolic
SiO2_Naked	100050	2-hydroxyhippurate	Phenolic
SiO2_Naked	100060	3-hydroxyhippurate	Phenolic
SiO2_Naked	100070	2-hydroxybenzoate	Phenolic
SiO2_Naked	100080	3-hydroxybenzoate	Phenolic
SiO2_Naked	100090	4-hydroxybenzoate	Phenolic
SiO2_Naked	100100	4-hydroxyphenylacetate	Phenolic
SiO2_Naked	100110	3-hydroxyphenylpropionate	Phenolic
SiO2_Naked	100120	4-hydroxyphenylpropionate	Phenolic
SiO2_Naked	100140	4-cresol	Phenolic
SiO2_Naked	100180	phenylacetylglycine	Phenolic
SiO2_Naked	100190	phenylpropionylglycine	Phenolic
SiO2_Naked	100200	cinnamoylglycine	Phenolic
SiO2_Naked	100220	phenol	Phenolic
SiO2_Naked	140070	a-ketoisovalerate	Other
SiO2_Naked	140121	lactaldehyde	Other
SiO2_Naked	140131	auto-inducer 3	Other
SiO2_PEG	20070	niacin	Vitamins
SiO2_PEG	30000	acetic acid	SCFAs
SiO2_PEG	30010	propionic acid	SCFAs
SiO2_PEG	30020	2-methylpropionic acid	SCFAs
SiO2_PEG	30030	butyric acid	SCFAs
SiO2_PEG	30040	hexanoic acid	SCFAs
SiO2_PEG	30050	valeric acid	SCFAs
SiO2_PEG	30060	isovaleric acid	SCFAs
SiO2_PEG	30070	methylbutyric acid	SCFAs
SiO2_PEG	70010	indoleacetic acid	Tryptophan
SiO2_PEG	70030	indole	Tryptophan
SiO2_PEG	70050	indole-3-propionic acid	Tryptophan
SiO2_PEG	70080	5-hydroxyindole	Tryptophan
SiO2_PEG	70100	indoleacrylic acid	Tryptophan
SiO2_PEG	70110	indoleethanol	Tryptophan
SiO2_PEG	70130	3-methylindole	Tryptophan
SiO2_PEG	70140	indole-3-carboxylate	Tryptophan
SiO2_PEG	1.00E+05	benzoate	Phenolic
SiO2_PEG	100010	hippurate	Phenolic
SiO2_PEG	100020	phenylacetate	Phenolic
SiO2_PEG	100030	phenylpropionate	Phenolic
SiO2_PEG	100040	3-hydroxycinnamate	Phenolic
SiO2_PEG	100050	2-hydroxyhippurate	Phenolic
SiO2_PEG	100060	3-hydroxyhippurate	Phenolic
SiO2_PEG	100070	2-hydroxybenzoate	Phenolic
SiO2_PEG	100080	3-hydroxybenzoate	Phenolic
SiO2_PEG	100090	4-hydroxybenzoate	Phenolic
SiO2_PEG	100100	4-hydroxyphenylacetate	Phenolic
SiO2_PEG	100110	3-hydroxyphenylpropionate	Phenolic
SiO2_PEG	100120	4-hydroxyphenylpropionate	Phenolic
SiO2_PEG	100140	4-cresol	Phenolic
SiO2_PEG	100180	phenylacetylglycine	Phenolic
SiO2_PEG	100190	phenylpropionylglycine	Phenolic
SiO2_PEG	100200	cinnamoylglycine	Phenolic
SiO2_PEG	100220	phenol	Phenolic
SiO2_PEG	140070	a-ketoisovalerate	Other
SiO2_PEG	140121	lactaldehyde	Other
SiO2_PEG	140131	auto-inducer 3	Other
SiO2_Phosphat	20070	niacin	Vitamins
SiO2_Phosphat	30000	acetic acid	SCFAs
SiO2_Phosphat	30010	propionic acid	SCFAs
SiO2_Phosphat	30020	2-methylpropionic acid	SCFAs
SiO2_Phosphat	30030	butyric acid	SCFAs
SiO2_Phosphat	30040	hexanoic acid	SCFAs
SiO2_Phosphat	30050	valeric acid	SCFAs
SiO2_Phosphat	30060	isovaleric acid	SCFAs
SiO2_Phosphat	30070	methylbutyric acid	SCFAs
SiO2_Phosphat	70010	indoleacetic acid	Tryptophan
SiO2_Phosphat	70030	indole	Tryptophan
SiO2_Phosphat	70050	indole-3-propionic acid	Tryptophan
SiO2_Phosphat	70080	5-hydroxyindole	Tryptophan
SiO2_Phosphat	70100	indoleacrylic acid	Tryptophan
SiO2_Phosphat	70110	indoleethanol	Tryptophan
SiO2_Phosphat	70130	3-methylindole	Tryptophan
SiO2_Phosphat	70140	indole-3-carboxylate	Tryptophan
SiO2_Phosphat	1.00E+05	benzoate	Phenolic
SiO2_Phosphat	100010	hippurate	Phenolic
SiO2_Phosphat	100020	phenylacetate	Phenolic
SiO2_Phosphat	100030	phenylpropionate	Phenolic
SiO2_Phosphat	100040	3-hydroxycinnamate	Phenolic
SiO2_Phosphat	100050	2-hydroxyhippurate	Phenolic
SiO2_Phosphat	100060	3-hydroxyhippurate	Phenolic
SiO2_Phosphat	100070	2-hydroxybenzoate	Phenolic
SiO2_Phosphat	100080	3-hydroxybenzoate	Phenolic
SiO2_Phosphat	100090	4-hydroxybenzoate	Phenolic
SiO2_Phosphat	100100	4-hydroxyphenylacetate	Phenolic
SiO2_Phosphat	100110	3-hydroxyphenylpropionate	Phenolic
SiO2_Phosphat	100120	4-hydroxyphenylpropionate	Phenolic
SiO2_Phosphat	100140	4-cresol	Phenolic
SiO2_Phosphat	100180	phenylacetylglycine	Phenolic
SiO2_Phosphat	100190	phenylpropionylglycine	Phenolic
SiO2_Phosphat	100200	cinnamoylglycine	Phenolic
SiO2_Phosphat	100220	phenol	Phenolic
SiO2_Phosphat	140070	a-ketoisovalerate	Other
SiO2_Phosphat	140121	lactaldehyde	Other
SiO2_Phosphat	140131	auto-inducer 3	Other
sMWCNT	20070	niacin	Vitamins
sMWCNT	30000	acetic acid	SCFAs
sMWCNT	30010	propionic acid	SCFAs
sMWCNT	30020	2-methylpropionic acid	SCFAs
sMWCNT	30030	butyric acid	SCFAs
sMWCNT	30040	hexanoic acid	SCFAs
sMWCNT	30050	valeric acid	SCFAs
sMWCNT	30060	isovaleric acid	SCFAs
sMWCNT	30070	methylbutyric acid	SCFAs
sMWCNT	70010	indoleacetic acid	Tryptophan
sMWCNT	70030	indole	Tryptophan
sMWCNT	70050	indole-3-propionic acid	Tryptophan
sMWCNT	70080	5-hydroxyindole	Tryptophan
sMWCNT	70100	indoleacrylic acid	Tryptophan
sMWCNT	70110	indoleethanol	Tryptophan
sMWCNT	70130	3-methylindole	Tryptophan
sMWCNT	70140	indole-3-carboxylate	Tryptophan
sMWCNT	1.00E+05	benzoate	Phenolic
sMWCNT	100010	hippurate	Phenolic
sMWCNT	100020	phenylacetate	Phenolic
sMWCNT	100030	phenylpropionate	Phenolic
sMWCNT	100040	3-hydroxycinnamate	Phenolic
sMWCNT	100050	2-hydroxyhippurate	Phenolic
sMWCNT	100060	3-hydroxyhippurate	Phenolic
sMWCNT	100070	2-hydroxybenzoate	Phenolic
sMWCNT	100080	3-hydroxybenzoate	Phenolic
sMWCNT	100090	4-hydroxybenzoate	Phenolic
sMWCNT	100100	4-hydroxyphenylacetate	Phenolic
sMWCNT	100110	3-hydroxyphenylpropionate	Phenolic
sMWCNT	100120	4-hydroxyphenylpropionate	Phenolic
sMWCNT	100140	4-cresol	Phenolic
sMWCNT	100180	phenylacetylglycine	Phenolic
sMWCNT	100190	phenylpropionylglycine	Phenolic
sMWCNT	100200	cinnamoylglycine	Phenolic
sMWCNT	100220	phenol	Phenolic
sMWCNT	140070	a-ketoisovalerate	Other
sMWCNT	140121	lactaldehyde	Other
sMWCNT	140131	auto-inducer 3	Other
TiO2	20070	niacin	Vitamins
TiO2	30000	acetic acid	SCFAs
TiO2	30010	propionic acid	SCFAs
TiO2	30020	2-methylpropionic acid	SCFAs
TiO2	30030	butyric acid	SCFAs
TiO2	30040	hexanoic acid	SCFAs
TiO2	30050	valeric acid	SCFAs
TiO2	30060	isovaleric acid	SCFAs
TiO2	30070	methylbutyric acid	SCFAs
TiO2	70010	indoleacetic acid	Tryptophan
TiO2	70030	indole	Tryptophan
TiO2	70050	indole-3-propionic acid	Tryptophan
TiO2	70080	5-hydroxyindole	Tryptophan
TiO2	70100	indoleacrylic acid	Tryptophan
TiO2	70110	indoleethanol	Tryptophan
TiO2	70130	3-methylindole	Tryptophan
TiO2	70140	indole-3-carboxylate	Tryptophan
TiO2	1.00E+05	benzoate	Phenolic
TiO2	100010	hippurate	Phenolic
TiO2	100020	phenylacetate	Phenolic
TiO2	100030	phenylpropionate	Phenolic
TiO2	100040	3-hydroxycinnamate	Phenolic
TiO2	100050	2-hydroxyhippurate	Phenolic
TiO2	100060	3-hydroxyhippurate	Phenolic
TiO2	100070	2-hydroxybenzoate	Phenolic
TiO2	100080	3-hydroxybenzoate	Phenolic
TiO2	100090	4-hydroxybenzoate	Phenolic
TiO2	100100	4-hydroxyphenylacetate	Phenolic
TiO2	100110	3-hydroxyphenylpropionate	Phenolic
TiO2	100120	4-hydroxyphenylpropionate	Phenolic
TiO2	100140	4-cresol	Phenolic
TiO2	100180	phenylacetylglycine	Phenolic
TiO2	100190	phenylpropionylglycine	Phenolic
TiO2	100200	cinnamoylglycine	Phenolic
TiO2	100220	phenol	Phenolic
TiO2	140070	a-ketoisovalerate	Other
TiO2	140121	lactaldehyde	Other
TiO2	140131	auto-inducer 3	Other
ZnO	20070	niacin	Vitamins
ZnO	30000	acetic acid	SCFAs
ZnO	30010	propionic acid	SCFAs
ZnO	30020	2-methylpropionic acid	SCFAs
ZnO	30030	butyric acid	SCFAs
ZnO	30040	hexanoic acid	SCFAs
ZnO	30050	valeric acid	SCFAs
ZnO	30060	isovaleric acid	SCFAs
ZnO	30070	methylbutyric acid	SCFAs
ZnO	70010	indoleacetic acid	Tryptophan
ZnO	70030	indole	Tryptophan
ZnO	70050	indole-3-propionic acid	Tryptophan
ZnO	70080	5-hydroxyindole	Tryptophan
ZnO	70100	indoleacrylic acid	Tryptophan
ZnO	70110	indoleethanol	Tryptophan
ZnO	70130	3-methylindole	Tryptophan
ZnO	70140	indole-3-carboxylate	Tryptophan
ZnO	1.00E+05	benzoate	Phenolic
ZnO	100010	hippurate	Phenolic
ZnO	100020	phenylacetate	Phenolic
ZnO	100030	phenylpropionate	Phenolic
ZnO	100040	3-hydroxycinnamate	Phenolic
ZnO	100050	2-hydroxyhippurate	Phenolic
ZnO	100060	3-hydroxyhippurate	Phenolic
ZnO	100070	2-hydroxybenzoate	Phenolic
ZnO	100080	3-hydroxybenzoate	Phenolic
ZnO	100090	4-hydroxybenzoate	Phenolic
ZnO	100100	4-hydroxyphenylacetate	Phenolic
ZnO	100110	3-hydroxyphenylpropionate	Phenolic
ZnO	100120	4-hydroxyphenylpropionate	Phenolic
ZnO	100140	4-cresol	Phenolic
ZnO	100180	phenylacetylglycine	Phenolic
ZnO	100190	phenylpropionylglycine	Phenolic
ZnO	100200	cinnamoylglycine	Phenolic
ZnO	100220	phenol	Phenolic
ZnO	140070	a-ketoisovalerate	Other
ZnO	140121	lactaldehyde	Other
ZnO	140131	auto-inducer 3	Other
ZrO2_Amino	20070	niacin	Vitamins
ZrO2_Amino	30000	acetic acid	SCFAs
ZrO2_Amino	30010	propionic acid	SCFAs
ZrO2_Amino	30020	2-methylpropionic acid	SCFAs
ZrO2_Amino	30030	butyric acid	SCFAs
ZrO2_Amino	30040	hexanoic acid	SCFAs
ZrO2_Amino	30050	valeric acid	SCFAs
ZrO2_Amino	30060	isovaleric acid	SCFAs
ZrO2_Amino	30070	methylbutyric acid	SCFAs
ZrO2_Amino	70010	indoleacetic acid	Tryptophan
ZrO2_Amino	70030	indole	Tryptophan
ZrO2_Amino	70050	indole-3-propionic acid	Tryptophan
ZrO2_Amino	70080	5-hydroxyindole	Tryptophan
ZrO2_Amino	70100	indoleacrylic acid	Tryptophan
ZrO2_Amino	70110	indoleethanol	Tryptophan
ZrO2_Amino	70130	3-methylindole	Tryptophan
ZrO2_Amino	70140	indole-3-carboxylate	Tryptophan
ZrO2_Amino	1.00E+05	benzoate	Phenolic
ZrO2_Amino	100010	hippurate	Phenolic
ZrO2_Amino	100020	phenylacetate	Phenolic
ZrO2_Amino	100030	phenylpropionate	Phenolic
ZrO2_Amino	100040	3-hydroxycinnamate	Phenolic
ZrO2_Amino	100050	2-hydroxyhippurate	Phenolic
ZrO2_Amino	100060	3-hydroxyhippurate	Phenolic
ZrO2_Amino	100070	2-hydroxybenzoate	Phenolic
ZrO2_Amino	100080	3-hydroxybenzoate	Phenolic
ZrO2_Amino	100090	4-hydroxybenzoate	Phenolic
ZrO2_Amino	100100	4-hydroxyphenylacetate	Phenolic
ZrO2_Amino	100110	3-hydroxyphenylpropionate	Phenolic
ZrO2_Amino	100120	4-hydroxyphenylpropionate	Phenolic
ZrO2_Amino	100140	4-cresol	Phenolic
ZrO2_Amino	100180	phenylacetylglycine	Phenolic
ZrO2_Amino	100190	phenylpropionylglycine	Phenolic
ZrO2_Amino	100200	cinnamoylglycine	Phenolic
ZrO2_Amino	100220	phenol	Phenolic
ZrO2_Amino	140070	a-ketoisovalerate	Other
ZrO2_Amino	140121	lactaldehyde	Other
ZrO2_Amino	140131	auto-inducer 3	Other
ZrO2_PEG	20070	niacin	Vitamins
ZrO2_PEG	30000	acetic acid	SCFAs
ZrO2_PEG	30010	propionic acid	SCFAs
ZrO2_PEG	30020	2-methylpropionic acid	SCFAs
ZrO2_PEG	30030	butyric acid	SCFAs
ZrO2_PEG	30040	hexanoic acid	SCFAs
ZrO2_PEG	30050	valeric acid	SCFAs
ZrO2_PEG	30060	isovaleric acid	SCFAs
ZrO2_PEG	30070	methylbutyric acid	SCFAs
ZrO2_PEG	70010	indoleacetic acid	Tryptophan
ZrO2_PEG	70030	indole	Tryptophan
ZrO2_PEG	70050	indole-3-propionic acid	Tryptophan
ZrO2_PEG	70080	5-hydroxyindole	Tryptophan
ZrO2_PEG	70100	indoleacrylic acid	Tryptophan
ZrO2_PEG	70110	indoleethanol	Tryptophan
ZrO2_PEG	70130	3-methylindole	Tryptophan
ZrO2_PEG	70140	indole-3-carboxylate	Tryptophan
ZrO2_PEG	1.00E+05	benzoate	Phenolic
ZrO2_PEG	100010	hippurate	Phenolic
ZrO2_PEG	100020	phenylacetate	Phenolic
ZrO2_PEG	100030	phenylpropionate	Phenolic
ZrO2_PEG	100040	3-hydroxycinnamate	Phenolic
ZrO2_PEG	100050	2-hydroxyhippurate	Phenolic
ZrO2_PEG	100060	3-hydroxyhippurate	Phenolic
ZrO2_PEG	100070	2-hydroxybenzoate	Phenolic
ZrO2_PEG	100080	3-hydroxybenzoate	Phenolic
ZrO2_PEG	100090	4-hydroxybenzoate	Phenolic
ZrO2_PEG	100100	4-hydroxyphenylacetate	Phenolic
ZrO2_PEG	100110	3-hydroxyphenylpropionate	Phenolic
ZrO2_PEG	100120	4-hydroxyphenylpropionate	Phenolic
ZrO2_PEG	100140	4-cresol	Phenolic
ZrO2_PEG	100180	phenylacetylglycine	Phenolic
ZrO2_PEG	100190	phenylpropionylglycine	Phenolic
ZrO2_PEG	100200	cinnamoylglycine	Phenolic
ZrO2_PEG	100220	phenol	Phenolic
ZrO2_PEG	140070	a-ketoisovalerate	Other
ZrO2_PEG	140121	lactaldehyde	Other
ZrO2_PEG	140131	auto-inducer 3	Other
ZrO2_TODacid	20070	niacin	Vitamins
ZrO2_TODacid	30000	acetic acid	SCFAs
ZrO2_TODacid	30010	propionic acid	SCFAs
ZrO2_TODacid	30020	2-methylpropionic acid	SCFAs
ZrO2_TODacid	30030	butyric acid	SCFAs
ZrO2_TODacid	30040	hexanoic acid	SCFAs
ZrO2_TODacid	30050	valeric acid	SCFAs
ZrO2_TODacid	30060	isovaleric acid	SCFAs
ZrO2_TODacid	30070	methylbutyric acid	SCFAs
ZrO2_TODacid	70010	indoleacetic acid	Tryptophan
ZrO2_TODacid	70030	indole	Tryptophan
ZrO2_TODacid	70050	indole-3-propionic acid	Tryptophan
ZrO2_TODacid	70080	5-hydroxyindole	Tryptophan
ZrO2_TODacid	70100	indoleacrylic acid	Tryptophan
ZrO2_TODacid	70110	indoleethanol	Tryptophan
ZrO2_TODacid	70130	3-methylindole	Tryptophan
ZrO2_TODacid	70140	indole-3-carboxylate	Tryptophan
ZrO2_TODacid	1.00E+05	benzoate	Phenolic
ZrO2_TODacid	100010	hippurate	Phenolic
ZrO2_TODacid	100020	phenylacetate	Phenolic
ZrO2_TODacid	100030	phenylpropionate	Phenolic
ZrO2_TODacid	100040	3-hydroxycinnamate	Phenolic
ZrO2_TODacid	100050	2-hydroxyhippurate	Phenolic
ZrO2_TODacid	100060	3-hydroxyhippurate	Phenolic
ZrO2_TODacid	100070	2-hydroxybenzoate	Phenolic
ZrO2_TODacid	100080	3-hydroxybenzoate	Phenolic
ZrO2_TODacid	100090	4-hydroxybenzoate	Phenolic
ZrO2_TODacid	100100	4-hydroxyphenylacetate	Phenolic
ZrO2_TODacid	100110	3-hydroxyphenylpropionate	Phenolic
ZrO2_TODacid	100120	4-hydroxyphenylpropionate	Phenolic
ZrO2_TODacid	100140	4-cresol	Phenolic
ZrO2_TODacid	100180	phenylacetylglycine	Phenolic
ZrO2_TODacid	100190	phenylpropionylglycine	Phenolic
ZrO2_TODacid	100200	cinnamoylglycine	Phenolic
ZrO2_TODacid	100220	phenol	Phenolic
ZrO2_TODacid	140070	a-ketoisovalerate	Other
ZrO2_TODacid	140121	lactaldehyde	Other
ZrO2_TODacid	140131	auto-inducer 3	Other
