# Supplementary material for: Predicted Adsorption Affinity for Enteric Microbial Metabolites to Metal and Carbon Nanomaterials
Source: J Chem Inf Model. 2022 Jul 25;62(15):3589–603. doi: 10.1021/acs.jcim.2c00492 (PMC9364324; doi:10.1021/acs.jcim.2c00492)
Supplement: Supplementary file 5 — ci2c00492_si_005.zip [file ci2c00492_si_005.zip › ApplicabilityDomain_Brinkmann2022/ApplicabilityDomain_NoThresholds.csv]

ModelName	key	name	category
Ag200_PVP	20070	niacin	Vitamins
Ag200_PVP	30000	acetic acid	SCFAs
Ag200_PVP	30010	propionic acid	SCFAs
Ag200_PVP	30020	2-methylpropionic acid	SCFAs
Ag200_PVP	30030	butyric acid	SCFAs
Ag200_PVP	30040	hexanoic acid	SCFAs
Ag200_PVP	30050	valeric acid	SCFAs
Ag200_PVP	30060	isovaleric acid	SCFAs
Ag200_PVP	30070	methylbutyric acid	SCFAs
Ag200_PVP	70000	N-acetyltryptophan	Tryptophan
Ag200_PVP	70010	indoleacetic acid	Tryptophan
Ag200_PVP	70020	indoleacetylglycine	Tryptophan
Ag200_PVP	70030	indole	Tryptophan
Ag200_PVP	70040	indoxyl sulfate	Tryptophan
Ag200_PVP	70050	indole-3-propionic acid	Tryptophan
Ag200_PVP	70060	melatonin	Tryptophan
Ag200_PVP	70080	5-hydroxyindole	Tryptophan
Ag200_PVP	70100	indoleacrylic acid	Tryptophan
Ag200_PVP	70110	indoleethanol	Tryptophan
Ag200_PVP	70120	tryptamine	Tryptophan
Ag200_PVP	70130	3-methylindole	Tryptophan
Ag200_PVP	70140	indole-3-carboxylate	Tryptophan
Ag200_PVP	70160	indole-3-lactic acid	Tryptophan
Ag200_PVP	90000	methylamine	Choline
Ag200_PVP	90010	dimethylamine	Choline
Ag200_PVP	90020	trimethylamine	Choline
Ag200_PVP	90030	trimethylamine-N-oxide	Choline
Ag200_PVP	1.00E+05	benzoate	Phenolic
Ag200_PVP	100010	hippurate	Phenolic
Ag200_PVP	100020	phenylacetate	Phenolic
Ag200_PVP	100030	phenylpropionate	Phenolic
Ag200_PVP	100040	3-hydroxycinnamate	Phenolic
Ag200_PVP	100050	2-hydroxyhippurate	Phenolic
Ag200_PVP	100060	3-hydroxyhippurate	Phenolic
Ag200_PVP	100100	4-hydroxyphenylacetate	Phenolic
Ag200_PVP	100110	3-hydroxyphenylpropionate	Phenolic
Ag200_PVP	100120	4-hydroxyphenylpropionate	Phenolic
Ag200_PVP	100140	4-cresol	Phenolic
Ag200_PVP	100150	4-cresyl sulfate	Phenolic
Ag200_PVP	100170	phenylacetylglutamine	Phenolic
Ag200_PVP	100180	phenylacetylglycine	Phenolic
Ag200_PVP	100190	phenylpropionylglycine	Phenolic
Ag200_PVP	100200	cinnamoylglycine	Phenolic
Ag200_PVP	100210	4-ethylphenyl sulfate	Phenolic
Ag200_PVP	100220	phenol	Phenolic
Ag200_PVP	100230	s-equol	Phenolic
Ag200_PVP	110060	linoleic acid	Lipids
Ag200_PVP	120050	histamine	Neurotransmitters
Ag200_PVP	140000	methanol	Other
Ag200_PVP	140010	ethanol	Other
Ag200_PVP	140020	formate	Other
Ag200_PVP	140060	urea	Other
Ag200_PVP	140070	a-ketoisovalerate	Other
Ag200_PVP	140110	hydrogen peroxide	Other
Ag200_PVP	140120	acetaldehyde	Other
Ag200_PVP	140121	lactaldehyde	Other
Ag200_PVP	140131	auto-inducer 3	Other
Ag200_PVP	140132	N-(3-Oxohexanoyl)homoserine lactone	Other
Ag200_PVP	140140	3-hydroxypropionaldehyde	Other
Ag200_PVP	140150	D-lactate	Other
Ag50_Citrat	20070	niacin	Vitamins
Ag50_Citrat	30000	acetic acid	SCFAs
Ag50_Citrat	30010	propionic acid	SCFAs
Ag50_Citrat	30020	2-methylpropionic acid	SCFAs
Ag50_Citrat	30030	butyric acid	SCFAs
Ag50_Citrat	30040	hexanoic acid	SCFAs
Ag50_Citrat	30050	valeric acid	SCFAs
Ag50_Citrat	30060	isovaleric acid	SCFAs
Ag50_Citrat	30070	methylbutyric acid	SCFAs
Ag50_Citrat	70000	N-acetyltryptophan	Tryptophan
Ag50_Citrat	70010	indoleacetic acid	Tryptophan
Ag50_Citrat	70020	indoleacetylglycine	Tryptophan
Ag50_Citrat	70030	indole	Tryptophan
Ag50_Citrat	70040	indoxyl sulfate	Tryptophan
Ag50_Citrat	70050	indole-3-propionic acid	Tryptophan
Ag50_Citrat	70060	melatonin	Tryptophan
Ag50_Citrat	70080	5-hydroxyindole	Tryptophan
Ag50_Citrat	70100	indoleacrylic acid	Tryptophan
Ag50_Citrat	70110	indoleethanol	Tryptophan
Ag50_Citrat	70120	tryptamine	Tryptophan
Ag50_Citrat	70130	3-methylindole	Tryptophan
Ag50_Citrat	70140	indole-3-carboxylate	Tryptophan
Ag50_Citrat	70160	indole-3-lactic acid	Tryptophan
Ag50_Citrat	90000	methylamine	Choline
Ag50_Citrat	90010	dimethylamine	Choline
Ag50_Citrat	90020	trimethylamine	Choline
Ag50_Citrat	90030	trimethylamine-N-oxide	Choline
Ag50_Citrat	1.00E+05	benzoate	Phenolic
Ag50_Citrat	100010	hippurate	Phenolic
Ag50_Citrat	100020	phenylacetate	Phenolic
Ag50_Citrat	100030	phenylpropionate	Phenolic
Ag50_Citrat	100040	3-hydroxycinnamate	Phenolic
Ag50_Citrat	100050	2-hydroxyhippurate	Phenolic
Ag50_Citrat	100060	3-hydroxyhippurate	Phenolic
Ag50_Citrat	100100	4-hydroxyphenylacetate	Phenolic
Ag50_Citrat	100110	3-hydroxyphenylpropionate	Phenolic
Ag50_Citrat	100120	4-hydroxyphenylpropionate	Phenolic
Ag50_Citrat	100140	4-cresol	Phenolic
Ag50_Citrat	100150	4-cresyl sulfate	Phenolic
Ag50_Citrat	100170	phenylacetylglutamine	Phenolic
Ag50_Citrat	100180	phenylacetylglycine	Phenolic
Ag50_Citrat	100190	phenylpropionylglycine	Phenolic
Ag50_Citrat	100200	cinnamoylglycine	Phenolic
Ag50_Citrat	100210	4-ethylphenyl sulfate	Phenolic
Ag50_Citrat	100220	phenol	Phenolic
Ag50_Citrat	100230	s-equol	Phenolic
Ag50_Citrat	110060	linoleic acid	Lipids
Ag50_Citrat	120050	histamine	Neurotransmitters
Ag50_Citrat	140000	methanol	Other
Ag50_Citrat	140010	ethanol	Other
Ag50_Citrat	140020	formate	Other
Ag50_Citrat	140060	urea	Other
Ag50_Citrat	140070	a-ketoisovalerate	Other
Ag50_Citrat	140110	hydrogen peroxide	Other
Ag50_Citrat	140120	acetaldehyde	Other
Ag50_Citrat	140121	lactaldehyde	Other
Ag50_Citrat	140131	auto-inducer 3	Other
Ag50_Citrat	140132	N-(3-Oxohexanoyl)homoserine lactone	Other
Ag50_Citrat	140140	3-hydroxypropionaldehyde	Other
Ag50_Citrat	140150	D-lactate	Other
AlOOH	20070	niacin	Vitamins
AlOOH	30000	acetic acid	SCFAs
AlOOH	30010	propionic acid	SCFAs
AlOOH	30020	2-methylpropionic acid	SCFAs
AlOOH	30030	butyric acid	SCFAs
AlOOH	30040	hexanoic acid	SCFAs
AlOOH	30050	valeric acid	SCFAs
AlOOH	30060	isovaleric acid	SCFAs
AlOOH	30070	methylbutyric acid	SCFAs
AlOOH	70000	N-acetyltryptophan	Tryptophan
AlOOH	70010	indoleacetic acid	Tryptophan
AlOOH	70020	indoleacetylglycine	Tryptophan
AlOOH	70030	indole	Tryptophan
AlOOH	70040	indoxyl sulfate	Tryptophan
AlOOH	70050	indole-3-propionic acid	Tryptophan
AlOOH	70060	melatonin	Tryptophan
AlOOH	70080	5-hydroxyindole	Tryptophan
AlOOH	70100	indoleacrylic acid	Tryptophan
AlOOH	70110	indoleethanol	Tryptophan
AlOOH	70120	tryptamine	Tryptophan
AlOOH	70130	3-methylindole	Tryptophan
AlOOH	70140	indole-3-carboxylate	Tryptophan
AlOOH	70160	indole-3-lactic acid	Tryptophan
AlOOH	90000	methylamine	Choline
AlOOH	90010	dimethylamine	Choline
AlOOH	90020	trimethylamine	Choline
AlOOH	90030	trimethylamine-N-oxide	Choline
AlOOH	1.00E+05	benzoate	Phenolic
AlOOH	100010	hippurate	Phenolic
AlOOH	100020	phenylacetate	Phenolic
AlOOH	100030	phenylpropionate	Phenolic
AlOOH	100040	3-hydroxycinnamate	Phenolic
AlOOH	100050	2-hydroxyhippurate	Phenolic
AlOOH	100060	3-hydroxyhippurate	Phenolic
AlOOH	100100	4-hydroxyphenylacetate	Phenolic
AlOOH	100110	3-hydroxyphenylpropionate	Phenolic
AlOOH	100120	4-hydroxyphenylpropionate	Phenolic
AlOOH	100140	4-cresol	Phenolic
AlOOH	100150	4-cresyl sulfate	Phenolic
AlOOH	100170	phenylacetylglutamine	Phenolic
AlOOH	100180	phenylacetylglycine	Phenolic
AlOOH	100190	phenylpropionylglycine	Phenolic
AlOOH	100200	cinnamoylglycine	Phenolic
AlOOH	100210	4-ethylphenyl sulfate	Phenolic
AlOOH	100220	phenol	Phenolic
AlOOH	100230	s-equol	Phenolic
AlOOH	110060	linoleic acid	Lipids
AlOOH	120050	histamine	Neurotransmitters
AlOOH	140000	methanol	Other
AlOOH	140010	ethanol	Other
AlOOH	140020	formate	Other
AlOOH	140060	urea	Other
AlOOH	140070	a-ketoisovalerate	Other
AlOOH	140110	hydrogen peroxide	Other
AlOOH	140120	acetaldehyde	Other
AlOOH	140121	lactaldehyde	Other
AlOOH	140131	auto-inducer 3	Other
AlOOH	140132	N-(3-Oxohexanoyl)homoserine lactone	Other
AlOOH	140140	3-hydroxypropionaldehyde	Other
AlOOH	140150	D-lactate	Other
BaSO4	20070	niacin	Vitamins
BaSO4	30000	acetic acid	SCFAs
BaSO4	30010	propionic acid	SCFAs
BaSO4	30020	2-methylpropionic acid	SCFAs
BaSO4	30030	butyric acid	SCFAs
BaSO4	30040	hexanoic acid	SCFAs
BaSO4	30050	valeric acid	SCFAs
BaSO4	30060	isovaleric acid	SCFAs
BaSO4	30070	methylbutyric acid	SCFAs
BaSO4	70000	N-acetyltryptophan	Tryptophan
BaSO4	70010	indoleacetic acid	Tryptophan
BaSO4	70020	indoleacetylglycine	Tryptophan
BaSO4	70030	indole	Tryptophan
BaSO4	70040	indoxyl sulfate	Tryptophan
BaSO4	70050	indole-3-propionic acid	Tryptophan
BaSO4	70060	melatonin	Tryptophan
BaSO4	70080	5-hydroxyindole	Tryptophan
BaSO4	70100	indoleacrylic acid	Tryptophan
BaSO4	70110	indoleethanol	Tryptophan
BaSO4	70120	tryptamine	Tryptophan
BaSO4	70130	3-methylindole	Tryptophan
BaSO4	70140	indole-3-carboxylate	Tryptophan
BaSO4	70160	indole-3-lactic acid	Tryptophan
BaSO4	90000	methylamine	Choline
BaSO4	90010	dimethylamine	Choline
BaSO4	90020	trimethylamine	Choline
BaSO4	90030	trimethylamine-N-oxide	Choline
BaSO4	1.00E+05	benzoate	Phenolic
BaSO4	100010	hippurate	Phenolic
BaSO4	100020	phenylacetate	Phenolic
BaSO4	100030	phenylpropionate	Phenolic
BaSO4	100040	3-hydroxycinnamate	Phenolic
BaSO4	100050	2-hydroxyhippurate	Phenolic
BaSO4	100060	3-hydroxyhippurate	Phenolic
BaSO4	100100	4-hydroxyphenylacetate	Phenolic
BaSO4	100110	3-hydroxyphenylpropionate	Phenolic
BaSO4	100120	4-hydroxyphenylpropionate	Phenolic
BaSO4	100140	4-cresol	Phenolic
BaSO4	100150	4-cresyl sulfate	Phenolic
BaSO4	100170	phenylacetylglutamine	Phenolic
BaSO4	100180	phenylacetylglycine	Phenolic
BaSO4	100190	phenylpropionylglycine	Phenolic
BaSO4	100200	cinnamoylglycine	Phenolic
BaSO4	100210	4-ethylphenyl sulfate	Phenolic
BaSO4	100220	phenol	Phenolic
BaSO4	100230	s-equol	Phenolic
BaSO4	110060	linoleic acid	Lipids
BaSO4	120050	histamine	Neurotransmitters
BaSO4	140000	methanol	Other
BaSO4	140010	ethanol	Other
BaSO4	140020	formate	Other
BaSO4	140060	urea	Other
BaSO4	140070	a-ketoisovalerate	Other
BaSO4	140110	hydrogen peroxide	Other
BaSO4	140120	acetaldehyde	Other
BaSO4	140121	lactaldehyde	Other
BaSO4	140131	auto-inducer 3	Other
BaSO4	140132	N-(3-Oxohexanoyl)homoserine lactone	Other
BaSO4	140140	3-hydroxypropionaldehyde	Other
BaSO4	140150	D-lactate	Other
FullrC60	20070	niacin	Vitamins
FullrC60	30000	acetic acid	SCFAs
FullrC60	30010	propionic acid	SCFAs
FullrC60	30020	2-methylpropionic acid	SCFAs
FullrC60	30030	butyric acid	SCFAs
FullrC60	30040	hexanoic acid	SCFAs
FullrC60	30050	valeric acid	SCFAs
FullrC60	30060	isovaleric acid	SCFAs
FullrC60	30070	methylbutyric acid	SCFAs
FullrC60	70000	N-acetyltryptophan	Tryptophan
FullrC60	70010	indoleacetic acid	Tryptophan
FullrC60	70020	indoleacetylglycine	Tryptophan
FullrC60	70030	indole	Tryptophan
FullrC60	70040	indoxyl sulfate	Tryptophan
FullrC60	70050	indole-3-propionic acid	Tryptophan
FullrC60	70060	melatonin	Tryptophan
FullrC60	70080	5-hydroxyindole	Tryptophan
FullrC60	70100	indoleacrylic acid	Tryptophan
FullrC60	70110	indoleethanol	Tryptophan
FullrC60	70120	tryptamine	Tryptophan
FullrC60	70130	3-methylindole	Tryptophan
FullrC60	70140	indole-3-carboxylate	Tryptophan
FullrC60	70160	indole-3-lactic acid	Tryptophan
FullrC60	90000	methylamine	Choline
FullrC60	90010	dimethylamine	Choline
FullrC60	90020	trimethylamine	Choline
FullrC60	90030	trimethylamine-N-oxide	Choline
FullrC60	1.00E+05	benzoate	Phenolic
FullrC60	100010	hippurate	Phenolic
FullrC60	100020	phenylacetate	Phenolic
FullrC60	100030	phenylpropionate	Phenolic
FullrC60	100040	3-hydroxycinnamate	Phenolic
FullrC60	100050	2-hydroxyhippurate	Phenolic
FullrC60	100060	3-hydroxyhippurate	Phenolic
FullrC60	100100	4-hydroxyphenylacetate	Phenolic
FullrC60	100110	3-hydroxyphenylpropionate	Phenolic
FullrC60	100120	4-hydroxyphenylpropionate	Phenolic
FullrC60	100140	4-cresol	Phenolic
FullrC60	100150	4-cresyl sulfate	Phenolic
FullrC60	100170	phenylacetylglutamine	Phenolic
FullrC60	100180	phenylacetylglycine	Phenolic
FullrC60	100190	phenylpropionylglycine	Phenolic
FullrC60	100200	cinnamoylglycine	Phenolic
FullrC60	100210	4-ethylphenyl sulfate	Phenolic
FullrC60	100220	phenol	Phenolic
FullrC60	100230	s-equol	Phenolic
FullrC60	110060	linoleic acid	Lipids
FullrC60	120050	histamine	Neurotransmitters
FullrC60	140000	methanol	Other
FullrC60	140010	ethanol	Other
FullrC60	140020	formate	Other
FullrC60	140060	urea	Other
FullrC60	140070	a-ketoisovalerate	Other
FullrC60	140110	hydrogen peroxide	Other
FullrC60	140120	acetaldehyde	Other
FullrC60	140121	lactaldehyde	Other
FullrC60	140131	auto-inducer 3	Other
FullrC60	140132	N-(3-Oxohexanoyl)homoserine lactone	Other
FullrC60	140140	3-hydroxypropionaldehyde	Other
FullrC60	140150	D-lactate	Other
MWNT	20070	niacin	Vitamins
MWNT	30000	acetic acid	SCFAs
MWNT	30010	propionic acid	SCFAs
MWNT	30020	2-methylpropionic acid	SCFAs
MWNT	30030	butyric acid	SCFAs
MWNT	30040	hexanoic acid	SCFAs
MWNT	30050	valeric acid	SCFAs
MWNT	30060	isovaleric acid	SCFAs
MWNT	30070	methylbutyric acid	SCFAs
MWNT	70000	N-acetyltryptophan	Tryptophan
MWNT	70010	indoleacetic acid	Tryptophan
MWNT	70020	indoleacetylglycine	Tryptophan
MWNT	70030	indole	Tryptophan
MWNT	70040	indoxyl sulfate	Tryptophan
MWNT	70050	indole-3-propionic acid	Tryptophan
MWNT	70060	melatonin	Tryptophan
MWNT	70080	5-hydroxyindole	Tryptophan
MWNT	70100	indoleacrylic acid	Tryptophan
MWNT	70110	indoleethanol	Tryptophan
MWNT	70120	tryptamine	Tryptophan
MWNT	70130	3-methylindole	Tryptophan
MWNT	70140	indole-3-carboxylate	Tryptophan
MWNT	70160	indole-3-lactic acid	Tryptophan
MWNT	90000	methylamine	Choline
MWNT	90010	dimethylamine	Choline
MWNT	90020	trimethylamine	Choline
MWNT	90030	trimethylamine-N-oxide	Choline
MWNT	1.00E+05	benzoate	Phenolic
MWNT	100010	hippurate	Phenolic
MWNT	100020	phenylacetate	Phenolic
MWNT	100030	phenylpropionate	Phenolic
MWNT	100040	3-hydroxycinnamate	Phenolic
MWNT	100050	2-hydroxyhippurate	Phenolic
MWNT	100060	3-hydroxyhippurate	Phenolic
MWNT	100100	4-hydroxyphenylacetate	Phenolic
MWNT	100110	3-hydroxyphenylpropionate	Phenolic
MWNT	100120	4-hydroxyphenylpropionate	Phenolic
MWNT	100140	4-cresol	Phenolic
MWNT	100150	4-cresyl sulfate	Phenolic
MWNT	100170	phenylacetylglutamine	Phenolic
MWNT	100180	phenylacetylglycine	Phenolic
MWNT	100190	phenylpropionylglycine	Phenolic
MWNT	100200	cinnamoylglycine	Phenolic
MWNT	100210	4-ethylphenyl sulfate	Phenolic
MWNT	100220	phenol	Phenolic
MWNT	100230	s-equol	Phenolic
MWNT	110060	linoleic acid	Lipids
MWNT	120050	histamine	Neurotransmitters
MWNT	140000	methanol	Other
MWNT	140010	ethanol	Other
MWNT	140020	formate	Other
MWNT	140060	urea	Other
MWNT	140070	a-ketoisovalerate	Other
MWNT	140110	hydrogen peroxide	Other
MWNT	140120	acetaldehyde	Other
MWNT	140121	lactaldehyde	Other
MWNT	140131	auto-inducer 3	Other
MWNT	140132	N-(3-Oxohexanoyl)homoserine lactone	Other
MWNT	140140	3-hydroxypropionaldehyde	Other
MWNT	140150	D-lactate	Other
MWNT_COOH_20nm	20070	niacin	Vitamins
MWNT_COOH_20nm	30000	acetic acid	SCFAs
MWNT_COOH_20nm	30010	propionic acid	SCFAs
MWNT_COOH_20nm	30020	2-methylpropionic acid	SCFAs
MWNT_COOH_20nm	30030	butyric acid	SCFAs
MWNT_COOH_20nm	30040	hexanoic acid	SCFAs
MWNT_COOH_20nm	30050	valeric acid	SCFAs
MWNT_COOH_20nm	30060	isovaleric acid	SCFAs
MWNT_COOH_20nm	30070	methylbutyric acid	SCFAs
MWNT_COOH_20nm	70000	N-acetyltryptophan	Tryptophan
MWNT_COOH_20nm	70010	indoleacetic acid	Tryptophan
MWNT_COOH_20nm	70020	indoleacetylglycine	Tryptophan
MWNT_COOH_20nm	70030	indole	Tryptophan
MWNT_COOH_20nm	70040	indoxyl sulfate	Tryptophan
MWNT_COOH_20nm	70050	indole-3-propionic acid	Tryptophan
MWNT_COOH_20nm	70060	melatonin	Tryptophan
MWNT_COOH_20nm	70080	5-hydroxyindole	Tryptophan
MWNT_COOH_20nm	70100	indoleacrylic acid	Tryptophan
MWNT_COOH_20nm	70110	indoleethanol	Tryptophan
MWNT_COOH_20nm	70120	tryptamine	Tryptophan
MWNT_COOH_20nm	70130	3-methylindole	Tryptophan
MWNT_COOH_20nm	70140	indole-3-carboxylate	Tryptophan
MWNT_COOH_20nm	70160	indole-3-lactic acid	Tryptophan
MWNT_COOH_20nm	90000	methylamine	Choline
MWNT_COOH_20nm	90010	dimethylamine	Choline
MWNT_COOH_20nm	90020	trimethylamine	Choline
MWNT_COOH_20nm	90030	trimethylamine-N-oxide	Choline
MWNT_COOH_20nm	1.00E+05	benzoate	Phenolic
MWNT_COOH_20nm	100010	hippurate	Phenolic
MWNT_COOH_20nm	100020	phenylacetate	Phenolic
MWNT_COOH_20nm	100030	phenylpropionate	Phenolic
MWNT_COOH_20nm	100040	3-hydroxycinnamate	Phenolic
MWNT_COOH_20nm	100050	2-hydroxyhippurate	Phenolic
MWNT_COOH_20nm	100060	3-hydroxyhippurate	Phenolic
MWNT_COOH_20nm	100100	4-hydroxyphenylacetate	Phenolic
MWNT_COOH_20nm	100110	3-hydroxyphenylpropionate	Phenolic
MWNT_COOH_20nm	100120	4-hydroxyphenylpropionate	Phenolic
MWNT_COOH_20nm	100140	4-cresol	Phenolic
MWNT_COOH_20nm	100150	4-cresyl sulfate	Phenolic
MWNT_COOH_20nm	100170	phenylacetylglutamine	Phenolic
MWNT_COOH_20nm	100180	phenylacetylglycine	Phenolic
MWNT_COOH_20nm	100190	phenylpropionylglycine	Phenolic
MWNT_COOH_20nm	100200	cinnamoylglycine	Phenolic
MWNT_COOH_20nm	100210	4-ethylphenyl sulfate	Phenolic
MWNT_COOH_20nm	100220	phenol	Phenolic
MWNT_COOH_20nm	100230	s-equol	Phenolic
MWNT_COOH_20nm	110060	linoleic acid	Lipids
MWNT_COOH_20nm	120050	histamine	Neurotransmitters
MWNT_COOH_20nm	140000	methanol	Other
MWNT_COOH_20nm	140010	ethanol	Other
MWNT_COOH_20nm	140020	formate	Other
MWNT_COOH_20nm	140060	urea	Other
MWNT_COOH_20nm	140070	a-ketoisovalerate	Other
MWNT_COOH_20nm	140110	hydrogen peroxide	Other
MWNT_COOH_20nm	140120	acetaldehyde	Other
MWNT_COOH_20nm	140121	lactaldehyde	Other
MWNT_COOH_20nm	140131	auto-inducer 3	Other
MWNT_COOH_20nm	140132	N-(3-Oxohexanoyl)homoserine lactone	Other
MWNT_COOH_20nm	140140	3-hydroxypropionaldehyde	Other
MWNT_COOH_20nm	140150	D-lactate	Other
MWNT_COOH_50nm	20070	niacin	Vitamins
MWNT_COOH_50nm	30000	acetic acid	SCFAs
MWNT_COOH_50nm	30010	propionic acid	SCFAs
MWNT_COOH_50nm	30020	2-methylpropionic acid	SCFAs
MWNT_COOH_50nm	30030	butyric acid	SCFAs
MWNT_COOH_50nm	30040	hexanoic acid	SCFAs
MWNT_COOH_50nm	30050	valeric acid	SCFAs
MWNT_COOH_50nm	30060	isovaleric acid	SCFAs
MWNT_COOH_50nm	30070	methylbutyric acid	SCFAs
MWNT_COOH_50nm	70000	N-acetyltryptophan	Tryptophan
MWNT_COOH_50nm	70010	indoleacetic acid	Tryptophan
MWNT_COOH_50nm	70020	indoleacetylglycine	Tryptophan
MWNT_COOH_50nm	70030	indole	Tryptophan
MWNT_COOH_50nm	70040	indoxyl sulfate	Tryptophan
MWNT_COOH_50nm	70050	indole-3-propionic acid	Tryptophan
MWNT_COOH_50nm	70060	melatonin	Tryptophan
MWNT_COOH_50nm	70080	5-hydroxyindole	Tryptophan
MWNT_COOH_50nm	70100	indoleacrylic acid	Tryptophan
MWNT_COOH_50nm	70110	indoleethanol	Tryptophan
MWNT_COOH_50nm	70120	tryptamine	Tryptophan
MWNT_COOH_50nm	70130	3-methylindole	Tryptophan
MWNT_COOH_50nm	70140	indole-3-carboxylate	Tryptophan
MWNT_COOH_50nm	70160	indole-3-lactic acid	Tryptophan
MWNT_COOH_50nm	90000	methylamine	Choline
MWNT_COOH_50nm	90010	dimethylamine	Choline
MWNT_COOH_50nm	90020	trimethylamine	Choline
MWNT_COOH_50nm	90030	trimethylamine-N-oxide	Choline
MWNT_COOH_50nm	1.00E+05	benzoate	Phenolic
MWNT_COOH_50nm	100010	hippurate	Phenolic
MWNT_COOH_50nm	100020	phenylacetate	Phenolic
MWNT_COOH_50nm	100030	phenylpropionate	Phenolic
MWNT_COOH_50nm	100040	3-hydroxycinnamate	Phenolic
MWNT_COOH_50nm	100050	2-hydroxyhippurate	Phenolic
MWNT_COOH_50nm	100060	3-hydroxyhippurate	Phenolic
MWNT_COOH_50nm	100100	4-hydroxyphenylacetate	Phenolic
MWNT_COOH_50nm	100110	3-hydroxyphenylpropionate	Phenolic
MWNT_COOH_50nm	100120	4-hydroxyphenylpropionate	Phenolic
MWNT_COOH_50nm	100140	4-cresol	Phenolic
MWNT_COOH_50nm	100150	4-cresyl sulfate	Phenolic
MWNT_COOH_50nm	100170	phenylacetylglutamine	Phenolic
MWNT_COOH_50nm	100180	phenylacetylglycine	Phenolic
MWNT_COOH_50nm	100190	phenylpropionylglycine	Phenolic
MWNT_COOH_50nm	100200	cinnamoylglycine	Phenolic
MWNT_COOH_50nm	100210	4-ethylphenyl sulfate	Phenolic
MWNT_COOH_50nm	100220	phenol	Phenolic
MWNT_COOH_50nm	100230	s-equol	Phenolic
MWNT_COOH_50nm	110060	linoleic acid	Lipids
MWNT_COOH_50nm	120050	histamine	Neurotransmitters
MWNT_COOH_50nm	140000	methanol	Other
MWNT_COOH_50nm	140010	ethanol	Other
MWNT_COOH_50nm	140020	formate	Other
MWNT_COOH_50nm	140060	urea	Other
MWNT_COOH_50nm	140070	a-ketoisovalerate	Other
MWNT_COOH_50nm	140110	hydrogen peroxide	Other
MWNT_COOH_50nm	140120	acetaldehyde	Other
MWNT_COOH_50nm	140121	lactaldehyde	Other
MWNT_COOH_50nm	140131	auto-inducer 3	Other
MWNT_COOH_50nm	140132	N-(3-Oxohexanoyl)homoserine lactone	Other
MWNT_COOH_50nm	140140	3-hydroxypropionaldehyde	Other
MWNT_COOH_50nm	140150	D-lactate	Other
MWNT_OH	20070	niacin	Vitamins
MWNT_OH	30000	acetic acid	SCFAs
MWNT_OH	30010	propionic acid	SCFAs
MWNT_OH	30020	2-methylpropionic acid	SCFAs
MWNT_OH	30030	butyric acid	SCFAs
MWNT_OH	30040	hexanoic acid	SCFAs
MWNT_OH	30050	valeric acid	SCFAs
MWNT_OH	30060	isovaleric acid	SCFAs
MWNT_OH	30070	methylbutyric acid	SCFAs
MWNT_OH	70000	N-acetyltryptophan	Tryptophan
MWNT_OH	70010	indoleacetic acid	Tryptophan
MWNT_OH	70020	indoleacetylglycine	Tryptophan
MWNT_OH	70030	indole	Tryptophan
MWNT_OH	70040	indoxyl sulfate	Tryptophan
MWNT_OH	70050	indole-3-propionic acid	Tryptophan
MWNT_OH	70060	melatonin	Tryptophan
MWNT_OH	70080	5-hydroxyindole	Tryptophan
MWNT_OH	70100	indoleacrylic acid	Tryptophan
MWNT_OH	70110	indoleethanol	Tryptophan
MWNT_OH	70120	tryptamine	Tryptophan
MWNT_OH	70130	3-methylindole	Tryptophan
MWNT_OH	70140	indole-3-carboxylate	Tryptophan
MWNT_OH	70160	indole-3-lactic acid	Tryptophan
MWNT_OH	90000	methylamine	Choline
MWNT_OH	90010	dimethylamine	Choline
MWNT_OH	90020	trimethylamine	Choline
MWNT_OH	90030	trimethylamine-N-oxide	Choline
MWNT_OH	1.00E+05	benzoate	Phenolic
MWNT_OH	100010	hippurate	Phenolic
MWNT_OH	100020	phenylacetate	Phenolic
MWNT_OH	100030	phenylpropionate	Phenolic
MWNT_OH	100040	3-hydroxycinnamate	Phenolic
MWNT_OH	100050	2-hydroxyhippurate	Phenolic
MWNT_OH	100060	3-hydroxyhippurate	Phenolic
MWNT_OH	100100	4-hydroxyphenylacetate	Phenolic
MWNT_OH	100110	3-hydroxyphenylpropionate	Phenolic
MWNT_OH	100120	4-hydroxyphenylpropionate	Phenolic
MWNT_OH	100140	4-cresol	Phenolic
MWNT_OH	100150	4-cresyl sulfate	Phenolic
MWNT_OH	100170	phenylacetylglutamine	Phenolic
MWNT_OH	100180	phenylacetylglycine	Phenolic
MWNT_OH	100190	phenylpropionylglycine	Phenolic
MWNT_OH	100200	cinnamoylglycine	Phenolic
MWNT_OH	100210	4-ethylphenyl sulfate	Phenolic
MWNT_OH	100220	phenol	Phenolic
MWNT_OH	100230	s-equol	Phenolic
MWNT_OH	110060	linoleic acid	Lipids
MWNT_OH	120050	histamine	Neurotransmitters
MWNT_OH	140000	methanol	Other
MWNT_OH	140010	ethanol	Other
MWNT_OH	140020	formate	Other
MWNT_OH	140060	urea	Other
MWNT_OH	140070	a-ketoisovalerate	Other
MWNT_OH	140110	hydrogen peroxide	Other
MWNT_OH	140120	acetaldehyde	Other
MWNT_OH	140121	lactaldehyde	Other
MWNT_OH	140131	auto-inducer 3	Other
MWNT_OH	140132	N-(3-Oxohexanoyl)homoserine lactone	Other
MWNT_OH	140140	3-hydroxypropionaldehyde	Other
MWNT_OH	140150	D-lactate	Other
SiO2_Amino	20070	niacin	Vitamins
SiO2_Amino	30000	acetic acid	SCFAs
SiO2_Amino	30010	propionic acid	SCFAs
SiO2_Amino	30020	2-methylpropionic acid	SCFAs
SiO2_Amino	30030	butyric acid	SCFAs
SiO2_Amino	30040	hexanoic acid	SCFAs
SiO2_Amino	30050	valeric acid	SCFAs
SiO2_Amino	30060	isovaleric acid	SCFAs
SiO2_Amino	30070	methylbutyric acid	SCFAs
SiO2_Amino	70000	N-acetyltryptophan	Tryptophan
SiO2_Amino	70010	indoleacetic acid	Tryptophan
SiO2_Amino	70020	indoleacetylglycine	Tryptophan
SiO2_Amino	70030	indole	Tryptophan
SiO2_Amino	70040	indoxyl sulfate	Tryptophan
SiO2_Amino	70050	indole-3-propionic acid	Tryptophan
SiO2_Amino	70060	melatonin	Tryptophan
SiO2_Amino	70080	5-hydroxyindole	Tryptophan
SiO2_Amino	70100	indoleacrylic acid	Tryptophan
SiO2_Amino	70110	indoleethanol	Tryptophan
SiO2_Amino	70120	tryptamine	Tryptophan
SiO2_Amino	70130	3-methylindole	Tryptophan
SiO2_Amino	70140	indole-3-carboxylate	Tryptophan
SiO2_Amino	70160	indole-3-lactic acid	Tryptophan
SiO2_Amino	90000	methylamine	Choline
SiO2_Amino	90010	dimethylamine	Choline
SiO2_Amino	90020	trimethylamine	Choline
SiO2_Amino	90030	trimethylamine-N-oxide	Choline
SiO2_Amino	1.00E+05	benzoate	Phenolic
SiO2_Amino	100010	hippurate	Phenolic
SiO2_Amino	100020	phenylacetate	Phenolic
SiO2_Amino	100030	phenylpropionate	Phenolic
SiO2_Amino	100040	3-hydroxycinnamate	Phenolic
SiO2_Amino	100050	2-hydroxyhippurate	Phenolic
SiO2_Amino	100060	3-hydroxyhippurate	Phenolic
SiO2_Amino	100100	4-hydroxyphenylacetate	Phenolic
SiO2_Amino	100110	3-hydroxyphenylpropionate	Phenolic
SiO2_Amino	100120	4-hydroxyphenylpropionate	Phenolic
SiO2_Amino	100140	4-cresol	Phenolic
SiO2_Amino	100150	4-cresyl sulfate	Phenolic
SiO2_Amino	100170	phenylacetylglutamine	Phenolic
SiO2_Amino	100180	phenylacetylglycine	Phenolic
SiO2_Amino	100190	phenylpropionylglycine	Phenolic
SiO2_Amino	100200	cinnamoylglycine	Phenolic
SiO2_Amino	100210	4-ethylphenyl sulfate	Phenolic
SiO2_Amino	100220	phenol	Phenolic
SiO2_Amino	100230	s-equol	Phenolic
SiO2_Amino	110060	linoleic acid	Lipids
SiO2_Amino	120050	histamine	Neurotransmitters
SiO2_Amino	140000	methanol	Other
SiO2_Amino	140010	ethanol	Other
SiO2_Amino	140020	formate	Other
SiO2_Amino	140060	urea	Other
SiO2_Amino	140070	a-ketoisovalerate	Other
SiO2_Amino	140110	hydrogen peroxide	Other
SiO2_Amino	140120	acetaldehyde	Other
SiO2_Amino	140121	lactaldehyde	Other
SiO2_Amino	140131	auto-inducer 3	Other
SiO2_Amino	140132	N-(3-Oxohexanoyl)homoserine lactone	Other
SiO2_Amino	140140	3-hydroxypropionaldehyde	Other
SiO2_Amino	140150	D-lactate	Other
SiO2_Naked	20070	niacin	Vitamins
SiO2_Naked	30000	acetic acid	SCFAs
SiO2_Naked	30010	propionic acid	SCFAs
SiO2_Naked	30020	2-methylpropionic acid	SCFAs
SiO2_Naked	30030	butyric acid	SCFAs
SiO2_Naked	30040	hexanoic acid	SCFAs
SiO2_Naked	30050	valeric acid	SCFAs
SiO2_Naked	30060	isovaleric acid	SCFAs
SiO2_Naked	30070	methylbutyric acid	SCFAs
SiO2_Naked	70000	N-acetyltryptophan	Tryptophan
SiO2_Naked	70010	indoleacetic acid	Tryptophan
SiO2_Naked	70020	indoleacetylglycine	Tryptophan
SiO2_Naked	70030	indole	Tryptophan
SiO2_Naked	70040	indoxyl sulfate	Tryptophan
SiO2_Naked	70050	indole-3-propionic acid	Tryptophan
SiO2_Naked	70060	melatonin	Tryptophan
SiO2_Naked	70080	5-hydroxyindole	Tryptophan
SiO2_Naked	70100	indoleacrylic acid	Tryptophan
SiO2_Naked	70110	indoleethanol	Tryptophan
SiO2_Naked	70120	tryptamine	Tryptophan
SiO2_Naked	70130	3-methylindole	Tryptophan
SiO2_Naked	70140	indole-3-carboxylate	Tryptophan
SiO2_Naked	70160	indole-3-lactic acid	Tryptophan
SiO2_Naked	90000	methylamine	Choline
SiO2_Naked	90010	dimethylamine	Choline
SiO2_Naked	90020	trimethylamine	Choline
SiO2_Naked	90030	trimethylamine-N-oxide	Choline
SiO2_Naked	1.00E+05	benzoate	Phenolic
SiO2_Naked	100010	hippurate	Phenolic
SiO2_Naked	100020	phenylacetate	Phenolic
SiO2_Naked	100030	phenylpropionate	Phenolic
SiO2_Naked	100040	3-hydroxycinnamate	Phenolic
SiO2_Naked	100050	2-hydroxyhippurate	Phenolic
SiO2_Naked	100060	3-hydroxyhippurate	Phenolic
SiO2_Naked	100100	4-hydroxyphenylacetate	Phenolic
SiO2_Naked	100110	3-hydroxyphenylpropionate	Phenolic
SiO2_Naked	100120	4-hydroxyphenylpropionate	Phenolic
SiO2_Naked	100140	4-cresol	Phenolic
SiO2_Naked	100150	4-cresyl sulfate	Phenolic
SiO2_Naked	100170	phenylacetylglutamine	Phenolic
SiO2_Naked	100180	phenylacetylglycine	Phenolic
SiO2_Naked	100190	phenylpropionylglycine	Phenolic
SiO2_Naked	100200	cinnamoylglycine	Phenolic
SiO2_Naked	100210	4-ethylphenyl sulfate	Phenolic
SiO2_Naked	100220	phenol	Phenolic
SiO2_Naked	100230	s-equol	Phenolic
SiO2_Naked	110060	linoleic acid	Lipids
SiO2_Naked	120050	histamine	Neurotransmitters
SiO2_Naked	140000	methanol	Other
SiO2_Naked	140010	ethanol	Other
SiO2_Naked	140020	formate	Other
SiO2_Naked	140060	urea	Other
SiO2_Naked	140070	a-ketoisovalerate	Other
SiO2_Naked	140110	hydrogen peroxide	Other
SiO2_Naked	140120	acetaldehyde	Other
SiO2_Naked	140121	lactaldehyde	Other
SiO2_Naked	140131	auto-inducer 3	Other
SiO2_Naked	140132	N-(3-Oxohexanoyl)homoserine lactone	Other
SiO2_Naked	140140	3-hydroxypropionaldehyde	Other
SiO2_Naked	140150	D-lactate	Other
SiO2_PEG	20070	niacin	Vitamins
SiO2_PEG	30000	acetic acid	SCFAs
SiO2_PEG	30010	propionic acid	SCFAs
SiO2_PEG	30020	2-methylpropionic acid	SCFAs
SiO2_PEG	30030	butyric acid	SCFAs
SiO2_PEG	30040	hexanoic acid	SCFAs
SiO2_PEG	30050	valeric acid	SCFAs
SiO2_PEG	30060	isovaleric acid	SCFAs
SiO2_PEG	30070	methylbutyric acid	SCFAs
SiO2_PEG	70000	N-acetyltryptophan	Tryptophan
SiO2_PEG	70010	indoleacetic acid	Tryptophan
SiO2_PEG	70020	indoleacetylglycine	Tryptophan
SiO2_PEG	70030	indole	Tryptophan
SiO2_PEG	70040	indoxyl sulfate	Tryptophan
SiO2_PEG	70050	indole-3-propionic acid	Tryptophan
SiO2_PEG	70060	melatonin	Tryptophan
SiO2_PEG	70080	5-hydroxyindole	Tryptophan
SiO2_PEG	70100	indoleacrylic acid	Tryptophan
SiO2_PEG	70110	indoleethanol	Tryptophan
SiO2_PEG	70120	tryptamine	Tryptophan
SiO2_PEG	70130	3-methylindole	Tryptophan
SiO2_PEG	70140	indole-3-carboxylate	Tryptophan
SiO2_PEG	70160	indole-3-lactic acid	Tryptophan
SiO2_PEG	90000	methylamine	Choline
SiO2_PEG	90010	dimethylamine	Choline
SiO2_PEG	90020	trimethylamine	Choline
SiO2_PEG	90030	trimethylamine-N-oxide	Choline
SiO2_PEG	1.00E+05	benzoate	Phenolic
SiO2_PEG	100010	hippurate	Phenolic
SiO2_PEG	100020	phenylacetate	Phenolic
SiO2_PEG	100030	phenylpropionate	Phenolic
SiO2_PEG	100040	3-hydroxycinnamate	Phenolic
SiO2_PEG	100050	2-hydroxyhippurate	Phenolic
SiO2_PEG	100060	3-hydroxyhippurate	Phenolic
SiO2_PEG	100100	4-hydroxyphenylacetate	Phenolic
SiO2_PEG	100110	3-hydroxyphenylpropionate	Phenolic
SiO2_PEG	100120	4-hydroxyphenylpropionate	Phenolic
SiO2_PEG	100140	4-cresol	Phenolic
SiO2_PEG	100150	4-cresyl sulfate	Phenolic
SiO2_PEG	100170	phenylacetylglutamine	Phenolic
SiO2_PEG	100180	phenylacetylglycine	Phenolic
SiO2_PEG	100190	phenylpropionylglycine	Phenolic
SiO2_PEG	100200	cinnamoylglycine	Phenolic
SiO2_PEG	100210	4-ethylphenyl sulfate	Phenolic
SiO2_PEG	100220	phenol	Phenolic
SiO2_PEG	100230	s-equol	Phenolic
SiO2_PEG	110060	linoleic acid	Lipids
SiO2_PEG	120050	histamine	Neurotransmitters
SiO2_PEG	140000	methanol	Other
SiO2_PEG	140010	ethanol	Other
SiO2_PEG	140020	formate	Other
SiO2_PEG	140060	urea	Other
SiO2_PEG	140070	a-ketoisovalerate	Other
SiO2_PEG	140110	hydrogen peroxide	Other
SiO2_PEG	140120	acetaldehyde	Other
SiO2_PEG	140121	lactaldehyde	Other
SiO2_PEG	140131	auto-inducer 3	Other
SiO2_PEG	140132	N-(3-Oxohexanoyl)homoserine lactone	Other
SiO2_PEG	140140	3-hydroxypropionaldehyde	Other
SiO2_PEG	140150	D-lactate	Other
SiO2_Phosphat	20070	niacin	Vitamins
SiO2_Phosphat	30000	acetic acid	SCFAs
SiO2_Phosphat	30010	propionic acid	SCFAs
SiO2_Phosphat	30020	2-methylpropionic acid	SCFAs
SiO2_Phosphat	30030	butyric acid	SCFAs
SiO2_Phosphat	30040	hexanoic acid	SCFAs
SiO2_Phosphat	30050	valeric acid	SCFAs
SiO2_Phosphat	30060	isovaleric acid	SCFAs
SiO2_Phosphat	30070	methylbutyric acid	SCFAs
SiO2_Phosphat	70000	N-acetyltryptophan	Tryptophan
SiO2_Phosphat	70010	indoleacetic acid	Tryptophan
SiO2_Phosphat	70020	indoleacetylglycine	Tryptophan
SiO2_Phosphat	70030	indole	Tryptophan
SiO2_Phosphat	70040	indoxyl sulfate	Tryptophan
SiO2_Phosphat	70050	indole-3-propionic acid	Tryptophan
SiO2_Phosphat	70060	melatonin	Tryptophan
SiO2_Phosphat	70080	5-hydroxyindole	Tryptophan
SiO2_Phosphat	70100	indoleacrylic acid	Tryptophan
SiO2_Phosphat	70110	indoleethanol	Tryptophan
SiO2_Phosphat	70120	tryptamine	Tryptophan
SiO2_Phosphat	70130	3-methylindole	Tryptophan
SiO2_Phosphat	70140	indole-3-carboxylate	Tryptophan
SiO2_Phosphat	70160	indole-3-lactic acid	Tryptophan
SiO2_Phosphat	90000	methylamine	Choline
SiO2_Phosphat	90010	dimethylamine	Choline
SiO2_Phosphat	90020	trimethylamine	Choline
SiO2_Phosphat	90030	trimethylamine-N-oxide	Choline
SiO2_Phosphat	1.00E+05	benzoate	Phenolic
SiO2_Phosphat	100010	hippurate	Phenolic
SiO2_Phosphat	100020	phenylacetate	Phenolic
SiO2_Phosphat	100030	phenylpropionate	Phenolic
SiO2_Phosphat	100040	3-hydroxycinnamate	Phenolic
SiO2_Phosphat	100050	2-hydroxyhippurate	Phenolic
SiO2_Phosphat	100060	3-hydroxyhippurate	Phenolic
SiO2_Phosphat	100100	4-hydroxyphenylacetate	Phenolic
SiO2_Phosphat	100110	3-hydroxyphenylpropionate	Phenolic
SiO2_Phosphat	100120	4-hydroxyphenylpropionate	Phenolic
SiO2_Phosphat	100140	4-cresol	Phenolic
SiO2_Phosphat	100150	4-cresyl sulfate	Phenolic
SiO2_Phosphat	100170	phenylacetylglutamine	Phenolic
SiO2_Phosphat	100180	phenylacetylglycine	Phenolic
SiO2_Phosphat	100190	phenylpropionylglycine	Phenolic
SiO2_Phosphat	100200	cinnamoylglycine	Phenolic
SiO2_Phosphat	100210	4-ethylphenyl sulfate	Phenolic
SiO2_Phosphat	100220	phenol	Phenolic
SiO2_Phosphat	100230	s-equol	Phenolic
SiO2_Phosphat	110060	linoleic acid	Lipids
SiO2_Phosphat	120050	histamine	Neurotransmitters
SiO2_Phosphat	140000	methanol	Other
SiO2_Phosphat	140010	ethanol	Other
SiO2_Phosphat	140020	formate	Other
SiO2_Phosphat	140060	urea	Other
SiO2_Phosphat	140070	a-ketoisovalerate	Other
SiO2_Phosphat	140110	hydrogen peroxide	Other
SiO2_Phosphat	140120	acetaldehyde	Other
SiO2_Phosphat	140121	lactaldehyde	Other
SiO2_Phosphat	140131	auto-inducer 3	Other
SiO2_Phosphat	140132	N-(3-Oxohexanoyl)homoserine lactone	Other
SiO2_Phosphat	140140	3-hydroxypropionaldehyde	Other
SiO2_Phosphat	140150	D-lactate	Other
sMWCNT	20070	niacin	Vitamins
sMWCNT	30000	acetic acid	SCFAs
sMWCNT	30010	propionic acid	SCFAs
sMWCNT	30020	2-methylpropionic acid	SCFAs
sMWCNT	30030	butyric acid	SCFAs
sMWCNT	30040	hexanoic acid	SCFAs
sMWCNT	30050	valeric acid	SCFAs
sMWCNT	30060	isovaleric acid	SCFAs
sMWCNT	30070	methylbutyric acid	SCFAs
sMWCNT	70000	N-acetyltryptophan	Tryptophan
sMWCNT	70010	indoleacetic acid	Tryptophan
sMWCNT	70020	indoleacetylglycine	Tryptophan
sMWCNT	70030	indole	Tryptophan
sMWCNT	70040	indoxyl sulfate	Tryptophan
sMWCNT	70050	indole-3-propionic acid	Tryptophan
sMWCNT	70060	melatonin	Tryptophan
sMWCNT	70080	5-hydroxyindole	Tryptophan
sMWCNT	70100	indoleacrylic acid	Tryptophan
sMWCNT	70110	indoleethanol	Tryptophan
sMWCNT	70120	tryptamine	Tryptophan
sMWCNT	70130	3-methylindole	Tryptophan
sMWCNT	70140	indole-3-carboxylate	Tryptophan
sMWCNT	70160	indole-3-lactic acid	Tryptophan
sMWCNT	90000	methylamine	Choline
sMWCNT	90010	dimethylamine	Choline
sMWCNT	90020	trimethylamine	Choline
sMWCNT	90030	trimethylamine-N-oxide	Choline
sMWCNT	1.00E+05	benzoate	Phenolic
sMWCNT	100010	hippurate	Phenolic
sMWCNT	100020	phenylacetate	Phenolic
sMWCNT	100030	phenylpropionate	Phenolic
sMWCNT	100040	3-hydroxycinnamate	Phenolic
sMWCNT	100050	2-hydroxyhippurate	Phenolic
sMWCNT	100060	3-hydroxyhippurate	Phenolic
sMWCNT	100100	4-hydroxyphenylacetate	Phenolic
sMWCNT	100110	3-hydroxyphenylpropionate	Phenolic
sMWCNT	100120	4-hydroxyphenylpropionate	Phenolic
sMWCNT	100140	4-cresol	Phenolic
sMWCNT	100150	4-cresyl sulfate	Phenolic
sMWCNT	100170	phenylacetylglutamine	Phenolic
sMWCNT	100180	phenylacetylglycine	Phenolic
sMWCNT	100190	phenylpropionylglycine	Phenolic
sMWCNT	100200	cinnamoylglycine	Phenolic
sMWCNT	100210	4-ethylphenyl sulfate	Phenolic
sMWCNT	100220	phenol	Phenolic
sMWCNT	100230	s-equol	Phenolic
sMWCNT	110060	linoleic acid	Lipids
sMWCNT	120050	histamine	Neurotransmitters
sMWCNT	140000	methanol	Other
sMWCNT	140010	ethanol	Other
sMWCNT	140020	formate	Other
sMWCNT	140060	urea	Other
sMWCNT	140070	a-ketoisovalerate	Other
sMWCNT	140110	hydrogen peroxide	Other
sMWCNT	140120	acetaldehyde	Other
sMWCNT	140121	lactaldehyde	Other
sMWCNT	140131	auto-inducer 3	Other
sMWCNT	140132	N-(3-Oxohexanoyl)homoserine lactone	Other
sMWCNT	140140	3-hydroxypropionaldehyde	Other
sMWCNT	140150	D-lactate	Other
TiO2	20070	niacin	Vitamins
TiO2	30000	acetic acid	SCFAs
TiO2	30010	propionic acid	SCFAs
TiO2	30020	2-methylpropionic acid	SCFAs
TiO2	30030	butyric acid	SCFAs
TiO2	30040	hexanoic acid	SCFAs
TiO2	30050	valeric acid	SCFAs
TiO2	30060	isovaleric acid	SCFAs
TiO2	30070	methylbutyric acid	SCFAs
TiO2	70000	N-acetyltryptophan	Tryptophan
TiO2	70010	indoleacetic acid	Tryptophan
TiO2	70020	indoleacetylglycine	Tryptophan
TiO2	70030	indole	Tryptophan
TiO2	70040	indoxyl sulfate	Tryptophan
TiO2	70050	indole-3-propionic acid	Tryptophan
TiO2	70060	melatonin	Tryptophan
TiO2	70080	5-hydroxyindole	Tryptophan
TiO2	70100	indoleacrylic acid	Tryptophan
TiO2	70110	indoleethanol	Tryptophan
TiO2	70120	tryptamine	Tryptophan
TiO2	70130	3-methylindole	Tryptophan
TiO2	70140	indole-3-carboxylate	Tryptophan
TiO2	70160	indole-3-lactic acid	Tryptophan
TiO2	90000	methylamine	Choline
TiO2	90010	dimethylamine	Choline
TiO2	90020	trimethylamine	Choline
TiO2	90030	trimethylamine-N-oxide	Choline
TiO2	1.00E+05	benzoate	Phenolic
TiO2	100010	hippurate	Phenolic
TiO2	100020	phenylacetate	Phenolic
TiO2	100030	phenylpropionate	Phenolic
TiO2	100040	3-hydroxycinnamate	Phenolic
TiO2	100050	2-hydroxyhippurate	Phenolic
TiO2	100060	3-hydroxyhippurate	Phenolic
TiO2	100100	4-hydroxyphenylacetate	Phenolic
TiO2	100110	3-hydroxyphenylpropionate	Phenolic
TiO2	100120	4-hydroxyphenylpropionate	Phenolic
TiO2	100140	4-cresol	Phenolic
TiO2	100150	4-cresyl sulfate	Phenolic
TiO2	100170	phenylacetylglutamine	Phenolic
TiO2	100180	phenylacetylglycine	Phenolic
TiO2	100190	phenylpropionylglycine	Phenolic
TiO2	100200	cinnamoylglycine	Phenolic
TiO2	100210	4-ethylphenyl sulfate	Phenolic
TiO2	100220	phenol	Phenolic
TiO2	100230	s-equol	Phenolic
TiO2	110060	linoleic acid	Lipids
TiO2	120050	histamine	Neurotransmitters
TiO2	140000	methanol	Other
TiO2	140010	ethanol	Other
TiO2	140020	formate	Other
TiO2	140060	urea	Other
TiO2	140070	a-ketoisovalerate	Other
TiO2	140110	hydrogen peroxide	Other
TiO2	140120	acetaldehyde	Other
TiO2	140121	lactaldehyde	Other
TiO2	140131	auto-inducer 3	Other
TiO2	140132	N-(3-Oxohexanoyl)homoserine lactone	Other
TiO2	140140	3-hydroxypropionaldehyde	Other
TiO2	140150	D-lactate	Other
ZnO	20070	niacin	Vitamins
ZnO	30000	acetic acid	SCFAs
ZnO	30010	propionic acid	SCFAs
ZnO	30020	2-methylpropionic acid	SCFAs
ZnO	30030	butyric acid	SCFAs
ZnO	30040	hexanoic acid	SCFAs
ZnO	30050	valeric acid	SCFAs
ZnO	30060	isovaleric acid	SCFAs
ZnO	30070	methylbutyric acid	SCFAs
ZnO	70000	N-acetyltryptophan	Tryptophan
ZnO	70010	indoleacetic acid	Tryptophan
ZnO	70020	indoleacetylglycine	Tryptophan
ZnO	70030	indole	Tryptophan
ZnO	70040	indoxyl sulfate	Tryptophan
ZnO	70050	indole-3-propionic acid	Tryptophan
ZnO	70060	melatonin	Tryptophan
ZnO	70080	5-hydroxyindole	Tryptophan
ZnO	70100	indoleacrylic acid	Tryptophan
ZnO	70110	indoleethanol	Tryptophan
ZnO	70120	tryptamine	Tryptophan
ZnO	70130	3-methylindole	Tryptophan
ZnO	70140	indole-3-carboxylate	Tryptophan
ZnO	70160	indole-3-lactic acid	Tryptophan
ZnO	90000	methylamine	Choline
ZnO	90010	dimethylamine	Choline
ZnO	90020	trimethylamine	Choline
ZnO	90030	trimethylamine-N-oxide	Choline
ZnO	1.00E+05	benzoate	Phenolic
ZnO	100010	hippurate	Phenolic
ZnO	100020	phenylacetate	Phenolic
ZnO	100030	phenylpropionate	Phenolic
ZnO	100040	3-hydroxycinnamate	Phenolic
ZnO	100050	2-hydroxyhippurate	Phenolic
ZnO	100060	3-hydroxyhippurate	Phenolic
ZnO	100100	4-hydroxyphenylacetate	Phenolic
ZnO	100110	3-hydroxyphenylpropionate	Phenolic
ZnO	100120	4-hydroxyphenylpropionate	Phenolic
ZnO	100140	4-cresol	Phenolic
ZnO	100150	4-cresyl sulfate	Phenolic
ZnO	100170	phenylacetylglutamine	Phenolic
ZnO	100180	phenylacetylglycine	Phenolic
ZnO	100190	phenylpropionylglycine	Phenolic
ZnO	100200	cinnamoylglycine	Phenolic
ZnO	100210	4-ethylphenyl sulfate	Phenolic
ZnO	100220	phenol	Phenolic
ZnO	100230	s-equol	Phenolic
ZnO	110060	linoleic acid	Lipids
ZnO	120050	histamine	Neurotransmitters
ZnO	140000	methanol	Other
ZnO	140010	ethanol	Other
ZnO	140020	formate	Other
ZnO	140060	urea	Other
ZnO	140070	a-ketoisovalerate	Other
ZnO	140110	hydrogen peroxide	Other
ZnO	140120	acetaldehyde	Other
ZnO	140121	lactaldehyde	Other
ZnO	140131	auto-inducer 3	Other
ZnO	140132	N-(3-Oxohexanoyl)homoserine lactone	Other
ZnO	140140	3-hydroxypropionaldehyde	Other
ZnO	140150	D-lactate	Other
ZrO2_Amino	20070	niacin	Vitamins
ZrO2_Amino	30000	acetic acid	SCFAs
ZrO2_Amino	30010	propionic acid	SCFAs
ZrO2_Amino	30020	2-methylpropionic acid	SCFAs
ZrO2_Amino	30030	butyric acid	SCFAs
ZrO2_Amino	30040	hexanoic acid	SCFAs
ZrO2_Amino	30050	valeric acid	SCFAs
ZrO2_Amino	30060	isovaleric acid	SCFAs
ZrO2_Amino	30070	methylbutyric acid	SCFAs
ZrO2_Amino	70000	N-acetyltryptophan	Tryptophan
ZrO2_Amino	70010	indoleacetic acid	Tryptophan
ZrO2_Amino	70020	indoleacetylglycine	Tryptophan
ZrO2_Amino	70030	indole	Tryptophan
ZrO2_Amino	70040	indoxyl sulfate	Tryptophan
ZrO2_Amino	70050	indole-3-propionic acid	Tryptophan
ZrO2_Amino	70060	melatonin	Tryptophan
ZrO2_Amino	70080	5-hydroxyindole	Tryptophan
ZrO2_Amino	70100	indoleacrylic acid	Tryptophan
ZrO2_Amino	70110	indoleethanol	Tryptophan
ZrO2_Amino	70120	tryptamine	Tryptophan
ZrO2_Amino	70130	3-methylindole	Tryptophan
ZrO2_Amino	70140	indole-3-carboxylate	Tryptophan
ZrO2_Amino	70160	indole-3-lactic acid	Tryptophan
ZrO2_Amino	90000	methylamine	Choline
ZrO2_Amino	90010	dimethylamine	Choline
ZrO2_Amino	90020	trimethylamine	Choline
ZrO2_Amino	90030	trimethylamine-N-oxide	Choline
ZrO2_Amino	1.00E+05	benzoate	Phenolic
ZrO2_Amino	100010	hippurate	Phenolic
ZrO2_Amino	100020	phenylacetate	Phenolic
ZrO2_Amino	100030	phenylpropionate	Phenolic
ZrO2_Amino	100040	3-hydroxycinnamate	Phenolic
ZrO2_Amino	100050	2-hydroxyhippurate	Phenolic
ZrO2_Amino	100060	3-hydroxyhippurate	Phenolic
ZrO2_Amino	100100	4-hydroxyphenylacetate	Phenolic
ZrO2_Amino	100110	3-hydroxyphenylpropionate	Phenolic
ZrO2_Amino	100120	4-hydroxyphenylpropionate	Phenolic
ZrO2_Amino	100140	4-cresol	Phenolic
ZrO2_Amino	100150	4-cresyl sulfate	Phenolic
ZrO2_Amino	100170	phenylacetylglutamine	Phenolic
ZrO2_Amino	100180	phenylacetylglycine	Phenolic
ZrO2_Amino	100190	phenylpropionylglycine	Phenolic
ZrO2_Amino	100200	cinnamoylglycine	Phenolic
ZrO2_Amino	100210	4-ethylphenyl sulfate	Phenolic
ZrO2_Amino	100220	phenol	Phenolic
ZrO2_Amino	100230	s-equol	Phenolic
ZrO2_Amino	110060	linoleic acid	Lipids
ZrO2_Amino	120050	histamine	Neurotransmitters
ZrO2_Amino	140000	methanol	Other
ZrO2_Amino	140010	ethanol	Other
ZrO2_Amino	140020	formate	Other
ZrO2_Amino	140060	urea	Other
ZrO2_Amino	140070	a-ketoisovalerate	Other
ZrO2_Amino	140110	hydrogen peroxide	Other
ZrO2_Amino	140120	acetaldehyde	Other
ZrO2_Amino	140121	lactaldehyde	Other
ZrO2_Amino	140131	auto-inducer 3	Other
ZrO2_Amino	140132	N-(3-Oxohexanoyl)homoserine lactone	Other
ZrO2_Amino	140140	3-hydroxypropionaldehyde	Other
ZrO2_Amino	140150	D-lactate	Other
ZrO2_PEG	20070	niacin	Vitamins
ZrO2_PEG	30000	acetic acid	SCFAs
ZrO2_PEG	30010	propionic acid	SCFAs
ZrO2_PEG	30020	2-methylpropionic acid	SCFAs
ZrO2_PEG	30030	butyric acid	SCFAs
ZrO2_PEG	30040	hexanoic acid	SCFAs
ZrO2_PEG	30050	valeric acid	SCFAs
ZrO2_PEG	30060	isovaleric acid	SCFAs
ZrO2_PEG	30070	methylbutyric acid	SCFAs
ZrO2_PEG	70000	N-acetyltryptophan	Tryptophan
ZrO2_PEG	70010	indoleacetic acid	Tryptophan
ZrO2_PEG	70020	indoleacetylglycine	Tryptophan
ZrO2_PEG	70030	indole	Tryptophan
ZrO2_PEG	70040	indoxyl sulfate	Tryptophan
ZrO2_PEG	70050	indole-3-propionic acid	Tryptophan
ZrO2_PEG	70060	melatonin	Tryptophan
ZrO2_PEG	70080	5-hydroxyindole	Tryptophan
ZrO2_PEG	70100	indoleacrylic acid	Tryptophan
ZrO2_PEG	70110	indoleethanol	Tryptophan
ZrO2_PEG	70120	tryptamine	Tryptophan
ZrO2_PEG	70130	3-methylindole	Tryptophan
ZrO2_PEG	70140	indole-3-carboxylate	Tryptophan
ZrO2_PEG	70160	indole-3-lactic acid	Tryptophan
ZrO2_PEG	90000	methylamine	Choline
ZrO2_PEG	90010	dimethylamine	Choline
ZrO2_PEG	90020	trimethylamine	Choline
ZrO2_PEG	90030	trimethylamine-N-oxide	Choline
ZrO2_PEG	1.00E+05	benzoate	Phenolic
ZrO2_PEG	100010	hippurate	Phenolic
ZrO2_PEG	100020	phenylacetate	Phenolic
ZrO2_PEG	100030	phenylpropionate	Phenolic
ZrO2_PEG	100040	3-hydroxycinnamate	Phenolic
ZrO2_PEG	100050	2-hydroxyhippurate	Phenolic
ZrO2_PEG	100060	3-hydroxyhippurate	Phenolic
ZrO2_PEG	100100	4-hydroxyphenylacetate	Phenolic
ZrO2_PEG	100110	3-hydroxyphenylpropionate	Phenolic
ZrO2_PEG	100120	4-hydroxyphenylpropionate	Phenolic
ZrO2_PEG	100140	4-cresol	Phenolic
ZrO2_PEG	100150	4-cresyl sulfate	Phenolic
ZrO2_PEG	100170	phenylacetylglutamine	Phenolic
ZrO2_PEG	100180	phenylacetylglycine	Phenolic
ZrO2_PEG	100190	phenylpropionylglycine	Phenolic
ZrO2_PEG	100200	cinnamoylglycine	Phenolic
ZrO2_PEG	100210	4-ethylphenyl sulfate	Phenolic
ZrO2_PEG	100220	phenol	Phenolic
ZrO2_PEG	100230	s-equol	Phenolic
ZrO2_PEG	110060	linoleic acid	Lipids
ZrO2_PEG	120050	histamine	Neurotransmitters
ZrO2_PEG	140000	methanol	Other
ZrO2_PEG	140010	ethanol	Other
ZrO2_PEG	140020	formate	Other
ZrO2_PEG	140060	urea	Other
ZrO2_PEG	140070	a-ketoisovalerate	Other
ZrO2_PEG	140110	hydrogen peroxide	Other
ZrO2_PEG	140120	acetaldehyde	Other
ZrO2_PEG	140121	lactaldehyde	Other
ZrO2_PEG	140131	auto-inducer 3	Other
ZrO2_PEG	140132	N-(3-Oxohexanoyl)homoserine lactone	Other
ZrO2_PEG	140140	3-hydroxypropionaldehyde	Other
ZrO2_PEG	140150	D-lactate	Other
ZrO2_TODacid	20070	niacin	Vitamins
ZrO2_TODacid	30000	acetic acid	SCFAs
ZrO2_TODacid	30010	propionic acid	SCFAs
ZrO2_TODacid	30020	2-methylpropionic acid	SCFAs
ZrO2_TODacid	30030	butyric acid	SCFAs
ZrO2_TODacid	30040	hexanoic acid	SCFAs
ZrO2_TODacid	30050	valeric acid	SCFAs
ZrO2_TODacid	30060	isovaleric acid	SCFAs
ZrO2_TODacid	30070	methylbutyric acid	SCFAs
ZrO2_TODacid	70000	N-acetyltryptophan	Tryptophan
ZrO2_TODacid	70010	indoleacetic acid	Tryptophan
ZrO2_TODacid	70020	indoleacetylglycine	Tryptophan
ZrO2_TODacid	70030	indole	Tryptophan
ZrO2_TODacid	70040	indoxyl sulfate	Tryptophan
ZrO2_TODacid	70050	indole-3-propionic acid	Tryptophan
ZrO2_TODacid	70060	melatonin	Tryptophan
ZrO2_TODacid	70080	5-hydroxyindole	Tryptophan
ZrO2_TODacid	70100	indoleacrylic acid	Tryptophan
ZrO2_TODacid	70110	indoleethanol	Tryptophan
ZrO2_TODacid	70120	tryptamine	Tryptophan
ZrO2_TODacid	70130	3-methylindole	Tryptophan
ZrO2_TODacid	70140	indole-3-carboxylate	Tryptophan
ZrO2_TODacid	70160	indole-3-lactic acid	Tryptophan
ZrO2_TODacid	90000	methylamine	Choline
ZrO2_TODacid	90010	dimethylamine	Choline
ZrO2_TODacid	90020	trimethylamine	Choline
ZrO2_TODacid	90030	trimethylamine-N-oxide	Choline
ZrO2_TODacid	1.00E+05	benzoate	Phenolic
ZrO2_TODacid	100010	hippurate	Phenolic
ZrO2_TODacid	100020	phenylacetate	Phenolic
ZrO2_TODacid	100030	phenylpropionate	Phenolic
ZrO2_TODacid	100040	3-hydroxycinnamate	Phenolic
ZrO2_TODacid	100050	2-hydroxyhippurate	Phenolic
ZrO2_TODacid	100060	3-hydroxyhippurate	Phenolic
ZrO2_TODacid	100100	4-hydroxyphenylacetate	Phenolic
ZrO2_TODacid	100110	3-hydroxyphenylpropionate	Phenolic
ZrO2_TODacid	100120	4-hydroxyphenylpropionate	Phenolic
ZrO2_TODacid	100140	4-cresol	Phenolic
ZrO2_TODacid	100150	4-cresyl sulfate	Phenolic
ZrO2_TODacid	100170	phenylacetylglutamine	Phenolic
ZrO2_TODacid	100180	phenylacetylglycine	Phenolic
ZrO2_TODacid	100190	phenylpropionylglycine	Phenolic
ZrO2_TODacid	100200	cinnamoylglycine	Phenolic
ZrO2_TODacid	100210	4-ethylphenyl sulfate	Phenolic
ZrO2_TODacid	100220	phenol	Phenolic
ZrO2_TODacid	100230	s-equol	Phenolic
ZrO2_TODacid	110060	linoleic acid	Lipids
ZrO2_TODacid	120050	histamine	Neurotransmitters
ZrO2_TODacid	140000	methanol	Other
ZrO2_TODacid	140010	ethanol	Other
ZrO2_TODacid	140020	formate	Other
ZrO2_TODacid	140060	urea	Other
ZrO2_TODacid	140070	a-ketoisovalerate	Other
ZrO2_TODacid	140110	hydrogen peroxide	Other
ZrO2_TODacid	140120	acetaldehyde	Other
ZrO2_TODacid	140121	lactaldehyde	Other
ZrO2_TODacid	140131	auto-inducer 3	Other
ZrO2_TODacid	140132	N-(3-Oxohexanoyl)homoserine lactone	Other
ZrO2_TODacid	140140	3-hydroxypropionaldehyde	Other
ZrO2_TODacid	140150	D-lactate	Other
FullrC60	NA	NA	Vitamins
FullrC60	NA	NA	Lipids
FullrC60	NA	NA	Neurotransmitters
